# Supplementary material for: Fast and near-optimal monitoring for healthcare acquired infection outbreaks
Source: PLoS Comput Biol. 2019 Sep 16;15(9):e1007284. doi: 10.1371/journal.pcbi.1007284 (PMC6762212; doi:10.1371/journal.pcbi.1007284)
Supplement: S2 Data — (ZIP) [file pcbi.1007284.s007.zip › MobilityLogs2/HAISE_Carilion_all_visits_day_118.txt]

#Person location Sublocation StartTime EndTime Type
534151 860 1002 25502 37707 1
400044 99400044 1001 86380 86390 1
400159 99400159 1001 86380 86390 1
400154 99400154 1001 86380 86390 1
400257 99400257 1001 86380 86390 1
400425 99400425 1001 86380 86390 1
400599 99400599 1001 86380 86390 1
400837 99400837 1001 86380 86390 1
400883 99400883 1001 86380 86390 1
400884 99400884 1001 86380 86390 1
401015 99401015 1001 86380 86390 1
401139 99401139 1001 86380 86390 1
401412 99401412 1001 86380 86390 1
401500 99401500 1001 86380 86390 1
401702 99401702 1001 86380 86390 1
401818 99401818 1001 86380 86390 1
402146 99402146 1001 86380 86390 1
402372 99402372 1001 86380 86390 1
402580 99402580 1001 86380 86390 1
402664 99402664 1001 86380 86390 1
402612 99402612 1001 86380 86390 1
402679 99402679 1001 86380 86390 1
402936 99402936 1001 86380 86390 1
403066 99403066 1001 86380 86390 1
402994 99402994 1001 86380 86390 1
403171 99403171 1001 86380 86390 1
403215 99403215 1001 86380 86390 1
403378 99403378 1001 86380 86390 1
403434 99403434 1001 86380 86390 1
403381 99403381 1001 86380 86390 1
403440 99403440 1001 86380 86390 1
403475 99403475 1001 86380 86390 1
403616 99403616 1001 86380 86390 1
404421 99404421 1001 86380 86390 1
404509 99404509 1001 86380 86390 1
404765 99404765 1001 86380 86390 1
404821 99404821 1001 86380 86390 1
404924 99404924 1001 86380 86390 1
405117 99405117 1001 86380 86390 1
405268 99405268 1001 86380 86390 1
405377 99405377 1001 86380 86390 1
405580 99405580 1001 86380 86390 1
405530 99405530 1001 86380 86390 1
405659 99405659 1001 86380 86390 1
405637 99405637 1001 86380 86390 1
405640 99405640 1001 86380 86390 1
405858 99405858 1001 86380 86390 1
405789 99405789 1001 86380 86390 1
406053 99406053 1001 86380 86390 1
406081 99406081 1001 86380 86390 1
406131 99406131 1001 86380 86390 1
406255 99406255 1001 86380 86390 1
406348 99406348 1001 86380 86390 1
406314 99406314 1001 86380 86390 1
406368 99406368 1001 86380 86390 1
406485 99406485 1001 86380 86390 1
406424 99406424 1001 86380 86390 1
406414 99406414 1001 86380 86390 1
406706 99406706 1001 86380 86390 1
406712 99406712 1001 86380 86390 1
406808 99406808 1001 86380 86390 1
407152 99407152 1001 86380 86390 1
407355 99407355 1001 86380 86390 1
407616 99407616 1001 86380 86390 1
407700 99407700 1001 86380 86390 1
407978 99407978 1001 86380 86390 1
408210 99408210 1001 86380 86390 1
408309 99408309 1001 86380 86390 1
408335 99408335 1001 86380 86390 1
408460 99408460 1001 86380 86390 1
408717 99408717 1001 86380 86390 1
408857 99408857 1001 86380 86390 1
408861 99408861 1001 86380 86390 1
408817 99408817 1001 86380 86390 1
408965 99408965 1001 86380 86390 1
408966 99408966 1001 86380 86390 1
408979 99408979 1001 86380 86390 1
408920 99408920 1001 86380 86390 1
409021 99409021 1001 86380 86390 1
409156 99409156 1001 86380 86390 1
409188 99409188 1001 86380 86390 1
409114 99409114 1001 86380 86390 1
409740 99409740 1001 86380 86390 1
409929 99409929 1001 86380 86390 1
409913 99409913 1001 86380 86390 1
410058 99410058 1001 86380 86390 1
410155 99410155 1001 86380 86390 1
410229 99410229 1001 86380 86390 1
410243 99410243 1001 86380 86390 1
410373 99410373 1001 86380 86390 1
410405 99410405 1001 86380 86390 1
410388 99410388 1001 86380 86390 1
410508 99410508 1001 86380 86390 1
410877 99410877 1001 86380 86390 1
411076 99411076 1001 86380 86390 1
411119 99411119 1001 86380 86390 1
411215 99411215 1001 86380 86390 1
411405 99411405 1001 86380 86390 1
411444 99411444 1001 86380 86390 1
411445 99411445 1001 86380 86390 1
411793 99411793 1001 86380 86390 1
411895 99411895 1001 86380 86390 1
412040 99412040 1001 86380 86390 1
412097 99412097 1001 86380 86390 1
412400 99412400 1001 86380 86390 1
412347 99412347 1001 86380 86390 1
412333 99412333 1001 86380 86390 1
413591 99413591 1001 86380 86390 1
413497 99413497 1001 86380 86390 1
413308 99413308 1001 86380 86390 1
412910 99412910 1001 86380 86390 1
413126 99413126 1001 86380 86390 1
413230 99413230 1001 86380 86390 1
413254 99413254 1001 86380 86390 1
412871 99412871 1001 86380 86390 1
412486 99412486 1001 86380 86390 1
412536 99412536 1001 86380 86390 1
412873 99412873 1001 86380 86390 1
412769 99412769 1001 86380 86390 1
413781 99413781 1001 86380 86390 1
413991 99413991 1001 86380 86390 1
414015 99414015 1001 86380 86390 1
415131 99415131 1001 86380 86390 1
414741 99414741 1001 86380 86390 1
414672 99414672 1001 86380 86390 1
414700 99414700 1001 86380 86390 1
414317 99414317 1001 86380 86390 1
414274 99414274 1001 86380 86390 1
414125 99414125 1001 86380 86390 1
414483 99414483 1001 86380 86390 1
414282 99414282 1001 86380 86390 1
414133 99414133 1001 86380 86390 1
414270 99414270 1001 86380 86390 1
415416 99415416 1001 86380 86390 1
415539 99415539 1001 86380 86390 1
416860 99416860 1001 86380 86390 1
417003 99417003 1001 86380 86390 1
416771 99416771 1001 86380 86390 1
416694 99416694 1001 86380 86390 1
416240 99416240 1001 86380 86390 1
416425 99416425 1001 86380 86390 1
415989 99415989 1001 86380 86390 1
415742 99415742 1001 86380 86390 1
415983 99415983 1001 86380 86390 1
417318 99417318 1001 86380 86390 1
417480 99417480 1001 86380 86390 1
418600 99418600 1001 86380 86390 1
418169 99418169 1001 86380 86390 1
418002 99418002 1001 86380 86390 1
417938 99417938 1001 86380 86390 1
417716 99417716 1001 86380 86390 1
417811 99417811 1001 86380 86390 1
418910 99418910 1001 86380 86390 1
419031 99419031 1001 86380 86390 1
419112 99419112 1001 86380 86390 1
418891 99418891 1001 86380 86390 1
418978 99418978 1001 86380 86390 1
420178 99420178 1001 86380 86390 1
420281 99420281 1001 86380 86390 1
420146 99420146 1001 86380 86390 1
419786 99419786 1001 86380 86390 1
419753 99419753 1001 86380 86390 1
419651 99419651 1001 86380 86390 1
419979 99419979 1001 86380 86390 1
419662 99419662 1001 86380 86390 1
419492 99419492 1001 86380 86390 1
419474 99419474 1001 86380 86390 1
419273 99419273 1001 86380 86390 1
419329 99419329 1001 86380 86390 1
420532 99420532 1001 86380 86390 1
421923 99421923 1001 86380 86390 1
421779 99421779 1001 86380 86390 1
421851 99421851 1001 86380 86390 1
421934 99421934 1001 86380 86390 1
421440 99421440 1001 86380 86390 1
421084 99421084 1001 86380 86390 1
421113 99421113 1001 86380 86390 1
422200 99422200 1001 86380 86390 1
422491 99422491 1001 86380 86390 1
422395 99422395 1001 86380 86390 1
422157 99422157 1001 86380 86390 1
423576 99423576 1001 86380 86390 1
423350 99423350 1001 86380 86390 1
423540 99423540 1001 86380 86390 1
423036 99423036 1001 86380 86390 1
423296 99423296 1001 86380 86390 1
423083 99423083 1001 86380 86390 1
422610 99422610 1001 86380 86390 1
422787 99422787 1001 86380 86390 1
422706 99422706 1001 86380 86390 1
422617 99422617 1001 86380 86390 1
424067 99424067 1001 86380 86390 1
423943 99423943 1001 86380 86390 1
424007 99424007 1001 86380 86390 1
423915 99423915 1001 86380 86390 1
425060 99425060 1001 86380 86390 1
425009 99425009 1001 86380 86390 1
425233 99425233 1001 86380 86390 1
424957 99424957 1001 86380 86390 1
424769 99424769 1001 86380 86390 1
424661 99424661 1001 86380 86390 1
424564 99424564 1001 86380 86390 1
424255 99424255 1001 86380 86390 1
424361 99424361 1001 86380 86390 1
425796 99425796 1001 86380 86390 1
425693 99425693 1001 86380 86390 1
425666 99425666 1001 86380 86390 1
425695 99425695 1001 86380 86390 1
425629 99425629 1001 86380 86390 1
425737 99425737 1001 86380 86390 1
426979 99426979 1001 86380 86390 1
426712 99426712 1001 86380 86390 1
426478 99426478 1001 86380 86390 1
426623 99426623 1001 86380 86390 1
426330 99426330 1001 86380 86390 1
426457 99426457 1001 86380 86390 1
426587 99426587 1001 86380 86390 1
425968 99425968 1001 86380 86390 1
425853 99425853 1001 86380 86390 1
427376 99427376 1001 86380 86390 1
427341 99427341 1001 86380 86390 1
428679 99428679 1001 86380 86390 1
428515 99428515 1001 86380 86390 1
428005 99428005 1001 86380 86390 1
428049 99428049 1001 86380 86390 1
428226 99428226 1001 86380 86390 1
427853 99427853 1001 86380 86390 1
427541 99427541 1001 86380 86390 1
429142 99429142 1001 86380 86390 1
429967 99429967 1001 86380 86390 1
430006 99430006 1001 86380 86390 1
429440 99429440 1001 86380 86390 1
429231 99429231 1001 86380 86390 1
429334 99429334 1001 86380 86390 1
429559 99429559 1001 86380 86390 1
429518 99429518 1001 86380 86390 1
429220 99429220 1001 86380 86390 1
430797 99430797 1001 86380 86390 1
430531 99430531 1001 86380 86390 1
430512 99430512 1001 86380 86390 1
430724 99430724 1001 86380 86390 1
431807 99431807 1001 86380 86390 1
431688 99431688 1001 86380 86390 1
431362 99431362 1001 86380 86390 1
431298 99431298 1001 86380 86390 1
431635 99431635 1001 86380 86390 1
431573 99431573 1001 86380 86390 1
430947 99430947 1001 86380 86390 1
431246 99431246 1001 86380 86390 1
431191 99431191 1001 86380 86390 1
432176 99432176 1001 86380 86390 1
432245 99432245 1001 86380 86390 1
432444 99432444 1001 86380 86390 1
432236 99432236 1001 86380 86390 1
433364 99433364 1001 86380 86390 1
433377 99433377 1001 86380 86390 1
433440 99433440 1001 86380 86390 1
433544 99433544 1001 86380 86390 1
433159 99433159 1001 86380 86390 1
433009 99433009 1001 86380 86390 1
433089 99433089 1001 86380 86390 1
433235 99433235 1001 86380 86390 1
433236 99433236 1001 86380 86390 1
432830 99432830 1001 86380 86390 1
432658 99432658 1001 86380 86390 1
433912 99433912 1001 86380 86390 1
433974 99433974 1001 86380 86390 1
434044 99434044 1001 86380 86390 1
433880 99433880 1001 86380 86390 1
435362 99435362 1001 86380 86390 1
434649 99434649 1001 86380 86390 1
434752 99434752 1001 86380 86390 1
434703 99434703 1001 86380 86390 1
434468 99434468 1001 86380 86390 1
434593 99434593 1001 86380 86390 1
434558 99434558 1001 86380 86390 1
434445 99434445 1001 86380 86390 1
434311 99434311 1001 86380 86390 1
434497 99434497 1001 86380 86390 1
435729 99435729 1001 86380 86390 1
435868 99435868 1001 86380 86390 1
435817 99435817 1001 86380 86390 1
435672 99435672 1001 86380 86390 1
436865 99436865 1001 86380 86390 1
436777 99436777 1001 86380 86390 1
436886 99436886 1001 86380 86390 1
436666 99436666 1001 86380 86390 1
436496 99436496 1001 86380 86390 1
436464 99436464 1001 86380 86390 1
435926 99435926 1001 86380 86390 1
436279 99436279 1001 86380 86390 1
436032 99436032 1001 86380 86390 1
436034 99436034 1001 86380 86390 1
437293 99437293 1001 86380 86390 1
300059 99300059 1001 86380 86390 1
300601 99300601 1001 86380 86390 1
300644 99300644 1001 86380 86390 1
300475 99300475 1001 86380 86390 1
300491 99300491 1001 86380 86390 1
300453 99300453 1001 86380 86390 1
300191 99300191 1001 86380 86390 1
300869 99300869 1001 86380 86390 1
300917 99300917 1001 86380 86390 1
301555 99301555 1001 86380 86390 1
301449 99301449 1001 86380 86390 1
301274 99301274 1001 86380 86390 1
301264 99301264 1001 86380 86390 1
301239 99301239 1001 86380 86390 1
301229 99301229 1001 86380 86390 1
301178 99301178 1001 86380 86390 1
301243 99301243 1001 86380 86390 1
301082 99301082 1001 86380 86390 1
301044 99301044 1001 86380 86390 1
300995 99300995 1001 86380 86390 1
301673 99301673 1001 86380 86390 1
301584 99301584 1001 86380 86390 1
301639 99301639 1001 86380 86390 1
302296 99302296 1001 86380 86390 1
302020 99302020 1001 86380 86390 1
302051 99302051 1001 86380 86390 1
302143 99302143 1001 86380 86390 1
302159 99302159 1001 86380 86390 1
302173 99302173 1001 86380 86390 1
302032 99302032 1001 86380 86390 1
302495 99302495 1001 86380 86390 1
302529 99302529 1001 86380 86390 1
303132 99303132 1001 86380 86390 1
303120 99303120 1001 86380 86390 1
303095 99303095 1001 86380 86390 1
302826 99302826 1001 86380 86390 1
302998 99302998 1001 86380 86390 1
302973 99302973 1001 86380 86390 1
302818 99302818 1001 86380 86390 1
302717 99302717 1001 86380 86390 1
302590 99302590 1001 86380 86390 1
302736 99302736 1001 86380 86390 1
302659 99302659 1001 86380 86390 1
302711 99302711 1001 86380 86390 1
303286 99303286 1001 86380 86390 1
303249 99303249 1001 86380 86390 1
303327 99303327 1001 86380 86390 1
303315 99303315 1001 86380 86390 1
303372 99303372 1001 86380 86390 1
304002 99304002 1001 86380 86390 1
303637 99303637 1001 86380 86390 1
303796 99303796 1001 86380 86390 1
303814 99303814 1001 86380 86390 1
303491 99303491 1001 86380 86390 1
303543 99303543 1001 86380 86390 1
303469 99303469 1001 86380 86390 1
303457 99303457 1001 86380 86390 1
303536 99303536 1001 86380 86390 1
303462 99303462 1001 86380 86390 1
304085 99304085 1001 86380 86390 1
304228 99304228 1001 86380 86390 1
304178 99304178 1001 86380 86390 1
304143 99304143 1001 86380 86390 1
304816 99304816 1001 86380 86390 1
304852 99304852 1001 86380 86390 1
304602 99304602 1001 86380 86390 1
304642 99304642 1001 86380 86390 1
304474 99304474 1001 86380 86390 1
304596 99304596 1001 86380 86390 1
304649 99304649 1001 86380 86390 1
304611 99304611 1001 86380 86390 1
304397 99304397 1001 86380 86390 1
304257 99304257 1001 86380 86390 1
304924 99304924 1001 86380 86390 1
305056 99305056 1001 86380 86390 1
305048 99305048 1001 86380 86390 1
305670 99305670 1001 86380 86390 1
305390 99305390 1001 86380 86390 1
305435 99305435 1001 86380 86390 1
305144 99305144 1001 86380 86390 1
305204 99305204 1001 86380 86390 1
305076 99305076 1001 86380 86390 1
500077 99500077 1001 86380 86390 1
500014 99500014 1001 86380 86390 1
500085 99500085 1001 86380 86390 1
500034 99500034 1001 86380 86390 1
500717 99500717 1001 86380 86390 1
500709 99500709 1001 86380 86390 1
500807 99500807 1001 86380 86390 1
500575 99500575 1001 86380 86390 1
500591 99500591 1001 86380 86390 1
500425 99500425 1001 86380 86390 1
500348 99500348 1001 86380 86390 1
500360 99500360 1001 86380 86390 1
500850 99500850 1001 86380 86390 1
500904 99500904 1001 86380 86390 1
500984 99500984 1001 86380 86390 1
501498 99501498 1001 86380 86390 1
501480 99501480 1001 86380 86390 1
501493 99501493 1001 86380 86390 1
501455 99501455 1001 86380 86390 1
501601 99501601 1001 86380 86390 1
501258 99501258 1001 86380 86390 1
501127 99501127 1001 86380 86390 1
501146 99501146 1001 86380 86390 1
501056 99501056 1001 86380 86390 1
501703 99501703 1001 86380 86390 1
501746 99501746 1001 86380 86390 1
501811 99501811 1001 86380 86390 1
501802 99501802 1001 86380 86390 1
502428 99502428 1001 86380 86390 1
502269 99502269 1001 86380 86390 1
502119 99502119 1001 86380 86390 1
502237 99502237 1001 86380 86390 1
502204 99502204 1001 86380 86390 1
502052 99502052 1001 86380 86390 1
501914 99501914 1001 86380 86390 1
502046 99502046 1001 86380 86390 1
502517 99502517 1001 86380 86390 1
502468 99502468 1001 86380 86390 1
502630 99502630 1001 86380 86390 1
503130 99503130 1001 86380 86390 1
503249 99503249 1001 86380 86390 1
503148 99503148 1001 86380 86390 1
502931 99502931 1001 86380 86390 1
503040 99503040 1001 86380 86390 1
503053 99503053 1001 86380 86390 1
502995 99502995 1001 86380 86390 1
502726 99502726 1001 86380 86390 1
502780 99502780 1001 86380 86390 1
502796 99502796 1001 86380 86390 1
503485 99503485 1001 86380 86390 1
503448 99503448 1001 86380 86390 1
503336 99503336 1001 86380 86390 1
503456 99503456 1001 86380 86390 1
503418 99503418 1001 86380 86390 1
504007 99504007 1001 86380 86390 1
504092 99504092 1001 86380 86390 1
504105 99504105 1001 86380 86390 1
503974 99503974 1001 86380 86390 1
504026 99504026 1001 86380 86390 1
503709 99503709 1001 86380 86390 1
503775 99503775 1001 86380 86390 1
503755 99503755 1001 86380 86390 1
503845 99503845 1001 86380 86390 1
503686 99503686 1001 86380 86390 1
503520 99503520 1001 86380 86390 1
504148 99504148 1001 86380 86390 1
504278 99504278 1001 86380 86390 1
504755 99504755 1001 86380 86390 1
504796 99504796 1001 86380 86390 1
504929 99504929 1001 86380 86390 1
504851 99504851 1001 86380 86390 1
504864 99504864 1001 86380 86390 1
504939 99504939 1001 86380 86390 1
504750 99504750 1001 86380 86390 1
504548 99504548 1001 86380 86390 1
504606 99504606 1001 86380 86390 1
504634 99504634 1001 86380 86390 1
504522 99504522 1001 86380 86390 1
504436 99504436 1001 86380 86390 1
504346 99504346 1001 86380 86390 1
505019 99505019 1001 86380 86390 1
505008 99505008 1001 86380 86390 1
505087 99505087 1001 86380 86390 1
504972 99504972 1001 86380 86390 1
505770 99505770 1001 86380 86390 1
505709 99505709 1001 86380 86390 1
505633 99505633 1001 86380 86390 1
505387 99505387 1001 86380 86390 1
505544 99505544 1001 86380 86390 1
505471 99505471 1001 86380 86390 1
505335 99505335 1001 86380 86390 1
505174 99505174 1001 86380 86390 1
505864 99505864 1001 86380 86390 1
505817 99505817 1001 86380 86390 1
505805 99505805 1001 86380 86390 1
506457 99506457 1001 86380 86390 1
506568 99506568 1001 86380 86390 1
506581 99506581 1001 86380 86390 1
506528 99506528 1001 86380 86390 1
506235 99506235 1001 86380 86390 1
506263 99506263 1001 86380 86390 1
506315 99506315 1001 86380 86390 1
506201 99506201 1001 86380 86390 1
506374 99506374 1001 86380 86390 1
506350 99506350 1001 86380 86390 1
506196 99506196 1001 86380 86390 1
506124 99506124 1001 86380 86390 1
506151 99506151 1001 86380 86390 1
506141 99506141 1001 86380 86390 1
506181 99506181 1001 86380 86390 1
506775 99506775 1001 86380 86390 1
507392 99507392 1001 86380 86390 1
507332 99507332 1001 86380 86390 1
507069 99507069 1001 86380 86390 1
507164 99507164 1001 86380 86390 1
507035 99507035 1001 86380 86390 1
506907 99506907 1001 86380 86390 1
506845 99506845 1001 86380 86390 1
506976 99506976 1001 86380 86390 1
507003 99507003 1001 86380 86390 1
506852 99506852 1001 86380 86390 1
507577 99507577 1001 86380 86390 1
507500 99507500 1001 86380 86390 1
507596 99507596 1001 86380 86390 1
507561 99507561 1001 86380 86390 1
508213 99508213 1001 86380 86390 1
508169 99508169 1001 86380 86390 1
508105 99508105 1001 86380 86390 1
508006 99508006 1001 86380 86390 1
507961 99507961 1001 86380 86390 1
507823 99507823 1001 86380 86390 1
507798 99507798 1001 86380 86390 1
507729 99507729 1001 86380 86390 1
508453 99508453 1001 86380 86390 1
508301 99508301 1001 86380 86390 1
508913 99508913 1001 86380 86390 1
508893 99508893 1001 86380 86390 1
508704 99508704 1001 86380 86390 1
508809 99508809 1001 86380 86390 1
508823 99508823 1001 86380 86390 1
508825 99508825 1001 86380 86390 1
508670 99508670 1001 86380 86390 1
508802 99508802 1001 86380 86390 1
508764 99508764 1001 86380 86390 1
508493 99508493 1001 86380 86390 1
508487 99508487 1001 86380 86390 1
508514 99508514 1001 86380 86390 1
509215 99509215 1001 86380 86390 1
509249 99509249 1001 86380 86390 1
509262 99509262 1001 86380 86390 1
509738 99509738 1001 86380 86390 1
509764 99509764 1001 86380 86390 1
509875 99509875 1001 86380 86390 1
509782 99509782 1001 86380 86390 1
509581 99509581 1001 86380 86390 1
509410 99509410 1001 86380 86390 1
509389 99509389 1001 86380 86390 1
509352 99509352 1001 86380 86390 1
509392 99509392 1001 86380 86390 1
509329 99509329 1001 86380 86390 1
509368 99509368 1001 86380 86390 1
509976 99509976 1001 86380 86390 1
510613 99510613 1001 86380 86390 1
510528 99510528 1001 86380 86390 1
510597 99510597 1001 86380 86390 1
510522 99510522 1001 86380 86390 1
510408 99510408 1001 86380 86390 1
510345 99510345 1001 86380 86390 1
510438 99510438 1001 86380 86390 1
510453 99510453 1001 86380 86390 1
510174 99510174 1001 86380 86390 1
510136 99510136 1001 86380 86390 1
510912 99510912 1001 86380 86390 1
510796 99510796 1001 86380 86390 1
510798 99510798 1001 86380 86390 1
510915 99510915 1001 86380 86390 1
511464 99511464 1001 86380 86390 1
511469 99511469 1001 86380 86390 1
511512 99511512 1001 86380 86390 1
511436 99511436 1001 86380 86390 1
511223 99511223 1001 86380 86390 1
511185 99511185 1001 86380 86390 1
511279 99511279 1001 86380 86390 1
511293 99511293 1001 86380 86390 1
510938 99510938 1001 86380 86390 1
511068 99511068 1001 86380 86390 1
511056 99511056 1001 86380 86390 1
511034 99511034 1001 86380 86390 1
511696 99511696 1001 86380 86390 1
511569 99511569 1001 86380 86390 1
511717 99511717 1001 86380 86390 1
512176 99512176 1001 86380 86390 1
512377 99512377 1001 86380 86390 1
512052 99512052 1001 86380 86390 1
512134 99512134 1001 86380 86390 1
511862 99511862 1001 86380 86390 1
511838 99511838 1001 86380 86390 1
511840 99511840 1001 86380 86390 1
511805 99511805 1001 86380 86390 1
511807 99511807 1001 86380 86390 1
512533 99512533 1001 86380 86390 1
512573 99512573 1001 86380 86390 1
512438 99512438 1001 86380 86390 1
512466 99512466 1001 86380 86390 1
513080 99513080 1001 86380 86390 1
513030 99513030 1001 86380 86390 1
513057 99513057 1001 86380 86390 1
513009 99513009 1001 86380 86390 1
513034 99513034 1001 86380 86390 1
513112 99513112 1001 86380 86390 1
512847 99512847 1001 86380 86390 1
512902 99512902 1001 86380 86390 1
512915 99512915 1001 86380 86390 1
512994 99512994 1001 86380 86390 1
512995 99512995 1001 86380 86390 1
512666 99512666 1001 86380 86390 1
512757 99512757 1001 86380 86390 1
512685 99512685 1001 86380 86390 1
512700 99512700 1001 86380 86390 1
513242 99513242 1001 86380 86390 1
514006 99514006 1001 86380 86390 1
513658 99513658 1001 86380 86390 1
513642 99513642 1001 86380 86390 1
513582 99513582 1001 86380 86390 1
513416 99513416 1001 86380 86390 1
513469 99513469 1001 86380 86390 1
514197 99514197 1001 86380 86390 1
514095 99514095 1001 86380 86390 1
514187 99514187 1001 86380 86390 1
514097 99514097 1001 86380 86390 1
514837 99514837 1001 86380 86390 1
514460 99514460 1001 86380 86390 1
514643 99514643 1001 86380 86390 1
514490 99514490 1001 86380 86390 1
514620 99514620 1001 86380 86390 1
514292 99514292 1001 86380 86390 1
514437 99514437 1001 86380 86390 1
514321 99514321 1001 86380 86390 1
514428 99514428 1001 86380 86390 1
514326 99514326 1001 86380 86390 1
514937 99514937 1001 86380 86390 1
515017 99515017 1001 86380 86390 1
514981 99514981 1001 86380 86390 1
514943 99514943 1001 86380 86390 1
514892 99514892 1001 86380 86390 1
515595 99515595 1001 86380 86390 1
515511 99515511 1001 86380 86390 1
515298 99515298 1001 86380 86390 1
515380 99515380 1001 86380 86390 1
515331 99515331 1001 86380 86390 1
515460 99515460 1001 86380 86390 1
515306 99515306 1001 86380 86390 1
515399 99515399 1001 86380 86390 1
515251 99515251 1001 86380 86390 1
515110 99515110 1001 86380 86390 1
515836 99515836 1001 86380 86390 1
515814 99515814 1001 86380 86390 1
515767 99515767 1001 86380 86390 1
515806 99515806 1001 86380 86390 1
516491 99516491 1001 86380 86390 1
516326 99516326 1001 86380 86390 1
516269 99516269 1001 86380 86390 1
516100 99516100 1001 86380 86390 1
516193 99516193 1001 86380 86390 1
516076 99516076 1001 86380 86390 1
516042 99516042 1001 86380 86390 1
516703 99516703 1001 86380 86390 1
516707 99516707 1001 86380 86390 1
517185 99517185 1001 86380 86390 1
517190 99517190 1001 86380 86390 1
517232 99517232 1001 86380 86390 1
516937 99516937 1001 86380 86390 1
517042 99517042 1001 86380 86390 1
517096 99517096 1001 86380 86390 1
516981 99516981 1001 86380 86390 1
517062 99517062 1001 86380 86390 1
516786 99516786 1001 86380 86390 1
516903 99516903 1001 86380 86390 1
516789 99516789 1001 86380 86390 1
516803 99516803 1001 86380 86390 1
516907 99516907 1001 86380 86390 1
516739 99516739 1001 86380 86390 1
516857 99516857 1001 86380 86390 1
517490 99517490 1001 86380 86390 1
517504 99517504 1001 86380 86390 1
516924 99516924 1001 86380 86390 1
517349 99517349 1001 86380 86390 1
517417 99517417 1001 86380 86390 1
517537 99517537 1001 86380 86390 1
517421 99517421 1001 86380 86390 1
518075 99518075 1001 86380 86390 1
518012 99518012 1001 86380 86390 1
517977 99517977 1001 86380 86390 1
518119 99518119 1001 86380 86390 1
518122 99518122 1001 86380 86390 1
517814 99517814 1001 86380 86390 1
517932 99517932 1001 86380 86390 1
517764 99517764 1001 86380 86390 1
517869 99517869 1001 86380 86390 1
517884 99517884 1001 86380 86390 1
517755 99517755 1001 86380 86390 1
517782 99517782 1001 86380 86390 1
517899 99517899 1001 86380 86390 1
517784 99517784 1001 86380 86390 1
517760 99517760 1001 86380 86390 1
517903 99517903 1001 86380 86390 1
517929 99517929 1001 86380 86390 1
517839 99517839 1001 86380 86390 1
517617 99517617 1001 86380 86390 1
517631 99517631 1001 86380 86390 1
518192 99518192 1001 86380 86390 1
518349 99518349 1001 86380 86390 1
518324 99518324 1001 86380 86390 1
518988 99518988 1001 86380 86390 1
518917 99518917 1001 86380 86390 1
518930 99518930 1001 86380 86390 1
518618 99518618 1001 86380 86390 1
518646 99518646 1001 86380 86390 1
518711 99518711 1001 86380 86390 1
518713 99518713 1001 86380 86390 1
518625 99518625 1001 86380 86390 1
518458 99518458 1001 86380 86390 1
518422 99518422 1001 86380 86390 1
518501 99518501 1001 86380 86390 1
518560 99518560 1001 86380 86390 1
518431 99518431 1001 86380 86390 1
519051 99519051 1001 86380 86390 1
519080 99519080 1001 86380 86390 1
519132 99519132 1001 86380 86390 1
519161 99519161 1001 86380 86390 1
519034 99519034 1001 86380 86390 1
519166 99519166 1001 86380 86390 1
519764 99519764 1001 86380 86390 1
519726 99519726 1001 86380 86390 1
519703 99519703 1001 86380 86390 1
519410 99519410 1001 86380 86390 1
519424 99519424 1001 86380 86390 1
519276 99519276 1001 86380 86390 1
519295 99519295 1001 86380 86390 1
519838 99519838 1001 86380 86390 1
519402 99519402 1001 86380 86390 1
519831 99519831 1001 86380 86390 1
519885 99519885 1001 86380 86390 1
520015 99520015 1001 86380 86390 1
520845 99520845 1001 86380 86390 1
520743 99520743 1001 86380 86390 1
520659 99520659 1001 86380 86390 1
521390 99521390 1001 86380 86390 1
521381 99521381 1001 86380 86390 1
521423 99521423 1001 86380 86390 1
521451 99521451 1001 86380 86390 1
521385 99521385 1001 86380 86390 1
521456 99521456 1001 86380 86390 1
521428 99521428 1001 86380 86390 1
521235 99521235 1001 86380 86390 1
521145 99521145 1001 86380 86390 1
521199 99521199 1001 86380 86390 1
521085 99521085 1001 86380 86390 1
520848 99520848 1001 86380 86390 1
521004 99521004 1001 86380 86390 1
521030 99521030 1001 86380 86390 1
520916 99520916 1001 86380 86390 1
521661 99521661 1001 86380 86390 1
521642 99521642 1001 86380 86390 1
521539 99521539 1001 86380 86390 1
522154 99522154 1001 86380 86390 1
521945 99521945 1001 86380 86390 1
521972 99521972 1001 86380 86390 1
522026 99522026 1001 86380 86390 1
521796 99521796 1001 86380 86390 1
521785 99521785 1001 86380 86390 1
521747 99521747 1001 86380 86390 1
521774 99521774 1001 86380 86390 1
522330 99522330 1001 86380 86390 1
523119 99523119 1001 86380 86390 1
523084 99523084 1001 86380 86390 1
522998 99522998 1001 86380 86390 1
522904 99522904 1001 86380 86390 1
522712 99522712 1001 86380 86390 1
522768 99522768 1001 86380 86390 1
522614 99522614 1001 86380 86390 1
522536 99522536 1001 86380 86390 1
523271 99523271 1001 86380 86390 1
523316 99523316 1001 86380 86390 1
523239 99523239 1001 86380 86390 1
523215 99523215 1001 86380 86390 1
523228 99523228 1001 86380 86390 1
523190 99523190 1001 86380 86390 1
523886 99523886 1001 86380 86390 1
523839 99523839 1001 86380 86390 1
523605 99523605 1001 86380 86390 1
523737 99523737 1001 86380 86390 1
523334 99523334 1001 86380 86390 1
523374 99523374 1001 86380 86390 1
523440 99523440 1001 86380 86390 1
524138 99524138 1001 86380 86390 1
524011 99524011 1001 86380 86390 1
524529 99524529 1001 86380 86390 1
524439 99524439 1001 86380 86390 1
524415 99524415 1001 86380 86390 1
524156 99524156 1001 86380 86390 1
524273 99524273 1001 86380 86390 1
524906 99524906 1001 86380 86390 1
525596 99525596 1001 86380 86390 1
525509 99525509 1001 86380 86390 1
525458 99525458 1001 86380 86390 1
525433 99525433 1001 86380 86390 1
525527 99525527 1001 86380 86390 1
525503 99525503 1001 86380 86390 1
525426 99525426 1001 86380 86390 1
525251 99525251 1001 86380 86390 1
525368 99525368 1001 86380 86390 1
525265 99525265 1001 86380 86390 1
525215 99525215 1001 86380 86390 1
525384 99525384 1001 86380 86390 1
525245 99525245 1001 86380 86390 1
525377 99525377 1001 86380 86390 1
525166 99525166 1001 86380 86390 1
525078 99525078 1001 86380 86390 1
525687 99525687 1001 86380 86390 1
525655 99525655 1001 86380 86390 1
525603 99525603 1001 86380 86390 1
525723 99525723 1001 86380 86390 1
526296 99526296 1001 86380 86390 1
526263 99526263 1001 86380 86390 1
526279 99526279 1001 86380 86390 1
526090 99526090 1001 86380 86390 1
526194 99526194 1001 86380 86390 1
526026 99526026 1001 86380 86390 1
526131 99526131 1001 86380 86390 1
525984 99525984 1001 86380 86390 1
525947 99525947 1001 86380 86390 1
525844 99525844 1001 86380 86390 1
526628 99526628 1001 86380 86390 1
526489 99526489 1001 86380 86390 1
526623 99526623 1001 86380 86390 1
527199 99527199 1001 86380 86390 1
527099 99527099 1001 86380 86390 1
527177 99527177 1001 86380 86390 1
527227 99527227 1001 86380 86390 1
527088 99527088 1001 86380 86390 1
527093 99527093 1001 86380 86390 1
527009 99527009 1001 86380 86390 1
526799 99526799 1001 86380 86390 1
526749 99526749 1001 86380 86390 1
526776 99526776 1001 86380 86390 1
526678 99526678 1001 86380 86390 1
526730 99526730 1001 86380 86390 1
526743 99526743 1001 86380 86390 1
526835 99526835 1001 86380 86390 1
527376 99527376 1001 86380 86390 1
527300 99527300 1001 86380 86390 1
527252 99527252 1001 86380 86390 1
527448 99527448 1001 86380 86390 1
527281 99527281 1001 86380 86390 1
528043 99528043 1001 86380 86390 1
527977 99527977 1001 86380 86390 1
527782 99527782 1001 86380 86390 1
527839 99527839 1001 86380 86390 1
527627 99527627 1001 86380 86390 1
527552 99527552 1001 86380 86390 1
527541 99527541 1001 86380 86390 1
527593 99527593 1001 86380 86390 1
527646 99527646 1001 86380 86390 1
528104 99528104 1001 86380 86390 1
528094 99528094 1001 86380 86390 1
528082 99528082 1001 86380 86390 1
528278 99528278 1001 86380 86390 1
528792 99528792 1001 86380 86390 1
528647 99528647 1001 86380 86390 1
528604 99528604 1001 86380 86390 1
528373 99528373 1001 86380 86390 1
528451 99528451 1001 86380 86390 1
528312 99528312 1001 86380 86390 1
528982 99528982 1001 86380 86390 1
529062 99529062 1001 86380 86390 1
528909 99528909 1001 86380 86390 1
529538 99529538 1001 86380 86390 1
529592 99529592 1001 86380 86390 1
529659 99529659 1001 86380 86390 1
529722 99529722 1001 86380 86390 1
529509 99529509 1001 86380 86390 1
529522 99529522 1001 86380 86390 1
529331 99529331 1001 86380 86390 1
529319 99529319 1001 86380 86390 1
529521 99529521 1001 86380 86390 1
529249 99529249 1001 86380 86390 1
529199 99529199 1001 86380 86390 1
529294 99529294 1001 86380 86390 1
529231 99529231 1001 86380 86390 1
529143 99529143 1001 86380 86390 1
529805 99529805 1001 86380 86390 1
529925 99529925 1001 86380 86390 1
530522 99530522 1001 86380 86390 1
530441 99530441 1001 86380 86390 1
530353 99530353 1001 86380 86390 1
530405 99530405 1001 86380 86390 1
530370 99530370 1001 86380 86390 1
530410 99530410 1001 86380 86390 1
530272 99530272 1001 86380 86390 1
530131 99530131 1001 86380 86390 1
530097 99530097 1001 86380 86390 1
530137 99530137 1001 86380 86390 1
530021 99530021 1001 86380 86390 1
530677 99530677 1001 86380 86390 1
530742 99530742 1001 86380 86390 1
530730 99530730 1001 86380 86390 1
531257 99531257 1001 86380 86390 1
531183 99531183 1001 86380 86390 1
531137 99531137 1001 86380 86390 1
531086 99531086 1001 86380 86390 1
530970 99530970 1001 86380 86390 1
531013 99531013 1001 86380 86390 1
530988 99530988 1001 86380 86390 1
530976 99530976 1001 86380 86390 1
530779 99530779 1001 86380 86390 1
531524 99531524 1001 86380 86390 1
531537 99531537 1001 86380 86390 1
531576 99531576 1001 86380 86390 1
532111 99532111 1001 86380 86390 1
532024 99532024 1001 86380 86390 1
531806 99531806 1001 86380 86390 1
531852 99531852 1001 86380 86390 1
531813 99531813 1001 86380 86390 1
531642 99531642 1001 86380 86390 1
532257 99532257 1001 86380 86390 1
532212 99532212 1001 86380 86390 1
532999 99532999 1001 86380 86390 1
532945 99532945 1001 86380 86390 1
532972 99532972 1001 86380 86390 1
532921 99532921 1001 86380 86390 1
532712 99532712 1001 86380 86390 1
532681 99532681 1001 86380 86390 1
532810 99532810 1001 86380 86390 1
532811 99532811 1001 86380 86390 1
532824 99532824 1001 86380 86390 1
532644 99532644 1001 86380 86390 1
532428 99532428 1001 86380 86390 1
532560 99532560 1001 86380 86390 1
533070 99533070 1001 86380 86390 1
533213 99533213 1001 86380 86390 1
533059 99533059 1001 86380 86390 1
533155 99533155 1001 86380 86390 1
533220 99533220 1001 86380 86390 1
533066 99533066 1001 86380 86390 1
533719 99533719 1001 86380 86390 1
533827 99533827 1001 86380 86390 1
533660 99533660 1001 86380 86390 1
533763 99533763 1001 86380 86390 1
533565 99533565 1001 86380 86390 1
533591 99533591 1001 86380 86390 1
533527 99533527 1001 86380 86390 1
533600 99533600 1001 86380 86390 1
533285 99533285 1001 86380 86390 1
534024 99534024 1001 86380 86390 1
534063 99534063 1001 86380 86390 1
533897 99533897 1001 86380 86390 1
533993 99533993 1001 86380 86390 1
533917 99533917 1001 86380 86390 1
534033 99534033 1001 86380 86390 1
534651 99534651 1001 86380 86390 1
534660 99534660 1001 86380 86390 1
534574 99534574 1001 86380 86390 1
534576 99534576 1001 86380 86390 1
534403 99534403 1001 86380 86390 1
534459 99534459 1001 86380 86390 1
534206 99534206 1001 86380 86390 1
534106 99534106 1001 86380 86390 1
534175 99534175 1001 86380 86390 1
534177 99534177 1001 86380 86390 1
534802 99534802 1001 86380 86390 1
535435 99535435 1001 86380 86390 1
535386 99535386 1001 86380 86390 1
535387 99535387 1001 86380 86390 1
535487 99535487 1001 86380 86390 1
535364 99535364 1001 86380 86390 1
535429 99535429 1001 86380 86390 1
535456 99535456 1001 86380 86390 1
535418 99535418 1001 86380 86390 1
535215 99535215 1001 86380 86390 1
535151 99535151 1001 86380 86390 1
535272 99535272 1001 86380 86390 1
535285 99535285 1001 86380 86390 1
535278 99535278 1001 86380 86390 1
534893 99534893 1001 86380 86390 1
534997 99534997 1001 86380 86390 1
534964 99534964 1001 86380 86390 1
535641 99535641 1001 86380 86390 1
535632 99535632 1001 86380 86390 1
535518 99535518 1001 86380 86390 1
535701 99535701 1001 86380 86390 1
536235 99536235 1001 86380 86390 1
536225 99536225 1001 86380 86390 1
536217 99536217 1001 86380 86390 1
536272 99536272 1001 86380 86390 1
535970 99535970 1001 86380 86390 1
536437 99536437 1001 86380 86390 1
536459 99536459 1001 86380 86390 1
537060 99537060 1001 86380 86390 1
536983 99536983 1001 86380 86390 1
537075 99537075 1001 86380 86390 1
537065 99537065 1001 86380 86390 1
537107 99537107 1001 86380 86390 1
537044 99537044 1001 86380 86390 1
536802 99536802 1001 86380 86390 1
536893 99536893 1001 86380 86390 1
536862 99536862 1001 86380 86390 1
536572 99536572 1001 86380 86390 1
536714 99536714 1001 86380 86390 1
536742 99536742 1001 86380 86390 1
537264 99537264 1001 86380 86390 1
537174 99537174 1001 86380 86390 1
537305 99537305 1001 86380 86390 1
536751 99536751 1001 86380 86390 1
537959 99537959 1001 86380 86390 1
537965 99537965 1001 86380 86390 1
537893 99537893 1001 86380 86390 1
537843 99537843 1001 86380 86390 1
537979 99537979 1001 86380 86390 1
537632 99537632 1001 86380 86390 1
537659 99537659 1001 86380 86390 1
537634 99537634 1001 86380 86390 1
537660 99537660 1001 86380 86390 1
537727 99537727 1001 86380 86390 1
537639 99537639 1001 86380 86390 1
538037 99538037 1001 86380 86390 1
538058 99538058 1001 86380 86390 1
538778 99538778 1001 86380 86390 1
538794 99538794 1001 86380 86390 1
538774 99538774 1001 86380 86390 1
538620 99538620 1001 86380 86390 1
538659 99538659 1001 86380 86390 1
538610 99538610 1001 86380 86390 1
538508 99538508 1001 86380 86390 1
538529 99538529 1001 86380 86390 1
538222 99538222 1001 86380 86390 1
538352 99538352 1001 86380 86390 1
538257 99538257 1001 86380 86390 1
538387 99538387 1001 86380 86390 1
538980 99538980 1001 86380 86390 1
538195 99538195 1001 86380 86390 1
538906 99538906 1001 86380 86390 1
539575 99539575 1001 86380 86390 1
539499 99539499 1001 86380 86390 1
539401 99539401 1001 86380 86390 1
539414 99539414 1001 86380 86390 1
539298 99539298 1001 86380 86390 1
539417 99539417 1001 86380 86390 1
539124 99539124 1001 86380 86390 1
539102 99539102 1001 86380 86390 1
539069 99539069 1001 86380 86390 1
539669 99539669 1001 86380 86390 1
539842 99539842 1001 86380 86390 1
540354 99540354 1001 86380 86390 1
540277 99540277 1001 86380 86390 1
540308 99540308 1001 86380 86390 1
540412 99540412 1001 86380 86390 1
540375 99540375 1001 86380 86390 1
540080 99540080 1001 86380 86390 1
540109 99540109 1001 86380 86390 1
540243 99540243 1001 86380 86390 1
540206 99540206 1001 86380 86390 1
540246 99540246 1001 86380 86390 1
539992 99539992 1001 86380 86390 1
539902 99539902 1001 86380 86390 1
539959 99539959 1001 86380 86390 1
540640 99540640 1001 86380 86390 1
540653 99540653 1001 86380 86390 1
540578 99540578 1001 86380 86390 1
541172 99541172 1001 86380 86390 1
541185 99541185 1001 86380 86390 1
541240 99541240 1001 86380 86390 1
541242 99541242 1001 86380 86390 1
541081 99541081 1001 86380 86390 1
540991 99540991 1001 86380 86390 1
541070 99541070 1001 86380 86390 1
540955 99540955 1001 86380 86390 1
540752 99540752 1001 86380 86390 1
540868 99540868 1001 86380 86390 1
540715 99540715 1001 86380 86390 1
540716 99540716 1001 86380 86390 1
541460 99541460 1001 86380 86390 1
541442 99541442 1001 86380 86390 1
541966 99541966 1001 86380 86390 1
542085 99542085 1001 86380 86390 1
542051 99542051 1001 86380 86390 1
541902 99541902 1001 86380 86390 1
541721 99541721 1001 86380 86390 1
541829 99541829 1001 86380 86390 1
541641 99541641 1001 86380 86390 1
541603 99541603 1001 86380 86390 1
541554 99541554 1001 86380 86390 1
541649 99541649 1001 86380 86390 1
541534 99541534 1001 86380 86390 1
541548 99541548 1001 86380 86390 1
541640 99541640 1001 86380 86390 1
542149 99542149 1001 86380 86390 1
542164 99542164 1001 86380 86390 1
542308 99542308 1001 86380 86390 1
542847 99542847 1001 86380 86390 1
542850 99542850 1001 86380 86390 1
542930 99542930 1001 86380 86390 1
542587 99542587 1001 86380 86390 1
542539 99542539 1001 86380 86390 1
542607 99542607 1001 86380 86390 1
542393 99542393 1001 86380 86390 1
542465 99542465 1001 86380 86390 1
542530 99542530 1001 86380 86390 1
543098 99543098 1001 86380 86390 1
543100 99543100 1001 86380 86390 1
542958 99542958 1001 86380 86390 1
543121 99543121 1001 86380 86390 1
543617 99543617 1001 86380 86390 1
543669 99543669 1001 86380 86390 1
543722 99543722 1001 86380 86390 1
543750 99543750 1001 86380 86390 1
543585 99543585 1001 86380 86390 1
543611 99543611 1001 86380 86390 1
543589 99543589 1001 86380 86390 1
543543 99543543 1001 86380 86390 1
543401 99543401 1001 86380 86390 1
543523 99543523 1001 86380 86390 1
543446 99543446 1001 86380 86390 1
543487 99543487 1001 86380 86390 1
543565 99543565 1001 86380 86390 1
543193 99543193 1001 86380 86390 1
543297 99543297 1001 86380 86390 1
543351 99543351 1001 86380 86390 1
543171 99543171 1001 86380 86390 1
543264 99543264 1001 86380 86390 1
543253 99543253 1001 86380 86390 1
543823 99543823 1001 86380 86390 1
543943 99543943 1001 86380 86390 1
543827 99543827 1001 86380 86390 1
543789 99543789 1001 86380 86390 1
544538 99544538 1001 86380 86390 1
544571 99544571 1001 86380 86390 1
544501 99544501 1001 86380 86390 1
544450 99544450 1001 86380 86390 1
544342 99544342 1001 86380 86390 1
544331 99544331 1001 86380 86390 1
544293 99544293 1001 86380 86390 1
544372 99544372 1001 86380 86390 1
544363 99544363 1001 86380 86390 1
544174 99544174 1001 86380 86390 1
544112 99544112 1001 86380 86390 1
544167 99544167 1001 86380 86390 1
544169 99544169 1001 86380 86390 1
543988 99543988 1001 86380 86390 1
543989 99543989 1001 86380 86390 1
544699 99544699 1001 86380 86390 1
544704 99544704 1001 86380 86390 1
544601 99544601 1001 86380 86390 1
544628 99544628 1001 86380 86390 1
544721 99544721 1001 86380 86390 1
429676 1140 1001 7740 8217 1
508970 1056 1002 37505 49245 1
525765 659 1002 47132 60626 1
400083 99400083 1001 86380 86390 1
400152 99400152 1001 86380 86390 1
400295 99400295 1001 86380 86390 1
400378 99400378 1001 86380 86390 1
401003 99401003 1001 86380 86390 1
401026 99401026 1001 86380 86390 1
401411 99401411 1001 86380 86390 1
401532 99401532 1001 86380 86390 1
401558 99401558 1001 86380 86390 1
401650 99401650 1001 86380 86390 1
401884 99401884 1001 86380 86390 1
402142 99402142 1001 86380 86390 1
402125 99402125 1001 86380 86390 1
402254 99402254 1001 86380 86390 1
402545 99402545 1001 86380 86390 1
402546 99402546 1001 86380 86390 1
402641 99402641 1001 86380 86390 1
402655 99402655 1001 86380 86390 1
402736 99402736 1001 86380 86390 1
403084 99403084 1001 86380 86390 1
403329 99403329 1001 86380 86390 1
403380 99403380 1001 86380 86390 1
404460 99404460 1001 86380 86390 1
404582 99404582 1001 86380 86390 1
404743 99404743 1001 86380 86390 1
405337 99405337 1001 86380 86390 1
405627 99405627 1001 86380 86390 1
405869 99405869 1001 86380 86390 1
405930 99405930 1001 86380 86390 1
406001 99406001 1001 86380 86390 1
406173 99406173 1001 86380 86390 1
406242 99406242 1001 86380 86390 1
406403 99406403 1001 86380 86390 1
406473 99406473 1001 86380 86390 1
406720 99406720 1001 86380 86390 1
406796 99406796 1001 86380 86390 1
406846 99406846 1001 86380 86390 1
406995 99406995 1001 86380 86390 1
406962 99406962 1001 86380 86390 1
407228 99407228 1001 86380 86390 1
407279 99407279 1001 86380 86390 1
407354 99407354 1001 86380 86390 1
407411 99407411 1001 86380 86390 1
407465 99407465 1001 86380 86390 1
407635 99407635 1001 86380 86390 1
407739 99407739 1001 86380 86390 1
407881 99407881 1001 86380 86390 1
407918 99407918 1001 86380 86390 1
407993 99407993 1001 86380 86390 1
408157 99408157 1001 86380 86390 1
408378 99408378 1001 86380 86390 1
408511 99408511 1001 86380 86390 1
408559 99408559 1001 86380 86390 1
408755 99408755 1001 86380 86390 1
408651 99408651 1001 86380 86390 1
409013 99409013 1001 86380 86390 1
409128 99409128 1001 86380 86390 1
409239 99409239 1001 86380 86390 1
409194 99409194 1001 86380 86390 1
409439 99409439 1001 86380 86390 1
409445 99409445 1001 86380 86390 1
409460 99409460 1001 86380 86390 1
409660 99409660 1001 86380 86390 1
410587 99410587 1001 86380 86390 1
410686 99410686 1001 86380 86390 1
410798 99410798 1001 86380 86390 1
411059 99411059 1001 86380 86390 1
411108 99411108 1001 86380 86390 1
411107 99411107 1001 86380 86390 1
411070 99411070 1001 86380 86390 1
411485 99411485 1001 86380 86390 1
411730 99411730 1001 86380 86390 1
411871 99411871 1001 86380 86390 1
411950 99411950 1001 86380 86390 1
412174 99412174 1001 86380 86390 1
412105 99412105 1001 86380 86390 1
412093 99412093 1001 86380 86390 1
412314 99412314 1001 86380 86390 1
413581 99413581 1001 86380 86390 1
413553 99413553 1001 86380 86390 1
413189 99413189 1001 86380 86390 1
413061 99413061 1001 86380 86390 1
412960 99412960 1001 86380 86390 1
412973 99412973 1001 86380 86390 1
412526 99412526 1001 86380 86390 1
412528 99412528 1001 86380 86390 1
412755 99412755 1001 86380 86390 1
412761 99412761 1001 86380 86390 1
412519 99412519 1001 86380 86390 1
413954 99413954 1001 86380 86390 1
413993 99413993 1001 86380 86390 1
414074 99414074 1001 86380 86390 1
414027 99414027 1001 86380 86390 1
415075 99415075 1001 86380 86390 1
415216 99415216 1001 86380 86390 1
415249 99415249 1001 86380 86390 1
415086 99415086 1001 86380 86390 1
414838 99414838 1001 86380 86390 1
414333 99414333 1001 86380 86390 1
414280 99414280 1001 86380 86390 1
414391 99414391 1001 86380 86390 1
415504 99415504 1001 86380 86390 1
415490 99415490 1001 86380 86390 1
416852 99416852 1001 86380 86390 1
416624 99416624 1001 86380 86390 1
416882 99416882 1001 86380 86390 1
416992 99416992 1001 86380 86390 1
416458 99416458 1001 86380 86390 1
415827 99415827 1001 86380 86390 1
415810 99415810 1001 86380 86390 1
415862 99415862 1001 86380 86390 1
417258 99417258 1001 86380 86390 1
417027 99417027 1001 86380 86390 1
417339 99417339 1001 86380 86390 1
417584 99417584 1001 86380 86390 1
418767 99418767 1001 86380 86390 1
418466 99418466 1001 86380 86390 1
418659 99418659 1001 86380 86390 1
418593 99418593 1001 86380 86390 1
418178 99418178 1001 86380 86390 1
417820 99417820 1001 86380 86390 1
417738 99417738 1001 86380 86390 1
417664 99417664 1001 86380 86390 1
417895 99417895 1001 86380 86390 1
417883 99417883 1001 86380 86390 1
419007 99419007 1001 86380 86390 1
418805 99418805 1001 86380 86390 1
419200 99419200 1001 86380 86390 1
418807 99418807 1001 86380 86390 1
418896 99418896 1001 86380 86390 1
419094 99419094 1001 86380 86390 1
420277 99420277 1001 86380 86390 1
420392 99420392 1001 86380 86390 1
420222 99420222 1001 86380 86390 1
420183 99420183 1001 86380 86390 1
419632 99419632 1001 86380 86390 1
419827 99419827 1001 86380 86390 1
419986 99419986 1001 86380 86390 1
419981 99419981 1001 86380 86390 1
419409 99419409 1001 86380 86390 1
419583 99419583 1001 86380 86390 1
420463 99420463 1001 86380 86390 1
422042 99422042 1001 86380 86390 1
421968 99421968 1001 86380 86390 1
421847 99421847 1001 86380 86390 1
422012 99422012 1001 86380 86390 1
422065 99422065 1001 86380 86390 1
422077 99422077 1001 86380 86390 1
421380 99421380 1001 86380 86390 1
421580 99421580 1001 86380 86390 1
420912 99420912 1001 86380 86390 1
420861 99420861 1001 86380 86390 1
421188 99421188 1001 86380 86390 1
423015 99423015 1001 86380 86390 1
423085 99423085 1001 86380 86390 1
422546 99422546 1001 86380 86390 1
423794 99423794 1001 86380 86390 1
423832 99423832 1001 86380 86390 1
423816 99423816 1001 86380 86390 1
423858 99423858 1001 86380 86390 1
425312 99425312 1001 86380 86390 1
424866 99424866 1001 86380 86390 1
424271 99424271 1001 86380 86390 1
424541 99424541 1001 86380 86390 1
425419 99425419 1001 86380 86390 1
426793 99426793 1001 86380 86390 1
426739 99426739 1001 86380 86390 1
427086 99427086 1001 86380 86390 1
426490 99426490 1001 86380 86390 1
426535 99426535 1001 86380 86390 1
425922 99425922 1001 86380 86390 1
426201 99426201 1001 86380 86390 1
425930 99425930 1001 86380 86390 1
427428 99427428 1001 86380 86390 1
428594 99428594 1001 86380 86390 1
428414 99428414 1001 86380 86390 1
428458 99428458 1001 86380 86390 1
428145 99428145 1001 86380 86390 1
428243 99428243 1001 86380 86390 1
428174 99428174 1001 86380 86390 1
428022 99428022 1001 86380 86390 1
428083 99428083 1001 86380 86390 1
428252 99428252 1001 86380 86390 1
428137 99428137 1001 86380 86390 1
427946 99427946 1001 86380 86390 1
427891 99427891 1001 86380 86390 1
427913 99427913 1001 86380 86390 1
427845 99427845 1001 86380 86390 1
429040 99429040 1001 86380 86390 1
429176 99429176 1001 86380 86390 1
428787 99428787 1001 86380 86390 1
429021 99429021 1001 86380 86390 1
428863 99428863 1001 86380 86390 1
430317 99430317 1001 86380 86390 1
430070 99430070 1001 86380 86390 1
430028 99430028 1001 86380 86390 1
430174 99430174 1001 86380 86390 1
430111 99430111 1001 86380 86390 1
429670 99429670 1001 86380 86390 1
429748 99429748 1001 86380 86390 1
429608 99429608 1001 86380 86390 1
429854 99429854 1001 86380 86390 1
429496 99429496 1001 86380 86390 1
429278 99429278 1001 86380 86390 1
430645 99430645 1001 86380 86390 1
430690 99430690 1001 86380 86390 1
431949 99431949 1001 86380 86390 1
431490 99431490 1001 86380 86390 1
431270 99431270 1001 86380 86390 1
431641 99431641 1001 86380 86390 1
431601 99431601 1001 86380 86390 1
430948 99430948 1001 86380 86390 1
431245 99431245 1001 86380 86390 1
431153 99431153 1001 86380 86390 1
431234 99431234 1001 86380 86390 1
432279 99432279 1001 86380 86390 1
432361 99432361 1001 86380 86390 1
432483 99432483 1001 86380 86390 1
433322 99433322 1001 86380 86390 1
433609 99433609 1001 86380 86390 1
433462 99433462 1001 86380 86390 1
433214 99433214 1001 86380 86390 1
433165 99433165 1001 86380 86390 1
433006 99433006 1001 86380 86390 1
432515 99432515 1001 86380 86390 1
432547 99432547 1001 86380 86390 1
433821 99433821 1001 86380 86390 1
434080 99434080 1001 86380 86390 1
433826 99433826 1001 86380 86390 1
435158 99435158 1001 86380 86390 1
435342 99435342 1001 86380 86390 1
435112 99435112 1001 86380 86390 1
435304 99435304 1001 86380 86390 1
435308 99435308 1001 86380 86390 1
435031 99435031 1001 86380 86390 1
434690 99434690 1001 86380 86390 1
434832 99434832 1001 86380 86390 1
434148 99434148 1001 86380 86390 1
434305 99434305 1001 86380 86390 1
434390 99434390 1001 86380 86390 1
435517 99435517 1001 86380 86390 1
435440 99435440 1001 86380 86390 1
435631 99435631 1001 86380 86390 1
435688 99435688 1001 86380 86390 1
436864 99436864 1001 86380 86390 1
437106 99437106 1001 86380 86390 1
436097 99436097 1001 86380 86390 1
436194 99436194 1001 86380 86390 1
436088 99436088 1001 86380 86390 1
437303 99437303 1001 86380 86390 1
437254 99437254 1001 86380 86390 1
300536 99300536 1001 86380 86390 1
300701 99300701 1001 86380 86390 1
300424 99300424 1001 86380 86390 1
300348 99300348 1001 86380 86390 1
300362 99300362 1001 86380 86390 1
300376 99300376 1001 86380 86390 1
300456 99300456 1001 86380 86390 1
300471 99300471 1001 86380 86390 1
300213 99300213 1001 86380 86390 1
300206 99300206 1001 86380 86390 1
300208 99300208 1001 86380 86390 1
300144 99300144 1001 86380 86390 1
300118 99300118 1001 86380 86390 1
300863 99300863 1001 86380 86390 1
300801 99300801 1001 86380 86390 1
300880 99300880 1001 86380 86390 1
301362 99301362 1001 86380 86390 1
301467 99301467 1001 86380 86390 1
301448 99301448 1001 86380 86390 1
301385 99301385 1001 86380 86390 1
301145 99301145 1001 86380 86390 1
301277 99301277 1001 86380 86390 1
301317 99301317 1001 86380 86390 1
300955 99300955 1001 86380 86390 1
301063 99301063 1001 86380 86390 1
301606 99301606 1001 86380 86390 1
301646 99301646 1001 86380 86390 1
301568 99301568 1001 86380 86390 1
301573 99301573 1001 86380 86390 1
301629 99301629 1001 86380 86390 1
302332 99302332 1001 86380 86390 1
302310 99302310 1001 86380 86390 1
302336 99302336 1001 86380 86390 1
302359 99302359 1001 86380 86390 1
302277 99302277 1001 86380 86390 1
302099 99302099 1001 86380 86390 1
302127 99302127 1001 86380 86390 1
301916 99301916 1001 86380 86390 1
301879 99301879 1001 86380 86390 1
301936 99301936 1001 86380 86390 1
302443 99302443 1001 86380 86390 1
302549 99302549 1001 86380 86390 1
302490 99302490 1001 86380 86390 1
302427 99302427 1001 86380 86390 1
303118 99303118 1001 86380 86390 1
303119 99303119 1001 86380 86390 1
303083 99303083 1001 86380 86390 1
302866 99302866 1001 86380 86390 1
302730 99302730 1001 86380 86390 1
302705 99302705 1001 86380 86390 1
302745 99302745 1001 86380 86390 1
303256 99303256 1001 86380 86390 1
302587 99302587 1001 86380 86390 1
303379 99303379 1001 86380 86390 1
303406 99303406 1001 86380 86390 1
303226 99303226 1001 86380 86390 1
303370 99303370 1001 86380 86390 1
303409 99303409 1001 86380 86390 1
303842 99303842 1001 86380 86390 1
303959 99303959 1001 86380 86390 1
303938 99303938 1001 86380 86390 1
304025 99304025 1001 86380 86390 1
303889 99303889 1001 86380 86390 1
303929 99303929 1001 86380 86390 1
303678 99303678 1001 86380 86390 1
303717 99303717 1001 86380 86390 1
303823 99303823 1001 86380 86390 1
303519 99303519 1001 86380 86390 1
303513 99303513 1001 86380 86390 1
304083 99304083 1001 86380 86390 1
304148 99304148 1001 86380 86390 1
304154 99304154 1001 86380 86390 1
304129 99304129 1001 86380 86390 1
304171 99304171 1001 86380 86390 1
304682 99304682 1001 86380 86390 1
304721 99304721 1001 86380 86390 1
304812 99304812 1001 86380 86390 1
304768 99304768 1001 86380 86390 1
304593 99304593 1001 86380 86390 1
304329 99304329 1001 86380 86390 1
304420 99304420 1001 86380 86390 1
304278 99304278 1001 86380 86390 1
304422 99304422 1001 86380 86390 1
304894 99304894 1001 86380 86390 1
305547 99305547 1001 86380 86390 1
305543 99305543 1001 86380 86390 1
305416 99305416 1001 86380 86390 1
305456 99305456 1001 86380 86390 1
305459 99305459 1001 86380 86390 1
305321 99305321 1001 86380 86390 1
305207 99305207 1001 86380 86390 1
305119 99305119 1001 86380 86390 1
305223 99305223 1001 86380 86390 1
305107 99305107 1001 86380 86390 1
305161 99305161 1001 86380 86390 1
305218 99305218 1001 86380 86390 1
500145 99500145 1001 86380 86390 1
305687 99305687 1001 86380 86390 1
500003 99500003 1001 86380 86390 1
500056 99500056 1001 86380 86390 1
500135 99500135 1001 86380 86390 1
500032 99500032 1001 86380 86390 1
500125 99500125 1001 86380 86390 1
500739 99500739 1001 86380 86390 1
500731 99500731 1001 86380 86390 1
500797 99500797 1001 86380 86390 1
500616 99500616 1001 86380 86390 1
500629 99500629 1001 86380 86390 1
500696 99500696 1001 86380 86390 1
500811 99500811 1001 86380 86390 1
500493 99500493 1001 86380 86390 1
500521 99500521 1001 86380 86390 1
500535 99500535 1001 86380 86390 1
500513 99500513 1001 86380 86390 1
500592 99500592 1001 86380 86390 1
500476 99500476 1001 86380 86390 1
500927 99500927 1001 86380 86390 1
500944 99500944 1001 86380 86390 1
501000 99501000 1001 86380 86390 1
500872 99500872 1001 86380 86390 1
500887 99500887 1001 86380 86390 1
501004 99501004 1001 86380 86390 1
500836 99500836 1001 86380 86390 1
501537 99501537 1001 86380 86390 1
501395 99501395 1001 86380 86390 1
501418 99501418 1001 86380 86390 1
501789 99501789 1001 86380 86390 1
502381 99502381 1001 86380 86390 1
502357 99502357 1001 86380 86390 1
502346 99502346 1001 86380 86390 1
502297 99502297 1001 86380 86390 1
502120 99502120 1001 86380 86390 1
502252 99502252 1001 86380 86390 1
502175 99502175 1001 86380 86390 1
502178 99502178 1001 86380 86390 1
501885 99501885 1001 86380 86390 1
501929 99501929 1001 86380 86390 1
501866 99501866 1001 86380 86390 1
501906 99501906 1001 86380 86390 1
501999 99501999 1001 86380 86390 1
502616 99502616 1001 86380 86390 1
503179 99503179 1001 86380 86390 1
503184 99503184 1001 86380 86390 1
503028 99503028 1001 86380 86390 1
502889 99502889 1001 86380 86390 1
502994 99502994 1001 86380 86390 1
502714 99502714 1001 86380 86390 1
502857 99502857 1001 86380 86390 1
502819 99502819 1001 86380 86390 1
502794 99502794 1001 86380 86390 1
502696 99502696 1001 86380 86390 1
503398 99503398 1001 86380 86390 1
503360 99503360 1001 86380 86390 1
504006 99504006 1001 86380 86390 1
504059 99504059 1001 86380 86390 1
503799 99503799 1001 86380 86390 1
503904 99503904 1001 86380 86390 1
503710 99503710 1001 86380 86390 1
503725 99503725 1001 86380 86390 1
503855 99503855 1001 86380 86390 1
503817 99503817 1001 86380 86390 1
503805 99503805 1001 86380 86390 1
503555 99503555 1001 86380 86390 1
504207 99504207 1001 86380 86390 1
504286 99504286 1001 86380 86390 1
504276 99504276 1001 86380 86390 1
504857 99504857 1001 86380 86390 1
504833 99504833 1001 86380 86390 1
504809 99504809 1001 86380 86390 1
504541 99504541 1001 86380 86390 1
504440 99504440 1001 86380 86390 1
504367 99504367 1001 86380 86390 1
505012 99505012 1001 86380 86390 1
505132 99505132 1001 86380 86390 1
504951 99504951 1001 86380 86390 1
505769 99505769 1001 86380 86390 1
505462 99505462 1001 86380 86390 1
505468 99505468 1001 86380 86390 1
505279 99505279 1001 86380 86390 1
505177 99505177 1001 86380 86390 1
505242 99505242 1001 86380 86390 1
505282 99505282 1001 86380 86390 1
505167 99505167 1001 86380 86390 1
505213 99505213 1001 86380 86390 1
505317 99505317 1001 86380 86390 1
505794 99505794 1001 86380 86390 1
505150 99505150 1001 86380 86390 1
505796 99505796 1001 86380 86390 1
505902 99505902 1001 86380 86390 1
505838 99505838 1001 86380 86390 1
505841 99505841 1001 86380 86390 1
505947 99505947 1001 86380 86390 1
505831 99505831 1001 86380 86390 1
506443 99506443 1001 86380 86390 1
506597 99506597 1001 86380 86390 1
506551 99506551 1001 86380 86390 1
506505 99506505 1001 86380 86390 1
506218 99506218 1001 86380 86390 1
506296 99506296 1001 86380 86390 1
506163 99506163 1001 86380 86390 1
505996 99505996 1001 86380 86390 1
506140 99506140 1001 86380 86390 1
506179 99506179 1001 86380 86390 1
506077 99506077 1001 86380 86390 1
506130 99506130 1001 86380 86390 1
506754 99506754 1001 86380 86390 1
506651 99506651 1001 86380 86390 1
506796 99506796 1001 86380 86390 1
506680 99506680 1001 86380 86390 1
507346 99507346 1001 86380 86390 1
507327 99507327 1001 86380 86390 1
507315 99507315 1001 86380 86390 1
507368 99507368 1001 86380 86390 1
507228 99507228 1001 86380 86390 1
507026 99507026 1001 86380 86390 1
507123 99507123 1001 86380 86390 1
507203 99507203 1001 86380 86390 1
506892 99506892 1001 86380 86390 1
506960 99506960 1001 86380 86390 1
506865 99506865 1001 86380 86390 1
507525 99507525 1001 86380 86390 1
507448 99507448 1001 86380 86390 1
507590 99507590 1001 86380 86390 1
507502 99507502 1001 86380 86390 1
507440 99507440 1001 86380 86390 1
507557 99507557 1001 86380 86390 1
508159 99508159 1001 86380 86390 1
508185 99508185 1001 86380 86390 1
508173 99508173 1001 86380 86390 1
508125 99508125 1001 86380 86390 1
508226 99508226 1001 86380 86390 1
508115 99508115 1001 86380 86390 1
508064 99508064 1001 86380 86390 1
508244 99508244 1001 86380 86390 1
508245 99508245 1001 86380 86390 1
507984 99507984 1001 86380 86390 1
507868 99507868 1001 86380 86390 1
507898 99507898 1001 86380 86390 1
507860 99507860 1001 86380 86390 1
507822 99507822 1001 86380 86390 1
507723 99507723 1001 86380 86390 1
507814 99507814 1001 86380 86390 1
507678 99507678 1001 86380 86390 1
508446 99508446 1001 86380 86390 1
508318 99508318 1001 86380 86390 1
509003 99509003 1001 86380 86390 1
508900 99508900 1001 86380 86390 1
508876 99508876 1001 86380 86390 1
509022 99509022 1001 86380 86390 1
508832 99508832 1001 86380 86390 1
508716 99508716 1001 86380 86390 1
508752 99508752 1001 86380 86390 1
508508 99508508 1001 86380 86390 1
508458 99508458 1001 86380 86390 1
508588 99508588 1001 86380 86390 1
508653 99508653 1001 86380 86390 1
508579 99508579 1001 86380 86390 1
509222 99509222 1001 86380 86390 1
509873 99509873 1001 86380 86390 1
509778 99509778 1001 86380 86390 1
509780 99509780 1001 86380 86390 1
509891 99509891 1001 86380 86390 1
509594 99509594 1001 86380 86390 1
509643 99509643 1001 86380 86390 1
509332 99509332 1001 86380 86390 1
509484 99509484 1001 86380 86390 1
509926 99509926 1001 86380 86390 1
510537 99510537 1001 86380 86390 1
510526 99510526 1001 86380 86390 1
510668 99510668 1001 86380 86390 1
510657 99510657 1001 86380 86390 1
510555 99510555 1001 86380 86390 1
510543 99510543 1001 86380 86390 1
510340 99510340 1001 86380 86390 1
510406 99510406 1001 86380 86390 1
510421 99510421 1001 86380 86390 1
510499 99510499 1001 86380 86390 1
510317 99510317 1001 86380 86390 1
510425 99510425 1001 86380 86390 1
510339 99510339 1001 86380 86390 1
510172 99510172 1001 86380 86390 1
510277 99510277 1001 86380 86390 1
510139 99510139 1001 86380 86390 1
510729 99510729 1001 86380 86390 1
510808 99510808 1001 86380 86390 1
510847 99510847 1001 86380 86390 1
510762 99510762 1001 86380 86390 1
511420 99511420 1001 86380 86390 1
511383 99511383 1001 86380 86390 1
511180 99511180 1001 86380 86390 1
511300 99511300 1001 86380 86390 1
511623 99511623 1001 86380 86390 1
511756 99511756 1001 86380 86390 1
512332 99512332 1001 86380 86390 1
512205 99512205 1001 86380 86390 1
512246 99512246 1001 86380 86390 1
512367 99512367 1001 86380 86390 1
512018 99512018 1001 86380 86390 1
512031 99512031 1001 86380 86390 1
512035 99512035 1001 86380 86390 1
512039 99512039 1001 86380 86390 1
512078 99512078 1001 86380 86390 1
511918 99511918 1001 86380 86390 1
511920 99511920 1001 86380 86390 1
511963 99511963 1001 86380 86390 1
512480 99512480 1001 86380 86390 1
512509 99512509 1001 86380 86390 1
513044 99513044 1001 86380 86390 1
512929 99512929 1001 86380 86390 1
512612 99512612 1001 86380 86390 1
512770 99512770 1001 86380 86390 1
513271 99513271 1001 86380 86390 1
513337 99513337 1001 86380 86390 1
513263 99513263 1001 86380 86390 1
513998 99513998 1001 86380 86390 1
513919 99513919 1001 86380 86390 1
513846 99513846 1001 86380 86390 1
513915 99513915 1001 86380 86390 1
513580 99513580 1001 86380 86390 1
513415 99513415 1001 86380 86390 1
514184 99514184 1001 86380 86390 1
514060 99514060 1001 86380 86390 1
514785 99514785 1001 86380 86390 1
514591 99514591 1001 86380 86390 1
514503 99514503 1001 86380 86390 1
514444 99514444 1001 86380 86390 1
514257 99514257 1001 86380 86390 1
514261 99514261 1001 86380 86390 1
515049 99515049 1001 86380 86390 1
514959 99514959 1001 86380 86390 1
514876 99514876 1001 86380 86390 1
515353 99515353 1001 86380 86390 1
515444 99515444 1001 86380 86390 1
515824 99515824 1001 86380 86390 1
515804 99515804 1001 86380 86390 1
515768 99515768 1001 86380 86390 1
515744 99515744 1001 86380 86390 1
516421 99516421 1001 86380 86390 1
516151 99516151 1001 86380 86390 1
516255 99516255 1001 86380 86390 1
516191 99516191 1001 86380 86390 1
516142 99516142 1001 86380 86390 1
516299 99516299 1001 86380 86390 1
515928 99515928 1001 86380 86390 1
515954 99515954 1001 86380 86390 1
515981 99515981 1001 86380 86390 1
516088 99516088 1001 86380 86390 1
515924 99515924 1001 86380 86390 1
516030 99516030 1001 86380 86390 1
515992 99515992 1001 86380 86390 1
516600 99516600 1001 86380 86390 1
516626 99516626 1001 86380 86390 1
516527 99516527 1001 86380 86390 1
516542 99516542 1001 86380 86390 1
517220 99517220 1001 86380 86390 1
517208 99517208 1001 86380 86390 1
517280 99517280 1001 86380 86390 1
517142 99517142 1001 86380 86390 1
517092 99517092 1001 86380 86390 1
516977 99516977 1001 86380 86390 1
517016 99517016 1001 86380 86390 1
516948 99516948 1001 86380 86390 1
516843 99516843 1001 86380 86390 1
516921 99516921 1001 86380 86390 1
517398 99517398 1001 86380 86390 1
517426 99517426 1001 86380 86390 1
517532 99517532 1001 86380 86390 1
517351 99517351 1001 86380 86390 1
517965 99517965 1001 86380 86390 1
518109 99518109 1001 86380 86390 1
517818 99517818 1001 86380 86390 1
517850 99517850 1001 86380 86390 1
517582 99517582 1001 86380 86390 1
517625 99517625 1001 86380 86390 1
517695 99517695 1001 86380 86390 1
517553 99517553 1001 86380 86390 1
518302 99518302 1001 86380 86390 1
518266 99518266 1001 86380 86390 1
518215 99518215 1001 86380 86390 1
518254 99518254 1001 86380 86390 1
518842 99518842 1001 86380 86390 1
518615 99518615 1001 86380 86390 1
518665 99518665 1001 86380 86390 1
518413 99518413 1001 86380 86390 1
518454 99518454 1001 86380 86390 1
519026 99519026 1001 86380 86390 1
519117 99519117 1001 86380 86390 1
518784 99518784 1001 86380 86390 1
519041 99519041 1001 86380 86390 1
519059 99519059 1001 86380 86390 1
519075 99519075 1001 86380 86390 1
519783 99519783 1001 86380 86390 1
519640 99519640 1001 86380 86390 1
519732 99519732 1001 86380 86390 1
519798 99519798 1001 86380 86390 1
519801 99519801 1001 86380 86390 1
519505 99519505 1001 86380 86390 1
519416 99519416 1001 86380 86390 1
519449 99519449 1001 86380 86390 1
519285 99519285 1001 86380 86390 1
519225 99519225 1001 86380 86390 1
519393 99519393 1001 86380 86390 1
519333 99519333 1001 86380 86390 1
519830 99519830 1001 86380 86390 1
520486 99520486 1001 86380 86390 1
520559 99520559 1001 86380 86390 1
520445 99520445 1001 86380 86390 1
520296 99520296 1001 86380 86390 1
520258 99520258 1001 86380 86390 1
520380 99520380 1001 86380 86390 1
520381 99520381 1001 86380 86390 1
520021 99520021 1001 86380 86390 1
520034 99520034 1001 86380 86390 1
520206 99520206 1001 86380 86390 1
520147 99520147 1001 86380 86390 1
520730 99520730 1001 86380 86390 1
520642 99520642 1001 86380 86390 1
520764 99520764 1001 86380 86390 1
520766 99520766 1001 86380 86390 1
521366 99521366 1001 86380 86390 1
521438 99521438 1001 86380 86390 1
521370 99521370 1001 86380 86390 1
521346 99521346 1001 86380 86390 1
521272 99521272 1001 86380 86390 1
521310 99521310 1001 86380 86390 1
521135 99521135 1001 86380 86390 1
520860 99520860 1001 86380 86390 1
521044 99521044 1001 86380 86390 1
521503 99521503 1001 86380 86390 1
521584 99521584 1001 86380 86390 1
521664 99521664 1001 86380 86390 1
521617 99521617 1001 86380 86390 1
522100 99522100 1001 86380 86390 1
522192 99522192 1001 86380 86390 1
522219 99522219 1001 86380 86390 1
522269 99522269 1001 86380 86390 1
522225 99522225 1001 86380 86390 1
522099 99522099 1001 86380 86390 1
522064 99522064 1001 86380 86390 1
521935 99521935 1001 86380 86390 1
521976 99521976 1001 86380 86390 1
522067 99522067 1001 86380 86390 1
521866 99521866 1001 86380 86390 1
521738 99521738 1001 86380 86390 1
521852 99521852 1001 86380 86390 1
522477 99522477 1001 86380 86390 1
522442 99522442 1001 86380 86390 1
522495 99522495 1001 86380 86390 1
523097 99523097 1001 86380 86390 1
522853 99522853 1001 86380 86390 1
522793 99522793 1001 86380 86390 1
522540 99522540 1001 86380 86390 1
522663 99522663 1001 86380 86390 1
523135 99523135 1001 86380 86390 1
523321 99523321 1001 86380 86390 1
523140 99523140 1001 86380 86390 1
523843 99523843 1001 86380 86390 1
523870 99523870 1001 86380 86390 1
523767 99523767 1001 86380 86390 1
523919 99523919 1001 86380 86390 1
523928 99523928 1001 86380 86390 1
523880 99523880 1001 86380 86390 1
523691 99523691 1001 86380 86390 1
523653 99523653 1001 86380 86390 1
523696 99523696 1001 86380 86390 1
523351 99523351 1001 86380 86390 1
523356 99523356 1001 86380 86390 1
523408 99523408 1001 86380 86390 1
523436 99523436 1001 86380 86390 1
524008 99524008 1001 86380 86390 1
524035 99524035 1001 86380 86390 1
524075 99524075 1001 86380 86390 1
524114 99524114 1001 86380 86390 1
524013 99524013 1001 86380 86390 1
524147 99524147 1001 86380 86390 1
524669 99524669 1001 86380 86390 1
524634 99524634 1001 86380 86390 1
524584 99524584 1001 86380 86390 1
524689 99524689 1001 86380 86390 1
524370 99524370 1001 86380 86390 1
524397 99524397 1001 86380 86390 1
524402 99524402 1001 86380 86390 1
524548 99524548 1001 86380 86390 1
524331 99524331 1001 86380 86390 1
524344 99524344 1001 86380 86390 1
524181 99524181 1001 86380 86390 1
524157 99524157 1001 86380 86390 1
524860 99524860 1001 86380 86390 1
524867 99524867 1001 86380 86390 1
524883 99524883 1001 86380 86390 1
524922 99524922 1001 86380 86390 1
524961 99524961 1001 86380 86390 1
524845 99524845 1001 86380 86390 1
525559 99525559 1001 86380 86390 1
525264 99525264 1001 86380 86390 1
525294 99525294 1001 86380 86390 1
525122 99525122 1001 86380 86390 1
525726 99525726 1001 86380 86390 1
526295 99526295 1001 86380 86390 1
526257 99526257 1001 86380 86390 1
526314 99526314 1001 86380 86390 1
526413 99526413 1001 86380 86390 1
526228 99526228 1001 86380 86390 1
526253 99526253 1001 86380 86390 1
526293 99526293 1001 86380 86390 1
526333 99526333 1001 86380 86390 1
525999 99525999 1001 86380 86390 1
525912 99525912 1001 86380 86390 1
525835 99525835 1001 86380 86390 1
526474 99526474 1001 86380 86390 1
526580 99526580 1001 86380 86390 1
526620 99526620 1001 86380 86390 1
527060 99527060 1001 86380 86390 1
527190 99527190 1001 86380 86390 1
527193 99527193 1001 86380 86390 1
526900 99526900 1001 86380 86390 1
526978 99526978 1001 86380 86390 1
526758 99526758 1001 86380 86390 1
526650 99526650 1001 86380 86390 1
527341 99527341 1001 86380 86390 1
527355 99527355 1001 86380 86390 1
527370 99527370 1001 86380 86390 1
527321 99527321 1001 86380 86390 1
527401 99527401 1001 86380 86390 1
527989 99527989 1001 86380 86390 1
527876 99527876 1001 86380 86390 1
527904 99527904 1001 86380 86390 1
527831 99527831 1001 86380 86390 1
527806 99527806 1001 86380 86390 1
527859 99527859 1001 86380 86390 1
527669 99527669 1001 86380 86390 1
527555 99527555 1001 86380 86390 1
528202 99528202 1001 86380 86390 1
528185 99528185 1001 86380 86390 1
528842 99528842 1001 86380 86390 1
528770 99528770 1001 86380 86390 1
528810 99528810 1001 86380 86390 1
528568 99528568 1001 86380 86390 1
528621 99528621 1001 86380 86390 1
528576 99528576 1001 86380 86390 1
528360 99528360 1001 86380 86390 1
528466 99528466 1001 86380 86390 1
528479 99528479 1001 86380 86390 1
528406 99528406 1001 86380 86390 1
528484 99528484 1001 86380 86390 1
529079 99529079 1001 86380 86390 1
529548 99529548 1001 86380 86390 1
529693 99529693 1001 86380 86390 1
529603 99529603 1001 86380 86390 1
529530 99529530 1001 86380 86390 1
529621 99529621 1001 86380 86390 1
529406 99529406 1001 86380 86390 1
529396 99529396 1001 86380 86390 1
529108 99529108 1001 86380 86390 1
529117 99529117 1001 86380 86390 1
529312 99529312 1001 86380 86390 1
529791 99529791 1001 86380 86390 1
529818 99529818 1001 86380 86390 1
529924 99529924 1001 86380 86390 1
529863 99529863 1001 86380 86390 1
529891 99529891 1001 86380 86390 1
529866 99529866 1001 86380 86390 1
530425 99530425 1001 86380 86390 1
530355 99530355 1001 86380 86390 1
530458 99530458 1001 86380 86390 1
530258 99530258 1001 86380 86390 1
530285 99530285 1001 86380 86390 1
530260 99530260 1001 86380 86390 1
530184 99530184 1001 86380 86390 1
530275 99530275 1001 86380 86390 1
530189 99530189 1001 86380 86390 1
530254 99530254 1001 86380 86390 1
530120 99530120 1001 86380 86390 1
530070 99530070 1001 86380 86390 1
530109 99530109 1001 86380 86390 1
530047 99530047 1001 86380 86390 1
530681 99530681 1001 86380 86390 1
530142 99530142 1001 86380 86390 1
530568 99530568 1001 86380 86390 1
530702 99530702 1001 86380 86390 1
530588 99530588 1001 86380 86390 1
531359 99531359 1001 86380 86390 1
531246 99531246 1001 86380 86390 1
531235 99531235 1001 86380 86390 1
531084 99531084 1001 86380 86390 1
531008 99531008 1001 86380 86390 1
531102 99531102 1001 86380 86390 1
531005 99531005 1001 86380 86390 1
530799 99530799 1001 86380 86390 1
530814 99530814 1001 86380 86390 1
530957 99530957 1001 86380 86390 1
531563 99531563 1001 86380 86390 1
531831 99531831 1001 86380 86390 1
531587 99531587 1001 86380 86390 1
531707 99531707 1001 86380 86390 1
532337 99532337 1001 86380 86390 1
532363 99532363 1001 86380 86390 1
532379 99532379 1001 86380 86390 1
532354 99532354 1001 86380 86390 1
532367 99532367 1001 86380 86390 1
533001 99533001 1001 86380 86390 1
532858 99532858 1001 86380 86390 1
532988 99532988 1001 86380 86390 1
533020 99533020 1001 86380 86390 1
532901 99532901 1001 86380 86390 1
532914 99532914 1001 86380 86390 1
532807 99532807 1001 86380 86390 1
532630 99532630 1001 86380 86390 1
532440 99532440 1001 86380 86390 1
532417 99532417 1001 86380 86390 1
532601 99532601 1001 86380 86390 1
532447 99532447 1001 86380 86390 1
533082 99533082 1001 86380 86390 1
533237 99533237 1001 86380 86390 1
533150 99533150 1001 86380 86390 1
533054 99533054 1001 86380 86390 1
533731 99533731 1001 86380 86390 1
533745 99533745 1001 86380 86390 1
533833 99533833 1001 86380 86390 1
533711 99533711 1001 86380 86390 1
533662 99533662 1001 86380 86390 1
533687 99533687 1001 86380 86390 1
533551 99533551 1001 86380 86390 1
533539 99533539 1001 86380 86390 1
533631 99533631 1001 86380 86390 1
533520 99533520 1001 86380 86390 1
533239 99533239 1001 86380 86390 1
533401 99533401 1001 86380 86390 1
533955 99533955 1001 86380 86390 1
534047 99534047 1001 86380 86390 1
534518 99534518 1001 86380 86390 1
534580 99534580 1001 86380 86390 1
534449 99534449 1001 86380 86390 1
534462 99534462 1001 86380 86390 1
534221 99534221 1001 86380 86390 1
534198 99534198 1001 86380 86390 1
534186 99534186 1001 86380 86390 1
534112 99534112 1001 86380 86390 1
534113 99534113 1001 86380 86390 1
534139 99534139 1001 86380 86390 1
534759 99534759 1001 86380 86390 1
534777 99534777 1001 86380 86390 1
534833 99534833 1001 86380 86390 1
534782 99534782 1001 86380 86390 1
534744 99534744 1001 86380 86390 1
535357 99535357 1001 86380 86390 1
535388 99535388 1001 86380 86390 1
535496 99535496 1001 86380 86390 1
535392 99535392 1001 86380 86390 1
535458 99535458 1001 86380 86390 1
535202 99535202 1001 86380 86390 1
535152 99535152 1001 86380 86390 1
535284 99535284 1001 86380 86390 1
535208 99535208 1001 86380 86390 1
535248 99535248 1001 86380 86390 1
535238 99535238 1001 86380 86390 1
534985 99534985 1001 86380 86390 1
535091 99535091 1001 86380 86390 1
535017 99535017 1001 86380 86390 1
535650 99535650 1001 86380 86390 1
535615 99535615 1001 86380 86390 1
535629 99535629 1001 86380 86390 1
536309 99536309 1001 86380 86390 1
536285 99536285 1001 86380 86390 1
536082 99536082 1001 86380 86390 1
536108 99536108 1001 86380 86390 1
535967 99535967 1001 86380 86390 1
536110 99536110 1001 86380 86390 1
536130 99536130 1001 86380 86390 1
535732 99535732 1001 86380 86390 1
535850 99535850 1001 86380 86390 1
535749 99535749 1001 86380 86390 1
535893 99535893 1001 86380 86390 1
535764 99535764 1001 86380 86390 1
535804 99535804 1001 86380 86390 1
536475 99536475 1001 86380 86390 1
537086 99537086 1001 86380 86390 1
537001 99537001 1001 86380 86390 1
536777 99536777 1001 86380 86390 1
536712 99536712 1001 86380 86390 1
536559 99536559 1001 86380 86390 1
536611 99536611 1001 86380 86390 1
536619 99536619 1001 86380 86390 1
536696 99536696 1001 86380 86390 1
537178 99537178 1001 86380 86390 1
537989 99537989 1001 86380 86390 1
537946 99537946 1001 86380 86390 1
537737 99537737 1001 86380 86390 1
537717 99537717 1001 86380 86390 1
537570 99537570 1001 86380 86390 1
538000 99538000 1001 86380 86390 1
538017 99538017 1001 86380 86390 1
538767 99538767 1001 86380 86390 1
538791 99538791 1001 86380 86390 1
538641 99538641 1001 86380 86390 1
538798 99538798 1001 86380 86390 1
538417 99538417 1001 86380 86390 1
538521 99538521 1001 86380 86390 1
538423 99538423 1001 86380 86390 1
538594 99538594 1001 86380 86390 1
538582 99538582 1001 86380 86390 1
538208 99538208 1001 86380 86390 1
538196 99538196 1001 86380 86390 1
538976 99538976 1001 86380 86390 1
539487 99539487 1001 86380 86390 1
539618 99539618 1001 86380 86390 1
539373 99539373 1001 86380 86390 1
539272 99539272 1001 86380 86390 1
539403 99539403 1001 86380 86390 1
539215 99539215 1001 86380 86390 1
539087 99539087 1001 86380 86390 1
539136 99539136 1001 86380 86390 1
539742 99539742 1001 86380 86390 1
539679 99539679 1001 86380 86390 1
539772 99539772 1001 86380 86390 1
539812 99539812 1001 86380 86390 1
540357 99540357 1001 86380 86390 1
540282 99540282 1001 86380 86390 1
540081 99540081 1001 86380 86390 1
540161 99540161 1001 86380 86390 1
540111 99540111 1001 86380 86390 1
540059 99540059 1001 86380 86390 1
540073 99540073 1001 86380 86390 1
540155 99540155 1001 86380 86390 1
540066 99540066 1001 86380 86390 1
539964 99539964 1001 86380 86390 1
540044 99540044 1001 86380 86390 1
540019 99540019 1001 86380 86390 1
540660 99540660 1001 86380 86390 1
540597 99540597 1001 86380 86390 1
540588 99540588 1001 86380 86390 1
540527 99540527 1001 86380 86390 1
541259 99541259 1001 86380 86390 1
541119 99541119 1001 86380 86390 1
541097 99541097 1001 86380 86390 1
541252 99541252 1001 86380 86390 1
541189 99541189 1001 86380 86390 1
541010 99541010 1001 86380 86390 1
540843 99540843 1001 86380 86390 1
540823 99540823 1001 86380 86390 1
540720 99540720 1001 86380 86390 1
540786 99540786 1001 86380 86390 1
540863 99540863 1001 86380 86390 1
540879 99540879 1001 86380 86390 1
541303 99541303 1001 86380 86390 1
541450 99541450 1001 86380 86390 1
541334 99541334 1001 86380 86390 1
541362 99541362 1001 86380 86390 1
541946 99541946 1001 86380 86390 1
541850 99541850 1001 86380 86390 1
541878 99541878 1001 86380 86390 1
541879 99541879 1001 86380 86390 1
541905 99541905 1001 86380 86390 1
541544 99541544 1001 86380 86390 1
541571 99541571 1001 86380 86390 1
542746 99542746 1001 86380 86390 1
542836 99542836 1001 86380 86390 1
542813 99542813 1001 86380 86390 1
542714 99542714 1001 86380 86390 1
542560 99542560 1001 86380 86390 1
542540 99542540 1001 86380 86390 1
542710 99542710 1001 86380 86390 1
542441 99542441 1001 86380 86390 1
542455 99542455 1001 86380 86390 1
542448 99542448 1001 86380 86390 1
542490 99542490 1001 86380 86390 1
542478 99542478 1001 86380 86390 1
542949 99542949 1001 86380 86390 1
543016 99543016 1001 86380 86390 1
543017 99543017 1001 86380 86390 1
543708 99543708 1001 86380 86390 1
543622 99543622 1001 86380 86390 1
543586 99543586 1001 86380 86390 1
543588 99543588 1001 86380 86390 1
543590 99543590 1001 86380 86390 1
543439 99543439 1001 86380 86390 1
543479 99543479 1001 86380 86390 1
543560 99543560 1001 86380 86390 1
543392 99543392 1001 86380 86390 1
543260 99543260 1001 86380 86390 1
543330 99543330 1001 86380 86390 1
543292 99543292 1001 86380 86390 1
543331 99543331 1001 86380 86390 1
543924 99543924 1001 86380 86390 1
543927 99543927 1001 86380 86390 1
543890 99543890 1001 86380 86390 1
543806 99543806 1001 86380 86390 1
544512 99544512 1001 86380 86390 1
544475 99544475 1001 86380 86390 1
544477 99544477 1001 86380 86390 1
544266 99544266 1001 86380 86390 1
544242 99544242 1001 86380 86390 1
544309 99544309 1001 86380 86390 1
544177 99544177 1001 86380 86390 1
544180 99544180 1001 86380 86390 1
544692 99544692 1001 86380 86390 1
544616 99544616 1001 86380 86390 1
528581 635 1002 35230 44222 1
400037 99400037 1001 86380 86390 1
400135 99400135 1001 86380 86390 1
400377 99400377 1001 86380 86390 1
400665 99400665 1001 86380 86390 1
400819 99400819 1001 86380 86390 1
400840 99400840 1001 86380 86390 1
400917 99400917 1001 86380 86390 1
401150 99401150 1001 86380 86390 1
401085 99401085 1001 86380 86390 1
401795 99401795 1001 86380 86390 1
402081 99402081 1001 86380 86390 1
402741 99402741 1001 86380 86390 1
402713 99402713 1001 86380 86390 1
403288 99403288 1001 86380 86390 1
403221 99403221 1001 86380 86390 1
403507 99403507 1001 86380 86390 1
403618 99403618 1001 86380 86390 1
403800 99403800 1001 86380 86390 1
404110 99404110 1001 86380 86390 1
404367 99404367 1001 86380 86390 1
404750 99404750 1001 86380 86390 1
405134 99405134 1001 86380 86390 1
405524 99405524 1001 86380 86390 1
405508 99405508 1001 86380 86390 1
405575 99405575 1001 86380 86390 1
405599 99405599 1001 86380 86390 1
405764 99405764 1001 86380 86390 1
405717 99405717 1001 86380 86390 1
406073 99406073 1001 86380 86390 1
406075 99406075 1001 86380 86390 1
406203 99406203 1001 86380 86390 1
406281 99406281 1001 86380 86390 1
406207 99406207 1001 86380 86390 1
406354 99406354 1001 86380 86390 1
406709 99406709 1001 86380 86390 1
407257 99407257 1001 86380 86390 1
407415 99407415 1001 86380 86390 1
407639 99407639 1001 86380 86390 1
407566 99407566 1001 86380 86390 1
407832 99407832 1001 86380 86390 1
407858 99407858 1001 86380 86390 1
407937 99407937 1001 86380 86390 1
407967 99407967 1001 86380 86390 1
408173 99408173 1001 86380 86390 1
408136 99408136 1001 86380 86390 1
408234 99408234 1001 86380 86390 1
408477 99408477 1001 86380 86390 1
408310 99408310 1001 86380 86390 1
408712 99408712 1001 86380 86390 1
408696 99408696 1001 86380 86390 1
408529 99408529 1001 86380 86390 1
408775 99408775 1001 86380 86390 1
408804 99408804 1001 86380 86390 1
408866 99408866 1001 86380 86390 1
408848 99408848 1001 86380 86390 1
409051 99409051 1001 86380 86390 1
409163 99409163 1001 86380 86390 1
409167 99409167 1001 86380 86390 1
409216 99409216 1001 86380 86390 1
409271 99409271 1001 86380 86390 1
409202 99409202 1001 86380 86390 1
409529 99409529 1001 86380 86390 1
409532 99409532 1001 86380 86390 1
409675 99409675 1001 86380 86390 1
409718 99409718 1001 86380 86390 1
409728 99409728 1001 86380 86390 1
410438 99410438 1001 86380 86390 1
410420 99410420 1001 86380 86390 1
410475 99410475 1001 86380 86390 1
410576 99410576 1001 86380 86390 1
410524 99410524 1001 86380 86390 1
410864 99410864 1001 86380 86390 1
410847 99410847 1001 86380 86390 1
410868 99410868 1001 86380 86390 1
410959 99410959 1001 86380 86390 1
411122 99411122 1001 86380 86390 1
411152 99411152 1001 86380 86390 1
411129 99411129 1001 86380 86390 1
411237 99411237 1001 86380 86390 1
411613 99411613 1001 86380 86390 1
411725 99411725 1001 86380 86390 1
411713 99411713 1001 86380 86390 1
412095 99412095 1001 86380 86390 1
413519 99413519 1001 86380 86390 1
413428 99413428 1001 86380 86390 1
413552 99413552 1001 86380 86390 1
413542 99413542 1001 86380 86390 1
413116 99413116 1001 86380 86390 1
412901 99412901 1001 86380 86390 1
412623 99412623 1001 86380 86390 1
413973 99413973 1001 86380 86390 1
414106 99414106 1001 86380 86390 1
413745 99413745 1001 86380 86390 1
415000 99415000 1001 86380 86390 1
415291 99415291 1001 86380 86390 1
415294 99415294 1001 86380 86390 1
414964 99414964 1001 86380 86390 1
414639 99414639 1001 86380 86390 1
414866 99414866 1001 86380 86390 1
414879 99414879 1001 86380 86390 1
414697 99414697 1001 86380 86390 1
414832 99414832 1001 86380 86390 1
414251 99414251 1001 86380 86390 1
414140 99414140 1001 86380 86390 1
414245 99414245 1001 86380 86390 1
415574 99415574 1001 86380 86390 1
415494 99415494 1001 86380 86390 1
415564 99415564 1001 86380 86390 1
415498 99415498 1001 86380 86390 1
416697 99416697 1001 86380 86390 1
416717 99416717 1001 86380 86390 1
416582 99416582 1001 86380 86390 1
416291 99416291 1001 86380 86390 1
416525 99416525 1001 86380 86390 1
416172 99416172 1001 86380 86390 1
415931 99415931 1001 86380 86390 1
415888 99415888 1001 86380 86390 1
415966 99415966 1001 86380 86390 1
415918 99415918 1001 86380 86390 1
416047 99416047 1001 86380 86390 1
417175 99417175 1001 86380 86390 1
417263 99417263 1001 86380 86390 1
417030 99417030 1001 86380 86390 1
417126 99417126 1001 86380 86390 1
417181 99417181 1001 86380 86390 1
417106 99417106 1001 86380 86390 1
417042 99417042 1001 86380 86390 1
417549 99417549 1001 86380 86390 1
417554 99417554 1001 86380 86390 1
418651 99418651 1001 86380 86390 1
418765 99418765 1001 86380 86390 1
418226 99418226 1001 86380 86390 1
418183 99418183 1001 86380 86390 1
418213 99418213 1001 86380 86390 1
417967 99417967 1001 86380 86390 1
417926 99417926 1001 86380 86390 1
417946 99417946 1001 86380 86390 1
418023 99418023 1001 86380 86390 1
417703 99417703 1001 86380 86390 1
418916 99418916 1001 86380 86390 1
419085 99419085 1001 86380 86390 1
418947 99418947 1001 86380 86390 1
419014 99419014 1001 86380 86390 1
419097 99419097 1001 86380 86390 1
420311 99420311 1001 86380 86390 1
420290 99420290 1001 86380 86390 1
419703 99419703 1001 86380 86390 1
419374 99419374 1001 86380 86390 1
419516 99419516 1001 86380 86390 1
420587 99420587 1001 86380 86390 1
422032 99422032 1001 86380 86390 1
421720 99421720 1001 86380 86390 1
421688 99421688 1001 86380 86390 1
421592 99421592 1001 86380 86390 1
421357 99421357 1001 86380 86390 1
421534 99421534 1001 86380 86390 1
421313 99421313 1001 86380 86390 1
421208 99421208 1001 86380 86390 1
421047 99421047 1001 86380 86390 1
421083 99421083 1001 86380 86390 1
422172 99422172 1001 86380 86390 1
422222 99422222 1001 86380 86390 1
422517 99422517 1001 86380 86390 1
422155 99422155 1001 86380 86390 1
422321 99422321 1001 86380 86390 1
423345 99423345 1001 86380 86390 1
423521 99423521 1001 86380 86390 1
423636 99423636 1001 86380 86390 1
423719 99423719 1001 86380 86390 1
423175 99423175 1001 86380 86390 1
422950 99422950 1001 86380 86390 1
422980 99422980 1001 86380 86390 1
422905 99422905 1001 86380 86390 1
422741 99422741 1001 86380 86390 1
422795 99422795 1001 86380 86390 1
422903 99422903 1001 86380 86390 1
424017 99424017 1001 86380 86390 1
423857 99423857 1001 86380 86390 1
423879 99423879 1001 86380 86390 1
425383 99425383 1001 86380 86390 1
425087 99425087 1001 86380 86390 1
425335 99425335 1001 86380 86390 1
425244 99425244 1001 86380 86390 1
424981 99424981 1001 86380 86390 1
424669 99424669 1001 86380 86390 1
424265 99424265 1001 86380 86390 1
424415 99424415 1001 86380 86390 1
425827 99425827 1001 86380 86390 1
425657 99425657 1001 86380 86390 1
425701 99425701 1001 86380 86390 1
425576 99425576 1001 86380 86390 1
425767 99425767 1001 86380 86390 1
427034 99427034 1001 86380 86390 1
426954 99426954 1001 86380 86390 1
427015 99427015 1001 86380 86390 1
426805 99426805 1001 86380 86390 1
426619 99426619 1001 86380 86390 1
426012 99426012 1001 86380 86390 1
425906 99425906 1001 86380 86390 1
427456 99427456 1001 86380 86390 1
427450 99427450 1001 86380 86390 1
427134 99427134 1001 86380 86390 1
428531 99428531 1001 86380 86390 1
428052 99428052 1001 86380 86390 1
427736 99427736 1001 86380 86390 1
429098 99429098 1001 86380 86390 1
429100 99429100 1001 86380 86390 1
428949 99428949 1001 86380 86390 1
429160 99429160 1001 86380 86390 1
428799 99428799 1001 86380 86390 1
429165 99429165 1001 86380 86390 1
428898 99428898 1001 86380 86390 1
428958 99428958 1001 86380 86390 1
430120 99430120 1001 86380 86390 1
430106 99430106 1001 86380 86390 1
429903 99429903 1001 86380 86390 1
429650 99429650 1001 86380 86390 1
429954 99429954 1001 86380 86390 1
429404 99429404 1001 86380 86390 1
430425 99430425 1001 86380 86390 1
430579 99430579 1001 86380 86390 1
430489 99430489 1001 86380 86390 1
430720 99430720 1001 86380 86390 1
430632 99430632 1001 86380 86390 1
431965 99431965 1001 86380 86390 1
431942 99431942 1001 86380 86390 1
431680 99431680 1001 86380 86390 1
431265 99431265 1001 86380 86390 1
431536 99431536 1001 86380 86390 1
431272 99431272 1001 86380 86390 1
431168 99431168 1001 86380 86390 1
432201 99432201 1001 86380 86390 1
432209 99432209 1001 86380 86390 1
432227 99432227 1001 86380 86390 1
432186 99432186 1001 86380 86390 1
433492 99433492 1001 86380 86390 1
433593 99433593 1001 86380 86390 1
433331 99433331 1001 86380 86390 1
433020 99433020 1001 86380 86390 1
433167 99433167 1001 86380 86390 1
433227 99433227 1001 86380 86390 1
432936 99432936 1001 86380 86390 1
432938 99432938 1001 86380 86390 1
433127 99433127 1001 86380 86390 1
432625 99432625 1001 86380 86390 1
432654 99432654 1001 86380 86390 1
432789 99432789 1001 86380 86390 1
433871 99433871 1001 86380 86390 1
433843 99433843 1001 86380 86390 1
435323 99435323 1001 86380 86390 1
435306 99435306 1001 86380 86390 1
435000 99435000 1001 86380 86390 1
434766 99434766 1001 86380 86390 1
434319 99434319 1001 86380 86390 1
434143 99434143 1001 86380 86390 1
434440 99434440 1001 86380 86390 1
434495 99434495 1001 86380 86390 1
435576 99435576 1001 86380 86390 1
435879 99435879 1001 86380 86390 1
435453 99435453 1001 86380 86390 1
435785 99435785 1001 86380 86390 1
436709 99436709 1001 86380 86390 1
436638 99436638 1001 86380 86390 1
436379 99436379 1001 86380 86390 1
436264 99436264 1001 86380 86390 1
435993 99435993 1001 86380 86390 1
436302 99436302 1001 86380 86390 1
436308 99436308 1001 86380 86390 1
437241 99437241 1001 86380 86390 1
437196 99437196 1001 86380 86390 1
437304 99437304 1001 86380 86390 1
300105 99300105 1001 86380 86390 1
300708 99300708 1001 86380 86390 1
300690 99300690 1001 86380 86390 1
300420 99300420 1001 86380 86390 1
300484 99300484 1001 86380 86390 1
300486 99300486 1001 86380 86390 1
300506 99300506 1001 86380 86390 1
300882 99300882 1001 86380 86390 1
300836 99300836 1001 86380 86390 1
300746 99300746 1001 86380 86390 1
300902 99300902 1001 86380 86390 1
300928 99300928 1001 86380 86390 1
300789 99300789 1001 86380 86390 1
300737 99300737 1001 86380 86390 1
301466 99301466 1001 86380 86390 1
301507 99301507 1001 86380 86390 1
301432 99301432 1001 86380 86390 1
301422 99301422 1001 86380 86390 1
301359 99301359 1001 86380 86390 1
301337 99301337 1001 86380 86390 1
301301 99301301 1001 86380 86390 1
301255 99301255 1001 86380 86390 1
301310 99301310 1001 86380 86390 1
301093 99301093 1001 86380 86390 1
301138 99301138 1001 86380 86390 1
301140 99301140 1001 86380 86390 1
301645 99301645 1001 86380 86390 1
301599 99301599 1001 86380 86390 1
302267 99302267 1001 86380 86390 1
302260 99302260 1001 86380 86390 1
301762 99301762 1001 86380 86390 1
301892 99301892 1001 86380 86390 1
301763 99301763 1001 86380 86390 1
302458 99302458 1001 86380 86390 1
302489 99302489 1001 86380 86390 1
302556 99302556 1001 86380 86390 1
302584 99302584 1001 86380 86390 1
302442 99302442 1001 86380 86390 1
303030 99303030 1001 86380 86390 1
303199 99303199 1001 86380 86390 1
303104 99303104 1001 86380 86390 1
302834 99302834 1001 86380 86390 1
302796 99302796 1001 86380 86390 1
302839 99302839 1001 86380 86390 1
302905 99302905 1001 86380 86390 1
302869 99302869 1001 86380 86390 1
302948 99302948 1001 86380 86390 1
302819 99302819 1001 86380 86390 1
302653 99302653 1001 86380 86390 1
302661 99302661 1001 86380 86390 1
303322 99303322 1001 86380 86390 1
303311 99303311 1001 86380 86390 1
303255 99303255 1001 86380 86390 1
303869 99303869 1001 86380 86390 1
303883 99303883 1001 86380 86390 1
303685 99303685 1001 86380 86390 1
303650 99303650 1001 86380 86390 1
303690 99303690 1001 86380 86390 1
303692 99303692 1001 86380 86390 1
303587 99303587 1001 86380 86390 1
303484 99303484 1001 86380 86390 1
304108 99304108 1001 86380 86390 1
304043 99304043 1001 86380 86390 1
303829 99303829 1001 86380 86390 1
304125 99304125 1001 86380 86390 1
304152 99304152 1001 86380 86390 1
304192 99304192 1001 86380 86390 1
304221 99304221 1001 86380 86390 1
304172 99304172 1001 86380 86390 1
304757 99304757 1001 86380 86390 1
304747 99304747 1001 86380 86390 1
304787 99304787 1001 86380 86390 1
304794 99304794 1001 86380 86390 1
304655 99304655 1001 86380 86390 1
304557 99304557 1001 86380 86390 1
304454 99304454 1001 86380 86390 1
304291 99304291 1001 86380 86390 1
304369 99304369 1001 86380 86390 1
304295 99304295 1001 86380 86390 1
304387 99304387 1001 86380 86390 1
304376 99304376 1001 86380 86390 1
304377 99304377 1001 86380 86390 1
305039 99305039 1001 86380 86390 1
305532 99305532 1001 86380 86390 1
305495 99305495 1001 86380 86390 1
305602 99305602 1001 86380 86390 1
305615 99305615 1001 86380 86390 1
305517 99305517 1001 86380 86390 1
305418 99305418 1001 86380 86390 1
305104 99305104 1001 86380 86390 1
305145 99305145 1001 86380 86390 1
305122 99305122 1001 86380 86390 1
305112 99305112 1001 86380 86390 1
500088 99500088 1001 86380 86390 1
500041 99500041 1001 86380 86390 1
500134 99500134 1001 86380 86390 1
500100 99500100 1001 86380 86390 1
500672 99500672 1001 86380 86390 1
500784 99500784 1001 86380 86390 1
500701 99500701 1001 86380 86390 1
500793 99500793 1001 86380 86390 1
500757 99500757 1001 86380 86390 1
500735 99500735 1001 86380 86390 1
500774 99500774 1001 86380 86390 1
500471 99500471 1001 86380 86390 1
500551 99500551 1001 86380 86390 1
500208 99500208 1001 86380 86390 1
500829 99500829 1001 86380 86390 1
500858 99500858 1001 86380 86390 1
501014 99501014 1001 86380 86390 1
500977 99500977 1001 86380 86390 1
501584 99501584 1001 86380 86390 1
501509 99501509 1001 86380 86390 1
501292 99501292 1001 86380 86390 1
501401 99501401 1001 86380 86390 1
501235 99501235 1001 86380 86390 1
501152 99501152 1001 86380 86390 1
501183 99501183 1001 86380 86390 1
501675 99501675 1001 86380 86390 1
502350 99502350 1001 86380 86390 1
502414 99502414 1001 86380 86390 1
502260 99502260 1001 86380 86390 1
502210 99502210 1001 86380 86390 1
502185 99502185 1001 86380 86390 1
502086 99502086 1001 86380 86390 1
502074 99502074 1001 86380 86390 1
502027 99502027 1001 86380 86390 1
502041 99502041 1001 86380 86390 1
501890 99501890 1001 86380 86390 1
502657 99502657 1001 86380 86390 1
502486 99502486 1001 86380 86390 1
503278 99503278 1001 86380 86390 1
503097 99503097 1001 86380 86390 1
502905 99502905 1001 86380 86390 1
502981 99502981 1001 86380 86390 1
502710 99502710 1001 86380 86390 1
502788 99502788 1001 86380 86390 1
502814 99502814 1001 86380 86390 1
502853 99502853 1001 86380 86390 1
502804 99502804 1001 86380 86390 1
502693 99502693 1001 86380 86390 1
502836 99502836 1001 86380 86390 1
502720 99502720 1001 86380 86390 1
502708 99502708 1001 86380 86390 1
503407 99503407 1001 86380 86390 1
503333 99503333 1001 86380 86390 1
503493 99503493 1001 86380 86390 1
503951 99503951 1001 86380 86390 1
503924 99503924 1001 86380 86390 1
503785 99503785 1001 86380 86390 1
503737 99503737 1001 86380 86390 1
503776 99503776 1001 86380 86390 1
503782 99503782 1001 86380 86390 1
504259 99504259 1001 86380 86390 1
504235 99504235 1001 86380 86390 1
504236 99504236 1001 86380 86390 1
504225 99504225 1001 86380 86390 1
504205 99504205 1001 86380 86390 1
504777 99504777 1001 86380 86390 1
504924 99504924 1001 86380 86390 1
504889 99504889 1001 86380 86390 1
504600 99504600 1001 86380 86390 1
504590 99504590 1001 86380 86390 1
504608 99504608 1001 86380 86390 1
504368 99504368 1001 86380 86390 1
504359 99504359 1001 86380 86390 1
505047 99505047 1001 86380 86390 1
505113 99505113 1001 86380 86390 1
505126 99505126 1001 86380 86390 1
505000 99505000 1001 86380 86390 1
505027 99505027 1001 86380 86390 1
504949 99504949 1001 86380 86390 1
505657 99505657 1001 86380 86390 1
505492 99505492 1001 86380 86390 1
505417 99505417 1001 86380 86390 1
505561 99505561 1001 86380 86390 1
505550 99505550 1001 86380 86390 1
505499 99505499 1001 86380 86390 1
505299 99505299 1001 86380 86390 1
505197 99505197 1001 86380 86390 1
505262 99505262 1001 86380 86390 1
505314 99505314 1001 86380 86390 1
505198 99505198 1001 86380 86390 1
505915 99505915 1001 86380 86390 1
505814 99505814 1001 86380 86390 1
505853 99505853 1001 86380 86390 1
506591 99506591 1001 86380 86390 1
506122 99506122 1001 86380 86390 1
506021 99506021 1001 86380 86390 1
506047 99506047 1001 86380 86390 1
506698 99506698 1001 86380 86390 1
506649 99506649 1001 86380 86390 1
506759 99506759 1001 86380 86390 1
506696 99506696 1001 86380 86390 1
507323 99507323 1001 86380 86390 1
507396 99507396 1001 86380 86390 1
507190 99507190 1001 86380 86390 1
506862 99506862 1001 86380 86390 1
506953 99506953 1001 86380 86390 1
506943 99506943 1001 86380 86390 1
507449 99507449 1001 86380 86390 1
507554 99507554 1001 86380 86390 1
507606 99507606 1001 86380 86390 1
508056 99508056 1001 86380 86390 1
508020 99508020 1001 86380 86390 1
507910 99507910 1001 86380 86390 1
508029 99508029 1001 86380 86390 1
507700 99507700 1001 86380 86390 1
508378 99508378 1001 86380 86390 1
508382 99508382 1001 86380 86390 1
508437 99508437 1001 86380 86390 1
508284 99508284 1001 86380 86390 1
508895 99508895 1001 86380 86390 1
509057 99509057 1001 86380 86390 1
508806 99508806 1001 86380 86390 1
508781 99508781 1001 86380 86390 1
508846 99508846 1001 86380 86390 1
508751 99508751 1001 86380 86390 1
508506 99508506 1001 86380 86390 1
508494 99508494 1001 86380 86390 1
508598 99508598 1001 86380 86390 1
508660 99508660 1001 86380 86390 1
509098 99509098 1001 86380 86390 1
509117 99509117 1001 86380 86390 1
509761 99509761 1001 86380 86390 1
509741 99509741 1001 86380 86390 1
509899 99509899 1001 86380 86390 1
509670 99509670 1001 86380 86390 1
509559 99509559 1001 86380 86390 1
509663 99509663 1001 86380 86390 1
509677 99509677 1001 86380 86390 1
509511 99509511 1001 86380 86390 1
509693 99509693 1001 86380 86390 1
509319 99509319 1001 86380 86390 1
509425 99509425 1001 86380 86390 1
509438 99509438 1001 86380 86390 1
509454 99509454 1001 86380 86390 1
509338 99509338 1001 86380 86390 1
509431 99509431 1001 86380 86390 1
509444 99509444 1001 86380 86390 1
509303 99509303 1001 86380 86390 1
509344 99509344 1001 86380 86390 1
509305 99509305 1001 86380 86390 1
509966 99509966 1001 86380 86390 1
510586 99510586 1001 86380 86390 1
510638 99510638 1001 86380 86390 1
510677 99510677 1001 86380 86390 1
510593 99510593 1001 86380 86390 1
510607 99510607 1001 86380 86390 1
510647 99510647 1001 86380 86390 1
510511 99510511 1001 86380 86390 1
510356 99510356 1001 86380 86390 1
510179 99510179 1001 86380 86390 1
510154 99510154 1001 86380 86390 1
510208 99510208 1001 86380 86390 1
510927 99510927 1001 86380 86390 1
510746 99510746 1001 86380 86390 1
510773 99510773 1001 86380 86390 1
511439 99511439 1001 86380 86390 1
511378 99511378 1001 86380 86390 1
511460 99511460 1001 86380 86390 1
511475 99511475 1001 86380 86390 1
511205 99511205 1001 86380 86390 1
511338 99511338 1001 86380 86390 1
511015 99511015 1001 86380 86390 1
511085 99511085 1001 86380 86390 1
511708 99511708 1001 86380 86390 1
511748 99511748 1001 86380 86390 1
511634 99511634 1001 86380 86390 1
512290 99512290 1001 86380 86390 1
512267 99512267 1001 86380 86390 1
512195 99512195 1001 86380 86390 1
512161 99512161 1001 86380 86390 1
512076 99512076 1001 86380 86390 1
511774 99511774 1001 86380 86390 1
511814 99511814 1001 86380 86390 1
511765 99511765 1001 86380 86390 1
511883 99511883 1001 86380 86390 1
512486 99512486 1001 86380 86390 1
512551 99512551 1001 86380 86390 1
512552 99512552 1001 86380 86390 1
512412 99512412 1001 86380 86390 1
512492 99512492 1001 86380 86390 1
513067 99513067 1001 86380 86390 1
513159 99513159 1001 86380 86390 1
513085 99513085 1001 86380 86390 1
512860 99512860 1001 86380 86390 1
512916 99512916 1001 86380 86390 1
512866 99512866 1001 86380 86390 1
512854 99512854 1001 86380 86390 1
512805 99512805 1001 86380 86390 1
512707 99512707 1001 86380 86390 1
512590 99512590 1001 86380 86390 1
513345 99513345 1001 86380 86390 1
513385 99513385 1001 86380 86390 1
513334 99513334 1001 86380 86390 1
513261 99513261 1001 86380 86390 1
513300 99513300 1001 86380 86390 1
513352 99513352 1001 86380 86390 1
513353 99513353 1001 86380 86390 1
513407 99513407 1001 86380 86390 1
513917 99513917 1001 86380 86390 1
513870 99513870 1001 86380 86390 1
513858 99513858 1001 86380 86390 1
513759 99513759 1001 86380 86390 1
513464 99513464 1001 86380 86390 1
513555 99513555 1001 86380 86390 1
514214 99514214 1001 86380 86390 1
514163 99514163 1001 86380 86390 1
514141 99514141 1001 86380 86390 1
514703 99514703 1001 86380 86390 1
514702 99514702 1001 86380 86390 1
514576 99514576 1001 86380 86390 1
514513 99514513 1001 86380 86390 1
514584 99514584 1001 86380 86390 1
514535 99514535 1001 86380 86390 1
514308 99514308 1001 86380 86390 1
514386 99514386 1001 86380 86390 1
514338 99514338 1001 86380 86390 1
515516 99515516 1001 86380 86390 1
515651 99515651 1001 86380 86390 1
515612 99515612 1001 86380 86390 1
515536 99515536 1001 86380 86390 1
515616 99515616 1001 86380 86390 1
515289 99515289 1001 86380 86390 1
515406 99515406 1001 86380 86390 1
515318 99515318 1001 86380 86390 1
515422 99515422 1001 86380 86390 1
515248 99515248 1001 86380 86390 1
515262 99515262 1001 86380 86390 1
515202 99515202 1001 86380 86390 1
515799 99515799 1001 86380 86390 1
515725 99515725 1001 86380 86390 1
515816 99515816 1001 86380 86390 1
515729 99515729 1001 86380 86390 1
515834 99515834 1001 86380 86390 1
515847 99515847 1001 86380 86390 1
516320 99516320 1001 86380 86390 1
516451 99516451 1001 86380 86390 1
516488 99516488 1001 86380 86390 1
516362 99516362 1001 86380 86390 1
516469 99516469 1001 86380 86390 1
516111 99516111 1001 86380 86390 1
516294 99516294 1001 86380 86390 1
515987 99515987 1001 86380 86390 1
515953 99515953 1001 86380 86390 1
516576 99516576 1001 86380 86390 1
516583 99516583 1001 86380 86390 1
517285 99517285 1001 86380 86390 1
517235 99517235 1001 86380 86390 1
517336 99517336 1001 86380 86390 1
517138 99517138 1001 86380 86390 1
517231 99517231 1001 86380 86390 1
516965 99516965 1001 86380 86390 1
516966 99516966 1001 86380 86390 1
516883 99516883 1001 86380 86390 1
516757 99516757 1001 86380 86390 1
516874 99516874 1001 86380 86390 1
516804 99516804 1001 86380 86390 1
517530 99517530 1001 86380 86390 1
518035 99518035 1001 86380 86390 1
517971 99517971 1001 86380 86390 1
518149 99518149 1001 86380 86390 1
517883 99517883 1001 86380 86390 1
517852 99517852 1001 86380 86390 1
517598 99517598 1001 86380 86390 1
517728 99517728 1001 86380 86390 1
517575 99517575 1001 86380 86390 1
517549 99517549 1001 86380 86390 1
518187 99518187 1001 86380 86390 1
518356 99518356 1001 86380 86390 1
518347 99518347 1001 86380 86390 1
518287 99518287 1001 86380 86390 1
518803 99518803 1001 86380 86390 1
518976 99518976 1001 86380 86390 1
518831 99518831 1001 86380 86390 1
518857 99518857 1001 86380 86390 1
518627 99518627 1001 86380 86390 1
518597 99518597 1001 86380 86390 1
518611 99518611 1001 86380 86390 1
518537 99518537 1001 86380 86390 1
518551 99518551 1001 86380 86390 1
518465 99518465 1001 86380 86390 1
518556 99518556 1001 86380 86390 1
518415 99518415 1001 86380 86390 1
518480 99518480 1001 86380 86390 1
518999 99518999 1001 86380 86390 1
518995 99518995 1001 86380 86390 1
519725 99519725 1001 86380 86390 1
519780 99519780 1001 86380 86390 1
519650 99519650 1001 86380 86390 1
519685 99519685 1001 86380 86390 1
519575 99519575 1001 86380 86390 1
519436 99519436 1001 86380 86390 1
519462 99519462 1001 86380 86390 1
519606 99519606 1001 86380 86390 1
519208 99519208 1001 86380 86390 1
519286 99519286 1001 86380 86390 1
519197 99519197 1001 86380 86390 1
519199 99519199 1001 86380 86390 1
519320 99519320 1001 86380 86390 1
519361 99519361 1001 86380 86390 1
519930 99519930 1001 86380 86390 1
519816 99519816 1001 86380 86390 1
520013 99520013 1001 86380 86390 1
519978 99519978 1001 86380 86390 1
520460 99520460 1001 86380 86390 1
520439 99520439 1001 86380 86390 1
520306 99520306 1001 86380 86390 1
520270 99520270 1001 86380 86390 1
520832 99520832 1001 86380 86390 1
520797 99520797 1001 86380 86390 1
520643 99520643 1001 86380 86390 1
520736 99520736 1001 86380 86390 1
521344 99521344 1001 86380 86390 1
521363 99521363 1001 86380 86390 1
521089 99521089 1001 86380 86390 1
520925 99520925 1001 86380 86390 1
520990 99520990 1001 86380 86390 1
521031 99521031 1001 86380 86390 1
521559 99521559 1001 86380 86390 1
521577 99521577 1001 86380 86390 1
521514 99521514 1001 86380 86390 1
522204 99522204 1001 86380 86390 1
522146 99522146 1001 86380 86390 1
522252 99522252 1001 86380 86390 1
521991 99521991 1001 86380 86390 1
521994 99521994 1001 86380 86390 1
521982 99521982 1001 86380 86390 1
521753 99521753 1001 86380 86390 1
521844 99521844 1001 86380 86390 1
521821 99521821 1001 86380 86390 1
521718 99521718 1001 86380 86390 1
522432 99522432 1001 86380 86390 1
522307 99522307 1001 86380 86390 1
522313 99522313 1001 86380 86390 1
522953 99522953 1001 86380 86390 1
523053 99523053 1001 86380 86390 1
522862 99522862 1001 86380 86390 1
522710 99522710 1001 86380 86390 1
522830 99522830 1001 86380 86390 1
522741 99522741 1001 86380 86390 1
522531 99522531 1001 86380 86390 1
522609 99522609 1001 86380 86390 1
522688 99522688 1001 86380 86390 1
522560 99522560 1001 86380 86390 1
522664 99522664 1001 86380 86390 1
523221 99523221 1001 86380 86390 1
523251 99523251 1001 86380 86390 1
523942 99523942 1001 86380 86390 1
523818 99523818 1001 86380 86390 1
523910 99523910 1001 86380 86390 1
523742 99523742 1001 86380 86390 1
523940 99523940 1001 86380 86390 1
523714 99523714 1001 86380 86390 1
523576 99523576 1001 86380 86390 1
523707 99523707 1001 86380 86390 1
523631 99523631 1001 86380 86390 1
523738 99523738 1001 86380 86390 1
523393 99523393 1001 86380 86390 1
523394 99523394 1001 86380 86390 1
523383 99523383 1001 86380 86390 1
523474 99523474 1001 86380 86390 1
524137 99524137 1001 86380 86390 1
523965 99523965 1001 86380 86390 1
524738 99524738 1001 86380 86390 1
524572 99524572 1001 86380 86390 1
524640 99524640 1001 86380 86390 1
524514 99524514 1001 86380 86390 1
524523 99524523 1001 86380 86390 1
524152 99524152 1001 86380 86390 1
524309 99524309 1001 86380 86390 1
524316 99524316 1001 86380 86390 1
524329 99524329 1001 86380 86390 1
525479 99525479 1001 86380 86390 1
525263 99525263 1001 86380 86390 1
525357 99525357 1001 86380 86390 1
525208 99525208 1001 86380 86390 1
525326 99525326 1001 86380 86390 1
525032 99525032 1001 86380 86390 1
525097 99525097 1001 86380 86390 1
525128 99525128 1001 86380 86390 1
525636 99525636 1001 86380 86390 1
525767 99525767 1001 86380 86390 1
525678 99525678 1001 86380 86390 1
525721 99525721 1001 86380 86390 1
525736 99525736 1001 86380 86390 1
526374 99526374 1001 86380 86390 1
526349 99526349 1001 86380 86390 1
526325 99526325 1001 86380 86390 1
526317 99526317 1001 86380 86390 1
526094 99526094 1001 86380 86390 1
526161 99526161 1001 86380 86390 1
525867 99525867 1001 86380 86390 1
525921 99525921 1001 86380 86390 1
525950 99525950 1001 86380 86390 1
525888 99525888 1001 86380 86390 1
525941 99525941 1001 86380 86390 1
526502 99526502 1001 86380 86390 1
527166 99527166 1001 86380 86390 1
527157 99527157 1001 86380 86390 1
527035 99527035 1001 86380 86390 1
526897 99526897 1001 86380 86390 1
526886 99526886 1001 86380 86390 1
526738 99526738 1001 86380 86390 1
527275 99527275 1001 86380 86390 1
527395 99527395 1001 86380 86390 1
528038 99528038 1001 86380 86390 1
527993 99527993 1001 86380 86390 1
527689 99527689 1001 86380 86390 1
527677 99527677 1001 86380 86390 1
527564 99527564 1001 86380 86390 1
527577 99527577 1001 86380 86390 1
527578 99527578 1001 86380 86390 1
527466 99527466 1001 86380 86390 1
527596 99527596 1001 86380 86390 1
527663 99527663 1001 86380 86390 1
528141 99528141 1001 86380 86390 1
528181 99528181 1001 86380 86390 1
528130 99528130 1001 86380 86390 1
528227 99528227 1001 86380 86390 1
528736 99528736 1001 86380 86390 1
528883 99528883 1001 86380 86390 1
528719 99528719 1001 86380 86390 1
528732 99528732 1001 86380 86390 1
528493 99528493 1001 86380 86390 1
528649 99528649 1001 86380 86390 1
528501 99528501 1001 86380 86390 1
528386 99528386 1001 86380 86390 1
528377 99528377 1001 86380 86390 1
529710 99529710 1001 86380 86390 1
529414 99529414 1001 86380 86390 1
529336 99529336 1001 86380 86390 1
529392 99529392 1001 86380 86390 1
529237 99529237 1001 86380 86390 1
529227 99529227 1001 86380 86390 1
529268 99529268 1001 86380 86390 1
529308 99529308 1001 86380 86390 1
529145 99529145 1001 86380 86390 1
529922 99529922 1001 86380 86390 1
529737 99529737 1001 86380 86390 1
530412 99530412 1001 86380 86390 1
530374 99530374 1001 86380 86390 1
530397 99530397 1001 86380 86390 1
530398 99530398 1001 86380 86390 1
530195 99530195 1001 86380 86390 1
530147 99530147 1001 86380 86390 1
530014 99530014 1001 86380 86390 1
530066 99530066 1001 86380 86390 1
529993 99529993 1001 86380 86390 1
530099 99530099 1001 86380 86390 1
530087 99530087 1001 86380 86390 1
530631 99530631 1001 86380 86390 1
530647 99530647 1001 86380 86390 1
530573 99530573 1001 86380 86390 1
530704 99530704 1001 86380 86390 1
530718 99530718 1001 86380 86390 1
531276 99531276 1001 86380 86390 1
531087 99531087 1001 86380 86390 1
531126 99531126 1001 86380 86390 1
531128 99531128 1001 86380 86390 1
531052 99531052 1001 86380 86390 1
531120 99531120 1001 86380 86390 1
530978 99530978 1001 86380 86390 1
530917 99530917 1001 86380 86390 1
530943 99530943 1001 86380 86390 1
530946 99530946 1001 86380 86390 1
530856 99530856 1001 86380 86390 1
530778 99530778 1001 86380 86390 1
530796 99530796 1001 86380 86390 1
531572 99531572 1001 86380 86390 1
531541 99531541 1001 86380 86390 1
532095 99532095 1001 86380 86390 1
532194 99532194 1001 86380 86390 1
532128 99532128 1001 86380 86390 1
531981 99531981 1001 86380 86390 1
531829 99531829 1001 86380 86390 1
531676 99531676 1001 86380 86390 1
532410 99532410 1001 86380 86390 1
532246 99532246 1001 86380 86390 1
532251 99532251 1001 86380 86390 1
532380 99532380 1001 86380 86390 1
532357 99532357 1001 86380 86390 1
532935 99532935 1001 86380 86390 1
532938 99532938 1001 86380 86390 1
532991 99532991 1001 86380 86390 1
532749 99532749 1001 86380 86390 1
532674 99532674 1001 86380 86390 1
532567 99532567 1001 86380 86390 1
532583 99532583 1001 86380 86390 1
532532 99532532 1001 86380 86390 1
532419 99532419 1001 86380 86390 1
532432 99532432 1001 86380 86390 1
533058 99533058 1001 86380 86390 1
533202 99533202 1001 86380 86390 1
533717 99533717 1001 86380 86390 1
533743 99533743 1001 86380 86390 1
533775 99533775 1001 86380 86390 1
533621 99533621 1001 86380 86390 1
533612 99533612 1001 86380 86390 1
533316 99533316 1001 86380 86390 1
533300 99533300 1001 86380 86390 1
533301 99533301 1001 86380 86390 1
533875 99533875 1001 86380 86390 1
534009 99534009 1001 86380 86390 1
534665 99534665 1001 86380 86390 1
534565 99534565 1001 86380 86390 1
534578 99534578 1001 86380 86390 1
534412 99534412 1001 86380 86390 1
534256 99534256 1001 86380 86390 1
534760 99534760 1001 86380 86390 1
534866 99534866 1001 86380 86390 1
534849 99534849 1001 86380 86390 1
535383 99535383 1001 86380 86390 1
535510 99535510 1001 86380 86390 1
535393 99535393 1001 86380 86390 1
535508 99535508 1001 86380 86390 1
535299 99535299 1001 86380 86390 1
535287 99535287 1001 86380 86390 1
535110 99535110 1001 86380 86390 1
535006 99535006 1001 86380 86390 1
534995 99534995 1001 86380 86390 1
534918 99534918 1001 86380 86390 1
534907 99534907 1001 86380 86390 1
535094 99535094 1001 86380 86390 1
535691 99535691 1001 86380 86390 1
535704 99535704 1001 86380 86390 1
535563 99535563 1001 86380 86390 1
535644 99535644 1001 86380 86390 1
536148 99536148 1001 86380 86390 1
536318 99536318 1001 86380 86390 1
536165 99536165 1001 86380 86390 1
535976 99535976 1001 86380 86390 1
536068 99536068 1001 86380 86390 1
536007 99536007 1001 86380 86390 1
535849 99535849 1001 86380 86390 1
535812 99535812 1001 86380 86390 1
535838 99535838 1001 86380 86390 1
535814 99535814 1001 86380 86390 1
536451 99536451 1001 86380 86390 1
536491 99536491 1001 86380 86390 1
536349 99536349 1001 86380 86390 1
536470 99536470 1001 86380 86390 1
536343 99536343 1001 86380 86390 1
536971 99536971 1001 86380 86390 1
537078 99537078 1001 86380 86390 1
537093 99537093 1001 86380 86390 1
537096 99537096 1001 86380 86390 1
537155 99537155 1001 86380 86390 1
537071 99537071 1001 86380 86390 1
537124 99537124 1001 86380 86390 1
536845 99536845 1001 86380 86390 1
536884 99536884 1001 86380 86390 1
536850 99536850 1001 86380 86390 1
536697 99536697 1001 86380 86390 1
536723 99536723 1001 86380 86390 1
536637 99536637 1001 86380 86390 1
536729 99536729 1001 86380 86390 1
536656 99536656 1001 86380 86390 1
537238 99537238 1001 86380 86390 1
537331 99537331 1001 86380 86390 1
537309 99537309 1001 86380 86390 1
537940 99537940 1001 86380 86390 1
537978 99537978 1001 86380 86390 1
537757 99537757 1001 86380 86390 1
537605 99537605 1001 86380 86390 1
537607 99537607 1001 86380 86390 1
537661 99537661 1001 86380 86390 1
537584 99537584 1001 86380 86390 1
537652 99537652 1001 86380 86390 1
537537 99537537 1001 86380 86390 1
537539 99537539 1001 86380 86390 1
537476 99537476 1001 86380 86390 1
537502 99537502 1001 86380 86390 1
537375 99537375 1001 86380 86390 1
537469 99537469 1001 86380 86390 1
538050 99538050 1001 86380 86390 1
538006 99538006 1001 86380 86390 1
538717 99538717 1001 86380 86390 1
538797 99538797 1001 86380 86390 1
538670 99538670 1001 86380 86390 1
538696 99538696 1001 86380 86390 1
538698 99538698 1001 86380 86390 1
538458 99538458 1001 86380 86390 1
538539 99538539 1001 86380 86390 1
538591 99538591 1001 86380 86390 1
538411 99538411 1001 86380 86390 1
538477 99538477 1001 86380 86390 1
538332 99538332 1001 86380 86390 1
538361 99538361 1001 86380 86390 1
538864 99538864 1001 86380 86390 1
538882 99538882 1001 86380 86390 1
538857 99538857 1001 86380 86390 1
539488 99539488 1001 86380 86390 1
539529 99539529 1001 86380 86390 1
539596 99539596 1001 86380 86390 1
539241 99539241 1001 86380 86390 1
539167 99539167 1001 86380 86390 1
539082 99539082 1001 86380 86390 1
539045 99539045 1001 86380 86390 1
539755 99539755 1001 86380 86390 1
539652 99539652 1001 86380 86390 1
539825 99539825 1001 86380 86390 1
539710 99539710 1001 86380 86390 1
539750 99539750 1001 86380 86390 1
539725 99539725 1001 86380 86390 1
539687 99539687 1001 86380 86390 1
540327 99540327 1001 86380 86390 1
540397 99540397 1001 86380 86390 1
540095 99540095 1001 86380 86390 1
540228 99540228 1001 86380 86390 1
540127 99540127 1001 86380 86390 1
540103 99540103 1001 86380 86390 1
539924 99539924 1001 86380 86390 1
540263 99540263 1001 86380 86390 1
540630 99540630 1001 86380 86390 1
540658 99540658 1001 86380 86390 1
541180 99541180 1001 86380 86390 1
541250 99541250 1001 86380 86390 1
541277 99541277 1001 86380 86390 1
541239 99541239 1001 86380 86390 1
541227 99541227 1001 86380 86390 1
541289 99541289 1001 86380 86390 1
541291 99541291 1001 86380 86390 1
541216 99541216 1001 86380 86390 1
541064 99541064 1001 86380 86390 1
541013 99541013 1001 86380 86390 1
541068 99541068 1001 86380 86390 1
541017 99541017 1001 86380 86390 1
541043 99541043 1001 86380 86390 1
540776 99540776 1001 86380 86390 1
540880 99540880 1001 86380 86390 1
540701 99540701 1001 86380 86390 1
540728 99540728 1001 86380 86390 1
540703 99540703 1001 86380 86390 1
540692 99540692 1001 86380 86390 1
541370 99541370 1001 86380 86390 1
541464 99541464 1001 86380 86390 1
541493 99541493 1001 86380 86390 1
541301 99541301 1001 86380 86390 1
541852 99541852 1001 86380 86390 1
541840 99541840 1001 86380 86390 1
541882 99541882 1001 86380 86390 1
541668 99541668 1001 86380 86390 1
541532 99541532 1001 86380 86390 1
541623 99541623 1001 86380 86390 1
542221 99542221 1001 86380 86390 1
542184 99542184 1001 86380 86390 1
542771 99542771 1001 86380 86390 1
542774 99542774 1001 86380 86390 1
542852 99542852 1001 86380 86390 1
542878 99542878 1001 86380 86390 1
542562 99542562 1001 86380 86390 1
542720 99542720 1001 86380 86390 1
542659 99542659 1001 86380 86390 1
542403 99542403 1001 86380 86390 1
542469 99542469 1001 86380 86390 1
542459 99542459 1001 86380 86390 1
542524 99542524 1001 86380 86390 1
542346 99542346 1001 86380 86390 1
543072 99543072 1001 86380 86390 1
543103 99543103 1001 86380 86390 1
543091 99543091 1001 86380 86390 1
543027 99543027 1001 86380 86390 1
543079 99543079 1001 86380 86390 1
543093 99543093 1001 86380 86390 1
543107 99543107 1001 86380 86390 1
543623 99543623 1001 86380 86390 1
543754 99543754 1001 86380 86390 1
543637 99543637 1001 86380 86390 1
543678 99543678 1001 86380 86390 1
543385 99543385 1001 86380 86390 1
543470 99543470 1001 86380 86390 1
543551 99543551 1001 86380 86390 1
543461 99543461 1001 86380 86390 1
543320 99543320 1001 86380 86390 1
543165 99543165 1001 86380 86390 1
543179 99543179 1001 86380 86390 1
543168 99543168 1001 86380 86390 1
543302 99543302 1001 86380 86390 1
543341 99543341 1001 86380 86390 1
543930 99543930 1001 86380 86390 1
544582 99544582 1001 86380 86390 1
544440 99544440 1001 86380 86390 1
544588 99544588 1001 86380 86390 1
544442 99544442 1001 86380 86390 1
544310 99544310 1001 86380 86390 1
544019 99544019 1001 86380 86390 1
544636 99544636 1001 86380 86390 1
544600 99544600 1001 86380 86390 1
544694 99544694 1001 86380 86390 1
544735 99544735 1001 86380 86390 1
544618 99544618 1001 86380 86390 1
544723 99544723 1001 86380 86390 1
508914 1019 1001 54517 54817 1
400029 99400029 1001 86380 86390 1
400094 99400094 1001 86380 86390 1
400234 99400234 1001 86380 86390 1
400335 99400335 1001 86380 86390 1
401093 99401093 1001 86380 86390 1
401207 99401207 1001 86380 86390 1
401212 99401212 1001 86380 86390 1
401306 99401306 1001 86380 86390 1
401584 99401584 1001 86380 86390 1
401776 99401776 1001 86380 86390 1
401892 99401892 1001 86380 86390 1
402158 99402158 1001 86380 86390 1
402244 99402244 1001 86380 86390 1
402275 99402275 1001 86380 86390 1
402500 99402500 1001 86380 86390 1
402703 99402703 1001 86380 86390 1
402984 99402984 1001 86380 86390 1
403012 99403012 1001 86380 86390 1
403146 99403146 1001 86380 86390 1
403195 99403195 1001 86380 86390 1
403175 99403175 1001 86380 86390 1
403410 99403410 1001 86380 86390 1
403581 99403581 1001 86380 86390 1
403679 99403679 1001 86380 86390 1
403627 99403627 1001 86380 86390 1
403736 99403736 1001 86380 86390 1
403862 99403862 1001 86380 86390 1
404062 99404062 1001 86380 86390 1
404362 99404362 1001 86380 86390 1
404323 99404323 1001 86380 86390 1
404638 99404638 1001 86380 86390 1
404887 99404887 1001 86380 86390 1
404864 99404864 1001 86380 86390 1
405110 99405110 1001 86380 86390 1
405016 99405016 1001 86380 86390 1
405383 99405383 1001 86380 86390 1
405399 99405399 1001 86380 86390 1
405652 99405652 1001 86380 86390 1
405736 99405736 1001 86380 86390 1
406116 99406116 1001 86380 86390 1
406171 99406171 1001 86380 86390 1
406492 99406492 1001 86380 86390 1
406416 99406416 1001 86380 86390 1
406726 99406726 1001 86380 86390 1
406718 99406718 1001 86380 86390 1
406956 99406956 1001 86380 86390 1
407002 99407002 1001 86380 86390 1
407171 99407171 1001 86380 86390 1
407573 99407573 1001 86380 86390 1
407736 99407736 1001 86380 86390 1
407760 99407760 1001 86380 86390 1
407854 99407854 1001 86380 86390 1
407771 99407771 1001 86380 86390 1
407957 99407957 1001 86380 86390 1
407888 99407888 1001 86380 86390 1
408002 99408002 1001 86380 86390 1
408134 99408134 1001 86380 86390 1
408306 99408306 1001 86380 86390 1
408371 99408371 1001 86380 86390 1
408333 99408333 1001 86380 86390 1
408708 99408708 1001 86380 86390 1
408852 99408852 1001 86380 86390 1
408964 99408964 1001 86380 86390 1
408985 99408985 1001 86380 86390 1
409150 99409150 1001 86380 86390 1
409087 99409087 1001 86380 86390 1
409198 99409198 1001 86380 86390 1
409398 99409398 1001 86380 86390 1
409598 99409598 1001 86380 86390 1
409558 99409558 1001 86380 86390 1
410164 99410164 1001 86380 86390 1
410196 99410196 1001 86380 86390 1
410357 99410357 1001 86380 86390 1
410579 99410579 1001 86380 86390 1
410778 99410778 1001 86380 86390 1
410880 99410880 1001 86380 86390 1
411009 99411009 1001 86380 86390 1
411222 99411222 1001 86380 86390 1
411303 99411303 1001 86380 86390 1
411848 99411848 1001 86380 86390 1
411892 99411892 1001 86380 86390 1
411862 99411862 1001 86380 86390 1
412291 99412291 1001 86380 86390 1
412364 99412364 1001 86380 86390 1
413404 99413404 1001 86380 86390 1
413653 99413653 1001 86380 86390 1
413437 99413437 1001 86380 86390 1
413438 99413438 1001 86380 86390 1
413491 99413491 1001 86380 86390 1
413111 99413111 1001 86380 86390 1
413242 99413242 1001 86380 86390 1
412918 99412918 1001 86380 86390 1
413238 99413238 1001 86380 86390 1
412549 99412549 1001 86380 86390 1
412521 99412521 1001 86380 86390 1
413897 99413897 1001 86380 86390 1
413776 99413776 1001 86380 86390 1
413798 99413798 1001 86380 86390 1
414107 99414107 1001 86380 86390 1
415058 99415058 1001 86380 86390 1
415272 99415272 1001 86380 86390 1
415088 99415088 1001 86380 86390 1
415106 99415106 1001 86380 86390 1
415157 99415157 1001 86380 86390 1
415074 99415074 1001 86380 86390 1
414703 99414703 1001 86380 86390 1
414640 99414640 1001 86380 86390 1
414854 99414854 1001 86380 86390 1
414857 99414857 1001 86380 86390 1
414214 99414214 1001 86380 86390 1
414260 99414260 1001 86380 86390 1
414470 99414470 1001 86380 86390 1
415602 99415602 1001 86380 86390 1
415607 99415607 1001 86380 86390 1
415402 99415402 1001 86380 86390 1
415611 99415611 1001 86380 86390 1
416861 99416861 1001 86380 86390 1
416659 99416659 1001 86380 86390 1
416437 99416437 1001 86380 86390 1
416189 99416189 1001 86380 86390 1
416527 99416527 1001 86380 86390 1
415808 99415808 1001 86380 86390 1
416033 99416033 1001 86380 86390 1
417092 99417092 1001 86380 86390 1
417353 99417353 1001 86380 86390 1
417024 99417024 1001 86380 86390 1
417102 99417102 1001 86380 86390 1
417043 99417043 1001 86380 86390 1
417525 99417525 1001 86380 86390 1
417438 99417438 1001 86380 86390 1
418565 99418565 1001 86380 86390 1
418643 99418643 1001 86380 86390 1
418321 99418321 1001 86380 86390 1
418186 99418186 1001 86380 86390 1
418332 99418332 1001 86380 86390 1
417916 99417916 1001 86380 86390 1
417748 99417748 1001 86380 86390 1
417814 99417814 1001 86380 86390 1
417934 99417934 1001 86380 86390 1
418026 99418026 1001 86380 86390 1
418950 99418950 1001 86380 86390 1
418931 99418931 1001 86380 86390 1
418952 99418952 1001 86380 86390 1
419181 99419181 1001 86380 86390 1
418813 99418813 1001 86380 86390 1
418869 99418869 1001 86380 86390 1
420130 99420130 1001 86380 86390 1
420134 99420134 1001 86380 86390 1
420416 99420416 1001 86380 86390 1
420425 99420425 1001 86380 86390 1
420006 99420006 1001 86380 86390 1
419876 99419876 1001 86380 86390 1
419491 99419491 1001 86380 86390 1
419380 99419380 1001 86380 86390 1
419519 99419519 1001 86380 86390 1
419433 99419433 1001 86380 86390 1
419252 99419252 1001 86380 86390 1
420795 99420795 1001 86380 86390 1
420580 99420580 1001 86380 86390 1
420732 99420732 1001 86380 86390 1
421814 99421814 1001 86380 86390 1
421865 99421865 1001 86380 86390 1
421875 99421875 1001 86380 86390 1
421694 99421694 1001 86380 86390 1
421856 99421856 1001 86380 86390 1
421319 99421319 1001 86380 86390 1
421668 99421668 1001 86380 86390 1
421520 99421520 1001 86380 86390 1
421651 99421651 1001 86380 86390 1
421561 99421561 1001 86380 86390 1
420999 99420999 1001 86380 86390 1
421091 99421091 1001 86380 86390 1
422502 99422502 1001 86380 86390 1
422341 99422341 1001 86380 86390 1
422427 99422427 1001 86380 86390 1
423460 99423460 1001 86380 86390 1
423424 99423424 1001 86380 86390 1
423475 99423475 1001 86380 86390 1
423110 99423110 1001 86380 86390 1
423131 99423131 1001 86380 86390 1
422986 99422986 1001 86380 86390 1
422990 99422990 1001 86380 86390 1
423263 99423263 1001 86380 86390 1
422979 99422979 1001 86380 86390 1
422598 99422598 1001 86380 86390 1
422838 99422838 1001 86380 86390 1
422841 99422841 1001 86380 86390 1
422688 99422688 1001 86380 86390 1
424098 99424098 1001 86380 86390 1
423825 99423825 1001 86380 86390 1
423774 99423774 1001 86380 86390 1
423798 99423798 1001 86380 86390 1
424055 99424055 1001 86380 86390 1
423764 99423764 1001 86380 86390 1
424087 99424087 1001 86380 86390 1
425052 99425052 1001 86380 86390 1
425091 99425091 1001 86380 86390 1
425092 99425092 1001 86380 86390 1
425039 99425039 1001 86380 86390 1
425209 99425209 1001 86380 86390 1
424603 99424603 1001 86380 86390 1
424562 99424562 1001 86380 86390 1
424231 99424231 1001 86380 86390 1
424542 99424542 1001 86380 86390 1
425446 99425446 1001 86380 86390 1
425513 99425513 1001 86380 86390 1
425721 99425721 1001 86380 86390 1
425392 99425392 1001 86380 86390 1
425703 99425703 1001 86380 86390 1
426840 99426840 1001 86380 86390 1
426920 99426920 1001 86380 86390 1
426547 99426547 1001 86380 86390 1
426456 99426456 1001 86380 86390 1
426629 99426629 1001 86380 86390 1
426677 99426677 1001 86380 86390 1
426572 99426572 1001 86380 86390 1
426573 99426573 1001 86380 86390 1
425896 99425896 1001 86380 86390 1
426069 99426069 1001 86380 86390 1
425946 99425946 1001 86380 86390 1
426103 99426103 1001 86380 86390 1
427389 99427389 1001 86380 86390 1
427145 99427145 1001 86380 86390 1
427171 99427171 1001 86380 86390 1
427148 99427148 1001 86380 86390 1
427206 99427206 1001 86380 86390 1
427465 99427465 1001 86380 86390 1
427443 99427443 1001 86380 86390 1
427277 99427277 1001 86380 86390 1
428356 99428356 1001 86380 86390 1
428378 99428378 1001 86380 86390 1
428722 99428722 1001 86380 86390 1
428361 99428361 1001 86380 86390 1
427931 99427931 1001 86380 86390 1
428117 99428117 1001 86380 86390 1
427735 99427735 1001 86380 86390 1
427683 99427683 1001 86380 86390 1
427759 99427759 1001 86380 86390 1
427760 99427760 1001 86380 86390 1
427918 99427918 1001 86380 86390 1
427770 99427770 1001 86380 86390 1
428968 99428968 1001 86380 86390 1
429062 99429062 1001 86380 86390 1
429093 99429093 1001 86380 86390 1
429595 99429595 1001 86380 86390 1
429883 99429883 1001 86380 86390 1
429621 99429621 1001 86380 86390 1
429744 99429744 1001 86380 86390 1
429745 99429745 1001 86380 86390 1
429775 99429775 1001 86380 86390 1
429366 99429366 1001 86380 86390 1
429390 99429390 1001 86380 86390 1
429552 99429552 1001 86380 86390 1
430502 99430502 1001 86380 86390 1
430432 99430432 1001 86380 86390 1
430641 99430641 1001 86380 86390 1
431940 99431940 1001 86380 86390 1
431946 99431946 1001 86380 86390 1
431847 99431847 1001 86380 86390 1
431288 99431288 1001 86380 86390 1
431203 99431203 1001 86380 86390 1
431001 99431001 1001 86380 86390 1
430841 99430841 1001 86380 86390 1
431023 99431023 1001 86380 86390 1
432430 99432430 1001 86380 86390 1
432254 99432254 1001 86380 86390 1
432134 99432134 1001 86380 86390 1
432256 99432256 1001 86380 86390 1
432113 99432113 1001 86380 86390 1
432142 99432142 1001 86380 86390 1
433320 99433320 1001 86380 86390 1
433691 99433691 1001 86380 86390 1
433454 99433454 1001 86380 86390 1
432902 99432902 1001 86380 86390 1
432918 99432918 1001 86380 86390 1
433093 99433093 1001 86380 86390 1
432634 99432634 1001 86380 86390 1
432763 99432763 1001 86380 86390 1
434066 99434066 1001 86380 86390 1
433957 99433957 1001 86380 86390 1
434060 99434060 1001 86380 86390 1
433748 99433748 1001 86380 86390 1
435319 99435319 1001 86380 86390 1
435372 99435372 1001 86380 86390 1
435402 99435402 1001 86380 86390 1
435100 99435100 1001 86380 86390 1
435335 99435335 1001 86380 86390 1
434789 99434789 1001 86380 86390 1
434898 99434898 1001 86380 86390 1
434905 99434905 1001 86380 86390 1
434232 99434232 1001 86380 86390 1
434268 99434268 1001 86380 86390 1
435826 99435826 1001 86380 86390 1
436493 99436493 1001 86380 86390 1
436386 99436386 1001 86380 86390 1
436630 99436630 1001 86380 86390 1
436578 99436578 1001 86380 86390 1
436364 99436364 1001 86380 86390 1
435947 99435947 1001 86380 86390 1
300017 99300017 1001 86380 86390 1
437339 99437339 1001 86380 86390 1
437258 99437258 1001 86380 86390 1
300693 99300693 1001 86380 86390 1
300537 99300537 1001 86380 86390 1
300593 99300593 1001 86380 86390 1
300715 99300715 1001 86380 86390 1
300407 99300407 1001 86380 86390 1
300422 99300422 1001 86380 86390 1
300319 99300319 1001 86380 86390 1
300403 99300403 1001 86380 86390 1
300135 99300135 1001 86380 86390 1
300179 99300179 1001 86380 86390 1
300129 99300129 1001 86380 86390 1
300156 99300156 1001 86380 86390 1
300867 99300867 1001 86380 86390 1
300751 99300751 1001 86380 86390 1
301414 99301414 1001 86380 86390 1
301480 99301480 1001 86380 86390 1
301456 99301456 1001 86380 86390 1
301384 99301384 1001 86380 86390 1
301157 99301157 1001 86380 86390 1
301185 99301185 1001 86380 86390 1
301279 99301279 1001 86380 86390 1
301305 99301305 1001 86380 86390 1
301149 99301149 1001 86380 86390 1
301306 99301306 1001 86380 86390 1
301307 99301307 1001 86380 86390 1
301257 99301257 1001 86380 86390 1
301284 99301284 1001 86380 86390 1
300954 99300954 1001 86380 86390 1
301023 99301023 1001 86380 86390 1
301726 99301726 1001 86380 86390 1
301753 99301753 1001 86380 86390 1
301575 99301575 1001 86380 86390 1
302291 99302291 1001 86380 86390 1
302381 99302381 1001 86380 86390 1
302309 99302309 1001 86380 86390 1
301813 99301813 1001 86380 86390 1
301913 99301913 1001 86380 86390 1
302434 99302434 1001 86380 86390 1
302382 99302382 1001 86380 86390 1
302518 99302518 1001 86380 86390 1
303130 99303130 1001 86380 86390 1
303169 99303169 1001 86380 86390 1
303198 99303198 1001 86380 86390 1
303091 99303091 1001 86380 86390 1
302886 99302886 1001 86380 86390 1
302971 99302971 1001 86380 86390 1
302802 99302802 1001 86380 86390 1
302857 99302857 1001 86380 86390 1
302884 99302884 1001 86380 86390 1
302671 99302671 1001 86380 86390 1
302633 99302633 1001 86380 86390 1
303334 99303334 1001 86380 86390 1
303919 99303919 1001 86380 86390 1
303999 99303999 1001 86380 86390 1
304010 99304010 1001 86380 86390 1
304013 99304013 1001 86380 86390 1
303848 99303848 1001 86380 86390 1
303901 99303901 1001 86380 86390 1
303978 99303978 1001 86380 86390 1
303852 99303852 1001 86380 86390 1
303570 99303570 1001 86380 86390 1
303435 99303435 1001 86380 86390 1
303450 99303450 1001 86380 86390 1
304201 99304201 1001 86380 86390 1
304091 99304091 1001 86380 86390 1
304159 99304159 1001 86380 86390 1
304733 99304733 1001 86380 86390 1
304761 99304761 1001 86380 86390 1
304737 99304737 1001 86380 86390 1
304764 99304764 1001 86380 86390 1
304486 99304486 1001 86380 86390 1
304592 99304592 1001 86380 86390 1
304569 99304569 1001 86380 86390 1
304332 99304332 1001 86380 86390 1
304351 99304351 1001 86380 86390 1
304288 99304288 1001 86380 86390 1
304912 99304912 1001 86380 86390 1
304874 99304874 1001 86380 86390 1
305597 99305597 1001 86380 86390 1
305552 99305552 1001 86380 86390 1
305444 99305444 1001 86380 86390 1
305368 99305368 1001 86380 86390 1
305473 99305473 1001 86380 86390 1
305477 99305477 1001 86380 86390 1
305074 99305074 1001 86380 86390 1
500158 99500158 1001 86380 86390 1
500098 99500098 1001 86380 86390 1
500061 99500061 1001 86380 86390 1
500724 99500724 1001 86380 86390 1
500776 99500776 1001 86380 86390 1
500632 99500632 1001 86380 86390 1
500406 99500406 1001 86380 86390 1
500421 99500421 1001 86380 86390 1
500489 99500489 1001 86380 86390 1
500490 99500490 1001 86380 86390 1
500439 99500439 1001 86380 86390 1
500219 99500219 1001 86380 86390 1
500349 99500349 1001 86380 86390 1
500311 99500311 1001 86380 86390 1
500247 99500247 1001 86380 86390 1
500377 99500377 1001 86380 86390 1
500300 99500300 1001 86380 86390 1
500211 99500211 1001 86380 86390 1
500384 99500384 1001 86380 86390 1
500231 99500231 1001 86380 86390 1
500399 99500399 1001 86380 86390 1
500863 99500863 1001 86380 86390 1
500864 99500864 1001 86380 86390 1
500880 99500880 1001 86380 86390 1
500881 99500881 1001 86380 86390 1
500894 99500894 1001 86380 86390 1
501013 99501013 1001 86380 86390 1
501451 99501451 1001 86380 86390 1
501618 99501618 1001 86380 86390 1
501545 99501545 1001 86380 86390 1
501631 99501631 1001 86380 86390 1
501548 99501548 1001 86380 86390 1
501305 99501305 1001 86380 86390 1
501409 99501409 1001 86380 86390 1
501410 99501410 1001 86380 86390 1
501309 99501309 1001 86380 86390 1
501402 99501402 1001 86380 86390 1
501315 99501315 1001 86380 86390 1
501237 99501237 1001 86380 86390 1
501126 99501126 1001 86380 86390 1
501814 99501814 1001 86380 86390 1
501700 99501700 1001 86380 86390 1
502290 99502290 1001 86380 86390 1
502349 99502349 1001 86380 86390 1
502159 99502159 1001 86380 86390 1
502121 99502121 1001 86380 86390 1
501989 99501989 1001 86380 86390 1
501875 99501875 1001 86380 86390 1
501930 99501930 1001 86380 86390 1
501846 99501846 1001 86380 86390 1
502545 99502545 1001 86380 86390 1
502617 99502617 1001 86380 86390 1
503103 99503103 1001 86380 86390 1
503206 99503206 1001 86380 86390 1
503200 99503200 1001 86380 86390 1
502922 99502922 1001 86380 86390 1
502989 99502989 1001 86380 86390 1
503067 99503067 1001 86380 86390 1
503017 99503017 1001 86380 86390 1
502839 99502839 1001 86380 86390 1
502737 99502737 1001 86380 86390 1
502728 99502728 1001 86380 86390 1
502784 99502784 1001 86380 86390 1
503412 99503412 1001 86380 86390 1
503415 99503415 1001 86380 86390 1
503467 99503467 1001 86380 86390 1
504030 99504030 1001 86380 86390 1
504110 99504110 1001 86380 86390 1
504040 99504040 1001 86380 86390 1
504116 99504116 1001 86380 86390 1
503771 99503771 1001 86380 86390 1
503871 99503871 1001 86380 86390 1
503680 99503680 1001 86380 86390 1
503646 99503646 1001 86380 86390 1
503572 99503572 1001 86380 86390 1
503650 99503650 1001 86380 86390 1
503626 99503626 1001 86380 86390 1
504212 99504212 1001 86380 86390 1
504771 99504771 1001 86380 86390 1
504849 99504849 1001 86380 86390 1
504434 99504434 1001 86380 86390 1
504463 99504463 1001 86380 86390 1
504994 99504994 1001 86380 86390 1
504945 99504945 1001 86380 86390 1
505038 99505038 1001 86380 86390 1
505103 99505103 1001 86380 86390 1
504989 99504989 1001 86380 86390 1
505762 99505762 1001 86380 86390 1
505641 99505641 1001 86380 86390 1
505461 99505461 1001 86380 86390 1
505411 99505411 1001 86380 86390 1
505518 99505518 1001 86380 86390 1
505178 99505178 1001 86380 86390 1
505822 99505822 1001 86380 86390 1
505836 99505836 1001 86380 86390 1
505940 99505940 1001 86380 86390 1
505903 99505903 1001 86380 86390 1
505854 99505854 1001 86380 86390 1
505776 99505776 1001 86380 86390 1
506442 99506442 1001 86380 86390 1
506455 99506455 1001 86380 86390 1
506495 99506495 1001 86380 86390 1
506444 99506444 1001 86380 86390 1
506473 99506473 1001 86380 86390 1
506526 99506526 1001 86380 86390 1
506504 99506504 1001 86380 86390 1
506545 99506545 1001 86380 86390 1
506366 99506366 1001 86380 86390 1
506383 99506383 1001 86380 86390 1
506204 99506204 1001 86380 86390 1
506042 99506042 1001 86380 86390 1
506082 99506082 1001 86380 86390 1
506115 99506115 1001 86380 86390 1
506762 99506762 1001 86380 86390 1
506792 99506792 1001 86380 86390 1
506702 99506702 1001 86380 86390 1
506729 99506729 1001 86380 86390 1
506798 99506798 1001 86380 86390 1
506774 99506774 1001 86380 86390 1
507377 99507377 1001 86380 86390 1
507399 99507399 1001 86380 86390 1
507405 99507405 1001 86380 86390 1
507367 99507367 1001 86380 86390 1
507227 99507227 1001 86380 86390 1
507113 99507113 1001 86380 86390 1
507036 99507036 1001 86380 86390 1
507193 99507193 1001 86380 86390 1
507182 99507182 1001 86380 86390 1
507074 99507074 1001 86380 86390 1
506973 99506973 1001 86380 86390 1
506935 99506935 1001 86380 86390 1
506832 99506832 1001 86380 86390 1
506925 99506925 1001 86380 86390 1
506940 99506940 1001 86380 86390 1
507498 99507498 1001 86380 86390 1
507539 99507539 1001 86380 86390 1
507503 99507503 1001 86380 86390 1
508083 99508083 1001 86380 86390 1
508058 99508058 1001 86380 86390 1
508200 99508200 1001 86380 86390 1
508241 99508241 1001 86380 86390 1
508054 99508054 1001 86380 86390 1
507992 99507992 1001 86380 86390 1
507783 99507783 1001 86380 86390 1
507719 99507719 1001 86380 86390 1
507773 99507773 1001 86380 86390 1
507769 99507769 1001 86380 86390 1
508264 99508264 1001 86380 86390 1
508357 99508357 1001 86380 86390 1
509030 99509030 1001 86380 86390 1
509053 99509053 1001 86380 86390 1
509007 99509007 1001 86380 86390 1
508765 99508765 1001 86380 86390 1
508558 99508558 1001 86380 86390 1
509812 99509812 1001 86380 86390 1
509766 99509766 1001 86380 86390 1
509859 99509859 1001 86380 86390 1
509744 99509744 1001 86380 86390 1
509532 99509532 1001 86380 86390 1
509510 99509510 1001 86380 86390 1
509308 99509308 1001 86380 86390 1
509288 99509288 1001 86380 86390 1
510002 99510002 1001 86380 86390 1
509941 99509941 1001 86380 86390 1
510099 99510099 1001 86380 86390 1
510088 99510088 1001 86380 86390 1
509960 99509960 1001 86380 86390 1
510666 99510666 1001 86380 86390 1
510619 99510619 1001 86380 86390 1
510714 99510714 1001 86380 86390 1
510557 99510557 1001 86380 86390 1
510723 99510723 1001 86380 86390 1
510354 99510354 1001 86380 86390 1
510497 99510497 1001 86380 86390 1
510510 99510510 1001 86380 86390 1
510435 99510435 1001 86380 86390 1
510439 99510439 1001 86380 86390 1
510300 99510300 1001 86380 86390 1
510134 99510134 1001 86380 86390 1
510244 99510244 1001 86380 86390 1
510118 99510118 1001 86380 86390 1
510737 99510737 1001 86380 86390 1
510107 99510107 1001 86380 86390 1
510739 99510739 1001 86380 86390 1
510754 99510754 1001 86380 86390 1
510743 99510743 1001 86380 86390 1
510913 99510913 1001 86380 86390 1
511550 99511550 1001 86380 86390 1
511552 99511552 1001 86380 86390 1
511352 99511352 1001 86380 86390 1
511495 99511495 1001 86380 86390 1
511369 99511369 1001 86380 86390 1
511487 99511487 1001 86380 86390 1
511385 99511385 1001 86380 86390 1
511294 99511294 1001 86380 86390 1
510934 99510934 1001 86380 86390 1
511130 99511130 1001 86380 86390 1
511120 99511120 1001 86380 86390 1
510991 99510991 1001 86380 86390 1
511109 99511109 1001 86380 86390 1
511048 99511048 1001 86380 86390 1
511707 99511707 1001 86380 86390 1
511593 99511593 1001 86380 86390 1
511677 99511677 1001 86380 86390 1
511613 99511613 1001 86380 86390 1
511639 99511639 1001 86380 86390 1
512358 99512358 1001 86380 86390 1
512259 99512259 1001 86380 86390 1
512289 99512289 1001 86380 86390 1
512058 99512058 1001 86380 86390 1
512123 99512123 1001 86380 86390 1
512025 99512025 1001 86380 86390 1
512120 99512120 1001 86380 86390 1
511854 99511854 1001 86380 86390 1
511859 99511859 1001 86380 86390 1
511781 99511781 1001 86380 86390 1
512408 99512408 1001 86380 86390 1
512526 99512526 1001 86380 86390 1
512540 99512540 1001 86380 86390 1
512437 99512437 1001 86380 86390 1
512569 99512569 1001 86380 86390 1
512388 99512388 1001 86380 86390 1
513019 99513019 1001 86380 86390 1
513047 99513047 1001 86380 86390 1
513086 99513086 1001 86380 86390 1
513035 99513035 1001 86380 86390 1
513062 99513062 1001 86380 86390 1
512820 99512820 1001 86380 86390 1
512898 99512898 1001 86380 86390 1
512893 99512893 1001 86380 86390 1
512732 99512732 1001 86380 86390 1
512724 99512724 1001 86380 86390 1
513257 99513257 1001 86380 86390 1
513348 99513348 1001 86380 86390 1
513209 99513209 1001 86380 86390 1
513327 99513327 1001 86380 86390 1
513367 99513367 1001 86380 86390 1
513264 99513264 1001 86380 86390 1
513409 99513409 1001 86380 86390 1
513866 99513866 1001 86380 86390 1
513908 99513908 1001 86380 86390 1
513927 99513927 1001 86380 86390 1
513838 99513838 1001 86380 86390 1
513741 99513741 1001 86380 86390 1
513641 99513641 1001 86380 86390 1
513467 99513467 1001 86380 86390 1
513497 99513497 1001 86380 86390 1
514142 99514142 1001 86380 86390 1
514039 99514039 1001 86380 86390 1
514209 99514209 1001 86380 86390 1
514656 99514656 1001 86380 86390 1
514683 99514683 1001 86380 86390 1
514846 99514846 1001 86380 86390 1
514652 99514652 1001 86380 86390 1
514431 99514431 1001 86380 86390 1
514360 99514360 1001 86380 86390 1
514249 99514249 1001 86380 86390 1
514927 99514927 1001 86380 86390 1
515019 99515019 1001 86380 86390 1
515581 99515581 1001 86380 86390 1
515646 99515646 1001 86380 86390 1
515521 99515521 1001 86380 86390 1
515487 99515487 1001 86380 86390 1
515512 99515512 1001 86380 86390 1
515592 99515592 1001 86380 86390 1
515401 99515401 1001 86380 86390 1
515338 99515338 1001 86380 86390 1
515455 99515455 1001 86380 86390 1
515423 99515423 1001 86380 86390 1
515412 99515412 1001 86380 86390 1
515220 99515220 1001 86380 86390 1
515083 99515083 1001 86380 86390 1
515229 99515229 1001 86380 86390 1
515127 99515127 1001 86380 86390 1
515800 99515800 1001 86380 86390 1
515788 99515788 1001 86380 86390 1
515866 99515866 1001 86380 86390 1
515753 99515753 1001 86380 86390 1
516459 99516459 1001 86380 86390 1
516449 99516449 1001 86380 86390 1
516386 99516386 1001 86380 86390 1
516456 99516456 1001 86380 86390 1
516127 99516127 1001 86380 86390 1
516283 99516283 1001 86380 86390 1
516206 99516206 1001 86380 86390 1
516273 99516273 1001 86380 86390 1
516286 99516286 1001 86380 86390 1
515906 99515906 1001 86380 86390 1
515910 99515910 1001 86380 86390 1
516080 99516080 1001 86380 86390 1
516561 99516561 1001 86380 86390 1
516621 99516621 1001 86380 86390 1
517169 99517169 1001 86380 86390 1
517209 99517209 1001 86380 86390 1
517214 99517214 1001 86380 86390 1
517066 99517066 1001 86380 86390 1
517054 99517054 1001 86380 86390 1
517095 99517095 1001 86380 86390 1
516926 99516926 1001 86380 86390 1
517122 99517122 1001 86380 86390 1
517103 99517103 1001 86380 86390 1
516885 99516885 1001 86380 86390 1
516746 99516746 1001 86380 86390 1
516839 99516839 1001 86380 86390 1
516816 99516816 1001 86380 86390 1
517348 99517348 1001 86380 86390 1
517995 99517995 1001 86380 86390 1
517993 99517993 1001 86380 86390 1
517945 99517945 1001 86380 86390 1
517753 99517753 1001 86380 86390 1
517878 99517878 1001 86380 86390 1
517723 99517723 1001 86380 86390 1
517712 99517712 1001 86380 86390 1
517628 99517628 1001 86380 86390 1
517706 99517706 1001 86380 86390 1
517745 99517745 1001 86380 86390 1
517630 99517630 1001 86380 86390 1
517721 99517721 1001 86380 86390 1
518226 99518226 1001 86380 86390 1
518174 99518174 1001 86380 86390 1
518292 99518292 1001 86380 86390 1
518189 99518189 1001 86380 86390 1
518178 99518178 1001 86380 86390 1
518233 99518233 1001 86380 86390 1
518261 99518261 1001 86380 86390 1
518888 99518888 1001 86380 86390 1
518877 99518877 1001 86380 86390 1
518935 99518935 1001 86380 86390 1
518593 99518593 1001 86380 86390 1
518412 99518412 1001 86380 86390 1
518392 99518392 1001 86380 86390 1
519119 99519119 1001 86380 86390 1
519006 99519006 1001 86380 86390 1
519100 99519100 1001 86380 86390 1
519654 99519654 1001 86380 86390 1
519693 99519693 1001 86380 86390 1
519708 99519708 1001 86380 86390 1
519645 99519645 1001 86380 86390 1
519479 99519479 1001 86380 86390 1
519482 99519482 1001 86380 86390 1
519496 99519496 1001 86380 86390 1
519489 99519489 1001 86380 86390 1
519916 99519916 1001 86380 86390 1
519981 99519981 1001 86380 86390 1
519854 99519854 1001 86380 86390 1
519933 99519933 1001 86380 86390 1
520593 99520593 1001 86380 86390 1
520581 99520581 1001 86380 86390 1
520492 99520492 1001 86380 86390 1
520547 99520547 1001 86380 86390 1
520587 99520587 1001 86380 86390 1
520060 99520060 1001 86380 86390 1
520053 99520053 1001 86380 86390 1
520793 99520793 1001 86380 86390 1
520806 99520806 1001 86380 86390 1
520704 99520704 1001 86380 86390 1
520692 99520692 1001 86380 86390 1
520641 99520641 1001 86380 86390 1
520839 99520839 1001 86380 86390 1
520841 99520841 1001 86380 86390 1
521312 99521312 1001 86380 86390 1
521300 99521300 1001 86380 86390 1
521442 99521442 1001 86380 86390 1
521270 99521270 1001 86380 86390 1
521298 99521298 1001 86380 86390 1
521081 99521081 1001 86380 86390 1
521175 99521175 1001 86380 86390 1
521164 99521164 1001 86380 86390 1
521090 99521090 1001 86380 86390 1
521104 99521104 1001 86380 86390 1
521117 99521117 1001 86380 86390 1
521009 99521009 1001 86380 86390 1
520974 99520974 1001 86380 86390 1
521555 99521555 1001 86380 86390 1
521535 99521535 1001 86380 86390 1
522216 99522216 1001 86380 86390 1
521959 99521959 1001 86380 86390 1
521881 99521881 1001 86380 86390 1
522065 99522065 1001 86380 86390 1
522029 99522029 1001 86380 86390 1
521969 99521969 1001 86380 86390 1
521763 99521763 1001 86380 86390 1
521800 99521800 1001 86380 86390 1
522498 99522498 1001 86380 86390 1
523042 99523042 1001 86380 86390 1
523109 99523109 1001 86380 86390 1
522900 99522900 1001 86380 86390 1
522912 99522912 1001 86380 86390 1
522629 99522629 1001 86380 86390 1
522526 99522526 1001 86380 86390 1
522661 99522661 1001 86380 86390 1
523290 99523290 1001 86380 86390 1
523121 99523121 1001 86380 86390 1
523163 99523163 1001 86380 86390 1
523894 99523894 1001 86380 86390 1
523883 99523883 1001 86380 86390 1
523807 99523807 1001 86380 86390 1
523891 99523891 1001 86380 86390 1
523659 99523659 1001 86380 86390 1
523363 99523363 1001 86380 86390 1
523520 99523520 1001 86380 86390 1
523432 99523432 1001 86380 86390 1
523439 99523439 1001 86380 86390 1
524136 99524136 1001 86380 86390 1
524112 99524112 1001 86380 86390 1
524118 99524118 1001 86380 86390 1
524068 99524068 1001 86380 86390 1
524616 99524616 1001 86380 86390 1
524695 99524695 1001 86380 86390 1
524739 99524739 1001 86380 86390 1
524518 99524518 1001 86380 86390 1
524363 99524363 1001 86380 86390 1
524442 99524442 1001 86380 86390 1
524154 99524154 1001 86380 86390 1
524298 99524298 1001 86380 86390 1
524235 99524235 1001 86380 86390 1
524252 99524252 1001 86380 86390 1
524811 99524811 1001 86380 86390 1
524904 99524904 1001 86380 86390 1
525421 99525421 1001 86380 86390 1
525556 99525556 1001 86380 86390 1
525454 99525454 1001 86380 86390 1
525301 99525301 1001 86380 86390 1
525289 99525289 1001 86380 86390 1
525044 99525044 1001 86380 86390 1
525059 99525059 1001 86380 86390 1
525802 99525802 1001 86380 86390 1
525714 99525714 1001 86380 86390 1
525626 99525626 1001 86380 86390 1
525796 99525796 1001 86380 86390 1
526388 99526388 1001 86380 86390 1
526336 99526336 1001 86380 86390 1
526285 99526285 1001 86380 86390 1
526237 99526237 1001 86380 86390 1
526115 99526115 1001 86380 86390 1
526065 99526065 1001 86380 86390 1
526190 99526190 1001 86380 86390 1
526126 99526126 1001 86380 86390 1
525972 99525972 1001 86380 86390 1
525986 99525986 1001 86380 86390 1
525884 99525884 1001 86380 86390 1
525949 99525949 1001 86380 86390 1
525988 99525988 1001 86380 86390 1
525978 99525978 1001 86380 86390 1
526004 99526004 1001 86380 86390 1
525954 99525954 1001 86380 86390 1
526487 99526487 1001 86380 86390 1
526568 99526568 1001 86380 86390 1
526507 99526507 1001 86380 86390 1
526523 99526523 1001 86380 86390 1
527048 99527048 1001 86380 86390 1
527126 99527126 1001 86380 86390 1
527130 99527130 1001 86380 86390 1
527244 99527244 1001 86380 86390 1
527120 99527120 1001 86380 86390 1
527172 99527172 1001 86380 86390 1
527032 99527032 1001 86380 86390 1
526877 99526877 1001 86380 86390 1
526866 99526866 1001 86380 86390 1
526905 99526905 1001 86380 86390 1
526937 99526937 1001 86380 86390 1
526805 99526805 1001 86380 86390 1
526818 99526818 1001 86380 86390 1
526676 99526676 1001 86380 86390 1
526809 99526809 1001 86380 86390 1
527309 99527309 1001 86380 86390 1
527926 99527926 1001 86380 86390 1
527998 99527998 1001 86380 86390 1
527753 99527753 1001 86380 86390 1
527525 99527525 1001 86380 86390 1
528177 99528177 1001 86380 86390 1
528088 99528088 1001 86380 86390 1
528231 99528231 1001 86380 86390 1
528235 99528235 1001 86380 86390 1
528109 99528109 1001 86380 86390 1
528801 99528801 1001 86380 86390 1
528828 99528828 1001 86380 86390 1
528780 99528780 1001 86380 86390 1
528833 99528833 1001 86380 86390 1
528529 99528529 1001 86380 86390 1
528643 99528643 1001 86380 86390 1
528489 99528489 1001 86380 86390 1
528295 99528295 1001 86380 86390 1
528366 99528366 1001 86380 86390 1
529054 99529054 1001 86380 86390 1
528955 99528955 1001 86380 86390 1
529013 99529013 1001 86380 86390 1
529526 99529526 1001 86380 86390 1
529360 99529360 1001 86380 86390 1
529517 99529517 1001 86380 86390 1
529442 99529442 1001 86380 86390 1
529251 99529251 1001 86380 86390 1
529264 99529264 1001 86380 86390 1
529240 99529240 1001 86380 86390 1
529191 99529191 1001 86380 86390 1
529309 99529309 1001 86380 86390 1
529284 99529284 1001 86380 86390 1
529858 99529858 1001 86380 86390 1
529743 99529743 1001 86380 86390 1
529927 99529927 1001 86380 86390 1
530392 99530392 1001 86380 86390 1
530483 99530483 1001 86380 86390 1
530433 99530433 1001 86380 86390 1
530349 99530349 1001 86380 86390 1
530261 99530261 1001 86380 86390 1
530315 99530315 1001 86380 86390 1
530296 99530296 1001 86380 86390 1
530088 99530088 1001 86380 86390 1
530025 99530025 1001 86380 86390 1
530013 99530013 1001 86380 86390 1
530108 99530108 1001 86380 86390 1
529967 99529967 1001 86380 86390 1
530112 99530112 1001 86380 86390 1
530621 99530621 1001 86380 86390 1
531269 99531269 1001 86380 86390 1
531282 99531282 1001 86380 86390 1
530999 99530999 1001 86380 86390 1
531012 99531012 1001 86380 86390 1
530991 99530991 1001 86380 86390 1
530863 99530863 1001 86380 86390 1
531431 99531431 1001 86380 86390 1
531484 99531484 1001 86380 86390 1
531499 99531499 1001 86380 86390 1
531487 99531487 1001 86380 86390 1
531565 99531565 1001 86380 86390 1
532080 99532080 1001 86380 86390 1
532134 99532134 1001 86380 86390 1
532141 99532141 1001 86380 86390 1
531939 99531939 1001 86380 86390 1
531802 99531802 1001 86380 86390 1
531920 99531920 1001 86380 86390 1
531780 99531780 1001 86380 86390 1
531759 99531759 1001 86380 86390 1
531632 99531632 1001 86380 86390 1
531698 99531698 1001 86380 86390 1
531750 99531750 1001 86380 86390 1
531647 99531647 1001 86380 86390 1
532346 99532346 1001 86380 86390 1
532334 99532334 1001 86380 86390 1
532313 99532313 1001 86380 86390 1
532888 99532888 1001 86380 86390 1
532763 99532763 1001 86380 86390 1
532779 99532779 1001 86380 86390 1
532818 99532818 1001 86380 86390 1
532558 99532558 1001 86380 86390 1
533095 99533095 1001 86380 86390 1
533191 99533191 1001 86380 86390 1
533813 99533813 1001 86380 86390 1
533659 99533659 1001 86380 86390 1
533752 99533752 1001 86380 86390 1
533459 99533459 1001 86380 86390 1
533538 99533538 1001 86380 86390 1
533641 99533641 1001 86380 86390 1
533513 99533513 1001 86380 86390 1
533453 99533453 1001 86380 86390 1
533507 99533507 1001 86380 86390 1
533455 99533455 1001 86380 86390 1
533509 99533509 1001 86380 86390 1
533265 99533265 1001 86380 86390 1
533332 99533332 1001 86380 86390 1
533286 99533286 1001 86380 86390 1
533287 99533287 1001 86380 86390 1
533327 99533327 1001 86380 86390 1
533985 99533985 1001 86380 86390 1
533947 99533947 1001 86380 86390 1
533936 99533936 1001 86380 86390 1
533924 99533924 1001 86380 86390 1
533969 99533969 1001 86380 86390 1
534649 99534649 1001 86380 86390 1
534494 99534494 1001 86380 86390 1
534600 99534600 1001 86380 86390 1
534486 99534486 1001 86380 86390 1
534564 99534564 1001 86380 86390 1
534479 99534479 1001 86380 86390 1
534306 99534306 1001 86380 86390 1
534102 99534102 1001 86380 86390 1
534147 99534147 1001 86380 86390 1
534685 99534685 1001 86380 86390 1
534767 99534767 1001 86380 86390 1
534745 99534745 1001 86380 86390 1
535378 99535378 1001 86380 86390 1
535282 99535282 1001 86380 86390 1
535245 99535245 1001 86380 86390 1
535168 99535168 1001 86380 86390 1
535196 99535196 1001 86380 86390 1
535048 99535048 1001 86380 86390 1
535690 99535690 1001 86380 86390 1
535695 99535695 1001 86380 86390 1
535543 99535543 1001 86380 86390 1
536195 99536195 1001 86380 86390 1
536219 99536219 1001 86380 86390 1
536126 99536126 1001 86380 86390 1
535747 99535747 1001 86380 86390 1
535789 99535789 1001 86380 86390 1
535880 99535880 1001 86380 86390 1
536399 99536399 1001 86380 86390 1
536409 99536409 1001 86380 86390 1
537041 99537041 1001 86380 86390 1
536990 99536990 1001 86380 86390 1
537108 99537108 1001 86380 86390 1
537153 99537153 1001 86380 86390 1
536842 99536842 1001 86380 86390 1
536897 99536897 1001 86380 86390 1
536910 99536910 1001 86380 86390 1
536833 99536833 1001 86380 86390 1
536825 99536825 1001 86380 86390 1
536749 99536749 1001 86380 86390 1
536672 99536672 1001 86380 86390 1
536738 99536738 1001 86380 86390 1
536739 99536739 1001 86380 86390 1
536639 99536639 1001 86380 86390 1
536683 99536683 1001 86380 86390 1
537201 99537201 1001 86380 86390 1
537266 99537266 1001 86380 86390 1
537320 99537320 1001 86380 86390 1
537219 99537219 1001 86380 86390 1
537314 99537314 1001 86380 86390 1
537955 99537955 1001 86380 86390 1
537928 99537928 1001 86380 86390 1
537961 99537961 1001 86380 86390 1
537673 99537673 1001 86380 86390 1
537728 99537728 1001 86380 86390 1
537768 99537768 1001 86380 86390 1
537383 99537383 1001 86380 86390 1
537457 99537457 1001 86380 86390 1
538072 99538072 1001 86380 86390 1
538091 99538091 1001 86380 86390 1
538118 99538118 1001 86380 86390 1
538782 99538782 1001 86380 86390 1
538768 99538768 1001 86380 86390 1
538654 99538654 1001 86380 86390 1
538619 99538619 1001 86380 86390 1
538736 99538736 1001 86380 86390 1
538750 99538750 1001 86380 86390 1
538496 99538496 1001 86380 86390 1
538607 99538607 1001 86380 86390 1
538583 99538583 1001 86380 86390 1
538389 99538389 1001 86380 86390 1
538199 99538199 1001 86380 86390 1
538346 99538346 1001 86380 86390 1
538825 99538825 1001 86380 86390 1
538996 99538996 1001 86380 86390 1
539475 99539475 1001 86380 86390 1
539610 99539610 1001 86380 86390 1
539439 99539439 1001 86380 86390 1
539595 99539595 1001 86380 86390 1
539589 99539589 1001 86380 86390 1
539254 99539254 1001 86380 86390 1
539332 99539332 1001 86380 86390 1
539247 99539247 1001 86380 86390 1
539275 99539275 1001 86380 86390 1
539249 99539249 1001 86380 86390 1
539119 99539119 1001 86380 86390 1
539691 99539691 1001 86380 86390 1
539808 99539808 1001 86380 86390 1
539667 99539667 1001 86380 86390 1
539734 99539734 1001 86380 86390 1
539826 99539826 1001 86380 86390 1
539806 99539806 1001 86380 86390 1
539650 99539650 1001 86380 86390 1
540416 99540416 1001 86380 86390 1
540433 99540433 1001 86380 86390 1
540443 99540443 1001 86380 86390 1
540428 99540428 1001 86380 86390 1
540236 99540236 1001 86380 86390 1
540170 99540170 1001 86380 86390 1
540041 99540041 1001 86380 86390 1
539941 99539941 1001 86380 86390 1
540007 99540007 1001 86380 86390 1
539923 99539923 1001 86380 86390 1
540551 99540551 1001 86380 86390 1
541265 99541265 1001 86380 86390 1
541213 99541213 1001 86380 86390 1
540932 99540932 1001 86380 86390 1
540945 99540945 1001 86380 86390 1
541018 99541018 1001 86380 86390 1
540993 99540993 1001 86380 86390 1
541009 99541009 1001 86380 86390 1
540842 99540842 1001 86380 86390 1
540847 99540847 1001 86380 86390 1
541316 99541316 1001 86380 86390 1
541433 99541433 1001 86380 86390 1
541410 99541410 1001 86380 86390 1
541488 99541488 1001 86380 86390 1
541322 99541322 1001 86380 86390 1
541323 99541323 1001 86380 86390 1
541956 99541956 1001 86380 86390 1
541931 99541931 1001 86380 86390 1
541869 99541869 1001 86380 86390 1
541873 99541873 1001 86380 86390 1
541643 99541643 1001 86380 86390 1
541635 99541635 1001 86380 86390 1
542196 99542196 1001 86380 86390 1
542186 99542186 1001 86380 86390 1
542296 99542296 1001 86380 86390 1
542795 99542795 1001 86380 86390 1
542760 99542760 1001 86380 86390 1
542938 99542938 1001 86380 86390 1
542730 99542730 1001 86380 86390 1
542602 99542602 1001 86380 86390 1
542693 99542693 1001 86380 86390 1
542673 99542673 1001 86380 86390 1
542329 99542329 1001 86380 86390 1
542435 99542435 1001 86380 86390 1
542502 99542502 1001 86380 86390 1
543139 99543139 1001 86380 86390 1
543105 99543105 1001 86380 86390 1
542990 99542990 1001 86380 86390 1
543056 99543056 1001 86380 86390 1
543134 99543134 1001 86380 86390 1
543720 99543720 1001 86380 86390 1
543453 99543453 1001 86380 86390 1
543480 99543480 1001 86380 86390 1
543393 99543393 1001 86380 86390 1
543473 99543473 1001 86380 86390 1
543272 99543272 1001 86380 86390 1
543976 99543976 1001 86380 86390 1
543925 99543925 1001 86380 86390 1
543940 99543940 1001 86380 86390 1
543956 99543956 1001 86380 86390 1
544432 99544432 1001 86380 86390 1
544395 99544395 1001 86380 86390 1
544585 99544585 1001 86380 86390 1
544289 99544289 1001 86380 86390 1
544307 99544307 1001 86380 86390 1
544243 99544243 1001 86380 86390 1
544271 99544271 1001 86380 86390 1
544056 99544056 1001 86380 86390 1
544047 99544047 1001 86380 86390 1
544010 99544010 1001 86380 86390 1
406127 631 1001 62400 63837 1
400002 99400002 1001 86380 86390 1
400105 99400105 1001 86380 86390 1
400204 99400204 1001 86380 86390 1
400543 99400543 1001 86380 86390 1
400694 99400694 1001 86380 86390 1
401444 99401444 1001 86380 86390 1
401449 99401449 1001 86380 86390 1
401368 99401368 1001 86380 86390 1
401576 99401576 1001 86380 86390 1
401519 99401519 1001 86380 86390 1
401565 99401565 1001 86380 86390 1
401667 99401667 1001 86380 86390 1
401947 99401947 1001 86380 86390 1
401976 99401976 1001 86380 86390 1
401949 99401949 1001 86380 86390 1
402098 99402098 1001 86380 86390 1
402241 99402241 1001 86380 86390 1
402255 99402255 1001 86380 86390 1
402343 99402343 1001 86380 86390 1
402280 99402280 1001 86380 86390 1
402568 99402568 1001 86380 86390 1
402798 99402798 1001 86380 86390 1
402825 99402825 1001 86380 86390 1
402850 99402850 1001 86380 86390 1
402795 99402795 1001 86380 86390 1
402929 99402929 1001 86380 86390 1
402965 99402965 1001 86380 86390 1
403032 99403032 1001 86380 86390 1
403148 99403148 1001 86380 86390 1
403244 99403244 1001 86380 86390 1
403554 99403554 1001 86380 86390 1
403620 99403620 1001 86380 86390 1
403543 99403543 1001 86380 86390 1
403768 99403768 1001 86380 86390 1
403836 99403836 1001 86380 86390 1
404177 99404177 1001 86380 86390 1
404504 99404504 1001 86380 86390 1
404489 99404489 1001 86380 86390 1
404667 99404667 1001 86380 86390 1
404727 99404727 1001 86380 86390 1
404843 99404843 1001 86380 86390 1
404875 99404875 1001 86380 86390 1
405089 99405089 1001 86380 86390 1
405099 99405099 1001 86380 86390 1
405195 99405195 1001 86380 86390 1
405197 99405197 1001 86380 86390 1
405402 99405402 1001 86380 86390 1
405403 99405403 1001 86380 86390 1
405638 99405638 1001 86380 86390 1
405588 99405588 1001 86380 86390 1
405934 99405934 1001 86380 86390 1
406064 99406064 1001 86380 86390 1
406145 99406145 1001 86380 86390 1
406460 99406460 1001 86380 86390 1
406555 99406555 1001 86380 86390 1
406520 99406520 1001 86380 86390 1
406539 99406539 1001 86380 86390 1
406660 99406660 1001 86380 86390 1
406837 99406837 1001 86380 86390 1
406840 99406840 1001 86380 86390 1
406913 99406913 1001 86380 86390 1
406951 99406951 1001 86380 86390 1
406989 99406989 1001 86380 86390 1
407302 99407302 1001 86380 86390 1
407361 99407361 1001 86380 86390 1
407892 99407892 1001 86380 86390 1
408083 99408083 1001 86380 86390 1
408367 99408367 1001 86380 86390 1
408326 99408326 1001 86380 86390 1
408352 99408352 1001 86380 86390 1
408520 99408520 1001 86380 86390 1
408611 99408611 1001 86380 86390 1
408706 99408706 1001 86380 86390 1
409042 99409042 1001 86380 86390 1
409074 99409074 1001 86380 86390 1
409171 99409171 1001 86380 86390 1
409185 99409185 1001 86380 86390 1
409218 99409218 1001 86380 86390 1
409401 99409401 1001 86380 86390 1
409579 99409579 1001 86380 86390 1
409649 99409649 1001 86380 86390 1
409809 99409809 1001 86380 86390 1
410044 99410044 1001 86380 86390 1
410117 99410117 1001 86380 86390 1
410126 99410126 1001 86380 86390 1
410485 99410485 1001 86380 86390 1
410733 99410733 1001 86380 86390 1
410746 99410746 1001 86380 86390 1
410983 99410983 1001 86380 86390 1
410992 99410992 1001 86380 86390 1
410943 99410943 1001 86380 86390 1
411064 99411064 1001 86380 86390 1
411408 99411408 1001 86380 86390 1
411454 99411454 1001 86380 86390 1
411567 99411567 1001 86380 86390 1
411715 99411715 1001 86380 86390 1
412450 99412450 1001 86380 86390 1
412387 99412387 1001 86380 86390 1
413619 99413619 1001 86380 86390 1
413433 99413433 1001 86380 86390 1
413655 99413655 1001 86380 86390 1
413394 99413394 1001 86380 86390 1
412907 99412907 1001 86380 86390 1
413112 99413112 1001 86380 86390 1
413096 99413096 1001 86380 86390 1
413152 99413152 1001 86380 86390 1
413108 99413108 1001 86380 86390 1
412666 99412666 1001 86380 86390 1
413792 99413792 1001 86380 86390 1
414589 99414589 1001 86380 86390 1
414778 99414778 1001 86380 86390 1
414651 99414651 1001 86380 86390 1
414451 99414451 1001 86380 86390 1
414366 99414366 1001 86380 86390 1
414144 99414144 1001 86380 86390 1
415500 99415500 1001 86380 86390 1
415372 99415372 1001 86380 86390 1
415470 99415470 1001 86380 86390 1
415718 99415718 1001 86380 86390 1
416883 99416883 1001 86380 86390 1
416499 99416499 1001 86380 86390 1
416501 99416501 1001 86380 86390 1
416423 99416423 1001 86380 86390 1
415727 99415727 1001 86380 86390 1
417080 99417080 1001 86380 86390 1
417038 99417038 1001 86380 86390 1
417156 99417156 1001 86380 86390 1
417538 99417538 1001 86380 86390 1
417567 99417567 1001 86380 86390 1
418731 99418731 1001 86380 86390 1
418458 99418458 1001 86380 86390 1
418683 99418683 1001 86380 86390 1
418707 99418707 1001 86380 86390 1
418468 99418468 1001 86380 86390 1
418383 99418383 1001 86380 86390 1
418175 99418175 1001 86380 86390 1
417727 99417727 1001 86380 86390 1
417672 99417672 1001 86380 86390 1
417914 99417914 1001 86380 86390 1
418914 99418914 1001 86380 86390 1
419041 99419041 1001 86380 86390 1
418832 99418832 1001 86380 86390 1
420176 99420176 1001 86380 86390 1
420386 99420386 1001 86380 86390 1
420210 99420210 1001 86380 86390 1
419982 99419982 1001 86380 86390 1
419807 99419807 1001 86380 86390 1
419737 99419737 1001 86380 86390 1
419762 99419762 1001 86380 86390 1
419718 99419718 1001 86380 86390 1
419689 99419689 1001 86380 86390 1
419592 99419592 1001 86380 86390 1
419593 99419593 1001 86380 86390 1
419397 99419397 1001 86380 86390 1
420677 99420677 1001 86380 86390 1
420569 99420569 1001 86380 86390 1
420758 99420758 1001 86380 86390 1
421920 99421920 1001 86380 86390 1
422000 99422000 1001 86380 86390 1
421764 99421764 1001 86380 86390 1
422086 99422086 1001 86380 86390 1
421482 99421482 1001 86380 86390 1
421618 99421618 1001 86380 86390 1
421570 99421570 1001 86380 86390 1
421275 99421275 1001 86380 86390 1
421487 99421487 1001 86380 86390 1
421304 99421304 1001 86380 86390 1
420987 99420987 1001 86380 86390 1
420942 99420942 1001 86380 86390 1
421039 99421039 1001 86380 86390 1
421217 99421217 1001 86380 86390 1
422272 99422272 1001 86380 86390 1
422405 99422405 1001 86380 86390 1
422468 99422468 1001 86380 86390 1
422473 99422473 1001 86380 86390 1
422242 99422242 1001 86380 86390 1
423658 99423658 1001 86380 86390 1
423558 99423558 1001 86380 86390 1
422998 99422998 1001 86380 86390 1
422877 99422877 1001 86380 86390 1
422723 99422723 1001 86380 86390 1
422669 99422669 1001 86380 86390 1
422768 99422768 1001 86380 86390 1
423944 99423944 1001 86380 86390 1
423777 99423777 1001 86380 86390 1
423995 99423995 1001 86380 86390 1
424133 99424133 1001 86380 86390 1
423902 99423902 1001 86380 86390 1
425199 99425199 1001 86380 86390 1
425287 99425287 1001 86380 86390 1
425212 99425212 1001 86380 86390 1
425214 99425214 1001 86380 86390 1
424806 99424806 1001 86380 86390 1
424657 99424657 1001 86380 86390 1
424901 99424901 1001 86380 86390 1
424213 99424213 1001 86380 86390 1
424158 99424158 1001 86380 86390 1
424308 99424308 1001 86380 86390 1
425537 99425537 1001 86380 86390 1
425467 99425467 1001 86380 86390 1
425429 99425429 1001 86380 86390 1
426824 99426824 1001 86380 86390 1
426931 99426931 1001 86380 86390 1
426446 99426446 1001 86380 86390 1
426566 99426566 1001 86380 86390 1
426194 99426194 1001 86380 86390 1
426076 99426076 1001 86380 86390 1
426132 99426132 1001 86380 86390 1
427219 99427219 1001 86380 86390 1
427286 99427286 1001 86380 86390 1
428441 99428441 1001 86380 86390 1
428577 99428577 1001 86380 86390 1
428602 99428602 1001 86380 86390 1
428284 99428284 1001 86380 86390 1
428070 99428070 1001 86380 86390 1
428242 99428242 1001 86380 86390 1
427705 99427705 1001 86380 86390 1
427901 99427901 1001 86380 86390 1
427826 99427826 1001 86380 86390 1
429026 99429026 1001 86380 86390 1
429108 99429108 1001 86380 86390 1
430043 99430043 1001 86380 86390 1
430154 99430154 1001 86380 86390 1
430112 99430112 1001 86380 86390 1
430012 99430012 1001 86380 86390 1
429375 99429375 1001 86380 86390 1
429430 99429430 1001 86380 86390 1
430707 99430707 1001 86380 86390 1
430649 99430649 1001 86380 86390 1
431772 99431772 1001 86380 86390 1
431998 99431998 1001 86380 86390 1
432002 99432002 1001 86380 86390 1
431498 99431498 1001 86380 86390 1
431134 99431134 1001 86380 86390 1
432151 99432151 1001 86380 86390 1
432225 99432225 1001 86380 86390 1
432136 99432136 1001 86380 86390 1
432214 99432214 1001 86380 86390 1
432114 99432114 1001 86380 86390 1
433550 99433550 1001 86380 86390 1
433571 99433571 1001 86380 86390 1
433158 99433158 1001 86380 86390 1
432558 99432558 1001 86380 86390 1
432673 99432673 1001 86380 86390 1
432762 99432762 1001 86380 86390 1
432890 99432890 1001 86380 86390 1
433967 99433967 1001 86380 86390 1
434004 99434004 1001 86380 86390 1
433908 99433908 1001 86380 86390 1
433778 99433778 1001 86380 86390 1
435244 99435244 1001 86380 86390 1
435370 99435370 1001 86380 86390 1
435004 99435004 1001 86380 86390 1
435159 99435159 1001 86380 86390 1
435116 99435116 1001 86380 86390 1
434932 99434932 1001 86380 86390 1
434957 99434957 1001 86380 86390 1
434464 99434464 1001 86380 86390 1
435544 99435544 1001 86380 86390 1
435762 99435762 1001 86380 86390 1
435494 99435494 1001 86380 86390 1
437005 99437005 1001 86380 86390 1
436959 99436959 1001 86380 86390 1
437105 99437105 1001 86380 86390 1
437117 99437117 1001 86380 86390 1
436949 99436949 1001 86380 86390 1
436476 99436476 1001 86380 86390 1
436556 99436556 1001 86380 86390 1
436290 99436290 1001 86380 86390 1
436300 99436300 1001 86380 86390 1
436055 99436055 1001 86380 86390 1
436261 99436261 1001 86380 86390 1
300043 99300043 1001 86380 86390 1
300005 99300005 1001 86380 86390 1
437307 99437307 1001 86380 86390 1
300666 99300666 1001 86380 86390 1
300699 99300699 1001 86380 86390 1
300556 99300556 1001 86380 86390 1
300686 99300686 1001 86380 86390 1
300381 99300381 1001 86380 86390 1
300323 99300323 1001 86380 86390 1
300509 99300509 1001 86380 86390 1
300182 99300182 1001 86380 86390 1
300170 99300170 1001 86380 86390 1
300262 99300262 1001 86380 86390 1
300883 99300883 1001 86380 86390 1
300871 99300871 1001 86380 86390 1
300811 99300811 1001 86380 86390 1
300918 99300918 1001 86380 86390 1
301504 99301504 1001 86380 86390 1
301373 99301373 1001 86380 86390 1
301248 99301248 1001 86380 86390 1
301212 99301212 1001 86380 86390 1
301161 99301161 1001 86380 86390 1
301152 99301152 1001 86380 86390 1
301256 99301256 1001 86380 86390 1
301231 99301231 1001 86380 86390 1
301167 99301167 1001 86380 86390 1
301090 99301090 1001 86380 86390 1
300959 99300959 1001 86380 86390 1
301747 99301747 1001 86380 86390 1
301605 99301605 1001 86380 86390 1
301671 99301671 1001 86380 86390 1
301738 99301738 1001 86380 86390 1
301648 99301648 1001 86380 86390 1
301674 99301674 1001 86380 86390 1
301666 99301666 1001 86380 86390 1
302124 99302124 1001 86380 86390 1
302015 99302015 1001 86380 86390 1
302542 99302542 1001 86380 86390 1
303056 99303056 1001 86380 86390 1
303082 99303082 1001 86380 86390 1
303061 99303061 1001 86380 86390 1
302979 99302979 1001 86380 86390 1
302863 99302863 1001 86380 86390 1
302803 99302803 1001 86380 86390 1
302870 99302870 1001 86380 86390 1
302896 99302896 1001 86380 86390 1
302923 99302923 1001 86380 86390 1
302707 99302707 1001 86380 86390 1
302605 99302605 1001 86380 86390 1
303358 99303358 1001 86380 86390 1
303870 99303870 1001 86380 86390 1
303673 99303673 1001 86380 86390 1
303691 99303691 1001 86380 86390 1
303697 99303697 1001 86380 86390 1
303530 99303530 1001 86380 86390 1
303586 99303586 1001 86380 86390 1
303562 99303562 1001 86380 86390 1
303473 99303473 1001 86380 86390 1
304084 99304084 1001 86380 86390 1
304214 99304214 1001 86380 86390 1
304074 99304074 1001 86380 86390 1
304801 99304801 1001 86380 86390 1
304524 99304524 1001 86380 86390 1
304624 99304624 1001 86380 86390 1
304407 99304407 1001 86380 86390 1
304440 99304440 1001 86380 86390 1
305038 99305038 1001 86380 86390 1
305520 99305520 1001 86380 86390 1
305677 99305677 1001 86380 86390 1
305491 99305491 1001 86380 86390 1
305467 99305467 1001 86380 86390 1
305393 99305393 1001 86380 86390 1
305343 99305343 1001 86380 86390 1
305474 99305474 1001 86380 86390 1
305131 99305131 1001 86380 86390 1
500140 99500140 1001 86380 86390 1
500055 99500055 1001 86380 86390 1
500725 99500725 1001 86380 86390 1
500780 99500780 1001 86380 86390 1
500630 99500630 1001 86380 86390 1
500579 99500579 1001 86380 86390 1
500376 99500376 1001 86380 86390 1
500222 99500222 1001 86380 86390 1
500911 99500911 1001 86380 86390 1
500978 99500978 1001 86380 86390 1
501449 99501449 1001 86380 86390 1
501597 99501597 1001 86380 86390 1
501268 99501268 1001 86380 86390 1
501259 99501259 1001 86380 86390 1
501299 99501299 1001 86380 86390 1
501075 99501075 1001 86380 86390 1
501065 99501065 1001 86380 86390 1
501104 99501104 1001 86380 86390 1
501757 99501757 1001 86380 86390 1
501785 99501785 1001 86380 86390 1
501813 99501813 1001 86380 86390 1
502454 99502454 1001 86380 86390 1
502100 99502100 1001 86380 86390 1
502044 99502044 1001 86380 86390 1
501960 99501960 1001 86380 86390 1
501870 99501870 1001 86380 86390 1
502542 99502542 1001 86380 86390 1
503102 99503102 1001 86380 86390 1
503051 99503051 1001 86380 86390 1
502979 99502979 1001 86380 86390 1
503057 99503057 1001 86380 86390 1
502697 99502697 1001 86380 86390 1
503470 99503470 1001 86380 86390 1
503461 99503461 1001 86380 86390 1
503348 99503348 1001 86380 86390 1
503378 99503378 1001 86380 86390 1
504049 99504049 1001 86380 86390 1
504038 99504038 1001 86380 86390 1
503757 99503757 1001 86380 86390 1
503811 99503811 1001 86380 86390 1
503886 99503886 1001 86380 86390 1
503567 99503567 1001 86380 86390 1
503515 99503515 1001 86380 86390 1
503568 99503568 1001 86380 86390 1
503544 99503544 1001 86380 86390 1
503661 99503661 1001 86380 86390 1
503533 99503533 1001 86380 86390 1
503507 99503507 1001 86380 86390 1
504263 99504263 1001 86380 86390 1
504187 99504187 1001 86380 86390 1
504152 99504152 1001 86380 86390 1
504753 99504753 1001 86380 86390 1
504917 99504917 1001 86380 86390 1
504781 99504781 1001 86380 86390 1
504874 99504874 1001 86380 86390 1
504760 99504760 1001 86380 86390 1
504442 99504442 1001 86380 86390 1
504424 99504424 1001 86380 86390 1
505071 99505071 1001 86380 86390 1
505133 99505133 1001 86380 86390 1
505122 99505122 1001 86380 86390 1
505672 99505672 1001 86380 86390 1
505685 99505685 1001 86380 86390 1
505712 99505712 1001 86380 86390 1
505718 99505718 1001 86380 86390 1
505410 99505410 1001 86380 86390 1
505452 99505452 1001 86380 86390 1
505472 99505472 1001 86380 86390 1
505319 99505319 1001 86380 86390 1
505294 99505294 1001 86380 86390 1
505165 99505165 1001 86380 86390 1
505310 99505310 1001 86380 86390 1
505355 99505355 1001 86380 86390 1
505265 99505265 1001 86380 86390 1
505855 99505855 1001 86380 86390 1
505935 99505935 1001 86380 86390 1
506483 99506483 1001 86380 86390 1
506554 99506554 1001 86380 86390 1
506316 99506316 1001 86380 86390 1
506016 99506016 1001 86380 86390 1
506005 99506005 1001 86380 86390 1
506136 99506136 1001 86380 86390 1
506783 99506783 1001 86380 86390 1
506602 99506602 1001 86380 86390 1
506629 99506629 1001 86380 86390 1
506631 99506631 1001 86380 86390 1
506799 99506799 1001 86380 86390 1
507298 99507298 1001 86380 86390 1
507247 99507247 1001 86380 86390 1
507263 99507263 1001 86380 86390 1
507240 99507240 1001 86380 86390 1
507167 99507167 1001 86380 86390 1
507092 99507092 1001 86380 86390 1
507173 99507173 1001 86380 86390 1
507110 99507110 1001 86380 86390 1
506840 99506840 1001 86380 86390 1
506958 99506958 1001 86380 86390 1
506859 99506859 1001 86380 86390 1
507615 99507615 1001 86380 86390 1
507555 99507555 1001 86380 86390 1
508223 99508223 1001 86380 86390 1
508195 99508195 1001 86380 86390 1
508131 99508131 1001 86380 86390 1
508196 99508196 1001 86380 86390 1
507889 99507889 1001 86380 86390 1
507680 99507680 1001 86380 86390 1
507810 99507810 1001 86380 86390 1
507733 99507733 1001 86380 86390 1
507829 99507829 1001 86380 86390 1
507753 99507753 1001 86380 86390 1
507703 99507703 1001 86380 86390 1
508356 99508356 1001 86380 86390 1
509034 99509034 1001 86380 86390 1
508983 99508983 1001 86380 86390 1
508845 99508845 1001 86380 86390 1
508757 99508757 1001 86380 86390 1
508680 99508680 1001 86380 86390 1
508520 99508520 1001 86380 86390 1
508612 99508612 1001 86380 86390 1
508456 99508456 1001 86380 86390 1
508457 99508457 1001 86380 86390 1
508461 99508461 1001 86380 86390 1
509100 99509100 1001 86380 86390 1
509245 99509245 1001 86380 86390 1
509169 99509169 1001 86380 86390 1
509728 99509728 1001 86380 86390 1
509690 99509690 1001 86380 86390 1
509574 99509574 1001 86380 86390 1
509496 99509496 1001 86380 86390 1
509375 99509375 1001 86380 86390 1
509429 99509429 1001 86380 86390 1
509380 99509380 1001 86380 86390 1
510079 99510079 1001 86380 86390 1
510038 99510038 1001 86380 86390 1
509962 99509962 1001 86380 86390 1
510687 99510687 1001 86380 86390 1
510475 99510475 1001 86380 86390 1
510336 99510336 1001 86380 86390 1
510518 99510518 1001 86380 86390 1
510520 99510520 1001 86380 86390 1
510508 99510508 1001 86380 86390 1
510249 99510249 1001 86380 86390 1
510188 99510188 1001 86380 86390 1
510217 99510217 1001 86380 86390 1
510218 99510218 1001 86380 86390 1
510195 99510195 1001 86380 86390 1
510755 99510755 1001 86380 86390 1
510758 99510758 1001 86380 86390 1
510735 99510735 1001 86380 86390 1
511516 99511516 1001 86380 86390 1
511530 99511530 1001 86380 86390 1
511179 99511179 1001 86380 86390 1
511145 99511145 1001 86380 86390 1
511327 99511327 1001 86380 86390 1
511307 99511307 1001 86380 86390 1
511269 99511269 1001 86380 86390 1
511132 99511132 1001 86380 86390 1
511094 99511094 1001 86380 86390 1
511069 99511069 1001 86380 86390 1
511057 99511057 1001 86380 86390 1
511006 99511006 1001 86380 86390 1
510969 99510969 1001 86380 86390 1
511099 99511099 1001 86380 86390 1
511735 99511735 1001 86380 86390 1
511749 99511749 1001 86380 86390 1
512312 99512312 1001 86380 86390 1
512235 99512235 1001 86380 86390 1
512059 99512059 1001 86380 86390 1
511916 99511916 1001 86380 86390 1
511955 99511955 1001 86380 86390 1
512407 99512407 1001 86380 86390 1
512421 99512421 1001 86380 86390 1
512528 99512528 1001 86380 86390 1
513092 99513092 1001 86380 86390 1
513149 99513149 1001 86380 86390 1
512688 99512688 1001 86380 86390 1
512728 99512728 1001 86380 86390 1
512613 99512613 1001 86380 86390 1
512760 99512760 1001 86380 86390 1
512632 99512632 1001 86380 86390 1
512711 99512711 1001 86380 86390 1
513230 99513230 1001 86380 86390 1
513243 99513243 1001 86380 86390 1
513218 99513218 1001 86380 86390 1
513247 99513247 1001 86380 86390 1
513873 99513873 1001 86380 86390 1
514018 99514018 1001 86380 86390 1
513836 99513836 1001 86380 86390 1
514024 99514024 1001 86380 86390 1
513712 99513712 1001 86380 86390 1
513650 99513650 1001 86380 86390 1
513806 99513806 1001 86380 86390 1
513717 99513717 1001 86380 86390 1
513747 99513747 1001 86380 86390 1
513503 99513503 1001 86380 86390 1
513600 99513600 1001 86380 86390 1
513539 99513539 1001 86380 86390 1
514037 99514037 1001 86380 86390 1
514040 99514040 1001 86380 86390 1
514665 99514665 1001 86380 86390 1
514711 99514711 1001 86380 86390 1
514853 99514853 1001 86380 86390 1
514715 99514715 1001 86380 86390 1
514551 99514551 1001 86380 86390 1
514577 99514577 1001 86380 86390 1
514648 99514648 1001 86380 86390 1
514330 99514330 1001 86380 86390 1
514395 99514395 1001 86380 86390 1
514409 99514409 1001 86380 86390 1
514267 99514267 1001 86380 86390 1
514293 99514293 1001 86380 86390 1
514259 99514259 1001 86380 86390 1
514973 99514973 1001 86380 86390 1
514979 99514979 1001 86380 86390 1
515048 99515048 1001 86380 86390 1
515682 99515682 1001 86380 86390 1
515608 99515608 1001 86380 86390 1
515584 99515584 1001 86380 86390 1
515551 99515551 1001 86380 86390 1
515441 99515441 1001 86380 86390 1
515429 99515429 1001 86380 86390 1
515372 99515372 1001 86380 86390 1
515400 99515400 1001 86380 86390 1
515810 99515810 1001 86380 86390 1
515696 99515696 1001 86380 86390 1
515754 99515754 1001 86380 86390 1
516311 99516311 1001 86380 86390 1
516500 99516500 1001 86380 86390 1
516243 99516243 1001 86380 86390 1
516116 99516116 1001 86380 86390 1
516132 99516132 1001 86380 86390 1
515916 99515916 1001 86380 86390 1
515896 99515896 1001 86380 86390 1
516029 99516029 1001 86380 86390 1
516004 99516004 1001 86380 86390 1
516554 99516554 1001 86380 86390 1
516685 99516685 1001 86380 86390 1
516557 99516557 1001 86380 86390 1
517275 99517275 1001 86380 86390 1
517148 99517148 1001 86380 86390 1
517174 99517174 1001 86380 86390 1
517164 99517164 1001 86380 86390 1
517327 99517327 1001 86380 86390 1
516988 99516988 1001 86380 86390 1
516999 99516999 1001 86380 86390 1
517012 99517012 1001 86380 86390 1
516906 99516906 1001 86380 86390 1
516920 99516920 1001 86380 86390 1
517362 99517362 1001 86380 86390 1
517408 99517408 1001 86380 86390 1
518101 99518101 1001 86380 86390 1
518013 99518013 1001 86380 86390 1
518150 99518150 1001 86380 86390 1
518031 99518031 1001 86380 86390 1
518096 99518096 1001 86380 86390 1
517828 99517828 1001 86380 86390 1
517908 99517908 1001 86380 86390 1
517845 99517845 1001 86380 86390 1
517914 99517914 1001 86380 86390 1
517942 99517942 1001 86380 86390 1
517904 99517904 1001 86380 86390 1
517685 99517685 1001 86380 86390 1
517747 99517747 1001 86380 86390 1
518200 99518200 1001 86380 86390 1
518361 99518361 1001 86380 86390 1
518364 99518364 1001 86380 86390 1
518837 99518837 1001 86380 86390 1
518979 99518979 1001 86380 86390 1
518981 99518981 1001 86380 86390 1
518586 99518586 1001 86380 86390 1
518384 99518384 1001 86380 86390 1
518372 99518372 1001 86380 86390 1
518451 99518451 1001 86380 86390 1
518535 99518535 1001 86380 86390 1
519025 99519025 1001 86380 86390 1
519030 99519030 1001 86380 86390 1
519189 99519189 1001 86380 86390 1
519754 99519754 1001 86380 86390 1
519729 99519729 1001 86380 86390 1
519678 99519678 1001 86380 86390 1
519492 99519492 1001 86380 86390 1
519468 99519468 1001 86380 86390 1
519486 99519486 1001 86380 86390 1
519254 99519254 1001 86380 86390 1
519230 99519230 1001 86380 86390 1
520002 99520002 1001 86380 86390 1
519875 99519875 1001 86380 86390 1
519953 99519953 1001 86380 86390 1
520605 99520605 1001 86380 86390 1
520517 99520517 1001 86380 86390 1
520505 99520505 1001 86380 86390 1
520520 99520520 1001 86380 86390 1
520281 99520281 1001 86380 86390 1
520248 99520248 1001 86380 86390 1
520125 99520125 1001 86380 86390 1
520160 99520160 1001 86380 86390 1
520794 99520794 1001 86380 86390 1
520820 99520820 1001 86380 86390 1
520835 99520835 1001 86380 86390 1
520683 99520683 1001 86380 86390 1
521316 99521316 1001 86380 86390 1
521394 99521394 1001 86380 86390 1
521308 99521308 1001 86380 86390 1
521227 99521227 1001 86380 86390 1
521228 99521228 1001 86380 86390 1
521073 99521073 1001 86380 86390 1
521192 99521192 1001 86380 86390 1
521128 99521128 1001 86380 86390 1
520975 99520975 1001 86380 86390 1
521042 99521042 1001 86380 86390 1
520972 99520972 1001 86380 86390 1
520882 99520882 1001 86380 86390 1
520870 99520870 1001 86380 86390 1
521554 99521554 1001 86380 86390 1
521477 99521477 1001 86380 86390 1
522178 99522178 1001 86380 86390 1
522235 99522235 1001 86380 86390 1
522287 99522287 1001 86380 86390 1
522009 99522009 1001 86380 86390 1
521932 99521932 1001 86380 86390 1
522010 99522010 1001 86380 86390 1
521674 99521674 1001 86380 86390 1
521861 99521861 1001 86380 86390 1
521748 99521748 1001 86380 86390 1
522490 99522490 1001 86380 86390 1
522326 99522326 1001 86380 86390 1
523088 99523088 1001 86380 86390 1
523060 99523060 1001 86380 86390 1
523001 99523001 1001 86380 86390 1
522812 99522812 1001 86380 86390 1
522841 99522841 1001 86380 86390 1
522885 99522885 1001 86380 86390 1
522821 99522821 1001 86380 86390 1
522539 99522539 1001 86380 86390 1
522579 99522579 1001 86380 86390 1
522612 99522612 1001 86380 86390 1
523151 99523151 1001 86380 86390 1
523754 99523754 1001 86380 86390 1
523916 99523916 1001 86380 86390 1
523727 99523727 1001 86380 86390 1
523563 99523563 1001 86380 86390 1
523467 99523467 1001 86380 86390 1
523493 99523493 1001 86380 86390 1
523434 99523434 1001 86380 86390 1
523373 99523373 1001 86380 86390 1
523985 99523985 1001 86380 86390 1
524706 99524706 1001 86380 86390 1
524583 99524583 1001 86380 86390 1
524702 99524702 1001 86380 86390 1
524677 99524677 1001 86380 86390 1
524427 99524427 1001 86380 86390 1
524325 99524325 1001 86380 86390 1
524248 99524248 1001 86380 86390 1
524326 99524326 1001 86380 86390 1
524940 99524940 1001 86380 86390 1
524777 99524777 1001 86380 86390 1
525419 99525419 1001 86380 86390 1
525422 99525422 1001 86380 86390 1
525513 99525513 1001 86380 86390 1
525581 99525581 1001 86380 86390 1
525506 99525506 1001 86380 86390 1
525429 99525429 1001 86380 86390 1
525259 99525259 1001 86380 86390 1
525060 99525060 1001 86380 86390 1
525010 99525010 1001 86380 86390 1
525141 99525141 1001 86380 86390 1
525677 99525677 1001 86380 86390 1
525782 99525782 1001 86380 86390 1
525731 99525731 1001 86380 86390 1
525668 99525668 1001 86380 86390 1
525630 99525630 1001 86380 86390 1
526250 99526250 1001 86380 86390 1
526156 99526156 1001 86380 86390 1
526197 99526197 1001 86380 86390 1
526137 99526137 1001 86380 86390 1
526178 99526178 1001 86380 86390 1
525830 99525830 1001 86380 86390 1
525831 99525831 1001 86380 86390 1
525846 99525846 1001 86380 86390 1
525977 99525977 1001 86380 86390 1
525822 99525822 1001 86380 86390 1
525824 99525824 1001 86380 86390 1
525980 99525980 1001 86380 86390 1
526602 99526602 1001 86380 86390 1
526585 99526585 1001 86380 86390 1
526457 99526457 1001 86380 86390 1
526471 99526471 1001 86380 86390 1
526549 99526549 1001 86380 86390 1
527125 99527125 1001 86380 86390 1
527054 99527054 1001 86380 86390 1
527067 99527067 1001 86380 86390 1
526945 99526945 1001 86380 86390 1
526855 99526855 1001 86380 86390 1
526824 99526824 1001 86380 86390 1
527324 99527324 1001 86380 86390 1
527261 99527261 1001 86380 86390 1
527276 99527276 1001 86380 86390 1
527280 99527280 1001 86380 86390 1
527425 99527425 1001 86380 86390 1
527973 99527973 1001 86380 86390 1
528063 99528063 1001 86380 86390 1
527893 99527893 1001 86380 86390 1
528011 99528011 1001 86380 86390 1
527767 99527767 1001 86380 86390 1
527793 99527793 1001 86380 86390 1
527781 99527781 1001 86380 86390 1
527708 99527708 1001 86380 86390 1
527590 99527590 1001 86380 86390 1
527492 99527492 1001 86380 86390 1
528240 99528240 1001 86380 86390 1
528723 99528723 1001 86380 86390 1
528806 99528806 1001 86380 86390 1
528674 99528674 1001 86380 86390 1
528610 99528610 1001 86380 86390 1
528497 99528497 1001 86380 86390 1
528575 99528575 1001 86380 86390 1
528667 99528667 1001 86380 86390 1
528499 99528499 1001 86380 86390 1
528526 99528526 1001 86380 86390 1
528669 99528669 1001 86380 86390 1
528460 99528460 1001 86380 86390 1
528967 99528967 1001 86380 86390 1
529063 99529063 1001 86380 86390 1
528920 99528920 1001 86380 86390 1
529678 99529678 1001 86380 86390 1
529670 99529670 1001 86380 86390 1
529433 99529433 1001 86380 86390 1
529489 99529489 1001 86380 86390 1
529441 99529441 1001 86380 86390 1
529416 99529416 1001 86380 86390 1
529147 99529147 1001 86380 86390 1
529213 99529213 1001 86380 86390 1
529124 99529124 1001 86380 86390 1
529246 99529246 1001 86380 86390 1
529911 99529911 1001 86380 86390 1
529787 99529787 1001 86380 86390 1
530455 99530455 1001 86380 86390 1
530507 99530507 1001 86380 86390 1
530379 99530379 1001 86380 86390 1
530418 99530418 1001 86380 86390 1
530422 99530422 1001 86380 86390 1
530461 99530461 1001 86380 86390 1
530371 99530371 1001 86380 86390 1
530183 99530183 1001 86380 86390 1
530251 99530251 1001 86380 86390 1
530283 99530283 1001 86380 86390 1
530166 99530166 1001 86380 86390 1
530130 99530130 1001 86380 86390 1
530124 99530124 1001 86380 86390 1
530125 99530125 1001 86380 86390 1
530138 99530138 1001 86380 86390 1
530696 99530696 1001 86380 86390 1
530556 99530556 1001 86380 86390 1
531239 99531239 1001 86380 86390 1
531253 99531253 1001 86380 86390 1
531380 99531380 1001 86380 86390 1
531153 99531153 1001 86380 86390 1
531016 99531016 1001 86380 86390 1
530812 99530812 1001 86380 86390 1
530865 99530865 1001 86380 86390 1
530762 99530762 1001 86380 86390 1
530911 99530911 1001 86380 86390 1
530797 99530797 1001 86380 86390 1
531494 99531494 1001 86380 86390 1
531521 99531521 1001 86380 86390 1
531460 99531460 1001 86380 86390 1
531384 99531384 1001 86380 86390 1
531516 99531516 1001 86380 86390 1
531427 99531427 1001 86380 86390 1
531480 99531480 1001 86380 86390 1
532205 99532205 1001 86380 86390 1
532106 99532106 1001 86380 86390 1
531898 99531898 1001 86380 86390 1
531912 99531912 1001 86380 86390 1
531951 99531951 1001 86380 86390 1
531977 99531977 1001 86380 86390 1
531693 99531693 1001 86380 86390 1
531746 99531746 1001 86380 86390 1
531697 99531697 1001 86380 86390 1
531607 99531607 1001 86380 86390 1
531699 99531699 1001 86380 86390 1
532286 99532286 1001 86380 86390 1
532236 99532236 1001 86380 86390 1
532302 99532302 1001 86380 86390 1
532318 99532318 1001 86380 86390 1
533007 99533007 1001 86380 86390 1
532961 99532961 1001 86380 86390 1
532835 99532835 1001 86380 86390 1
532877 99532877 1001 86380 86390 1
532646 99532646 1001 86380 86390 1
532827 99532827 1001 86380 86390 1
532751 99532751 1001 86380 86390 1
532581 99532581 1001 86380 86390 1
532510 99532510 1001 86380 86390 1
532537 99532537 1001 86380 86390 1
532501 99532501 1001 86380 86390 1
533212 99533212 1001 86380 86390 1
533096 99533096 1001 86380 86390 1
533091 99533091 1001 86380 86390 1
533145 99533145 1001 86380 86390 1
533823 99533823 1001 86380 86390 1
533770 99533770 1001 86380 86390 1
533774 99533774 1001 86380 86390 1
533787 99533787 1001 86380 86390 1
533739 99533739 1001 86380 86390 1
533500 99533500 1001 86380 86390 1
533306 99533306 1001 86380 86390 1
533411 99533411 1001 86380 86390 1
533959 99533959 1001 86380 86390 1
533900 99533900 1001 86380 86390 1
533927 99533927 1001 86380 86390 1
533943 99533943 1001 86380 86390 1
534517 99534517 1001 86380 86390 1
534636 99534636 1001 86380 86390 1
534602 99534602 1001 86380 86390 1
534606 99534606 1001 86380 86390 1
534503 99534503 1001 86380 86390 1
534397 99534397 1001 86380 86390 1
534450 99534450 1001 86380 86390 1
534334 99534334 1001 86380 86390 1
534092 99534092 1001 86380 86390 1
534066 99534066 1001 86380 86390 1
534079 99534079 1001 86380 86390 1
534146 99534146 1001 86380 86390 1
534152 99534152 1001 86380 86390 1
534840 99534840 1001 86380 86390 1
534713 99534713 1001 86380 86390 1
534830 99534830 1001 86380 86390 1
534885 99534885 1001 86380 86390 1
535362 99535362 1001 86380 86390 1
535471 99535471 1001 86380 86390 1
535446 99535446 1001 86380 86390 1
535266 99535266 1001 86380 86390 1
535241 99535241 1001 86380 86390 1
535126 99535126 1001 86380 86390 1
535298 99535298 1001 86380 86390 1
535184 99535184 1001 86380 86390 1
535149 99535149 1001 86380 86390 1
535074 99535074 1001 86380 86390 1
535585 99535585 1001 86380 86390 1
535624 99535624 1001 86380 86390 1
535536 99535536 1001 86380 86390 1
535693 99535693 1001 86380 86390 1
535540 99535540 1001 86380 86390 1
535670 99535670 1001 86380 86390 1
535567 99535567 1001 86380 86390 1
536273 99536273 1001 86380 86390 1
536289 99536289 1001 86380 86390 1
536267 99536267 1001 86380 86390 1
536193 99536193 1001 86380 86390 1
536181 99536181 1001 86380 86390 1
536220 99536220 1001 86380 86390 1
535845 99535845 1001 86380 86390 1
535769 99535769 1001 86380 86390 1
535721 99535721 1001 86380 86390 1
535881 99535881 1001 86380 86390 1
536405 99536405 1001 86380 86390 1
537114 99537114 1001 86380 86390 1
537095 99537095 1001 86380 86390 1
537020 99537020 1001 86380 86390 1
536934 99536934 1001 86380 86390 1
536851 99536851 1001 86380 86390 1
536671 99536671 1001 86380 86390 1
536705 99536705 1001 86380 86390 1
537164 99537164 1001 86380 86390 1
537308 99537308 1001 86380 86390 1
537234 99537234 1001 86380 86390 1
537338 99537338 1001 86380 86390 1
537222 99537222 1001 86380 86390 1
537262 99537262 1001 86380 86390 1
537171 99537171 1001 86380 86390 1
537838 99537838 1001 86380 86390 1
537813 99537813 1001 86380 86390 1
537883 99537883 1001 86380 86390 1
537982 99537982 1001 86380 86390 1
537751 99537751 1001 86380 86390 1
537674 99537674 1001 86380 86390 1
537636 99537636 1001 86380 86390 1
537718 99537718 1001 86380 86390 1
537442 99537442 1001 86380 86390 1
538053 99538053 1001 86380 86390 1
538018 99538018 1001 86380 86390 1
538005 99538005 1001 86380 86390 1
537994 99537994 1001 86380 86390 1
538178 99538178 1001 86380 86390 1
538674 99538674 1001 86380 86390 1
538691 99538691 1001 86380 86390 1
538679 99538679 1001 86380 86390 1
538709 99538709 1001 86380 86390 1
538804 99538804 1001 86380 86390 1
538658 99538658 1001 86380 86390 1
538723 99538723 1001 86380 86390 1
538806 99538806 1001 86380 86390 1
538337 99538337 1001 86380 86390 1
538364 99538364 1001 86380 86390 1
538318 99538318 1001 86380 86390 1
538397 99538397 1001 86380 86390 1
538203 99538203 1001 86380 86390 1
538360 99538360 1001 86380 86390 1
538968 99538968 1001 86380 86390 1
538978 99538978 1001 86380 86390 1
538941 99538941 1001 86380 86390 1
539490 99539490 1001 86380 86390 1
539542 99539542 1001 86380 86390 1
539619 99539619 1001 86380 86390 1
539467 99539467 1001 86380 86390 1
539444 99539444 1001 86380 86390 1
539574 99539574 1001 86380 86390 1
539424 99539424 1001 86380 86390 1
539300 99539300 1001 86380 86390 1
539205 99539205 1001 86380 86390 1
539103 99539103 1001 86380 86390 1
539180 99539180 1001 86380 86390 1
540432 99540432 1001 86380 86390 1
540281 99540281 1001 86380 86390 1
540323 99540323 1001 86380 86390 1
540058 99540058 1001 86380 86390 1
540086 99540086 1001 86380 86390 1
540139 99540139 1001 86380 86390 1
540144 99540144 1001 86380 86390 1
539899 99539899 1001 86380 86390 1
539877 99539877 1001 86380 86390 1
540026 99540026 1001 86380 86390 1
540040 99540040 1001 86380 86390 1
540481 99540481 1001 86380 86390 1
540577 99540577 1001 86380 86390 1
541257 99541257 1001 86380 86390 1
541127 99541127 1001 86380 86390 1
541231 99541231 1001 86380 86390 1
541270 99541270 1001 86380 86390 1
541186 99541186 1001 86380 86390 1
540971 99540971 1001 86380 86390 1
540987 99540987 1001 86380 86390 1
540856 99540856 1001 86380 86390 1
540818 99540818 1001 86380 86390 1
540846 99540846 1001 86380 86390 1
540849 99540849 1001 86380 86390 1
540850 99540850 1001 86380 86390 1
541310 99541310 1001 86380 86390 1
541349 99541349 1001 86380 86390 1
542005 99542005 1001 86380 86390 1
541947 99541947 1001 86380 86390 1
542038 99542038 1001 86380 86390 1
542013 99542013 1001 86380 86390 1
541936 99541936 1001 86380 86390 1
542065 99542065 1001 86380 86390 1
542003 99542003 1001 86380 86390 1
542042 99542042 1001 86380 86390 1
541901 99541901 1001 86380 86390 1
541845 99541845 1001 86380 86390 1
541621 99541621 1001 86380 86390 1
541624 99541624 1001 86380 86390 1
541510 99541510 1001 86380 86390 1
542287 99542287 1001 86380 86390 1
542152 99542152 1001 86380 86390 1
542309 99542309 1001 86380 86390 1
542895 99542895 1001 86380 86390 1
542820 99542820 1001 86380 86390 1
542756 99542756 1001 86380 86390 1
542821 99542821 1001 86380 86390 1
542837 99542837 1001 86380 86390 1
542750 99542750 1001 86380 86390 1
542802 99542802 1001 86380 86390 1
542907 99542907 1001 86380 86390 1
542546 99542546 1001 86380 86390 1
542467 99542467 1001 86380 86390 1
542405 99542405 1001 86380 86390 1
542487 99542487 1001 86380 86390 1
543010 99543010 1001 86380 86390 1
542959 99542959 1001 86380 86390 1
543013 99543013 1001 86380 86390 1
543671 99543671 1001 86380 86390 1
543757 99543757 1001 86380 86390 1
543553 99543553 1001 86380 86390 1
543541 99543541 1001 86380 86390 1
543375 99543375 1001 86380 86390 1
543219 99543219 1001 86380 86390 1
543286 99543286 1001 86380 86390 1
543353 99543353 1001 86380 86390 1
543239 99543239 1001 86380 86390 1
543848 99543848 1001 86380 86390 1
543877 99543877 1001 86380 86390 1
543916 99543916 1001 86380 86390 1
543884 99543884 1001 86380 86390 1
544257 99544257 1001 86380 86390 1
544021 99544021 1001 86380 86390 1
544115 99544115 1001 86380 86390 1
544142 99544142 1001 86380 86390 1
544117 99544117 1001 86380 86390 1
544682 99544682 1001 86380 86390 1
426478 691 1001 55860 56337 1
528574 680 1001 67207 67506 1
400173 99400173 1001 86380 86390 1
400259 99400259 1001 86380 86390 1
400461 99400461 1001 86380 86390 1
400562 99400562 1001 86380 86390 1
400755 99400755 1001 86380 86390 1
400821 99400821 1001 86380 86390 1
400888 99400888 1001 86380 86390 1
401008 99401008 1001 86380 86390 1
401223 99401223 1001 86380 86390 1
401464 99401464 1001 86380 86390 1
401529 99401529 1001 86380 86390 1
401609 99401609 1001 86380 86390 1
401746 99401746 1001 86380 86390 1
402515 99402515 1001 86380 86390 1
402622 99402622 1001 86380 86390 1
402718 99402718 1001 86380 86390 1
402842 99402842 1001 86380 86390 1
402906 99402906 1001 86380 86390 1
402961 99402961 1001 86380 86390 1
403079 99403079 1001 86380 86390 1
403028 99403028 1001 86380 86390 1
403030 99403030 1001 86380 86390 1
403011 99403011 1001 86380 86390 1
402995 99402995 1001 86380 86390 1
403185 99403185 1001 86380 86390 1
403251 99403251 1001 86380 86390 1
403524 99403524 1001 86380 86390 1
403684 99403684 1001 86380 86390 1
403671 99403671 1001 86380 86390 1
403801 99403801 1001 86380 86390 1
403737 99403737 1001 86380 86390 1
403841 99403841 1001 86380 86390 1
404043 99404043 1001 86380 86390 1
404196 99404196 1001 86380 86390 1
404254 99404254 1001 86380 86390 1
404545 99404545 1001 86380 86390 1
404664 99404664 1001 86380 86390 1
404670 99404670 1001 86380 86390 1
404865 99404865 1001 86380 86390 1
404916 99404916 1001 86380 86390 1
405067 99405067 1001 86380 86390 1
405303 99405303 1001 86380 86390 1
405382 99405382 1001 86380 86390 1
405343 99405343 1001 86380 86390 1
405467 99405467 1001 86380 86390 1
405476 99405476 1001 86380 86390 1
405529 99405529 1001 86380 86390 1
405657 99405657 1001 86380 86390 1
405748 99405748 1001 86380 86390 1
405691 99405691 1001 86380 86390 1
405974 99405974 1001 86380 86390 1
405897 99405897 1001 86380 86390 1
405997 99405997 1001 86380 86390 1
406143 99406143 1001 86380 86390 1
406259 99406259 1001 86380 86390 1
406657 99406657 1001 86380 86390 1
406778 99406778 1001 86380 86390 1
406780 99406780 1001 86380 86390 1
406854 99406854 1001 86380 86390 1
407200 99407200 1001 86380 86390 1
407212 99407212 1001 86380 86390 1
407346 99407346 1001 86380 86390 1
407512 99407512 1001 86380 86390 1
407612 99407612 1001 86380 86390 1
407895 99407895 1001 86380 86390 1
408010 99408010 1001 86380 86390 1
408081 99408081 1001 86380 86390 1
408295 99408295 1001 86380 86390 1
408231 99408231 1001 86380 86390 1
408238 99408238 1001 86380 86390 1
408349 99408349 1001 86380 86390 1
408317 99408317 1001 86380 86390 1
408493 99408493 1001 86380 86390 1
408496 99408496 1001 86380 86390 1
408578 99408578 1001 86380 86390 1
408699 99408699 1001 86380 86390 1
408801 99408801 1001 86380 86390 1
408803 99408803 1001 86380 86390 1
408780 99408780 1001 86380 86390 1
408921 99408921 1001 86380 86390 1
408977 99408977 1001 86380 86390 1
409110 99409110 1001 86380 86390 1
409161 99409161 1001 86380 86390 1
409458 99409458 1001 86380 86390 1
409644 99409644 1001 86380 86390 1
409746 99409746 1001 86380 86390 1
409890 99409890 1001 86380 86390 1
409983 99409983 1001 86380 86390 1
410291 99410291 1001 86380 86390 1
410530 99410530 1001 86380 86390 1
410696 99410696 1001 86380 86390 1
410721 99410721 1001 86380 86390 1
410766 99410766 1001 86380 86390 1
410787 99410787 1001 86380 86390 1
411012 99411012 1001 86380 86390 1
411043 99411043 1001 86380 86390 1
411172 99411172 1001 86380 86390 1
411167 99411167 1001 86380 86390 1
411636 99411636 1001 86380 86390 1
411700 99411700 1001 86380 86390 1
411742 99411742 1001 86380 86390 1
411746 99411746 1001 86380 86390 1
411804 99411804 1001 86380 86390 1
411857 99411857 1001 86380 86390 1
411655 99411655 1001 86380 86390 1
411753 99411753 1001 86380 86390 1
411986 99411986 1001 86380 86390 1
412294 99412294 1001 86380 86390 1
412386 99412386 1001 86380 86390 1
412472 99412472 1001 86380 86390 1
413638 99413638 1001 86380 86390 1
413442 99413442 1001 86380 86390 1
413587 99413587 1001 86380 86390 1
413183 99413183 1001 86380 86390 1
412934 99412934 1001 86380 86390 1
412911 99412911 1001 86380 86390 1
412964 99412964 1001 86380 86390 1
412775 99412775 1001 86380 86390 1
412777 99412777 1001 86380 86390 1
412645 99412645 1001 86380 86390 1
412495 99412495 1001 86380 86390 1
413738 99413738 1001 86380 86390 1
413875 99413875 1001 86380 86390 1
413749 99413749 1001 86380 86390 1
415190 99415190 1001 86380 86390 1
414736 99414736 1001 86380 86390 1
414536 99414536 1001 86380 86390 1
414667 99414667 1001 86380 86390 1
414248 99414248 1001 86380 86390 1
414272 99414272 1001 86380 86390 1
414252 99414252 1001 86380 86390 1
414168 99414168 1001 86380 86390 1
414440 99414440 1001 86380 86390 1
415450 99415450 1001 86380 86390 1
415534 99415534 1001 86380 86390 1
415472 99415472 1001 86380 86390 1
416977 99416977 1001 86380 86390 1
416276 99416276 1001 86380 86390 1
416395 99416395 1001 86380 86390 1
415865 99415865 1001 86380 86390 1
415763 99415763 1001 86380 86390 1
417186 99417186 1001 86380 86390 1
417496 99417496 1001 86380 86390 1
417575 99417575 1001 86380 86390 1
418694 99418694 1001 86380 86390 1
418705 99418705 1001 86380 86390 1
418471 99418471 1001 86380 86390 1
418522 99418522 1001 86380 86390 1
418689 99418689 1001 86380 86390 1
418276 99418276 1001 86380 86390 1
418057 99418057 1001 86380 86390 1
418170 99418170 1001 86380 86390 1
418402 99418402 1001 86380 86390 1
418187 99418187 1001 86380 86390 1
418299 99418299 1001 86380 86390 1
417744 99417744 1001 86380 86390 1
417846 99417846 1001 86380 86390 1
418845 99418845 1001 86380 86390 1
418987 99418987 1001 86380 86390 1
418897 99418897 1001 86380 86390 1
418948 99418948 1001 86380 86390 1
418839 99418839 1001 86380 86390 1
420122 99420122 1001 86380 86390 1
420363 99420363 1001 86380 86390 1
420179 99420179 1001 86380 86390 1
420418 99420418 1001 86380 86390 1
420350 99420350 1001 86380 86390 1
420192 99420192 1001 86380 86390 1
419983 99419983 1001 86380 86390 1
419740 99419740 1001 86380 86390 1
419657 99419657 1001 86380 86390 1
419720 99419720 1001 86380 86390 1
419365 99419365 1001 86380 86390 1
419226 99419226 1001 86380 86390 1
419464 99419464 1001 86380 86390 1
421715 99421715 1001 86380 86390 1
421802 99421802 1001 86380 86390 1
422084 99422084 1001 86380 86390 1
421788 99421788 1001 86380 86390 1
421792 99421792 1001 86380 86390 1
421612 99421612 1001 86380 86390 1
421559 99421559 1001 86380 86390 1
421190 99421190 1001 86380 86390 1
421215 99421215 1001 86380 86390 1
421055 99421055 1001 86380 86390 1
421138 99421138 1001 86380 86390 1
422143 99422143 1001 86380 86390 1
422338 99422338 1001 86380 86390 1
423403 99423403 1001 86380 86390 1
423617 99423617 1001 86380 86390 1
423112 99423112 1001 86380 86390 1
423155 99423155 1001 86380 86390 1
423118 99423118 1001 86380 86390 1
422731 99422731 1001 86380 86390 1
422580 99422580 1001 86380 86390 1
422813 99422813 1001 86380 86390 1
423998 99423998 1001 86380 86390 1
423762 99423762 1001 86380 86390 1
424061 99424061 1001 86380 86390 1
425062 99425062 1001 86380 86390 1
424796 99424796 1001 86380 86390 1
424949 99424949 1001 86380 86390 1
424878 99424878 1001 86380 86390 1
424437 99424437 1001 86380 86390 1
424391 99424391 1001 86380 86390 1
424335 99424335 1001 86380 86390 1
424432 99424432 1001 86380 86390 1
425690 99425690 1001 86380 86390 1
425587 99425587 1001 86380 86390 1
425007 99425007 1001 86380 86390 1
425451 99425451 1001 86380 86390 1
425459 99425459 1001 86380 86390 1
425708 99425708 1001 86380 86390 1
426718 99426718 1001 86380 86390 1
426907 99426907 1001 86380 86390 1
426910 99426910 1001 86380 86390 1
426422 99426422 1001 86380 86390 1
426473 99426473 1001 86380 86390 1
426360 99426360 1001 86380 86390 1
426288 99426288 1001 86380 86390 1
426417 99426417 1001 86380 86390 1
425913 99425913 1001 86380 86390 1
425900 99425900 1001 86380 86390 1
427200 99427200 1001 86380 86390 1
427422 99427422 1001 86380 86390 1
427303 99427303 1001 86380 86390 1
427334 99427334 1001 86380 86390 1
427469 99427469 1001 86380 86390 1
427255 99427255 1001 86380 86390 1
427507 99427507 1001 86380 86390 1
428607 99428607 1001 86380 86390 1
428500 99428500 1001 86380 86390 1
428695 99428695 1001 86380 86390 1
428578 99428578 1001 86380 86390 1
428488 99428488 1001 86380 86390 1
428629 99428629 1001 86380 86390 1
428257 99428257 1001 86380 86390 1
428189 99428189 1001 86380 86390 1
428321 99428321 1001 86380 86390 1
428261 99428261 1001 86380 86390 1
427963 99427963 1001 86380 86390 1
428056 99428056 1001 86380 86390 1
427660 99427660 1001 86380 86390 1
427645 99427645 1001 86380 86390 1
428878 99428878 1001 86380 86390 1
428980 99428980 1001 86380 86390 1
428754 99428754 1001 86380 86390 1
428807 99428807 1001 86380 86390 1
428810 99428810 1001 86380 86390 1
429994 99429994 1001 86380 86390 1
430283 99430283 1001 86380 86390 1
430199 99430199 1001 86380 86390 1
430032 99430032 1001 86380 86390 1
430357 99430357 1001 86380 86390 1
429910 99429910 1001 86380 86390 1
429416 99429416 1001 86380 86390 1
429336 99429336 1001 86380 86390 1
429353 99429353 1001 86380 86390 1
429281 99429281 1001 86380 86390 1
430549 99430549 1001 86380 86390 1
430639 99430639 1001 86380 86390 1
429961 99429961 1001 86380 86390 1
430594 99430594 1001 86380 86390 1
431984 99431984 1001 86380 86390 1
431839 99431839 1001 86380 86390 1
431945 99431945 1001 86380 86390 1
432019 99432019 1001 86380 86390 1
431608 99431608 1001 86380 86390 1
431572 99431572 1001 86380 86390 1
431320 99431320 1001 86380 86390 1
431342 99431342 1001 86380 86390 1
431472 99431472 1001 86380 86390 1
430952 99430952 1001 86380 86390 1
431096 99431096 1001 86380 86390 1
430960 99430960 1001 86380 86390 1
432380 99432380 1001 86380 86390 1
432251 99432251 1001 86380 86390 1
432080 99432080 1001 86380 86390 1
433518 99433518 1001 86380 86390 1
432967 99432967 1001 86380 86390 1
433099 99433099 1001 86380 86390 1
433272 99433272 1001 86380 86390 1
432587 99432587 1001 86380 86390 1
432638 99432638 1001 86380 86390 1
433923 99433923 1001 86380 86390 1
435183 99435183 1001 86380 86390 1
435020 99435020 1001 86380 86390 1
434873 99434873 1001 86380 86390 1
434790 99434790 1001 86380 86390 1
434861 99434861 1001 86380 86390 1
434751 99434751 1001 86380 86390 1
434914 99434914 1001 86380 86390 1
434734 99434734 1001 86380 86390 1
434656 99434656 1001 86380 86390 1
434428 99434428 1001 86380 86390 1
434571 99434571 1001 86380 86390 1
434416 99434416 1001 86380 86390 1
435772 99435772 1001 86380 86390 1
435722 99435722 1001 86380 86390 1
436785 99436785 1001 86380 86390 1
436786 99436786 1001 86380 86390 1
437094 99437094 1001 86380 86390 1
437055 99437055 1001 86380 86390 1
436705 99436705 1001 86380 86390 1
436512 99436512 1001 86380 86390 1
436093 99436093 1001 86380 86390 1
437302 99437302 1001 86380 86390 1
300027 99300027 1001 86380 86390 1
300092 99300092 1001 86380 86390 1
300561 99300561 1001 86380 86390 1
300615 99300615 1001 86380 86390 1
300712 99300712 1001 86380 86390 1
300398 99300398 1001 86380 86390 1
300126 99300126 1001 86380 86390 1
300270 99300270 1001 86380 86390 1
300145 99300145 1001 86380 86390 1
300184 99300184 1001 86380 86390 1
300159 99300159 1001 86380 86390 1
300778 99300778 1001 86380 86390 1
300525 99300525 1001 86380 86390 1
301478 99301478 1001 86380 86390 1
301365 99301365 1001 86380 86390 1
301381 99301381 1001 86380 86390 1
301194 99301194 1001 86380 86390 1
301259 99301259 1001 86380 86390 1
300976 99300976 1001 86380 86390 1
301041 99301041 1001 86380 86390 1
300991 99300991 1001 86380 86390 1
301083 99301083 1001 86380 86390 1
300956 99300956 1001 86380 86390 1
301733 99301733 1001 86380 86390 1
301565 99301565 1001 86380 86390 1
301663 99301663 1001 86380 86390 1
301679 99301679 1001 86380 86390 1
302231 99302231 1001 86380 86390 1
302369 99302369 1001 86380 86390 1
302370 99302370 1001 86380 86390 1
302077 99302077 1001 86380 86390 1
302171 99302171 1001 86380 86390 1
302069 99302069 1001 86380 86390 1
302097 99302097 1001 86380 86390 1
301839 99301839 1001 86380 86390 1
301956 99301956 1001 86380 86390 1
301857 99301857 1001 86380 86390 1
301884 99301884 1001 86380 86390 1
301811 99301811 1001 86380 86390 1
303066 99303066 1001 86380 86390 1
302821 99302821 1001 86380 86390 1
302928 99302928 1001 86380 86390 1
302879 99302879 1001 86380 86390 1
302909 99302909 1001 86380 86390 1
303000 99303000 1001 86380 86390 1
302691 99302691 1001 86380 86390 1
302769 99302769 1001 86380 86390 1
302594 99302594 1001 86380 86390 1
302648 99302648 1001 86380 86390 1
303309 99303309 1001 86380 86390 1
303313 99303313 1001 86380 86390 1
303352 99303352 1001 86380 86390 1
303346 99303346 1001 86380 86390 1
304011 99304011 1001 86380 86390 1
303936 99303936 1001 86380 86390 1
303925 99303925 1001 86380 86390 1
303994 99303994 1001 86380 86390 1
303672 99303672 1001 86380 86390 1
303648 99303648 1001 86380 86390 1
303707 99303707 1001 86380 86390 1
303786 99303786 1001 86380 86390 1
303477 99303477 1001 86380 86390 1
303439 99303439 1001 86380 86390 1
303526 99303526 1001 86380 86390 1
304200 99304200 1001 86380 86390 1
304076 99304076 1001 86380 86390 1
304831 99304831 1001 86380 86390 1
304749 99304749 1001 86380 86390 1
304766 99304766 1001 86380 86390 1
304448 99304448 1001 86380 86390 1
304574 99304574 1001 86380 86390 1
304284 99304284 1001 86380 86390 1
304336 99304336 1001 86380 86390 1
304934 99304934 1001 86380 86390 1
304976 99304976 1001 86380 86390 1
304930 99304930 1001 86380 86390 1
305598 99305598 1001 86380 86390 1
305549 99305549 1001 86380 86390 1
305576 99305576 1001 86380 86390 1
305666 99305666 1001 86380 86390 1
305488 99305488 1001 86380 86390 1
305307 99305307 1001 86380 86390 1
305465 99305465 1001 86380 86390 1
305220 99305220 1001 86380 86390 1
305082 99305082 1001 86380 86390 1
305192 99305192 1001 86380 86390 1
305269 99305269 1001 86380 86390 1
500094 99500094 1001 86380 86390 1
500084 99500084 1001 86380 86390 1
500112 99500112 1001 86380 86390 1
500661 99500661 1001 86380 86390 1
500789 99500789 1001 86380 86390 1
500762 99500762 1001 86380 86390 1
500583 99500583 1001 86380 86390 1
500548 99500548 1001 86380 86390 1
500510 99500510 1001 86380 86390 1
500527 99500527 1001 86380 86390 1
500217 99500217 1001 86380 86390 1
500922 99500922 1001 86380 86390 1
500989 99500989 1001 86380 86390 1
500823 99500823 1001 86380 86390 1
501501 99501501 1001 86380 86390 1
501591 99501591 1001 86380 86390 1
501594 99501594 1001 86380 86390 1
501441 99501441 1001 86380 86390 1
501635 99501635 1001 86380 86390 1
501244 99501244 1001 86380 86390 1
501246 99501246 1001 86380 86390 1
501352 99501352 1001 86380 86390 1
501343 99501343 1001 86380 86390 1
501033 99501033 1001 86380 86390 1
501088 99501088 1001 86380 86390 1
501132 99501132 1001 86380 86390 1
501199 99501199 1001 86380 86390 1
501758 99501758 1001 86380 86390 1
501823 99501823 1001 86380 86390 1
502417 99502417 1001 86380 86390 1
502327 99502327 1001 86380 86390 1
502420 99502420 1001 86380 86390 1
502333 99502333 1001 86380 86390 1
502387 99502387 1001 86380 86390 1
502083 99502083 1001 86380 86390 1
502063 99502063 1001 86380 86390 1
502182 99502182 1001 86380 86390 1
501978 99501978 1001 86380 86390 1
501850 99501850 1001 86380 86390 1
501983 99501983 1001 86380 86390 1
502048 99502048 1001 86380 86390 1
502625 99502625 1001 86380 86390 1
502538 99502538 1001 86380 86390 1
503256 99503256 1001 86380 86390 1
503273 99503273 1001 86380 86390 1
503199 99503199 1001 86380 86390 1
503111 99503111 1001 86380 86390 1
503025 99503025 1001 86380 86390 1
503027 99503027 1001 86380 86390 1
502963 99502963 1001 86380 86390 1
502912 99502912 1001 86380 86390 1
503082 99503082 1001 86380 86390 1
502956 99502956 1001 86380 86390 1
502717 99502717 1001 86380 86390 1
502873 99502873 1001 86380 86390 1
502719 99502719 1001 86380 86390 1
502745 99502745 1001 86380 86390 1
502877 99502877 1001 86380 86390 1
503317 99503317 1001 86380 86390 1
503314 99503314 1001 86380 86390 1
503992 99503992 1001 86380 86390 1
504089 99504089 1001 86380 86390 1
503918 99503918 1001 86380 86390 1
503921 99503921 1001 86380 86390 1
504064 99504064 1001 86380 86390 1
503796 99503796 1001 86380 86390 1
503721 99503721 1001 86380 86390 1
503724 99503724 1001 86380 86390 1
503912 99503912 1001 86380 86390 1
503581 99503581 1001 86380 86390 1
504142 99504142 1001 86380 86390 1
504147 99504147 1001 86380 86390 1
504199 99504199 1001 86380 86390 1
504265 99504265 1001 86380 86390 1
504228 99504228 1001 86380 86390 1
504308 99504308 1001 86380 86390 1
504943 99504943 1001 86380 86390 1
504786 99504786 1001 86380 86390 1
504622 99504622 1001 86380 86390 1
504392 99504392 1001 86380 86390 1
504460 99504460 1001 86380 86390 1
504486 99504486 1001 86380 86390 1
504982 99504982 1001 86380 86390 1
505099 99505099 1001 86380 86390 1
504740 99504740 1001 86380 86390 1
504953 99504953 1001 86380 86390 1
505593 99505593 1001 86380 86390 1
505636 99505636 1001 86380 86390 1
505649 99505649 1001 86380 86390 1
505765 99505765 1001 86380 86390 1
505426 99505426 1001 86380 86390 1
505442 99505442 1001 86380 86390 1
505520 99505520 1001 86380 86390 1
505457 99505457 1001 86380 86390 1
505395 99505395 1001 86380 86390 1
505254 99505254 1001 86380 86390 1
505298 99505298 1001 86380 86390 1
505210 99505210 1001 86380 86390 1
505301 99505301 1001 86380 86390 1
505237 99505237 1001 86380 86390 1
505303 99505303 1001 86380 86390 1
505200 99505200 1001 86380 86390 1
505785 99505785 1001 86380 86390 1
505790 99505790 1001 86380 86390 1
506453 99506453 1001 86380 86390 1
506480 99506480 1001 86380 86390 1
506227 99506227 1001 86380 86390 1
506256 99506256 1001 86380 86390 1
506390 99506390 1001 86380 86390 1
506105 99506105 1001 86380 86390 1
505978 99505978 1001 86380 86390 1
506056 99506056 1001 86380 86390 1
506135 99506135 1001 86380 86390 1
506020 99506020 1001 86380 86390 1
506011 99506011 1001 86380 86390 1
506714 99506714 1001 86380 86390 1
506611 99506611 1001 86380 86390 1
506755 99506755 1001 86380 86390 1
506719 99506719 1001 86380 86390 1
506630 99506630 1001 86380 86390 1
506800 99506800 1001 86380 86390 1
507354 99507354 1001 86380 86390 1
507290 99507290 1001 86380 86390 1
507127 99507127 1001 86380 86390 1
506990 99506990 1001 86380 86390 1
507447 99507447 1001 86380 86390 1
507592 99507592 1001 86380 86390 1
507469 99507469 1001 86380 86390 1
508094 99508094 1001 86380 86390 1
508218 99508218 1001 86380 86390 1
508191 99508191 1001 86380 86390 1
508140 99508140 1001 86380 86390 1
507741 99507741 1001 86380 86390 1
507650 99507650 1001 86380 86390 1
507652 99507652 1001 86380 86390 1
508286 99508286 1001 86380 86390 1
508307 99508307 1001 86380 86390 1
508255 99508255 1001 86380 86390 1
508269 99508269 1001 86380 86390 1
508361 99508361 1001 86380 86390 1
508958 99508958 1001 86380 86390 1
508817 99508817 1001 86380 86390 1
508776 99508776 1001 86380 86390 1
508777 99508777 1001 86380 86390 1
508575 99508575 1001 86380 86390 1
508614 99508614 1001 86380 86390 1
509137 99509137 1001 86380 86390 1
509834 99509834 1001 86380 86390 1
509674 99509674 1001 86380 86390 1
509506 99509506 1001 86380 86390 1
509521 99509521 1001 86380 86390 1
509601 99509601 1001 86380 86390 1
509692 99509692 1001 86380 86390 1
509477 99509477 1001 86380 86390 1
510018 99510018 1001 86380 86390 1
509982 99509982 1001 86380 86390 1
510012 99510012 1001 86380 86390 1
510632 99510632 1001 86380 86390 1
510458 99510458 1001 86380 86390 1
510368 99510368 1001 86380 86390 1
510389 99510389 1001 86380 86390 1
510137 99510137 1001 86380 86390 1
510111 99510111 1001 86380 86390 1
510235 99510235 1001 86380 86390 1
510881 99510881 1001 86380 86390 1
510926 99510926 1001 86380 86390 1
510827 99510827 1001 86380 86390 1
511299 99511299 1001 86380 86390 1
511287 99511287 1001 86380 86390 1
511147 99511147 1001 86380 86390 1
511277 99511277 1001 86380 86390 1
511150 99511150 1001 86380 86390 1
510939 99510939 1001 86380 86390 1
511597 99511597 1001 86380 86390 1
511586 99511586 1001 86380 86390 1
511612 99511612 1001 86380 86390 1
512329 99512329 1001 86380 86390 1
512345 99512345 1001 86380 86390 1
512333 99512333 1001 86380 86390 1
512361 99512361 1001 86380 86390 1
512370 99512370 1001 86380 86390 1
512327 99512327 1001 86380 86390 1
511979 99511979 1001 86380 86390 1
512097 99512097 1001 86380 86390 1
511996 99511996 1001 86380 86390 1
511989 99511989 1001 86380 86390 1
512535 99512535 1001 86380 86390 1
513145 99513145 1001 86380 86390 1
513021 99513021 1001 86380 86390 1
513164 99513164 1001 86380 86390 1
512819 99512819 1001 86380 86390 1
512955 99512955 1001 86380 86390 1
512968 99512968 1001 86380 86390 1
512694 99512694 1001 86380 86390 1
512669 99512669 1001 86380 86390 1
512631 99512631 1001 86380 86390 1
512645 99512645 1001 86380 86390 1
512593 99512593 1001 86380 86390 1
513309 99513309 1001 86380 86390 1
513297 99513297 1001 86380 86390 1
513375 99513375 1001 86380 86390 1
513233 99513233 1001 86380 86390 1
513368 99513368 1001 86380 86390 1
513381 99513381 1001 86380 86390 1
513383 99513383 1001 86380 86390 1
513996 99513996 1001 86380 86390 1
513711 99513711 1001 86380 86390 1
513815 99513815 1001 86380 86390 1
513781 99513781 1001 86380 86390 1
513639 99513639 1001 86380 86390 1
513413 99513413 1001 86380 86390 1
513440 99513440 1001 86380 86390 1
513455 99513455 1001 86380 86390 1
513573 99513573 1001 86380 86390 1
513588 99513588 1001 86380 86390 1
513512 99513512 1001 86380 86390 1
514036 99514036 1001 86380 86390 1
514205 99514205 1001 86380 86390 1
514677 99514677 1001 86380 86390 1
514745 99514745 1001 86380 86390 1
514669 99514669 1001 86380 86390 1
514734 99514734 1001 86380 86390 1
514528 99514528 1001 86380 86390 1
514559 99514559 1001 86380 86390 1
514380 99514380 1001 86380 86390 1
514264 99514264 1001 86380 86390 1
514381 99514381 1001 86380 86390 1
514317 99514317 1001 86380 86390 1
514370 99514370 1001 86380 86390 1
514906 99514906 1001 86380 86390 1
515037 99515037 1001 86380 86390 1
515026 99515026 1001 86380 86390 1
515014 99515014 1001 86380 86390 1
514941 99514941 1001 86380 86390 1
515556 99515556 1001 86380 86390 1
515649 99515649 1001 86380 86390 1
515628 99515628 1001 86380 86390 1
515454 99515454 1001 86380 86390 1
515301 99515301 1001 86380 86390 1
515340 99515340 1001 86380 86390 1
515420 99515420 1001 86380 86390 1
515356 99515356 1001 86380 86390 1
515382 99515382 1001 86380 86390 1
515358 99515358 1001 86380 86390 1
515320 99515320 1001 86380 86390 1
515270 99515270 1001 86380 86390 1
515695 99515695 1001 86380 86390 1
515716 99515716 1001 86380 86390 1
515794 99515794 1001 86380 86390 1
515704 99515704 1001 86380 86390 1
516374 99516374 1001 86380 86390 1
516162 99516162 1001 86380 86390 1
515955 99515955 1001 86380 86390 1
516051 99516051 1001 86380 86390 1
515936 99515936 1001 86380 86390 1
517249 99517249 1001 86380 86390 1
517108 99517108 1001 86380 86390 1
517031 99517031 1001 86380 86390 1
517060 99517060 1001 86380 86390 1
517061 99517061 1001 86380 86390 1
517024 99517024 1001 86380 86390 1
516833 99516833 1001 86380 86390 1
516798 99516798 1001 86380 86390 1
516818 99516818 1001 86380 86390 1
518008 99518008 1001 86380 86390 1
518086 99518086 1001 86380 86390 1
518134 99518134 1001 86380 86390 1
518106 99518106 1001 86380 86390 1
518107 99518107 1001 86380 86390 1
518033 99518033 1001 86380 86390 1
517765 99517765 1001 86380 86390 1
517860 99517860 1001 86380 86390 1
517851 99517851 1001 86380 86390 1
517738 99517738 1001 86380 86390 1
517561 99517561 1001 86380 86390 1
517627 99517627 1001 86380 86390 1
517709 99517709 1001 86380 86390 1
518353 99518353 1001 86380 86390 1
517958 99517958 1001 86380 86390 1
518203 99518203 1001 86380 86390 1
518360 99518360 1001 86380 86390 1
518937 99518937 1001 86380 86390 1
518839 99518839 1001 86380 86390 1
518891 99518891 1001 86380 86390 1
518814 99518814 1001 86380 86390 1
518805 99518805 1001 86380 86390 1
518684 99518684 1001 86380 86390 1
518768 99518768 1001 86380 86390 1
518573 99518573 1001 86380 86390 1
519073 99519073 1001 86380 86390 1
519769 99519769 1001 86380 86390 1
519653 99519653 1001 86380 86390 1
519758 99519758 1001 86380 86390 1
519720 99519720 1001 86380 86390 1
519536 99519536 1001 86380 86390 1
519500 99519500 1001 86380 86390 1
519337 99519337 1001 86380 86390 1
519207 99519207 1001 86380 86390 1
519236 99519236 1001 86380 86390 1
519340 99519340 1001 86380 86390 1
519238 99519238 1001 86380 86390 1
519239 99519239 1001 86380 86390 1
519278 99519278 1001 86380 86390 1
519383 99519383 1001 86380 86390 1
519852 99519852 1001 86380 86390 1
519924 99519924 1001 86380 86390 1
520512 99520512 1001 86380 86390 1
520527 99520527 1001 86380 86390 1
520451 99520451 1001 86380 86390 1
520452 99520452 1001 86380 86390 1
520518 99520518 1001 86380 86390 1
520494 99520494 1001 86380 86390 1
520635 99520635 1001 86380 86390 1
520399 99520399 1001 86380 86390 1
520312 99520312 1001 86380 86390 1
520176 99520176 1001 86380 86390 1
520086 99520086 1001 86380 86390 1
520061 99520061 1001 86380 86390 1
520077 99520077 1001 86380 86390 1
520090 99520090 1001 86380 86390 1
520130 99520130 1001 86380 86390 1
520678 99520678 1001 86380 86390 1
520774 99520774 1001 86380 86390 1
520710 99520710 1001 86380 86390 1
520749 99520749 1001 86380 86390 1
520789 99520789 1001 86380 86390 1
521290 99521290 1001 86380 86390 1
521342 99521342 1001 86380 86390 1
521114 99521114 1001 86380 86390 1
520981 99520981 1001 86380 86390 1
521049 99521049 1001 86380 86390 1
520909 99520909 1001 86380 86390 1
520858 99520858 1001 86380 86390 1
521651 99521651 1001 86380 86390 1
521526 99521526 1001 86380 86390 1
522151 99522151 1001 86380 86390 1
522218 99522218 1001 86380 86390 1
522244 99522244 1001 86380 86390 1
522119 99522119 1001 86380 86390 1
522063 99522063 1001 86380 86390 1
521999 99521999 1001 86380 86390 1
521909 99521909 1001 86380 86390 1
522070 99522070 1001 86380 86390 1
521930 99521930 1001 86380 86390 1
521751 99521751 1001 86380 86390 1
521676 99521676 1001 86380 86390 1
521728 99521728 1001 86380 86390 1
521771 99521771 1001 86380 86390 1
521836 99521836 1001 86380 86390 1
521878 99521878 1001 86380 86390 1
522303 99522303 1001 86380 86390 1
522487 99522487 1001 86380 86390 1
522374 99522374 1001 86380 86390 1
522296 99522296 1001 86380 86390 1
522417 99522417 1001 86380 86390 1
523081 99523081 1001 86380 86390 1
522918 99522918 1001 86380 86390 1
522802 99522802 1001 86380 86390 1
522615 99522615 1001 86380 86390 1
522556 99522556 1001 86380 86390 1
523162 99523162 1001 86380 86390 1
523176 99523176 1001 86380 86390 1
523752 99523752 1001 86380 86390 1
523860 99523860 1001 86380 86390 1
523776 99523776 1001 86380 86390 1
523676 99523676 1001 86380 86390 1
523586 99523586 1001 86380 86390 1
523601 99523601 1001 86380 86390 1
523683 99523683 1001 86380 86390 1
523482 99523482 1001 86380 86390 1
523405 99523405 1001 86380 86390 1
524099 99524099 1001 86380 86390 1
524132 99524132 1001 86380 86390 1
523964 99523964 1001 86380 86390 1
524146 99524146 1001 86380 86390 1
524720 99524720 1001 86380 86390 1
524671 99524671 1001 86380 86390 1
524711 99524711 1001 86380 86390 1
524599 99524599 1001 86380 86390 1
524653 99524653 1001 86380 86390 1
524489 99524489 1001 86380 86390 1
524528 99524528 1001 86380 86390 1
524480 99524480 1001 86380 86390 1
524546 99524546 1001 86380 86390 1
524469 99524469 1001 86380 86390 1
524563 99524563 1001 86380 86390 1
524964 99524964 1001 86380 86390 1
524849 99524849 1001 86380 86390 1
524786 99524786 1001 86380 86390 1
524857 99524857 1001 86380 86390 1
525565 99525565 1001 86380 86390 1
525448 99525448 1001 86380 86390 1
525478 99525478 1001 86380 86390 1
525518 99525518 1001 86380 86390 1
525329 99525329 1001 86380 86390 1
525226 99525226 1001 86380 86390 1
525320 99525320 1001 86380 86390 1
525308 99525308 1001 86380 86390 1
525205 99525205 1001 86380 86390 1
525287 99525287 1001 86380 86390 1
525003 99525003 1001 86380 86390 1
525004 99525004 1001 86380 86390 1
525146 99525146 1001 86380 86390 1
525098 99525098 1001 86380 86390 1
525113 99525113 1001 86380 86390 1
525076 99525076 1001 86380 86390 1
525182 99525182 1001 86380 86390 1
525040 99525040 1001 86380 86390 1
525624 99525624 1001 86380 86390 1
525611 99525611 1001 86380 86390 1
525794 99525794 1001 86380 86390 1
525600 99525600 1001 86380 86390 1
525692 99525692 1001 86380 86390 1
526387 99526387 1001 86380 86390 1
526259 99526259 1001 86380 86390 1
526350 99526350 1001 86380 86390 1
526299 99526299 1001 86380 86390 1
526075 99526075 1001 86380 86390 1
526193 99526193 1001 86380 86390 1
525834 99525834 1001 86380 86390 1
525863 99525863 1001 86380 86390 1
525903 99525903 1001 86380 86390 1
525944 99525944 1001 86380 86390 1
526608 99526608 1001 86380 86390 1
527147 99527147 1001 86380 86390 1
527047 99527047 1001 86380 86390 1
527072 99527072 1001 86380 86390 1
527115 99527115 1001 86380 86390 1
527154 99527154 1001 86380 86390 1
527068 99527068 1001 86380 86390 1
526969 99526969 1001 86380 86390 1
526870 99526870 1001 86380 86390 1
526935 99526935 1001 86380 86390 1
526825 99526825 1001 86380 86390 1
526675 99526675 1001 86380 86390 1
527287 99527287 1001 86380 86390 1
527446 99527446 1001 86380 86390 1
527306 99527306 1001 86380 86390 1
527796 99527796 1001 86380 86390 1
527798 99527798 1001 86380 86390 1
527681 99527681 1001 86380 86390 1
527775 99527775 1001 86380 86390 1
527614 99527614 1001 86380 86390 1
527500 99527500 1001 86380 86390 1
527539 99527539 1001 86380 86390 1
527645 99527645 1001 86380 86390 1
528274 99528274 1001 86380 86390 1
528134 99528134 1001 86380 86390 1
528777 99528777 1001 86380 86390 1
528644 99528644 1001 86380 86390 1
528502 99528502 1001 86380 86390 1
528491 99528491 1001 86380 86390 1
528635 99528635 1001 86380 86390 1
528637 99528637 1001 86380 86390 1
528521 99528521 1001 86380 86390 1
528527 99528527 1001 86380 86390 1
528397 99528397 1001 86380 86390 1
528476 99528476 1001 86380 86390 1
528984 99528984 1001 86380 86390 1
528988 99528988 1001 86380 86390 1
529695 99529695 1001 86380 86390 1
529550 99529550 1001 86380 86390 1
529628 99529628 1001 86380 86390 1
529570 99529570 1001 86380 86390 1
529332 99529332 1001 86380 86390 1
529175 99529175 1001 86380 86390 1
529307 99529307 1001 86380 86390 1
529754 99529754 1001 86380 86390 1
529834 99529834 1001 86380 86390 1
530535 99530535 1001 86380 86390 1
530357 99530357 1001 86380 86390 1
530168 99530168 1001 86380 86390 1
530273 99530273 1001 86380 86390 1
530209 99530209 1001 86380 86390 1
530287 99530287 1001 86380 86390 1
530270 99530270 1001 86380 86390 1
530027 99530027 1001 86380 86390 1
530056 99530056 1001 86380 86390 1
530095 99530095 1001 86380 86390 1
530008 99530008 1001 86380 86390 1
530567 99530567 1001 86380 86390 1
530701 99530701 1001 86380 86390 1
530690 99530690 1001 86380 86390 1
530679 99530679 1001 86380 86390 1
531200 99531200 1001 86380 86390 1
531325 99531325 1001 86380 86390 1
531340 99531340 1001 86380 86390 1
531006 99531006 1001 86380 86390 1
531050 99531050 1001 86380 86390 1
531064 99531064 1001 86380 86390 1
530836 99530836 1001 86380 86390 1
531176 99531176 1001 86380 86390 1
531396 99531396 1001 86380 86390 1
531399 99531399 1001 86380 86390 1
532016 99532016 1001 86380 86390 1
532185 99532185 1001 86380 86390 1
532189 99532189 1001 86380 86390 1
532023 99532023 1001 86380 86390 1
531872 99531872 1001 86380 86390 1
531796 99531796 1001 86380 86390 1
531932 99531932 1001 86380 86390 1
531722 99531722 1001 86380 86390 1
531609 99531609 1001 86380 86390 1
532249 99532249 1001 86380 86390 1
532289 99532289 1001 86380 86390 1
532304 99532304 1001 86380 86390 1
532305 99532305 1001 86380 86390 1
532358 99532358 1001 86380 86390 1
532840 99532840 1001 86380 86390 1
533010 99533010 1001 86380 86390 1
532992 99532992 1001 86380 86390 1
533027 99533027 1001 86380 86390 1
532793 99532793 1001 86380 86390 1
532717 99532717 1001 86380 86390 1
532748 99532748 1001 86380 86390 1
532492 99532492 1001 86380 86390 1
532518 99532518 1001 86380 86390 1
532544 99532544 1001 86380 86390 1
532481 99532481 1001 86380 86390 1
532508 99532508 1001 86380 86390 1
532498 99532498 1001 86380 86390 1
532550 99532550 1001 86380 86390 1
532500 99532500 1001 86380 86390 1
532526 99532526 1001 86380 86390 1
533199 99533199 1001 86380 86390 1
533052 99533052 1001 86380 86390 1
533666 99533666 1001 86380 86390 1
533707 99533707 1001 86380 86390 1
533788 99533788 1001 86380 86390 1
533689 99533689 1001 86380 86390 1
533497 99533497 1001 86380 86390 1
533512 99533512 1001 86380 86390 1
533577 99533577 1001 86380 86390 1
533541 99533541 1001 86380 86390 1
533596 99533596 1001 86380 86390 1
533279 99533279 1001 86380 86390 1
533397 99533397 1001 86380 86390 1
533374 99533374 1001 86380 86390 1
533259 99533259 1001 86380 86390 1
533896 99533896 1001 86380 86390 1
533871 99533871 1001 86380 86390 1
533990 99533990 1001 86380 86390 1
534044 99534044 1001 86380 86390 1
534520 99534520 1001 86380 86390 1
534661 99534661 1001 86380 86390 1
534562 99534562 1001 86380 86390 1
534601 99534601 1001 86380 86390 1
534440 99534440 1001 86380 86390 1
534383 99534383 1001 86380 86390 1
534345 99534345 1001 86380 86390 1
534373 99534373 1001 86380 86390 1
534203 99534203 1001 86380 86390 1
534205 99534205 1001 86380 86390 1
534856 99534856 1001 86380 86390 1
534731 99534731 1001 86380 86390 1
534822 99534822 1001 86380 86390 1
535509 99535509 1001 86380 86390 1
535481 99535481 1001 86380 86390 1
535229 99535229 1001 86380 86390 1
535100 99535100 1001 86380 86390 1
535166 99535166 1001 86380 86390 1
535247 99535247 1001 86380 86390 1
534954 99534954 1001 86380 86390 1
534970 99534970 1001 86380 86390 1
535035 99535035 1001 86380 86390 1
534946 99534946 1001 86380 86390 1
534922 99534922 1001 86380 86390 1
534909 99534909 1001 86380 86390 1
535001 99535001 1001 86380 86390 1
535031 99535031 1001 86380 86390 1
535534 99535534 1001 86380 86390 1
535529 99535529 1001 86380 86390 1
535570 99535570 1001 86380 86390 1
535700 99535700 1001 86380 86390 1
536184 99536184 1001 86380 86390 1
536146 99536146 1001 86380 86390 1
536223 99536223 1001 86380 86390 1
536224 99536224 1001 86380 86390 1
536161 99536161 1001 86380 86390 1
535977 99535977 1001 86380 86390 1
535954 99535954 1001 86380 86390 1
536127 99536127 1001 86380 86390 1
535924 99535924 1001 86380 86390 1
535785 99535785 1001 86380 86390 1
535776 99535776 1001 86380 86390 1
535854 99535854 1001 86380 86390 1
536477 99536477 1001 86380 86390 1
536524 99536524 1001 86380 86390 1
536487 99536487 1001 86380 86390 1
536359 99536359 1001 86380 86390 1
537064 99537064 1001 86380 86390 1
537146 99537146 1001 86380 86390 1
537045 99537045 1001 86380 86390 1
536563 99536563 1001 86380 86390 1
536654 99536654 1001 86380 86390 1
537167 99537167 1001 86380 86390 1
537180 99537180 1001 86380 86390 1
537169 99537169 1001 86380 86390 1
537170 99537170 1001 86380 86390 1
537249 99537249 1001 86380 86390 1
537198 99537198 1001 86380 86390 1
537915 99537915 1001 86380 86390 1
537892 99537892 1001 86380 86390 1
537885 99537885 1001 86380 86390 1
537408 99537408 1001 86380 86390 1
538066 99538066 1001 86380 86390 1
538116 99538116 1001 86380 86390 1
538522 99538522 1001 86380 86390 1
538238 99538238 1001 86380 86390 1
538342 99538342 1001 86380 86390 1
538279 99538279 1001 86380 86390 1
538374 99538374 1001 86380 86390 1
538907 99538907 1001 86380 86390 1
538897 99538897 1001 86380 86390 1
539015 99539015 1001 86380 86390 1
539476 99539476 1001 86380 86390 1
539614 99539614 1001 86380 86390 1
539562 99539562 1001 86380 86390 1
539257 99539257 1001 86380 86390 1
539400 99539400 1001 86380 86390 1
539234 99539234 1001 86380 86390 1
539796 99539796 1001 86380 86390 1
539671 99539671 1001 86380 86390 1
539724 99539724 1001 86380 86390 1
540314 99540314 1001 86380 86390 1
540341 99540341 1001 86380 86390 1
540342 99540342 1001 86380 86390 1
540461 99540461 1001 86380 86390 1
540299 99540299 1001 86380 86390 1
540057 99540057 1001 86380 86390 1
540084 99540084 1001 86380 86390 1
540076 99540076 1001 86380 86390 1
539979 99539979 1001 86380 86390 1
539946 99539946 1001 86380 86390 1
540622 99540622 1001 86380 86390 1
540522 99540522 1001 86380 86390 1
540550 99540550 1001 86380 86390 1
540628 99540628 1001 86380 86390 1
541204 99541204 1001 86380 86390 1
541130 99541130 1001 86380 86390 1
541170 99541170 1001 86380 86390 1
541274 99541274 1001 86380 86390 1
541202 99541202 1001 86380 86390 1
540922 99540922 1001 86380 86390 1
540978 99540978 1001 86380 86390 1
540979 99540979 1001 86380 86390 1
541032 99541032 1001 86380 86390 1
541021 99541021 1001 86380 86390 1
541074 99541074 1001 86380 86390 1
540855 99540855 1001 86380 86390 1
540834 99540834 1001 86380 86390 1
540758 99540758 1001 86380 86390 1
540784 99540784 1001 86380 86390 1
540693 99540693 1001 86380 86390 1
541371 99541371 1001 86380 86390 1
541402 99541402 1001 86380 86390 1
541313 99541313 1001 86380 86390 1
541495 99541495 1001 86380 86390 1
541445 99541445 1001 86380 86390 1
542046 99542046 1001 86380 86390 1
541999 99541999 1001 86380 86390 1
541856 99541856 1001 86380 86390 1
541754 99541754 1001 86380 86390 1
541755 99541755 1001 86380 86390 1
541743 99541743 1001 86380 86390 1
541718 99541718 1001 86380 86390 1
541615 99541615 1001 86380 86390 1
542312 99542312 1001 86380 86390 1
542258 99542258 1001 86380 86390 1
542783 99542783 1001 86380 86390 1
542863 99542863 1001 86380 86390 1
542889 99542889 1001 86380 86390 1
542903 99542903 1001 86380 86390 1
542625 99542625 1001 86380 86390 1
542643 99542643 1001 86380 86390 1
542683 99542683 1001 86380 86390 1
542595 99542595 1001 86380 86390 1
542365 99542365 1001 86380 86390 1
542353 99542353 1001 86380 86390 1
542425 99542425 1001 86380 86390 1
542466 99542466 1001 86380 86390 1
543744 99543744 1001 86380 86390 1
543728 99543728 1001 86380 86390 1
543692 99543692 1001 86380 86390 1
543732 99543732 1001 86380 86390 1
543767 99543767 1001 86380 86390 1
543466 99543466 1001 86380 86390 1
543557 99543557 1001 86380 86390 1
543496 99543496 1001 86380 86390 1
543459 99543459 1001 86380 86390 1
543421 99543421 1001 86380 86390 1
543293 99543293 1001 86380 86390 1
543181 99543181 1001 86380 86390 1
543315 99543315 1001 86380 86390 1
543849 99543849 1001 86380 86390 1
543875 99543875 1001 86380 86390 1
543895 99543895 1001 86380 86390 1
543923 99543923 1001 86380 86390 1
544563 99544563 1001 86380 86390 1
544573 99544573 1001 86380 86390 1
544500 99544500 1001 86380 86390 1
544480 99544480 1001 86380 86390 1
544591 99544591 1001 86380 86390 1
544234 99544234 1001 86380 86390 1
544260 99544260 1001 86380 86390 1
544312 99544312 1001 86380 86390 1
544096 99544096 1001 86380 86390 1
544162 99544162 1001 86380 86390 1
543997 99543997 1001 86380 86390 1
544039 99544039 1001 86380 86390 1
544691 99544691 1001 86380 86390 1
420296 755 1001 45960 56517 1
528574 680 1002 67517 69175 1
400104 99400104 1001 86380 86390 1
400215 99400215 1001 86380 86390 1
400453 99400453 1001 86380 86390 1
400506 99400506 1001 86380 86390 1
400657 99400657 1001 86380 86390 1
400981 99400981 1001 86380 86390 1
401221 99401221 1001 86380 86390 1
401360 99401360 1001 86380 86390 1
401533 99401533 1001 86380 86390 1
401725 99401725 1001 86380 86390 1
401740 99401740 1001 86380 86390 1
401749 99401749 1001 86380 86390 1
402237 99402237 1001 86380 86390 1
402223 99402223 1001 86380 86390 1
402338 99402338 1001 86380 86390 1
402320 99402320 1001 86380 86390 1
402329 99402329 1001 86380 86390 1
402334 99402334 1001 86380 86390 1
402423 99402423 1001 86380 86390 1
402571 99402571 1001 86380 86390 1
402507 99402507 1001 86380 86390 1
402592 99402592 1001 86380 86390 1
402731 99402731 1001 86380 86390 1
402853 99402853 1001 86380 86390 1
402956 99402956 1001 86380 86390 1
403008 99403008 1001 86380 86390 1
403128 99403128 1001 86380 86390 1
403113 99403113 1001 86380 86390 1
403324 99403324 1001 86380 86390 1
403509 99403509 1001 86380 86390 1
403680 99403680 1001 86380 86390 1
403728 99403728 1001 86380 86390 1
403822 99403822 1001 86380 86390 1
404031 99404031 1001 86380 86390 1
404181 99404181 1001 86380 86390 1
404528 99404528 1001 86380 86390 1
404643 99404643 1001 86380 86390 1
404969 99404969 1001 86380 86390 1
404942 99404942 1001 86380 86390 1
405562 99405562 1001 86380 86390 1
405625 99405625 1001 86380 86390 1
405651 99405651 1001 86380 86390 1
405682 99405682 1001 86380 86390 1
405788 99405788 1001 86380 86390 1
405925 99405925 1001 86380 86390 1
406161 99406161 1001 86380 86390 1
406425 99406425 1001 86380 86390 1
406680 99406680 1001 86380 86390 1
406747 99406747 1001 86380 86390 1
406866 99406866 1001 86380 86390 1
406964 99406964 1001 86380 86390 1
407106 99407106 1001 86380 86390 1
407111 99407111 1001 86380 86390 1
407323 99407323 1001 86380 86390 1
407911 99407911 1001 86380 86390 1
407889 99407889 1001 86380 86390 1
408469 99408469 1001 86380 86390 1
408602 99408602 1001 86380 86390 1
408678 99408678 1001 86380 86390 1
408771 99408771 1001 86380 86390 1
409242 99409242 1001 86380 86390 1
409484 99409484 1001 86380 86390 1
409405 99409405 1001 86380 86390 1
409659 99409659 1001 86380 86390 1
409711 99409711 1001 86380 86390 1
409908 99409908 1001 86380 86390 1
410051 99410051 1001 86380 86390 1
410193 99410193 1001 86380 86390 1
410269 99410269 1001 86380 86390 1
410363 99410363 1001 86380 86390 1
410592 99410592 1001 86380 86390 1
410637 99410637 1001 86380 86390 1
410807 99410807 1001 86380 86390 1
411018 99411018 1001 86380 86390 1
410968 99410968 1001 86380 86390 1
410975 99410975 1001 86380 86390 1
411252 99411252 1001 86380 86390 1
411238 99411238 1001 86380 86390 1
411329 99411329 1001 86380 86390 1
411520 99411520 1001 86380 86390 1
411718 99411718 1001 86380 86390 1
411901 99411901 1001 86380 86390 1
412453 99412453 1001 86380 86390 1
413593 99413593 1001 86380 86390 1
413527 99413527 1001 86380 86390 1
413416 99413416 1001 86380 86390 1
413192 99413192 1001 86380 86390 1
413212 99413212 1001 86380 86390 1
412883 99412883 1001 86380 86390 1
414089 99414089 1001 86380 86390 1
414064 99414064 1001 86380 86390 1
413839 99413839 1001 86380 86390 1
413908 99413908 1001 86380 86390 1
415243 99415243 1001 86380 86390 1
415264 99415264 1001 86380 86390 1
415273 99415273 1001 86380 86390 1
414937 99414937 1001 86380 86390 1
414622 99414622 1001 86380 86390 1
414886 99414886 1001 86380 86390 1
414701 99414701 1001 86380 86390 1
414382 99414382 1001 86380 86390 1
414172 99414172 1001 86380 86390 1
415483 99415483 1001 86380 86390 1
416843 99416843 1001 86380 86390 1
416911 99416911 1001 86380 86390 1
416683 99416683 1001 86380 86390 1
416859 99416859 1001 86380 86390 1
416310 99416310 1001 86380 86390 1
416102 99416102 1001 86380 86390 1
417227 99417227 1001 86380 86390 1
417190 99417190 1001 86380 86390 1
417516 99417516 1001 86380 86390 1
418682 99418682 1001 86380 86390 1
418710 99418710 1001 86380 86390 1
418574 99418574 1001 86380 86390 1
418375 99418375 1001 86380 86390 1
418256 99418256 1001 86380 86390 1
418353 99418353 1001 86380 86390 1
417663 99417663 1001 86380 86390 1
417714 99417714 1001 86380 86390 1
417929 99417929 1001 86380 86390 1
417989 99417989 1001 86380 86390 1
419100 99419100 1001 86380 86390 1
418907 99418907 1001 86380 86390 1
419055 99419055 1001 86380 86390 1
418992 99418992 1001 86380 86390 1
418868 99418868 1001 86380 86390 1
420385 99420385 1001 86380 86390 1
420383 99420383 1001 86380 86390 1
420079 99420079 1001 86380 86390 1
420431 99420431 1001 86380 86390 1
419963 99419963 1001 86380 86390 1
419513 99419513 1001 86380 86390 1
419594 99419594 1001 86380 86390 1
419297 99419297 1001 86380 86390 1
419400 99419400 1001 86380 86390 1
420509 99420509 1001 86380 86390 1
420674 99420674 1001 86380 86390 1
420538 99420538 1001 86380 86390 1
420564 99420564 1001 86380 86390 1
421941 99421941 1001 86380 86390 1
421795 99421795 1001 86380 86390 1
421848 99421848 1001 86380 86390 1
421933 99421933 1001 86380 86390 1
421763 99421763 1001 86380 86390 1
422081 99422081 1001 86380 86390 1
420838 99420838 1001 86380 86390 1
420844 99420844 1001 86380 86390 1
421247 99421247 1001 86380 86390 1
422444 99422444 1001 86380 86390 1
423555 99423555 1001 86380 86390 1
423492 99423492 1001 86380 86390 1
423625 99423625 1001 86380 86390 1
423247 99423247 1001 86380 86390 1
423273 99423273 1001 86380 86390 1
422889 99422889 1001 86380 86390 1
422762 99422762 1001 86380 86390 1
425196 99425196 1001 86380 86390 1
425104 99425104 1001 86380 86390 1
425128 99425128 1001 86380 86390 1
425320 99425320 1001 86380 86390 1
424783 99424783 1001 86380 86390 1
424884 99424884 1001 86380 86390 1
424889 99424889 1001 86380 86390 1
424996 99424996 1001 86380 86390 1
424484 99424484 1001 86380 86390 1
425389 99425389 1001 86380 86390 1
425480 99425480 1001 86380 86390 1
426875 99426875 1001 86380 86390 1
427020 99427020 1001 86380 86390 1
426743 99426743 1001 86380 86390 1
426812 99426812 1001 86380 86390 1
426655 99426655 1001 86380 86390 1
426388 99426388 1001 86380 86390 1
426414 99426414 1001 86380 86390 1
426660 99426660 1001 86380 86390 1
426292 99426292 1001 86380 86390 1
426070 99426070 1001 86380 86390 1
426055 99426055 1001 86380 86390 1
425932 99425932 1001 86380 86390 1
426004 99426004 1001 86380 86390 1
426007 99426007 1001 86380 86390 1
427466 99427466 1001 86380 86390 1
427500 99427500 1001 86380 86390 1
427337 99427337 1001 86380 86390 1
428476 99428476 1001 86380 86390 1
428539 99428539 1001 86380 86390 1
428120 99428120 1001 86380 86390 1
427971 99427971 1001 86380 86390 1
428330 99428330 1001 86380 86390 1
428081 99428081 1001 86380 86390 1
428254 99428254 1001 86380 86390 1
427605 99427605 1001 86380 86390 1
427842 99427842 1001 86380 86390 1
427593 99427593 1001 86380 86390 1
428964 99428964 1001 86380 86390 1
428982 99428982 1001 86380 86390 1
429989 99429989 1001 86380 86390 1
430322 99430322 1001 86380 86390 1
430332 99430332 1001 86380 86390 1
430182 99430182 1001 86380 86390 1
429711 99429711 1001 86380 86390 1
429700 99429700 1001 86380 86390 1
429603 99429603 1001 86380 86390 1
429726 99429726 1001 86380 86390 1
429945 99429945 1001 86380 86390 1
429529 99429529 1001 86380 86390 1
429258 99429258 1001 86380 86390 1
429261 99429261 1001 86380 86390 1
430548 99430548 1001 86380 86390 1
430532 99430532 1001 86380 86390 1
430595 99430595 1001 86380 86390 1
430625 99430625 1001 86380 86390 1
431771 99431771 1001 86380 86390 1
432034 99432034 1001 86380 86390 1
431626 99431626 1001 86380 86390 1
431477 99431477 1001 86380 86390 1
431528 99431528 1001 86380 86390 1
431413 99431413 1001 86380 86390 1
431369 99431369 1001 86380 86390 1
431242 99431242 1001 86380 86390 1
430959 99430959 1001 86380 86390 1
431220 99431220 1001 86380 86390 1
431141 99431141 1001 86380 86390 1
432268 99432268 1001 86380 86390 1
432323 99432323 1001 86380 86390 1
432158 99432158 1001 86380 86390 1
432213 99432213 1001 86380 86390 1
432363 99432363 1001 86380 86390 1
432393 99432393 1001 86380 86390 1
433449 99433449 1001 86380 86390 1
432930 99432930 1001 86380 86390 1
433253 99433253 1001 86380 86390 1
433231 99433231 1001 86380 86390 1
433306 99433306 1001 86380 86390 1
432525 99432525 1001 86380 86390 1
432553 99432553 1001 86380 86390 1
432777 99432777 1001 86380 86390 1
432835 99432835 1001 86380 86390 1
432808 99432808 1001 86380 86390 1
432541 99432541 1001 86380 86390 1
432694 99432694 1001 86380 86390 1
432549 99432549 1001 86380 86390 1
433864 99433864 1001 86380 86390 1
434100 99434100 1001 86380 86390 1
434131 99434131 1001 86380 86390 1
435227 99435227 1001 86380 86390 1
435427 99435427 1001 86380 86390 1
434706 99434706 1001 86380 86390 1
434648 99434648 1001 86380 86390 1
434831 99434831 1001 86380 86390 1
434634 99434634 1001 86380 86390 1
434380 99434380 1001 86380 86390 1
434408 99434408 1001 86380 86390 1
434176 99434176 1001 86380 86390 1
434274 99434274 1001 86380 86390 1
434525 99434525 1001 86380 86390 1
434526 99434526 1001 86380 86390 1
435866 99435866 1001 86380 86390 1
435526 99435526 1001 86380 86390 1
435837 99435837 1001 86380 86390 1
435639 99435639 1001 86380 86390 1
435747 99435747 1001 86380 86390 1
435543 99435543 1001 86380 86390 1
437019 99437019 1001 86380 86390 1
436988 99436988 1001 86380 86390 1
437086 99437086 1001 86380 86390 1
436236 99436236 1001 86380 86390 1
436267 99436267 1001 86380 86390 1
436169 99436169 1001 86380 86390 1
436295 99436295 1001 86380 86390 1
300069 99300069 1001 86380 86390 1
300007 99300007 1001 86380 86390 1
300035 99300035 1001 86380 86390 1
437232 99437232 1001 86380 86390 1
300629 99300629 1001 86380 86390 1
300630 99300630 1001 86380 86390 1
300595 99300595 1001 86380 86390 1
300673 99300673 1001 86380 86390 1
300498 99300498 1001 86380 86390 1
300524 99300524 1001 86380 86390 1
300451 99300451 1001 86380 86390 1
300426 99300426 1001 86380 86390 1
300496 99300496 1001 86380 86390 1
300855 99300855 1001 86380 86390 1
300731 99300731 1001 86380 86390 1
300865 99300865 1001 86380 86390 1
301508 99301508 1001 86380 86390 1
301450 99301450 1001 86380 86390 1
301549 99301549 1001 86380 86390 1
301206 99301206 1001 86380 86390 1
301245 99301245 1001 86380 86390 1
300973 99300973 1001 86380 86390 1
300961 99300961 1001 86380 86390 1
301661 99301661 1001 86380 86390 1
301677 99301677 1001 86380 86390 1
301641 99301641 1001 86380 86390 1
302352 99302352 1001 86380 86390 1
302247 99302247 1001 86380 86390 1
302364 99302364 1001 86380 86390 1
302054 99302054 1001 86380 86390 1
302018 99302018 1001 86380 86390 1
301955 99301955 1001 86380 86390 1
301790 99301790 1001 86380 86390 1
301805 99301805 1001 86380 86390 1
301769 99301769 1001 86380 86390 1
302456 99302456 1001 86380 86390 1
302462 99302462 1001 86380 86390 1
303177 99303177 1001 86380 86390 1
303142 99303142 1001 86380 86390 1
302873 99302873 1001 86380 86390 1
302810 99302810 1001 86380 86390 1
302875 99302875 1001 86380 86390 1
302858 99302858 1001 86380 86390 1
302589 99302589 1001 86380 86390 1
302602 99302602 1001 86380 86390 1
302723 99302723 1001 86380 86390 1
302608 99302608 1001 86380 86390 1
302754 99302754 1001 86380 86390 1
303270 99303270 1001 86380 86390 1
303238 99303238 1001 86380 86390 1
303802 99303802 1001 86380 86390 1
303739 99303739 1001 86380 86390 1
303819 99303819 1001 86380 86390 1
303758 99303758 1001 86380 86390 1
303773 99303773 1001 86380 86390 1
303683 99303683 1001 86380 86390 1
303466 99303466 1001 86380 86390 1
303454 99303454 1001 86380 86390 1
303522 99303522 1001 86380 86390 1
303580 99303580 1001 86380 86390 1
304090 99304090 1001 86380 86390 1
304038 99304038 1001 86380 86390 1
304234 99304234 1001 86380 86390 1
304040 99304040 1001 86380 86390 1
304827 99304827 1001 86380 86390 1
304683 99304683 1001 86380 86390 1
304729 99304729 1001 86380 86390 1
304560 99304560 1001 86380 86390 1
304638 99304638 1001 86380 86390 1
304509 99304509 1001 86380 86390 1
304497 99304497 1001 86380 86390 1
304575 99304575 1001 86380 86390 1
304240 99304240 1001 86380 86390 1
304426 99304426 1001 86380 86390 1
304414 99304414 1001 86380 86390 1
304363 99304363 1001 86380 86390 1
304299 99304299 1001 86380 86390 1
305064 99305064 1001 86380 86390 1
304937 99304937 1001 86380 86390 1
304900 99304900 1001 86380 86390 1
304966 99304966 1001 86380 86390 1
304889 99304889 1001 86380 86390 1
305011 99305011 1001 86380 86390 1
305648 99305648 1001 86380 86390 1
305655 99305655 1001 86380 86390 1
305618 99305618 1001 86380 86390 1
305490 99305490 1001 86380 86390 1
305683 99305683 1001 86380 86390 1
305621 99305621 1001 86380 86390 1
305454 99305454 1001 86380 86390 1
305396 99305396 1001 86380 86390 1
305385 99305385 1001 86380 86390 1
305283 99305283 1001 86380 86390 1
305233 99305233 1001 86380 86390 1
305092 99305092 1001 86380 86390 1
305241 99305241 1001 86380 86390 1
500011 99500011 1001 86380 86390 1
500029 99500029 1001 86380 86390 1
500072 99500072 1001 86380 86390 1
500649 99500649 1001 86380 86390 1
500703 99500703 1001 86380 86390 1
500691 99500691 1001 86380 86390 1
500790 99500790 1001 86380 86390 1
500748 99500748 1001 86380 86390 1
500557 99500557 1001 86380 86390 1
500495 99500495 1001 86380 86390 1
500366 99500366 1001 86380 86390 1
500945 99500945 1001 86380 86390 1
500832 99500832 1001 86380 86390 1
501602 99501602 1001 86380 86390 1
501513 99501513 1001 86380 86390 1
501439 99501439 1001 86380 86390 1
501435 99501435 1001 86380 86390 1
501367 99501367 1001 86380 86390 1
501252 99501252 1001 86380 86390 1
501074 99501074 1001 86380 86390 1
501833 99501833 1001 86380 86390 1
501798 99501798 1001 86380 86390 1
501838 99501838 1001 86380 86390 1
502174 99502174 1001 86380 86390 1
502226 99502226 1001 86380 86390 1
502071 99502071 1001 86380 86390 1
502253 99502253 1001 86380 86390 1
501954 99501954 1001 86380 86390 1
501882 99501882 1001 86380 86390 1
502656 99502656 1001 86380 86390 1
503215 99503215 1001 86380 86390 1
503099 99503099 1001 86380 86390 1
503225 99503225 1001 86380 86390 1
503026 99503026 1001 86380 86390 1
502884 99502884 1001 86380 86390 1
503014 99503014 1001 86380 86390 1
503084 99503084 1001 86380 86390 1
502700 99502700 1001 86380 86390 1
502676 99502676 1001 86380 86390 1
502756 99502756 1001 86380 86390 1
502681 99502681 1001 86380 86390 1
503302 99503302 1001 86380 86390 1
503400 99503400 1001 86380 86390 1
503479 99503479 1001 86380 86390 1
503376 99503376 1001 86380 86390 1
504081 99504081 1001 86380 86390 1
504053 99504053 1001 86380 86390 1
503888 99503888 1001 86380 86390 1
503824 99503824 1001 86380 86390 1
503747 99503747 1001 86380 86390 1
503877 99503877 1001 86380 86390 1
503801 99503801 1001 86380 86390 1
503768 99503768 1001 86380 86390 1
503673 99503673 1001 86380 86390 1
503584 99503584 1001 86380 86390 1
504141 99504141 1001 86380 86390 1
504251 99504251 1001 86380 86390 1
504799 99504799 1001 86380 86390 1
504558 99504558 1001 86380 86390 1
504731 99504731 1001 86380 86390 1
504733 99504733 1001 86380 86390 1
504708 99504708 1001 86380 86390 1
504390 99504390 1001 86380 86390 1
504328 99504328 1001 86380 86390 1
504435 99504435 1001 86380 86390 1
504334 99504334 1001 86380 86390 1
505033 99505033 1001 86380 86390 1
504957 99504957 1001 86380 86390 1
505721 99505721 1001 86380 86390 1
505740 99505740 1001 86380 86390 1
505689 99505689 1001 86380 86390 1
505575 99505575 1001 86380 86390 1
505435 99505435 1001 86380 86390 1
505527 99505527 1001 86380 86390 1
505249 99505249 1001 86380 86390 1
505810 99505810 1001 86380 86390 1
505823 99505823 1001 86380 86390 1
505802 99505802 1001 86380 86390 1
506564 99506564 1001 86380 86390 1
506486 99506486 1001 86380 86390 1
506479 99506479 1001 86380 86390 1
506237 99506237 1001 86380 86390 1
506195 99506195 1001 86380 86390 1
505999 99505999 1001 86380 86390 1
506684 99506684 1001 86380 86390 1
506687 99506687 1001 86380 86390 1
506676 99506676 1001 86380 86390 1
506678 99506678 1001 86380 86390 1
506757 99506757 1001 86380 86390 1
506770 99506770 1001 86380 86390 1
507243 99507243 1001 86380 86390 1
507267 99507267 1001 86380 86390 1
507178 99507178 1001 86380 86390 1
507050 99507050 1001 86380 86390 1
507118 99507118 1001 86380 86390 1
507196 99507196 1001 86380 86390 1
506985 99506985 1001 86380 86390 1
506911 99506911 1001 86380 86390 1
506969 99506969 1001 86380 86390 1
507558 99507558 1001 86380 86390 1
508126 99508126 1001 86380 86390 1
508178 99508178 1001 86380 86390 1
508103 99508103 1001 86380 86390 1
508237 99508237 1001 86380 86390 1
508065 99508065 1001 86380 86390 1
507915 99507915 1001 86380 86390 1
507970 99507970 1001 86380 86390 1
507880 99507880 1001 86380 86390 1
507882 99507882 1001 86380 86390 1
508003 99508003 1001 86380 86390 1
507747 99507747 1001 86380 86390 1
507768 99507768 1001 86380 86390 1
508402 99508402 1001 86380 86390 1
508405 99508405 1001 86380 86390 1
508344 99508344 1001 86380 86390 1
508345 99508345 1001 86380 86390 1
508281 99508281 1001 86380 86390 1
508334 99508334 1001 86380 86390 1
508974 99508974 1001 86380 86390 1
508731 99508731 1001 86380 86390 1
508800 99508800 1001 86380 86390 1
508854 99508854 1001 86380 86390 1
508460 99508460 1001 86380 86390 1
508513 99508513 1001 86380 86390 1
509866 99509866 1001 86380 86390 1
509724 99509724 1001 86380 86390 1
509739 99509739 1001 86380 86390 1
509682 99509682 1001 86380 86390 1
509628 99509628 1001 86380 86390 1
509472 99509472 1001 86380 86390 1
510044 99510044 1001 86380 86390 1
509980 99509980 1001 86380 86390 1
510057 99510057 1001 86380 86390 1
509972 99509972 1001 86380 86390 1
509998 99509998 1001 86380 86390 1
510014 99510014 1001 86380 86390 1
510726 99510726 1001 86380 86390 1
510706 99510706 1001 86380 86390 1
510594 99510594 1001 86380 86390 1
510720 99510720 1001 86380 86390 1
510721 99510721 1001 86380 86390 1
510688 99510688 1001 86380 86390 1
510327 99510327 1001 86380 86390 1
510472 99510472 1001 86380 86390 1
510293 99510293 1001 86380 86390 1
510308 99510308 1001 86380 86390 1
510245 99510245 1001 86380 86390 1
510286 99510286 1001 86380 86390 1
510860 99510860 1001 86380 86390 1
510811 99510811 1001 86380 86390 1
510748 99510748 1001 86380 86390 1
511373 99511373 1001 86380 86390 1
511506 99511506 1001 86380 86390 1
511210 99511210 1001 86380 86390 1
511172 99511172 1001 86380 86390 1
511133 99511133 1001 86380 86390 1
510992 99510992 1001 86380 86390 1
511135 99511135 1001 86380 86390 1
511021 99511021 1001 86380 86390 1
511125 99511125 1001 86380 86390 1
511607 99511607 1001 86380 86390 1
512279 99512279 1001 86380 86390 1
512174 99512174 1001 86380 86390 1
512114 99512114 1001 86380 86390 1
512128 99512128 1001 86380 86390 1
511975 99511975 1001 86380 86390 1
512043 99512043 1001 86380 86390 1
511891 99511891 1001 86380 86390 1
511917 99511917 1001 86380 86390 1
511778 99511778 1001 86380 86390 1
511846 99511846 1001 86380 86390 1
512549 99512549 1001 86380 86390 1
512525 99512525 1001 86380 86390 1
513020 99513020 1001 86380 86390 1
512980 99512980 1001 86380 86390 1
512945 99512945 1001 86380 86390 1
512655 99512655 1001 86380 86390 1
512684 99512684 1001 86380 86390 1
513362 99513362 1001 86380 86390 1
513851 99513851 1001 86380 86390 1
514004 99514004 1001 86380 86390 1
513959 99513959 1001 86380 86390 1
513845 99513845 1001 86380 86390 1
513847 99513847 1001 86380 86390 1
514029 99514029 1001 86380 86390 1
513736 99513736 1001 86380 86390 1
513663 99513663 1001 86380 86390 1
513678 99513678 1001 86380 86390 1
513679 99513679 1001 86380 86390 1
513809 99513809 1001 86380 86390 1
513505 99513505 1001 86380 86390 1
513444 99513444 1001 86380 86390 1
513496 99513496 1001 86380 86390 1
513419 99513419 1001 86380 86390 1
513577 99513577 1001 86380 86390 1
514198 99514198 1001 86380 86390 1
514135 99514135 1001 86380 86390 1
514104 99514104 1001 86380 86390 1
514169 99514169 1001 86380 86390 1
514196 99514196 1001 86380 86390 1
514650 99514650 1001 86380 86390 1
514319 99514319 1001 86380 86390 1
514430 99514430 1001 86380 86390 1
514934 99514934 1001 86380 86390 1
515028 99515028 1001 86380 86390 1
515020 99515020 1001 86380 86390 1
515671 99515671 1001 86380 86390 1
515325 99515325 1001 86380 86390 1
515392 99515392 1001 86380 86390 1
515354 99515354 1001 86380 86390 1
515369 99515369 1001 86380 86390 1
515280 99515280 1001 86380 86390 1
515154 99515154 1001 86380 86390 1
515150 99515150 1001 86380 86390 1
515114 99515114 1001 86380 86390 1
515839 99515839 1001 86380 86390 1
515807 99515807 1001 86380 86390 1
515886 99515886 1001 86380 86390 1
516373 99516373 1001 86380 86390 1
516375 99516375 1001 86380 86390 1
516428 99516428 1001 86380 86390 1
516442 99516442 1001 86380 86390 1
516217 99516217 1001 86380 86390 1
516158 99516158 1001 86380 86390 1
516025 99516025 1001 86380 86390 1
515977 99515977 1001 86380 86390 1
516598 99516598 1001 86380 86390 1
516564 99516564 1001 86380 86390 1
516620 99516620 1001 86380 86390 1
516608 99516608 1001 86380 86390 1
517147 99517147 1001 86380 86390 1
517008 99517008 1001 86380 86390 1
517036 99517036 1001 86380 86390 1
516945 99516945 1001 86380 86390 1
516974 99516974 1001 86380 86390 1
516836 99516836 1001 86380 86390 1
516828 99516828 1001 86380 86390 1
516893 99516893 1001 86380 86390 1
517456 99517456 1001 86380 86390 1
518085 99518085 1001 86380 86390 1
518132 99518132 1001 86380 86390 1
517960 99517960 1001 86380 86390 1
518053 99518053 1001 86380 86390 1
518030 99518030 1001 86380 86390 1
518043 99518043 1001 86380 86390 1
517801 99517801 1001 86380 86390 1
517938 99517938 1001 86380 86390 1
517735 99517735 1001 86380 86390 1
517699 99517699 1001 86380 86390 1
518279 99518279 1001 86380 86390 1
518281 99518281 1001 86380 86390 1
518950 99518950 1001 86380 86390 1
518878 99518878 1001 86380 86390 1
518919 99518919 1001 86380 86390 1
518707 99518707 1001 86380 86390 1
518652 99518652 1001 86380 86390 1
518743 99518743 1001 86380 86390 1
518394 99518394 1001 86380 86390 1
518486 99518486 1001 86380 86390 1
518461 99518461 1001 86380 86390 1
518509 99518509 1001 86380 86390 1
519687 99519687 1001 86380 86390 1
519800 99519800 1001 86380 86390 1
519414 99519414 1001 86380 86390 1
519469 99519469 1001 86380 86390 1
519471 99519471 1001 86380 86390 1
519523 99519523 1001 86380 86390 1
519563 99519563 1001 86380 86390 1
519595 99519595 1001 86380 86390 1
519195 99519195 1001 86380 86390 1
519394 99519394 1001 86380 86390 1
519214 99519214 1001 86380 86390 1
519905 99519905 1001 86380 86390 1
519983 99519983 1001 86380 86390 1
519893 99519893 1001 86380 86390 1
519907 99519907 1001 86380 86390 1
520338 99520338 1001 86380 86390 1
520378 99520378 1001 86380 86390 1
520379 99520379 1001 86380 86390 1
520177 99520177 1001 86380 86390 1
520039 99520039 1001 86380 86390 1
520117 99520117 1001 86380 86390 1
520665 99520665 1001 86380 86390 1
520670 99520670 1001 86380 86390 1
520657 99520657 1001 86380 86390 1
520829 99520829 1001 86380 86390 1
520842 99520842 1001 86380 86390 1
521430 99521430 1001 86380 86390 1
521326 99521326 1001 86380 86390 1
521434 99521434 1001 86380 86390 1
521450 99521450 1001 86380 86390 1
521282 99521282 1001 86380 86390 1
521464 99521464 1001 86380 86390 1
521415 99521415 1001 86380 86390 1
521146 99521146 1001 86380 86390 1
521205 99521205 1001 86380 86390 1
521028 99521028 1001 86380 86390 1
520847 99520847 1001 86380 86390 1
520970 99520970 1001 86380 86390 1
521572 99521572 1001 86380 86390 1
521561 99521561 1001 86380 86390 1
521563 99521563 1001 86380 86390 1
522246 99522246 1001 86380 86390 1
522147 99522147 1001 86380 86390 1
522039 99522039 1001 86380 86390 1
522043 99522043 1001 86380 86390 1
522021 99522021 1001 86380 86390 1
521749 99521749 1001 86380 86390 1
521712 99521712 1001 86380 86390 1
521863 99521863 1001 86380 86390 1
521851 99521851 1001 86380 86390 1
522335 99522335 1001 86380 86390 1
522387 99522387 1001 86380 86390 1
522402 99522402 1001 86380 86390 1
522377 99522377 1001 86380 86390 1
522938 99522938 1001 86380 86390 1
522979 99522979 1001 86380 86390 1
522992 99522992 1001 86380 86390 1
522928 99522928 1001 86380 86390 1
523074 99523074 1001 86380 86390 1
523025 99523025 1001 86380 86390 1
522732 99522732 1001 86380 86390 1
522875 99522875 1001 86380 86390 1
522842 99522842 1001 86380 86390 1
522817 99522817 1001 86380 86390 1
522666 99522666 1001 86380 86390 1
522550 99522550 1001 86380 86390 1
522633 99522633 1001 86380 86390 1
522703 99522703 1001 86380 86390 1
523129 99523129 1001 86380 86390 1
523319 99523319 1001 86380 86390 1
523743 99523743 1001 86380 86390 1
523820 99523820 1001 86380 86390 1
523846 99523846 1001 86380 86390 1
523650 99523650 1001 86380 86390 1
523663 99523663 1001 86380 86390 1
523716 99523716 1001 86380 86390 1
523720 99523720 1001 86380 86390 1
523721 99523721 1001 86380 86390 1
523580 99523580 1001 86380 86390 1
523697 99523697 1001 86380 86390 1
523502 99523502 1001 86380 86390 1
524102 99524102 1001 86380 86390 1
524028 99524028 1001 86380 86390 1
524604 99524604 1001 86380 86390 1
524698 99524698 1001 86380 86390 1
524613 99524613 1001 86380 86390 1
524517 99524517 1001 86380 86390 1
524454 99524454 1001 86380 86390 1
524551 99524551 1001 86380 86390 1
524179 99524179 1001 86380 86390 1
524197 99524197 1001 86380 86390 1
524263 99524263 1001 86380 86390 1
524187 99524187 1001 86380 86390 1
524772 99524772 1001 86380 86390 1
524918 99524918 1001 86380 86390 1
525535 99525535 1001 86380 86390 1
525188 99525188 1001 86380 86390 1
525268 99525268 1001 86380 86390 1
525135 99525135 1001 86380 86390 1
524997 99524997 1001 86380 86390 1
525652 99525652 1001 86380 86390 1
526390 99526390 1001 86380 86390 1
526297 99526297 1001 86380 86390 1
526246 99526246 1001 86380 86390 1
526247 99526247 1001 86380 86390 1
526320 99526320 1001 86380 86390 1
526346 99526346 1001 86380 86390 1
526054 99526054 1001 86380 86390 1
526212 99526212 1001 86380 86390 1
526139 99526139 1001 86380 86390 1
525828 99525828 1001 86380 86390 1
525959 99525959 1001 86380 86390 1
525974 99525974 1001 86380 86390 1
525910 99525910 1001 86380 86390 1
525936 99525936 1001 86380 86390 1
525968 99525968 1001 86380 86390 1
525892 99525892 1001 86380 86390 1
526488 99526488 1001 86380 86390 1
526567 99526567 1001 86380 86390 1
526425 99526425 1001 86380 86390 1
526555 99526555 1001 86380 86390 1
526428 99526428 1001 86380 86390 1
527134 99527134 1001 86380 86390 1
527114 99527114 1001 86380 86390 1
527184 99527184 1001 86380 86390 1
526838 99526838 1001 86380 86390 1
526839 99526839 1001 86380 86390 1
527021 99527021 1001 86380 86390 1
526772 99526772 1001 86380 86390 1
526828 99526828 1001 86380 86390 1
526635 99526635 1001 86380 86390 1
526753 99526753 1001 86380 86390 1
527329 99527329 1001 86380 86390 1
527310 99527310 1001 86380 86390 1
527936 99527936 1001 86380 86390 1
528046 99528046 1001 86380 86390 1
528008 99528008 1001 86380 86390 1
528066 99528066 1001 86380 86390 1
527870 99527870 1001 86380 86390 1
527705 99527705 1001 86380 86390 1
527827 99527827 1001 86380 86390 1
527674 99527674 1001 86380 86390 1
527545 99527545 1001 86380 86390 1
527469 99527469 1001 86380 86390 1
527599 99527599 1001 86380 86390 1
528197 99528197 1001 86380 86390 1
528224 99528224 1001 86380 86390 1
528250 99528250 1001 86380 86390 1
528186 99528186 1001 86380 86390 1
528799 99528799 1001 86380 86390 1
528872 99528872 1001 86380 86390 1
528871 99528871 1001 86380 86390 1
528874 99528874 1001 86380 86390 1
528700 99528700 1001 86380 86390 1
528438 99528438 1001 86380 86390 1
528288 99528288 1001 86380 86390 1
528382 99528382 1001 86380 86390 1
528448 99528448 1001 86380 86390 1
528914 99528914 1001 86380 86390 1
529014 99529014 1001 86380 86390 1
529602 99529602 1001 86380 86390 1
529687 99529687 1001 86380 86390 1
529407 99529407 1001 86380 86390 1
529476 99529476 1001 86380 86390 1
529347 99529347 1001 86380 86390 1
529520 99529520 1001 86380 86390 1
529217 99529217 1001 86380 86390 1
529192 99529192 1001 86380 86390 1
529129 99529129 1001 86380 86390 1
529769 99529769 1001 86380 86390 1
530438 99530438 1001 86380 86390 1
530464 99530464 1001 86380 86390 1
530474 99530474 1001 86380 86390 1
530500 99530500 1001 86380 86390 1
530337 99530337 1001 86380 86390 1
530300 99530300 1001 86380 86390 1
530146 99530146 1001 86380 86390 1
530290 99530290 1001 86380 86390 1
530318 99530318 1001 86380 86390 1
530004 99530004 1001 86380 86390 1
530018 99530018 1001 86380 86390 1
529953 99529953 1001 86380 86390 1
530694 99530694 1001 86380 86390 1
530710 99530710 1001 86380 86390 1
530749 99530749 1001 86380 86390 1
530583 99530583 1001 86380 86390 1
530637 99530637 1001 86380 86390 1
530612 99530612 1001 86380 86390 1
531330 99531330 1001 86380 86390 1
531284 99531284 1001 86380 86390 1
531233 99531233 1001 86380 86390 1
531208 99531208 1001 86380 86390 1
531301 99531301 1001 86380 86390 1
531002 99531002 1001 86380 86390 1
531017 99531017 1001 86380 86390 1
531044 99531044 1001 86380 86390 1
530773 99530773 1001 86380 86390 1
530826 99530826 1001 86380 86390 1
531542 99531542 1001 86380 86390 1
531441 99531441 1001 86380 86390 1
532027 99532027 1001 86380 86390 1
532006 99532006 1001 86380 86390 1
532097 99532097 1001 86380 86390 1
532037 99532037 1001 86380 86390 1
531885 99531885 1001 86380 86390 1
531861 99531861 1001 86380 86390 1
531837 99531837 1001 86380 86390 1
531678 99531678 1001 86380 86390 1
531758 99531758 1001 86380 86390 1
531775 99531775 1001 86380 86390 1
531753 99531753 1001 86380 86390 1
531597 99531597 1001 86380 86390 1
532308 99532308 1001 86380 86390 1
532376 99532376 1001 86380 86390 1
532222 99532222 1001 86380 86390 1
532250 99532250 1001 86380 86390 1
532213 99532213 1001 86380 86390 1
532370 99532370 1001 86380 86390 1
532891 99532891 1001 86380 86390 1
533006 99533006 1001 86380 86390 1
532857 99532857 1001 86380 86390 1
532974 99532974 1001 86380 86390 1
532726 99532726 1001 86380 86390 1
532739 99532739 1001 86380 86390 1
532752 99532752 1001 86380 86390 1
532812 99532812 1001 86380 86390 1
532568 99532568 1001 86380 86390 1
532414 99532414 1001 86380 86390 1
532433 99532433 1001 86380 86390 1
532615 99532615 1001 86380 86390 1
532474 99532474 1001 86380 86390 1
533108 99533108 1001 86380 86390 1
533171 99533171 1001 86380 86390 1
533821 99533821 1001 86380 86390 1
533809 99533809 1001 86380 86390 1
533447 99533447 1001 86380 86390 1
533590 99533590 1001 86380 86390 1
533477 99533477 1001 86380 86390 1
533269 99533269 1001 86380 86390 1
533427 99533427 1001 86380 86390 1
533261 99533261 1001 86380 86390 1
533872 99533872 1001 86380 86390 1
533913 99533913 1001 86380 86390 1
533904 99533904 1001 86380 86390 1
534547 99534547 1001 86380 86390 1
534535 99534535 1001 86380 86390 1
534668 99534668 1001 86380 86390 1
534633 99534633 1001 86380 86390 1
534310 99534310 1001 86380 86390 1
534379 99534379 1001 86380 86390 1
534367 99534367 1001 86380 86390 1
534381 99534381 1001 86380 86390 1
534291 99534291 1001 86380 86390 1
534880 99534880 1001 86380 86390 1
534687 99534687 1001 86380 86390 1
534756 99534756 1001 86380 86390 1
535384 99535384 1001 86380 86390 1
535352 99535352 1001 86380 86390 1
535501 99535501 1001 86380 86390 1
535177 99535177 1001 86380 86390 1
535180 99535180 1001 86380 86390 1
535117 99535117 1001 86380 86390 1
534980 99534980 1001 86380 86390 1
535060 99535060 1001 86380 86390 1
535076 99535076 1001 86380 86390 1
535065 99535065 1001 86380 86390 1
535082 99535082 1001 86380 86390 1
535005 99535005 1001 86380 86390 1
536163 99536163 1001 86380 86390 1
536316 99536316 1001 86380 86390 1
536293 99536293 1001 86380 86390 1
536109 99536109 1001 86380 86390 1
536051 99536051 1001 86380 86390 1
535755 99535755 1001 86380 86390 1
535861 99535861 1001 86380 86390 1
535810 99535810 1001 86380 86390 1
535778 99535778 1001 86380 86390 1
536515 99536515 1001 86380 86390 1
536454 99536454 1001 86380 86390 1
536365 99536365 1001 86380 86390 1
536434 99536434 1001 86380 86390 1
536972 99536972 1001 86380 86390 1
537037 99537037 1001 86380 86390 1
537050 99537050 1001 86380 86390 1
536981 99536981 1001 86380 86390 1
536911 99536911 1001 86380 86390 1
536847 99536847 1001 86380 86390 1
536595 99536595 1001 86380 86390 1
536544 99536544 1001 86380 86390 1
537202 99537202 1001 86380 86390 1
537196 99537196 1001 86380 86390 1
537847 99537847 1001 86380 86390 1
537819 99537819 1001 86380 86390 1
537950 99537950 1001 86380 86390 1
537713 99537713 1001 86380 86390 1
537752 99537752 1001 86380 86390 1
537554 99537554 1001 86380 86390 1
537503 99537503 1001 86380 86390 1
537543 99537543 1001 86380 86390 1
537418 99537418 1001 86380 86390 1
538020 99538020 1001 86380 86390 1
538158 99538158 1001 86380 86390 1
538186 99538186 1001 86380 86390 1
538694 99538694 1001 86380 86390 1
538587 99538587 1001 86380 86390 1
538592 99538592 1001 86380 86390 1
538425 99538425 1001 86380 86390 1
538249 99538249 1001 86380 86390 1
538348 99538348 1001 86380 86390 1
538205 99538205 1001 86380 86390 1
538929 99538929 1001 86380 86390 1
538983 99538983 1001 86380 86390 1
538919 99538919 1001 86380 86390 1
538895 99538895 1001 86380 86390 1
538991 99538991 1001 86380 86390 1
538835 99538835 1001 86380 86390 1
539558 99539558 1001 86380 86390 1
539443 99539443 1001 86380 86390 1
539559 99539559 1001 86380 86390 1
539536 99539536 1001 86380 86390 1
539296 99539296 1001 86380 86390 1
539286 99539286 1001 86380 86390 1
539389 99539389 1001 86380 86390 1
539236 99539236 1001 86380 86390 1
539154 99539154 1001 86380 86390 1
539768 99539768 1001 86380 86390 1
539759 99539759 1001 86380 86390 1
539799 99539799 1001 86380 86390 1
539685 99539685 1001 86380 86390 1
539815 99539815 1001 86380 86390 1
539819 99539819 1001 86380 86390 1
540466 99540466 1001 86380 86390 1
540467 99540467 1001 86380 86390 1
540290 99540290 1001 86380 86390 1
540381 99540381 1001 86380 86390 1
540291 99540291 1001 86380 86390 1
540331 99540331 1001 86380 86390 1
540134 99540134 1001 86380 86390 1
540138 99540138 1001 86380 86390 1
540258 99540258 1001 86380 86390 1
540542 99540542 1001 86380 86390 1
540556 99540556 1001 86380 86390 1
540564 99540564 1001 86380 86390 1
541169 99541169 1001 86380 86390 1
541280 99541280 1001 86380 86390 1
541175 99541175 1001 86380 86390 1
541026 99541026 1001 86380 86390 1
540949 99540949 1001 86380 86390 1
541014 99541014 1001 86380 86390 1
540976 99540976 1001 86380 86390 1
541003 99541003 1001 86380 86390 1
540966 99540966 1001 86380 86390 1
540681 99540681 1001 86380 86390 1
540852 99540852 1001 86380 86390 1
541336 99541336 1001 86380 86390 1
541414 99541414 1001 86380 86390 1
541453 99541453 1001 86380 86390 1
541392 99541392 1001 86380 86390 1
541302 99541302 1001 86380 86390 1
542083 99542083 1001 86380 86390 1
541826 99541826 1001 86380 86390 1
541814 99541814 1001 86380 86390 1
541753 99541753 1001 86380 86390 1
541806 99541806 1001 86380 86390 1
541847 99541847 1001 86380 86390 1
541618 99541618 1001 86380 86390 1
542173 99542173 1001 86380 86390 1
542141 99542141 1001 86380 86390 1
542601 99542601 1001 86380 86390 1
542553 99542553 1001 86380 86390 1
542568 99542568 1001 86380 86390 1
542622 99542622 1001 86380 86390 1
542428 99542428 1001 86380 86390 1
542366 99542366 1001 86380 86390 1
542444 99542444 1001 86380 86390 1
542432 99542432 1001 86380 86390 1
542461 99542461 1001 86380 86390 1
542463 99542463 1001 86380 86390 1
542413 99542413 1001 86380 86390 1
542426 99542426 1001 86380 86390 1
542504 99542504 1001 86380 86390 1
543129 99543129 1001 86380 86390 1
543696 99543696 1001 86380 86390 1
543739 99543739 1001 86380 86390 1
543710 99543710 1001 86380 86390 1
543502 99543502 1001 86380 86390 1
543416 99543416 1001 86380 86390 1
543396 99543396 1001 86380 86390 1
543358 99543358 1001 86380 86390 1
543220 99543220 1001 86380 86390 1
543198 99543198 1001 86380 86390 1
543316 99543316 1001 86380 86390 1
543200 99543200 1001 86380 86390 1
543343 99543343 1001 86380 86390 1
543964 99543964 1001 86380 86390 1
543854 99543854 1001 86380 86390 1
543907 99543907 1001 86380 86390 1
544444 99544444 1001 86380 86390 1
544510 99544510 1001 86380 86390 1
544474 99544474 1001 86380 86390 1
544451 99544451 1001 86380 86390 1
544426 99544426 1001 86380 86390 1
544556 99544556 1001 86380 86390 1
544199 99544199 1001 86380 86390 1
544253 99544253 1001 86380 86390 1
544333 99544333 1001 86380 86390 1
544295 99544295 1001 86380 86390 1
544335 99544335 1001 86380 86390 1
544220 99544220 1001 86380 86390 1
544337 99544337 1001 86380 86390 1
544221 99544221 1001 86380 86390 1
544179 99544179 1001 86380 86390 1
544170 99544170 1001 86380 86390 1
544655 99544655 1001 86380 86390 1
431178 523 1001 50400 53757 1
506264 849 1002 59886 69504 1
400212 99400212 1001 86380 86390 1
400322 99400322 1001 86380 86390 1
400362 99400362 1001 86380 86390 1
400342 99400342 1001 86380 86390 1
400664 99400664 1001 86380 86390 1
400822 99400822 1001 86380 86390 1
401273 99401273 1001 86380 86390 1
401312 99401312 1001 86380 86390 1
401343 99401343 1001 86380 86390 1
401381 99401381 1001 86380 86390 1
401790 99401790 1001 86380 86390 1
401715 99401715 1001 86380 86390 1
401911 99401911 1001 86380 86390 1
402023 99402023 1001 86380 86390 1
402341 99402341 1001 86380 86390 1
402384 99402384 1001 86380 86390 1
402392 99402392 1001 86380 86390 1
402436 99402436 1001 86380 86390 1
402570 99402570 1001 86380 86390 1
402504 99402504 1001 86380 86390 1
402596 99402596 1001 86380 86390 1
402686 99402686 1001 86380 86390 1
402747 99402747 1001 86380 86390 1
402710 99402710 1001 86380 86390 1
402716 99402716 1001 86380 86390 1
402763 99402763 1001 86380 86390 1
402796 99402796 1001 86380 86390 1
402830 99402830 1001 86380 86390 1
402815 99402815 1001 86380 86390 1
402899 99402899 1001 86380 86390 1
402907 99402907 1001 86380 86390 1
402897 99402897 1001 86380 86390 1
402892 99402892 1001 86380 86390 1
403312 99403312 1001 86380 86390 1
403372 99403372 1001 86380 86390 1
403407 99403407 1001 86380 86390 1
403438 99403438 1001 86380 86390 1
403622 99403622 1001 86380 86390 1
403559 99403559 1001 86380 86390 1
403798 99403798 1001 86380 86390 1
403968 99403968 1001 86380 86390 1
404069 99404069 1001 86380 86390 1
404429 99404429 1001 86380 86390 1
404411 99404411 1001 86380 86390 1
404575 99404575 1001 86380 86390 1
404603 99404603 1001 86380 86390 1
404696 99404696 1001 86380 86390 1
404861 99404861 1001 86380 86390 1
405251 99405251 1001 86380 86390 1
405477 99405477 1001 86380 86390 1
406135 99406135 1001 86380 86390 1
406231 99406231 1001 86380 86390 1
406419 99406419 1001 86380 86390 1
406573 99406573 1001 86380 86390 1
406782 99406782 1001 86380 86390 1
406940 99406940 1001 86380 86390 1
406918 99406918 1001 86380 86390 1
406978 99406978 1001 86380 86390 1
406957 99406957 1001 86380 86390 1
407062 99407062 1001 86380 86390 1
407100 99407100 1001 86380 86390 1
407074 99407074 1001 86380 86390 1
407129 99407129 1001 86380 86390 1
407092 99407092 1001 86380 86390 1
407336 99407336 1001 86380 86390 1
407420 99407420 1001 86380 86390 1
407499 99407499 1001 86380 86390 1
407797 99407797 1001 86380 86390 1
407856 99407856 1001 86380 86390 1
407800 99407800 1001 86380 86390 1
407959 99407959 1001 86380 86390 1
407962 99407962 1001 86380 86390 1
407932 99407932 1001 86380 86390 1
407887 99407887 1001 86380 86390 1
408169 99408169 1001 86380 86390 1
408253 99408253 1001 86380 86390 1
408368 99408368 1001 86380 86390 1
408315 99408315 1001 86380 86390 1
408516 99408516 1001 86380 86390 1
408411 99408411 1001 86380 86390 1
408756 99408756 1001 86380 86390 1
409053 99409053 1001 86380 86390 1
409435 99409435 1001 86380 86390 1
409516 99409516 1001 86380 86390 1
409699 99409699 1001 86380 86390 1
409734 99409734 1001 86380 86390 1
409713 99409713 1001 86380 86390 1
409942 99409942 1001 86380 86390 1
410364 99410364 1001 86380 86390 1
410374 99410374 1001 86380 86390 1
410672 99410672 1001 86380 86390 1
410747 99410747 1001 86380 86390 1
410730 99410730 1001 86380 86390 1
410892 99410892 1001 86380 86390 1
410904 99410904 1001 86380 86390 1
410865 99410865 1001 86380 86390 1
411340 99411340 1001 86380 86390 1
411483 99411483 1001 86380 86390 1
411493 99411493 1001 86380 86390 1
411651 99411651 1001 86380 86390 1
411856 99411856 1001 86380 86390 1
411854 99411854 1001 86380 86390 1
411840 99411840 1001 86380 86390 1
412083 99412083 1001 86380 86390 1
412218 99412218 1001 86380 86390 1
412233 99412233 1001 86380 86390 1
412392 99412392 1001 86380 86390 1
412458 99412458 1001 86380 86390 1
413565 99413565 1001 86380 86390 1
413566 99413566 1001 86380 86390 1
413635 99413635 1001 86380 86390 1
413507 99413507 1001 86380 86390 1
413058 99413058 1001 86380 86390 1
413136 99413136 1001 86380 86390 1
413032 99413032 1001 86380 86390 1
412938 99412938 1001 86380 86390 1
413101 99413101 1001 86380 86390 1
412555 99412555 1001 86380 86390 1
414083 99414083 1001 86380 86390 1
415007 99415007 1001 86380 86390 1
415180 99415180 1001 86380 86390 1
414715 99414715 1001 86380 86390 1
414624 99414624 1001 86380 86390 1
414151 99414151 1001 86380 86390 1
414421 99414421 1001 86380 86390 1
416819 99416819 1001 86380 86390 1
416769 99416769 1001 86380 86390 1
416445 99416445 1001 86380 86390 1
416246 99416246 1001 86380 86390 1
415882 99415882 1001 86380 86390 1
416137 99416137 1001 86380 86390 1
415726 99415726 1001 86380 86390 1
417291 99417291 1001 86380 86390 1
417316 99417316 1001 86380 86390 1
417391 99417391 1001 86380 86390 1
417364 99417364 1001 86380 86390 1
417011 99417011 1001 86380 86390 1
417472 99417472 1001 86380 86390 1
417552 99417552 1001 86380 86390 1
418706 99418706 1001 86380 86390 1
418159 99418159 1001 86380 86390 1
418274 99418274 1001 86380 86390 1
417715 99417715 1001 86380 86390 1
417899 99417899 1001 86380 86390 1
417728 99417728 1001 86380 86390 1
419144 99419144 1001 86380 86390 1
418819 99418819 1001 86380 86390 1
419157 99419157 1001 86380 86390 1
420353 99420353 1001 86380 86390 1
420422 99420422 1001 86380 86390 1
420071 99420071 1001 86380 86390 1
420296 99420296 1001 86380 86390 1
419731 99419731 1001 86380 86390 1
419993 99419993 1001 86380 86390 1
419744 99419744 1001 86380 86390 1
419402 99419402 1001 86380 86390 1
419248 99419248 1001 86380 86390 1
419262 99419262 1001 86380 86390 1
420807 99420807 1001 86380 86390 1
420513 99420513 1001 86380 86390 1
420618 99420618 1001 86380 86390 1
420547 99420547 1001 86380 86390 1
420781 99420781 1001 86380 86390 1
421815 99421815 1001 86380 86390 1
421926 99421926 1001 86380 86390 1
421881 99421881 1001 86380 86390 1
421478 99421478 1001 86380 86390 1
421297 99421297 1001 86380 86390 1
421488 99421488 1001 86380 86390 1
420969 99420969 1001 86380 86390 1
420982 99420982 1001 86380 86390 1
420909 99420909 1001 86380 86390 1
421117 99421117 1001 86380 86390 1
422277 99422277 1001 86380 86390 1
422407 99422407 1001 86380 86390 1
422324 99422324 1001 86380 86390 1
423752 99423752 1001 86380 86390 1
423379 99423379 1001 86380 86390 1
423344 99423344 1001 86380 86390 1
423524 99423524 1001 86380 86390 1
423457 99423457 1001 86380 86390 1
423432 99423432 1001 86380 86390 1
423458 99423458 1001 86380 86390 1
423544 99423544 1001 86380 86390 1
423600 99423600 1001 86380 86390 1
423245 99423245 1001 86380 86390 1
423176 99423176 1001 86380 86390 1
422572 99422572 1001 86380 86390 1
422906 99422906 1001 86380 86390 1
422699 99422699 1001 86380 86390 1
422685 99422685 1001 86380 86390 1
422929 99422929 1001 86380 86390 1
424099 99424099 1001 86380 86390 1
424071 99424071 1001 86380 86390 1
424028 99424028 1001 86380 86390 1
425029 99425029 1001 86380 86390 1
425108 99425108 1001 86380 86390 1
425291 99425291 1001 86380 86390 1
424978 99424978 1001 86380 86390 1
424971 99424971 1001 86380 86390 1
424945 99424945 1001 86380 86390 1
424902 99424902 1001 86380 86390 1
424412 99424412 1001 86380 86390 1
424414 99424414 1001 86380 86390 1
424373 99424373 1001 86380 86390 1
425591 99425591 1001 86380 86390 1
425700 99425700 1001 86380 86390 1
425765 99425765 1001 86380 86390 1
425490 99425490 1001 86380 86390 1
425600 99425600 1001 86380 86390 1
425495 99425495 1001 86380 86390 1
426831 99426831 1001 86380 86390 1
427001 99427001 1001 86380 86390 1
427100 99427100 1001 86380 86390 1
426539 99426539 1001 86380 86390 1
426588 99426588 1001 86380 86390 1
427522 99427522 1001 86380 86390 1
427127 99427127 1001 86380 86390 1
427251 99427251 1001 86380 86390 1
427403 99427403 1001 86380 86390 1
427312 99427312 1001 86380 86390 1
428348 99428348 1001 86380 86390 1
428278 99428278 1001 86380 86390 1
428140 99428140 1001 86380 86390 1
427952 99427952 1001 86380 86390 1
427993 99427993 1001 86380 86390 1
427943 99427943 1001 86380 86390 1
427584 99427584 1001 86380 86390 1
427692 99427692 1001 86380 86390 1
427741 99427741 1001 86380 86390 1
427643 99427643 1001 86380 86390 1
427871 99427871 1001 86380 86390 1
429136 99429136 1001 86380 86390 1
428983 99428983 1001 86380 86390 1
430319 99430319 1001 86380 86390 1
429999 99429999 1001 86380 86390 1
430042 99430042 1001 86380 86390 1
429728 99429728 1001 86380 86390 1
429241 99429241 1001 86380 86390 1
429248 99429248 1001 86380 86390 1
429312 99429312 1001 86380 86390 1
429494 99429494 1001 86380 86390 1
430771 99430771 1001 86380 86390 1
430636 99430636 1001 86380 86390 1
430709 99430709 1001 86380 86390 1
430492 99430492 1001 86380 86390 1
431987 99431987 1001 86380 86390 1
431358 99431358 1001 86380 86390 1
431310 99431310 1001 86380 86390 1
431403 99431403 1001 86380 86390 1
431318 99431318 1001 86380 86390 1
431466 99431466 1001 86380 86390 1
431299 99431299 1001 86380 86390 1
431576 99431576 1001 86380 86390 1
431450 99431450 1001 86380 86390 1
431009 99431009 1001 86380 86390 1
431054 99431054 1001 86380 86390 1
432316 99432316 1001 86380 86390 1
433629 99433629 1001 86380 86390 1
432954 99432954 1001 86380 86390 1
433043 99433043 1001 86380 86390 1
432552 99432552 1001 86380 86390 1
432665 99432665 1001 86380 86390 1
432874 99432874 1001 86380 86390 1
433998 99433998 1001 86380 86390 1
433806 99433806 1001 86380 86390 1
435114 99435114 1001 86380 86390 1
434764 99434764 1001 86380 86390 1
434887 99434887 1001 86380 86390 1
434702 99434702 1001 86380 86390 1
434421 99434421 1001 86380 86390 1
434218 99434218 1001 86380 86390 1
434580 99434580 1001 86380 86390 1
434161 99434161 1001 86380 86390 1
435713 99435713 1001 86380 86390 1
437072 99437072 1001 86380 86390 1
436365 99436365 1001 86380 86390 1
436685 99436685 1001 86380 86390 1
436596 99436596 1001 86380 86390 1
436715 99436715 1001 86380 86390 1
436651 99436651 1001 86380 86390 1
436172 99436172 1001 86380 86390 1
436018 99436018 1001 86380 86390 1
436210 99436210 1001 86380 86390 1
300084 99300084 1001 86380 86390 1
436759 99436759 1001 86380 86390 1
437210 99437210 1001 86380 86390 1
300648 99300648 1001 86380 86390 1
300513 99300513 1001 86380 86390 1
300121 99300121 1001 86380 86390 1
300291 99300291 1001 86380 86390 1
300228 99300228 1001 86380 86390 1
300755 99300755 1001 86380 86390 1
300742 99300742 1001 86380 86390 1
300797 99300797 1001 86380 86390 1
300761 99300761 1001 86380 86390 1
301392 99301392 1001 86380 86390 1
301548 99301548 1001 86380 86390 1
301386 99301386 1001 86380 86390 1
301260 99301260 1001 86380 86390 1
301262 99301262 1001 86380 86390 1
301142 99301142 1001 86380 86390 1
300990 99300990 1001 86380 86390 1
300994 99300994 1001 86380 86390 1
300944 99300944 1001 86380 86390 1
300984 99300984 1001 86380 86390 1
300946 99300946 1001 86380 86390 1
301748 99301748 1001 86380 86390 1
301610 99301610 1001 86380 86390 1
302268 99302268 1001 86380 86390 1
302223 99302223 1001 86380 86390 1
302301 99302301 1001 86380 86390 1
302048 99302048 1001 86380 86390 1
301787 99301787 1001 86380 86390 1
301854 99301854 1001 86380 86390 1
301803 99301803 1001 86380 86390 1
301856 99301856 1001 86380 86390 1
301772 99301772 1001 86380 86390 1
302470 99302470 1001 86380 86390 1
302582 99302582 1001 86380 86390 1
303185 99303185 1001 86380 86390 1
303195 99303195 1001 86380 86390 1
303076 99303076 1001 86380 86390 1
303078 99303078 1001 86380 86390 1
302927 99302927 1001 86380 86390 1
302622 99302622 1001 86380 86390 1
302609 99302609 1001 86380 86390 1
302727 99302727 1001 86380 86390 1
303230 99303230 1001 86380 86390 1
303310 99303310 1001 86380 86390 1
303221 99303221 1001 86380 86390 1
303354 99303354 1001 86380 86390 1
303995 99303995 1001 86380 86390 1
303910 99303910 1001 86380 86390 1
303859 99303859 1001 86380 86390 1
303864 99303864 1001 86380 86390 1
303917 99303917 1001 86380 86390 1
303712 99303712 1001 86380 86390 1
303777 99303777 1001 86380 86390 1
303752 99303752 1001 86380 86390 1
303714 99303714 1001 86380 86390 1
303684 99303684 1001 86380 86390 1
303542 99303542 1001 86380 86390 1
303571 99303571 1001 86380 86390 1
303475 99303475 1001 86380 86390 1
304133 99304133 1001 86380 86390 1
304198 99304198 1001 86380 86390 1
304798 99304798 1001 86380 86390 1
304753 99304753 1001 86380 86390 1
304690 99304690 1001 86380 86390 1
304716 99304716 1001 86380 86390 1
304483 99304483 1001 86380 86390 1
304334 99304334 1001 86380 86390 1
305012 99305012 1001 86380 86390 1
305021 99305021 1001 86380 86390 1
305572 99305572 1001 86380 86390 1
305612 99305612 1001 86380 86390 1
305535 99305535 1001 86380 86390 1
305634 99305634 1001 86380 86390 1
305314 99305314 1001 86380 86390 1
305433 99305433 1001 86380 86390 1
305357 99305357 1001 86380 86390 1
305284 99305284 1001 86380 86390 1
305187 99305187 1001 86380 86390 1
500102 99500102 1001 86380 86390 1
500106 99500106 1001 86380 86390 1
500740 99500740 1001 86380 86390 1
500791 99500791 1001 86380 86390 1
500453 99500453 1001 86380 86390 1
500470 99500470 1001 86380 86390 1
500588 99500588 1001 86380 86390 1
500564 99500564 1001 86380 86390 1
500477 99500477 1001 86380 86390 1
500296 99500296 1001 86380 86390 1
500387 99500387 1001 86380 86390 1
500272 99500272 1001 86380 86390 1
500966 99500966 1001 86380 86390 1
500841 99500841 1001 86380 86390 1
500842 99500842 1001 86380 86390 1
501589 99501589 1001 86380 86390 1
501494 99501494 1001 86380 86390 1
501470 99501470 1001 86380 86390 1
501310 99501310 1001 86380 86390 1
501174 99501174 1001 86380 86390 1
501130 99501130 1001 86380 86390 1
501224 99501224 1001 86380 86390 1
501121 99501121 1001 86380 86390 1
501641 99501641 1001 86380 86390 1
501707 99501707 1001 86380 86390 1
501657 99501657 1001 86380 86390 1
501843 99501843 1001 86380 86390 1
502303 99502303 1001 86380 86390 1
502318 99502318 1001 86380 86390 1
502372 99502372 1001 86380 86390 1
502091 99502091 1001 86380 86390 1
501872 99501872 1001 86380 86390 1
501977 99501977 1001 86380 86390 1
502021 99502021 1001 86380 86390 1
501948 99501948 1001 86380 86390 1
502038 99502038 1001 86380 86390 1
502659 99502659 1001 86380 86390 1
502493 99502493 1001 86380 86390 1
502576 99502576 1001 86380 86390 1
503203 99503203 1001 86380 86390 1
502921 99502921 1001 86380 86390 1
502911 99502911 1001 86380 86390 1
503055 99503055 1001 86380 86390 1
502915 99502915 1001 86380 86390 1
503071 99503071 1001 86380 86390 1
502929 99502929 1001 86380 86390 1
502942 99502942 1001 86380 86390 1
502736 99502736 1001 86380 86390 1
502869 99502869 1001 86380 86390 1
502846 99502846 1001 86380 86390 1
502672 99502672 1001 86380 86390 1
503363 99503363 1001 86380 86390 1
503300 99503300 1001 86380 86390 1
504041 99504041 1001 86380 86390 1
503964 99503964 1001 86380 86390 1
503990 99503990 1001 86380 86390 1
503953 99503953 1001 86380 86390 1
503994 99503994 1001 86380 86390 1
503944 99503944 1001 86380 86390 1
504024 99504024 1001 86380 86390 1
503922 99503922 1001 86380 86390 1
503999 99503999 1001 86380 86390 1
503835 99503835 1001 86380 86390 1
503810 99503810 1001 86380 86390 1
503608 99503608 1001 86380 86390 1
503586 99503586 1001 86380 86390 1
504780 99504780 1001 86380 86390 1
504807 99504807 1001 86380 86390 1
504772 99504772 1001 86380 86390 1
504938 99504938 1001 86380 86390 1
504625 99504625 1001 86380 86390 1
504588 99504588 1001 86380 86390 1
504679 99504679 1001 86380 86390 1
504593 99504593 1001 86380 86390 1
504456 99504456 1001 86380 86390 1
504451 99504451 1001 86380 86390 1
505084 99505084 1001 86380 86390 1
505098 99505098 1001 86380 86390 1
505003 99505003 1001 86380 86390 1
504979 99504979 1001 86380 86390 1
505665 99505665 1001 86380 86390 1
505678 99505678 1001 86380 86390 1
505401 99505401 1001 86380 86390 1
505511 99505511 1001 86380 86390 1
505223 99505223 1001 86380 86390 1
505251 99505251 1001 86380 86390 1
505949 99505949 1001 86380 86390 1
505928 99505928 1001 86380 86390 1
505933 99505933 1001 86380 86390 1
506304 99506304 1001 86380 86390 1
506345 99506345 1001 86380 86390 1
506257 99506257 1001 86380 86390 1
506322 99506322 1001 86380 86390 1
506247 99506247 1001 86380 86390 1
506004 99506004 1001 86380 86390 1
505980 99505980 1001 86380 86390 1
506065 99506065 1001 86380 86390 1
506737 99506737 1001 86380 86390 1
506607 99506607 1001 86380 86390 1
506726 99506726 1001 86380 86390 1
506741 99506741 1001 86380 86390 1
506643 99506643 1001 86380 86390 1
507359 99507359 1001 86380 86390 1
507300 99507300 1001 86380 86390 1
507218 99507218 1001 86380 86390 1
507181 99507181 1001 86380 86390 1
507015 99507015 1001 86380 86390 1
506931 99506931 1001 86380 86390 1
506959 99506959 1001 86380 86390 1
506947 99506947 1001 86380 86390 1
506858 99506858 1001 86380 86390 1
506962 99506962 1001 86380 86390 1
506955 99506955 1001 86380 86390 1
507623 99507623 1001 86380 86390 1
508121 99508121 1001 86380 86390 1
508123 99508123 1001 86380 86390 1
508154 99508154 1001 86380 86390 1
507993 99507993 1001 86380 86390 1
507891 99507891 1001 86380 86390 1
507969 99507969 1001 86380 86390 1
507996 99507996 1001 86380 86390 1
508013 99508013 1001 86380 86390 1
507923 99507923 1001 86380 86390 1
507631 99507631 1001 86380 86390 1
507748 99507748 1001 86380 86390 1
507830 99507830 1001 86380 86390 1
508454 99508454 1001 86380 86390 1
508287 99508287 1001 86380 86390 1
508332 99508332 1001 86380 86390 1
508424 99508424 1001 86380 86390 1
509001 99509001 1001 86380 86390 1
508914 99508914 1001 86380 86390 1
509054 99509054 1001 86380 86390 1
508954 99508954 1001 86380 86390 1
508917 99508917 1001 86380 86390 1
508819 99508819 1001 86380 86390 1
508718 99508718 1001 86380 86390 1
508744 99508744 1001 86380 86390 1
508848 99508848 1001 86380 86390 1
508681 99508681 1001 86380 86390 1
508775 99508775 1001 86380 86390 1
508788 99508788 1001 86380 86390 1
508699 99508699 1001 86380 86390 1
508570 99508570 1001 86380 86390 1
508573 99508573 1001 86380 86390 1
509118 99509118 1001 86380 86390 1
509709 99509709 1001 86380 86390 1
509882 99509882 1001 86380 86390 1
509857 99509857 1001 86380 86390 1
509755 99509755 1001 86380 86390 1
509795 99509795 1001 86380 86390 1
509583 99509583 1001 86380 86390 1
509649 99509649 1001 86380 86390 1
509436 99509436 1001 86380 86390 1
509337 99509337 1001 86380 86390 1
509339 99509339 1001 86380 86390 1
509473 99509473 1001 86380 86390 1
509911 99509911 1001 86380 86390 1
509925 99509925 1001 86380 86390 1
510713 99510713 1001 86380 86390 1
510635 99510635 1001 86380 86390 1
510648 99510648 1001 86380 86390 1
510519 99510519 1001 86380 86390 1
510416 99510416 1001 86380 86390 1
510404 99510404 1001 86380 86390 1
510171 99510171 1001 86380 86390 1
510262 99510262 1001 86380 86390 1
510740 99510740 1001 86380 86390 1
510728 99510728 1001 86380 86390 1
510871 99510871 1001 86380 86390 1
511455 99511455 1001 86380 86390 1
511380 99511380 1001 86380 86390 1
511446 99511446 1001 86380 86390 1
511547 99511547 1001 86380 86390 1
511372 99511372 1001 86380 86390 1
511194 99511194 1001 86380 86390 1
511313 99511313 1001 86380 86390 1
511316 99511316 1001 86380 86390 1
511213 99511213 1001 86380 86390 1
510998 99510998 1001 86380 86390 1
510947 99510947 1001 86380 86390 1
511733 99511733 1001 86380 86390 1
511588 99511588 1001 86380 86390 1
512242 99512242 1001 86380 86390 1
512309 99512309 1001 86380 86390 1
512261 99512261 1001 86380 86390 1
512374 99512374 1001 86380 86390 1
512302 99512302 1001 86380 86390 1
512001 99512001 1001 86380 86390 1
512041 99512041 1001 86380 86390 1
512055 99512055 1001 86380 86390 1
512081 99512081 1001 86380 86390 1
512146 99512146 1001 86380 86390 1
511836 99511836 1001 86380 86390 1
511953 99511953 1001 86380 86390 1
511942 99511942 1001 86380 86390 1
511794 99511794 1001 86380 86390 1
512441 99512441 1001 86380 86390 1
511967 99511967 1001 86380 86390 1
512422 99512422 1001 86380 86390 1
512384 99512384 1001 86380 86390 1
512464 99512464 1001 86380 86390 1
512426 99512426 1001 86380 86390 1
512531 99512531 1001 86380 86390 1
513077 99513077 1001 86380 86390 1
513018 99513018 1001 86380 86390 1
513184 99513184 1001 86380 86390 1
513138 99513138 1001 86380 86390 1
512907 99512907 1001 86380 86390 1
512782 99512782 1001 86380 86390 1
512667 99512667 1001 86380 86390 1
512617 99512617 1001 86380 86390 1
512713 99512713 1001 86380 86390 1
513280 99513280 1001 86380 86390 1
513312 99513312 1001 86380 86390 1
513840 99513840 1001 86380 86390 1
513896 99513896 1001 86380 86390 1
513909 99513909 1001 86380 86390 1
513967 99513967 1001 86380 86390 1
513667 99513667 1001 86380 86390 1
513732 99513732 1001 86380 86390 1
513477 99513477 1001 86380 86390 1
513414 99513414 1001 86380 86390 1
514057 99514057 1001 86380 86390 1
514092 99514092 1001 86380 86390 1
514845 99514845 1001 86380 86390 1
514541 99514541 1001 86380 86390 1
514554 99514554 1001 86380 86390 1
514304 99514304 1001 86380 86390 1
514363 99514363 1001 86380 86390 1
514416 99514416 1001 86380 86390 1
514975 99514975 1001 86380 86390 1
514988 99514988 1001 86380 86390 1
514902 99514902 1001 86380 86390 1
515657 99515657 1001 86380 86390 1
515553 99515553 1001 86380 86390 1
515275 99515275 1001 86380 86390 1
515290 99515290 1001 86380 86390 1
515317 99515317 1001 86380 86390 1
515438 99515438 1001 86380 86390 1
515093 99515093 1001 86380 86390 1
515798 99515798 1001 86380 86390 1
515722 99515722 1001 86380 86390 1
515829 99515829 1001 86380 86390 1
515842 99515842 1001 86380 86390 1
515793 99515793 1001 86380 86390 1
515884 99515884 1001 86380 86390 1
516497 99516497 1001 86380 86390 1
516240 99516240 1001 86380 86390 1
516254 99516254 1001 86380 86390 1
516272 99516272 1001 86380 86390 1
516019 99516019 1001 86380 86390 1
515918 99515918 1001 86380 86390 1
515907 99515907 1001 86380 86390 1
515921 99515921 1001 86380 86390 1
515909 99515909 1001 86380 86390 1
516091 99516091 1001 86380 86390 1
516706 99516706 1001 86380 86390 1
516577 99516577 1001 86380 86390 1
516568 99516568 1001 86380 86390 1
516633 99516633 1001 86380 86390 1
516596 99516596 1001 86380 86390 1
517306 99517306 1001 86380 86390 1
517189 99517189 1001 86380 86390 1
517083 99517083 1001 86380 86390 1
517032 99517032 1001 86380 86390 1
517073 99517073 1001 86380 86390 1
516943 99516943 1001 86380 86390 1
517065 99517065 1001 86380 86390 1
516886 99516886 1001 86380 86390 1
516899 99516899 1001 86380 86390 1
516900 99516900 1001 86380 86390 1
516877 99516877 1001 86380 86390 1
517441 99517441 1001 86380 86390 1
517420 99517420 1001 86380 86390 1
518076 99518076 1001 86380 86390 1
518090 99518090 1001 86380 86390 1
518091 99518091 1001 86380 86390 1
518160 99518160 1001 86380 86390 1
518020 99518020 1001 86380 86390 1
517854 99517854 1001 86380 86390 1
517936 99517936 1001 86380 86390 1
517861 99517861 1001 86380 86390 1
517823 99517823 1001 86380 86390 1
517863 99517863 1001 86380 86390 1
517916 99517916 1001 86380 86390 1
517673 99517673 1001 86380 86390 1
517558 99517558 1001 86380 86390 1
517559 99517559 1001 86380 86390 1
517589 99517589 1001 86380 86390 1
517641 99517641 1001 86380 86390 1
517642 99517642 1001 86380 86390 1
518346 99518346 1001 86380 86390 1
518301 99518301 1001 86380 86390 1
518821 99518821 1001 86380 86390 1
518847 99518847 1001 86380 86390 1
518850 99518850 1001 86380 86390 1
518915 99518915 1001 86380 86390 1
518960 99518960 1001 86380 86390 1
518929 99518929 1001 86380 86390 1
518840 99518840 1001 86380 86390 1
518806 99518806 1001 86380 86390 1
518696 99518696 1001 86380 86390 1
518608 99518608 1001 86380 86390 1
518596 99518596 1001 86380 86390 1
518766 99518766 1001 86380 86390 1
518598 99518598 1001 86380 86390 1
518638 99518638 1001 86380 86390 1
518536 99518536 1001 86380 86390 1
518437 99518437 1001 86380 86390 1
518450 99518450 1001 86380 86390 1
518544 99518544 1001 86380 86390 1
518570 99518570 1001 86380 86390 1
519039 99519039 1001 86380 86390 1
519172 99519172 1001 86380 86390 1
519177 99519177 1001 86380 86390 1
519688 99519688 1001 86380 86390 1
519802 99519802 1001 86380 86390 1
519760 99519760 1001 86380 86390 1
519549 99519549 1001 86380 86390 1
519423 99519423 1001 86380 86390 1
519364 99519364 1001 86380 86390 1
519210 99519210 1001 86380 86390 1
519277 99519277 1001 86380 86390 1
519995 99519995 1001 86380 86390 1
519892 99519892 1001 86380 86390 1
519997 99519997 1001 86380 86390 1
519900 99519900 1001 86380 86390 1
519849 99519849 1001 86380 86390 1
520475 99520475 1001 86380 86390 1
520534 99520534 1001 86380 86390 1
520510 99520510 1001 86380 86390 1
520324 99520324 1001 86380 86390 1
520247 99520247 1001 86380 86390 1
520062 99520062 1001 86380 86390 1
520142 99520142 1001 86380 86390 1
520025 99520025 1001 86380 86390 1
520031 99520031 1001 86380 86390 1
520200 99520200 1001 86380 86390 1
520784 99520784 1001 86380 86390 1
520760 99520760 1001 86380 86390 1
520656 99520656 1001 86380 86390 1
520739 99520739 1001 86380 86390 1
521377 99521377 1001 86380 86390 1
521343 99521343 1001 86380 86390 1
521334 99521334 1001 86380 86390 1
521238 99521238 1001 86380 86390 1
521181 99521181 1001 86380 86390 1
520871 99520871 1001 86380 86390 1
520988 99520988 1001 86380 86390 1
520968 99520968 1001 86380 86390 1
520868 99520868 1001 86380 86390 1
521658 99521658 1001 86380 86390 1
521532 99521532 1001 86380 86390 1
521649 99521649 1001 86380 86390 1
521562 99521562 1001 86380 86390 1
522105 99522105 1001 86380 86390 1
522201 99522201 1001 86380 86390 1
522015 99522015 1001 86380 86390 1
521691 99521691 1001 86380 86390 1
521849 99521849 1001 86380 86390 1
522394 99522394 1001 86380 86390 1
522993 99522993 1001 86380 86390 1
523047 99523047 1001 86380 86390 1
522946 99522946 1001 86380 86390 1
523024 99523024 1001 86380 86390 1
522987 99522987 1001 86380 86390 1
522975 99522975 1001 86380 86390 1
523113 99523113 1001 86380 86390 1
522913 99522913 1001 86380 86390 1
522773 99522773 1001 86380 86390 1
522709 99522709 1001 86380 86390 1
522738 99522738 1001 86380 86390 1
522766 99522766 1001 86380 86390 1
522819 99522819 1001 86380 86390 1
522858 99522858 1001 86380 86390 1
522756 99522756 1001 86380 86390 1
522576 99522576 1001 86380 86390 1
522525 99522525 1001 86380 86390 1
522604 99522604 1001 86380 86390 1
522631 99522631 1001 86380 86390 1
522517 99522517 1001 86380 86390 1
523158 99523158 1001 86380 86390 1
523133 99523133 1001 86380 86390 1
523186 99523186 1001 86380 86390 1
523277 99523277 1001 86380 86390 1
523201 99523201 1001 86380 86390 1
523779 99523779 1001 86380 86390 1
523922 99523922 1001 86380 86390 1
523889 99523889 1001 86380 86390 1
523827 99523827 1001 86380 86390 1
523701 99523701 1001 86380 86390 1
523575 99523575 1001 86380 86390 1
523568 99523568 1001 86380 86390 1
523569 99523569 1001 86380 86390 1
523660 99523660 1001 86380 86390 1
523556 99523556 1001 86380 86390 1
523456 99523456 1001 86380 86390 1
523380 99523380 1001 86380 86390 1
523406 99523406 1001 86380 86390 1
523382 99523382 1001 86380 86390 1
523447 99523447 1001 86380 86390 1
523464 99523464 1001 86380 86390 1
523375 99523375 1001 86380 86390 1
523401 99523401 1001 86380 86390 1
523957 99523957 1001 86380 86390 1
524052 99524052 1001 86380 86390 1
524130 99524130 1001 86380 86390 1
523991 99523991 1001 86380 86390 1
524674 99524674 1001 86380 86390 1
524624 99524624 1001 86380 86390 1
524705 99524705 1001 86380 86390 1
524450 99524450 1001 86380 86390 1
524322 99524322 1001 86380 86390 1
524340 99524340 1001 86380 86390 1
524172 99524172 1001 86380 86390 1
524265 99524265 1001 86380 86390 1
524840 99524840 1001 86380 86390 1
524788 99524788 1001 86380 86390 1
524789 99524789 1001 86380 86390 1
524935 99524935 1001 86380 86390 1
525457 99525457 1001 86380 86390 1
525394 99525394 1001 86380 86390 1
525407 99525407 1001 86380 86390 1
525398 99525398 1001 86380 86390 1
525428 99525428 1001 86380 86390 1
525468 99525468 1001 86380 86390 1
525367 99525367 1001 86380 86390 1
525373 99525373 1001 86380 86390 1
525209 99525209 1001 86380 86390 1
525022 99525022 1001 86380 86390 1
525752 99525752 1001 86380 86390 1
525756 99525756 1001 86380 86390 1
525667 99525667 1001 86380 86390 1
526244 99526244 1001 86380 86390 1
526233 99526233 1001 86380 86390 1
526404 99526404 1001 86380 86390 1
526289 99526289 1001 86380 86390 1
526367 99526367 1001 86380 86390 1
526227 99526227 1001 86380 86390 1
526331 99526331 1001 86380 86390 1
526281 99526281 1001 86380 86390 1
526012 99526012 1001 86380 86390 1
526168 99526168 1001 86380 86390 1
526130 99526130 1001 86380 86390 1
526157 99526157 1001 86380 86390 1
526209 99526209 1001 86380 86390 1
526068 99526068 1001 86380 86390 1
526081 99526081 1001 86380 86390 1
526016 99526016 1001 86380 86390 1
526134 99526134 1001 86380 86390 1
525934 99525934 1001 86380 86390 1
525896 99525896 1001 86380 86390 1
525948 99525948 1001 86380 86390 1
525807 99525807 1001 86380 86390 1
525900 99525900 1001 86380 86390 1
525966 99525966 1001 86380 86390 1
526527 99526527 1001 86380 86390 1
526606 99526606 1001 86380 86390 1
526570 99526570 1001 86380 86390 1
526622 99526622 1001 86380 86390 1
527058 99527058 1001 86380 86390 1
527097 99527097 1001 86380 86390 1
527203 99527203 1001 86380 86390 1
526993 99526993 1001 86380 86390 1
527034 99527034 1001 86380 86390 1
526936 99526936 1001 86380 86390 1
526707 99526707 1001 86380 86390 1
526697 99526697 1001 86380 86390 1
526752 99526752 1001 86380 86390 1
527338 99527338 1001 86380 86390 1
527377 99527377 1001 86380 86390 1
527367 99527367 1001 86380 86390 1
527256 99527256 1001 86380 86390 1
527912 99527912 1001 86380 86390 1
528004 99528004 1001 86380 86390 1
527969 99527969 1001 86380 86390 1
527717 99527717 1001 86380 86390 1
527847 99527847 1001 86380 86390 1
527598 99527598 1001 86380 86390 1
527483 99527483 1001 86380 86390 1
527640 99527640 1001 86380 86390 1
527553 99527553 1001 86380 86390 1
527632 99527632 1001 86380 86390 1
528165 99528165 1001 86380 86390 1
528127 99528127 1001 86380 86390 1
528128 99528128 1001 86380 86390 1
528195 99528195 1001 86380 86390 1
528079 99528079 1001 86380 86390 1
528080 99528080 1001 86380 86390 1
528097 99528097 1001 86380 86390 1
528738 99528738 1001 86380 86390 1
528702 99528702 1001 86380 86390 1
528808 99528808 1001 86380 86390 1
528798 99528798 1001 86380 86390 1
528672 99528672 1001 86380 86390 1
528623 99528623 1001 86380 86390 1
528561 99528561 1001 86380 86390 1
528332 99528332 1001 86380 86390 1
528463 99528463 1001 86380 86390 1
528433 99528433 1001 86380 86390 1
528940 99528940 1001 86380 86390 1
528903 99528903 1001 86380 86390 1
528999 99528999 1001 86380 86390 1
529066 99529066 1001 86380 86390 1
529588 99529588 1001 86380 86390 1
529696 99529696 1001 86380 86390 1
529593 99529593 1001 86380 86390 1
529711 99529711 1001 86380 86390 1
529582 99529582 1001 86380 86390 1
529663 99529663 1001 86380 86390 1
529513 99529513 1001 86380 86390 1
529335 99529335 1001 86380 86390 1
529236 99529236 1001 86380 86390 1
529306 99529306 1001 86380 86390 1
529244 99529244 1001 86380 86390 1
529799 99529799 1001 86380 86390 1
530442 99530442 1001 86380 86390 1
530484 99530484 1001 86380 86390 1
530301 99530301 1001 86380 86390 1
530054 99530054 1001 86380 86390 1
530082 99530082 1001 86380 86390 1
530096 99530096 1001 86380 86390 1
530059 99530059 1001 86380 86390 1
529984 99529984 1001 86380 86390 1
530670 99530670 1001 86380 86390 1
531201 99531201 1001 86380 86390 1
531241 99531241 1001 86380 86390 1
531306 99531306 1001 86380 86390 1
531312 99531312 1001 86380 86390 1
531369 99531369 1001 86380 86390 1
531370 99531370 1001 86380 86390 1
531047 99531047 1001 86380 86390 1
530971 99530971 1001 86380 86390 1
530998 99530998 1001 86380 86390 1
531037 99531037 1001 86380 86390 1
531103 99531103 1001 86380 86390 1
531028 99531028 1001 86380 86390 1
531170 99531170 1001 86380 86390 1
531042 99531042 1001 86380 86390 1
531148 99531148 1001 86380 86390 1
530855 99530855 1001 86380 86390 1
530771 99530771 1001 86380 86390 1
530784 99530784 1001 86380 86390 1
531545 99531545 1001 86380 86390 1
531393 99531393 1001 86380 86390 1
531538 99531538 1001 86380 86390 1
531449 99531449 1001 86380 86390 1
531401 99531401 1001 86380 86390 1
532124 99532124 1001 86380 86390 1
532200 99532200 1001 86380 86390 1
531887 99531887 1001 86380 86390 1
531772 99531772 1001 86380 86390 1
532294 99532294 1001 86380 86390 1
532270 99532270 1001 86380 86390 1
532330 99532330 1001 86380 86390 1
533003 99533003 1001 86380 86390 1
532871 99532871 1001 86380 86390 1
532989 99532989 1001 86380 86390 1
533019 99533019 1001 86380 86390 1
533022 99533022 1001 86380 86390 1
532715 99532715 1001 86380 86390 1
532796 99532796 1001 86380 86390 1
532614 99532614 1001 86380 86390 1
533140 99533140 1001 86380 86390 1
533168 99533168 1001 86380 86390 1
533811 99533811 1001 86380 86390 1
533716 99533716 1001 86380 86390 1
533321 99533321 1001 86380 86390 1
533428 99533428 1001 86380 86390 1
533418 99533418 1001 86380 86390 1
533974 99533974 1001 86380 86390 1
534006 99534006 1001 86380 86390 1
533930 99533930 1001 86380 86390 1
534034 99534034 1001 86380 86390 1
533971 99533971 1001 86380 86390 1
534546 99534546 1001 86380 86390 1
534566 99534566 1001 86380 86390 1
534491 99534491 1001 86380 86390 1
534324 99534324 1001 86380 86390 1
534416 99534416 1001 86380 86390 1
534326 99534326 1001 86380 86390 1
534280 99534280 1001 86380 86390 1
534143 99534143 1001 86380 86390 1
534170 99534170 1001 86380 86390 1
534171 99534171 1001 86380 86390 1
534210 99534210 1001 86380 86390 1
534176 99534176 1001 86380 86390 1
534772 99534772 1001 86380 86390 1
534853 99534853 1001 86380 86390 1
534753 99534753 1001 86380 86390 1
534769 99534769 1001 86380 86390 1
535382 99535382 1001 86380 86390 1
535345 99535345 1001 86380 86390 1
535419 99535419 1001 86380 86390 1
535137 99535137 1001 86380 86390 1
535256 99535256 1001 86380 86390 1
535288 99535288 1001 86380 86390 1
535643 99535643 1001 86380 86390 1
535631 99535631 1001 86380 86390 1
535620 99535620 1001 86380 86390 1
536307 99536307 1001 86380 86390 1
536323 99536323 1001 86380 86390 1
536168 99536168 1001 86380 86390 1
535834 99535834 1001 86380 86390 1
535860 99535860 1001 86380 86390 1
535720 99535720 1001 86380 86390 1
535864 99535864 1001 86380 86390 1
536446 99536446 1001 86380 86390 1
537057 99537057 1001 86380 86390 1
536781 99536781 1001 86380 86390 1
536770 99536770 1001 86380 86390 1
536823 99536823 1001 86380 86390 1
537291 99537291 1001 86380 86390 1
537279 99537279 1001 86380 86390 1
537216 99537216 1001 86380 86390 1
537181 99537181 1001 86380 86390 1
537311 99537311 1001 86380 86390 1
537854 99537854 1001 86380 86390 1
537872 99537872 1001 86380 86390 1
537911 99537911 1001 86380 86390 1
537708 99537708 1001 86380 86390 1
537635 99537635 1001 86380 86390 1
537778 99537778 1001 86380 86390 1
537714 99537714 1001 86380 86390 1
537780 99537780 1001 86380 86390 1
537410 99537410 1001 86380 86390 1
538056 99538056 1001 86380 86390 1
538165 99538165 1001 86380 86390 1
538182 99538182 1001 86380 86390 1
538688 99538688 1001 86380 86390 1
538268 99538268 1001 86380 86390 1
538245 99538245 1001 86380 86390 1
538995 99538995 1001 86380 86390 1
538944 99538944 1001 86380 86390 1
538854 99538854 1001 86380 86390 1
538817 99538817 1001 86380 86390 1
538999 99538999 1001 86380 86390 1
538819 99538819 1001 86380 86390 1
538832 99538832 1001 86380 86390 1
538924 99538924 1001 86380 86390 1
539612 99539612 1001 86380 86390 1
539511 99539511 1001 86380 86390 1
539348 99539348 1001 86380 86390 1
539337 99539337 1001 86380 86390 1
539305 99539305 1001 86380 86390 1
539318 99539318 1001 86380 86390 1
539422 99539422 1001 86380 86390 1
539142 99539142 1001 86380 86390 1
539784 99539784 1001 86380 86390 1
539733 99539733 1001 86380 86390 1
540369 99540369 1001 86380 86390 1
540457 99540457 1001 86380 86390 1
540072 99540072 1001 86380 86390 1
540142 99540142 1001 86380 86390 1
540156 99540156 1001 86380 86390 1
539997 99539997 1001 86380 86390 1
540053 99540053 1001 86380 86390 1
539871 99539871 1001 86380 86390 1
540495 99540495 1001 86380 86390 1
541194 99541194 1001 86380 86390 1
541093 99541093 1001 86380 86390 1
540935 99540935 1001 86380 86390 1
541086 99541086 1001 86380 86390 1
540768 99540768 1001 86380 86390 1
541358 99541358 1001 86380 86390 1
541337 99541337 1001 86380 86390 1
541429 99541429 1001 86380 86390 1
542116 99542116 1001 86380 86390 1
541920 99541920 1001 86380 86390 1
542100 99542100 1001 86380 86390 1
542114 99542114 1001 86380 86390 1
542117 99542117 1001 86380 86390 1
541825 99541825 1001 86380 86390 1
541896 99541896 1001 86380 86390 1
541524 99541524 1001 86380 86390 1
541563 99541563 1001 86380 86390 1
541684 99541684 1001 86380 86390 1
541572 99541572 1001 86380 86390 1
541665 99541665 1001 86380 86390 1
542301 99542301 1001 86380 86390 1
542252 99542252 1001 86380 86390 1
542293 99542293 1001 86380 86390 1
542138 99542138 1001 86380 86390 1
542871 99542871 1001 86380 86390 1
542781 99542781 1001 86380 86390 1
542772 99542772 1001 86380 86390 1
542702 99542702 1001 86380 86390 1
542550 99542550 1001 86380 86390 1
542564 99542564 1001 86380 86390 1
542681 99542681 1001 86380 86390 1
542538 99542538 1001 86380 86390 1
542481 99542481 1001 86380 86390 1
542340 99542340 1001 86380 86390 1
542356 99542356 1001 86380 86390 1
542395 99542395 1001 86380 86390 1
542488 99542488 1001 86380 86390 1
542347 99542347 1001 86380 86390 1
542348 99542348 1001 86380 86390 1
543092 99543092 1001 86380 86390 1
542952 99542952 1001 86380 86390 1
543110 99543110 1001 86380 86390 1
543619 99543619 1001 86380 86390 1
543572 99543572 1001 86380 86390 1
543752 99543752 1001 86380 86390 1
543650 99543650 1001 86380 86390 1
543690 99543690 1001 86380 86390 1
543716 99543716 1001 86380 86390 1
543613 99543613 1001 86380 86390 1
543399 99543399 1001 86380 86390 1
543481 99543481 1001 86380 86390 1
543443 99543443 1001 86380 86390 1
543195 99543195 1001 86380 86390 1
543338 99543338 1001 86380 86390 1
543926 99543926 1001 86380 86390 1
543857 99543857 1001 86380 86390 1
543780 99543780 1001 86380 86390 1
544424 99544424 1001 86380 86390 1
544592 99544592 1001 86380 86390 1
544455 99544455 1001 86380 86390 1
544468 99544468 1001 86380 86390 1
544211 99544211 1001 86380 86390 1
544256 99544256 1001 86380 86390 1
544219 99544219 1001 86380 86390 1
544026 99544026 1001 86380 86390 1
544000 99544000 1001 86380 86390 1
544679 99544679 1001 86380 86390 1
544667 99544667 1001 86380 86390 1
528591 956 1002 26196 37479 1
400120 99400120 1001 86380 86390 1
400078 99400078 1001 86380 86390 1
400207 99400207 1001 86380 86390 1
400318 99400318 1001 86380 86390 1
400255 99400255 1001 86380 86390 1
400488 99400488 1001 86380 86390 1
400464 99400464 1001 86380 86390 1
400538 99400538 1001 86380 86390 1
401203 99401203 1001 86380 86390 1
401938 99401938 1001 86380 86390 1
401898 99401898 1001 86380 86390 1
402177 99402177 1001 86380 86390 1
402235 99402235 1001 86380 86390 1
402364 99402364 1001 86380 86390 1
402397 99402397 1001 86380 86390 1
402441 99402441 1001 86380 86390 1
402781 99402781 1001 86380 86390 1
402891 99402891 1001 86380 86390 1
402862 99402862 1001 86380 86390 1
403021 99403021 1001 86380 86390 1
403133 99403133 1001 86380 86390 1
403395 99403395 1001 86380 86390 1
403427 99403427 1001 86380 86390 1
403527 99403527 1001 86380 86390 1
403512 99403512 1001 86380 86390 1
403606 99403606 1001 86380 86390 1
403719 99403719 1001 86380 86390 1
403667 99403667 1001 86380 86390 1
403794 99403794 1001 86380 86390 1
403920 99403920 1001 86380 86390 1
403889 99403889 1001 86380 86390 1
403857 99403857 1001 86380 86390 1
403860 99403860 1001 86380 86390 1
403937 99403937 1001 86380 86390 1
404122 99404122 1001 86380 86390 1
404565 99404565 1001 86380 86390 1
404609 99404609 1001 86380 86390 1
404668 99404668 1001 86380 86390 1
405254 99405254 1001 86380 86390 1
405235 99405235 1001 86380 86390 1
405374 99405374 1001 86380 86390 1
405401 99405401 1001 86380 86390 1
405821 99405821 1001 86380 86390 1
405826 99405826 1001 86380 86390 1
405848 99405848 1001 86380 86390 1
405770 99405770 1001 86380 86390 1
405906 99405906 1001 86380 86390 1
406041 99406041 1001 86380 86390 1
406148 99406148 1001 86380 86390 1
406480 99406480 1001 86380 86390 1
406398 99406398 1001 86380 86390 1
406679 99406679 1001 86380 86390 1
406662 99406662 1001 86380 86390 1
406632 99406632 1001 86380 86390 1
406889 99406889 1001 86380 86390 1
407094 99407094 1001 86380 86390 1
407099 99407099 1001 86380 86390 1
407180 99407180 1001 86380 86390 1
407222 99407222 1001 86380 86390 1
407147 99407147 1001 86380 86390 1
407298 99407298 1001 86380 86390 1
407506 99407506 1001 86380 86390 1
407577 99407577 1001 86380 86390 1
407756 99407756 1001 86380 86390 1
407772 99407772 1001 86380 86390 1
407809 99407809 1001 86380 86390 1
407882 99407882 1001 86380 86390 1
407853 99407853 1001 86380 86390 1
408054 99408054 1001 86380 86390 1
408014 99408014 1001 86380 86390 1
408211 99408211 1001 86380 86390 1
408601 99408601 1001 86380 86390 1
408545 99408545 1001 86380 86390 1
408568 99408568 1001 86380 86390 1
409039 99409039 1001 86380 86390 1
409299 99409299 1001 86380 86390 1
409386 99409386 1001 86380 86390 1
409570 99409570 1001 86380 86390 1
409730 99409730 1001 86380 86390 1
409984 99409984 1001 86380 86390 1
410034 99410034 1001 86380 86390 1
410393 99410393 1001 86380 86390 1
410515 99410515 1001 86380 86390 1
410739 99410739 1001 86380 86390 1
410902 99410902 1001 86380 86390 1
411301 99411301 1001 86380 86390 1
411338 99411338 1001 86380 86390 1
411412 99411412 1001 86380 86390 1
411538 99411538 1001 86380 86390 1
411735 99411735 1001 86380 86390 1
412231 99412231 1001 86380 86390 1
412205 99412205 1001 86380 86390 1
412293 99412293 1001 86380 86390 1
412369 99412369 1001 86380 86390 1
413645 99413645 1001 86380 86390 1
413551 99413551 1001 86380 86390 1
413465 99413465 1001 86380 86390 1
413684 99413684 1001 86380 86390 1
412554 99412554 1001 86380 86390 1
412490 99412490 1001 86380 86390 1
412522 99412522 1001 86380 86390 1
412817 99412817 1001 86380 86390 1
413925 99413925 1001 86380 86390 1
413972 99413972 1001 86380 86390 1
415144 99415144 1001 86380 86390 1
415195 99415195 1001 86380 86390 1
415069 99415069 1001 86380 86390 1
415155 99415155 1001 86380 86390 1
415299 99415299 1001 86380 86390 1
414748 99414748 1001 86380 86390 1
414858 99414858 1001 86380 86390 1
414326 99414326 1001 86380 86390 1
414167 99414167 1001 86380 86390 1
414343 99414343 1001 86380 86390 1
414414 99414414 1001 86380 86390 1
415621 99415621 1001 86380 86390 1
415455 99415455 1001 86380 86390 1
415355 99415355 1001 86380 86390 1
415595 99415595 1001 86380 86390 1
415384 99415384 1001 86380 86390 1
415619 99415619 1001 86380 86390 1
416698 99416698 1001 86380 86390 1
416753 99416753 1001 86380 86390 1
416784 99416784 1001 86380 86390 1
416701 99416701 1001 86380 86390 1
416863 99416863 1001 86380 86390 1
416596 99416596 1001 86380 86390 1
416517 99416517 1001 86380 86390 1
416350 99416350 1001 86380 86390 1
416268 99416268 1001 86380 86390 1
416359 99416359 1001 86380 86390 1
415784 99415784 1001 86380 86390 1
416070 99416070 1001 86380 86390 1
415926 99415926 1001 86380 86390 1
415901 99415901 1001 86380 86390 1
417385 99417385 1001 86380 86390 1
417147 99417147 1001 86380 86390 1
417223 99417223 1001 86380 86390 1
417351 99417351 1001 86380 86390 1
417521 99417521 1001 86380 86390 1
417419 99417419 1001 86380 86390 1
418422 99418422 1001 86380 86390 1
417709 99417709 1001 86380 86390 1
417795 99417795 1001 86380 86390 1
417944 99417944 1001 86380 86390 1
417907 99417907 1001 86380 86390 1
417700 99417700 1001 86380 86390 1
419193 99419193 1001 86380 86390 1
418957 99418957 1001 86380 86390 1
419008 99419008 1001 86380 86390 1
418865 99418865 1001 86380 86390 1
419154 99419154 1001 86380 86390 1
420093 99420093 1001 86380 86390 1
420195 99420195 1001 86380 86390 1
420150 99420150 1001 86380 86390 1
420101 99420101 1001 86380 86390 1
420432 99420432 1001 86380 86390 1
420009 99420009 1001 86380 86390 1
419935 99419935 1001 86380 86390 1
419630 99419630 1001 86380 86390 1
419607 99419607 1001 86380 86390 1
419330 99419330 1001 86380 86390 1
420589 99420589 1001 86380 86390 1
420549 99420549 1001 86380 86390 1
420724 99420724 1001 86380 86390 1
420821 99420821 1001 86380 86390 1
421712 99421712 1001 86380 86390 1
421949 99421949 1001 86380 86390 1
421789 99421789 1001 86380 86390 1
422024 99422024 1001 86380 86390 1
421456 99421456 1001 86380 86390 1
421282 99421282 1001 86380 86390 1
421109 99421109 1001 86380 86390 1
421057 99421057 1001 86380 86390 1
420884 99420884 1001 86380 86390 1
422406 99422406 1001 86380 86390 1
422354 99422354 1001 86380 86390 1
422192 99422192 1001 86380 86390 1
422160 99422160 1001 86380 86390 1
423386 99423386 1001 86380 86390 1
423663 99423663 1001 86380 86390 1
423215 99423215 1001 86380 86390 1
422965 99422965 1001 86380 86390 1
423102 99423102 1001 86380 86390 1
422696 99422696 1001 86380 86390 1
422628 99422628 1001 86380 86390 1
422615 99422615 1001 86380 86390 1
424115 99424115 1001 86380 86390 1
424090 99424090 1001 86380 86390 1
425192 99425192 1001 86380 86390 1
425374 99425374 1001 86380 86390 1
425086 99425086 1001 86380 86390 1
425226 99425226 1001 86380 86390 1
425345 99425345 1001 86380 86390 1
425096 99425096 1001 86380 86390 1
425169 99425169 1001 86380 86390 1
424645 99424645 1001 86380 86390 1
424785 99424785 1001 86380 86390 1
424888 99424888 1001 86380 86390 1
424740 99424740 1001 86380 86390 1
424604 99424604 1001 86380 86390 1
424728 99424728 1001 86380 86390 1
424269 99424269 1001 86380 86390 1
424187 99424187 1001 86380 86390 1
424226 99424226 1001 86380 86390 1
427038 99427038 1001 86380 86390 1
426799 99426799 1001 86380 86390 1
427057 99427057 1001 86380 86390 1
426296 99426296 1001 86380 86390 1
426326 99426326 1001 86380 86390 1
426425 99426425 1001 86380 86390 1
426580 99426580 1001 86380 86390 1
426662 99426662 1001 86380 86390 1
426114 99426114 1001 86380 86390 1
425886 99425886 1001 86380 86390 1
427515 99427515 1001 86380 86390 1
427378 99427378 1001 86380 86390 1
427425 99427425 1001 86380 86390 1
427164 99427164 1001 86380 86390 1
428638 99428638 1001 86380 86390 1
428551 99428551 1001 86380 86390 1
428468 99428468 1001 86380 86390 1
428727 99428727 1001 86380 86390 1
428285 99428285 1001 86380 86390 1
427802 99427802 1001 86380 86390 1
427535 99427535 1001 86380 86390 1
427896 99427896 1001 86380 86390 1
427574 99427574 1001 86380 86390 1
429103 99429103 1001 86380 86390 1
428929 99428929 1001 86380 86390 1
430306 99430306 1001 86380 86390 1
429638 99429638 1001 86380 86390 1
429859 99429859 1001 86380 86390 1
429623 99429623 1001 86380 86390 1
429823 99429823 1001 86380 86390 1
429629 99429629 1001 86380 86390 1
429325 99429325 1001 86380 86390 1
429444 99429444 1001 86380 86390 1
429277 99429277 1001 86380 86390 1
430652 99430652 1001 86380 86390 1
430421 99430421 1001 86380 86390 1
431657 99431657 1001 86380 86390 1
431756 99431756 1001 86380 86390 1
431588 99431588 1001 86380 86390 1
431534 99431534 1001 86380 86390 1
431389 99431389 1001 86380 86390 1
431426 99431426 1001 86380 86390 1
431243 99431243 1001 86380 86390 1
431095 99431095 1001 86380 86390 1
431112 99431112 1001 86380 86390 1
432346 99432346 1001 86380 86390 1
432270 99432270 1001 86380 86390 1
432473 99432473 1001 86380 86390 1
432169 99432169 1001 86380 86390 1
433378 99433378 1001 86380 86390 1
433386 99433386 1001 86380 86390 1
433577 99433577 1001 86380 86390 1
433336 99433336 1001 86380 86390 1
433615 99433615 1001 86380 86390 1
433117 99433117 1001 86380 86390 1
432939 99432939 1001 86380 86390 1
433262 99433262 1001 86380 86390 1
432893 99432893 1001 86380 86390 1
434017 99434017 1001 86380 86390 1
433913 99433913 1001 86380 86390 1
433946 99433946 1001 86380 86390 1
433838 99433838 1001 86380 86390 1
433934 99433934 1001 86380 86390 1
435106 99435106 1001 86380 86390 1
435082 99435082 1001 86380 86390 1
435109 99435109 1001 86380 86390 1
435377 99435377 1001 86380 86390 1
435346 99435346 1001 86380 86390 1
435069 99435069 1001 86380 86390 1
435214 99435214 1001 86380 86390 1
434843 99434843 1001 86380 86390 1
434597 99434597 1001 86380 86390 1
434646 99434646 1001 86380 86390 1
434741 99434741 1001 86380 86390 1
434876 99434876 1001 86380 86390 1
434630 99434630 1001 86380 86390 1
434679 99434679 1001 86380 86390 1
434616 99434616 1001 86380 86390 1
434322 99434322 1001 86380 86390 1
434266 99434266 1001 86380 86390 1
434550 99434550 1001 86380 86390 1
434529 99434529 1001 86380 86390 1
435574 99435574 1001 86380 86390 1
435485 99435485 1001 86380 86390 1
435741 99435741 1001 86380 86390 1
435465 99435465 1001 86380 86390 1
436980 99436980 1001 86380 86390 1
436879 99436879 1001 86380 86390 1
436967 99436967 1001 86380 86390 1
436449 99436449 1001 86380 86390 1
436706 99436706 1001 86380 86390 1
436734 99436734 1001 86380 86390 1
436678 99436678 1001 86380 86390 1
436560 99436560 1001 86380 86390 1
436168 99436168 1001 86380 86390 1
436274 99436274 1001 86380 86390 1
436230 99436230 1001 86380 86390 1
436122 99436122 1001 86380 86390 1
436234 99436234 1001 86380 86390 1
437346 99437346 1001 86380 86390 1
300046 99300046 1001 86380 86390 1
437252 99437252 1001 86380 86390 1
300588 99300588 1001 86380 86390 1
300618 99300618 1001 86380 86390 1
300636 99300636 1001 86380 86390 1
300676 99300676 1001 86380 86390 1
300447 99300447 1001 86380 86390 1
300436 99300436 1001 86380 86390 1
300352 99300352 1001 86380 86390 1
300469 99300469 1001 86380 86390 1
300275 99300275 1001 86380 86390 1
300781 99300781 1001 86380 86390 1
300849 99300849 1001 86380 86390 1
300812 99300812 1001 86380 86390 1
300892 99300892 1001 86380 86390 1
300854 99300854 1001 86380 86390 1
301364 99301364 1001 86380 86390 1
301436 99301436 1001 86380 86390 1
301234 99301234 1001 86380 86390 1
301165 99301165 1001 86380 86390 1
301309 99301309 1001 86380 86390 1
301104 99301104 1001 86380 86390 1
300963 99300963 1001 86380 86390 1
301106 99301106 1001 86380 86390 1
301017 99301017 1001 86380 86390 1
300940 99300940 1001 86380 86390 1
301123 99301123 1001 86380 86390 1
301139 99301139 1001 86380 86390 1
301024 99301024 1001 86380 86390 1
301734 99301734 1001 86380 86390 1
301710 99301710 1001 86380 86390 1
301672 99301672 1001 86380 86390 1
301700 99301700 1001 86380 86390 1
302344 99302344 1001 86380 86390 1
302168 99302168 1001 86380 86390 1
302052 99302052 1001 86380 86390 1
302157 99302157 1001 86380 86390 1
301806 99301806 1001 86380 86390 1
302404 99302404 1001 86380 86390 1
302469 99302469 1001 86380 86390 1
302572 99302572 1001 86380 86390 1
302391 99302391 1001 86380 86390 1
302534 99302534 1001 86380 86390 1
302484 99302484 1001 86380 86390 1
302563 99302563 1001 86380 86390 1
302395 99302395 1001 86380 86390 1
302580 99302580 1001 86380 86390 1
302478 99302478 1001 86380 86390 1
302467 99302467 1001 86380 86390 1
303131 99303131 1001 86380 86390 1
303174 99303174 1001 86380 86390 1
303015 99303015 1001 86380 86390 1
303114 99303114 1001 86380 86390 1
302977 99302977 1001 86380 86390 1
302823 99302823 1001 86380 86390 1
302930 99302930 1001 86380 86390 1
302982 99302982 1001 86380 86390 1
302618 99302618 1001 86380 86390 1
302683 99302683 1001 86380 86390 1
302606 99302606 1001 86380 86390 1
302780 99302780 1001 86380 86390 1
303247 99303247 1001 86380 86390 1
303343 99303343 1001 86380 86390 1
303306 99303306 1001 86380 86390 1
303411 99303411 1001 86380 86390 1
303972 99303972 1001 86380 86390 1
303951 99303951 1001 86380 86390 1
303804 99303804 1001 86380 86390 1
303741 99303741 1001 86380 86390 1
303655 99303655 1001 86380 86390 1
303630 99303630 1001 86380 86390 1
303825 99303825 1001 86380 86390 1
303482 99303482 1001 86380 86390 1
303447 99303447 1001 86380 86390 1
303577 99303577 1001 86380 86390 1
304212 99304212 1001 86380 86390 1
304189 99304189 1001 86380 86390 1
304053 99304053 1001 86380 86390 1
304041 99304041 1001 86380 86390 1
304760 99304760 1001 86380 86390 1
304813 99304813 1001 86380 86390 1
304698 99304698 1001 86380 86390 1
304765 99304765 1001 86380 86390 1
304817 99304817 1001 86380 86390 1
304538 99304538 1001 86380 86390 1
304503 99304503 1001 86380 86390 1
304494 99304494 1001 86380 86390 1
304510 99304510 1001 86380 86390 1
304459 99304459 1001 86380 86390 1
304355 99304355 1001 86380 86390 1
304308 99304308 1001 86380 86390 1
305051 99305051 1001 86380 86390 1
305053 99305053 1001 86380 86390 1
305584 99305584 1001 86380 86390 1
305663 99305663 1001 86380 86390 1
305563 99305563 1001 86380 86390 1
305629 99305629 1001 86380 86390 1
305592 99305592 1001 86380 86390 1
305528 99305528 1001 86380 86390 1
305351 99305351 1001 86380 86390 1
305336 99305336 1001 86380 86390 1
305165 99305165 1001 86380 86390 1
305243 99305243 1001 86380 86390 1
305089 99305089 1001 86380 86390 1
500141 99500141 1001 86380 86390 1
305696 99305696 1001 86380 86390 1
500053 99500053 1001 86380 86390 1
305688 99305688 1001 86380 86390 1
500622 99500622 1001 86380 86390 1
500531 99500531 1001 86380 86390 1
500507 99500507 1001 86380 86390 1
500547 99500547 1001 86380 86390 1
500522 99500522 1001 86380 86390 1
500459 99500459 1001 86380 86390 1
500478 99500478 1001 86380 86390 1
500874 99500874 1001 86380 86390 1
500835 99500835 1001 86380 86390 1
501472 99501472 1001 86380 86390 1
501604 99501604 1001 86380 86390 1
501640 99501640 1001 86380 86390 1
501614 99501614 1001 86380 86390 1
501619 99501619 1001 86380 86390 1
501471 99501471 1001 86380 86390 1
501311 99501311 1001 86380 86390 1
501366 99501366 1001 86380 86390 1
501221 99501221 1001 86380 86390 1
501170 99501170 1001 86380 86390 1
501081 99501081 1001 86380 86390 1
501198 99501198 1001 86380 86390 1
501754 99501754 1001 86380 86390 1
501769 99501769 1001 86380 86390 1
501748 99501748 1001 86380 86390 1
501738 99501738 1001 86380 86390 1
501739 99501739 1001 86380 86390 1
502302 99502302 1001 86380 86390 1
502278 99502278 1001 86380 86390 1
502444 99502444 1001 86380 86390 1
502384 99502384 1001 86380 86390 1
502427 99502427 1001 86380 86390 1
502084 99502084 1001 86380 86390 1
502058 99502058 1001 86380 86390 1
502219 99502219 1001 86380 86390 1
501911 99501911 1001 86380 86390 1
501976 99501976 1001 86380 86390 1
501861 99501861 1001 86380 86390 1
502476 99502476 1001 86380 86390 1
502595 99502595 1001 86380 86390 1
502512 99502512 1001 86380 86390 1
503260 99503260 1001 86380 86390 1
503143 99503143 1001 86380 86390 1
503118 99503118 1001 86380 86390 1
503133 99503133 1001 86380 86390 1
503159 99503159 1001 86380 86390 1
503213 99503213 1001 86380 86390 1
503063 99503063 1001 86380 86390 1
503039 99503039 1001 86380 86390 1
502910 99502910 1001 86380 86390 1
502924 99502924 1001 86380 86390 1
502854 99502854 1001 86380 86390 1
502751 99502751 1001 86380 86390 1
502731 99502731 1001 86380 86390 1
502694 99502694 1001 86380 86390 1
502786 99502786 1001 86380 86390 1
503409 99503409 1001 86380 86390 1
504060 99504060 1001 86380 86390 1
503742 99503742 1001 86380 86390 1
503846 99503846 1001 86380 86390 1
503717 99503717 1001 86380 86390 1
503564 99503564 1001 86380 86390 1
503591 99503591 1001 86380 86390 1
503604 99503604 1001 86380 86390 1
503634 99503634 1001 86380 86390 1
503597 99503597 1001 86380 86390 1
504167 99504167 1001 86380 86390 1
504185 99504185 1001 86380 86390 1
504164 99504164 1001 86380 86390 1
504165 99504165 1001 86380 86390 1
504217 99504217 1001 86380 86390 1
504665 99504665 1001 86380 86390 1
504678 99504678 1001 86380 86390 1
504591 99504591 1001 86380 86390 1
504476 99504476 1001 86380 86390 1
505009 99505009 1001 86380 86390 1
505083 99505083 1001 86380 86390 1
505734 99505734 1001 86380 86390 1
505707 99505707 1001 86380 86390 1
505643 99505643 1001 86380 86390 1
505579 99505579 1001 86380 86390 1
505687 99505687 1001 86380 86390 1
505759 99505759 1001 86380 86390 1
505615 99505615 1001 86380 86390 1
505384 99505384 1001 86380 86390 1
505510 99505510 1001 86380 86390 1
505202 99505202 1001 86380 86390 1
505206 99505206 1001 86380 86390 1
505168 99505168 1001 86380 86390 1
505356 99505356 1001 86380 86390 1
505943 99505943 1001 86380 86390 1
505803 99505803 1001 86380 86390 1
505920 99505920 1001 86380 86390 1
505960 99505960 1001 86380 86390 1
505870 99505870 1001 86380 86390 1
506522 99506522 1001 86380 86390 1
506490 99506490 1001 86380 86390 1
506454 99506454 1001 86380 86390 1
506226 99506226 1001 86380 86390 1
506252 99506252 1001 86380 86390 1
506079 99506079 1001 86380 86390 1
506107 99506107 1001 86380 86390 1
506147 99506147 1001 86380 86390 1
506109 99506109 1001 86380 86390 1
506045 99506045 1001 86380 86390 1
506026 99506026 1001 86380 86390 1
506776 99506776 1001 86380 86390 1
506638 99506638 1001 86380 86390 1
506652 99506652 1001 86380 86390 1
507307 99507307 1001 86380 86390 1
507220 99507220 1001 86380 86390 1
507401 99507401 1001 86380 86390 1
507356 99507356 1001 86380 86390 1
506871 99506871 1001 86380 86390 1
506899 99506899 1001 86380 86390 1
506982 99506982 1001 86380 86390 1
507602 99507602 1001 86380 86390 1
507490 99507490 1001 86380 86390 1
507568 99507568 1001 86380 86390 1
507506 99507506 1001 86380 86390 1
507611 99507611 1001 86380 86390 1
508111 99508111 1001 86380 86390 1
508051 99508051 1001 86380 86390 1
508167 99508167 1001 86380 86390 1
508193 99508193 1001 86380 86390 1
508091 99508091 1001 86380 86390 1
507706 99507706 1001 86380 86390 1
507816 99507816 1001 86380 86390 1
507727 99507727 1001 86380 86390 1
508414 99508414 1001 86380 86390 1
508273 99508273 1001 86380 86390 1
508274 99508274 1001 86380 86390 1
508419 99508419 1001 86380 86390 1
508919 99508919 1001 86380 86390 1
508860 99508860 1001 86380 86390 1
508683 99508683 1001 86380 86390 1
508840 99508840 1001 86380 86390 1
508566 99508566 1001 86380 86390 1
508504 99508504 1001 86380 86390 1
509124 99509124 1001 86380 86390 1
509248 99509248 1001 86380 86390 1
509777 99509777 1001 86380 86390 1
509858 99509858 1001 86380 86390 1
509645 99509645 1001 86380 86390 1
509492 99509492 1001 86380 86390 1
509604 99509604 1001 86380 86390 1
510045 99510045 1001 86380 86390 1
509903 99509903 1001 86380 86390 1
510027 99510027 1001 86380 86390 1
510602 99510602 1001 86380 86390 1
510631 99510631 1001 86380 86390 1
510649 99510649 1001 86380 86390 1
510392 99510392 1001 86380 86390 1
510393 99510393 1001 86380 86390 1
510332 99510332 1001 86380 86390 1
510361 99510361 1001 86380 86390 1
510140 99510140 1001 86380 86390 1
510285 99510285 1001 86380 86390 1
510779 99510779 1001 86380 86390 1
510785 99510785 1001 86380 86390 1
510901 99510901 1001 86380 86390 1
510749 99510749 1001 86380 86390 1
511425 99511425 1001 86380 86390 1
511441 99511441 1001 86380 86390 1
511454 99511454 1001 86380 86390 1
511450 99511450 1001 86380 86390 1
511335 99511335 1001 86380 86390 1
511249 99511249 1001 86380 86390 1
511212 99511212 1001 86380 86390 1
511011 99511011 1001 86380 86390 1
511071 99511071 1001 86380 86390 1
511710 99511710 1001 86380 86390 1
512341 99512341 1001 86380 86390 1
512342 99512342 1001 86380 86390 1
512239 99512239 1001 86380 86390 1
512230 99512230 1001 86380 86390 1
512135 99512135 1001 86380 86390 1
512113 99512113 1001 86380 86390 1
511973 99511973 1001 86380 86390 1
512053 99512053 1001 86380 86390 1
511904 99511904 1001 86380 86390 1
511857 99511857 1001 86380 86390 1
512561 99512561 1001 86380 86390 1
512401 99512401 1001 86380 86390 1
513046 99513046 1001 86380 86390 1
513140 99513140 1001 86380 86390 1
512598 99512598 1001 86380 86390 1
512599 99512599 1001 86380 86390 1
512743 99512743 1001 86380 86390 1
512758 99512758 1001 86380 86390 1
512672 99512672 1001 86380 86390 1
512660 99512660 1001 86380 86390 1
513281 99513281 1001 86380 86390 1
512793 99512793 1001 86380 86390 1
514031 99514031 1001 86380 86390 1
513969 99513969 1001 86380 86390 1
513949 99513949 1001 86380 86390 1
513965 99513965 1001 86380 86390 1
513674 99513674 1001 86380 86390 1
513768 99513768 1001 86380 86390 1
513566 99513566 1001 86380 86390 1
513473 99513473 1001 86380 86390 1
514120 99514120 1001 86380 86390 1
514149 99514149 1001 86380 86390 1
514798 99514798 1001 86380 86390 1
514774 99514774 1001 86380 86390 1
514698 99514698 1001 86380 86390 1
514843 99514843 1001 86380 86390 1
514627 99514627 1001 86380 86390 1
514525 99514525 1001 86380 86390 1
514618 99514618 1001 86380 86390 1
514531 99514531 1001 86380 86390 1
514396 99514396 1001 86380 86390 1
514281 99514281 1001 86380 86390 1
514347 99514347 1001 86380 86390 1
514296 99514296 1001 86380 86390 1
514376 99514376 1001 86380 86390 1
514287 99514287 1001 86380 86390 1
514882 99514882 1001 86380 86390 1
514883 99514883 1001 86380 86390 1
515001 99515001 1001 86380 86390 1
514938 99514938 1001 86380 86390 1
514993 99514993 1001 86380 86390 1
515652 99515652 1001 86380 86390 1
515489 99515489 1001 86380 86390 1
515490 99515490 1001 86380 86390 1
515645 99515645 1001 86380 86390 1
515286 99515286 1001 86380 86390 1
515147 99515147 1001 86380 86390 1
515225 99515225 1001 86380 86390 1
515109 99515109 1001 86380 86390 1
515124 99515124 1001 86380 86390 1
515765 99515765 1001 86380 86390 1
515791 99515791 1001 86380 86390 1
515740 99515740 1001 86380 86390 1
515844 99515844 1001 86380 86390 1
515835 99515835 1001 86380 86390 1
516477 99516477 1001 86380 86390 1
516475 99516475 1001 86380 86390 1
516405 99516405 1001 86380 86390 1
516503 99516503 1001 86380 86390 1
516202 99516202 1001 86380 86390 1
516161 99516161 1001 86380 86390 1
515942 99515942 1001 86380 86390 1
515959 99515959 1001 86380 86390 1
517276 99517276 1001 86380 86390 1
517325 99517325 1001 86380 86390 1
516729 99516729 1001 86380 86390 1
516755 99516755 1001 86380 86390 1
516875 99516875 1001 86380 86390 1
516716 99516716 1001 86380 86390 1
517404 99517404 1001 86380 86390 1
517379 99517379 1001 86380 86390 1
517419 99517419 1001 86380 86390 1
517369 99517369 1001 86380 86390 1
518017 99518017 1001 86380 86390 1
517864 99517864 1001 86380 86390 1
517568 99517568 1001 86380 86390 1
517636 99517636 1001 86380 86390 1
517732 99517732 1001 86380 86390 1
517734 99517734 1001 86380 86390 1
518263 99518263 1001 86380 86390 1
518238 99518238 1001 86380 86390 1
518798 99518798 1001 86380 86390 1
518866 99518866 1001 86380 86390 1
518841 99518841 1001 86380 86390 1
518792 99518792 1001 86380 86390 1
518856 99518856 1001 86380 86390 1
518934 99518934 1001 86380 86390 1
518858 99518858 1001 86380 86390 1
518936 99518936 1001 86380 86390 1
518582 99518582 1001 86380 86390 1
518701 99518701 1001 86380 86390 1
518584 99518584 1001 86380 86390 1
518676 99518676 1001 86380 86390 1
518781 99518781 1001 86380 86390 1
518587 99518587 1001 86380 86390 1
518485 99518485 1001 86380 86390 1
518524 99518524 1001 86380 86390 1
518542 99518542 1001 86380 86390 1
518443 99518443 1001 86380 86390 1
519050 99519050 1001 86380 86390 1
519141 99519141 1001 86380 86390 1
519167 99519167 1001 86380 86390 1
519143 99519143 1001 86380 86390 1
519184 99519184 1001 86380 86390 1
519159 99519159 1001 86380 86390 1
519108 99519108 1001 86380 86390 1
519173 99519173 1001 86380 86390 1
519174 99519174 1001 86380 86390 1
519019 99519019 1001 86380 86390 1
519136 99519136 1001 86380 86390 1
519162 99519162 1001 86380 86390 1
519634 99519634 1001 86380 86390 1
519714 99519714 1001 86380 86390 1
519651 99519651 1001 86380 86390 1
519626 99519626 1001 86380 86390 1
519627 99519627 1001 86380 86390 1
519633 99519633 1001 86380 86390 1
519548 99519548 1001 86380 86390 1
519408 99519408 1001 86380 86390 1
519540 99519540 1001 86380 86390 1
519528 99519528 1001 86380 86390 1
519452 99519452 1001 86380 86390 1
519542 99519542 1001 86380 86390 1
519352 99519352 1001 86380 86390 1
519267 99519267 1001 86380 86390 1
519399 99519399 1001 86380 86390 1
519283 99519283 1001 86380 86390 1
519850 99519850 1001 86380 86390 1
519918 99519918 1001 86380 86390 1
519897 99519897 1001 86380 86390 1
519979 99519979 1001 86380 86390 1
520548 99520548 1001 86380 86390 1
520633 99520633 1001 86380 86390 1
520414 99520414 1001 86380 86390 1
520430 99520430 1001 86380 86390 1
520315 99520315 1001 86380 86390 1
520407 99520407 1001 86380 86390 1
520036 99520036 1001 86380 86390 1
520118 99520118 1001 86380 86390 1
520067 99520067 1001 86380 86390 1
520184 99520184 1001 86380 86390 1
521267 99521267 1001 86380 86390 1
521424 99521424 1001 86380 86390 1
521126 99521126 1001 86380 86390 1
520918 99520918 1001 86380 86390 1
520996 99520996 1001 86380 86390 1
521010 99521010 1001 86380 86390 1
520894 99520894 1001 86380 86390 1
520920 99520920 1001 86380 86390 1
521545 99521545 1001 86380 86390 1
521598 99521598 1001 86380 86390 1
521588 99521588 1001 86380 86390 1
522203 99522203 1001 86380 86390 1
522116 99522116 1001 86380 86390 1
522036 99522036 1001 86380 86390 1
522078 99522078 1001 86380 86390 1
522045 99522045 1001 86380 86390 1
521673 99521673 1001 86380 86390 1
521858 99521858 1001 86380 86390 1
521709 99521709 1001 86380 86390 1
522312 99522312 1001 86380 86390 1
522916 99522916 1001 86380 86390 1
523092 99523092 1001 86380 86390 1
523101 99523101 1001 86380 86390 1
523011 99523011 1001 86380 86390 1
522840 99522840 1001 86380 86390 1
522752 99522752 1001 86380 86390 1
522753 99522753 1001 86380 86390 1
522782 99522782 1001 86380 86390 1
522527 99522527 1001 86380 86390 1
522532 99522532 1001 86380 86390 1
523184 99523184 1001 86380 86390 1
523281 99523281 1001 86380 86390 1
523308 99523308 1001 86380 86390 1
523781 99523781 1001 86380 86390 1
523814 99523814 1001 86380 86390 1
523713 99523713 1001 86380 86390 1
523545 99523545 1001 86380 86390 1
523703 99523703 1001 86380 86390 1
523644 99523644 1001 86380 86390 1
523594 99523594 1001 86380 86390 1
523621 99523621 1001 86380 86390 1
524047 99524047 1001 86380 86390 1
524060 99524060 1001 86380 86390 1
524049 99524049 1001 86380 86390 1
524120 99524120 1001 86380 86390 1
524122 99524122 1001 86380 86390 1
524668 99524668 1001 86380 86390 1
524682 99524682 1001 86380 86390 1
524665 99524665 1001 86380 86390 1
524553 99524553 1001 86380 86390 1
524478 99524478 1001 86380 86390 1
524557 99524557 1001 86380 86390 1
524456 99524456 1001 86380 86390 1
524405 99524405 1001 86380 86390 1
524368 99524368 1001 86380 86390 1
524308 99524308 1001 86380 86390 1
524218 99524218 1001 86380 86390 1
524193 99524193 1001 86380 86390 1
524206 99524206 1001 86380 86390 1
524258 99524258 1001 86380 86390 1
524155 99524155 1001 86380 86390 1
524782 99524782 1001 86380 86390 1
524886 99524886 1001 86380 86390 1
524850 99524850 1001 86380 86390 1
524919 99524919 1001 86380 86390 1
524780 99524780 1001 86380 86390 1
525564 99525564 1001 86380 86390 1
525405 99525405 1001 86380 86390 1
525471 99525471 1001 86380 86390 1
525497 99525497 1001 86380 86390 1
525536 99525536 1001 86380 86390 1
525566 99525566 1001 86380 86390 1
525538 99525538 1001 86380 86390 1
525577 99525577 1001 86380 86390 1
525583 99525583 1001 86380 86390 1
525237 99525237 1001 86380 86390 1
525330 99525330 1001 86380 86390 1
525204 99525204 1001 86380 86390 1
525247 99525247 1001 86380 86390 1
525299 99525299 1001 86380 86390 1
524992 99524992 1001 86380 86390 1
525180 99525180 1001 86380 86390 1
524986 99524986 1001 86380 86390 1
525780 99525780 1001 86380 86390 1
526312 99526312 1001 86380 86390 1
526378 99526378 1001 86380 86390 1
526327 99526327 1001 86380 86390 1
526344 99526344 1001 86380 86390 1
526371 99526371 1001 86380 86390 1
526294 99526294 1001 86380 86390 1
526083 99526083 1001 86380 86390 1
526200 99526200 1001 86380 86390 1
526621 99526621 1001 86380 86390 1
526547 99526547 1001 86380 86390 1
527112 99527112 1001 86380 86390 1
526865 99526865 1001 86380 86390 1
526911 99526911 1001 86380 86390 1
526751 99526751 1001 86380 86390 1
527342 99527342 1001 86380 86390 1
527322 99527322 1001 86380 86390 1
527937 99527937 1001 86380 86390 1
527874 99527874 1001 86380 86390 1
527826 99527826 1001 86380 86390 1
527587 99527587 1001 86380 86390 1
527654 99527654 1001 86380 86390 1
528085 99528085 1001 86380 86390 1
528236 99528236 1001 86380 86390 1
528757 99528757 1001 86380 86390 1
528503 99528503 1001 86380 86390 1
528687 99528687 1001 86380 86390 1
528508 99528508 1001 86380 86390 1
528496 99528496 1001 86380 86390 1
528511 99528511 1001 86380 86390 1
528376 99528376 1001 86380 86390 1
528342 99528342 1001 86380 86390 1
528996 99528996 1001 86380 86390 1
528971 99528971 1001 86380 86390 1
529027 99529027 1001 86380 86390 1
529692 99529692 1001 86380 86390 1
529707 99529707 1001 86380 86390 1
529458 99529458 1001 86380 86390 1
529355 99529355 1001 86380 86390 1
529348 99529348 1001 86380 86390 1
529518 99529518 1001 86380 86390 1
529277 99529277 1001 86380 86390 1
529122 99529122 1001 86380 86390 1
529228 99529228 1001 86380 86390 1
529177 99529177 1001 86380 86390 1
529830 99529830 1001 86380 86390 1
529872 99529872 1001 86380 86390 1
530400 99530400 1001 86380 86390 1
530454 99530454 1001 86380 86390 1
530470 99530470 1001 86380 86390 1
530396 99530396 1001 86380 86390 1
530167 99530167 1001 86380 86390 1
530219 99530219 1001 86380 86390 1
530164 99530164 1001 86380 86390 1
530062 99530062 1001 86380 86390 1
530075 99530075 1001 86380 86390 1
529983 99529983 1001 86380 86390 1
530035 99530035 1001 86380 86390 1
530707 99530707 1001 86380 86390 1
530743 99530743 1001 86380 86390 1
531376 99531376 1001 86380 86390 1
531348 99531348 1001 86380 86390 1
531360 99531360 1001 86380 86390 1
531285 99531285 1001 86380 86390 1
531324 99531324 1001 86380 86390 1
531059 99531059 1001 86380 86390 1
531152 99531152 1001 86380 86390 1
531062 99531062 1001 86380 86390 1
531115 99531115 1001 86380 86390 1
530761 99530761 1001 86380 86390 1
530776 99530776 1001 86380 86390 1
531532 99531532 1001 86380 86390 1
531386 99531386 1001 86380 86390 1
531555 99531555 1001 86380 86390 1
531402 99531402 1001 86380 86390 1
532116 99532116 1001 86380 86390 1
532175 99532175 1001 86380 86390 1
532074 99532074 1001 86380 86390 1
531845 99531845 1001 86380 86390 1
531900 99531900 1001 86380 86390 1
531809 99531809 1001 86380 86390 1
531854 99531854 1001 86380 86390 1
531639 99531639 1001 86380 86390 1
531717 99531717 1001 86380 86390 1
531679 99531679 1001 86380 86390 1
531655 99531655 1001 86380 86390 1
531630 99531630 1001 86380 86390 1
531695 99531695 1001 86380 86390 1
532319 99532319 1001 86380 86390 1
532956 99532956 1001 86380 86390 1
532905 99532905 1001 86380 86390 1
532861 99532861 1001 86380 86390 1
532705 99532705 1001 86380 86390 1
532463 99532463 1001 86380 86390 1
533163 99533163 1001 86380 86390 1
533037 99533037 1001 86380 86390 1
533092 99533092 1001 86380 86390 1
533093 99533093 1001 86380 86390 1
533721 99533721 1001 86380 86390 1
533683 99533683 1001 86380 86390 1
533726 99533726 1001 86380 86390 1
533753 99533753 1001 86380 86390 1
533856 99533856 1001 86380 86390 1
533589 99533589 1001 86380 86390 1
533605 99533605 1001 86380 86390 1
533543 99533543 1001 86380 86390 1
533595 99533595 1001 86380 86390 1
533295 99533295 1001 86380 86390 1
534041 99534041 1001 86380 86390 1
533929 99533929 1001 86380 86390 1
534684 99534684 1001 86380 86390 1
534628 99534628 1001 86380 86390 1
534415 99534415 1001 86380 86390 1
534318 99534318 1001 86380 86390 1
534294 99534294 1001 86380 86390 1
534167 99534167 1001 86380 86390 1
534260 99534260 1001 86380 86390 1
534212 99534212 1001 86380 86390 1
534735 99534735 1001 86380 86390 1
534693 99534693 1001 86380 86390 1
535385 99535385 1001 86380 86390 1
535336 99535336 1001 86380 86390 1
535440 99535440 1001 86380 86390 1
535127 99535127 1001 86380 86390 1
535221 99535221 1001 86380 86390 1
535236 99535236 1001 86380 86390 1
535073 99535073 1001 86380 86390 1
535025 99535025 1001 86380 86390 1
535572 99535572 1001 86380 86390 1
535653 99535653 1001 86380 86390 1
535672 99535672 1001 86380 86390 1
535609 99535609 1001 86380 86390 1
536310 99536310 1001 86380 86390 1
536215 99536215 1001 86380 86390 1
535990 99535990 1001 86380 86390 1
536030 99536030 1001 86380 86390 1
535995 99535995 1001 86380 86390 1
535960 99535960 1001 86380 86390 1
535808 99535808 1001 86380 86390 1
535914 99535914 1001 86380 86390 1
535798 99535798 1001 86380 86390 1
536502 99536502 1001 86380 86390 1
536441 99536441 1001 86380 86390 1
536539 99536539 1001 86380 86390 1
537053 99537053 1001 86380 86390 1
537143 99537143 1001 86380 86390 1
536887 99536887 1001 86380 86390 1
536555 99536555 1001 86380 86390 1
536584 99536584 1001 86380 86390 1
536615 99536615 1001 86380 86390 1
536681 99536681 1001 86380 86390 1
536564 99536564 1001 86380 86390 1
537274 99537274 1001 86380 86390 1
537912 99537912 1001 86380 86390 1
537917 99537917 1001 86380 86390 1
537881 99537881 1001 86380 86390 1
537726 99537726 1001 86380 86390 1
537372 99537372 1001 86380 86390 1
537569 99537569 1001 86380 86390 1
537483 99537483 1001 86380 86390 1
538640 99538640 1001 86380 86390 1
538705 99538705 1001 86380 86390 1
538643 99538643 1001 86380 86390 1
538809 99538809 1001 86380 86390 1
538511 99538511 1001 86380 86390 1
538388 99538388 1001 86380 86390 1
538392 99538392 1001 86380 86390 1
538225 99538225 1001 86380 86390 1
538306 99538306 1001 86380 86390 1
538218 99538218 1001 86380 86390 1
538870 99538870 1001 86380 86390 1
539000 99539000 1001 86380 86390 1
538873 99538873 1001 86380 86390 1
539016 99539016 1001 86380 86390 1
538823 99538823 1001 86380 86390 1
539539 99539539 1001 86380 86390 1
539592 99539592 1001 86380 86390 1
539581 99539581 1001 86380 86390 1
539497 99539497 1001 86380 86390 1
539550 99539550 1001 86380 86390 1
539307 99539307 1001 86380 86390 1
539310 99539310 1001 86380 86390 1
539432 99539432 1001 86380 86390 1
539238 99539238 1001 86380 86390 1
539251 99539251 1001 86380 86390 1
539034 99539034 1001 86380 86390 1
539191 99539191 1001 86380 86390 1
539159 99539159 1001 86380 86390 1
539707 99539707 1001 86380 86390 1
539787 99539787 1001 86380 86390 1
540265 99540265 1001 86380 86390 1
540445 99540445 1001 86380 86390 1
540447 99540447 1001 86380 86390 1
540271 99540271 1001 86380 86390 1
540325 99540325 1001 86380 86390 1
540174 99540174 1001 86380 86390 1
540222 99540222 1001 86380 86390 1
539912 99539912 1001 86380 86390 1
539875 99539875 1001 86380 86390 1
539876 99539876 1001 86380 86390 1
539916 99539916 1001 86380 86390 1
539958 99539958 1001 86380 86390 1
540568 99540568 1001 86380 86390 1
540482 99540482 1001 86380 86390 1
540523 99540523 1001 86380 86390 1
540601 99540601 1001 86380 86390 1
541193 99541193 1001 86380 86390 1
541222 99541222 1001 86380 86390 1
541225 99541225 1001 86380 86390 1
541098 99541098 1001 86380 86390 1
541137 99541137 1001 86380 86390 1
540960 99540960 1001 86380 86390 1
540962 99540962 1001 86380 86390 1
541029 99541029 1001 86380 86390 1
540899 99540899 1001 86380 86390 1
540887 99540887 1001 86380 86390 1
540968 99540968 1001 86380 86390 1
540996 99540996 1001 86380 86390 1
540700 99540700 1001 86380 86390 1
540848 99540848 1001 86380 86390 1
541314 99541314 1001 86380 86390 1
541927 99541927 1001 86380 86390 1
542034 99542034 1001 86380 86390 1
542022 99542022 1001 86380 86390 1
542010 99542010 1001 86380 86390 1
541875 99541875 1001 86380 86390 1
541903 99541903 1001 86380 86390 1
541907 99541907 1001 86380 86390 1
541909 99541909 1001 86380 86390 1
541858 99541858 1001 86380 86390 1
541527 99541527 1001 86380 86390 1
541700 99541700 1001 86380 86390 1
541679 99541679 1001 86380 86390 1
542311 99542311 1001 86380 86390 1
542250 99542250 1001 86380 86390 1
542121 99542121 1001 86380 86390 1
542137 99542137 1001 86380 86390 1
542838 99542838 1001 86380 86390 1
542877 99542877 1001 86380 86390 1
542800 99542800 1001 86380 86390 1
542724 99542724 1001 86380 86390 1
542494 99542494 1001 86380 86390 1
542452 99542452 1001 86380 86390 1
543090 99543090 1001 86380 86390 1
543015 99543015 1001 86380 86390 1
543695 99543695 1001 86380 86390 1
543580 99543580 1001 86380 86390 1
543689 99543689 1001 86380 86390 1
543655 99543655 1001 86380 86390 1
543360 99543360 1001 86380 86390 1
543388 99543388 1001 86380 86390 1
543526 99543526 1001 86380 86390 1
543166 99543166 1001 86380 86390 1
543236 99543236 1001 86380 86390 1
543252 99543252 1001 86380 86390 1
543846 99543846 1001 86380 86390 1
543822 99543822 1001 86380 86390 1
544431 99544431 1001 86380 86390 1
544586 99544586 1001 86380 86390 1
544428 99544428 1001 86380 86390 1
544282 99544282 1001 86380 86390 1
544334 99544334 1001 86380 86390 1
544124 99544124 1001 86380 86390 1
544075 99544075 1001 86380 86390 1
544680 99544680 1001 86380 86390 1
511756 871 1001 36942 37241 1
400070 99400070 1001 86380 86390 1
400238 99400238 1001 86380 86390 1
400256 99400256 1001 86380 86390 1
400399 99400399 1001 86380 86390 1
400438 99400438 1001 86380 86390 1
400649 99400649 1001 86380 86390 1
400929 99400929 1001 86380 86390 1
401050 99401050 1001 86380 86390 1
400999 99400999 1001 86380 86390 1
401311 99401311 1001 86380 86390 1
401451 99401451 1001 86380 86390 1
401923 99401923 1001 86380 86390 1
402043 99402043 1001 86380 86390 1
402133 99402133 1001 86380 86390 1
402228 99402228 1001 86380 86390 1
402214 99402214 1001 86380 86390 1
402324 99402324 1001 86380 86390 1
402549 99402549 1001 86380 86390 1
402501 99402501 1001 86380 86390 1
402567 99402567 1001 86380 86390 1
402597 99402597 1001 86380 86390 1
403121 99403121 1001 86380 86390 1
403124 99403124 1001 86380 86390 1
403838 99403838 1001 86380 86390 1
403903 99403903 1001 86380 86390 1
403953 99403953 1001 86380 86390 1
404218 99404218 1001 86380 86390 1
404154 99404154 1001 86380 86390 1
404363 99404363 1001 86380 86390 1
404456 99404456 1001 86380 86390 1
404408 99404408 1001 86380 86390 1
404648 99404648 1001 86380 86390 1
404702 99404702 1001 86380 86390 1
404761 99404761 1001 86380 86390 1
405101 99405101 1001 86380 86390 1
405193 99405193 1001 86380 86390 1
405216 99405216 1001 86380 86390 1
405289 99405289 1001 86380 86390 1
405273 99405273 1001 86380 86390 1
405505 99405505 1001 86380 86390 1
405718 99405718 1001 86380 86390 1
405913 99405913 1001 86380 86390 1
405945 99405945 1001 86380 86390 1
406252 99406252 1001 86380 86390 1
406307 99406307 1001 86380 86390 1
406449 99406449 1001 86380 86390 1
406426 99406426 1001 86380 86390 1
406955 99406955 1001 86380 86390 1
407486 99407486 1001 86380 86390 1
407708 99407708 1001 86380 86390 1
407704 99407704 1001 86380 86390 1
407919 99407919 1001 86380 86390 1
408363 99408363 1001 86380 86390 1
408692 99408692 1001 86380 86390 1
408788 99408788 1001 86380 86390 1
409358 99409358 1001 86380 86390 1
409346 99409346 1001 86380 86390 1
409546 99409546 1001 86380 86390 1
409658 99409658 1001 86380 86390 1
409684 99409684 1001 86380 86390 1
409828 99409828 1001 86380 86390 1
409922 99409922 1001 86380 86390 1
409899 99409899 1001 86380 86390 1
410072 99410072 1001 86380 86390 1
410085 99410085 1001 86380 86390 1
410150 99410150 1001 86380 86390 1
410180 99410180 1001 86380 86390 1
410233 99410233 1001 86380 86390 1
410395 99410395 1001 86380 86390 1
410310 99410310 1001 86380 86390 1
410348 99410348 1001 86380 86390 1
410493 99410493 1001 86380 86390 1
410468 99410468 1001 86380 86390 1
410785 99410785 1001 86380 86390 1
410884 99410884 1001 86380 86390 1
411062 99411062 1001 86380 86390 1
411243 99411243 1001 86380 86390 1
411229 99411229 1001 86380 86390 1
411442 99411442 1001 86380 86390 1
411471 99411471 1001 86380 86390 1
411551 99411551 1001 86380 86390 1
411745 99411745 1001 86380 86390 1
411944 99411944 1001 86380 86390 1
411881 99411881 1001 86380 86390 1
411865 99411865 1001 86380 86390 1
411861 99411861 1001 86380 86390 1
412183 99412183 1001 86380 86390 1
412223 99412223 1001 86380 86390 1
412374 99412374 1001 86380 86390 1
412436 99412436 1001 86380 86390 1
413324 99413324 1001 86380 86390 1
413611 99413611 1001 86380 86390 1
413462 99413462 1001 86380 86390 1
413307 99413307 1001 86380 86390 1
413333 99413333 1001 86380 86390 1
413059 99413059 1001 86380 86390 1
412929 99412929 1001 86380 86390 1
412828 99412828 1001 86380 86390 1
412855 99412855 1001 86380 86390 1
412857 99412857 1001 86380 86390 1
413759 99413759 1001 86380 86390 1
413974 99413974 1001 86380 86390 1
413959 99413959 1001 86380 86390 1
414001 99414001 1001 86380 86390 1
413831 99413831 1001 86380 86390 1
413942 99413942 1001 86380 86390 1
414928 99414928 1001 86380 86390 1
415228 99415228 1001 86380 86390 1
415017 99415017 1001 86380 86390 1
414587 99414587 1001 86380 86390 1
414782 99414782 1001 86380 86390 1
414161 99414161 1001 86380 86390 1
414452 99414452 1001 86380 86390 1
414344 99414344 1001 86380 86390 1
414195 99414195 1001 86380 86390 1
414269 99414269 1001 86380 86390 1
414134 99414134 1001 86380 86390 1
415436 99415436 1001 86380 86390 1
415714 99415714 1001 86380 86390 1
415644 99415644 1001 86380 86390 1
416814 99416814 1001 86380 86390 1
416682 99416682 1001 86380 86390 1
416917 99416917 1001 86380 86390 1
416975 99416975 1001 86380 86390 1
416773 99416773 1001 86380 86390 1
416919 99416919 1001 86380 86390 1
416983 99416983 1001 86380 86390 1
416160 99416160 1001 86380 86390 1
416257 99416257 1001 86380 86390 1
416146 99416146 1001 86380 86390 1
416356 99416356 1001 86380 86390 1
415905 99415905 1001 86380 86390 1
415915 99415915 1001 86380 86390 1
417173 99417173 1001 86380 86390 1
417276 99417276 1001 86380 86390 1
417040 99417040 1001 86380 86390 1
417157 99417157 1001 86380 86390 1
417548 99417548 1001 86380 86390 1
417593 99417593 1001 86380 86390 1
417604 99417604 1001 86380 86390 1
418554 99418554 1001 86380 86390 1
418700 99418700 1001 86380 86390 1
418310 99418310 1001 86380 86390 1
418051 99418051 1001 86380 86390 1
417666 99417666 1001 86380 86390 1
417827 99417827 1001 86380 86390 1
417988 99417988 1001 86380 86390 1
419197 99419197 1001 86380 86390 1
418990 99418990 1001 86380 86390 1
418864 99418864 1001 86380 86390 1
420366 99420366 1001 86380 86390 1
420066 99420066 1001 86380 86390 1
420158 99420158 1001 86380 86390 1
420329 99420329 1001 86380 86390 1
419984 99419984 1001 86380 86390 1
419826 99419826 1001 86380 86390 1
419976 99419976 1001 86380 86390 1
419683 99419683 1001 86380 86390 1
419717 99419717 1001 86380 86390 1
420056 99420056 1001 86380 86390 1
419216 99419216 1001 86380 86390 1
419332 99419332 1001 86380 86390 1
420698 99420698 1001 86380 86390 1
420682 99420682 1001 86380 86390 1
420460 99420460 1001 86380 86390 1
422116 99422116 1001 86380 86390 1
422021 99422021 1001 86380 86390 1
421371 99421371 1001 86380 86390 1
421299 99421299 1001 86380 86390 1
421408 99421408 1001 86380 86390 1
421300 99421300 1001 86380 86390 1
421302 99421302 1001 86380 86390 1
421532 99421532 1001 86380 86390 1
421071 99421071 1001 86380 86390 1
421148 99421148 1001 86380 86390 1
421128 99421128 1001 86380 86390 1
421201 99421201 1001 86380 86390 1
422362 99422362 1001 86380 86390 1
422369 99422369 1001 86380 86390 1
422216 99422216 1001 86380 86390 1
423433 99423433 1001 86380 86390 1
423319 99423319 1001 86380 86390 1
423646 99423646 1001 86380 86390 1
423266 99423266 1001 86380 86390 1
423153 99423153 1001 86380 86390 1
423297 99423297 1001 86380 86390 1
423213 99423213 1001 86380 86390 1
422806 99422806 1001 86380 86390 1
422577 99422577 1001 86380 86390 1
422807 99422807 1001 86380 86390 1
422786 99422786 1001 86380 86390 1
422842 99422842 1001 86380 86390 1
422825 99422825 1001 86380 86390 1
423837 99423837 1001 86380 86390 1
423880 99423880 1001 86380 86390 1
423961 99423961 1001 86380 86390 1
424033 99424033 1001 86380 86390 1
425198 99425198 1001 86380 86390 1
425152 99425152 1001 86380 86390 1
425349 99425349 1001 86380 86390 1
425023 99425023 1001 86380 86390 1
425041 99425041 1001 86380 86390 1
425120 99425120 1001 86380 86390 1
425272 99425272 1001 86380 86390 1
425273 99425273 1001 86380 86390 1
424905 99424905 1001 86380 86390 1
425005 99425005 1001 86380 86390 1
424771 99424771 1001 86380 86390 1
424700 99424700 1001 86380 86390 1
424953 99424953 1001 86380 86390 1
424345 99424345 1001 86380 86390 1
424466 99424466 1001 86380 86390 1
424346 99424346 1001 86380 86390 1
425711 99425711 1001 86380 86390 1
425474 99425474 1001 86380 86390 1
426792 99426792 1001 86380 86390 1
426844 99426844 1001 86380 86390 1
426891 99426891 1001 86380 86390 1
427025 99427025 1001 86380 86390 1
426395 99426395 1001 86380 86390 1
426305 99426305 1001 86380 86390 1
426066 99426066 1001 86380 86390 1
425869 99425869 1001 86380 86390 1
426101 99426101 1001 86380 86390 1
425875 99425875 1001 86380 86390 1
426264 99426264 1001 86380 86390 1
427483 99427483 1001 86380 86390 1
427448 99427448 1001 86380 86390 1
428580 99428580 1001 86380 86390 1
428007 99428007 1001 86380 86390 1
428079 99428079 1001 86380 86390 1
427677 99427677 1001 86380 86390 1
427654 99427654 1001 86380 86390 1
427696 99427696 1001 86380 86390 1
428840 99428840 1001 86380 86390 1
428906 99428906 1001 86380 86390 1
428748 99428748 1001 86380 86390 1
429116 99429116 1001 86380 86390 1
429148 99429148 1001 86380 86390 1
429656 99429656 1001 86380 86390 1
429857 99429857 1001 86380 86390 1
429697 99429697 1001 86380 86390 1
429575 99429575 1001 86380 86390 1
429729 99429729 1001 86380 86390 1
429233 99429233 1001 86380 86390 1
429402 99429402 1001 86380 86390 1
430424 99430424 1001 86380 86390 1
430462 99430462 1001 86380 86390 1
430802 99430802 1001 86380 86390 1
430624 99430624 1001 86380 86390 1
430470 99430470 1001 86380 86390 1
430499 99430499 1001 86380 86390 1
431928 99431928 1001 86380 86390 1
431398 99431398 1001 86380 86390 1
431583 99431583 1001 86380 86390 1
431541 99431541 1001 86380 86390 1
431301 99431301 1001 86380 86390 1
430851 99430851 1001 86380 86390 1
432428 99432428 1001 86380 86390 1
432379 99432379 1001 86380 86390 1
432356 99432356 1001 86380 86390 1
433503 99433503 1001 86380 86390 1
433034 99433034 1001 86380 86390 1
432730 99432730 1001 86380 86390 1
433881 99433881 1001 86380 86390 1
433783 99433783 1001 86380 86390 1
433754 99433754 1001 86380 86390 1
433741 99433741 1001 86380 86390 1
433991 99433991 1001 86380 86390 1
433809 99433809 1001 86380 86390 1
435285 99435285 1001 86380 86390 1
435061 99435061 1001 86380 86390 1
434759 99434759 1001 86380 86390 1
434458 99434458 1001 86380 86390 1
434242 99434242 1001 86380 86390 1
434151 99434151 1001 86380 86390 1
434509 99434509 1001 86380 86390 1
435824 99435824 1001 86380 86390 1
435708 99435708 1001 86380 86390 1
435833 99435833 1001 86380 86390 1
435616 99435616 1001 86380 86390 1
435452 99435452 1001 86380 86390 1
435887 99435887 1001 86380 86390 1
436916 99436916 1001 86380 86390 1
436991 99436991 1001 86380 86390 1
437144 99437144 1001 86380 86390 1
436975 99436975 1001 86380 86390 1
436730 99436730 1001 86380 86390 1
436460 99436460 1001 86380 86390 1
436465 99436465 1001 86380 86390 1
436702 99436702 1001 86380 86390 1
436561 99436561 1001 86380 86390 1
435989 99435989 1001 86380 86390 1
436182 99436182 1001 86380 86390 1
435917 99435917 1001 86380 86390 1
436086 99436086 1001 86380 86390 1
437191 99437191 1001 86380 86390 1
437253 99437253 1001 86380 86390 1
300053 99300053 1001 86380 86390 1
300028 99300028 1001 86380 86390 1
300563 99300563 1001 86380 86390 1
300590 99300590 1001 86380 86390 1
300645 99300645 1001 86380 86390 1
300664 99300664 1001 86380 86390 1
300454 99300454 1001 86380 86390 1
300277 99300277 1001 86380 86390 1
300193 99300193 1001 86380 86390 1
300168 99300168 1001 86380 86390 1
300912 99300912 1001 86380 86390 1
300735 99300735 1001 86380 86390 1
300878 99300878 1001 86380 86390 1
301209 99301209 1001 86380 86390 1
301313 99301313 1001 86380 86390 1
301199 99301199 1001 86380 86390 1
301316 99301316 1001 86380 86390 1
301175 99301175 1001 86380 86390 1
301141 99301141 1001 86380 86390 1
301003 99301003 1001 86380 86390 1
301022 99301022 1001 86380 86390 1
301074 99301074 1001 86380 86390 1
301087 99301087 1001 86380 86390 1
301620 99301620 1001 86380 86390 1
301611 99301611 1001 86380 86390 1
301694 99301694 1001 86380 86390 1
302021 99302021 1001 86380 86390 1
302165 99302165 1001 86380 86390 1
302000 99302000 1001 86380 86390 1
302026 99302026 1001 86380 86390 1
301926 99301926 1001 86380 86390 1
302585 99302585 1001 86380 86390 1
302428 99302428 1001 86380 86390 1
302546 99302546 1001 86380 86390 1
303043 99303043 1001 86380 86390 1
303200 99303200 1001 86380 86390 1
302876 99302876 1001 86380 86390 1
302903 99302903 1001 86380 86390 1
302997 99302997 1001 86380 86390 1
302883 99302883 1001 86380 86390 1
302638 99302638 1001 86380 86390 1
302791 99302791 1001 86380 86390 1
302779 99302779 1001 86380 86390 1
302611 99302611 1001 86380 86390 1
303260 99303260 1001 86380 86390 1
303367 99303367 1001 86380 86390 1
303225 99303225 1001 86380 86390 1
303893 99303893 1001 86380 86390 1
303881 99303881 1001 86380 86390 1
303640 99303640 1001 86380 86390 1
303656 99303656 1001 86380 86390 1
303799 99303799 1001 86380 86390 1
303478 99303478 1001 86380 86390 1
303468 99303468 1001 86380 86390 1
303601 99303601 1001 86380 86390 1
303420 99303420 1001 86380 86390 1
304184 99304184 1001 86380 86390 1
304718 99304718 1001 86380 86390 1
304829 99304829 1001 86380 86390 1
304807 99304807 1001 86380 86390 1
304730 99304730 1001 86380 86390 1
304498 99304498 1001 86380 86390 1
304654 99304654 1001 86380 86390 1
304566 99304566 1001 86380 86390 1
304561 99304561 1001 86380 86390 1
304344 99304344 1001 86380 86390 1
304255 99304255 1001 86380 86390 1
304354 99304354 1001 86380 86390 1
304432 99304432 1001 86380 86390 1
305042 99305042 1001 86380 86390 1
304968 99304968 1001 86380 86390 1
305008 99305008 1001 86380 86390 1
305506 99305506 1001 86380 86390 1
305511 99305511 1001 86380 86390 1
305631 99305631 1001 86380 86390 1
305672 99305672 1001 86380 86390 1
305389 99305389 1001 86380 86390 1
305466 99305466 1001 86380 86390 1
305069 99305069 1001 86380 86390 1
305149 99305149 1001 86380 86390 1
305215 99305215 1001 86380 86390 1
500012 99500012 1001 86380 86390 1
500058 99500058 1001 86380 86390 1
500074 99500074 1001 86380 86390 1
500796 99500796 1001 86380 86390 1
500798 99500798 1001 86380 86390 1
500772 99500772 1001 86380 86390 1
500683 99500683 1001 86380 86390 1
500671 99500671 1001 86380 86390 1
500596 99500596 1001 86380 86390 1
500469 99500469 1001 86380 86390 1
500486 99500486 1001 86380 86390 1
500452 99500452 1001 86380 86390 1
500302 99500302 1001 86380 86390 1
500341 99500341 1001 86380 86390 1
500853 99500853 1001 86380 86390 1
500906 99500906 1001 86380 86390 1
500936 99500936 1001 86380 86390 1
501638 99501638 1001 86380 86390 1
501538 99501538 1001 86380 86390 1
501555 99501555 1001 86380 86390 1
501478 99501478 1001 86380 86390 1
501479 99501479 1001 86380 86390 1
501624 99501624 1001 86380 86390 1
501633 99501633 1001 86380 86390 1
501424 99501424 1001 86380 86390 1
501399 99501399 1001 86380 86390 1
501376 99501376 1001 86380 86390 1
501099 99501099 1001 86380 86390 1
501125 99501125 1001 86380 86390 1
501177 99501177 1001 86380 86390 1
501169 99501169 1001 86380 86390 1
501055 99501055 1001 86380 86390 1
501664 99501664 1001 86380 86390 1
501801 99501801 1001 86380 86390 1
502298 99502298 1001 86380 86390 1
502461 99502461 1001 86380 86390 1
502161 99502161 1001 86380 86390 1
502246 99502246 1001 86380 86390 1
501963 99501963 1001 86380 86390 1
502043 99502043 1001 86380 86390 1
502032 99502032 1001 86380 86390 1
502558 99502558 1001 86380 86390 1
502651 99502651 1001 86380 86390 1
502473 99502473 1001 86380 86390 1
503126 99503126 1001 86380 86390 1
503233 99503233 1001 86380 86390 1
503145 99503145 1001 86380 86390 1
503122 99503122 1001 86380 86390 1
503290 99503290 1001 86380 86390 1
503054 99503054 1001 86380 86390 1
502928 99502928 1001 86380 86390 1
502968 99502968 1001 86380 86390 1
502827 99502827 1001 86380 86390 1
502713 99502713 1001 86380 86390 1
503328 99503328 1001 86380 86390 1
503293 99503293 1001 86380 86390 1
503362 99503362 1001 86380 86390 1
503466 99503466 1001 86380 86390 1
503352 99503352 1001 86380 86390 1
504100 99504100 1001 86380 86390 1
503762 99503762 1001 86380 86390 1
503529 99503529 1001 86380 86390 1
503651 99503651 1001 86380 86390 1
504195 99504195 1001 86380 86390 1
504268 99504268 1001 86380 86390 1
504230 99504230 1001 86380 86390 1
504923 99504923 1001 86380 86390 1
504810 99504810 1001 86380 86390 1
504574 99504574 1001 86380 86390 1
504680 99504680 1001 86380 86390 1
504566 99504566 1001 86380 86390 1
504699 99504699 1001 86380 86390 1
504419 99504419 1001 86380 86390 1
505102 99505102 1001 86380 86390 1
505025 99505025 1001 86380 86390 1
505078 99505078 1001 86380 86390 1
505644 99505644 1001 86380 86390 1
505749 99505749 1001 86380 86390 1
505397 99505397 1001 86380 86390 1
505476 99505476 1001 86380 86390 1
505557 99505557 1001 86380 86390 1
505201 99505201 1001 86380 86390 1
505215 99505215 1001 86380 86390 1
505306 99505306 1001 86380 86390 1
505320 99505320 1001 86380 86390 1
505221 99505221 1001 86380 86390 1
505248 99505248 1001 86380 86390 1
505157 99505157 1001 86380 86390 1
505290 99505290 1001 86380 86390 1
505899 99505899 1001 86380 86390 1
506422 99506422 1001 86380 86390 1
506512 99506512 1001 86380 86390 1
506290 99506290 1001 86380 86390 1
506189 99506189 1001 86380 86390 1
506321 99506321 1001 86380 86390 1
506057 99506057 1001 86380 86390 1
506009 99506009 1001 86380 86390 1
506632 99506632 1001 86380 86390 1
506610 99506610 1001 86380 86390 1
506744 99506744 1001 86380 86390 1
506797 99506797 1001 86380 86390 1
506655 99506655 1001 86380 86390 1
506644 99506644 1001 86380 86390 1
507400 99507400 1001 86380 86390 1
507195 99507195 1001 86380 86390 1
506912 99506912 1001 86380 86390 1
507002 99507002 1001 86380 86390 1
506992 99506992 1001 86380 86390 1
506993 99506993 1001 86380 86390 1
506916 99506916 1001 86380 86390 1
507461 99507461 1001 86380 86390 1
507424 99507424 1001 86380 86390 1
507464 99507464 1001 86380 86390 1
507587 99507587 1001 86380 86390 1
508068 99508068 1001 86380 86390 1
508129 99508129 1001 86380 86390 1
507958 99507958 1001 86380 86390 1
507705 99507705 1001 86380 86390 1
507818 99507818 1001 86380 86390 1
507821 99507821 1001 86380 86390 1
508403 99508403 1001 86380 86390 1
508263 99508263 1001 86380 86390 1
508343 99508343 1001 86380 86390 1
508451 99508451 1001 86380 86390 1
508258 99508258 1001 86380 86390 1
508962 99508962 1001 86380 86390 1
509047 99509047 1001 86380 86390 1
508952 99508952 1001 86380 86390 1
509031 99509031 1001 86380 86390 1
508942 99508942 1001 86380 86390 1
508857 99508857 1001 86380 86390 1
508758 99508758 1001 86380 86390 1
508849 99508849 1001 86380 86390 1
508532 99508532 1001 86380 86390 1
508469 99508469 1001 86380 86390 1
508486 99508486 1001 86380 86390 1
508540 99508540 1001 86380 86390 1
509077 99509077 1001 86380 86390 1
509135 99509135 1001 86380 86390 1
509808 99509808 1001 86380 86390 1
509731 99509731 1001 86380 86390 1
509757 99509757 1001 86380 86390 1
509823 99509823 1001 86380 86390 1
509644 99509644 1001 86380 86390 1
509669 99509669 1001 86380 86390 1
509345 99509345 1001 86380 86390 1
509377 99509377 1001 86380 86390 1
509366 99509366 1001 86380 86390 1
510020 99510020 1001 86380 86390 1
510059 99510059 1001 86380 86390 1
510075 99510075 1001 86380 86390 1
509922 99509922 1001 86380 86390 1
510724 99510724 1001 86380 86390 1
510588 99510588 1001 86380 86390 1
510672 99510672 1001 86380 86390 1
510569 99510569 1001 86380 86390 1
510718 99510718 1001 86380 86390 1
510449 99510449 1001 86380 86390 1
510504 99510504 1001 86380 86390 1
510160 99510160 1001 86380 86390 1
510175 99510175 1001 86380 86390 1
510306 99510306 1001 86380 86390 1
510815 99510815 1001 86380 86390 1
510878 99510878 1001 86380 86390 1
511502 99511502 1001 86380 86390 1
511451 99511451 1001 86380 86390 1
511520 99511520 1001 86380 86390 1
511350 99511350 1001 86380 86390 1
511362 99511362 1001 86380 86390 1
511403 99511403 1001 86380 86390 1
511457 99511457 1001 86380 86390 1
511432 99511432 1001 86380 86390 1
511198 99511198 1001 86380 86390 1
511276 99511276 1001 86380 86390 1
511251 99511251 1001 86380 86390 1
511240 99511240 1001 86380 86390 1
510940 99510940 1001 86380 86390 1
511746 99511746 1001 86380 86390 1
511583 99511583 1001 86380 86390 1
512189 99512189 1001 86380 86390 1
512206 99512206 1001 86380 86390 1
512260 99512260 1001 86380 86390 1
512034 99512034 1001 86380 86390 1
512026 99512026 1001 86380 86390 1
512029 99512029 1001 86380 86390 1
512042 99512042 1001 86380 86390 1
511798 99511798 1001 86380 86390 1
511826 99511826 1001 86380 86390 1
511789 99511789 1001 86380 86390 1
511767 99511767 1001 86380 86390 1
511887 99511887 1001 86380 86390 1
512532 99512532 1001 86380 86390 1
512559 99512559 1001 86380 86390 1
512530 99512530 1001 86380 86390 1
513070 99513070 1001 86380 86390 1
513032 99513032 1001 86380 86390 1
513071 99513071 1001 86380 86390 1
513110 99513110 1001 86380 86390 1
512798 99512798 1001 86380 86390 1
512993 99512993 1001 86380 86390 1
512813 99512813 1001 86380 86390 1
512918 99512918 1001 86380 86390 1
512958 99512958 1001 86380 86390 1
512729 99512729 1001 86380 86390 1
512653 99512653 1001 86380 86390 1
514001 99514001 1001 86380 86390 1
513844 99513844 1001 86380 86390 1
513922 99513922 1001 86380 86390 1
513707 99513707 1001 86380 86390 1
513428 99513428 1001 86380 86390 1
513534 99513534 1001 86380 86390 1
513483 99513483 1001 86380 86390 1
514124 99514124 1001 86380 86390 1
514189 99514189 1001 86380 86390 1
514178 99514178 1001 86380 86390 1
514088 99514088 1001 86380 86390 1
514779 99514779 1001 86380 86390 1
514459 99514459 1001 86380 86390 1
514451 99514451 1001 86380 86390 1
514466 99514466 1001 86380 86390 1
514997 99514997 1001 86380 86390 1
514936 99514936 1001 86380 86390 1
515005 99515005 1001 86380 86390 1
514863 99514863 1001 86380 86390 1
514928 99514928 1001 86380 86390 1
514995 99514995 1001 86380 86390 1
514878 99514878 1001 86380 86390 1
515583 99515583 1001 86380 86390 1
515562 99515562 1001 86380 86390 1
515605 99515605 1001 86380 86390 1
515631 99515631 1001 86380 86390 1
515442 99515442 1001 86380 86390 1
515305 99515305 1001 86380 86390 1
515397 99515397 1001 86380 86390 1
515145 99515145 1001 86380 86390 1
515240 99515240 1001 86380 86390 1
515837 99515837 1001 86380 86390 1
516435 99516435 1001 86380 86390 1
516304 99516304 1001 86380 86390 1
515967 99515967 1001 86380 86390 1
516058 99516058 1001 86380 86390 1
516071 99516071 1001 86380 86390 1
516702 99516702 1001 86380 86390 1
516599 99516599 1001 86380 86390 1
517286 99517286 1001 86380 86390 1
517335 99517335 1001 86380 86390 1
517236 99517236 1001 86380 86390 1
517253 99517253 1001 86380 86390 1
517283 99517283 1001 86380 86390 1
517028 99517028 1001 86380 86390 1
516783 99516783 1001 86380 86390 1
516721 99516721 1001 86380 86390 1
517450 99517450 1001 86380 86390 1
517517 99517517 1001 86380 86390 1
517453 99517453 1001 86380 86390 1
517481 99517481 1001 86380 86390 1
517457 99517457 1001 86380 86390 1
517496 99517496 1001 86380 86390 1
518036 99518036 1001 86380 86390 1
518037 99518037 1001 86380 86390 1
517840 99517840 1001 86380 86390 1
517841 99517841 1001 86380 86390 1
517924 99517924 1001 86380 86390 1
517875 99517875 1001 86380 86390 1
517954 99517954 1001 86380 86390 1
517710 99517710 1001 86380 86390 1
517574 99517574 1001 86380 86390 1
517588 99517588 1001 86380 86390 1
518252 99518252 1001 86380 86390 1
518306 99518306 1001 86380 86390 1
518351 99518351 1001 86380 86390 1
518352 99518352 1001 86380 86390 1
518197 99518197 1001 86380 86390 1
518952 99518952 1001 86380 86390 1
518959 99518959 1001 86380 86390 1
518894 99518894 1001 86380 86390 1
518933 99518933 1001 86380 86390 1
518759 99518759 1001 86380 86390 1
518672 99518672 1001 86380 86390 1
518511 99518511 1001 86380 86390 1
518540 99518540 1001 86380 86390 1
519067 99519067 1001 86380 86390 1
519044 99519044 1001 86380 86390 1
519127 99519127 1001 86380 86390 1
519767 99519767 1001 86380 86390 1
519759 99519759 1001 86380 86390 1
519807 99519807 1001 86380 86390 1
519570 99519570 1001 86380 86390 1
519521 99519521 1001 86380 86390 1
519539 99519539 1001 86380 86390 1
519298 99519298 1001 86380 86390 1
519253 99519253 1001 86380 86390 1
519384 99519384 1001 86380 86390 1
519942 99519942 1001 86380 86390 1
519839 99519839 1001 86380 86390 1
519994 99519994 1001 86380 86390 1
520448 99520448 1001 86380 86390 1
520540 99520540 1001 86380 86390 1
520541 99520541 1001 86380 86390 1
520570 99520570 1001 86380 86390 1
520634 99520634 1001 86380 86390 1
520359 99520359 1001 86380 86390 1
520074 99520074 1001 86380 86390 1
520807 99520807 1001 86380 86390 1
520644 99520644 1001 86380 86390 1
520662 99520662 1001 86380 86390 1
521433 99521433 1001 86380 86390 1
521462 99521462 1001 86380 86390 1
521243 99521243 1001 86380 86390 1
521075 99521075 1001 86380 86390 1
521140 99521140 1001 86380 86390 1
520936 99520936 1001 86380 86390 1
520950 99520950 1001 86380 86390 1
520992 99520992 1001 86380 86390 1
521045 99521045 1001 86380 86390 1
520957 99520957 1001 86380 86390 1
520869 99520869 1001 86380 86390 1
520883 99520883 1001 86380 86390 1
521516 99521516 1001 86380 86390 1
522191 99522191 1001 86380 86390 1
522181 99522181 1001 86380 86390 1
521990 99521990 1001 86380 86390 1
521756 99521756 1001 86380 86390 1
521808 99521808 1001 86380 86390 1
521723 99521723 1001 86380 86390 1
522458 99522458 1001 86380 86390 1
522461 99522461 1001 86380 86390 1
522412 99522412 1001 86380 86390 1
522375 99522375 1001 86380 86390 1
522311 99522311 1001 86380 86390 1
522376 99522376 1001 86380 86390 1
523099 99523099 1001 86380 86390 1
522877 99522877 1001 86380 86390 1
522787 99522787 1001 86380 86390 1
522750 99522750 1001 86380 86390 1
522857 99522857 1001 86380 86390 1
523311 99523311 1001 86380 86390 1
523261 99523261 1001 86380 86390 1
523159 99523159 1001 86380 86390 1
523237 99523237 1001 86380 86390 1
523302 99523302 1001 86380 86390 1
523917 99523917 1001 86380 86390 1
523744 99523744 1001 86380 86390 1
523746 99523746 1001 86380 86390 1
523677 99523677 1001 86380 86390 1
523678 99523678 1001 86380 86390 1
523668 99523668 1001 86380 86390 1
523415 99523415 1001 86380 86390 1
523378 99523378 1001 86380 86390 1
523443 99523443 1001 86380 86390 1
524024 99524024 1001 86380 86390 1
524140 99524140 1001 86380 86390 1
524050 99524050 1001 86380 86390 1
524093 99524093 1001 86380 86390 1
524693 99524693 1001 86380 86390 1
524675 99524675 1001 86380 86390 1
524627 99524627 1001 86380 86390 1
524153 99524153 1001 86380 86390 1
524182 99524182 1001 86380 86390 1
524210 99524210 1001 86380 86390 1
524924 99524924 1001 86380 86390 1
525575 99525575 1001 86380 86390 1
525314 99525314 1001 86380 86390 1
525321 99525321 1001 86380 86390 1
525334 99525334 1001 86380 86390 1
525347 99525347 1001 86380 86390 1
525231 99525231 1001 86380 86390 1
525028 99525028 1001 86380 86390 1
525056 99525056 1001 86380 86390 1
525088 99525088 1001 86380 86390 1
525763 99525763 1001 86380 86390 1
525635 99525635 1001 86380 86390 1
525740 99525740 1001 86380 86390 1
526284 99526284 1001 86380 86390 1
526381 99526381 1001 86380 86390 1
526079 99526079 1001 86380 86390 1
526041 99526041 1001 86380 86390 1
526148 99526148 1001 86380 86390 1
526010 99526010 1001 86380 86390 1
525911 99525911 1001 86380 86390 1
525905 99525905 1001 86380 86390 1
526605 99526605 1001 86380 86390 1
526518 99526518 1001 86380 86390 1
527225 99527225 1001 86380 86390 1
526949 99526949 1001 86380 86390 1
526786 99526786 1001 86380 86390 1
526658 99526658 1001 86380 86390 1
526645 99526645 1001 86380 86390 1
526712 99526712 1001 86380 86390 1
526674 99526674 1001 86380 86390 1
526792 99526792 1001 86380 86390 1
526806 99526806 1001 86380 86390 1
526755 99526755 1001 86380 86390 1
527327 99527327 1001 86380 86390 1
527290 99527290 1001 86380 86390 1
527369 99527369 1001 86380 86390 1
527927 99527927 1001 86380 86390 1
527917 99527917 1001 86380 86390 1
527743 99527743 1001 86380 86390 1
527666 99527666 1001 86380 86390 1
527772 99527772 1001 86380 86390 1
527650 99527650 1001 86380 86390 1
527615 99527615 1001 86380 86390 1
527591 99527591 1001 86380 86390 1
527630 99527630 1001 86380 86390 1
527515 99527515 1001 86380 86390 1
527464 99527464 1001 86380 86390 1
527518 99527518 1001 86380 86390 1
527455 99527455 1001 86380 86390 1
528196 99528196 1001 86380 86390 1
528119 99528119 1001 86380 86390 1
528096 99528096 1001 86380 86390 1
528775 99528775 1001 86380 86390 1
528725 99528725 1001 86380 86390 1
528766 99528766 1001 86380 86390 1
528767 99528767 1001 86380 86390 1
528781 99528781 1001 86380 86390 1
528771 99528771 1001 86380 86390 1
528581 99528581 1001 86380 86390 1
528673 99528673 1001 86380 86390 1
528296 99528296 1001 86380 86390 1
528352 99528352 1001 86380 86390 1
528457 99528457 1001 86380 86390 1
528937 99528937 1001 86380 86390 1
528976 99528976 1001 86380 86390 1
529107 99529107 1001 86380 86390 1
528930 99528930 1001 86380 86390 1
529088 99529088 1001 86380 86390 1
529089 99529089 1001 86380 86390 1
529642 99529642 1001 86380 86390 1
529618 99529618 1001 86380 86390 1
529718 99529718 1001 86380 86390 1
529369 99529369 1001 86380 86390 1
529475 99529475 1001 86380 86390 1
529333 99529333 1001 86380 86390 1
529359 99529359 1001 86380 86390 1
529413 99529413 1001 86380 86390 1
529137 99529137 1001 86380 86390 1
529113 99529113 1001 86380 86390 1
529167 99529167 1001 86380 86390 1
529867 99529867 1001 86380 86390 1
529738 99529738 1001 86380 86390 1
529895 99529895 1001 86380 86390 1
529909 99529909 1001 86380 86390 1
529819 99529819 1001 86380 86390 1
529808 99529808 1001 86380 86390 1
529899 99529899 1001 86380 86390 1
529835 99529835 1001 86380 86390 1
529865 99529865 1001 86380 86390 1
529892 99529892 1001 86380 86390 1
530479 99530479 1001 86380 86390 1
530376 99530376 1001 86380 86390 1
530494 99530494 1001 86380 86390 1
530497 99530497 1001 86380 86390 1
530541 99530541 1001 86380 86390 1
530385 99530385 1001 86380 86390 1
530322 99530322 1001 86380 86390 1
530154 99530154 1001 86380 86390 1
530340 99530340 1001 86380 86390 1
530213 99530213 1001 86380 86390 1
529959 99529959 1001 86380 86390 1
530115 99530115 1001 86380 86390 1
529940 99529940 1001 86380 86390 1
530564 99530564 1001 86380 86390 1
530593 99530593 1001 86380 86390 1
531329 99531329 1001 86380 86390 1
531297 99531297 1001 86380 86390 1
531298 99531298 1001 86380 86390 1
531163 99531163 1001 86380 86390 1
531088 99531088 1001 86380 86390 1
530813 99530813 1001 86380 86390 1
530775 99530775 1001 86380 86390 1
530951 99530951 1001 86380 86390 1
531435 99531435 1001 86380 86390 1
531466 99531466 1001 86380 86390 1
531479 99531479 1001 86380 86390 1
532118 99532118 1001 86380 86390 1
532049 99532049 1001 86380 86390 1
531823 99531823 1001 86380 86390 1
531972 99531972 1001 86380 86390 1
532000 99532000 1001 86380 86390 1
531741 99531741 1001 86380 86390 1
531680 99531680 1001 86380 86390 1
531603 99531603 1001 86380 86390 1
531605 99531605 1001 86380 86390 1
531700 99531700 1001 86380 86390 1
531766 99531766 1001 86380 86390 1
532244 99532244 1001 86380 86390 1
532271 99532271 1001 86380 86390 1
532933 99532933 1001 86380 86390 1
532959 99532959 1001 86380 86390 1
532949 99532949 1001 86380 86390 1
532700 99532700 1001 86380 86390 1
532480 99532480 1001 86380 86390 1
532527 99532527 1001 86380 86390 1
533120 99533120 1001 86380 86390 1
533035 99533035 1001 86380 86390 1
533165 99533165 1001 86380 86390 1
533051 99533051 1001 86380 86390 1
533627 99533627 1001 86380 86390 1
533630 99533630 1001 86380 86390 1
533557 99533557 1001 86380 86390 1
533346 99533346 1001 86380 86390 1
533437 99533437 1001 86380 86390 1
533390 99533390 1001 86380 86390 1
534485 99534485 1001 86380 86390 1
534575 99534575 1001 86380 86390 1
534498 99534498 1001 86380 86390 1
534524 99534524 1001 86380 86390 1
534605 99534605 1001 86380 86390 1
534428 99534428 1001 86380 86390 1
534327 99534327 1001 86380 86390 1
534332 99534332 1001 86380 86390 1
534398 99534398 1001 86380 86390 1
534075 99534075 1001 86380 86390 1
534231 99534231 1001 86380 86390 1
534876 99534876 1001 86380 86390 1
534816 99534816 1001 86380 86390 1
534714 99534714 1001 86380 86390 1
535424 99535424 1001 86380 86390 1
535413 99535413 1001 86380 86390 1
535490 99535490 1001 86380 86390 1
535242 99535242 1001 86380 86390 1
534993 99534993 1001 86380 86390 1
535528 99535528 1001 86380 86390 1
536200 99536200 1001 86380 86390 1
536055 99536055 1001 86380 86390 1
536062 99536062 1001 86380 86390 1
535961 99535961 1001 86380 86390 1
535974 99535974 1001 86380 86390 1
535727 99535727 1001 86380 86390 1
535728 99535728 1001 86380 86390 1
536403 99536403 1001 86380 86390 1
536481 99536481 1001 86380 86390 1
536507 99536507 1001 86380 86390 1
536357 99536357 1001 86380 86390 1
536513 99536513 1001 86380 86390 1
536501 99536501 1001 86380 86390 1
537047 99537047 1001 86380 86390 1
537099 99537099 1001 86380 86390 1
537089 99537089 1001 86380 86390 1
537138 99537138 1001 86380 86390 1
537094 99537094 1001 86380 86390 1
536906 99536906 1001 86380 86390 1
536646 99536646 1001 86380 86390 1
537327 99537327 1001 86380 86390 1
537828 99537828 1001 86380 86390 1
537842 99537842 1001 86380 86390 1
537592 99537592 1001 86380 86390 1
537511 99537511 1001 86380 86390 1
537999 99537999 1001 86380 86390 1
538119 99538119 1001 86380 86390 1
538107 99538107 1001 86380 86390 1
538095 99538095 1001 86380 86390 1
538713 99538713 1001 86380 86390 1
538726 99538726 1001 86380 86390 1
538704 99538704 1001 86380 86390 1
538724 99538724 1001 86380 86390 1
538571 99538571 1001 86380 86390 1
538542 99538542 1001 86380 86390 1
538557 99538557 1001 86380 86390 1
538334 99538334 1001 86380 86390 1
538851 99538851 1001 86380 86390 1
538890 99538890 1001 86380 86390 1
538984 99538984 1001 86380 86390 1
539014 99539014 1001 86380 86390 1
539635 99539635 1001 86380 86390 1
539408 99539408 1001 86380 86390 1
539137 99539137 1001 86380 86390 1
539178 99539178 1001 86380 86390 1
539225 99539225 1001 86380 86390 1
539044 99539044 1001 86380 86390 1
539437 99539437 1001 86380 86390 1
539803 99539803 1001 86380 86390 1
539754 99539754 1001 86380 86390 1
539780 99539780 1001 86380 86390 1
540406 99540406 1001 86380 86390 1
540279 99540279 1001 86380 86390 1
540384 99540384 1001 86380 86390 1
540448 99540448 1001 86380 86390 1
540361 99540361 1001 86380 86390 1
540204 99540204 1001 86380 86390 1
540193 99540193 1001 86380 86390 1
539951 99539951 1001 86380 86390 1
539901 99539901 1001 86380 86390 1
539929 99539929 1001 86380 86390 1
540036 99540036 1001 86380 86390 1
540600 99540600 1001 86380 86390 1
540592 99540592 1001 86380 86390 1
541238 99541238 1001 86380 86390 1
541253 99541253 1001 86380 86390 1
540933 99540933 1001 86380 86390 1
541053 99541053 1001 86380 86390 1
540928 99540928 1001 86380 86390 1
540981 99540981 1001 86380 86390 1
541034 99541034 1001 86380 86390 1
540845 99540845 1001 86380 86390 1
540705 99540705 1001 86380 86390 1
541435 99541435 1001 86380 86390 1
541374 99541374 1001 86380 86390 1
541482 99541482 1001 86380 86390 1
541929 99541929 1001 86380 86390 1
541790 99541790 1001 86380 86390 1
541868 99541868 1001 86380 86390 1
541794 99541794 1001 86380 86390 1
542247 99542247 1001 86380 86390 1
542187 99542187 1001 86380 86390 1
542282 99542282 1001 86380 86390 1
542916 99542916 1001 86380 86390 1
542784 99542784 1001 86380 86390 1
542934 99542934 1001 86380 86390 1
542588 99542588 1001 86380 86390 1
542552 99542552 1001 86380 86390 1
542541 99542541 1001 86380 86390 1
542453 99542453 1001 86380 86390 1
543087 99543087 1001 86380 86390 1
542973 99542973 1001 86380 86390 1
542967 99542967 1001 86380 86390 1
543768 99543768 1001 86380 86390 1
543442 99543442 1001 86380 86390 1
543285 99543285 1001 86380 86390 1
543158 99543158 1001 86380 86390 1
543872 99543872 1001 86380 86390 1
543810 99543810 1001 86380 86390 1
543812 99543812 1001 86380 86390 1
543801 99543801 1001 86380 86390 1
543870 99543870 1001 86380 86390 1
544213 99544213 1001 86380 86390 1
544218 99544218 1001 86380 86390 1
544231 99544231 1001 86380 86390 1
544297 99544297 1001 86380 86390 1
544324 99544324 1001 86380 86390 1
544376 99544376 1001 86380 86390 1
544208 99544208 1001 86380 86390 1
544119 99544119 1001 86380 86390 1
544132 99544132 1001 86380 86390 1
544184 99544184 1001 86380 86390 1
544006 99544006 1001 86380 86390 1
544033 99544033 1001 86380 86390 1
544102 99544102 1001 86380 86390 1
544168 99544168 1001 86380 86390 1
544672 99544672 1001 86380 86390 1
539820 1127 1001 38190 38489 1
539836 824 1002 34220 42089 1
400033 99400033 1001 86380 86390 1
400275 99400275 1001 86380 86390 1
400519 99400519 1001 86380 86390 1
400449 99400449 1001 86380 86390 1
400683 99400683 1001 86380 86390 1
400743 99400743 1001 86380 86390 1
400817 99400817 1001 86380 86390 1
400910 99400910 1001 86380 86390 1
401142 99401142 1001 86380 86390 1
401866 99401866 1001 86380 86390 1
402166 99402166 1001 86380 86390 1
402104 99402104 1001 86380 86390 1
402267 99402267 1001 86380 86390 1
402456 99402456 1001 86380 86390 1
402674 99402674 1001 86380 86390 1
402705 99402705 1001 86380 86390 1
402734 99402734 1001 86380 86390 1
402764 99402764 1001 86380 86390 1
402811 99402811 1001 86380 86390 1
402837 99402837 1001 86380 86390 1
402894 99402894 1001 86380 86390 1
403413 99403413 1001 86380 86390 1
403493 99403493 1001 86380 86390 1
403476 99403476 1001 86380 86390 1
403906 99403906 1001 86380 86390 1
404151 99404151 1001 86380 86390 1
404187 99404187 1001 86380 86390 1
404340 99404340 1001 86380 86390 1
404523 99404523 1001 86380 86390 1
404542 99404542 1001 86380 86390 1
404688 99404688 1001 86380 86390 1
404868 99404868 1001 86380 86390 1
404900 99404900 1001 86380 86390 1
405162 99405162 1001 86380 86390 1
405198 99405198 1001 86380 86390 1
405234 99405234 1001 86380 86390 1
405240 99405240 1001 86380 86390 1
405506 99405506 1001 86380 86390 1
405582 99405582 1001 86380 86390 1
405641 99405641 1001 86380 86390 1
405725 99405725 1001 86380 86390 1
405669 99405669 1001 86380 86390 1
405910 99405910 1001 86380 86390 1
406032 99406032 1001 86380 86390 1
406082 99406082 1001 86380 86390 1
406011 99406011 1001 86380 86390 1
406014 99406014 1001 86380 86390 1
406224 99406224 1001 86380 86390 1
406326 99406326 1001 86380 86390 1
406447 99406447 1001 86380 86390 1
406589 99406589 1001 86380 86390 1
406499 99406499 1001 86380 86390 1
407000 99407000 1001 86380 86390 1
407039 99407039 1001 86380 86390 1
407121 99407121 1001 86380 86390 1
407046 99407046 1001 86380 86390 1
407188 99407188 1001 86380 86390 1
407357 99407357 1001 86380 86390 1
407474 99407474 1001 86380 86390 1
407571 99407571 1001 86380 86390 1
407660 99407660 1001 86380 86390 1
407709 99407709 1001 86380 86390 1
407906 99407906 1001 86380 86390 1
408013 99408013 1001 86380 86390 1
408119 99408119 1001 86380 86390 1
408252 99408252 1001 86380 86390 1
408290 99408290 1001 86380 86390 1
408380 99408380 1001 86380 86390 1
408457 99408457 1001 86380 86390 1
408503 99408503 1001 86380 86390 1
408532 99408532 1001 86380 86390 1
408688 99408688 1001 86380 86390 1
408693 99408693 1001 86380 86390 1
408875 99408875 1001 86380 86390 1
409070 99409070 1001 86380 86390 1
409028 99409028 1001 86380 86390 1
409123 99409123 1001 86380 86390 1
409155 99409155 1001 86380 86390 1
409786 99409786 1001 86380 86390 1
409801 99409801 1001 86380 86390 1
409966 99409966 1001 86380 86390 1
409967 99409967 1001 86380 86390 1
410800 99410800 1001 86380 86390 1
410825 99410825 1001 86380 86390 1
411051 99411051 1001 86380 86390 1
411216 99411216 1001 86380 86390 1
411498 99411498 1001 86380 86390 1
411704 99411704 1001 86380 86390 1
411694 99411694 1001 86380 86390 1
412133 99412133 1001 86380 86390 1
412241 99412241 1001 86380 86390 1
412192 99412192 1001 86380 86390 1
412340 99412340 1001 86380 86390 1
412459 99412459 1001 86380 86390 1
413450 99413450 1001 86380 86390 1
413327 99413327 1001 86380 86390 1
413216 99413216 1001 86380 86390 1
413149 99413149 1001 86380 86390 1
413174 99413174 1001 86380 86390 1
412949 99412949 1001 86380 86390 1
412779 99412779 1001 86380 86390 1
412540 99412540 1001 86380 86390 1
412741 99412741 1001 86380 86390 1
412795 99412795 1001 86380 86390 1
414034 99414034 1001 86380 86390 1
414095 99414095 1001 86380 86390 1
413910 99413910 1001 86380 86390 1
413937 99413937 1001 86380 86390 1
415259 99415259 1001 86380 86390 1
415177 99415177 1001 86380 86390 1
415105 99415105 1001 86380 86390 1
415159 99415159 1001 86380 86390 1
415303 99415303 1001 86380 86390 1
414944 99414944 1001 86380 86390 1
414657 99414657 1001 86380 86390 1
414868 99414868 1001 86380 86390 1
414665 99414665 1001 86380 86390 1
414213 99414213 1001 86380 86390 1
414189 99414189 1001 86380 86390 1
415626 99415626 1001 86380 86390 1
416744 99416744 1001 86380 86390 1
416820 99416820 1001 86380 86390 1
416965 99416965 1001 86380 86390 1
416748 99416748 1001 86380 86390 1
416982 99416982 1001 86380 86390 1
416811 99416811 1001 86380 86390 1
416233 99416233 1001 86380 86390 1
416351 99416351 1001 86380 86390 1
416224 99416224 1001 86380 86390 1
416306 99416306 1001 86380 86390 1
416071 99416071 1001 86380 86390 1
417219 99417219 1001 86380 86390 1
417319 99417319 1001 86380 86390 1
417112 99417112 1001 86380 86390 1
417371 99417371 1001 86380 86390 1
417468 99417468 1001 86380 86390 1
418509 99418509 1001 86380 86390 1
418218 99418218 1001 86380 86390 1
418432 99418432 1001 86380 86390 1
418305 99418305 1001 86380 86390 1
418202 99418202 1001 86380 86390 1
418043 99418043 1001 86380 86390 1
418100 99418100 1001 86380 86390 1
418356 99418356 1001 86380 86390 1
417835 99417835 1001 86380 86390 1
417733 99417733 1001 86380 86390 1
419136 99419136 1001 86380 86390 1
419185 99419185 1001 86380 86390 1
420152 99420152 1001 86380 86390 1
420399 99420399 1001 86380 86390 1
420300 99420300 1001 86380 86390 1
420044 99420044 1001 86380 86390 1
419680 99419680 1001 86380 86390 1
419873 99419873 1001 86380 86390 1
420029 99420029 1001 86380 86390 1
419220 99419220 1001 86380 86390 1
420568 99420568 1001 86380 86390 1
420701 99420701 1001 86380 86390 1
420767 99420767 1001 86380 86390 1
422026 99422026 1001 86380 86390 1
421945 99421945 1001 86380 86390 1
422007 99422007 1001 86380 86390 1
421378 99421378 1001 86380 86390 1
421646 99421646 1001 86380 86390 1
421653 99421653 1001 86380 86390 1
421683 99421683 1001 86380 86390 1
421334 99421334 1001 86380 86390 1
421473 99421473 1001 86380 86390 1
420964 99420964 1001 86380 86390 1
422196 99422196 1001 86380 86390 1
422509 99422509 1001 86380 86390 1
422394 99422394 1001 86380 86390 1
422432 99422432 1001 86380 86390 1
423520 99423520 1001 86380 86390 1
423351 99423351 1001 86380 86390 1
423028 99423028 1001 86380 86390 1
423134 99423134 1001 86380 86390 1
423014 99423014 1001 86380 86390 1
423080 99423080 1001 86380 86390 1
422798 99422798 1001 86380 86390 1
422555 99422555 1001 86380 86390 1
423916 99423916 1001 86380 86390 1
423966 99423966 1001 86380 86390 1
422943 99422943 1001 86380 86390 1
423874 99423874 1001 86380 86390 1
424116 99424116 1001 86380 86390 1
425313 99425313 1001 86380 86390 1
424907 99424907 1001 86380 86390 1
424764 99424764 1001 86380 86390 1
424555 99424555 1001 86380 86390 1
424408 99424408 1001 86380 86390 1
424310 99424310 1001 86380 86390 1
424592 99424592 1001 86380 86390 1
425668 99425668 1001 86380 86390 1
425649 99425649 1001 86380 86390 1
426898 99426898 1001 86380 86390 1
426890 99426890 1001 86380 86390 1
426412 99426412 1001 86380 86390 1
426095 99426095 1001 86380 86390 1
426051 99426051 1001 86380 86390 1
426222 99426222 1001 86380 86390 1
426171 99426171 1001 86380 86390 1
426108 99426108 1001 86380 86390 1
426109 99426109 1001 86380 86390 1
427220 99427220 1001 86380 86390 1
427368 99427368 1001 86380 86390 1
428375 99428375 1001 86380 86390 1
428720 99428720 1001 86380 86390 1
428246 99428246 1001 86380 86390 1
428247 99428247 1001 86380 86390 1
427713 99427713 1001 86380 86390 1
427745 99427745 1001 86380 86390 1
428817 99428817 1001 86380 86390 1
428829 99428829 1001 86380 86390 1
428972 99428972 1001 86380 86390 1
428973 99428973 1001 86380 86390 1
428981 99428981 1001 86380 86390 1
430157 99430157 1001 86380 86390 1
430261 99430261 1001 86380 86390 1
430061 99430061 1001 86380 86390 1
429917 99429917 1001 86380 86390 1
429179 99429179 1001 86380 86390 1
429356 99429356 1001 86380 86390 1
429465 99429465 1001 86380 86390 1
429177 99429177 1001 86380 86390 1
430570 99430570 1001 86380 86390 1
430630 99430630 1001 86380 86390 1
430654 99430654 1001 86380 86390 1
431673 99431673 1001 86380 86390 1
431742 99431742 1001 86380 86390 1
431664 99431664 1001 86380 86390 1
432049 99432049 1001 86380 86390 1
431300 99431300 1001 86380 86390 1
431126 99431126 1001 86380 86390 1
431047 99431047 1001 86380 86390 1
430995 99430995 1001 86380 86390 1
432228 99432228 1001 86380 86390 1
433485 99433485 1001 86380 86390 1
433396 99433396 1001 86380 86390 1
433620 99433620 1001 86380 86390 1
433292 99433292 1001 86380 86390 1
433196 99433196 1001 86380 86390 1
432935 99432935 1001 86380 86390 1
432581 99432581 1001 86380 86390 1
432653 99432653 1001 86380 86390 1
432834 99432834 1001 86380 86390 1
432501 99432501 1001 86380 86390 1
432621 99432621 1001 86380 86390 1
432839 99432839 1001 86380 86390 1
432623 99432623 1001 86380 86390 1
432518 99432518 1001 86380 86390 1
432524 99432524 1001 86380 86390 1
433829 99433829 1001 86380 86390 1
433815 99433815 1001 86380 86390 1
434119 99434119 1001 86380 86390 1
434007 99434007 1001 86380 86390 1
433802 99433802 1001 86380 86390 1
435329 99435329 1001 86380 86390 1
435393 99435393 1001 86380 86390 1
435128 99435128 1001 86380 86390 1
434691 99434691 1001 86380 86390 1
434388 99434388 1001 86380 86390 1
434280 99434280 1001 86380 86390 1
434281 99434281 1001 86380 86390 1
434395 99434395 1001 86380 86390 1
437004 99437004 1001 86380 86390 1
437102 99437102 1001 86380 86390 1
437125 99437125 1001 86380 86390 1
436450 99436450 1001 86380 86390 1
436345 99436345 1001 86380 86390 1
436426 99436426 1001 86380 86390 1
436480 99436480 1001 86380 86390 1
436376 99436376 1001 86380 86390 1
436358 99436358 1001 86380 86390 1
436537 99436537 1001 86380 86390 1
436312 99436312 1001 86380 86390 1
436157 99436157 1001 86380 86390 1
437243 99437243 1001 86380 86390 1
300097 99300097 1001 86380 86390 1
300078 99300078 1001 86380 86390 1
300682 99300682 1001 86380 86390 1
300631 99300631 1001 86380 86390 1
300659 99300659 1001 86380 86390 1
300716 99300716 1001 86380 86390 1
300721 99300721 1001 86380 86390 1
300384 99300384 1001 86380 86390 1
300413 99300413 1001 86380 86390 1
300402 99300402 1001 86380 86390 1
300305 99300305 1001 86380 86390 1
300271 99300271 1001 86380 86390 1
300197 99300197 1001 86380 86390 1
300843 99300843 1001 86380 86390 1
300805 99300805 1001 86380 86390 1
300818 99300818 1001 86380 86390 1
300748 99300748 1001 86380 86390 1
301517 99301517 1001 86380 86390 1
301341 99301341 1001 86380 86390 1
300968 99300968 1001 86380 86390 1
301593 99301593 1001 86380 86390 1
301608 99301608 1001 86380 86390 1
301724 99301724 1001 86380 86390 1
301705 99301705 1001 86380 86390 1
302254 99302254 1001 86380 86390 1
302203 99302203 1001 86380 86390 1
302338 99302338 1001 86380 86390 1
302199 99302199 1001 86380 86390 1
301981 99301981 1001 86380 86390 1
302050 99302050 1001 86380 86390 1
301989 99301989 1001 86380 86390 1
302120 99302120 1001 86380 86390 1
302095 99302095 1001 86380 86390 1
302096 99302096 1001 86380 86390 1
302123 99302123 1001 86380 86390 1
302149 99302149 1001 86380 86390 1
301940 99301940 1001 86380 86390 1
301798 99301798 1001 86380 86390 1
302418 99302418 1001 86380 86390 1
302444 99302444 1001 86380 86390 1
302419 99302419 1001 86380 86390 1
303074 99303074 1001 86380 86390 1
303203 99303203 1001 86380 86390 1
302899 99302899 1001 86380 86390 1
302865 99302865 1001 86380 86390 1
302842 99302842 1001 86380 86390 1
302933 99302933 1001 86380 86390 1
302934 99302934 1001 86380 86390 1
302612 99302612 1001 86380 86390 1
302632 99302632 1001 86380 86390 1
303380 99303380 1001 86380 86390 1
303319 99303319 1001 86380 86390 1
303908 99303908 1001 86380 86390 1
303965 99303965 1001 86380 86390 1
303662 99303662 1001 86380 86390 1
303556 99303556 1001 86380 86390 1
303429 99303429 1001 86380 86390 1
303483 99303483 1001 86380 86390 1
304110 99304110 1001 86380 86390 1
304167 99304167 1001 86380 86390 1
304158 99304158 1001 86380 86390 1
304679 99304679 1001 86380 86390 1
304694 99304694 1001 86380 86390 1
304759 99304759 1001 86380 86390 1
304802 99304802 1001 86380 86390 1
304686 99304686 1001 86380 86390 1
304541 99304541 1001 86380 86390 1
304368 99304368 1001 86380 86390 1
304318 99304318 1001 86380 86390 1
304322 99304322 1001 86380 86390 1
304439 99304439 1001 86380 86390 1
304246 99304246 1001 86380 86390 1
304247 99304247 1001 86380 86390 1
304248 99304248 1001 86380 86390 1
304885 99304885 1001 86380 86390 1
304886 99304886 1001 86380 86390 1
305049 99305049 1001 86380 86390 1
305649 99305649 1001 86380 86390 1
305591 99305591 1001 86380 86390 1
305514 99305514 1001 86380 86390 1
305595 99305595 1001 86380 86390 1
305455 99305455 1001 86380 86390 1
305308 99305308 1001 86380 86390 1
305440 99305440 1001 86380 86390 1
305157 99305157 1001 86380 86390 1
305210 99305210 1001 86380 86390 1
305097 99305097 1001 86380 86390 1
305110 99305110 1001 86380 86390 1
305138 99305138 1001 86380 86390 1
500179 99500179 1001 86380 86390 1
500104 99500104 1001 86380 86390 1
500108 99500108 1001 86380 86390 1
500188 99500188 1001 86380 86390 1
500750 99500750 1001 86380 86390 1
500752 99500752 1001 86380 86390 1
500318 99500318 1001 86380 86390 1
500331 99500331 1001 86380 86390 1
500334 99500334 1001 86380 86390 1
500980 99500980 1001 86380 86390 1
500942 99500942 1001 86380 86390 1
500826 99500826 1001 86380 86390 1
500869 99500869 1001 86380 86390 1
501639 99501639 1001 86380 86390 1
501605 99501605 1001 86380 86390 1
501579 99501579 1001 86380 86390 1
501243 99501243 1001 86380 86390 1
501275 99501275 1001 86380 86390 1
501314 99501314 1001 86380 86390 1
501250 99501250 1001 86380 86390 1
501342 99501342 1001 86380 86390 1
501226 99501226 1001 86380 86390 1
501136 99501136 1001 86380 86390 1
501202 99501202 1001 86380 86390 1
501022 99501022 1001 86380 86390 1
501114 99501114 1001 86380 86390 1
501154 99501154 1001 86380 86390 1
501642 99501642 1001 86380 86390 1
501765 99501765 1001 86380 86390 1
502418 99502418 1001 86380 86390 1
502411 99502411 1001 86380 86390 1
502223 99502223 1001 86380 86390 1
502133 99502133 1001 86380 86390 1
502140 99502140 1001 86380 86390 1
501913 99501913 1001 86380 86390 1
501952 99501952 1001 86380 86390 1
501864 99501864 1001 86380 86390 1
502008 99502008 1001 86380 86390 1
501984 99501984 1001 86380 86390 1
502623 99502623 1001 86380 86390 1
502507 99502507 1001 86380 86390 1
502638 99502638 1001 86380 86390 1
502535 99502535 1001 86380 86390 1
502514 99502514 1001 86380 86390 1
503254 99503254 1001 86380 86390 1
503242 99503242 1001 86380 86390 1
503230 99503230 1001 86380 86390 1
503169 99503169 1001 86380 86390 1
503094 99503094 1001 86380 86390 1
503158 99503158 1001 86380 86390 1
503279 99503279 1001 86380 86390 1
503284 99503284 1001 86380 86390 1
503239 99503239 1001 86380 86390 1
503078 99503078 1001 86380 86390 1
502898 99502898 1001 86380 86390 1
502800 99502800 1001 86380 86390 1
503306 99503306 1001 86380 86390 1
503311 99503311 1001 86380 86390 1
503340 99503340 1001 86380 86390 1
504031 99504031 1001 86380 86390 1
503916 99503916 1001 86380 86390 1
503956 99503956 1001 86380 86390 1
504101 99504101 1001 86380 86390 1
503741 99503741 1001 86380 86390 1
503524 99503524 1001 86380 86390 1
503681 99503681 1001 86380 86390 1
503605 99503605 1001 86380 86390 1
503658 99503658 1001 86380 86390 1
504250 99504250 1001 86380 86390 1
504204 99504204 1001 86380 86390 1
504244 99504244 1001 86380 86390 1
504881 99504881 1001 86380 86390 1
504557 99504557 1001 86380 86390 1
504703 99504703 1001 86380 86390 1
504616 99504616 1001 86380 86390 1
504735 99504735 1001 86380 86390 1
504506 99504506 1001 86380 86390 1
504470 99504470 1001 86380 86390 1
504369 99504369 1001 86380 86390 1
504973 99504973 1001 86380 86390 1
505065 99505065 1001 86380 86390 1
505514 99505514 1001 86380 86390 1
505481 99505481 1001 86380 86390 1
505369 99505369 1001 86380 86390 1
505227 99505227 1001 86380 86390 1
505324 99505324 1001 86380 86390 1
505845 99505845 1001 86380 86390 1
505821 99505821 1001 86380 86390 1
505963 99505963 1001 86380 86390 1
505942 99505942 1001 86380 86390 1
505852 99505852 1001 86380 86390 1
505972 99505972 1001 86380 86390 1
505856 99505856 1001 86380 86390 1
506561 99506561 1001 86380 86390 1
506421 99506421 1001 86380 86390 1
506382 99506382 1001 86380 86390 1
505988 99505988 1001 86380 86390 1
505981 99505981 1001 86380 86390 1
506078 99506078 1001 86380 86390 1
506795 99506795 1001 86380 86390 1
507347 99507347 1001 86380 86390 1
507278 99507278 1001 86380 86390 1
507369 99507369 1001 86380 86390 1
507345 99507345 1001 86380 86390 1
507011 99507011 1001 86380 86390 1
507041 99507041 1001 86380 86390 1
507125 99507125 1001 86380 86390 1
506866 99506866 1001 86380 86390 1
506974 99506974 1001 86380 86390 1
507488 99507488 1001 86380 86390 1
508222 99508222 1001 86380 86390 1
508113 99508113 1001 86380 86390 1
508225 99508225 1001 86380 86390 1
508128 99508128 1001 86380 86390 1
508240 99508240 1001 86380 86390 1
507905 99507905 1001 86380 86390 1
507848 99507848 1001 86380 86390 1
507668 99507668 1001 86380 86390 1
508329 99508329 1001 86380 86390 1
508396 99508396 1001 86380 86390 1
508409 99508409 1001 86380 86390 1
508896 99508896 1001 86380 86390 1
508937 99508937 1001 86380 86390 1
509059 99509059 1001 86380 86390 1
509010 99509010 1001 86380 86390 1
508763 99508763 1001 86380 86390 1
508855 99508855 1001 86380 86390 1
508572 99508572 1001 86380 86390 1
508600 99508600 1001 86380 86390 1
508554 99508554 1001 86380 86390 1
509240 99509240 1001 86380 86390 1
509205 99509205 1001 86380 86390 1
509167 99509167 1001 86380 86390 1
509186 99509186 1001 86380 86390 1
509734 99509734 1001 86380 86390 1
509801 99509801 1001 86380 86390 1
509807 99509807 1001 86380 86390 1
509822 99509822 1001 86380 86390 1
509554 99509554 1001 86380 86390 1
509533 99509533 1001 86380 86390 1
509598 99509598 1001 86380 86390 1
509573 99509573 1001 86380 86390 1
509562 99509562 1001 86380 86390 1
509403 99509403 1001 86380 86390 1
510081 99510081 1001 86380 86390 1
509928 99509928 1001 86380 86390 1
509985 99509985 1001 86380 86390 1
510025 99510025 1001 86380 86390 1
510639 99510639 1001 86380 86390 1
510627 99510627 1001 86380 86390 1
510513 99510513 1001 86380 86390 1
510490 99510490 1001 86380 86390 1
510492 99510492 1001 86380 86390 1
510442 99510442 1001 86380 86390 1
510238 99510238 1001 86380 86390 1
510290 99510290 1001 86380 86390 1
510274 99510274 1001 86380 86390 1
510523 99510523 1001 86380 86390 1
511438 99511438 1001 86380 86390 1
511499 99511499 1001 86380 86390 1
511542 99511542 1001 86380 86390 1
511514 99511514 1001 86380 86390 1
511398 99511398 1001 86380 86390 1
511326 99511326 1001 86380 86390 1
511211 99511211 1001 86380 86390 1
511215 99511215 1001 86380 86390 1
511282 99511282 1001 86380 86390 1
510984 99510984 1001 86380 86390 1
511010 99511010 1001 86380 86390 1
511124 99511124 1001 86380 86390 1
511008 99511008 1001 86380 86390 1
511139 99511139 1001 86380 86390 1
511680 99511680 1001 86380 86390 1
511757 99511757 1001 86380 86390 1
512226 99512226 1001 86380 86390 1
512351 99512351 1001 86380 86390 1
512357 99512357 1001 86380 86390 1
512365 99512365 1001 86380 86390 1
512022 99512022 1001 86380 86390 1
512101 99512101 1001 86380 86390 1
512066 99512066 1001 86380 86390 1
511949 99511949 1001 86380 86390 1
511939 99511939 1001 86380 86390 1
512484 99512484 1001 86380 86390 1
513170 99513170 1001 86380 86390 1
513079 99513079 1001 86380 86390 1
513123 99513123 1001 86380 86390 1
513189 99513189 1001 86380 86390 1
512861 99512861 1001 86380 86390 1
512914 99512914 1001 86380 86390 1
512972 99512972 1001 86380 86390 1
512895 99512895 1001 86380 86390 1
512745 99512745 1001 86380 86390 1
513360 99513360 1001 86380 86390 1
513298 99513298 1001 86380 86390 1
513207 99513207 1001 86380 86390 1
513380 99513380 1001 86380 86390 1
513406 99513406 1001 86380 86390 1
514015 99514015 1001 86380 86390 1
513787 99513787 1001 86380 86390 1
513704 99513704 1001 86380 86390 1
513682 99513682 1001 86380 86390 1
513592 99513592 1001 86380 86390 1
513618 99513618 1001 86380 86390 1
513606 99513606 1001 86380 86390 1
513498 99513498 1001 86380 86390 1
513591 99513591 1001 86380 86390 1
514203 99514203 1001 86380 86390 1
514114 99514114 1001 86380 86390 1
514127 99514127 1001 86380 86390 1
514063 99514063 1001 86380 86390 1
514232 99514232 1001 86380 86390 1
514182 99514182 1001 86380 86390 1
514718 99514718 1001 86380 86390 1
514836 99514836 1001 86380 86390 1
514714 99514714 1001 86380 86390 1
514486 99514486 1001 86380 86390 1
514515 99514515 1001 86380 86390 1
514599 99514599 1001 86380 86390 1
514288 99514288 1001 86380 86390 1
514440 99514440 1001 86380 86390 1
514950 99514950 1001 86380 86390 1
515606 99515606 1001 86380 86390 1
515440 99515440 1001 86380 86390 1
515321 99515321 1001 86380 86390 1
515143 99515143 1001 86380 86390 1
515249 99515249 1001 86380 86390 1
515187 99515187 1001 86380 86390 1
515138 99515138 1001 86380 86390 1
515721 99515721 1001 86380 86390 1
515723 99515723 1001 86380 86390 1
515777 99515777 1001 86380 86390 1
515803 99515803 1001 86380 86390 1
515795 99515795 1001 86380 86390 1
516348 99516348 1001 86380 86390 1
516457 99516457 1001 86380 86390 1
516101 99516101 1001 86380 86390 1
515891 99515891 1001 86380 86390 1
516612 99516612 1001 86380 86390 1
516606 99516606 1001 86380 86390 1
517158 99517158 1001 86380 86390 1
517238 99517238 1001 86380 86390 1
517213 99517213 1001 86380 86390 1
517334 99517334 1001 86380 86390 1
517332 99517332 1001 86380 86390 1
517002 99517002 1001 86380 86390 1
517003 99517003 1001 86380 86390 1
516991 99516991 1001 86380 86390 1
517059 99517059 1001 86380 86390 1
517034 99517034 1001 86380 86390 1
517127 99517127 1001 86380 86390 1
516914 99516914 1001 86380 86390 1
516722 99516722 1001 86380 86390 1
517463 99517463 1001 86380 86390 1
517436 99517436 1001 86380 86390 1
517896 99517896 1001 86380 86390 1
517796 99517796 1001 86380 86390 1
517913 99517913 1001 86380 86390 1
517645 99517645 1001 86380 86390 1
517672 99517672 1001 86380 86390 1
517647 99517647 1001 86380 86390 1
517662 99517662 1001 86380 86390 1
517663 99517663 1001 86380 86390 1
517666 99517666 1001 86380 86390 1
517643 99517643 1001 86380 86390 1
518367 99518367 1001 86380 86390 1
518229 99518229 1001 86380 86390 1
518274 99518274 1001 86380 86390 1
518365 99518365 1001 86380 86390 1
518875 99518875 1001 86380 86390 1
518902 99518902 1001 86380 86390 1
518970 99518970 1001 86380 86390 1
518921 99518921 1001 86380 86390 1
518617 99518617 1001 86380 86390 1
518633 99518633 1001 86380 86390 1
518685 99518685 1001 86380 86390 1
518742 99518742 1001 86380 86390 1
519140 99519140 1001 86380 86390 1
519686 99519686 1001 86380 86390 1
519776 99519776 1001 86380 86390 1
519713 99519713 1001 86380 86390 1
519746 99519746 1001 86380 86390 1
519573 99519573 1001 86380 86390 1
519554 99519554 1001 86380 86390 1
519325 99519325 1001 86380 86390 1
519396 99519396 1001 86380 86390 1
519334 99519334 1001 86380 86390 1
519955 99519955 1001 86380 86390 1
519947 99519947 1001 86380 86390 1
519819 99519819 1001 86380 86390 1
519834 99519834 1001 86380 86390 1
520450 99520450 1001 86380 86390 1
520632 99520632 1001 86380 86390 1
520428 99520428 1001 86380 86390 1
520329 99520329 1001 86380 86390 1
520171 99520171 1001 86380 86390 1
520122 99520122 1001 86380 86390 1
520795 99520795 1001 86380 86390 1
520731 99520731 1001 86380 86390 1
521416 99521416 1001 86380 86390 1
521340 99521340 1001 86380 86390 1
521341 99521341 1001 86380 86390 1
521397 99521397 1001 86380 86390 1
521320 99521320 1001 86380 86390 1
521157 99521157 1001 86380 86390 1
[truncated: 4,081,508 more chars]
