# Supplementary material for: Fast and near-optimal monitoring for healthcare acquired infection outbreaks
Source: PLoS Comput Biol. 2019 Sep 16;15(9):e1007284. doi: 10.1371/journal.pcbi.1007284 (PMC6762212; doi:10.1371/journal.pcbi.1007284)
Supplement: S2 Data — (ZIP) [file pcbi.1007284.s007.zip › MobilityLogs2/HAISE_Carilion_all_visits_day_119.txt]

#Person location Sublocation StartTime EndTime Type
500747 661 1002 36816 41294 1
400104 99400104 1001 86380 86390 1
400053 99400053 1001 86380 86390 1
400228 99400228 1001 86380 86390 1
400295 99400295 1001 86380 86390 1
400256 99400256 1001 86380 86390 1
400512 99400512 1001 86380 86390 1
400729 99400729 1001 86380 86390 1
400772 99400772 1001 86380 86390 1
400723 99400723 1001 86380 86390 1
400780 99400780 1001 86380 86390 1
400970 99400970 1001 86380 86390 1
401007 99401007 1001 86380 86390 1
401084 99401084 1001 86380 86390 1
401261 99401261 1001 86380 86390 1
401458 99401458 1001 86380 86390 1
401532 99401532 1001 86380 86390 1
402275 99402275 1001 86380 86390 1
402491 99402491 1001 86380 86390 1
402849 99402849 1001 86380 86390 1
402921 99402921 1001 86380 86390 1
402923 99402923 1001 86380 86390 1
403170 99403170 1001 86380 86390 1
403223 99403223 1001 86380 86390 1
403228 99403228 1001 86380 86390 1
403750 99403750 1001 86380 86390 1
404218 99404218 1001 86380 86390 1
404212 99404212 1001 86380 86390 1
404475 99404475 1001 86380 86390 1
404641 99404641 1001 86380 86390 1
404760 99404760 1001 86380 86390 1
404879 99404879 1001 86380 86390 1
405210 99405210 1001 86380 86390 1
405265 99405265 1001 86380 86390 1
405331 99405331 1001 86380 86390 1
405461 99405461 1001 86380 86390 1
405515 99405515 1001 86380 86390 1
405575 99405575 1001 86380 86390 1
405625 99405625 1001 86380 86390 1
405931 99405931 1001 86380 86390 1
406146 99406146 1001 86380 86390 1
406363 99406363 1001 86380 86390 1
406287 99406287 1001 86380 86390 1
406650 99406650 1001 86380 86390 1
406769 99406769 1001 86380 86390 1
407070 99407070 1001 86380 86390 1
407136 99407136 1001 86380 86390 1
407228 99407228 1001 86380 86390 1
407294 99407294 1001 86380 86390 1
407391 99407391 1001 86380 86390 1
407647 99407647 1001 86380 86390 1
407592 99407592 1001 86380 86390 1
407893 99407893 1001 86380 86390 1
407964 99407964 1001 86380 86390 1
408287 99408287 1001 86380 86390 1
408306 99408306 1001 86380 86390 1
408438 99408438 1001 86380 86390 1
408651 99408651 1001 86380 86390 1
408790 99408790 1001 86380 86390 1
408827 99408827 1001 86380 86390 1
408940 99408940 1001 86380 86390 1
409063 99409063 1001 86380 86390 1
409100 99409100 1001 86380 86390 1
409365 99409365 1001 86380 86390 1
409447 99409447 1001 86380 86390 1
409616 99409616 1001 86380 86390 1
409699 99409699 1001 86380 86390 1
409908 99409908 1001 86380 86390 1
409967 99409967 1001 86380 86390 1
410154 99410154 1001 86380 86390 1
410303 99410303 1001 86380 86390 1
410319 99410319 1001 86380 86390 1
410521 99410521 1001 86380 86390 1
410529 99410529 1001 86380 86390 1
410557 99410557 1001 86380 86390 1
410592 99410592 1001 86380 86390 1
410709 99410709 1001 86380 86390 1
410646 99410646 1001 86380 86390 1
410868 99410868 1001 86380 86390 1
410849 99410849 1001 86380 86390 1
411024 99411024 1001 86380 86390 1
412205 99412205 1001 86380 86390 1
412352 99412352 1001 86380 86390 1
413649 99413649 1001 86380 86390 1
413438 99413438 1001 86380 86390 1
413487 99413487 1001 86380 86390 1
413394 99413394 1001 86380 86390 1
413490 99413490 1001 86380 86390 1
413399 99413399 1001 86380 86390 1
412694 99412694 1001 86380 86390 1
412640 99412640 1001 86380 86390 1
412761 99412761 1001 86380 86390 1
413874 99413874 1001 86380 86390 1
414009 99414009 1001 86380 86390 1
414930 99414930 1001 86380 86390 1
414886 99414886 1001 86380 86390 1
414858 99414858 1001 86380 86390 1
414201 99414201 1001 86380 86390 1
414480 99414480 1001 86380 86390 1
414259 99414259 1001 86380 86390 1
414419 99414419 1001 86380 86390 1
414447 99414447 1001 86380 86390 1
414473 99414473 1001 86380 86390 1
415368 99415368 1001 86380 86390 1
416822 99416822 1001 86380 86390 1
416551 99416551 1001 86380 86390 1
416543 99416543 1001 86380 86390 1
416462 99416462 1001 86380 86390 1
416514 99416514 1001 86380 86390 1
415861 99415861 1001 86380 86390 1
416038 99416038 1001 86380 86390 1
415877 99415877 1001 86380 86390 1
417491 99417491 1001 86380 86390 1
417492 99417492 1001 86380 86390 1
418746 99418746 1001 86380 86390 1
418784 99418784 1001 86380 86390 1
418059 99418059 1001 86380 86390 1
418387 99418387 1001 86380 86390 1
417738 99417738 1001 86380 86390 1
417921 99417921 1001 86380 86390 1
417827 99417827 1001 86380 86390 1
417756 99417756 1001 86380 86390 1
418928 99418928 1001 86380 86390 1
419161 99419161 1001 86380 86390 1
418911 99418911 1001 86380 86390 1
419194 99419194 1001 86380 86390 1
420279 99420279 1001 86380 86390 1
420084 99420084 1001 86380 86390 1
420006 99420006 1001 86380 86390 1
419716 99419716 1001 86380 86390 1
420053 99420053 1001 86380 86390 1
420030 99420030 1001 86380 86390 1
419491 99419491 1001 86380 86390 1
419267 99419267 1001 86380 86390 1
419349 99419349 1001 86380 86390 1
419524 99419524 1001 86380 86390 1
419433 99419433 1001 86380 86390 1
420663 99420663 1001 86380 86390 1
421846 99421846 1001 86380 86390 1
421820 99421820 1001 86380 86390 1
421378 99421378 1001 86380 86390 1
421550 99421550 1001 86380 86390 1
421442 99421442 1001 86380 86390 1
421520 99421520 1001 86380 86390 1
420845 99420845 1001 86380 86390 1
421230 99421230 1001 86380 86390 1
422502 99422502 1001 86380 86390 1
422200 99422200 1001 86380 86390 1
422154 99422154 1001 86380 86390 1
422517 99422517 1001 86380 86390 1
422321 99422321 1001 86380 86390 1
423345 99423345 1001 86380 86390 1
423468 99423468 1001 86380 86390 1
423188 99423188 1001 86380 86390 1
422680 99422680 1001 86380 86390 1
422539 99422539 1001 86380 86390 1
422660 99422660 1001 86380 86390 1
422872 99422872 1001 86380 86390 1
422694 99422694 1001 86380 86390 1
422677 99422677 1001 86380 86390 1
423828 99423828 1001 86380 86390 1
423868 99423868 1001 86380 86390 1
424022 99424022 1001 86380 86390 1
423998 99423998 1001 86380 86390 1
424061 99424061 1001 86380 86390 1
423788 99423788 1001 86380 86390 1
425172 99425172 1001 86380 86390 1
425326 99425326 1001 86380 86390 1
425257 99425257 1001 86380 86390 1
424667 99424667 1001 86380 86390 1
424765 99424765 1001 86380 86390 1
424808 99424808 1001 86380 86390 1
424913 99424913 1001 86380 86390 1
424750 99424750 1001 86380 86390 1
424529 99424529 1001 86380 86390 1
424271 99424271 1001 86380 86390 1
424466 99424466 1001 86380 86390 1
424582 99424582 1001 86380 86390 1
424583 99424583 1001 86380 86390 1
424199 99424199 1001 86380 86390 1
425664 99425664 1001 86380 86390 1
425777 99425777 1001 86380 86390 1
425007 99425007 1001 86380 86390 1
425410 99425410 1001 86380 86390 1
425697 99425697 1001 86380 86390 1
425414 99425414 1001 86380 86390 1
425592 99425592 1001 86380 86390 1
425649 99425649 1001 86380 86390 1
425467 99425467 1001 86380 86390 1
425708 99425708 1001 86380 86390 1
426824 99426824 1001 86380 86390 1
426759 99426759 1001 86380 86390 1
427001 99427001 1001 86380 86390 1
427028 99427028 1001 86380 86390 1
426427 99426427 1001 86380 86390 1
426335 99426335 1001 86380 86390 1
426291 99426291 1001 86380 86390 1
425960 99425960 1001 86380 86390 1
426050 99426050 1001 86380 86390 1
425944 99425944 1001 86380 86390 1
426055 99426055 1001 86380 86390 1
425900 99425900 1001 86380 86390 1
426168 99426168 1001 86380 86390 1
425876 99425876 1001 86380 86390 1
427168 99427168 1001 86380 86390 1
427469 99427469 1001 86380 86390 1
427383 99427383 1001 86380 86390 1
428630 99428630 1001 86380 86390 1
428409 99428409 1001 86380 86390 1
428694 99428694 1001 86380 86390 1
428553 99428553 1001 86380 86390 1
428261 99428261 1001 86380 86390 1
428128 99428128 1001 86380 86390 1
427957 99427957 1001 86380 86390 1
428316 99428316 1001 86380 86390 1
428336 99428336 1001 86380 86390 1
427779 99427779 1001 86380 86390 1
430181 99430181 1001 86380 86390 1
430036 99430036 1001 86380 86390 1
430355 99430355 1001 86380 86390 1
430114 99430114 1001 86380 86390 1
429604 99429604 1001 86380 86390 1
429578 99429578 1001 86380 86390 1
429401 99429401 1001 86380 86390 1
430527 99430527 1001 86380 86390 1
430529 99430529 1001 86380 86390 1
430721 99430721 1001 86380 86390 1
430733 99430733 1001 86380 86390 1
431863 99431863 1001 86380 86390 1
431750 99431750 1001 86380 86390 1
432027 99432027 1001 86380 86390 1
431725 99431725 1001 86380 86390 1
431381 99431381 1001 86380 86390 1
431510 99431510 1001 86380 86390 1
431468 99431468 1001 86380 86390 1
431322 99431322 1001 86380 86390 1
431369 99431369 1001 86380 86390 1
431471 99431471 1001 86380 86390 1
431090 99431090 1001 86380 86390 1
431068 99431068 1001 86380 86390 1
430824 99430824 1001 86380 86390 1
432435 99432435 1001 86380 86390 1
432462 99432462 1001 86380 86390 1
432158 99432158 1001 86380 86390 1
432065 99432065 1001 86380 86390 1
432102 99432102 1001 86380 86390 1
432345 99432345 1001 86380 86390 1
433416 99433416 1001 86380 86390 1
433139 99433139 1001 86380 86390 1
433180 99433180 1001 86380 86390 1
432665 99432665 1001 86380 86390 1
432877 99432877 1001 86380 86390 1
432668 99432668 1001 86380 86390 1
432530 99432530 1001 86380 86390 1
432775 99432775 1001 86380 86390 1
434067 99434067 1001 86380 86390 1
433908 99433908 1001 86380 86390 1
433745 99433745 1001 86380 86390 1
435172 99435172 1001 86380 86390 1
434784 99434784 1001 86380 86390 1
435000 99435000 1001 86380 86390 1
434759 99434759 1001 86380 86390 1
434765 99434765 1001 86380 86390 1
434652 99434652 1001 86380 86390 1
434809 99434809 1001 86380 86390 1
434261 99434261 1001 86380 86390 1
434286 99434286 1001 86380 86390 1
434343 99434343 1001 86380 86390 1
434274 99434274 1001 86380 86390 1
435594 99435594 1001 86380 86390 1
435643 99435643 1001 86380 86390 1
435461 99435461 1001 86380 86390 1
435582 99435582 1001 86380 86390 1
435716 99435716 1001 86380 86390 1
435495 99435495 1001 86380 86390 1
435672 99435672 1001 86380 86390 1
436854 99436854 1001 86380 86390 1
436856 99436856 1001 86380 86390 1
436960 99436960 1001 86380 86390 1
437043 99437043 1001 86380 86390 1
436977 99436977 1001 86380 86390 1
436379 99436379 1001 86380 86390 1
436488 99436488 1001 86380 86390 1
436016 99436016 1001 86380 86390 1
436077 99436077 1001 86380 86390 1
436100 99436100 1001 86380 86390 1
436276 99436276 1001 86380 86390 1
436110 99436110 1001 86380 86390 1
300057 99300057 1001 86380 86390 1
437327 99437327 1001 86380 86390 1
300011 99300011 1001 86380 86390 1
437208 99437208 1001 86380 86390 1
300574 99300574 1001 86380 86390 1
300626 99300626 1001 86380 86390 1
300727 99300727 1001 86380 86390 1
300549 99300549 1001 86380 86390 1
300603 99300603 1001 86380 86390 1
300695 99300695 1001 86380 86390 1
300681 99300681 1001 86380 86390 1
300617 99300617 1001 86380 86390 1
300632 99300632 1001 86380 86390 1
300709 99300709 1001 86380 86390 1
300371 99300371 1001 86380 86390 1
300417 99300417 1001 86380 86390 1
300444 99300444 1001 86380 86390 1
300340 99300340 1001 86380 86390 1
300149 99300149 1001 86380 86390 1
300293 99300293 1001 86380 86390 1
300246 99300246 1001 86380 86390 1
300222 99300222 1001 86380 86390 1
300730 99300730 1001 86380 86390 1
300879 99300879 1001 86380 86390 1
301493 99301493 1001 86380 86390 1
301227 99301227 1001 86380 86390 1
301280 99301280 1001 86380 86390 1
301129 99301129 1001 86380 86390 1
301083 99301083 1001 86380 86390 1
301140 99301140 1001 86380 86390 1
301643 99301643 1001 86380 86390 1
301632 99301632 1001 86380 86390 1
301701 99301701 1001 86380 86390 1
301742 99301742 1001 86380 86390 1
301590 99301590 1001 86380 86390 1
302189 99302189 1001 86380 86390 1
302216 99302216 1001 86380 86390 1
302184 99302184 1001 86380 86390 1
302300 99302300 1001 86380 86390 1
302100 99302100 1001 86380 86390 1
302130 99302130 1001 86380 86390 1
301980 99301980 1001 86380 86390 1
301993 99301993 1001 86380 86390 1
301871 99301871 1001 86380 86390 1
301767 99301767 1001 86380 86390 1
301782 99301782 1001 86380 86390 1
301939 99301939 1001 86380 86390 1
302392 99302392 1001 86380 86390 1
302400 99302400 1001 86380 86390 1
303170 99303170 1001 86380 86390 1
303148 99303148 1001 86380 86390 1
303164 99303164 1001 86380 86390 1
302933 99302933 1001 86380 86390 1
302651 99302651 1001 86380 86390 1
302610 99302610 1001 86380 86390 1
303270 99303270 1001 86380 86390 1
303388 99303388 1001 86380 86390 1
303266 99303266 1001 86380 86390 1
303255 99303255 1001 86380 86390 1
303854 99303854 1001 86380 86390 1
303934 99303934 1001 86380 86390 1
303673 99303673 1001 86380 86390 1
303745 99303745 1001 86380 86390 1
303785 99303785 1001 86380 86390 1
303735 99303735 1001 86380 86390 1
303594 99303594 1001 86380 86390 1
303415 99303415 1001 86380 86390 1
303829 99303829 1001 86380 86390 1
304177 99304177 1001 86380 86390 1
304067 99304067 1001 86380 86390 1
304669 99304669 1001 86380 86390 1
304701 99304701 1001 86380 86390 1
304853 99304853 1001 86380 86390 1
304616 99304616 1001 86380 86390 1
304531 99304531 1001 86380 86390 1
304278 99304278 1001 86380 86390 1
304325 99304325 1001 86380 86390 1
305050 99305050 1001 86380 86390 1
305573 99305573 1001 86380 86390 1
305515 99305515 1001 86380 86390 1
305606 99305606 1001 86380 86390 1
305416 99305416 1001 86380 86390 1
305348 99305348 1001 86380 86390 1
305142 99305142 1001 86380 86390 1
305167 99305167 1001 86380 86390 1
500040 99500040 1001 86380 86390 1
500751 99500751 1001 86380 86390 1
500661 99500661 1001 86380 86390 1
500427 99500427 1001 86380 86390 1
500573 99500573 1001 86380 86390 1
500600 99500600 1001 86380 86390 1
500461 99500461 1001 86380 86390 1
500565 99500565 1001 86380 86390 1
500275 99500275 1001 86380 86390 1
500379 99500379 1001 86380 86390 1
500254 99500254 1001 86380 86390 1
500231 99500231 1001 86380 86390 1
500966 99500966 1001 86380 86390 1
501008 99501008 1001 86380 86390 1
500945 99500945 1001 86380 86390 1
501514 99501514 1001 86380 86390 1
501553 99501553 1001 86380 86390 1
501609 99501609 1001 86380 86390 1
501464 99501464 1001 86380 86390 1
501543 99501543 1001 86380 86390 1
501521 99501521 1001 86380 86390 1
501383 99501383 1001 86380 86390 1
501312 99501312 1001 86380 86390 1
501420 99501420 1001 86380 86390 1
501170 99501170 1001 86380 86390 1
501056 99501056 1001 86380 86390 1
501436 99501436 1001 86380 86390 1
501656 99501656 1001 86380 86390 1
501683 99501683 1001 86380 86390 1
501711 99501711 1001 86380 86390 1
501829 99501829 1001 86380 86390 1
501817 99501817 1001 86380 86390 1
502426 99502426 1001 86380 86390 1
502240 99502240 1001 86380 86390 1
502178 99502178 1001 86380 86390 1
502104 99502104 1001 86380 86390 1
501944 99501944 1001 86380 86390 1
501983 99501983 1001 86380 86390 1
501867 99501867 1001 86380 86390 1
502490 99502490 1001 86380 86390 1
502533 99502533 1001 86380 86390 1
503202 99503202 1001 86380 86390 1
503238 99503238 1001 86380 86390 1
503097 99503097 1001 86380 86390 1
503064 99503064 1001 86380 86390 1
502863 99502863 1001 86380 86390 1
503451 99503451 1001 86380 86390 1
503314 99503314 1001 86380 86390 1
504085 99504085 1001 86380 86390 1
503991 99503991 1001 86380 86390 1
504093 99504093 1001 86380 86390 1
504020 99504020 1001 86380 86390 1
503919 99503919 1001 86380 86390 1
503960 99503960 1001 86380 86390 1
503811 99503811 1001 86380 86390 1
503712 99503712 1001 86380 86390 1
503727 99503727 1001 86380 86390 1
503607 99503607 1001 86380 86390 1
503558 99503558 1001 86380 86390 1
504291 99504291 1001 86380 86390 1
504844 99504844 1001 86380 86390 1
504801 99504801 1001 86380 86390 1
504828 99504828 1001 86380 86390 1
504702 99504702 1001 86380 86390 1
504729 99504729 1001 86380 86390 1
504563 99504563 1001 86380 86390 1
504721 99504721 1001 86380 86390 1
504631 99504631 1001 86380 86390 1
504362 99504362 1001 86380 86390 1
504494 99504494 1001 86380 86390 1
504391 99504391 1001 86380 86390 1
504381 99504381 1001 86380 86390 1
504331 99504331 1001 86380 86390 1
504502 99504502 1001 86380 86390 1
504335 99504335 1001 86380 86390 1
504997 99504997 1001 86380 86390 1
505616 99505616 1001 86380 86390 1
505744 99505744 1001 86380 86390 1
505677 99505677 1001 86380 86390 1
505428 99505428 1001 86380 86390 1
505468 99505468 1001 86380 86390 1
505421 99505421 1001 86380 86390 1
505296 99505296 1001 86380 86390 1
505161 99505161 1001 86380 86390 1
505860 99505860 1001 86380 86390 1
505566 99505566 1001 86380 86390 1
505829 99505829 1001 86380 86390 1
505934 99505934 1001 86380 86390 1
506422 99506422 1001 86380 86390 1
506573 99506573 1001 86380 86390 1
506329 99506329 1001 86380 86390 1
506369 99506369 1001 86380 86390 1
506375 99506375 1001 86380 86390 1
506043 99506043 1001 86380 86390 1
506134 99506134 1001 86380 86390 1
506046 99506046 1001 86380 86390 1
506697 99506697 1001 86380 86390 1
506752 99506752 1001 86380 86390 1
506778 99506778 1001 86380 86390 1
506641 99506641 1001 86380 86390 1
506643 99506643 1001 86380 86390 1
507277 99507277 1001 86380 86390 1
507330 99507330 1001 86380 86390 1
507419 99507419 1001 86380 86390 1
507055 99507055 1001 86380 86390 1
507087 99507087 1001 86380 86390 1
506945 99506945 1001 86380 86390 1
506997 99506997 1001 86380 86390 1
506912 99506912 1001 86380 86390 1
506889 99506889 1001 86380 86390 1
506943 99506943 1001 86380 86390 1
507575 99507575 1001 86380 86390 1
507529 99507529 1001 86380 86390 1
507607 99507607 1001 86380 86390 1
507610 99507610 1001 86380 86390 1
507586 99507586 1001 86380 86390 1
508102 99508102 1001 86380 86390 1
508091 99508091 1001 86380 86390 1
507876 99507876 1001 86380 86390 1
507944 99507944 1001 86380 86390 1
507869 99507869 1001 86380 86390 1
507909 99507909 1001 86380 86390 1
507885 99507885 1001 86380 86390 1
507734 99507734 1001 86380 86390 1
508368 99508368 1001 86380 86390 1
508986 99508986 1001 86380 86390 1
509025 99509025 1001 86380 86390 1
509002 99509002 1001 86380 86390 1
508965 99508965 1001 86380 86390 1
508702 99508702 1001 86380 86390 1
508593 99508593 1001 86380 86390 1
508504 99508504 1001 86380 86390 1
509214 99509214 1001 86380 86390 1
509253 99509253 1001 86380 86390 1
509121 99509121 1001 86380 86390 1
509084 99509084 1001 86380 86390 1
509785 99509785 1001 86380 86390 1
509506 99509506 1001 86380 86390 1
509598 99509598 1001 86380 86390 1
509549 99509549 1001 86380 86390 1
509511 99509511 1001 86380 86390 1
509442 99509442 1001 86380 86390 1
509419 99509419 1001 86380 86390 1
509459 99509459 1001 86380 86390 1
509485 99509485 1001 86380 86390 1
509915 99509915 1001 86380 86390 1
510598 99510598 1001 86380 86390 1
510670 99510670 1001 86380 86390 1
510546 99510546 1001 86380 86390 1
510199 99510199 1001 86380 86390 1
510110 99510110 1001 86380 86390 1
510165 99510165 1001 86380 86390 1
510815 99510815 1001 86380 86390 1
510828 99510828 1001 86380 86390 1
510892 99510892 1001 86380 86390 1
510748 99510748 1001 86380 86390 1
511502 99511502 1001 86380 86390 1
511477 99511477 1001 86380 86390 1
511518 99511518 1001 86380 86390 1
511404 99511404 1001 86380 86390 1
511360 99511360 1001 86380 86390 1
510979 99510979 1001 86380 86390 1
511059 99511059 1001 86380 86390 1
511576 99511576 1001 86380 86390 1
511557 99511557 1001 86380 86390 1
511665 99511665 1001 86380 86390 1
512251 99512251 1001 86380 86390 1
512285 99512285 1001 86380 86390 1
512369 99512369 1001 86380 86390 1
512235 99512235 1001 86380 86390 1
512057 99512057 1001 86380 86390 1
512074 99512074 1001 86380 86390 1
512165 99512165 1001 86380 86390 1
512114 99512114 1001 86380 86390 1
512001 99512001 1001 86380 86390 1
511844 99511844 1001 86380 86390 1
511834 99511834 1001 86380 86390 1
511899 99511899 1001 86380 86390 1
512478 99512478 1001 86380 86390 1
513056 99513056 1001 86380 86390 1
513148 99513148 1001 86380 86390 1
513153 99513153 1001 86380 86390 1
512766 99512766 1001 86380 86390 1
512781 99512781 1001 86380 86390 1
513337 99513337 1001 86380 86390 1
513325 99513325 1001 86380 86390 1
513305 99513305 1001 86380 86390 1
513942 99513942 1001 86380 86390 1
513874 99513874 1001 86380 86390 1
513965 99513965 1001 86380 86390 1
513683 99513683 1001 86380 86390 1
513655 99513655 1001 86380 86390 1
513695 99513695 1001 86380 86390 1
513786 99513786 1001 86380 86390 1
513590 99513590 1001 86380 86390 1
514057 99514057 1001 86380 86390 1
514071 99514071 1001 86380 86390 1
514154 99514154 1001 86380 86390 1
514051 99514051 1001 86380 86390 1
514704 99514704 1001 86380 86390 1
514694 99514694 1001 86380 86390 1
514850 99514850 1001 86380 86390 1
514652 99514652 1001 86380 86390 1
514474 99514474 1001 86380 86390 1
514496 99514496 1001 86380 86390 1
514535 99514535 1001 86380 86390 1
514284 99514284 1001 86380 86390 1
515049 99515049 1001 86380 86390 1
514882 99514882 1001 86380 86390 1
515013 99515013 1001 86380 86390 1
514876 99514876 1001 86380 86390 1
514864 99514864 1001 86380 86390 1
515547 99515547 1001 86380 86390 1
515673 99515673 1001 86380 86390 1
515285 99515285 1001 86380 86390 1
515379 99515379 1001 86380 86390 1
515281 99515281 1001 86380 86390 1
515222 99515222 1001 86380 86390 1
515249 99515249 1001 86380 86390 1
515224 99515224 1001 86380 86390 1
515083 99515083 1001 86380 86390 1
515267 99515267 1001 86380 86390 1
515177 99515177 1001 86380 86390 1
515216 99515216 1001 86380 86390 1
515787 99515787 1001 86380 86390 1
515840 99515840 1001 86380 86390 1
515698 99515698 1001 86380 86390 1
515829 99515829 1001 86380 86390 1
515745 99515745 1001 86380 86390 1
516446 99516446 1001 86380 86390 1
516359 99516359 1001 86380 86390 1
516416 99516416 1001 86380 86390 1
516431 99516431 1001 86380 86390 1
516289 99516289 1001 86380 86390 1
516000 99516000 1001 86380 86390 1
516706 99516706 1001 86380 86390 1
516648 99516648 1001 86380 86390 1
516661 99516661 1001 86380 86390 1
516700 99516700 1001 86380 86390 1
517234 99517234 1001 86380 86390 1
517302 99517302 1001 86380 86390 1
517185 99517185 1001 86380 86390 1
517320 99517320 1001 86380 86390 1
517066 99517066 1001 86380 86390 1
516933 99516933 1001 86380 86390 1
516810 99516810 1001 86380 86390 1
517365 99517365 1001 86380 86390 1
518061 99518061 1001 86380 86390 1
518135 99518135 1001 86380 86390 1
518078 99518078 1001 86380 86390 1
518053 99518053 1001 86380 86390 1
517762 99517762 1001 86380 86390 1
517875 99517875 1001 86380 86390 1
517701 99517701 1001 86380 86390 1
517564 99517564 1001 86380 86390 1
518259 99518259 1001 86380 86390 1
518235 99518235 1001 86380 86390 1
518288 99518288 1001 86380 86390 1
518916 99518916 1001 86380 86390 1
518817 99518817 1001 86380 86390 1
518805 99518805 1001 86380 86390 1
518898 99518898 1001 86380 86390 1
518668 99518668 1001 86380 86390 1
518707 99518707 1001 86380 86390 1
518749 99518749 1001 86380 86390 1
518621 99518621 1001 86380 86390 1
518726 99518726 1001 86380 86390 1
518518 99518518 1001 86380 86390 1
519115 99519115 1001 86380 86390 1
519652 99519652 1001 86380 86390 1
519641 99519641 1001 86380 86390 1
519758 99519758 1001 86380 86390 1
519759 99519759 1001 86380 86390 1
519774 99519774 1001 86380 86390 1
519736 99519736 1001 86380 86390 1
519599 99519599 1001 86380 86390 1
519236 99519236 1001 86380 86390 1
519392 99519392 1001 86380 86390 1
519396 99519396 1001 86380 86390 1
519853 99519853 1001 86380 86390 1
520010 99520010 1001 86380 86390 1
519977 99519977 1001 86380 86390 1
519900 99519900 1001 86380 86390 1
519939 99519939 1001 86380 86390 1
520465 99520465 1001 86380 86390 1
520482 99520482 1001 86380 86390 1
520320 99520320 1001 86380 86390 1
520248 99520248 1001 86380 86390 1
520180 99520180 1001 86380 86390 1
520156 99520156 1001 86380 86390 1
520680 99520680 1001 86380 86390 1
520805 99520805 1001 86380 86390 1
521352 99521352 1001 86380 86390 1
521275 99521275 1001 86380 86390 1
521437 99521437 1001 86380 86390 1
521457 99521457 1001 86380 86390 1
521145 99521145 1001 86380 86390 1
521224 99521224 1001 86380 86390 1
520915 99520915 1001 86380 86390 1
521580 99521580 1001 86380 86390 1
521471 99521471 1001 86380 86390 1
522258 99522258 1001 86380 86390 1
522119 99522119 1001 86380 86390 1
522172 99522172 1001 86380 86390 1
522214 99522214 1001 86380 86390 1
522215 99522215 1001 86380 86390 1
522074 99522074 1001 86380 86390 1
521997 99521997 1001 86380 86390 1
521914 99521914 1001 86380 86390 1
521983 99521983 1001 86380 86390 1
521856 99521856 1001 86380 86390 1
521864 99521864 1001 86380 86390 1
522317 99522317 1001 86380 86390 1
522449 99522449 1001 86380 86390 1
522346 99522346 1001 86380 86390 1
522339 99522339 1001 86380 86390 1
522917 99522917 1001 86380 86390 1
523001 99523001 1001 86380 86390 1
523112 99523112 1001 86380 86390 1
522905 99522905 1001 86380 86390 1
522725 99522725 1001 86380 86390 1
522555 99522555 1001 86380 86390 1
522698 99522698 1001 86380 86390 1
522609 99522609 1001 86380 86390 1
522545 99522545 1001 86380 86390 1
522546 99522546 1001 86380 86390 1
522508 99522508 1001 86380 86390 1
523220 99523220 1001 86380 86390 1
523201 99523201 1001 86380 86390 1
523227 99523227 1001 86380 86390 1
523292 99523292 1001 86380 86390 1
523939 99523939 1001 86380 86390 1
523628 99523628 1001 86380 86390 1
523352 99523352 1001 86380 86390 1
523514 99523514 1001 86380 86390 1
523453 99523453 1001 86380 86390 1
523996 99523996 1001 86380 86390 1
524009 99524009 1001 86380 86390 1
523971 99523971 1001 86380 86390 1
524015 99524015 1001 86380 86390 1
524083 99524083 1001 86380 86390 1
524694 99524694 1001 86380 86390 1
524594 99524594 1001 86380 86390 1
524635 99524635 1001 86380 86390 1
524762 99524762 1001 86380 86390 1
524588 99524588 1001 86380 86390 1
524543 99524543 1001 86380 86390 1
524389 99524389 1001 86380 86390 1
524402 99524402 1001 86380 86390 1
524473 99524473 1001 86380 86390 1
524238 99524238 1001 86380 86390 1
524848 99524848 1001 86380 86390 1
525432 99525432 1001 86380 86390 1
525437 99525437 1001 86380 86390 1
525532 99525532 1001 86380 86390 1
525290 99525290 1001 86380 86390 1
525316 99525316 1001 86380 86390 1
525253 99525253 1001 86380 86390 1
525229 99525229 1001 86380 86390 1
525047 99525047 1001 86380 86390 1
525064 99525064 1001 86380 86390 1
525659 99525659 1001 86380 86390 1
525751 99525751 1001 86380 86390 1
525600 99525600 1001 86380 86390 1
525682 99525682 1001 86380 86390 1
525748 99525748 1001 86380 86390 1
526376 99526376 1001 86380 86390 1
526401 99526401 1001 86380 86390 1
526341 99526341 1001 86380 86390 1
526381 99526381 1001 86380 86390 1
526346 99526346 1001 86380 86390 1
526015 99526015 1001 86380 86390 1
526074 99526074 1001 86380 86390 1
525895 99525895 1001 86380 86390 1
525977 99525977 1001 86380 86390 1
525862 99525862 1001 86380 86390 1
525941 99525941 1001 86380 86390 1
526625 99526625 1001 86380 86390 1
527156 99527156 1001 86380 86390 1
527006 99527006 1001 86380 86390 1
526865 99526865 1001 86380 86390 1
526887 99526887 1001 86380 86390 1
526926 99526926 1001 86380 86390 1
526677 99526677 1001 86380 86390 1
526716 99526716 1001 86380 86390 1
526796 99526796 1001 86380 86390 1
527376 99527376 1001 86380 86390 1
527443 99527443 1001 86380 86390 1
527328 99527328 1001 86380 86390 1
527254 99527254 1001 86380 86390 1
527359 99527359 1001 86380 86390 1
527269 99527269 1001 86380 86390 1
527414 99527414 1001 86380 86390 1
527968 99527968 1001 86380 86390 1
527932 99527932 1001 86380 86390 1
527832 99527832 1001 86380 86390 1
527709 99527709 1001 86380 86390 1
527812 99527812 1001 86380 86390 1
527814 99527814 1001 86380 86390 1
527626 99527626 1001 86380 86390 1
527576 99527576 1001 86380 86390 1
527512 99527512 1001 86380 86390 1
527579 99527579 1001 86380 86390 1
527580 99527580 1001 86380 86390 1
528130 99528130 1001 86380 86390 1
528156 99528156 1001 86380 86390 1
528093 99528093 1001 86380 86390 1
528172 99528172 1001 86380 86390 1
528211 99528211 1001 86380 86390 1
528147 99528147 1001 86380 86390 1
528213 99528213 1001 86380 86390 1
528803 99528803 1001 86380 86390 1
528829 99528829 1001 86380 86390 1
528791 99528791 1001 86380 86390 1
528766 99528766 1001 86380 86390 1
528857 99528857 1001 86380 86390 1
528671 99528671 1001 86380 86390 1
528534 99528534 1001 86380 86390 1
528573 99528573 1001 86380 86390 1
528664 99528664 1001 86380 86390 1
528552 99528552 1001 86380 86390 1
528411 99528411 1001 86380 86390 1
528438 99528438 1001 86380 86390 1
528485 99528485 1001 86380 86390 1
529069 99529069 1001 86380 86390 1
528980 99528980 1001 86380 86390 1
529640 99529640 1001 86380 86390 1
529566 99529566 1001 86380 86390 1
529534 99529534 1001 86380 86390 1
529463 99529463 1001 86380 86390 1
529438 99529438 1001 86380 86390 1
529429 99529429 1001 86380 86390 1
529120 99529120 1001 86380 86390 1
529160 99529160 1001 86380 86390 1
529145 99529145 1001 86380 86390 1
529300 99529300 1001 86380 86390 1
529313 99529313 1001 86380 86390 1
529738 99529738 1001 86380 86390 1
529765 99529765 1001 86380 86390 1
529924 99529924 1001 86380 86390 1
530536 99530536 1001 86380 86390 1
530458 99530458 1001 86380 86390 1
530539 99530539 1001 86380 86390 1
530395 99530395 1001 86380 86390 1
530397 99530397 1001 86380 86390 1
530258 99530258 1001 86380 86390 1
530310 99530310 1001 86380 86390 1
530302 99530302 1001 86380 86390 1
530199 99530199 1001 86380 86390 1
530231 99530231 1001 86380 86390 1
530047 99530047 1001 86380 86390 1
530022 99530022 1001 86380 86390 1
530683 99530683 1001 86380 86390 1
530597 99530597 1001 86380 86390 1
530650 99530650 1001 86380 86390 1
530742 99530742 1001 86380 86390 1
530627 99530627 1001 86380 86390 1
530575 99530575 1001 86380 86390 1
531333 99531333 1001 86380 86390 1
531123 99531123 1001 86380 86390 1
531163 99531163 1001 86380 86390 1
531075 99531075 1001 86380 86390 1
531079 99531079 1001 86380 86390 1
531082 99531082 1001 86380 86390 1
531005 99531005 1001 86380 86390 1
530808 99530808 1001 86380 86390 1
531548 99531548 1001 86380 86390 1
531458 99531458 1001 86380 86390 1
531461 99531461 1001 86380 86390 1
531526 99531526 1001 86380 86390 1
531399 99531399 1001 86380 86390 1
532092 99532092 1001 86380 86390 1
532069 99532069 1001 86380 86390 1
532186 99532186 1001 86380 86390 1
532112 99532112 1001 86380 86390 1
531820 99531820 1001 86380 86390 1
531648 99531648 1001 86380 86390 1
532284 99532284 1001 86380 86390 1
532892 99532892 1001 86380 86390 1
532880 99532880 1001 86380 86390 1
532894 99532894 1001 86380 86390 1
533022 99533022 1001 86380 86390 1
532801 99532801 1001 86380 86390 1
532817 99532817 1001 86380 86390 1
532688 99532688 1001 86380 86390 1
532753 99532753 1001 86380 86390 1
532768 99532768 1001 86380 86390 1
532808 99532808 1001 86380 86390 1
532596 99532596 1001 86380 86390 1
532560 99532560 1001 86380 86390 1
533214 99533214 1001 86380 86390 1
532828 99532828 1001 86380 86390 1
533114 99533114 1001 86380 86390 1
533718 99533718 1001 86380 86390 1
533762 99533762 1001 86380 86390 1
533725 99533725 1001 86380 86390 1
533727 99533727 1001 86380 86390 1
533852 99533852 1001 86380 86390 1
533330 99533330 1001 86380 86390 1
533343 99533343 1001 86380 86390 1
533421 99533421 1001 86380 86390 1
533427 99533427 1001 86380 86390 1
533338 99533338 1001 86380 86390 1
533404 99533404 1001 86380 86390 1
533912 99533912 1001 86380 86390 1
534005 99534005 1001 86380 86390 1
534650 99534650 1001 86380 86390 1
534572 99534572 1001 86380 86390 1
534501 99534501 1001 86380 86390 1
534337 99534337 1001 86380 86390 1
534370 99534370 1001 86380 86390 1
534387 99534387 1001 86380 86390 1
534155 99534155 1001 86380 86390 1
534112 99534112 1001 86380 86390 1
534824 99534824 1001 86380 86390 1
534735 99534735 1001 86380 86390 1
534822 99534822 1001 86380 86390 1
535396 99535396 1001 86380 86390 1
535388 99535388 1001 86380 86390 1
535207 99535207 1001 86380 86390 1
535212 99535212 1001 86380 86390 1
535003 99535003 1001 86380 86390 1
535068 99535068 1001 86380 86390 1
535095 99535095 1001 86380 86390 1
535611 99535611 1001 86380 86390 1
535689 99535689 1001 86380 86390 1
535715 99535715 1001 86380 86390 1
535593 99535593 1001 86380 86390 1
536266 99536266 1001 86380 86390 1
536016 99536016 1001 86380 86390 1
536123 99536123 1001 86380 86390 1
536113 99536113 1001 86380 86390 1
536101 99536101 1001 86380 86390 1
535911 99535911 1001 86380 86390 1
535905 99535905 1001 86380 86390 1
536380 99536380 1001 86380 86390 1
536419 99536419 1001 86380 86390 1
536459 99536459 1001 86380 86390 1
536382 99536382 1001 86380 86390 1
537011 99537011 1001 86380 86390 1
537136 99537136 1001 86380 86390 1
537157 99537157 1001 86380 86390 1
536805 99536805 1001 86380 86390 1
536836 99536836 1001 86380 86390 1
536956 99536956 1001 86380 86390 1
536622 99536622 1001 86380 86390 1
536547 99536547 1001 86380 86390 1
537355 99537355 1001 86380 86390 1
537292 99537292 1001 86380 86390 1
537349 99537349 1001 86380 86390 1
537181 99537181 1001 86380 86390 1
537901 99537901 1001 86380 86390 1
537903 99537903 1001 86380 86390 1
537929 99537929 1001 86380 86390 1
537974 99537974 1001 86380 86390 1
537871 99537871 1001 86380 86390 1
537897 99537897 1001 86380 86390 1
537593 99537593 1001 86380 86390 1
537711 99537711 1001 86380 86390 1
537673 99537673 1001 86380 86390 1
537583 99537583 1001 86380 86390 1
537473 99537473 1001 86380 86390 1
537568 99537568 1001 86380 86390 1
537469 99537469 1001 86380 86390 1
538001 99538001 1001 86380 86390 1
538069 99538069 1001 86380 86390 1
538180 99538180 1001 86380 86390 1
538161 99538161 1001 86380 86390 1
538112 99538112 1001 86380 86390 1
538701 99538701 1001 86380 86390 1
538784 99538784 1001 86380 86390 1
538809 99538809 1001 86380 86390 1
538469 99538469 1001 86380 86390 1
538472 99538472 1001 86380 86390 1
538447 99538447 1001 86380 86390 1
538500 99538500 1001 86380 86390 1
538409 99538409 1001 86380 86390 1
538220 99538220 1001 86380 86390 1
538225 99538225 1001 86380 86390 1
538394 99538394 1001 86380 86390 1
538384 99538384 1001 86380 86390 1
538244 99538244 1001 86380 86390 1
538283 99538283 1001 86380 86390 1
538918 99538918 1001 86380 86390 1
538933 99538933 1001 86380 86390 1
538849 99538849 1001 86380 86390 1
538940 99538940 1001 86380 86390 1
539538 99539538 1001 86380 86390 1
539500 99539500 1001 86380 86390 1
539614 99539614 1001 86380 86390 1
539453 99539453 1001 86380 86390 1
539531 99539531 1001 86380 86390 1
539547 99539547 1001 86380 86390 1
539601 99539601 1001 86380 86390 1
539486 99539486 1001 86380 86390 1
539409 99539409 1001 86380 86390 1
539163 99539163 1001 86380 86390 1
539178 99539178 1001 86380 86390 1
539101 99539101 1001 86380 86390 1
539184 99539184 1001 86380 86390 1
539211 99539211 1001 86380 86390 1
539662 99539662 1001 86380 86390 1
540304 99540304 1001 86380 86390 1
540456 99540456 1001 86380 86390 1
540134 99540134 1001 86380 86390 1
540111 99540111 1001 86380 86390 1
540255 99540255 1001 86380 86390 1
540101 99540101 1001 86380 86390 1
540170 99540170 1001 86380 86390 1
540054 99540054 1001 86380 86390 1
540018 99540018 1001 86380 86390 1
540045 99540045 1001 86380 86390 1
540651 99540651 1001 86380 86390 1
540600 99540600 1001 86380 86390 1
540628 99540628 1001 86380 86390 1
540499 99540499 1001 86380 86390 1
541290 99541290 1001 86380 86390 1
541182 99541182 1001 86380 86390 1
541133 99541133 1001 86380 86390 1
541109 99541109 1001 86380 86390 1
540984 99540984 1001 86380 86390 1
541049 99541049 1001 86380 86390 1
540882 99540882 1001 86380 86390 1
540951 99540951 1001 86380 86390 1
541475 99541475 1001 86380 86390 1
541297 99541297 1001 86380 86390 1
542004 99542004 1001 86380 86390 1
542083 99542083 1001 86380 86390 1
542072 99542072 1001 86380 86390 1
541996 99541996 1001 86380 86390 1
541758 99541758 1001 86380 86390 1
541706 99541706 1001 86380 86390 1
541553 99541553 1001 86380 86390 1
541605 99541605 1001 86380 86390 1
541675 99541675 1001 86380 86390 1
541573 99541573 1001 86380 86390 1
541626 99541626 1001 86380 86390 1
542212 99542212 1001 86380 86390 1
542291 99542291 1001 86380 86390 1
542255 99542255 1001 86380 86390 1
542128 99542128 1001 86380 86390 1
542232 99542232 1001 86380 86390 1
542747 99542747 1001 86380 86390 1
542865 99542865 1001 86380 86390 1
542637 99542637 1001 86380 86390 1
542702 99542702 1001 86380 86390 1
542628 99542628 1001 86380 86390 1
542605 99542605 1001 86380 86390 1
542620 99542620 1001 86380 86390 1
542711 99542711 1001 86380 86390 1
542523 99542523 1001 86380 86390 1
543020 99543020 1001 86380 86390 1
543086 99543086 1001 86380 86390 1
542971 99542971 1001 86380 86390 1
543132 99543132 1001 86380 86390 1
542951 99542951 1001 86380 86390 1
543097 99543097 1001 86380 86390 1
543723 99543723 1001 86380 86390 1
543608 99543608 1001 86380 86390 1
543687 99543687 1001 86380 86390 1
543693 99543693 1001 86380 86390 1
543375 99543375 1001 86380 86390 1
543522 99543522 1001 86380 86390 1
543433 99543433 1001 86380 86390 1
543384 99543384 1001 86380 86390 1
543288 99543288 1001 86380 86390 1
543198 99543198 1001 86380 86390 1
543802 99543802 1001 86380 86390 1
543944 99543944 1001 86380 86390 1
543894 99543894 1001 86380 86390 1
543946 99543946 1001 86380 86390 1
543960 99543960 1001 86380 86390 1
544456 99544456 1001 86380 86390 1
544469 99544469 1001 86380 86390 1
544483 99544483 1001 86380 86390 1
544475 99544475 1001 86380 86390 1
544452 99544452 1001 86380 86390 1
544544 99544544 1001 86380 86390 1
544507 99544507 1001 86380 86390 1
544318 99544318 1001 86380 86390 1
544283 99544283 1001 86380 86390 1
544272 99544272 1001 86380 86390 1
544081 99544081 1001 86380 86390 1
544733 99544733 1001 86380 86390 1
544723 99544723 1001 86380 86390 1
419477 236 1001 37620 38277 1
409169 680 1001 78960 81357 1
415154 508 1001 45300 45657 1
409169 236 1001 77700 78957 1
503543 1023 1002 69951 70420 1
508961 960 1002 55220 57512 1
511810 662 1001 46657 46957 1
400026 99400026 1001 86380 86390 1
400200 99400200 1001 86380 86390 1
400409 99400409 1001 86380 86390 1
400348 99400348 1001 86380 86390 1
400453 99400453 1001 86380 86390 1
400595 99400595 1001 86380 86390 1
400658 99400658 1001 86380 86390 1
400642 99400642 1001 86380 86390 1
400717 99400717 1001 86380 86390 1
400787 99400787 1001 86380 86390 1
401215 99401215 1001 86380 86390 1
401289 99401289 1001 86380 86390 1
401478 99401478 1001 86380 86390 1
401452 99401452 1001 86380 86390 1
401584 99401584 1001 86380 86390 1
401525 99401525 1001 86380 86390 1
401878 99401878 1001 86380 86390 1
402018 99402018 1001 86380 86390 1
402055 99402055 1001 86380 86390 1
402030 99402030 1001 86380 86390 1
402003 99402003 1001 86380 86390 1
402063 99402063 1001 86380 86390 1
402235 99402235 1001 86380 86390 1
402241 99402241 1001 86380 86390 1
402411 99402411 1001 86380 86390 1
402684 99402684 1001 86380 86390 1
402744 99402744 1001 86380 86390 1
402709 99402709 1001 86380 86390 1
402825 99402825 1001 86380 86390 1
402883 99402883 1001 86380 86390 1
402896 99402896 1001 86380 86390 1
403413 99403413 1001 86380 86390 1
403357 99403357 1001 86380 86390 1
403467 99403467 1001 86380 86390 1
403616 99403616 1001 86380 86390 1
404052 99404052 1001 86380 86390 1
404161 99404161 1001 86380 86390 1
404169 99404169 1001 86380 86390 1
404423 99404423 1001 86380 86390 1
404724 99404724 1001 86380 86390 1
404733 99404733 1001 86380 86390 1
404823 99404823 1001 86380 86390 1
405199 99405199 1001 86380 86390 1
405259 99405259 1001 86380 86390 1
405320 99405320 1001 86380 86390 1
405670 99405670 1001 86380 86390 1
405999 99405999 1001 86380 86390 1
406064 99406064 1001 86380 86390 1
406040 99406040 1001 86380 86390 1
406174 99406174 1001 86380 86390 1
406181 99406181 1001 86380 86390 1
406433 99406433 1001 86380 86390 1
406578 99406578 1001 86380 86390 1
406705 99406705 1001 86380 86390 1
406731 99406731 1001 86380 86390 1
407009 99407009 1001 86380 86390 1
407010 99407010 1001 86380 86390 1
407188 99407188 1001 86380 86390 1
407335 99407335 1001 86380 86390 1
407443 99407443 1001 86380 86390 1
407382 99407382 1001 86380 86390 1
407545 99407545 1001 86380 86390 1
407456 99407456 1001 86380 86390 1
407568 99407568 1001 86380 86390 1
407657 99407657 1001 86380 86390 1
407709 99407709 1001 86380 86390 1
407892 99407892 1001 86380 86390 1
407981 99407981 1001 86380 86390 1
407906 99407906 1001 86380 86390 1
407937 99407937 1001 86380 86390 1
408210 99408210 1001 86380 86390 1
408157 99408157 1001 86380 86390 1
408254 99408254 1001 86380 86390 1
408242 99408242 1001 86380 86390 1
408321 99408321 1001 86380 86390 1
408602 99408602 1001 86380 86390 1
408637 99408637 1001 86380 86390 1
408701 99408701 1001 86380 86390 1
409102 99409102 1001 86380 86390 1
409208 99409208 1001 86380 86390 1
409683 99409683 1001 86380 86390 1
409774 99409774 1001 86380 86390 1
409802 99409802 1001 86380 86390 1
409796 99409796 1001 86380 86390 1
409913 99409913 1001 86380 86390 1
409941 99409941 1001 86380 86390 1
410069 99410069 1001 86380 86390 1
409992 99409992 1001 86380 86390 1
410152 99410152 1001 86380 86390 1
410255 99410255 1001 86380 86390 1
410244 99410244 1001 86380 86390 1
410442 99410442 1001 86380 86390 1
410487 99410487 1001 86380 86390 1
410455 99410455 1001 86380 86390 1
410587 99410587 1001 86380 86390 1
410683 99410683 1001 86380 86390 1
410633 99410633 1001 86380 86390 1
410763 99410763 1001 86380 86390 1
410955 99410955 1001 86380 86390 1
411081 99411081 1001 86380 86390 1
411260 99411260 1001 86380 86390 1
411310 99411310 1001 86380 86390 1
411249 99411249 1001 86380 86390 1
411503 99411503 1001 86380 86390 1
411624 99411624 1001 86380 86390 1
411750 99411750 1001 86380 86390 1
411760 99411760 1001 86380 86390 1
411790 99411790 1001 86380 86390 1
412002 99412002 1001 86380 86390 1
413339 99413339 1001 86380 86390 1
413523 99413523 1001 86380 86390 1
413478 99413478 1001 86380 86390 1
413647 99413647 1001 86380 86390 1
413341 99413341 1001 86380 86390 1
413326 99413326 1001 86380 86390 1
413357 99413357 1001 86380 86390 1
413669 99413669 1001 86380 86390 1
413587 99413587 1001 86380 86390 1
413542 99413542 1001 86380 86390 1
413084 99413084 1001 86380 86390 1
412934 99412934 1001 86380 86390 1
413060 99413060 1001 86380 86390 1
413163 99413163 1001 86380 86390 1
413122 99413122 1001 86380 86390 1
413279 99413279 1001 86380 86390 1
412698 99412698 1001 86380 86390 1
412564 99412564 1001 86380 86390 1
412524 99412524 1001 86380 86390 1
413933 99413933 1001 86380 86390 1
413796 99413796 1001 86380 86390 1
414971 99414971 1001 86380 86390 1
415195 99415195 1001 86380 86390 1
415300 99415300 1001 86380 86390 1
415159 99415159 1001 86380 86390 1
414567 99414567 1001 86380 86390 1
414782 99414782 1001 86380 86390 1
414550 99414550 1001 86380 86390 1
414221 99414221 1001 86380 86390 1
414274 99414274 1001 86380 86390 1
414479 99414479 1001 86380 86390 1
414434 99414434 1001 86380 86390 1
414281 99414281 1001 86380 86390 1
414414 99414414 1001 86380 86390 1
414442 99414442 1001 86380 86390 1
414193 99414193 1001 86380 86390 1
414468 99414468 1001 86380 86390 1
414173 99414173 1001 86380 86390 1
414220 99414220 1001 86380 86390 1
414352 99414352 1001 86380 86390 1
415559 99415559 1001 86380 86390 1
416839 99416839 1001 86380 86390 1
416614 99416614 1001 86380 86390 1
416914 99416914 1001 86380 86390 1
416724 99416724 1001 86380 86390 1
416859 99416859 1001 86380 86390 1
416174 99416174 1001 86380 86390 1
416396 99416396 1001 86380 86390 1
415869 99415869 1001 86380 86390 1
415822 99415822 1001 86380 86390 1
415924 99415924 1001 86380 86390 1
415772 99415772 1001 86380 86390 1
415930 99415930 1001 86380 86390 1
417309 99417309 1001 86380 86390 1
417203 99417203 1001 86380 86390 1
417223 99417223 1001 86380 86390 1
417326 99417326 1001 86380 86390 1
417327 99417327 1001 86380 86390 1
417503 99417503 1001 86380 86390 1
418439 99418439 1001 86380 86390 1
418557 99418557 1001 86380 86390 1
418558 99418558 1001 86380 86390 1
418712 99418712 1001 86380 86390 1
418345 99418345 1001 86380 86390 1
418230 99418230 1001 86380 86390 1
418211 99418211 1001 86380 86390 1
418191 99418191 1001 86380 86390 1
417795 99417795 1001 86380 86390 1
417620 99417620 1001 86380 86390 1
418936 99418936 1001 86380 86390 1
418982 99418982 1001 86380 86390 1
418891 99418891 1001 86380 86390 1
419169 99419169 1001 86380 86390 1
418948 99418948 1001 86380 86390 1
420399 99420399 1001 86380 86390 1
420221 99420221 1001 86380 86390 1
420290 99420290 1001 86380 86390 1
420347 99420347 1001 86380 86390 1
420375 99420375 1001 86380 86390 1
419746 99419746 1001 86380 86390 1
419984 99419984 1001 86380 86390 1
419852 99419852 1001 86380 86390 1
419753 99419753 1001 86380 86390 1
419896 99419896 1001 86380 86390 1
419610 99419610 1001 86380 86390 1
419458 99419458 1001 86380 86390 1
420809 99420809 1001 86380 86390 1
420764 99420764 1001 86380 86390 1
422116 99422116 1001 86380 86390 1
422042 99422042 1001 86380 86390 1
421923 99421923 1001 86380 86390 1
421700 99421700 1001 86380 86390 1
421454 99421454 1001 86380 86390 1
421552 99421552 1001 86380 86390 1
421651 99421651 1001 86380 86390 1
421628 99421628 1001 86380 86390 1
421475 99421475 1001 86380 86390 1
421293 99421293 1001 86380 86390 1
420872 99420872 1001 86380 86390 1
422307 99422307 1001 86380 86390 1
422415 99422415 1001 86380 86390 1
423460 99423460 1001 86380 86390 1
423395 99423395 1001 86380 86390 1
423622 99423622 1001 86380 86390 1
423212 99423212 1001 86380 86390 1
422826 99422826 1001 86380 86390 1
422700 99422700 1001 86380 86390 1
422652 99422652 1001 86380 86390 1
423890 99423890 1001 86380 86390 1
423951 99423951 1001 86380 86390 1
424024 99424024 1001 86380 86390 1
424140 99424140 1001 86380 86390 1
424030 99424030 1001 86380 86390 1
423883 99423883 1001 86380 86390 1
425325 99425325 1001 86380 86390 1
425226 99425226 1001 86380 86390 1
425338 99425338 1001 86380 86390 1
425351 99425351 1001 86380 86390 1
425005 99425005 1001 86380 86390 1
424959 99424959 1001 86380 86390 1
424884 99424884 1001 86380 86390 1
424992 99424992 1001 86380 86390 1
424969 99424969 1001 86380 86390 1
424949 99424949 1001 86380 86390 1
424902 99424902 1001 86380 86390 1
424229 99424229 1001 86380 86390 1
424256 99424256 1001 86380 86390 1
424206 99424206 1001 86380 86390 1
425639 99425639 1001 86380 86390 1
426899 99426899 1001 86380 86390 1
427066 99427066 1001 86380 86390 1
426998 99426998 1001 86380 86390 1
426762 99426762 1001 86380 86390 1
426622 99426622 1001 86380 86390 1
426662 99426662 1001 86380 86390 1
426263 99426263 1001 86380 86390 1
426085 99426085 1001 86380 86390 1
427394 99427394 1001 86380 86390 1
427407 99427407 1001 86380 86390 1
427505 99427505 1001 86380 86390 1
427411 99427411 1001 86380 86390 1
428612 99428612 1001 86380 86390 1
428505 99428505 1001 86380 86390 1
428525 99428525 1001 86380 86390 1
428055 99428055 1001 86380 86390 1
427602 99427602 1001 86380 86390 1
427643 99427643 1001 86380 86390 1
427719 99427719 1001 86380 86390 1
427596 99427596 1001 86380 86390 1
427848 99427848 1001 86380 86390 1
427871 99427871 1001 86380 86390 1
428953 99428953 1001 86380 86390 1
430148 99430148 1001 86380 86390 1
429987 99429987 1001 86380 86390 1
429925 99429925 1001 86380 86390 1
429307 99429307 1001 86380 86390 1
429493 99429493 1001 86380 86390 1
430595 99430595 1001 86380 86390 1
430758 99430758 1001 86380 86390 1
431791 99431791 1001 86380 86390 1
431657 99431657 1001 86380 86390 1
431923 99431923 1001 86380 86390 1
431949 99431949 1001 86380 86390 1
431708 99431708 1001 86380 86390 1
431606 99431606 1001 86380 86390 1
431443 99431443 1001 86380 86390 1
431419 99431419 1001 86380 86390 1
431525 99431525 1001 86380 86390 1
430920 99430920 1001 86380 86390 1
430963 99430963 1001 86380 86390 1
432241 99432241 1001 86380 86390 1
432149 99432149 1001 86380 86390 1
432206 99432206 1001 86380 86390 1
432326 99432326 1001 86380 86390 1
432396 99432396 1001 86380 86390 1
433587 99433587 1001 86380 86390 1
433628 99433628 1001 86380 86390 1
433544 99433544 1001 86380 86390 1
433336 99433336 1001 86380 86390 1
432908 99432908 1001 86380 86390 1
433107 99433107 1001 86380 86390 1
433285 99433285 1001 86380 86390 1
433309 99433309 1001 86380 86390 1
432846 99432846 1001 86380 86390 1
432585 99432585 1001 86380 86390 1
432587 99432587 1001 86380 86390 1
432762 99432762 1001 86380 86390 1
432576 99432576 1001 86380 86390 1
433754 99433754 1001 86380 86390 1
434029 99434029 1001 86380 86390 1
434011 99434011 1001 86380 86390 1
433994 99433994 1001 86380 86390 1
435367 99435367 1001 86380 86390 1
435050 99435050 1001 86380 86390 1
435128 99435128 1001 86380 86390 1
434940 99434940 1001 86380 86390 1
434740 99434740 1001 86380 86390 1
434649 99434649 1001 86380 86390 1
434450 99434450 1001 86380 86390 1
434451 99434451 1001 86380 86390 1
434378 99434378 1001 86380 86390 1
434249 99434249 1001 86380 86390 1
434251 99434251 1001 86380 86390 1
435466 99435466 1001 86380 86390 1
435506 99435506 1001 86380 86390 1
436894 99436894 1001 86380 86390 1
436963 99436963 1001 86380 86390 1
437143 99437143 1001 86380 86390 1
436851 99436851 1001 86380 86390 1
436517 99436517 1001 86380 86390 1
436737 99436737 1001 86380 86390 1
436278 99436278 1001 86380 86390 1
436308 99436308 1001 86380 86390 1
437346 99437346 1001 86380 86390 1
437174 99437174 1001 86380 86390 1
300576 99300576 1001 86380 86390 1
300656 99300656 1001 86380 86390 1
300541 99300541 1001 86380 86390 1
300531 99300531 1001 86380 86390 1
300571 99300571 1001 86380 86390 1
300334 99300334 1001 86380 86390 1
300428 99300428 1001 86380 86390 1
300468 99300468 1001 86380 86390 1
300522 99300522 1001 86380 86390 1
300187 99300187 1001 86380 86390 1
300253 99300253 1001 86380 86390 1
300844 99300844 1001 86380 86390 1
300913 99300913 1001 86380 86390 1
300812 99300812 1001 86380 86390 1
300841 99300841 1001 86380 86390 1
301454 99301454 1001 86380 86390 1
301412 99301412 1001 86380 86390 1
301272 99301272 1001 86380 86390 1
301298 99301298 1001 86380 86390 1
301146 99301146 1001 86380 86390 1
301225 99301225 1001 86380 86390 1
301316 99301316 1001 86380 86390 1
300952 99300952 1001 86380 86390 1
301044 99301044 1001 86380 86390 1
301011 99301011 1001 86380 86390 1
301736 99301736 1001 86380 86390 1
301557 99301557 1001 86380 86390 1
301700 99301700 1001 86380 86390 1
301713 99301713 1001 86380 86390 1
302374 99302374 1001 86380 86390 1
302008 99302008 1001 86380 86390 1
302176 99302176 1001 86380 86390 1
302040 99302040 1001 86380 86390 1
302079 99302079 1001 86380 86390 1
302081 99302081 1001 86380 86390 1
302484 99302484 1001 86380 86390 1
302542 99302542 1001 86380 86390 1
302555 99302555 1001 86380 86390 1
302545 99302545 1001 86380 86390 1
303157 99303157 1001 86380 86390 1
303096 99303096 1001 86380 86390 1
303183 99303183 1001 86380 86390 1
303123 99303123 1001 86380 86390 1
302809 99302809 1001 86380 86390 1
302952 99302952 1001 86380 86390 1
302826 99302826 1001 86380 86390 1
302917 99302917 1001 86380 86390 1
302982 99302982 1001 86380 86390 1
302892 99302892 1001 86380 86390 1
302603 99302603 1001 86380 86390 1
302773 99302773 1001 86380 86390 1
302672 99302672 1001 86380 86390 1
302595 99302595 1001 86380 86390 1
303276 99303276 1001 86380 86390 1
304001 99304001 1001 86380 86390 1
303855 99303855 1001 86380 86390 1
303964 99303964 1001 86380 86390 1
303914 99303914 1001 86380 86390 1
303954 99303954 1001 86380 86390 1
303981 99303981 1001 86380 86390 1
303777 99303777 1001 86380 86390 1
303794 99303794 1001 86380 86390 1
303653 99303653 1001 86380 86390 1
303576 99303576 1001 86380 86390 1
303422 99303422 1001 86380 86390 1
303619 99303619 1001 86380 86390 1
304069 99304069 1001 86380 86390 1
304096 99304096 1001 86380 86390 1
304122 99304122 1001 86380 86390 1
304111 99304111 1001 86380 86390 1
304037 99304037 1001 86380 86390 1
304775 99304775 1001 86380 86390 1
304769 99304769 1001 86380 86390 1
304565 99304565 1001 86380 86390 1
304475 99304475 1001 86380 86390 1
304598 99304598 1001 86380 86390 1
304408 99304408 1001 86380 86390 1
304396 99304396 1001 86380 86390 1
304441 99304441 1001 86380 86390 1
304313 99304313 1001 86380 86390 1
304302 99304302 1001 86380 86390 1
305005 99305005 1001 86380 86390 1
304891 99304891 1001 86380 86390 1
304930 99304930 1001 86380 86390 1
304982 99304982 1001 86380 86390 1
305021 99305021 1001 86380 86390 1
305550 99305550 1001 86380 86390 1
305487 99305487 1001 86380 86390 1
305646 99305646 1001 86380 86390 1
305543 99305543 1001 86380 86390 1
305634 99305634 1001 86380 86390 1
305428 99305428 1001 86380 86390 1
305379 99305379 1001 86380 86390 1
305405 99305405 1001 86380 86390 1
305394 99305394 1001 86380 86390 1
305336 99305336 1001 86380 86390 1
305298 99305298 1001 86380 86390 1
305103 99305103 1001 86380 86390 1
305190 99305190 1001 86380 86390 1
305697 99305697 1001 86380 86390 1
500158 99500158 1001 86380 86390 1
500095 99500095 1001 86380 86390 1
500057 99500057 1001 86380 86390 1
500777 99500777 1001 86380 86390 1
500623 99500623 1001 86380 86390 1
500596 99500596 1001 86380 86390 1
500603 99500603 1001 86380 86390 1
500604 99500604 1001 86380 86390 1
500449 99500449 1001 86380 86390 1
500606 99500606 1001 86380 86390 1
500516 99500516 1001 86380 86390 1
500452 99500452 1001 86380 86390 1
500248 99500248 1001 86380 86390 1
500300 99500300 1001 86380 86390 1
500845 99500845 1001 86380 86390 1
501610 99501610 1001 86380 86390 1
501545 99501545 1001 86380 86390 1
501636 99501636 1001 86380 86390 1
501434 99501434 1001 86380 86390 1
501241 99501241 1001 86380 86390 1
501365 99501365 1001 86380 86390 1
501194 99501194 1001 86380 86390 1
501840 99501840 1001 86380 86390 1
502353 99502353 1001 86380 86390 1
502278 99502278 1001 86380 86390 1
501927 99501927 1001 86380 86390 1
502043 99502043 1001 86380 86390 1
501896 99501896 1001 86380 86390 1
502670 99502670 1001 86380 86390 1
502633 99502633 1001 86380 86390 1
502506 99502506 1001 86380 86390 1
502648 99502648 1001 86380 86390 1
503291 99503291 1001 86380 86390 1
503089 99503089 1001 86380 86390 1
503258 99503258 1001 86380 86390 1
503120 99503120 1001 86380 86390 1
503249 99503249 1001 86380 86390 1
503096 99503096 1001 86380 86390 1
503174 99503174 1001 86380 86390 1
503252 99503252 1001 86380 86390 1
503048 99503048 1001 86380 86390 1
503062 99503062 1001 86380 86390 1
502975 99502975 1001 86380 86390 1
503079 99503079 1001 86380 86390 1
502991 99502991 1001 86380 86390 1
502717 99502717 1001 86380 86390 1
503341 99503341 1001 86380 86390 1
503470 99503470 1001 86380 86390 1
503360 99503360 1001 86380 86390 1
503441 99503441 1001 86380 86390 1
504044 99504044 1001 86380 86390 1
504023 99504023 1001 86380 86390 1
503935 99503935 1001 86380 86390 1
503924 99503924 1001 86380 86390 1
503976 99503976 1001 86380 86390 1
503862 99503862 1001 86380 86390 1
503709 99503709 1001 86380 86390 1
503815 99503815 1001 86380 86390 1
504220 99504220 1001 86380 86390 1
504131 99504131 1001 86380 86390 1
504276 99504276 1001 86380 86390 1
504293 99504293 1001 86380 86390 1
504820 99504820 1001 86380 86390 1
504588 99504588 1001 86380 86390 1
504539 99504539 1001 86380 86390 1
504349 99504349 1001 86380 86390 1
504519 99504519 1001 86380 86390 1
504497 99504497 1001 86380 86390 1
504387 99504387 1001 86380 86390 1
505050 99505050 1001 86380 86390 1
505066 99505066 1001 86380 86390 1
505133 99505133 1001 86380 86390 1
505608 99505608 1001 86380 86390 1
505746 99505746 1001 86380 86390 1
505575 99505575 1001 86380 86390 1
505613 99505613 1001 86380 86390 1
505641 99505641 1001 86380 86390 1
505501 99505501 1001 86380 86390 1
505561 99505561 1001 86380 86390 1
505458 99505458 1001 86380 86390 1
505253 99505253 1001 86380 86390 1
505292 99505292 1001 86380 86390 1
505275 99505275 1001 86380 86390 1
505827 99505827 1001 86380 86390 1
505840 99505840 1001 86380 86390 1
506444 99506444 1001 86380 86390 1
506548 99506548 1001 86380 86390 1
506552 99506552 1001 86380 86390 1
506424 99506424 1001 86380 86390 1
506466 99506466 1001 86380 86390 1
506343 99506343 1001 86380 86390 1
506382 99506382 1001 86380 86390 1
506257 99506257 1001 86380 86390 1
506374 99506374 1001 86380 86390 1
506194 99506194 1001 86380 86390 1
506041 99506041 1001 86380 86390 1
505977 99505977 1001 86380 86390 1
506163 99506163 1001 86380 86390 1
506674 99506674 1001 86380 86390 1
506688 99506688 1001 86380 86390 1
506637 99506637 1001 86380 86390 1
506638 99506638 1001 86380 86390 1
506756 99506756 1001 86380 86390 1
506759 99506759 1001 86380 86390 1
507289 99507289 1001 86380 86390 1
507371 99507371 1001 86380 86390 1
507075 99507075 1001 86380 86390 1
507065 99507065 1001 86380 86390 1
507144 99507144 1001 86380 86390 1
507080 99507080 1001 86380 86390 1
506840 99506840 1001 86380 86390 1
506983 99506983 1001 86380 86390 1
506984 99506984 1001 86380 86390 1
507474 99507474 1001 86380 86390 1
507490 99507490 1001 86380 86390 1
508159 99508159 1001 86380 86390 1
508172 99508172 1001 86380 86390 1
508065 99508065 1001 86380 86390 1
507888 99507888 1001 86380 86390 1
507849 99507849 1001 86380 86390 1
508010 99508010 1001 86380 86390 1
507987 99507987 1001 86380 86390 1
507680 99507680 1001 86380 86390 1
507663 99507663 1001 86380 86390 1
507703 99507703 1001 86380 86390 1
508290 99508290 1001 86380 86390 1
508396 99508396 1001 86380 86390 1
508451 99508451 1001 86380 86390 1
508976 99508976 1001 86380 86390 1
508902 99508902 1001 86380 86390 1
508703 99508703 1001 86380 86390 1
508693 99508693 1001 86380 86390 1
508697 99508697 1001 86380 86390 1
508650 99508650 1001 86380 86390 1
508589 99508589 1001 86380 86390 1
509280 99509280 1001 86380 86390 1
509193 99509193 1001 86380 86390 1
509273 99509273 1001 86380 86390 1
509133 99509133 1001 86380 86390 1
509224 99509224 1001 86380 86390 1
509775 99509775 1001 86380 86390 1
509870 99509870 1001 86380 86390 1
509875 99509875 1001 86380 86390 1
509739 99509739 1001 86380 86390 1
509779 99509779 1001 86380 86390 1
509808 99509808 1001 86380 86390 1
509847 99509847 1001 86380 86390 1
509502 99509502 1001 86380 86390 1
509687 99509687 1001 86380 86390 1
509559 99509559 1001 86380 86390 1
509588 99509588 1001 86380 86390 1
509513 99509513 1001 86380 86390 1
509436 99509436 1001 86380 86390 1
509311 99509311 1001 86380 86390 1
510059 99510059 1001 86380 86390 1
510103 99510103 1001 86380 86390 1
510014 99510014 1001 86380 86390 1
510665 99510665 1001 86380 86390 1
510617 99510617 1001 86380 86390 1
510407 99510407 1001 86380 86390 1
510429 99510429 1001 86380 86390 1
510404 99510404 1001 86380 86390 1
510240 99510240 1001 86380 86390 1
510266 99510266 1001 86380 86390 1
510258 99510258 1001 86380 86390 1
510841 99510841 1001 86380 86390 1
510845 99510845 1001 86380 86390 1
510782 99510782 1001 86380 86390 1
510797 99510797 1001 86380 86390 1
510759 99510759 1001 86380 86390 1
510800 99510800 1001 86380 86390 1
511412 99511412 1001 86380 86390 1
511506 99511506 1001 86380 86390 1
511484 99511484 1001 86380 86390 1
511192 99511192 1001 86380 86390 1
511264 99511264 1001 86380 86390 1
511278 99511278 1001 86380 86390 1
511202 99511202 1001 86380 86390 1
511140 99511140 1001 86380 86390 1
511000 99511000 1001 86380 86390 1
510951 99510951 1001 86380 86390 1
511086 99511086 1001 86380 86390 1
511581 99511581 1001 86380 86390 1
511753 99511753 1001 86380 86390 1
511704 99511704 1001 86380 86390 1
512343 99512343 1001 86380 86390 1
512271 99512271 1001 86380 86390 1
512234 99512234 1001 86380 86390 1
512327 99512327 1001 86380 86390 1
512059 99512059 1001 86380 86390 1
512120 99512120 1001 86380 86390 1
511761 99511761 1001 86380 86390 1
512467 99512467 1001 86380 86390 1
512536 99512536 1001 86380 86390 1
512427 99512427 1001 86380 86390 1
513059 99513059 1001 86380 86390 1
513072 99513072 1001 86380 86390 1
513124 99513124 1001 86380 86390 1
513035 99513035 1001 86380 86390 1
512819 99512819 1001 86380 86390 1
512795 99512795 1001 86380 86390 1
512982 99512982 1001 86380 86390 1
512732 99512732 1001 86380 86390 1
513235 99513235 1001 86380 86390 1
513315 99513315 1001 86380 86390 1
513342 99513342 1001 86380 86390 1
513394 99513394 1001 86380 86390 1
513956 99513956 1001 86380 86390 1
514002 99514002 1001 86380 86390 1
513462 99513462 1001 86380 86390 1
513592 99513592 1001 86380 86390 1
513440 99513440 1001 86380 86390 1
513506 99513506 1001 86380 86390 1
513473 99513473 1001 86380 86390 1
513500 99513500 1001 86380 86390 1
514171 99514171 1001 86380 86390 1
513619 99513619 1001 86380 86390 1
514058 99514058 1001 86380 86390 1
514084 99514084 1001 86380 86390 1
514165 99514165 1001 86380 86390 1
514771 99514771 1001 86380 86390 1
514736 99514736 1001 86380 86390 1
514448 99514448 1001 86380 86390 1
514488 99514488 1001 86380 86390 1
514646 99514646 1001 86380 86390 1
514434 99514434 1001 86380 86390 1
514885 99514885 1001 86380 86390 1
514979 99514979 1001 86380 86390 1
515046 99515046 1001 86380 86390 1
515676 99515676 1001 86380 86390 1
515400 99515400 1001 86380 86390 1
515388 99515388 1001 86380 86390 1
515455 99515455 1001 86380 86390 1
515470 99515470 1001 86380 86390 1
515143 99515143 1001 86380 86390 1
515171 99515171 1001 86380 86390 1
515096 99515096 1001 86380 86390 1
515214 99515214 1001 86380 86390 1
515072 99515072 1001 86380 86390 1
515152 99515152 1001 86380 86390 1
515268 99515268 1001 86380 86390 1
515803 99515803 1001 86380 86390 1
515713 99515713 1001 86380 86390 1
515739 99515739 1001 86380 86390 1
515715 99515715 1001 86380 86390 1
515886 99515886 1001 86380 86390 1
516360 99516360 1001 86380 86390 1
516414 99516414 1001 86380 86390 1
516256 99516256 1001 86380 86390 1
516233 99516233 1001 86380 86390 1
516019 99516019 1001 86380 86390 1
516063 99516063 1001 86380 86390 1
516039 99516039 1001 86380 86390 1
516003 99516003 1001 86380 86390 1
516030 99516030 1001 86380 86390 1
515979 99515979 1001 86380 86390 1
516704 99516704 1001 86380 86390 1
516564 99516564 1001 86380 86390 1
516686 99516686 1001 86380 86390 1
516584 99516584 1001 86380 86390 1
517182 99517182 1001 86380 86390 1
517278 99517278 1001 86380 86390 1
516936 99516936 1001 86380 86390 1
516986 99516986 1001 86380 86390 1
516795 99516795 1001 86380 86390 1
516873 99516873 1001 86380 86390 1
516904 99516904 1001 86380 86390 1
516736 99516736 1001 86380 86390 1
517528 99517528 1001 86380 86390 1
517438 99517438 1001 86380 86390 1
518099 99518099 1001 86380 86390 1
518129 99518129 1001 86380 86390 1
518076 99518076 1001 86380 86390 1
517961 99517961 1001 86380 86390 1
518103 99518103 1001 86380 86390 1
518079 99518079 1001 86380 86390 1
518094 99518094 1001 86380 86390 1
517979 99517979 1001 86380 86390 1
517968 99517968 1001 86380 86390 1
518158 99518158 1001 86380 86390 1
517769 99517769 1001 86380 86390 1
517795 99517795 1001 86380 86390 1
517851 99517851 1001 86380 86390 1
517675 99517675 1001 86380 86390 1
517551 99517551 1001 86380 86390 1
517655 99517655 1001 86380 86390 1
518263 99518263 1001 86380 86390 1
518341 99518341 1001 86380 86390 1
518251 99518251 1001 86380 86390 1
518226 99518226 1001 86380 86390 1
518228 99518228 1001 86380 86390 1
518362 99518362 1001 86380 86390 1
518300 99518300 1001 86380 86390 1
518889 99518889 1001 86380 86390 1
518963 99518963 1001 86380 86390 1
518725 99518725 1001 86380 86390 1
518635 99518635 1001 86380 86390 1
518739 99518739 1001 86380 86390 1
518583 99518583 1001 86380 86390 1
518678 99518678 1001 86380 86390 1
518421 99518421 1001 86380 86390 1
518400 99518400 1001 86380 86390 1
519051 99519051 1001 86380 86390 1
519781 99519781 1001 86380 86390 1
519617 99519617 1001 86380 86390 1
519562 99519562 1001 86380 86390 1
519565 99519565 1001 86380 86390 1
519210 99519210 1001 86380 86390 1
519211 99519211 1001 86380 86390 1
519230 99519230 1001 86380 86390 1
519918 99519918 1001 86380 86390 1
519931 99519931 1001 86380 86390 1
520009 99520009 1001 86380 86390 1
519610 99519610 1001 86380 86390 1
519828 99519828 1001 86380 86390 1
519883 99519883 1001 86380 86390 1
519936 99519936 1001 86380 86390 1
519849 99519849 1001 86380 86390 1
520461 99520461 1001 86380 86390 1
520608 99520608 1001 86380 86390 1
520568 99520568 1001 86380 86390 1
520633 99520633 1001 86380 86390 1
520327 99520327 1001 86380 86390 1
520098 99520098 1001 86380 86390 1
520061 99520061 1001 86380 86390 1
520177 99520177 1001 86380 86390 1
520117 99520117 1001 86380 86390 1
520183 99520183 1001 86380 86390 1
520041 99520041 1001 86380 86390 1
520120 99520120 1001 86380 86390 1
520135 99520135 1001 86380 86390 1
520807 99520807 1001 86380 86390 1
520757 99520757 1001 86380 86390 1
520726 99520726 1001 86380 86390 1
521404 99521404 1001 86380 86390 1
521336 99521336 1001 86380 86390 1
521311 99521311 1001 86380 86390 1
521112 99521112 1001 86380 86390 1
521216 99521216 1001 86380 86390 1
521178 99521178 1001 86380 86390 1
520899 99520899 1001 86380 86390 1
520904 99520904 1001 86380 86390 1
521033 99521033 1001 86380 86390 1
520879 99520879 1001 86380 86390 1
521607 99521607 1001 86380 86390 1
521549 99521549 1001 86380 86390 1
522259 99522259 1001 86380 86390 1
521935 99521935 1001 86380 86390 1
521801 99521801 1001 86380 86390 1
521803 99521803 1001 86380 86390 1
521830 99521830 1001 86380 86390 1
521688 99521688 1001 86380 86390 1
521676 99521676 1001 86380 86390 1
521819 99521819 1001 86380 86390 1
521730 99521730 1001 86380 86390 1
521732 99521732 1001 86380 86390 1
521721 99521721 1001 86380 86390 1
521682 99521682 1001 86380 86390 1
523117 99523117 1001 86380 86390 1
522991 99522991 1001 86380 86390 1
522959 99522959 1001 86380 86390 1
523041 99523041 1001 86380 86390 1
522732 99522732 1001 86380 86390 1
522709 99522709 1001 86380 86390 1
522801 99522801 1001 86380 86390 1
522879 99522879 1001 86380 86390 1
522512 99522512 1001 86380 86390 1
523275 99523275 1001 86380 86390 1
523188 99523188 1001 86380 86390 1
523192 99523192 1001 86380 86390 1
523743 99523743 1001 86380 86390 1
523885 99523885 1001 86380 86390 1
523783 99523783 1001 86380 86390 1
523862 99523862 1001 86380 86390 1
523701 99523701 1001 86380 86390 1
523573 99523573 1001 86380 86390 1
523575 99523575 1001 86380 86390 1
523402 99523402 1001 86380 86390 1
523423 99523423 1001 86380 86390 1
523995 99523995 1001 86380 86390 1
524087 99524087 1001 86380 86390 1
524088 99524088 1001 86380 86390 1
524115 99524115 1001 86380 86390 1
524105 99524105 1001 86380 86390 1
523952 99523952 1001 86380 86390 1
524604 99524604 1001 86380 86390 1
524606 99524606 1001 86380 86390 1
524476 99524476 1001 86380 86390 1
524502 99524502 1001 86380 86390 1
524465 99524465 1001 86380 86390 1
524407 99524407 1001 86380 86390 1
524550 99524550 1001 86380 86390 1
524319 99524319 1001 86380 86390 1
524785 99524785 1001 86380 86390 1
524957 99524957 1001 86380 86390 1
524828 99524828 1001 86380 86390 1
524883 99524883 1001 86380 86390 1
525417 99525417 1001 86380 86390 1
525543 99525543 1001 86380 86390 1
525046 99525046 1001 86380 86390 1
525051 99525051 1001 86380 86390 1
525691 99525691 1001 86380 86390 1
525629 99525629 1001 86380 86390 1
525784 99525784 1001 86380 86390 1
525630 99525630 1001 86380 86390 1
525720 99525720 1001 86380 86390 1
525631 99525631 1001 86380 86390 1
525736 99525736 1001 86380 86390 1
526391 99526391 1001 86380 86390 1
526259 99526259 1001 86380 86390 1
526363 99526363 1001 86380 86390 1
526399 99526399 1001 86380 86390 1
526263 99526263 1001 86380 86390 1
526414 99526414 1001 86380 86390 1
526183 99526183 1001 86380 86390 1
525850 99525850 1001 86380 86390 1
526460 99526460 1001 86380 86390 1
526551 99526551 1001 86380 86390 1
525803 99525803 1001 86380 86390 1
526489 99526489 1001 86380 86390 1
526467 99526467 1001 86380 86390 1
526599 99526599 1001 86380 86390 1
526561 99526561 1001 86380 86390 1
527174 99527174 1001 86380 86390 1
527171 99527171 1001 86380 86390 1
526918 99526918 1001 86380 86390 1
527036 99527036 1001 86380 86390 1
526973 99526973 1001 86380 86390 1
526999 99526999 1001 86380 86390 1
526951 99526951 1001 86380 86390 1
526797 99526797 1001 86380 86390 1
526817 99526817 1001 86380 86390 1
527273 99527273 1001 86380 86390 1
527292 99527292 1001 86380 86390 1
527305 99527305 1001 86380 86390 1
527294 99527294 1001 86380 86390 1
527437 99527437 1001 86380 86390 1
528039 99528039 1001 86380 86390 1
527938 99527938 1001 86380 86390 1
528005 99528005 1001 86380 86390 1
527741 99527741 1001 86380 86390 1
527794 99527794 1001 86380 86390 1
527797 99527797 1001 86380 86390 1
527837 99527837 1001 86380 86390 1
527736 99527736 1001 86380 86390 1
527645 99527645 1001 86380 86390 1
527517 99527517 1001 86380 86390 1
527608 99527608 1001 86380 86390 1
527596 99527596 1001 86380 86390 1
528221 99528221 1001 86380 86390 1
528814 99528814 1001 86380 86390 1
528741 99528741 1001 86380 86390 1
528758 99528758 1001 86380 86390 1
528633 99528633 1001 86380 86390 1
528578 99528578 1001 86380 86390 1
528604 99528604 1001 86380 86390 1
528333 99528333 1001 86380 86390 1
528311 99528311 1001 86380 86390 1
528442 99528442 1001 86380 86390 1
528330 99528330 1001 86380 86390 1
528422 99528422 1001 86380 86390 1
528435 99528435 1001 86380 86390 1
529041 99529041 1001 86380 86390 1
529036 99529036 1001 86380 86390 1
528999 99528999 1001 86380 86390 1
528908 99528908 1001 86380 86390 1
529588 99529588 1001 86380 86390 1
529603 99529603 1001 86380 86390 1
529606 99529606 1001 86380 86390 1
529559 99529559 1001 86380 86390 1
529393 99529393 1001 86380 86390 1
529265 99529265 1001 86380 86390 1
529182 99529182 1001 86380 86390 1
529854 99529854 1001 86380 86390 1
529808 99529808 1001 86380 86390 1
529823 99529823 1001 86380 86390 1
529889 99529889 1001 86380 86390 1
530387 99530387 1001 86380 86390 1
530508 99530508 1001 86380 86390 1
530423 99530423 1001 86380 86390 1
530336 99530336 1001 86380 86390 1
530144 99530144 1001 86380 86390 1
530216 99530216 1001 86380 86390 1
530321 99530321 1001 86380 86390 1
530032 99530032 1001 86380 86390 1
530564 99530564 1001 86380 86390 1
530643 99530643 1001 86380 86390 1
530689 99530689 1001 86380 86390 1
531225 99531225 1001 86380 86390 1
531228 99531228 1001 86380 86390 1
531182 99531182 1001 86380 86390 1
531046 99531046 1001 86380 86390 1
531144 99531144 1001 86380 86390 1
530978 99530978 1001 86380 86390 1
530915 99530915 1001 86380 86390 1
530788 99530788 1001 86380 86390 1
530879 99530879 1001 86380 86390 1
530764 99530764 1001 86380 86390 1
530857 99530857 1001 86380 86390 1
531565 99531565 1001 86380 86390 1
531516 99531516 1001 86380 86390 1
532143 99532143 1001 86380 86390 1
532105 99532105 1001 86380 86390 1
532020 99532020 1001 86380 86390 1
531923 99531923 1001 86380 86390 1
531926 99531926 1001 86380 86390 1
531863 99531863 1001 86380 86390 1
531944 99531944 1001 86380 86390 1
531804 99531804 1001 86380 86390 1
531755 99531755 1001 86380 86390 1
531768 99531768 1001 86380 86390 1
531790 99531790 1001 86380 86390 1
532402 99532402 1001 86380 86390 1
532221 99532221 1001 86380 86390 1
532280 99532280 1001 86380 86390 1
532960 99532960 1001 86380 86390 1
532949 99532949 1001 86380 86390 1
532885 99532885 1001 86380 86390 1
532912 99532912 1001 86380 86390 1
533024 99533024 1001 86380 86390 1
532862 99532862 1001 86380 86390 1
532725 99532725 1001 86380 86390 1
532674 99532674 1001 86380 86390 1
532580 99532580 1001 86380 86390 1
532595 99532595 1001 86380 86390 1
532458 99532458 1001 86380 86390 1
533034 99533034 1001 86380 86390 1
533788 99533788 1001 86380 86390 1
533660 99533660 1001 86380 86390 1
533818 99533818 1001 86380 86390 1
533563 99533563 1001 86380 86390 1
533578 99533578 1001 86380 86390 1
533621 99533621 1001 86380 86390 1
533420 99533420 1001 86380 86390 1
533436 99533436 1001 86380 86390 1
533242 99533242 1001 86380 86390 1
533362 99533362 1001 86380 86390 1
533935 99533935 1001 86380 86390 1
534290 99534290 1001 86380 86390 1
534226 99534226 1001 86380 86390 1
534790 99534790 1001 86380 86390 1
534823 99534823 1001 86380 86390 1
535352 99535352 1001 86380 86390 1
535499 99535499 1001 86380 86390 1
535508 99535508 1001 86380 86390 1
535317 99535317 1001 86380 86390 1
535203 99535203 1001 86380 86390 1
535210 99535210 1001 86380 86390 1
534981 99534981 1001 86380 86390 1
534891 99534891 1001 86380 86390 1
534939 99534939 1001 86380 86390 1
535671 99535671 1001 86380 86390 1
536144 99536144 1001 86380 86390 1
536309 99536309 1001 86380 86390 1
536321 99536321 1001 86380 86390 1
536179 99536179 1001 86380 86390 1
536120 99536120 1001 86380 86390 1
536065 99536065 1001 86380 86390 1
535948 99535948 1001 86380 86390 1
535886 99535886 1001 86380 86390 1
535749 99535749 1001 86380 86390 1
536365 99536365 1001 86380 86390 1
536355 99536355 1001 86380 86390 1
537063 99537063 1001 86380 86390 1
536961 99536961 1001 86380 86390 1
537118 99537118 1001 86380 86390 1
537145 99537145 1001 86380 86390 1
537006 99537006 1001 86380 86390 1
536766 99536766 1001 86380 86390 1
536808 99536808 1001 86380 86390 1
536583 99536583 1001 86380 86390 1
536600 99536600 1001 86380 86390 1
536593 99536593 1001 86380 86390 1
537294 99537294 1001 86380 86390 1
537283 99537283 1001 86380 86390 1
537834 99537834 1001 86380 86390 1
537985 99537985 1001 86380 86390 1
537604 99537604 1001 86380 86390 1
537721 99537721 1001 86380 86390 1
537645 99537645 1001 86380 86390 1
537666 99537666 1001 86380 86390 1
537448 99537448 1001 86380 86390 1
537514 99537514 1001 86380 86390 1
537432 99537432 1001 86380 86390 1
538156 99538156 1001 86380 86390 1
538106 99538106 1001 86380 86390 1
538160 99538160 1001 86380 86390 1
538429 99538429 1001 86380 86390 1
538286 99538286 1001 86380 86390 1
538930 99538930 1001 86380 86390 1
538996 99538996 1001 86380 86390 1
538978 99538978 1001 86380 86390 1
539478 99539478 1001 86380 86390 1
539598 99539598 1001 86380 86390 1
539485 99539485 1001 86380 86390 1
539424 99539424 1001 86380 86390 1
539338 99539338 1001 86380 86390 1
539364 99539364 1001 86380 86390 1
539136 99539136 1001 86380 86390 1
539742 99539742 1001 86380 86390 1
539808 99539808 1001 86380 86390 1
539825 99539825 1001 86380 86390 1
539700 99539700 1001 86380 86390 1
540391 99540391 1001 86380 86390 1
540266 99540266 1001 86380 86390 1
540449 99540449 1001 86380 86390 1
540452 99540452 1001 86380 86390 1
540299 99540299 1001 86380 86390 1
540094 99540094 1001 86380 86390 1
540070 99540070 1001 86380 86390 1
540104 99540104 1001 86380 86390 1
540041 99540041 1001 86380 86390 1
539991 99539991 1001 86380 86390 1
539863 99539863 1001 86380 86390 1
539946 99539946 1001 86380 86390 1
540558 99540558 1001 86380 86390 1
540589 99540589 1001 86380 86390 1
541145 99541145 1001 86380 86390 1
541164 99541164 1001 86380 86390 1
540959 99540959 1001 86380 86390 1
541039 99541039 1001 86380 86390 1
540899 99540899 1001 86380 86390 1
541081 99541081 1001 86380 86390 1
541004 99541004 1001 86380 86390 1
541031 99541031 1001 86380 86390 1
540776 99540776 1001 86380 86390 1
540739 99540739 1001 86380 86390 1
540795 99540795 1001 86380 86390 1
540746 99540746 1001 86380 86390 1
540774 99540774 1001 86380 86390 1
541420 99541420 1001 86380 86390 1
541343 99541343 1001 86380 86390 1
541306 99541306 1001 86380 86390 1
541333 99541333 1001 86380 86390 1
541398 99541398 1001 86380 86390 1
541373 99541373 1001 86380 86390 1
541471 99541471 1001 86380 86390 1
541992 99541992 1001 86380 86390 1
542082 99542082 1001 86380 86390 1
542104 99542104 1001 86380 86390 1
541947 99541947 1001 86380 86390 1
542039 99542039 1001 86380 86390 1
542053 99542053 1001 86380 86390 1
541811 99541811 1001 86380 86390 1
541852 99541852 1001 86380 86390 1
541762 99541762 1001 86380 86390 1
541754 99541754 1001 86380 86390 1
541743 99541743 1001 86380 86390 1
541719 99541719 1001 86380 86390 1
541559 99541559 1001 86380 86390 1
541703 99541703 1001 86380 86390 1
541704 99541704 1001 86380 86390 1
541705 99541705 1001 86380 86390 1
542143 99542143 1001 86380 86390 1
542196 99542196 1001 86380 86390 1
542198 99542198 1001 86380 86390 1
542147 99542147 1001 86380 86390 1
542225 99542225 1001 86380 86390 1
542318 99542318 1001 86380 86390 1
542219 99542219 1001 86380 86390 1
542851 99542851 1001 86380 86390 1
542802 99542802 1001 86380 86390 1
542688 99542688 1001 86380 86390 1
542572 99542572 1001 86380 86390 1
542590 99542590 1001 86380 86390 1
542644 99542644 1001 86380 86390 1
542569 99542569 1001 86380 86390 1
542635 99542635 1001 86380 86390 1
542674 99542674 1001 86380 86390 1
542476 99542476 1001 86380 86390 1
542413 99542413 1001 86380 86390 1
543061 99543061 1001 86380 86390 1
543037 99543037 1001 86380 86390 1
543015 99543015 1001 86380 86390 1
543055 99543055 1001 86380 86390 1
543604 99543604 1001 86380 86390 1
543403 99543403 1001 86380 86390 1
543539 99543539 1001 86380 86390 1
543349 99543349 1001 86380 86390 1
543274 99543274 1001 86380 86390 1
543275 99543275 1001 86380 86390 1
543328 99543328 1001 86380 86390 1
543264 99543264 1001 86380 86390 1
543965 99543965 1001 86380 86390 1
543974 99543974 1001 86380 86390 1
544435 99544435 1001 86380 86390 1
544557 99544557 1001 86380 86390 1
544289 99544289 1001 86380 86390 1
544201 99544201 1001 86380 86390 1
544360 99544360 1001 86380 86390 1
544207 99544207 1001 86380 86390 1
543994 99543994 1001 86380 86390 1
544150 99544150 1001 86380 86390 1
544048 99544048 1001 86380 86390 1
544040 99544040 1001 86380 86390 1
544610 99544610 1001 86380 86390 1
544626 99544626 1001 86380 86390 1
503543 1023 1001 69641 69940 1
517377 1029 1001 40512 40812 1
400802 99400802 1001 86380 86390 1
400919 99400919 1001 86380 86390 1
400986 99400986 1001 86380 86390 1
401145 99401145 1001 86380 86390 1
401085 99401085 1001 86380 86390 1
401260 99401260 1001 86380 86390 1
401253 99401253 1001 86380 86390 1
401200 99401200 1001 86380 86390 1
401396 99401396 1001 86380 86390 1
401541 99401541 1001 86380 86390 1
401629 99401629 1001 86380 86390 1
401732 99401732 1001 86380 86390 1
401938 99401938 1001 86380 86390 1
402072 99402072 1001 86380 86390 1
402685 99402685 1001 86380 86390 1
402760 99402760 1001 86380 86390 1
402941 99402941 1001 86380 86390 1
403440 99403440 1001 86380 86390 1
403504 99403504 1001 86380 86390 1
403537 99403537 1001 86380 86390 1
403726 99403726 1001 86380 86390 1
403862 99403862 1001 86380 86390 1
403925 99403925 1001 86380 86390 1
403993 99403993 1001 86380 86390 1
404572 99404572 1001 86380 86390 1
404625 99404625 1001 86380 86390 1
404948 99404948 1001 86380 86390 1
404975 99404975 1001 86380 86390 1
404960 99404960 1001 86380 86390 1
405123 99405123 1001 86380 86390 1
405278 99405278 1001 86380 86390 1
405344 99405344 1001 86380 86390 1
405475 99405475 1001 86380 86390 1
405552 99405552 1001 86380 86390 1
405694 99405694 1001 86380 86390 1
405770 99405770 1001 86380 86390 1
405834 99405834 1001 86380 86390 1
405917 99405917 1001 86380 86390 1
406253 99406253 1001 86380 86390 1
406281 99406281 1001 86380 86390 1
406214 99406214 1001 86380 86390 1
406679 99406679 1001 86380 86390 1
406863 99406863 1001 86380 86390 1
407186 99407186 1001 86380 86390 1
407197 99407197 1001 86380 86390 1
407686 99407686 1001 86380 86390 1
408087 99408087 1001 86380 86390 1
408184 99408184 1001 86380 86390 1
408337 99408337 1001 86380 86390 1
408446 99408446 1001 86380 86390 1
408486 99408486 1001 86380 86390 1
408625 99408625 1001 86380 86390 1
408711 99408711 1001 86380 86390 1
408971 99408971 1001 86380 86390 1
408906 99408906 1001 86380 86390 1
409006 99409006 1001 86380 86390 1
408984 99408984 1001 86380 86390 1
409434 99409434 1001 86380 86390 1
409630 99409630 1001 86380 86390 1
409742 99409742 1001 86380 86390 1
409952 99409952 1001 86380 86390 1
409980 99409980 1001 86380 86390 1
410001 99410001 1001 86380 86390 1
410406 99410406 1001 86380 86390 1
410426 99410426 1001 86380 86390 1
410701 99410701 1001 86380 86390 1
410703 99410703 1001 86380 86390 1
411068 99411068 1001 86380 86390 1
411375 99411375 1001 86380 86390 1
411444 99411444 1001 86380 86390 1
411473 99411473 1001 86380 86390 1
411581 99411581 1001 86380 86390 1
411683 99411683 1001 86380 86390 1
411732 99411732 1001 86380 86390 1
411848 99411848 1001 86380 86390 1
411883 99411883 1001 86380 86390 1
412097 99412097 1001 86380 86390 1
412231 99412231 1001 86380 86390 1
412482 99412482 1001 86380 86390 1
412456 99412456 1001 86380 86390 1
413329 99413329 1001 86380 86390 1
413166 99413166 1001 86380 86390 1
412780 99412780 1001 86380 86390 1
415095 99415095 1001 86380 86390 1
414928 99414928 1001 86380 86390 1
415185 99415185 1001 86380 86390 1
415023 99415023 1001 86380 86390 1
414899 99414899 1001 86380 86390 1
414622 99414622 1001 86380 86390 1
414697 99414697 1001 86380 86390 1
414139 99414139 1001 86380 86390 1
414389 99414389 1001 86380 86390 1
414131 99414131 1001 86380 86390 1
414372 99414372 1001 86380 86390 1
415671 99415671 1001 86380 86390 1
415388 99415388 1001 86380 86390 1
415700 99415700 1001 86380 86390 1
415371 99415371 1001 86380 86390 1
415534 99415534 1001 86380 86390 1
415712 99415712 1001 86380 86390 1
415619 99415619 1001 86380 86390 1
416736 99416736 1001 86380 86390 1
416470 99416470 1001 86380 86390 1
416218 99416218 1001 86380 86390 1
416416 99416416 1001 86380 86390 1
416146 99416146 1001 86380 86390 1
415749 99415749 1001 86380 86390 1
415910 99415910 1001 86380 86390 1
416044 99416044 1001 86380 86390 1
415878 99415878 1001 86380 86390 1
416003 99416003 1001 86380 86390 1
417155 99417155 1001 86380 86390 1
417086 99417086 1001 86380 86390 1
417190 99417190 1001 86380 86390 1
417368 99417368 1001 86380 86390 1
417450 99417450 1001 86380 86390 1
418800 99418800 1001 86380 86390 1
418580 99418580 1001 86380 86390 1
418471 99418471 1001 86380 86390 1
418229 99418229 1001 86380 86390 1
418093 99418093 1001 86380 86390 1
417780 99417780 1001 86380 86390 1
417836 99417836 1001 86380 86390 1
417759 99417759 1001 86380 86390 1
419056 99419056 1001 86380 86390 1
419008 99419008 1001 86380 86390 1
420386 99420386 1001 86380 86390 1
420249 99420249 1001 86380 86390 1
420311 99420311 1001 86380 86390 1
420160 99420160 1001 86380 86390 1
420146 99420146 1001 86380 86390 1
420031 99420031 1001 86380 86390 1
419754 99419754 1001 86380 86390 1
419894 99419894 1001 86380 86390 1
419762 99419762 1001 86380 86390 1
419797 99419797 1001 86380 86390 1
419449 99419449 1001 86380 86390 1
419293 99419293 1001 86380 86390 1
419583 99419583 1001 86380 86390 1
419289 99419289 1001 86380 86390 1
420465 99420465 1001 86380 86390 1
420580 99420580 1001 86380 86390 1
421759 99421759 1001 86380 86390 1
422084 99422084 1001 86380 86390 1
422102 99422102 1001 86380 86390 1
421548 99421548 1001 86380 86390 1
421401 99421401 1001 86380 86390 1
421012 99421012 1001 86380 86390 1
421100 99421100 1001 86380 86390 1
422235 99422235 1001 86380 86390 1
423630 99423630 1001 86380 86390 1
423454 99423454 1001 86380 86390 1
423058 99423058 1001 86380 86390 1
423140 99423140 1001 86380 86390 1
423022 99423022 1001 86380 86390 1
422940 99422940 1001 86380 86390 1
422685 99422685 1001 86380 86390 1
422757 99422757 1001 86380 86390 1
422864 99422864 1001 86380 86390 1
422648 99422648 1001 86380 86390 1
422822 99422822 1001 86380 86390 1
423869 99423869 1001 86380 86390 1
425183 99425183 1001 86380 86390 1
425070 99425070 1001 86380 86390 1
424307 99424307 1001 86380 86390 1
424429 99424429 1001 86380 86390 1
425631 99425631 1001 86380 86390 1
425694 99425694 1001 86380 86390 1
425616 99425616 1001 86380 86390 1
425599 99425599 1001 86380 86390 1
426799 99426799 1001 86380 86390 1
427062 99427062 1001 86380 86390 1
426942 99426942 1001 86380 86390 1
426456 99426456 1001 86380 86390 1
426387 99426387 1001 86380 86390 1
426292 99426292 1001 86380 86390 1
425913 99425913 1001 86380 86390 1
426065 99426065 1001 86380 86390 1
425987 99425987 1001 86380 86390 1
426106 99426106 1001 86380 86390 1
426061 99426061 1001 86380 86390 1
427510 99427510 1001 86380 86390 1
427294 99427294 1001 86380 86390 1
427428 99427428 1001 86380 86390 1
428521 99428521 1001 86380 86390 1
428122 99428122 1001 86380 86390 1
428221 99428221 1001 86380 86390 1
427966 99427966 1001 86380 86390 1
427838 99427838 1001 86380 86390 1
427701 99427701 1001 86380 86390 1
428964 99428964 1001 86380 86390 1
429070 99429070 1001 86380 86390 1
428769 99428769 1001 86380 86390 1
428929 99428929 1001 86380 86390 1
430268 99430268 1001 86380 86390 1
430112 99430112 1001 86380 86390 1
429614 99429614 1001 86380 86390 1
429598 99429598 1001 86380 86390 1
429466 99429466 1001 86380 86390 1
429325 99429325 1001 86380 86390 1
431126 99431126 1001 86380 86390 1
430836 99430836 1001 86380 86390 1
431191 99431191 1001 86380 86390 1
431112 99431112 1001 86380 86390 1
431141 99431141 1001 86380 86390 1
432151 99432151 1001 86380 86390 1
432332 99432332 1001 86380 86390 1
432115 99432115 1001 86380 86390 1
433377 99433377 1001 86380 86390 1
433707 99433707 1001 86380 86390 1
432977 99432977 1001 86380 86390 1
433046 99433046 1001 86380 86390 1
433312 99433312 1001 86380 86390 1
432674 99432674 1001 86380 86390 1
432498 99432498 1001 86380 86390 1
432885 99432885 1001 86380 86390 1
432658 99432658 1001 86380 86390 1
432603 99432603 1001 86380 86390 1
433749 99433749 1001 86380 86390 1
433969 99433969 1001 86380 86390 1
433757 99433757 1001 86380 86390 1
433958 99433958 1001 86380 86390 1
433910 99433910 1001 86380 86390 1
433746 99433746 1001 86380 86390 1
433964 99433964 1001 86380 86390 1
435083 99435083 1001 86380 86390 1
435383 99435383 1001 86380 86390 1
435011 99435011 1001 86380 86390 1
434792 99434792 1001 86380 86390 1
434888 99434888 1001 86380 86390 1
434266 99434266 1001 86380 86390 1
434174 99434174 1001 86380 86390 1
434248 99434248 1001 86380 86390 1
434559 99434559 1001 86380 86390 1
434367 99434367 1001 86380 86390 1
435831 99435831 1001 86380 86390 1
435577 99435577 1001 86380 86390 1
435692 99435692 1001 86380 86390 1
436917 99436917 1001 86380 86390 1
436761 99436761 1001 86380 86390 1
436493 99436493 1001 86380 86390 1
436669 99436669 1001 86380 86390 1
436477 99436477 1001 86380 86390 1
436462 99436462 1001 86380 86390 1
436192 99436192 1001 86380 86390 1
436107 99436107 1001 86380 86390 1
436183 99436183 1001 86380 86390 1
436032 99436032 1001 86380 86390 1
437316 99437316 1001 86380 86390 1
300085 99300085 1001 86380 86390 1
300036 99300036 1001 86380 86390 1
300062 99300062 1001 86380 86390 1
437285 99437285 1001 86380 86390 1
300575 99300575 1001 86380 86390 1
300705 99300705 1001 86380 86390 1
300593 99300593 1001 86380 86390 1
300708 99300708 1001 86380 86390 1
300558 99300558 1001 86380 86390 1
300390 99300390 1001 86380 86390 1
300290 99300290 1001 86380 86390 1
300110 99300110 1001 86380 86390 1
300267 99300267 1001 86380 86390 1
301480 99301480 1001 86380 86390 1
301352 99301352 1001 86380 86390 1
301528 99301528 1001 86380 86390 1
301513 99301513 1001 86380 86390 1
301359 99301359 1001 86380 86390 1
301184 99301184 1001 86380 86390 1
301211 99301211 1001 86380 86390 1
301161 99301161 1001 86380 86390 1
301202 99301202 1001 86380 86390 1
301254 99301254 1001 86380 86390 1
300975 99300975 1001 86380 86390 1
301072 99301072 1001 86380 86390 1
301049 99301049 1001 86380 86390 1
301581 99301581 1001 86380 86390 1
301677 99301677 1001 86380 86390 1
302292 99302292 1001 86380 86390 1
302296 99302296 1001 86380 86390 1
302033 99302033 1001 86380 86390 1
302026 99302026 1001 86380 86390 1
302131 99302131 1001 86380 86390 1
302094 99302094 1001 86380 86390 1
302174 99302174 1001 86380 86390 1
301860 99301860 1001 86380 86390 1
302470 99302470 1001 86380 86390 1
302528 99302528 1001 86380 86390 1
302580 99302580 1001 86380 86390 1
302466 99302466 1001 86380 86390 1
302583 99302583 1001 86380 86390 1
303054 99303054 1001 86380 86390 1
303162 99303162 1001 86380 86390 1
303033 99303033 1001 86380 86390 1
303124 99303124 1001 86380 86390 1
303115 99303115 1001 86380 86390 1
302877 99302877 1001 86380 86390 1
302970 99302970 1001 86380 86390 1
302731 99302731 1001 86380 86390 1
302682 99302682 1001 86380 86390 1
302710 99302710 1001 86380 86390 1
302689 99302689 1001 86380 86390 1
302780 99302780 1001 86380 86390 1
303218 99303218 1001 86380 86390 1
304032 99304032 1001 86380 86390 1
303958 99303958 1001 86380 86390 1
303976 99303976 1001 86380 86390 1
303863 99303863 1001 86380 86390 1
303993 99303993 1001 86380 86390 1
304026 99304026 1001 86380 86390 1
303994 99303994 1001 86380 86390 1
303712 99303712 1001 86380 86390 1
303813 99303813 1001 86380 86390 1
303615 99303615 1001 86380 86390 1
303486 99303486 1001 86380 86390 1
303538 99303538 1001 86380 86390 1
303462 99303462 1001 86380 86390 1
304056 99304056 1001 86380 86390 1
304215 99304215 1001 86380 86390 1
304138 99304138 1001 86380 86390 1
304078 99304078 1001 86380 86390 1
304132 99304132 1001 86380 86390 1
304758 99304758 1001 86380 86390 1
304733 99304733 1001 86380 86390 1
304798 99304798 1001 86380 86390 1
304802 99304802 1001 86380 86390 1
304752 99304752 1001 86380 86390 1
304795 99304795 1001 86380 86390 1
304526 99304526 1001 86380 86390 1
304518 99304518 1001 86380 86390 1
304625 99304625 1001 86380 86390 1
304265 99304265 1001 86380 86390 1
304336 99304336 1001 86380 86390 1
304354 99304354 1001 86380 86390 1
304874 99304874 1001 86380 86390 1
304967 99304967 1001 86380 86390 1
305600 99305600 1001 86380 86390 1
305512 99305512 1001 86380 86390 1
305564 99305564 1001 86380 86390 1
305319 99305319 1001 86380 86390 1
305398 99305398 1001 86380 86390 1
305386 99305386 1001 86380 86390 1
305185 99305185 1001 86380 86390 1
305253 99305253 1001 86380 86390 1
305124 99305124 1001 86380 86390 1
305112 99305112 1001 86380 86390 1
305271 99305271 1001 86380 86390 1
500004 99500004 1001 86380 86390 1
500189 99500189 1001 86380 86390 1
500702 99500702 1001 86380 86390 1
500651 99500651 1001 86380 86390 1
500734 99500734 1001 86380 86390 1
500459 99500459 1001 86380 86390 1
500439 99500439 1001 86380 86390 1
500323 99500323 1001 86380 86390 1
500338 99500338 1001 86380 86390 1
500364 99500364 1001 86380 86390 1
500228 99500228 1001 86380 86390 1
500830 99500830 1001 86380 86390 1
501558 99501558 1001 86380 86390 1
501560 99501560 1001 86380 86390 1
501253 99501253 1001 86380 86390 1
501425 99501425 1001 86380 86390 1
501323 99501323 1001 86380 86390 1
501338 99501338 1001 86380 86390 1
501263 99501263 1001 86380 86390 1
501048 99501048 1001 86380 86390 1
501198 99501198 1001 86380 86390 1
501805 99501805 1001 86380 86390 1
501818 99501818 1001 86380 86390 1
501650 99501650 1001 86380 86390 1
501794 99501794 1001 86380 86390 1
501730 99501730 1001 86380 86390 1
501644 99501644 1001 86380 86390 1
501800 99501800 1001 86380 86390 1
502391 99502391 1001 86380 86390 1
502316 99502316 1001 86380 86390 1
502387 99502387 1001 86380 86390 1
502457 99502457 1001 86380 86390 1
502222 99502222 1001 86380 86390 1
502069 99502069 1001 86380 86390 1
502076 99502076 1001 86380 86390 1
501977 99501977 1001 86380 86390 1
501941 99501941 1001 86380 86390 1
501945 99501945 1001 86380 86390 1
501984 99501984 1001 86380 86390 1
501933 99501933 1001 86380 86390 1
502502 99502502 1001 86380 86390 1
502467 99502467 1001 86380 86390 1
502548 99502548 1001 86380 86390 1
503190 99503190 1001 86380 86390 1
503276 99503276 1001 86380 86390 1
503162 99503162 1001 86380 86390 1
503188 99503188 1001 86380 86390 1
502910 99502910 1001 86380 86390 1
502916 99502916 1001 86380 86390 1
502728 99502728 1001 86380 86390 1
502807 99502807 1001 86380 86390 1
503305 99503305 1001 86380 86390 1
503452 99503452 1001 86380 86390 1
503465 99503465 1001 86380 86390 1
503352 99503352 1001 86380 86390 1
503956 99503956 1001 86380 86390 1
504077 99504077 1001 86380 86390 1
503823 99503823 1001 86380 86390 1
503733 99503733 1001 86380 86390 1
503779 99503779 1001 86380 86390 1
503767 99503767 1001 86380 86390 1
503642 99503642 1001 86380 86390 1
503631 99503631 1001 86380 86390 1
503685 99503685 1001 86380 86390 1
504259 99504259 1001 86380 86390 1
504156 99504156 1001 86380 86390 1
504146 99504146 1001 86380 86390 1
504225 99504225 1001 86380 86390 1
504151 99504151 1001 86380 86390 1
504777 99504777 1001 86380 86390 1
504552 99504552 1001 86380 86390 1
504581 99504581 1001 86380 86390 1
504712 99504712 1001 86380 86390 1
504466 99504466 1001 86380 86390 1
504524 99504524 1001 86380 86390 1
504486 99504486 1001 86380 86390 1
505007 99505007 1001 86380 86390 1
505022 99505022 1001 86380 86390 1
505011 99505011 1001 86380 86390 1
504988 99504988 1001 86380 86390 1
505067 99505067 1001 86380 86390 1
505687 99505687 1001 86380 86390 1
505602 99505602 1001 86380 86390 1
505451 99505451 1001 86380 86390 1
505516 99505516 1001 86380 86390 1
505417 99505417 1001 86380 86390 1
505255 99505255 1001 86380 86390 1
505320 99505320 1001 86380 86390 1
505197 99505197 1001 86380 86390 1
505314 99505314 1001 86380 86390 1
505341 99505341 1001 86380 86390 1
505355 99505355 1001 86380 86390 1
505343 99505343 1001 86380 86390 1
505885 99505885 1001 86380 86390 1
505938 99505938 1001 86380 86390 1
505955 99505955 1001 86380 86390 1
506394 99506394 1001 86380 86390 1
506410 99506410 1001 86380 86390 1
506215 99506215 1001 86380 86390 1
506294 99506294 1001 86380 86390 1
506270 99506270 1001 86380 86390 1
506324 99506324 1001 86380 86390 1
506234 99506234 1001 86380 86390 1
506273 99506273 1001 86380 86390 1
506040 99506040 1001 86380 86390 1
505982 99505982 1001 86380 86390 1
506634 99506634 1001 86380 86390 1
506612 99506612 1001 86380 86390 1
506669 99506669 1001 86380 86390 1
507315 99507315 1001 86380 86390 1
507410 99507410 1001 86380 86390 1
507251 99507251 1001 86380 86390 1
507077 99507077 1001 86380 86390 1
507156 99507156 1001 86380 86390 1
507211 99507211 1001 86380 86390 1
506937 99506937 1001 86380 86390 1
506976 99506976 1001 86380 86390 1
506877 99506877 1001 86380 86390 1
507530 99507530 1001 86380 86390 1
507570 99507570 1001 86380 86390 1
508095 99508095 1001 86380 86390 1
508062 99508062 1001 86380 86390 1
508156 99508156 1001 86380 86390 1
508144 99508144 1001 86380 86390 1
508157 99508157 1001 86380 86390 1
507917 99507917 1001 86380 86390 1
507839 99507839 1001 86380 86390 1
507959 99507959 1001 86380 86390 1
507895 99507895 1001 86380 86390 1
507733 99507733 1001 86380 86390 1
507824 99507824 1001 86380 86390 1
507805 99507805 1001 86380 86390 1
508286 99508286 1001 86380 86390 1
508403 99508403 1001 86380 86390 1
508433 99508433 1001 86380 86390 1
508256 99508256 1001 86380 86390 1
508335 99508335 1001 86380 86390 1
509039 99509039 1001 86380 86390 1
508979 99508979 1001 86380 86390 1
508945 99508945 1001 86380 86390 1
508933 99508933 1001 86380 86390 1
508794 99508794 1001 86380 86390 1
508711 99508711 1001 86380 86390 1
508776 99508776 1001 86380 86390 1
508522 99508522 1001 86380 86390 1
508591 99508591 1001 86380 86390 1
508554 99508554 1001 86380 86390 1
508464 99508464 1001 86380 86390 1
508569 99508569 1001 86380 86390 1
509180 99509180 1001 86380 86390 1
509245 99509245 1001 86380 86390 1
509105 99509105 1001 86380 86390 1
509750 99509750 1001 86380 86390 1
509670 99509670 1001 86380 86390 1
509556 99509556 1001 86380 86390 1
509649 99509649 1001 86380 86390 1
509578 99509578 1001 86380 86390 1
509449 99509449 1001 86380 86390 1
509399 99509399 1001 86380 86390 1
509292 99509292 1001 86380 86390 1
510056 99510056 1001 86380 86390 1
509489 99509489 1001 86380 86390 1
509940 99509940 1001 86380 86390 1
510057 99510057 1001 86380 86390 1
510064 99510064 1001 86380 86390 1
510026 99510026 1001 86380 86390 1
510078 99510078 1001 86380 86390 1
510588 99510588 1001 86380 86390 1
510593 99510593 1001 86380 86390 1
510684 99510684 1001 86380 86390 1
510470 99510470 1001 86380 86390 1
510488 99510488 1001 86380 86390 1
510514 99510514 1001 86380 86390 1
510417 99510417 1001 86380 86390 1
510307 99510307 1001 86380 86390 1
510183 99510183 1001 86380 86390 1
510805 99510805 1001 86380 86390 1
510871 99510871 1001 86380 86390 1
510889 99510889 1001 86380 86390 1
510839 99510839 1001 86380 86390 1
510735 99510735 1001 86380 86390 1
511382 99511382 1001 86380 86390 1
511219 99511219 1001 86380 86390 1
511326 99511326 1001 86380 86390 1
511269 99511269 1001 86380 86390 1
510984 99510984 1001 86380 86390 1
510949 99510949 1001 86380 86390 1
511033 99511033 1001 86380 86390 1
511642 99511642 1001 86380 86390 1
511707 99511707 1001 86380 86390 1
511596 99511596 1001 86380 86390 1
512347 99512347 1001 86380 86390 1
512287 99512287 1001 86380 86390 1
512185 99512185 1001 86380 86390 1
512010 99512010 1001 86380 86390 1
512063 99512063 1001 86380 86390 1
512027 99512027 1001 86380 86390 1
511787 99511787 1001 86380 86390 1
511852 99511852 1001 86380 86390 1
511866 99511866 1001 86380 86390 1
511946 99511946 1001 86380 86390 1
511921 99511921 1001 86380 86390 1
511795 99511795 1001 86380 86390 1
512508 99512508 1001 86380 86390 1
512538 99512538 1001 86380 86390 1
512577 99512577 1001 86380 86390 1
512540 99512540 1001 86380 86390 1
512477 99512477 1001 86380 86390 1
513087 99513087 1001 86380 86390 1
512966 99512966 1001 86380 86390 1
512992 99512992 1001 86380 86390 1
512960 99512960 1001 86380 86390 1
512667 99512667 1001 86380 86390 1
512747 99512747 1001 86380 86390 1
512722 99512722 1001 86380 86390 1
512673 99512673 1001 86380 86390 1
513365 99513365 1001 86380 86390 1
513974 99513974 1001 86380 86390 1
513897 99513897 1001 86380 86390 1
513742 99513742 1001 86380 86390 1
513768 99513768 1001 86380 86390 1
513797 99513797 1001 86380 86390 1
513810 99513810 1001 86380 86390 1
513798 99513798 1001 86380 86390 1
513644 99513644 1001 86380 86390 1
513612 99513612 1001 86380 86390 1
513526 99513526 1001 86380 86390 1
514188 99514188 1001 86380 86390 1
514086 99514086 1001 86380 86390 1
514140 99514140 1001 86380 86390 1
514691 99514691 1001 86380 86390 1
514743 99514743 1001 86380 86390 1
514701 99514701 1001 86380 86390 1
514714 99514714 1001 86380 86390 1
514524 99514524 1001 86380 86390 1
514546 99514546 1001 86380 86390 1
514559 99514559 1001 86380 86390 1
514409 99514409 1001 86380 86390 1
514319 99514319 1001 86380 86390 1
514308 99514308 1001 86380 86390 1
514326 99514326 1001 86380 86390 1
514430 99514430 1001 86380 86390 1
515555 99515555 1001 86380 86390 1
515504 99515504 1001 86380 86390 1
515637 99515637 1001 86380 86390 1
515626 99515626 1001 86380 86390 1
515564 99515564 1001 86380 86390 1
515675 99515675 1001 86380 86390 1
515679 99515679 1001 86380 86390 1
515340 99515340 1001 86380 86390 1
515734 99515734 1001 86380 86390 1
515879 99515879 1001 86380 86390 1
515742 99515742 1001 86380 86390 1
516372 99516372 1001 86380 86390 1
516466 99516466 1001 86380 86390 1
516223 99516223 1001 86380 86390 1
515941 99515941 1001 86380 86390 1
515892 99515892 1001 86380 86390 1
515972 99515972 1001 86380 86390 1
516093 99516093 1001 86380 86390 1
516573 99516573 1001 86380 86390 1
516601 99516601 1001 86380 86390 1
516692 99516692 1001 86380 86390 1
516668 99516668 1001 86380 86390 1
516681 99516681 1001 86380 86390 1
517186 99517186 1001 86380 86390 1
516988 99516988 1001 86380 86390 1
516989 99516989 1001 86380 86390 1
516979 99516979 1001 86380 86390 1
516995 99516995 1001 86380 86390 1
517063 99517063 1001 86380 86390 1
516740 99516740 1001 86380 86390 1
517385 99517385 1001 86380 86390 1
517443 99517443 1001 86380 86390 1
518017 99518017 1001 86380 86390 1
517931 99517931 1001 86380 86390 1
517939 99517939 1001 86380 86390 1
517956 99517956 1001 86380 86390 1
517603 99517603 1001 86380 86390 1
517629 99517629 1001 86380 86390 1
517958 99517958 1001 86380 86390 1
518283 99518283 1001 86380 86390 1
518937 99518937 1001 86380 86390 1
518943 99518943 1001 86380 86390 1
518945 99518945 1001 86380 86390 1
518975 99518975 1001 86380 86390 1
518846 99518846 1001 86380 86390 1
518659 99518659 1001 86380 86390 1
518713 99518713 1001 86380 86390 1
518689 99518689 1001 86380 86390 1
518625 99518625 1001 86380 86390 1
518433 99518433 1001 86380 86390 1
518390 99518390 1001 86380 86390 1
518507 99518507 1001 86380 86390 1
519024 99519024 1001 86380 86390 1
519164 99519164 1001 86380 86390 1
519729 99519729 1001 86380 86390 1
519732 99519732 1001 86380 86390 1
519630 99519630 1001 86380 86390 1
519697 99519697 1001 86380 86390 1
519659 99519659 1001 86380 86390 1
519586 99519586 1001 86380 86390 1
519413 99519413 1001 86380 86390 1
519195 99519195 1001 86380 86390 1
519301 99519301 1001 86380 86390 1
519277 99519277 1001 86380 86390 1
519316 99519316 1001 86380 86390 1
519960 99519960 1001 86380 86390 1
519952 99519952 1001 86380 86390 1
519875 99519875 1001 86380 86390 1
520598 99520598 1001 86380 86390 1
520372 99520372 1001 86380 86390 1
520285 99520285 1001 86380 86390 1
520263 99520263 1001 86380 86390 1
520330 99520330 1001 86380 86390 1
520190 99520190 1001 86380 86390 1
520194 99520194 1001 86380 86390 1
520082 99520082 1001 86380 86390 1
520043 99520043 1001 86380 86390 1
520743 99520743 1001 86380 86390 1
521222 99521222 1001 86380 86390 1
521175 99521175 1001 86380 86390 1
521124 99521124 1001 86380 86390 1
521086 99521086 1001 86380 86390 1
521139 99521139 1001 86380 86390 1
520925 99520925 1001 86380 86390 1
520849 99520849 1001 86380 86390 1
520931 99520931 1001 86380 86390 1
521038 99521038 1001 86380 86390 1
521490 99521490 1001 86380 86390 1
521520 99521520 1001 86380 86390 1
521508 99521508 1001 86380 86390 1
521509 99521509 1001 86380 86390 1
521550 99521550 1001 86380 86390 1
521641 99521641 1001 86380 86390 1
522265 99522265 1001 86380 86390 1
522246 99522246 1001 86380 86390 1
522276 99522276 1001 86380 86390 1
522087 99522087 1001 86380 86390 1
521934 99521934 1001 86380 86390 1
521951 99521951 1001 86380 86390 1
521980 99521980 1001 86380 86390 1
521685 99521685 1001 86380 86390 1
521746 99521746 1001 86380 86390 1
521799 99521799 1001 86380 86390 1
522355 99522355 1001 86380 86390 1
522415 99522415 1001 86380 86390 1
522938 99522938 1001 86380 86390 1
523073 99523073 1001 86380 86390 1
523079 99523079 1001 86380 86390 1
522733 99522733 1001 86380 86390 1
522616 99522616 1001 86380 86390 1
522631 99522631 1001 86380 86390 1
522502 99522502 1001 86380 86390 1
522699 99522699 1001 86380 86390 1
522519 99522519 1001 86380 86390 1
522584 99522584 1001 86380 86390 1
523129 99523129 1001 86380 86390 1
523213 99523213 1001 86380 86390 1
523265 99523265 1001 86380 86390 1
523636 99523636 1001 86380 86390 1
523714 99523714 1001 86380 86390 1
523548 99523548 1001 86380 86390 1
523403 99523403 1001 86380 86390 1
523355 99523355 1001 86380 86390 1
523370 99523370 1001 86380 86390 1
523959 99523959 1001 86380 86390 1
524026 99524026 1001 86380 86390 1
523951 99523951 1001 86380 86390 1
524055 99524055 1001 86380 86390 1
524711 99524711 1001 86380 86390 1
524517 99524517 1001 86380 86390 1
524466 99524466 1001 86380 86390 1
524434 99524434 1001 86380 86390 1
524166 99524166 1001 86380 86390 1
524193 99524193 1001 86380 86390 1
524232 99524232 1001 86380 86390 1
524234 99524234 1001 86380 86390 1
524314 99524314 1001 86380 86390 1
524200 99524200 1001 86380 86390 1
524279 99524279 1001 86380 86390 1
524865 99524865 1001 86380 86390 1
524774 99524774 1001 86380 86390 1
524853 99524853 1001 86380 86390 1
525433 99525433 1001 86380 86390 1
525398 99525398 1001 86380 86390 1
525587 99525587 1001 86380 86390 1
525591 99525591 1001 86380 86390 1
525392 99525392 1001 86380 86390 1
525367 99525367 1001 86380 86390 1
525291 99525291 1001 86380 86390 1
525219 99525219 1001 86380 86390 1
525221 99525221 1001 86380 86390 1
525093 99525093 1001 86380 86390 1
525085 99525085 1001 86380 86390 1
525022 99525022 1001 86380 86390 1
525127 99525127 1001 86380 86390 1
525598 99525598 1001 86380 86390 1
526298 99526298 1001 86380 86390 1
526311 99526311 1001 86380 86390 1
526262 99526262 1001 86380 86390 1
526242 99526242 1001 86380 86390 1
526268 99526268 1001 86380 86390 1
526096 99526096 1001 86380 86390 1
526203 99526203 1001 86380 86390 1
525815 99525815 1001 86380 86390 1
525925 99525925 1001 86380 86390 1
526540 99526540 1001 86380 86390 1
526452 99526452 1001 86380 86390 1
526546 99526546 1001 86380 86390 1
527098 99527098 1001 86380 86390 1
527137 99527137 1001 86380 86390 1
527180 99527180 1001 86380 86390 1
527210 99527210 1001 86380 86390 1
526843 99526843 1001 86380 86390 1
526824 99526824 1001 86380 86390 1
526673 99526673 1001 86380 86390 1
526815 99526815 1001 86380 86390 1
527337 99527337 1001 86380 86390 1
528043 99528043 1001 86380 86390 1
527740 99527740 1001 86380 86390 1
527820 99527820 1001 86380 86390 1
527859 99527859 1001 86380 86390 1
527776 99527776 1001 86380 86390 1
527458 99527458 1001 86380 86390 1
527601 99527601 1001 86380 86390 1
527477 99527477 1001 86380 86390 1
528091 99528091 1001 86380 86390 1
528170 99528170 1001 86380 86390 1
528265 99528265 1001 86380 86390 1
528136 99528136 1001 86380 86390 1
528722 99528722 1001 86380 86390 1
528832 99528832 1001 86380 86390 1
528889 99528889 1001 86380 86390 1
528648 99528648 1001 86380 86390 1
528651 99528651 1001 86380 86390 1
528548 99528548 1001 86380 86390 1
528667 99528667 1001 86380 86390 1
528511 99528511 1001 86380 86390 1
528428 99528428 1001 86380 86390 1
528352 99528352 1001 86380 86390 1
528487 99528487 1001 86380 86390 1
529054 99529054 1001 86380 86390 1
529106 99529106 1001 86380 86390 1
529049 99529049 1001 86380 86390 1
529525 99529525 1001 86380 86390 1
529702 99529702 1001 86380 86390 1
529451 99529451 1001 86380 86390 1
529477 99529477 1001 86380 86390 1
529414 99529414 1001 86380 86390 1
529402 99529402 1001 86380 86390 1
529403 99529403 1001 86380 86390 1
529178 99529178 1001 86380 86390 1
529114 99529114 1001 86380 86390 1
530365 99530365 1001 86380 86390 1
530392 99530392 1001 86380 86390 1
530446 99530446 1001 86380 86390 1
530284 99530284 1001 86380 86390 1
530311 99530311 1001 86380 86390 1
530288 99530288 1001 86380 86390 1
530267 99530267 1001 86380 86390 1
529972 99529972 1001 86380 86390 1
529963 99529963 1001 86380 86390 1
530604 99530604 1001 86380 86390 1
531202 99531202 1001 86380 86390 1
531181 99531181 1001 86380 86390 1
531323 99531323 1001 86380 86390 1
531116 99531116 1001 86380 86390 1
530953 99530953 1001 86380 86390 1
530799 99530799 1001 86380 86390 1
530886 99530886 1001 86380 86390 1
530784 99530784 1001 86380 86390 1
531460 99531460 1001 86380 86390 1
531578 99531578 1001 86380 86390 1
531454 99531454 1001 86380 86390 1
531583 99531583 1001 86380 86390 1
532028 99532028 1001 86380 86390 1
532033 99532033 1001 86380 86390 1
532034 99532034 1001 86380 86390 1
532024 99532024 1001 86380 86390 1
531887 99531887 1001 86380 86390 1
531747 99531747 1001 86380 86390 1
531658 99531658 1001 86380 86390 1
532230 99532230 1001 86380 86390 1
533032 99533032 1001 86380 86390 1
532986 99532986 1001 86380 86390 1
532870 99532870 1001 86380 86390 1
533011 99533011 1001 86380 86390 1
532859 99532859 1001 86380 86390 1
532978 99532978 1001 86380 86390 1
532700 99532700 1001 86380 86390 1
532641 99532641 1001 86380 86390 1
532567 99532567 1001 86380 86390 1
532522 99532522 1001 86380 86390 1
532418 99532418 1001 86380 86390 1
532461 99532461 1001 86380 86390 1
533673 99533673 1001 86380 86390 1
533790 99533790 1001 86380 86390 1
533702 99533702 1001 86380 86390 1
533703 99533703 1001 86380 86390 1
533523 99533523 1001 86380 86390 1
533617 99533617 1001 86380 86390 1
533462 99533462 1001 86380 86390 1
533452 99533452 1001 86380 86390 1
533585 99533585 1001 86380 86390 1
533587 99533587 1001 86380 86390 1
533307 99533307 1001 86380 86390 1
533335 99533335 1001 86380 86390 1
533285 99533285 1001 86380 86390 1
533896 99533896 1001 86380 86390 1
533910 99533910 1001 86380 86390 1
533993 99533993 1001 86380 86390 1
533877 99533877 1001 86380 86390 1
534539 99534539 1001 86380 86390 1
534567 99534567 1001 86380 86390 1
534297 99534297 1001 86380 86390 1
534349 99534349 1001 86380 86390 1
534341 99534341 1001 86380 86390 1
534292 99534292 1001 86380 86390 1
534451 99534451 1001 86380 86390 1
534088 99534088 1001 86380 86390 1
535165 99535165 1001 86380 86390 1
535168 99535168 1001 86380 86390 1
535247 99535247 1001 86380 86390 1
535261 99535261 1001 86380 86390 1
534930 99534930 1001 86380 86390 1
534988 99534988 1001 86380 86390 1
535002 99535002 1001 86380 86390 1
535582 99535582 1001 86380 86390 1
535530 99535530 1001 86380 86390 1
535623 99535623 1001 86380 86390 1
536316 99536316 1001 86380 86390 1
536331 99536331 1001 86380 86390 1
535956 99535956 1001 86380 86390 1
535949 99535949 1001 86380 86390 1
535873 99535873 1001 86380 86390 1
535837 99535837 1001 86380 86390 1
535724 99535724 1001 86380 86390 1
535867 99535867 1001 86380 86390 1
536515 99536515 1001 86380 86390 1
536388 99536388 1001 86380 86390 1
536390 99536390 1001 86380 86390 1
536535 99536535 1001 86380 86390 1
537128 99537128 1001 86380 86390 1
537017 99537017 1001 86380 86390 1
536797 99536797 1001 86380 86390 1
536903 99536903 1001 86380 86390 1
536929 99536929 1001 86380 86390 1
536813 99536813 1001 86380 86390 1
536545 99536545 1001 86380 86390 1
536558 99536558 1001 86380 86390 1
536681 99536681 1001 86380 86390 1
536747 99536747 1001 86380 86390 1
537305 99537305 1001 86380 86390 1
537228 99537228 1001 86380 86390 1
537966 99537966 1001 86380 86390 1
537948 99537948 1001 86380 86390 1
537949 99537949 1001 86380 86390 1
537564 99537564 1001 86380 86390 1
537465 99537465 1001 86380 86390 1
537556 99537556 1001 86380 86390 1
537427 99537427 1001 86380 86390 1
537419 99537419 1001 86380 86390 1
538090 99538090 1001 86380 86390 1
538152 99538152 1001 86380 86390 1
538120 99538120 1001 86380 86390 1
538097 99538097 1001 86380 86390 1
538706 99538706 1001 86380 86390 1
538745 99538745 1001 86380 86390 1
538721 99538721 1001 86380 86390 1
538670 99538670 1001 86380 86390 1
538807 99538807 1001 86380 86390 1
538808 99538808 1001 86380 86390 1
538573 99538573 1001 86380 86390 1
538496 99538496 1001 86380 86390 1
538405 99538405 1001 86380 86390 1
538564 99538564 1001 86380 86390 1
538475 99538475 1001 86380 86390 1
538476 99538476 1001 86380 86390 1
538541 99538541 1001 86380 86390 1
538531 99538531 1001 86380 86390 1
538352 99538352 1001 86380 86390 1
538290 99538290 1001 86380 86390 1
538271 99538271 1001 86380 86390 1
538993 99538993 1001 86380 86390 1
539007 99539007 1001 86380 86390 1
538949 99538949 1001 86380 86390 1
539612 99539612 1001 86380 86390 1
539480 99539480 1001 86380 86390 1
539560 99539560 1001 86380 86390 1
539588 99539588 1001 86380 86390 1
539385 99539385 1001 86380 86390 1
539295 99539295 1001 86380 86390 1
539245 99539245 1001 86380 86390 1
539273 99539273 1001 86380 86390 1
539339 99539339 1001 86380 86390 1
539302 99539302 1001 86380 86390 1
539252 99539252 1001 86380 86390 1
539072 99539072 1001 86380 86390 1
539077 99539077 1001 86380 86390 1
539226 99539226 1001 86380 86390 1
539671 99539671 1001 86380 86390 1
539649 99539649 1001 86380 86390 1
540315 99540315 1001 86380 86390 1
540421 99540421 1001 86380 86390 1
540292 99540292 1001 86380 86390 1
540335 99540335 1001 86380 86390 1
540112 99540112 1001 86380 86390 1
540259 99540259 1001 86380 86390 1
539854 99539854 1001 86380 86390 1
539921 99539921 1001 86380 86390 1
540562 99540562 1001 86380 86390 1
541115 99541115 1001 86380 86390 1
541183 99541183 1001 86380 86390 1
541120 99541120 1001 86380 86390 1
541275 99541275 1001 86380 86390 1
541075 99541075 1001 86380 86390 1
540933 99540933 1001 86380 86390 1
540966 99540966 1001 86380 86390 1
540992 99540992 1001 86380 86390 1
540981 99540981 1001 86380 86390 1
540714 99540714 1001 86380 86390 1
540863 99540863 1001 86380 86390 1
540827 99540827 1001 86380 86390 1
541308 99541308 1001 86380 86390 1
541312 99541312 1001 86380 86390 1
541340 99541340 1001 86380 86390 1
541419 99541419 1001 86380 86390 1
542041 99542041 1001 86380 86390 1
541826 99541826 1001 86380 86390 1
541753 99541753 1001 86380 86390 1
541843 99541843 1001 86380 86390 1
541795 99541795 1001 86380 86390 1
541602 99541602 1001 86380 86390 1
541681 99541681 1001 86380 86390 1
541643 99541643 1001 86380 86390 1
541594 99541594 1001 86380 86390 1
541620 99541620 1001 86380 86390 1
541613 99541613 1001 86380 86390 1
541588 99541588 1001 86380 86390 1
542248 99542248 1001 86380 86390 1
542245 99542245 1001 86380 86390 1
542830 99542830 1001 86380 86390 1
542743 99542743 1001 86380 86390 1
542775 99542775 1001 86380 86390 1
542675 99542675 1001 86380 86390 1
542678 99542678 1001 86380 86390 1
542732 99542732 1001 86380 86390 1
542672 99542672 1001 86380 86390 1
542421 99542421 1001 86380 86390 1
542396 99542396 1001 86380 86390 1
542501 99542501 1001 86380 86390 1
542412 99542412 1001 86380 86390 1
542490 99542490 1001 86380 86390 1
542504 99542504 1001 86380 86390 1
543151 99543151 1001 86380 86390 1
543108 99543108 1001 86380 86390 1
543123 99543123 1001 86380 86390 1
543466 99543466 1001 86380 86390 1
543534 99543534 1001 86380 86390 1
543536 99543536 1001 86380 86390 1
543513 99543513 1001 86380 86390 1
543254 99543254 1001 86380 86390 1
543313 99543313 1001 86380 86390 1
543859 99543859 1001 86380 86390 1
543926 99543926 1001 86380 86390 1
543850 99543850 1001 86380 86390 1
543852 99543852 1001 86380 86390 1
544215 99544215 1001 86380 86390 1
544346 99544346 1001 86380 86390 1
544285 99544285 1001 86380 86390 1
544110 99544110 1001 86380 86390 1
543984 99543984 1001 86380 86390 1
544118 99544118 1001 86380 86390 1
544724 99544724 1001 86380 86390 1
544657 99544657 1001 86380 86390 1
419519 235 1001 77280 77757 1
415154 215 1001 39420 39897 1
500689 771 1001 41043 41342 1
500770 767 1001 44019 44319 1
400108 99400108 1001 86380 86390 1
400036 99400036 1001 86380 86390 1
400062 99400062 1001 86380 86390 1
400402 99400402 1001 86380 86390 1
400398 99400398 1001 86380 86390 1
400486 99400486 1001 86380 86390 1
400426 99400426 1001 86380 86390 1
400471 99400471 1001 86380 86390 1
400624 99400624 1001 86380 86390 1
400654 99400654 1001 86380 86390 1
401158 99401158 1001 86380 86390 1
401276 99401276 1001 86380 86390 1
401367 99401367 1001 86380 86390 1
401608 99401608 1001 86380 86390 1
401769 99401769 1001 86380 86390 1
401931 99401931 1001 86380 86390 1
402053 99402053 1001 86380 86390 1
402061 99402061 1001 86380 86390 1
402396 99402396 1001 86380 86390 1
402493 99402493 1001 86380 86390 1
403256 99403256 1001 86380 86390 1
403386 99403386 1001 86380 86390 1
403599 99403599 1001 86380 86390 1
403696 99403696 1001 86380 86390 1
403734 99403734 1001 86380 86390 1
403879 99403879 1001 86380 86390 1
404018 99404018 1001 86380 86390 1
404049 99404049 1001 86380 86390 1
404357 99404357 1001 86380 86390 1
405103 99405103 1001 86380 86390 1
405086 99405086 1001 86380 86390 1
405666 99405666 1001 86380 86390 1
405767 99405767 1001 86380 86390 1
406346 99406346 1001 86380 86390 1
406326 99406326 1001 86380 86390 1
406450 99406450 1001 86380 86390 1
406520 99406520 1001 86380 86390 1
406709 99406709 1001 86380 86390 1
406778 99406778 1001 86380 86390 1
406987 99406987 1001 86380 86390 1
407401 99407401 1001 86380 86390 1
407531 99407531 1001 86380 86390 1
407831 99407831 1001 86380 86390 1
408026 99408026 1001 86380 86390 1
408106 99408106 1001 86380 86390 1
408111 99408111 1001 86380 86390 1
408543 99408543 1001 86380 86390 1
408547 99408547 1001 86380 86390 1
408708 99408708 1001 86380 86390 1
408801 99408801 1001 86380 86390 1
408788 99408788 1001 86380 86390 1
408916 99408916 1001 86380 86390 1
408950 99408950 1001 86380 86390 1
408986 99408986 1001 86380 86390 1
409126 99409126 1001 86380 86390 1
409170 99409170 1001 86380 86390 1
409204 99409204 1001 86380 86390 1
409260 99409260 1001 86380 86390 1
409469 99409469 1001 86380 86390 1
409801 99409801 1001 86380 86390 1
409904 99409904 1001 86380 86390 1
410093 99410093 1001 86380 86390 1
410228 99410228 1001 86380 86390 1
410299 99410299 1001 86380 86390 1
410260 99410260 1001 86380 86390 1
410423 99410423 1001 86380 86390 1
410452 99410452 1001 86380 86390 1
410787 99410787 1001 86380 86390 1
410905 99410905 1001 86380 86390 1
411007 99411007 1001 86380 86390 1
410991 99410991 1001 86380 86390 1
410916 99410916 1001 86380 86390 1
411206 99411206 1001 86380 86390 1
411373 99411373 1001 86380 86390 1
411456 99411456 1001 86380 86390 1
411840 99411840 1001 86380 86390 1
411932 99411932 1001 86380 86390 1
411986 99411986 1001 86380 86390 1
412065 99412065 1001 86380 86390 1
412036 99412036 1001 86380 86390 1
412108 99412108 1001 86380 86390 1
412137 99412137 1001 86380 86390 1
412221 99412221 1001 86380 86390 1
412236 99412236 1001 86380 86390 1
412310 99412310 1001 86380 86390 1
413593 99413593 1001 86380 86390 1
413599 99413599 1001 86380 86390 1
413274 99413274 1001 86380 86390 1
413251 99413251 1001 86380 86390 1
413234 99413234 1001 86380 86390 1
412998 99412998 1001 86380 86390 1
412904 99412904 1001 86380 86390 1
412781 99412781 1001 86380 86390 1
413987 99413987 1001 86380 86390 1
414088 99414088 1001 86380 86390 1
414708 99414708 1001 86380 86390 1
414887 99414887 1001 86380 86390 1
415375 99415375 1001 86380 86390 1
416674 99416674 1001 86380 86390 1
416784 99416784 1001 86380 86390 1
416791 99416791 1001 86380 86390 1
416590 99416590 1001 86380 86390 1
416806 99416806 1001 86380 86390 1
416971 99416971 1001 86380 86390 1
416666 99416666 1001 86380 86390 1
416983 99416983 1001 86380 86390 1
416488 99416488 1001 86380 86390 1
416230 99416230 1001 86380 86390 1
415792 99415792 1001 86380 86390 1
415942 99415942 1001 86380 86390 1
415955 99415955 1001 86380 86390 1
416079 99416079 1001 86380 86390 1
417269 99417269 1001 86380 86390 1
417319 99417319 1001 86380 86390 1
417414 99417414 1001 86380 86390 1
418619 99418619 1001 86380 86390 1
418078 99418078 1001 86380 86390 1
418276 99418276 1001 86380 86390 1
418189 99418189 1001 86380 86390 1
417939 99417939 1001 86380 86390 1
417727 99417727 1001 86380 86390 1
417732 99417732 1001 86380 86390 1
419079 99419079 1001 86380 86390 1
418938 99418938 1001 86380 86390 1
418960 99418960 1001 86380 86390 1
418994 99418994 1001 86380 86390 1
418839 99418839 1001 86380 86390 1
419157 99419157 1001 86380 86390 1
420197 99420197 1001 86380 86390 1
420318 99420318 1001 86380 86390 1
419967 99419967 1001 86380 86390 1
420036 99420036 1001 86380 86390 1
419807 99419807 1001 86380 86390 1
419381 99419381 1001 86380 86390 1
419556 99419556 1001 86380 86390 1
419399 99419399 1001 86380 86390 1
420562 99420562 1001 86380 86390 1
420692 99420692 1001 86380 86390 1
420779 99420779 1001 86380 86390 1
420570 99420570 1001 86380 86390 1
420730 99420730 1001 86380 86390 1
420703 99420703 1001 86380 86390 1
421839 99421839 1001 86380 86390 1
421824 99421824 1001 86380 86390 1
421830 99421830 1001 86380 86390 1
421959 99421959 1001 86380 86390 1
421812 99421812 1001 86380 86390 1
421393 99421393 1001 86380 86390 1
421618 99421618 1001 86380 86390 1
421576 99421576 1001 86380 86390 1
421365 99421365 1001 86380 86390 1
421040 99421040 1001 86380 86390 1
421023 99421023 1001 86380 86390 1
421225 99421225 1001 86380 86390 1
422493 99422493 1001 86380 86390 1
422328 99422328 1001 86380 86390 1
423601 99423601 1001 86380 86390 1
423455 99423455 1001 86380 86390 1
423643 99423643 1001 86380 86390 1
423331 99423331 1001 86380 86390 1
423353 99423353 1001 86380 86390 1
423055 99423055 1001 86380 86390 1
423028 99423028 1001 86380 86390 1
422967 99422967 1001 86380 86390 1
423279 99423279 1001 86380 86390 1
422994 99422994 1001 86380 86390 1
423053 99423053 1001 86380 86390 1
422889 99422889 1001 86380 86390 1
422672 99422672 1001 86380 86390 1
422622 99422622 1001 86380 86390 1
424153 99424153 1001 86380 86390 1
425374 99425374 1001 86380 86390 1
425087 99425087 1001 86380 86390 1
424707 99424707 1001 86380 86390 1
424830 99424830 1001 86380 86390 1
424637 99424637 1001 86380 86390 1
424301 99424301 1001 86380 86390 1
424518 99424518 1001 86380 86390 1
424432 99424432 1001 86380 86390 1
425576 99425576 1001 86380 86390 1
426928 99426928 1001 86380 86390 1
426702 99426702 1001 86380 86390 1
426902 99426902 1001 86380 86390 1
426936 99426936 1001 86380 86390 1
426476 99426476 1001 86380 86390 1
426459 99426459 1001 86380 86390 1
427146 99427146 1001 86380 86390 1
427342 99427342 1001 86380 86390 1
428671 99428671 1001 86380 86390 1
428518 99428518 1001 86380 86390 1
428449 99428449 1001 86380 86390 1
428592 99428592 1001 86380 86390 1
428363 99428363 1001 86380 86390 1
428096 99428096 1001 86380 86390 1
427941 99427941 1001 86380 86390 1
427581 99427581 1001 86380 86390 1
427670 99427670 1001 86380 86390 1
427868 99427868 1001 86380 86390 1
428906 99428906 1001 86380 86390 1
429052 99429052 1001 86380 86390 1
429028 99429028 1001 86380 86390 1
429114 99429114 1001 86380 86390 1
429141 99429141 1001 86380 86390 1
428934 99428934 1001 86380 86390 1
428982 99428982 1001 86380 86390 1
429064 99429064 1001 86380 86390 1
430295 99430295 1001 86380 86390 1
430245 99430245 1001 86380 86390 1
429708 99429708 1001 86380 86390 1
429954 99429954 1001 86380 86390 1
430484 99430484 1001 86380 86390 1
430633 99430633 1001 86380 86390 1
430538 99430538 1001 86380 86390 1
431822 99431822 1001 86380 86390 1
431889 99431889 1001 86380 86390 1
431966 99431966 1001 86380 86390 1
431870 99431870 1001 86380 86390 1
431373 99431373 1001 86380 86390 1
431054 99431054 1001 86380 86390 1
432455 99432455 1001 86380 86390 1
432328 99432328 1001 86380 86390 1
432383 99432383 1001 86380 86390 1
432161 99432161 1001 86380 86390 1
432444 99432444 1001 86380 86390 1
433373 99433373 1001 86380 86390 1
433642 99433642 1001 86380 86390 1
433627 99433627 1001 86380 86390 1
433421 99433421 1001 86380 86390 1
433223 99433223 1001 86380 86390 1
433235 99433235 1001 86380 86390 1
432578 99432578 1001 86380 86390 1
432737 99432737 1001 86380 86390 1
432811 99432811 1001 86380 86390 1
432786 99432786 1001 86380 86390 1
433968 99433968 1001 86380 86390 1
434040 99434040 1001 86380 86390 1
433770 99433770 1001 86380 86390 1
435370 99435370 1001 86380 86390 1
435402 99435402 1001 86380 86390 1
434769 99434769 1001 86380 86390 1
434445 99434445 1001 86380 86390 1
434528 99434528 1001 86380 86390 1
435623 99435623 1001 86380 86390 1
435610 99435610 1001 86380 86390 1
435563 99435563 1001 86380 86390 1
435882 99435882 1001 86380 86390 1
437047 99437047 1001 86380 86390 1
436809 99436809 1001 86380 86390 1
437031 99437031 1001 86380 86390 1
437018 99437018 1001 86380 86390 1
436371 99436371 1001 86380 86390 1
436482 99436482 1001 86380 86390 1
436561 99436561 1001 86380 86390 1
436144 99436144 1001 86380 86390 1
436325 99436325 1001 86380 86390 1
435962 99435962 1001 86380 86390 1
437345 99437345 1001 86380 86390 1
300333 99300333 1001 86380 86390 1
300477 99300477 1001 86380 86390 1
300388 99300388 1001 86380 86390 1
300454 99300454 1001 86380 86390 1
300509 99300509 1001 86380 86390 1
300239 99300239 1001 86380 86390 1
300180 99300180 1001 86380 86390 1
300285 99300285 1001 86380 86390 1
300260 99300260 1001 86380 86390 1
300299 99300299 1001 86380 86390 1
300525 99300525 1001 86380 86390 1
300771 99300771 1001 86380 86390 1
300928 99300928 1001 86380 86390 1
301466 99301466 1001 86380 86390 1
301483 99301483 1001 86380 86390 1
301536 99301536 1001 86380 86390 1
301448 99301448 1001 86380 86390 1
301222 99301222 1001 86380 86390 1
301303 99301303 1001 86380 86390 1
301200 99301200 1001 86380 86390 1
301330 99301330 1001 86380 86390 1
301188 99301188 1001 86380 86390 1
301166 99301166 1001 86380 86390 1
301128 99301128 1001 86380 86390 1
300938 99300938 1001 86380 86390 1
301084 99301084 1001 86380 86390 1
300943 99300943 1001 86380 86390 1
301682 99301682 1001 86380 86390 1
301703 99301703 1001 86380 86390 1
301679 99301679 1001 86380 86390 1
301681 99301681 1001 86380 86390 1
302240 99302240 1001 86380 86390 1
302266 99302266 1001 86380 86390 1
302287 99302287 1001 86380 86390 1
302327 99302327 1001 86380 86390 1
302049 99302049 1001 86380 86390 1
302076 99302076 1001 86380 86390 1
302095 99302095 1001 86380 86390 1
302122 99302122 1001 86380 86390 1
301852 99301852 1001 86380 86390 1
301902 99301902 1001 86380 86390 1
302424 99302424 1001 86380 86390 1
302881 99302881 1001 86380 86390 1
302652 99302652 1001 86380 86390 1
302615 99302615 1001 86380 86390 1
302654 99302654 1001 86380 86390 1
302644 99302644 1001 86380 86390 1
303256 99303256 1001 86380 86390 1
303406 99303406 1001 86380 86390 1
303228 99303228 1001 86380 86390 1
303986 99303986 1001 86380 86390 1
303844 99303844 1001 86380 86390 1
303857 99303857 1001 86380 86390 1
304016 99304016 1001 86380 86390 1
303940 99303940 1001 86380 86390 1
303633 99303633 1001 86380 86390 1
303681 99303681 1001 86380 86390 1
303722 99303722 1001 86380 86390 1
303518 99303518 1001 86380 86390 1
304098 99304098 1001 86380 86390 1
304748 99304748 1001 86380 86390 1
304787 99304787 1001 86380 86390 1
304819 99304819 1001 86380 86390 1
304821 99304821 1001 86380 86390 1
304488 99304488 1001 86380 86390 1
304535 99304535 1001 86380 86390 1
304458 99304458 1001 86380 86390 1
304423 99304423 1001 86380 86390 1
304411 99304411 1001 86380 86390 1
304414 99304414 1001 86380 86390 1
304324 99304324 1001 86380 86390 1
304970 99304970 1001 86380 86390 1
305531 99305531 1001 86380 86390 1
305583 99305583 1001 86380 86390 1
305684 99305684 1001 86380 86390 1
305558 99305558 1001 86380 86390 1
305499 99305499 1001 86380 86390 1
305591 99305591 1001 86380 86390 1
305490 99305490 1001 86380 86390 1
305633 99305633 1001 86380 86390 1
305363 99305363 1001 86380 86390 1
305277 99305277 1001 86380 86390 1
305294 99305294 1001 86380 86390 1
305439 99305439 1001 86380 86390 1
305285 99305285 1001 86380 86390 1
305208 99305208 1001 86380 86390 1
305102 99305102 1001 86380 86390 1
305180 99305180 1001 86380 86390 1
305077 99305077 1001 86380 86390 1
500012 99500012 1001 86380 86390 1
500064 99500064 1001 86380 86390 1
500084 99500084 1001 86380 86390 1
500672 99500672 1001 86380 86390 1
500687 99500687 1001 86380 86390 1
500649 99500649 1001 86380 86390 1
500730 99500730 1001 86380 86390 1
500810 99500810 1001 86380 86390 1
500556 99500556 1001 86380 86390 1
500531 99500531 1001 86380 86390 1
500534 99500534 1001 86380 86390 1
500348 99500348 1001 86380 86390 1
500264 99500264 1001 86380 86390 1
500199 99500199 1001 86380 86390 1
500853 99500853 1001 86380 86390 1
500931 99500931 1001 86380 86390 1
500944 99500944 1001 86380 86390 1
500906 99500906 1001 86380 86390 1
500988 99500988 1001 86380 86390 1
500938 99500938 1001 86380 86390 1
501411 99501411 1001 86380 86390 1
501391 99501391 1001 86380 86390 1
501214 99501214 1001 86380 86390 1
501023 99501023 1001 86380 86390 1
501038 99501038 1001 86380 86390 1
501105 99501105 1001 86380 86390 1
501095 99501095 1001 86380 86390 1
501715 99501715 1001 86380 86390 1
501838 99501838 1001 86380 86390 1
501816 99501816 1001 86380 86390 1
502381 99502381 1001 86380 86390 1
502319 99502319 1001 86380 86390 1
502196 99502196 1001 86380 86390 1
502171 99502171 1001 86380 86390 1
502102 99502102 1001 86380 86390 1
502015 99502015 1001 86380 86390 1
501913 99501913 1001 86380 86390 1
502009 99502009 1001 86380 86390 1
502570 99502570 1001 86380 86390 1
502577 99502577 1001 86380 86390 1
503237 99503237 1001 86380 86390 1
503147 99503147 1001 86380 86390 1
503214 99503214 1001 86380 86390 1
502966 99502966 1001 86380 86390 1
502980 99502980 1001 86380 86390 1
502995 99502995 1001 86380 86390 1
502684 99502684 1001 86380 86390 1
502821 99502821 1001 86380 86390 1
502862 99502862 1001 86380 86390 1
503088 99503088 1001 86380 86390 1
503319 99503319 1001 86380 86390 1
503475 99503475 1001 86380 86390 1
503488 99503488 1001 86380 86390 1
503386 99503386 1001 86380 86390 1
503453 99503453 1001 86380 86390 1
503338 99503338 1001 86380 86390 1
504005 99504005 1001 86380 86390 1
503985 99503985 1001 86380 86390 1
503813 99503813 1001 86380 86390 1
503855 99503855 1001 86380 86390 1
503667 99503667 1001 86380 86390 1
503633 99503633 1001 86380 86390 1
503610 99503610 1001 86380 86390 1
504157 99504157 1001 86380 86390 1
504119 99504119 1001 86380 86390 1
504288 99504288 1001 86380 86390 1
504315 99504315 1001 86380 86390 1
504203 99504203 1001 86380 86390 1
504216 99504216 1001 86380 86390 1
504178 99504178 1001 86380 86390 1
504742 99504742 1001 86380 86390 1
504922 99504922 1001 86380 86390 1
504900 99504900 1001 86380 86390 1
504876 99504876 1001 86380 86390 1
504627 99504627 1001 86380 86390 1
504640 99504640 1001 86380 86390 1
504655 99504655 1001 86380 86390 1
504592 99504592 1001 86380 86390 1
504672 99504672 1001 86380 86390 1
504393 99504393 1001 86380 86390 1
504491 99504491 1001 86380 86390 1
505058 99505058 1001 86380 86390 1
504994 99504994 1001 86380 86390 1
505141 99505141 1001 86380 86390 1
505751 99505751 1001 86380 86390 1
505623 99505623 1001 86380 86390 1
505435 99505435 1001 86380 86390 1
505371 99505371 1001 86380 86390 1
505318 99505318 1001 86380 86390 1
505293 99505293 1001 86380 86390 1
505229 99505229 1001 86380 86390 1
505199 99505199 1001 86380 86390 1
505919 99505919 1001 86380 86390 1
506418 99506418 1001 86380 86390 1
506459 99506459 1001 86380 86390 1
506312 99506312 1001 86380 86390 1
506351 99506351 1001 86380 86390 1
506196 99506196 1001 86380 86390 1
506209 99506209 1001 86380 86390 1
506026 99506026 1001 86380 86390 1
506598 99506598 1001 86380 86390 1
506696 99506696 1001 86380 86390 1
507242 99507242 1001 86380 86390 1
507232 99507232 1001 86380 86390 1
507221 99507221 1001 86380 86390 1
507382 99507382 1001 86380 86390 1
507318 99507318 1001 86380 86390 1
507193 99507193 1001 86380 86390 1
507146 99507146 1001 86380 86390 1
507198 99507198 1001 86380 86390 1
507148 99507148 1001 86380 86390 1
506870 99506870 1001 86380 86390 1
507000 99507000 1001 86380 86390 1
506865 99506865 1001 86380 86390 1
507501 99507501 1001 86380 86390 1
507503 99507503 1001 86380 86390 1
507441 99507441 1001 86380 86390 1
507481 99507481 1001 86380 86390 1
507494 99507494 1001 86380 86390 1
507559 99507559 1001 86380 86390 1
507534 99507534 1001 86380 86390 1
508185 99508185 1001 86380 86390 1
508219 99508219 1001 86380 86390 1
508149 99508149 1001 86380 86390 1
508151 99508151 1001 86380 86390 1
508116 99508116 1001 86380 86390 1
508239 99508239 1001 86380 86390 1
508210 99508210 1001 86380 86390 1
507877 99507877 1001 86380 86390 1
507905 99507905 1001 86380 86390 1
507867 99507867 1001 86380 86390 1
508023 99508023 1001 86380 86390 1
507846 99507846 1001 86380 86390 1
507760 99507760 1001 86380 86390 1
507630 99507630 1001 86380 86390 1
507739 99507739 1001 86380 86390 1
508363 99508363 1001 86380 86390 1
508411 99508411 1001 86380 86390 1
508975 99508975 1001 86380 86390 1
509047 99509047 1001 86380 86390 1
509016 99509016 1001 86380 86390 1
508879 99508879 1001 86380 86390 1
508983 99508983 1001 86380 86390 1
509036 99509036 1001 86380 86390 1
508863 99508863 1001 86380 86390 1
508786 99508786 1001 86380 86390 1
508523 99508523 1001 86380 86390 1
508646 99508646 1001 86380 86390 1
509189 99509189 1001 86380 86390 1
509218 99509218 1001 86380 86390 1
509889 99509889 1001 86380 86390 1
509743 99509743 1001 86380 86390 1
509797 99509797 1001 86380 86390 1
509562 99509562 1001 86380 86390 1
509451 99509451 1001 86380 86390 1
509388 99509388 1001 86380 86390 1
509416 99509416 1001 86380 86390 1
509391 99509391 1001 86380 86390 1
509407 99509407 1001 86380 86390 1
510055 99510055 1001 86380 86390 1
510069 99510069 1001 86380 86390 1
510058 99510058 1001 86380 86390 1
510061 99510061 1001 86380 86390 1
510677 99510677 1001 86380 86390 1
510690 99510690 1001 86380 86390 1
510673 99510673 1001 86380 86390 1
510532 99510532 1001 86380 86390 1
510522 99510522 1001 86380 86390 1
510360 99510360 1001 86380 86390 1
510270 99510270 1001 86380 86390 1
510245 99510245 1001 86380 86390 1
510752 99510752 1001 86380 86390 1
510882 99510882 1001 86380 86390 1
510849 99510849 1001 86380 86390 1
510774 99510774 1001 86380 86390 1
511370 99511370 1001 86380 86390 1
511309 99511309 1001 86380 86390 1
511142 99511142 1001 86380 86390 1
511300 99511300 1001 86380 86390 1
511131 99511131 1001 86380 86390 1
510992 99510992 1001 86380 86390 1
511137 99511137 1001 86380 86390 1
511047 99511047 1001 86380 86390 1
511758 99511758 1001 86380 86390 1
511672 99511672 1001 86380 86390 1
511621 99511621 1001 86380 86390 1
511660 99511660 1001 86380 86390 1
511752 99511752 1001 86380 86390 1
511558 99511558 1001 86380 86390 1
512269 99512269 1001 86380 86390 1
512209 99512209 1001 86380 86390 1
512274 99512274 1001 86380 86390 1
511853 99511853 1001 86380 86390 1
511964 99511964 1001 86380 86390 1
511809 99511809 1001 86380 86390 1
512468 99512468 1001 86380 86390 1
513181 99513181 1001 86380 86390 1
513057 99513057 1001 86380 86390 1
513062 99513062 1001 86380 86390 1
513154 99513154 1001 86380 86390 1
512953 99512953 1001 86380 86390 1
512842 99512842 1001 86380 86390 1
512855 99512855 1001 86380 86390 1
512601 99512601 1001 86380 86390 1
512680 99512680 1001 86380 86390 1
512698 99512698 1001 86380 86390 1
512607 99512607 1001 86380 86390 1
512713 99512713 1001 86380 86390 1
513292 99513292 1001 86380 86390 1
513829 99513829 1001 86380 86390 1
513464 99513464 1001 86380 86390 1
513516 99513516 1001 86380 86390 1
513552 99513552 1001 86380 86390 1
514081 99514081 1001 86380 86390 1
514102 99514102 1001 86380 86390 1
514731 99514731 1001 86380 86390 1
514588 99514588 1001 86380 86390 1
514552 99514552 1001 86380 86390 1
514553 99514553 1001 86380 86390 1
514379 99514379 1001 86380 86390 1
514332 99514332 1001 86380 86390 1
514415 99514415 1001 86380 86390 1
514246 99514246 1001 86380 86390 1
514339 99514339 1001 86380 86390 1
514249 99514249 1001 86380 86390 1
514932 99514932 1001 86380 86390 1
514924 99514924 1001 86380 86390 1
514877 99514877 1001 86380 86390 1
514867 99514867 1001 86380 86390 1
515585 99515585 1001 86380 86390 1
515485 99515485 1001 86380 86390 1
515627 99515627 1001 86380 86390 1
515487 99515487 1001 86380 86390 1
515514 99515514 1001 86380 86390 1
515392 99515392 1001 86380 86390 1
515434 99515434 1001 86380 86390 1
515461 99515461 1001 86380 86390 1
515223 99515223 1001 86380 86390 1
515139 99515139 1001 86380 86390 1
515758 99515758 1001 86380 86390 1
516342 99516342 1001 86380 86390 1
516509 99516509 1001 86380 86390 1
516371 99516371 1001 86380 86390 1
516476 99516476 1001 86380 86390 1
516140 99516140 1001 86380 86390 1
516235 99516235 1001 86380 86390 1
515915 99515915 1001 86380 86390 1
516098 99516098 1001 86380 86390 1
516695 99516695 1001 86380 86390 1
516596 99516596 1001 86380 86390 1
517197 99517197 1001 86380 86390 1
517187 99517187 1001 86380 86390 1
517151 99517151 1001 86380 86390 1
517324 99517324 1001 86380 86390 1
517081 99517081 1001 86380 86390 1
517074 99517074 1001 86380 86390 1
516717 99516717 1001 86380 86390 1
516889 99516889 1001 86380 86390 1
517387 99517387 1001 86380 86390 1
517466 99517466 1001 86380 86390 1
517496 99517496 1001 86380 86390 1
517434 99517434 1001 86380 86390 1
517396 99517396 1001 86380 86390 1
518075 99518075 1001 86380 86390 1
517962 99517962 1001 86380 86390 1
518026 99518026 1001 86380 86390 1
518018 99518018 1001 86380 86390 1
518057 99518057 1001 86380 86390 1
517936 99517936 1001 86380 86390 1
517953 99517953 1001 86380 86390 1
517800 99517800 1001 86380 86390 1
517826 99517826 1001 86380 86390 1
517645 99517645 1001 86380 86390 1
517735 99517735 1001 86380 86390 1
517693 99517693 1001 86380 86390 1
517578 99517578 1001 86380 86390 1
518264 99518264 1001 86380 86390 1
518202 99518202 1001 86380 86390 1
518282 99518282 1001 86380 86390 1
518940 99518940 1001 86380 86390 1
518857 99518857 1001 86380 86390 1
518759 99518759 1001 86380 86390 1
518631 99518631 1001 86380 86390 1
518671 99518671 1001 86380 86390 1
518751 99518751 1001 86380 86390 1
518432 99518432 1001 86380 86390 1
518459 99518459 1001 86380 86390 1
518526 99518526 1001 86380 86390 1
518490 99518490 1001 86380 86390 1
518389 99518389 1001 86380 86390 1
518572 99518572 1001 86380 86390 1
518535 99518535 1001 86380 86390 1
519167 99519167 1001 86380 86390 1
519069 99519069 1001 86380 86390 1
519098 99519098 1001 86380 86390 1
519151 99519151 1001 86380 86390 1
519699 99519699 1001 86380 86390 1
519662 99519662 1001 86380 86390 1
519714 99519714 1001 86380 86390 1
519744 99519744 1001 86380 86390 1
519746 99519746 1001 86380 86390 1
519455 99519455 1001 86380 86390 1
519496 99519496 1001 86380 86390 1
519459 99519459 1001 86380 86390 1
519478 99519478 1001 86380 86390 1
519339 99519339 1001 86380 86390 1
519275 99519275 1001 86380 86390 1
519264 99519264 1001 86380 86390 1
519292 99519292 1001 86380 86390 1
519917 99519917 1001 86380 86390 1
519965 99519965 1001 86380 86390 1
520437 99520437 1001 86380 86390 1
520480 99520480 1001 86380 86390 1
520624 99520624 1001 86380 86390 1
520576 99520576 1001 86380 86390 1
520280 99520280 1001 86380 86390 1
520332 99520332 1001 86380 86390 1
520346 99520346 1001 86380 86390 1
520243 99520243 1001 86380 86390 1
520350 99520350 1001 86380 86390 1
520023 99520023 1001 86380 86390 1
520130 99520130 1001 86380 86390 1
520105 99520105 1001 86380 86390 1
520799 99520799 1001 86380 86390 1
521288 99521288 1001 86380 86390 1
521354 99521354 1001 86380 86390 1
521419 99521419 1001 86380 86390 1
521265 99521265 1001 86380 86390 1
521342 99521342 1001 86380 86390 1
521394 99521394 1001 86380 86390 1
521317 99521317 1001 86380 86390 1
521448 99521448 1001 86380 86390 1
521450 99521450 1001 86380 86390 1
521359 99521359 1001 86380 86390 1
521131 99521131 1001 86380 86390 1
520897 99520897 1001 86380 86390 1
521040 99521040 1001 86380 86390 1
521005 99521005 1001 86380 86390 1
520876 99520876 1001 86380 86390 1
520973 99520973 1001 86380 86390 1
520922 99520922 1001 86380 86390 1
521480 99521480 1001 86380 86390 1
521601 99521601 1001 86380 86390 1
521602 99521602 1001 86380 86390 1
521527 99521527 1001 86380 86390 1
522205 99522205 1001 86380 86390 1
522266 99522266 1001 86380 86390 1
521907 99521907 1001 86380 86390 1
521949 99521949 1001 86380 86390 1
521929 99521929 1001 86380 86390 1
521791 99521791 1001 86380 86390 1
521741 99521741 1001 86380 86390 1
521729 99521729 1001 86380 86390 1
521693 99521693 1001 86380 86390 1
521862 99521862 1001 86380 86390 1
521697 99521697 1001 86380 86390 1
522341 99522341 1001 86380 86390 1
522385 99522385 1001 86380 86390 1
522337 99522337 1001 86380 86390 1
522943 99522943 1001 86380 86390 1
523009 99523009 1001 86380 86390 1
523101 99523101 1001 86380 86390 1
522798 99522798 1001 86380 86390 1
522882 99522882 1001 86380 86390 1
522820 99522820 1001 86380 86390 1
522562 99522562 1001 86380 86390 1
523271 99523271 1001 86380 86390 1
523298 99523298 1001 86380 86390 1
523223 99523223 1001 86380 86390 1
523288 99523288 1001 86380 86390 1
523203 99523203 1001 86380 86390 1
523855 99523855 1001 86380 86390 1
523560 99523560 1001 86380 86390 1
523690 99523690 1001 86380 86390 1
523684 99523684 1001 86380 86390 1
523569 99523569 1001 86380 86390 1
523365 99523365 1001 86380 86390 1
523426 99523426 1001 86380 86390 1
523335 99523335 1001 86380 86390 1
523517 99523517 1001 86380 86390 1
524111 99524111 1001 86380 86390 1
524064 99524064 1001 86380 86390 1
524121 99524121 1001 86380 86390 1
524032 99524032 1001 86380 86390 1
524045 99524045 1001 86380 86390 1
524058 99524058 1001 86380 86390 1
524618 99524618 1001 86380 86390 1
524570 99524570 1001 86380 86390 1
524610 99524610 1001 86380 86390 1
524679 99524679 1001 86380 86390 1
524447 99524447 1001 86380 86390 1
524303 99524303 1001 86380 86390 1
524926 99524926 1001 86380 86390 1
524813 99524813 1001 86380 86390 1
524895 99524895 1001 86380 86390 1
525551 99525551 1001 86380 86390 1
525344 99525344 1001 86380 86390 1
525190 99525190 1001 86380 86390 1
525387 99525387 1001 86380 86390 1
525287 99525287 1001 86380 86390 1
525117 99525117 1001 86380 86390 1
525685 99525685 1001 86380 86390 1
525599 99525599 1001 86380 86390 1
525706 99525706 1001 86380 86390 1
526361 99526361 1001 86380 86390 1
526415 99526415 1001 86380 86390 1
526088 99526088 1001 86380 86390 1
526169 99526169 1001 86380 86390 1
526213 99526213 1001 86380 86390 1
525856 99525856 1001 86380 86390 1
525824 99525824 1001 86380 86390 1
525878 99525878 1001 86380 86390 1
525943 99525943 1001 86380 86390 1
526435 99526435 1001 86380 86390 1
526618 99526618 1001 86380 86390 1
526491 99526491 1001 86380 86390 1
526428 99526428 1001 86380 86390 1
527187 99527187 1001 86380 86390 1
527189 99527189 1001 86380 86390 1
527138 99527138 1001 86380 86390 1
527167 99527167 1001 86380 86390 1
527169 99527169 1001 86380 86390 1
527198 99527198 1001 86380 86390 1
526941 99526941 1001 86380 86390 1
526872 99526872 1001 86380 86390 1
526847 99526847 1001 86380 86390 1
526733 99526733 1001 86380 86390 1
526799 99526799 1001 86380 86390 1
526696 99526696 1001 86380 86390 1
526646 99526646 1001 86380 86390 1
526764 99526764 1001 86380 86390 1
526830 99526830 1001 86380 86390 1
526662 99526662 1001 86380 86390 1
527947 99527947 1001 86380 86390 1
527964 99527964 1001 86380 86390 1
527888 99527888 1001 86380 86390 1
527998 99527998 1001 86380 86390 1
527773 99527773 1001 86380 86390 1
527749 99527749 1001 86380 86390 1
527616 99527616 1001 86380 86390 1
528090 99528090 1001 86380 86390 1
528748 99528748 1001 86380 86390 1
528662 99528662 1001 86380 86390 1
528537 99528537 1001 86380 86390 1
528348 99528348 1001 86380 86390 1
528477 99528477 1001 86380 86390 1
528375 99528375 1001 86380 86390 1
528342 99528342 1001 86380 86390 1
529016 99529016 1001 86380 86390 1
528953 99528953 1001 86380 86390 1
528917 99528917 1001 86380 86390 1
529011 99529011 1001 86380 86390 1
528923 99528923 1001 86380 86390 1
529641 99529641 1001 86380 86390 1
529621 99529621 1001 86380 86390 1
529649 99529649 1001 86380 86390 1
529447 99529447 1001 86380 86390 1
529362 99529362 1001 86380 86390 1
529350 99529350 1001 86380 86390 1
529122 99529122 1001 86380 86390 1
529139 99529139 1001 86380 86390 1
529816 99529816 1001 86380 86390 1
529845 99529845 1001 86380 86390 1
529781 99529781 1001 86380 86390 1
529861 99529861 1001 86380 86390 1
529929 99529929 1001 86380 86390 1
529905 99529905 1001 86380 86390 1
530416 99530416 1001 86380 86390 1
530494 99530494 1001 86380 86390 1
530530 99530530 1001 86380 86390 1
530540 99530540 1001 86380 86390 1
530542 99530542 1001 86380 86390 1
530548 99530548 1001 86380 86390 1
530237 99530237 1001 86380 86390 1
530212 99530212 1001 86380 86390 1
530027 99530027 1001 86380 86390 1
529990 99529990 1001 86380 86390 1
529966 99529966 1001 86380 86390 1
530071 99530071 1001 86380 86390 1
530099 99530099 1001 86380 86390 1
530732 99530732 1001 86380 86390 1
530617 99530617 1001 86380 86390 1
530741 99530741 1001 86380 86390 1
530692 99530692 1001 86380 86390 1
530562 99530562 1001 86380 86390 1
531293 99531293 1001 86380 86390 1
531320 99531320 1001 86380 86390 1
531231 99531231 1001 86380 86390 1
531232 99531232 1001 86380 86390 1
531195 99531195 1001 86380 86390 1
531259 99531259 1001 86380 86390 1
531272 99531272 1001 86380 86390 1
531211 99531211 1001 86380 86390 1
531328 99531328 1001 86380 86390 1
530994 99530994 1001 86380 86390 1
531036 99531036 1001 86380 86390 1
530972 99530972 1001 86380 86390 1
530947 99530947 1001 86380 86390 1
530820 99530820 1001 86380 86390 1
530822 99530822 1001 86380 86390 1
531494 99531494 1001 86380 86390 1
532094 99532094 1001 86380 86390 1
532182 99532182 1001 86380 86390 1
531812 99531812 1001 86380 86390 1
531996 99531996 1001 86380 86390 1
531721 99531721 1001 86380 86390 1
531671 99531671 1001 86380 86390 1
531776 99531776 1001 86380 86390 1
532372 99532372 1001 86380 86390 1
532295 99532295 1001 86380 86390 1
532306 99532306 1001 86380 86390 1
532854 99532854 1001 86380 86390 1
532998 99532998 1001 86380 86390 1
532925 99532925 1001 86380 86390 1
532656 99532656 1001 86380 86390 1
532561 99532561 1001 86380 86390 1
532436 99532436 1001 86380 86390 1
533173 99533173 1001 86380 86390 1
533203 99533203 1001 86380 86390 1
533087 99533087 1001 86380 86390 1
533040 99533040 1001 86380 86390 1
533685 99533685 1001 86380 86390 1
533777 99533777 1001 86380 86390 1
533726 99533726 1001 86380 86390 1
533615 99533615 1001 86380 86390 1
533603 99533603 1001 86380 86390 1
533464 99533464 1001 86380 86390 1
533624 99533624 1001 86380 86390 1
533456 99533456 1001 86380 86390 1
533561 99533561 1001 86380 86390 1
533438 99533438 1001 86380 86390 1
533400 99533400 1001 86380 86390 1
533413 99533413 1001 86380 86390 1
533260 99533260 1001 86380 86390 1
533314 99533314 1001 86380 86390 1
533985 99533985 1001 86380 86390 1
533916 99533916 1001 86380 86390 1
534059 99534059 1001 86380 86390 1
533919 99533919 1001 86380 86390 1
534638 99534638 1001 86380 86390 1
534667 99534667 1001 86380 86390 1
534568 99534568 1001 86380 86390 1
534441 99534441 1001 86380 86390 1
534340 99534340 1001 86380 86390 1
534381 99534381 1001 86380 86390 1
534105 99534105 1001 86380 86390 1
534215 99534215 1001 86380 86390 1
534075 99534075 1001 86380 86390 1
534698 99534698 1001 86380 86390 1
534791 99534791 1001 86380 86390 1
534830 99534830 1001 86380 86390 1
534693 99534693 1001 86380 86390 1
535400 99535400 1001 86380 86390 1
535426 99535426 1001 86380 86390 1
535454 99535454 1001 86380 86390 1
535432 99535432 1001 86380 86390 1
535283 99535283 1001 86380 86390 1
534993 99534993 1001 86380 86390 1
534917 99534917 1001 86380 86390 1
534961 99534961 1001 86380 86390 1
535080 99535080 1001 86380 86390 1
534990 99534990 1001 86380 86390 1
535042 99535042 1001 86380 86390 1
535546 99535546 1001 86380 86390 1
535639 99535639 1001 86380 86390 1
535589 99535589 1001 86380 86390 1
535564 99535564 1001 86380 86390 1
535670 99535670 1001 86380 86390 1
535607 99535607 1001 86380 86390 1
535713 99535713 1001 86380 86390 1
535649 99535649 1001 86380 86390 1
536170 99536170 1001 86380 86390 1
536188 99536188 1001 86380 86390 1
536257 99536257 1001 86380 86390 1
536118 99536118 1001 86380 86390 1
535951 99535951 1001 86380 86390 1
536003 99536003 1001 86380 86390 1
535947 99535947 1001 86380 86390 1
535885 99535885 1001 86380 86390 1
535824 99535824 1001 86380 86390 1
535723 99535723 1001 86380 86390 1
535789 99535789 1001 86380 86390 1
535815 99535815 1001 86380 86390 1
535921 99535921 1001 86380 86390 1
536496 99536496 1001 86380 86390 1
536510 99536510 1001 86380 86390 1
537103 99537103 1001 86380 86390 1
537031 99537031 1001 86380 86390 1
537071 99537071 1001 86380 86390 1
536846 99536846 1001 86380 86390 1
536848 99536848 1001 86380 86390 1
536865 99536865 1001 86380 86390 1
536711 99536711 1001 86380 86390 1
536703 99536703 1001 86380 86390 1
536691 99536691 1001 86380 86390 1
536579 99536579 1001 86380 86390 1
537221 99537221 1001 86380 86390 1
537364 99537364 1001 86380 86390 1
537352 99537352 1001 86380 86390 1
537933 99537933 1001 86380 86390 1
537760 99537760 1001 86380 86390 1
537581 99537581 1001 86380 86390 1
537703 99537703 1001 86380 86390 1
537541 99537541 1001 86380 86390 1
537522 99537522 1001 86380 86390 1
538077 99538077 1001 86380 86390 1
538013 99538013 1001 86380 86390 1
538007 99538007 1001 86380 86390 1
538100 99538100 1001 86380 86390 1
538124 99538124 1001 86380 86390 1
538768 99538768 1001 86380 86390 1
538532 99538532 1001 86380 86390 1
538609 99538609 1001 86380 86390 1
538489 99538489 1001 86380 86390 1
538353 99538353 1001 86380 86390 1
538334 99538334 1001 86380 86390 1
538981 99538981 1001 86380 86390 1
538856 99538856 1001 86380 86390 1
538820 99538820 1001 86380 86390 1
538833 99538833 1001 86380 86390 1
539640 99539640 1001 86380 86390 1
539491 99539491 1001 86380 86390 1
539494 99539494 1001 86380 86390 1
539585 99539585 1001 86380 86390 1
539509 99539509 1001 86380 86390 1
539536 99539536 1001 86380 86390 1
539258 99539258 1001 86380 86390 1
539232 99539232 1001 86380 86390 1
539389 99539389 1001 86380 86390 1
539402 99539402 1001 86380 86390 1
539377 99539377 1001 86380 86390 1
539369 99539369 1001 86380 86390 1
539421 99539421 1001 86380 86390 1
539086 99539086 1001 86380 86390 1
539218 99539218 1001 86380 86390 1
539154 99539154 1001 86380 86390 1
539156 99539156 1001 86380 86390 1
539080 99539080 1001 86380 86390 1
539186 99539186 1001 86380 86390 1
540339 99540339 1001 86380 86390 1
540443 99540443 1001 86380 86390 1
540238 99540238 1001 86380 86390 1
540109 99540109 1001 86380 86390 1
540188 99540188 1001 86380 86390 1
540205 99540205 1001 86380 86390 1
540232 99540232 1001 86380 86390 1
540130 99540130 1001 86380 86390 1
539977 99539977 1001 86380 86390 1
539929 99539929 1001 86380 86390 1
539865 99539865 1001 86380 86390 1
539982 99539982 1001 86380 86390 1
540611 99540611 1001 86380 86390 1
540573 99540573 1001 86380 86390 1
540576 99540576 1001 86380 86390 1
540644 99540644 1001 86380 86390 1
541170 99541170 1001 86380 86390 1
541108 99541108 1001 86380 86390 1
541286 99541286 1001 86380 86390 1
541099 99541099 1001 86380 86390 1
541010 99541010 1001 86380 86390 1
540909 99540909 1001 86380 86390 1
540979 99540979 1001 86380 86390 1
540778 99540778 1001 86380 86390 1
540690 99540690 1001 86380 86390 1
540756 99540756 1001 86380 86390 1
540848 99540848 1001 86380 86390 1
540850 99540850 1001 86380 86390 1
540682 99540682 1001 86380 86390 1
541304 99541304 1001 86380 86390 1
541089 99541089 1001 86380 86390 1
541411 99541411 1001 86380 86390 1
541424 99541424 1001 86380 86390 1
541309 99541309 1001 86380 86390 1
541431 99541431 1001 86380 86390 1
541943 99541943 1001 86380 86390 1
542024 99542024 1001 86380 86390 1
542109 99542109 1001 86380 86390 1
541925 99541925 1001 86380 86390 1
541818 99541818 1001 86380 86390 1
541718 99541718 1001 86380 86390 1
541674 99541674 1001 86380 86390 1
541700 99541700 1001 86380 86390 1
541585 99541585 1001 86380 86390 1
542233 99542233 1001 86380 86390 1
542298 99542298 1001 86380 86390 1
542145 99542145 1001 86380 86390 1
542252 99542252 1001 86380 86390 1
542180 99542180 1001 86380 86390 1
542297 99542297 1001 86380 86390 1
542843 99542843 1001 86380 86390 1
542895 99542895 1001 86380 86390 1
542850 99542850 1001 86380 86390 1
542639 99542639 1001 86380 86390 1
542395 99542395 1001 86380 86390 1
543026 99543026 1001 86380 86390 1
543133 99543133 1001 86380 86390 1
543627 99543627 1001 86380 86390 1
543655 99543655 1001 86380 86390 1
543668 99543668 1001 86380 86390 1
543372 99543372 1001 86380 86390 1
543411 99543411 1001 86380 86390 1
543519 99543519 1001 86380 86390 1
543392 99543392 1001 86380 86390 1
543510 99543510 1001 86380 86390 1
543524 99543524 1001 86380 86390 1
543812 99543812 1001 86380 86390 1
544446 99544446 1001 86380 86390 1
544554 99544554 1001 86380 86390 1
544347 99544347 1001 86380 86390 1
544365 99544365 1001 86380 86390 1
544072 99544072 1001 86380 86390 1
544104 99544104 1001 86380 86390 1
544067 99544067 1001 86380 86390 1
544639 99544639 1001 86380 86390 1
544652 99544652 1001 86380 86390 1
544667 99544667 1001 86380 86390 1
544642 99544642 1001 86380 86390 1
544631 99544631 1001 86380 86390 1
422657 240 1001 83220 84417 1
500771 767 1002 38928 45709 1
522987 1068 1001 52831 53130 1
528600 1063 1001 49011 49311 1
525755 1065 1001 28709 29008 1
400000 99400000 1001 86380 86390 1
400039 99400039 1001 86380 86390 1
400033 99400033 1001 86380 86390 1
400193 99400193 1001 86380 86390 1
400495 99400495 1001 86380 86390 1
400586 99400586 1001 86380 86390 1
400549 99400549 1001 86380 86390 1
400648 99400648 1001 86380 86390 1
400821 99400821 1001 86380 86390 1
401049 99401049 1001 86380 86390 1
401090 99401090 1001 86380 86390 1
401077 99401077 1001 86380 86390 1
401140 99401140 1001 86380 86390 1
401206 99401206 1001 86380 86390 1
401224 99401224 1001 86380 86390 1
401254 99401254 1001 86380 86390 1
401534 99401534 1001 86380 86390 1
402011 99402011 1001 86380 86390 1
402115 99402115 1001 86380 86390 1
402222 99402222 1001 86380 86390 1
402319 99402319 1001 86380 86390 1
402276 99402276 1001 86380 86390 1
402622 99402622 1001 86380 86390 1
402819 99402819 1001 86380 86390 1
403015 99403015 1001 86380 86390 1
403113 99403113 1001 86380 86390 1
403221 99403221 1001 86380 86390 1
403300 99403300 1001 86380 86390 1
403513 99403513 1001 86380 86390 1
403727 99403727 1001 86380 86390 1
403837 99403837 1001 86380 86390 1
404119 99404119 1001 86380 86390 1
404126 99404126 1001 86380 86390 1
404252 99404252 1001 86380 86390 1
404294 99404294 1001 86380 86390 1
404471 99404471 1001 86380 86390 1
404508 99404508 1001 86380 86390 1
404682 99404682 1001 86380 86390 1
404731 99404731 1001 86380 86390 1
404752 99404752 1001 86380 86390 1
404757 99404757 1001 86380 86390 1
404715 99404715 1001 86380 86390 1
404793 99404793 1001 86380 86390 1
405191 99405191 1001 86380 86390 1
405212 99405212 1001 86380 86390 1
405307 99405307 1001 86380 86390 1
405497 99405497 1001 86380 86390 1
405436 99405436 1001 86380 86390 1
405553 99405553 1001 86380 86390 1
405582 99405582 1001 86380 86390 1
405633 99405633 1001 86380 86390 1
405753 99405753 1001 86380 86390 1
405928 99405928 1001 86380 86390 1
406621 99406621 1001 86380 86390 1
406685 99406685 1001 86380 86390 1
406854 99406854 1001 86380 86390 1
407022 99407022 1001 86380 86390 1
407095 99407095 1001 86380 86390 1
407036 99407036 1001 86380 86390 1
407327 99407327 1001 86380 86390 1
407385 99407385 1001 86380 86390 1
407474 99407474 1001 86380 86390 1
407753 99407753 1001 86380 86390 1
407771 99407771 1001 86380 86390 1
407889 99407889 1001 86380 86390 1
408231 99408231 1001 86380 86390 1
408269 99408269 1001 86380 86390 1
408345 99408345 1001 86380 86390 1
408355 99408355 1001 86380 86390 1
408730 99408730 1001 86380 86390 1
408731 99408731 1001 86380 86390 1
408726 99408726 1001 86380 86390 1
408868 99408868 1001 86380 86390 1
408851 99408851 1001 86380 86390 1
408948 99408948 1001 86380 86390 1
409025 99409025 1001 86380 86390 1
409049 99409049 1001 86380 86390 1
409540 99409540 1001 86380 86390 1
409522 99409522 1001 86380 86390 1
409675 99409675 1001 86380 86390 1
409626 99409626 1001 86380 86390 1
409800 99409800 1001 86380 86390 1
409811 99409811 1001 86380 86390 1
410103 99410103 1001 86380 86390 1
409996 99409996 1001 86380 86390 1
410203 99410203 1001 86380 86390 1
410259 99410259 1001 86380 86390 1
410278 99410278 1001 86380 86390 1
410281 99410281 1001 86380 86390 1
410405 99410405 1001 86380 86390 1
410483 99410483 1001 86380 86390 1
410636 99410636 1001 86380 86390 1
410804 99410804 1001 86380 86390 1
410795 99410795 1001 86380 86390 1
410975 99410975 1001 86380 86390 1
410976 99410976 1001 86380 86390 1
411173 99411173 1001 86380 86390 1
411222 99411222 1001 86380 86390 1
411160 99411160 1001 86380 86390 1
411237 99411237 1001 86380 86390 1
411265 99411265 1001 86380 86390 1
411301 99411301 1001 86380 86390 1
411464 99411464 1001 86380 86390 1
411613 99411613 1001 86380 86390 1
411726 99411726 1001 86380 86390 1
411950 99411950 1001 86380 86390 1
412044 99412044 1001 86380 86390 1
412092 99412092 1001 86380 86390 1
412165 99412165 1001 86380 86390 1
412480 99412480 1001 86380 86390 1
413694 99413694 1001 86380 86390 1
413001 99413001 1001 86380 86390 1
412959 99412959 1001 86380 86390 1
412896 99412896 1001 86380 86390 1
412583 99412583 1001 86380 86390 1
412703 99412703 1001 86380 86390 1
412592 99412592 1001 86380 86390 1
412810 99412810 1001 86380 86390 1
412496 99412496 1001 86380 86390 1
413856 99413856 1001 86380 86390 1
413745 99413745 1001 86380 86390 1
413886 99413886 1001 86380 86390 1
414953 99414953 1001 86380 86390 1
414530 99414530 1001 86380 86390 1
414761 99414761 1001 86380 86390 1
414663 99414663 1001 86380 86390 1
414512 99414512 1001 86380 86390 1
414792 99414792 1001 86380 86390 1
415389 99415389 1001 86380 86390 1
415718 99415718 1001 86380 86390 1
416905 99416905 1001 86380 86390 1
416980 99416980 1001 86380 86390 1
416168 99416168 1001 86380 86390 1
415813 99415813 1001 86380 86390 1
415838 99415838 1001 86380 86390 1
417301 99417301 1001 86380 86390 1
418657 99418657 1001 86380 86390 1
418545 99418545 1001 86380 86390 1
418613 99418613 1001 86380 86390 1
418650 99418650 1001 86380 86390 1
418248 99418248 1001 86380 86390 1
418147 99418147 1001 86380 86390 1
418386 99418386 1001 86380 86390 1
417767 99417767 1001 86380 86390 1
418013 99418013 1001 86380 86390 1
417793 99417793 1001 86380 86390 1
417936 99417936 1001 86380 86390 1
419061 99419061 1001 86380 86390 1
418941 99418941 1001 86380 86390 1
419070 99419070 1001 86380 86390 1
420334 99420334 1001 86380 86390 1
420182 99420182 1001 86380 86390 1
420009 99420009 1001 86380 86390 1
419988 99419988 1001 86380 86390 1
419864 99419864 1001 86380 86390 1
419741 99419741 1001 86380 86390 1
419316 99419316 1001 86380 86390 1
419237 99419237 1001 86380 86390 1
419268 99419268 1001 86380 86390 1
419600 99419600 1001 86380 86390 1
419330 99419330 1001 86380 86390 1
419444 99419444 1001 86380 86390 1
420526 99420526 1001 86380 86390 1
420581 99420581 1001 86380 86390 1
420767 99420767 1001 86380 86390 1
422043 99422043 1001 86380 86390 1
422011 99422011 1001 86380 86390 1
421692 99421692 1001 86380 86390 1
421783 99421783 1001 86380 86390 1
421853 99421853 1001 86380 86390 1
421296 99421296 1001 86380 86390 1
421352 99421352 1001 86380 86390 1
421353 99421353 1001 86380 86390 1
421570 99421570 1001 86380 86390 1
421366 99421366 1001 86380 86390 1
420985 99420985 1001 86380 86390 1
423374 99423374 1001 86380 86390 1
423448 99423448 1001 86380 86390 1
423662 99423662 1001 86380 86390 1
423714 99423714 1001 86380 86390 1
423014 99423014 1001 86380 86390 1
422955 99422955 1001 86380 86390 1
422541 99422541 1001 86380 86390 1
422929 99422929 1001 86380 86390 1
422843 99422843 1001 86380 86390 1
422650 99422650 1001 86380 86390 1
424102 99424102 1001 86380 86390 1
425108 99425108 1001 86380 86390 1
425289 99425289 1001 86380 86390 1
425318 99425318 1001 86380 86390 1
424804 99424804 1001 86380 86390 1
424606 99424606 1001 86380 86390 1
424459 99424459 1001 86380 86390 1
424563 99424563 1001 86380 86390 1
424187 99424187 1001 86380 86390 1
424251 99424251 1001 86380 86390 1
424536 99424536 1001 86380 86390 1
424195 99424195 1001 86380 86390 1
425689 99425689 1001 86380 86390 1
425476 99425476 1001 86380 86390 1
425544 99425544 1001 86380 86390 1
425417 99425417 1001 86380 86390 1
426943 99426943 1001 86380 86390 1
426955 99426955 1001 86380 86390 1
427002 99427002 1001 86380 86390 1
426301 99426301 1001 86380 86390 1
426333 99426333 1001 86380 86390 1
426289 99426289 1001 86380 86390 1
426157 99426157 1001 86380 86390 1
426241 99426241 1001 86380 86390 1
427416 99427416 1001 86380 86390 1
427466 99427466 1001 86380 86390 1
427189 99427189 1001 86380 86390 1
427340 99427340 1001 86380 86390 1
428375 99428375 1001 86380 86390 1
428711 99428711 1001 86380 86390 1
428388 99428388 1001 86380 86390 1
428330 99428330 1001 86380 86390 1
428253 99428253 1001 86380 86390 1
428026 99428026 1001 86380 86390 1
428337 99428337 1001 86380 86390 1
427822 99427822 1001 86380 86390 1
427692 99427692 1001 86380 86390 1
428841 99428841 1001 86380 86390 1
429129 99429129 1001 86380 86390 1
429022 99429022 1001 86380 86390 1
428885 99428885 1001 86380 86390 1
430298 99430298 1001 86380 86390 1
430307 99430307 1001 86380 86390 1
430146 99430146 1001 86380 86390 1
430070 99430070 1001 86380 86390 1
430349 99430349 1001 86380 86390 1
429569 99429569 1001 86380 86390 1
429681 99429681 1001 86380 86390 1
429899 99429899 1001 86380 86390 1
429247 99429247 1001 86380 86390 1
429507 99429507 1001 86380 86390 1
429258 99429258 1001 86380 86390 1
429558 99429558 1001 86380 86390 1
430613 99430613 1001 86380 86390 1
430552 99430552 1001 86380 86390 1
430743 99430743 1001 86380 86390 1
430645 99430645 1001 86380 86390 1
431698 99431698 1001 86380 86390 1
431501 99431501 1001 86380 86390 1
430980 99430980 1001 86380 86390 1
430874 99430874 1001 86380 86390 1
432124 99432124 1001 86380 86390 1
432234 99432234 1001 86380 86390 1
433696 99433696 1001 86380 86390 1
433716 99433716 1001 86380 86390 1
433338 99433338 1001 86380 86390 1
433272 99433272 1001 86380 86390 1
433021 99433021 1001 86380 86390 1
433085 99433085 1001 86380 86390 1
432552 99432552 1001 86380 86390 1
432792 99432792 1001 86380 86390 1
434090 99434090 1001 86380 86390 1
433999 99433999 1001 86380 86390 1
434119 99434119 1001 86380 86390 1
433840 99433840 1001 86380 86390 1
433904 99433904 1001 86380 86390 1
434126 99434126 1001 86380 86390 1
434106 99434106 1001 86380 86390 1
434088 99434088 1001 86380 86390 1
435057 99435057 1001 86380 86390 1
435242 99435242 1001 86380 86390 1
435075 99435075 1001 86380 86390 1
435362 99435362 1001 86380 86390 1
434609 99434609 1001 86380 86390 1
434611 99434611 1001 86380 86390 1
434906 99434906 1001 86380 86390 1
434703 99434703 1001 86380 86390 1
434532 99434532 1001 86380 86390 1
434290 99434290 1001 86380 86390 1
434456 99434456 1001 86380 86390 1
434197 99434197 1001 86380 86390 1
435440 99435440 1001 86380 86390 1
435560 99435560 1001 86380 86390 1
435816 99435816 1001 86380 86390 1
436522 99436522 1001 86380 86390 1
436713 99436713 1001 86380 86390 1
436397 99436397 1001 86380 86390 1
436262 99436262 1001 86380 86390 1
300045 99300045 1001 86380 86390 1
437272 99437272 1001 86380 86390 1
437224 99437224 1001 86380 86390 1
300538 99300538 1001 86380 86390 1
300630 99300630 1001 86380 86390 1
300435 99300435 1001 86380 86390 1
300487 99300487 1001 86380 86390 1
300463 99300463 1001 86380 86390 1
300489 99300489 1001 86380 86390 1
300518 99300518 1001 86380 86390 1
300467 99300467 1001 86380 86390 1
300353 99300353 1001 86380 86390 1
300250 99300250 1001 86380 86390 1
300226 99300226 1001 86380 86390 1
300292 99300292 1001 86380 86390 1
300223 99300223 1001 86380 86390 1
300832 99300832 1001 86380 86390 1
300852 99300852 1001 86380 86390 1
301375 99301375 1001 86380 86390 1
301353 99301353 1001 86380 86390 1
301391 99301391 1001 86380 86390 1
301437 99301437 1001 86380 86390 1
301399 99301399 1001 86380 86390 1
301182 99301182 1001 86380 86390 1
301221 99301221 1001 86380 86390 1
301156 99301156 1001 86380 86390 1
301237 99301237 1001 86380 86390 1
301150 99301150 1001 86380 86390 1
300964 99300964 1001 86380 86390 1
301033 99301033 1001 86380 86390 1
301085 99301085 1001 86380 86390 1
302378 99302378 1001 86380 86390 1
302345 99302345 1001 86380 86390 1
302353 99302353 1001 86380 86390 1
302309 99302309 1001 86380 86390 1
302041 99302041 1001 86380 86390 1
302017 99302017 1001 86380 86390 1
301978 99301978 1001 86380 86390 1
302083 99302083 1001 86380 86390 1
301945 99301945 1001 86380 86390 1
301803 99301803 1001 86380 86390 1
301817 99301817 1001 86380 86390 1
301933 99301933 1001 86380 86390 1
301908 99301908 1001 86380 86390 1
302457 99302457 1001 86380 86390 1
302435 99302435 1001 86380 86390 1
302399 99302399 1001 86380 86390 1
302581 99302581 1001 86380 86390 1
303027 99303027 1001 86380 86390 1
303137 99303137 1001 86380 86390 1
303195 99303195 1001 86380 86390 1
303200 99303200 1001 86380 86390 1
302811 99302811 1001 86380 86390 1
302747 99302747 1001 86380 86390 1
302789 99302789 1001 86380 86390 1
302793 99302793 1001 86380 86390 1
303366 99303366 1001 86380 86390 1
303392 99303392 1001 86380 86390 1
303381 99303381 1001 86380 86390 1
303394 99303394 1001 86380 86390 1
303990 99303990 1001 86380 86390 1
303939 99303939 1001 86380 86390 1
304017 99304017 1001 86380 86390 1
303779 99303779 1001 86380 86390 1
303694 99303694 1001 86380 86390 1
303504 99303504 1001 86380 86390 1
303517 99303517 1001 86380 86390 1
303582 99303582 1001 86380 86390 1
303533 99303533 1001 86380 86390 1
303572 99303572 1001 86380 86390 1
303484 99303484 1001 86380 86390 1
304824 99304824 1001 86380 86390 1
304749 99304749 1001 86380 86390 1
304814 99304814 1001 86380 86390 1
304730 99304730 1001 86380 86390 1
304512 99304512 1001 86380 86390 1
304609 99304609 1001 86380 86390 1
304484 99304484 1001 86380 86390 1
304600 99304600 1001 86380 86390 1
304351 99304351 1001 86380 86390 1
304949 99304949 1001 86380 86390 1
304885 99304885 1001 86380 86390 1
305040 99305040 1001 86380 86390 1
304989 99304989 1001 86380 86390 1
304968 99304968 1001 86380 86390 1
305007 99305007 1001 86380 86390 1
305484 99305484 1001 86380 86390 1
305642 99305642 1001 86380 86390 1
305630 99305630 1001 86380 86390 1
305418 99305418 1001 86380 86390 1
305262 99305262 1001 86380 86390 1
305133 99305133 1001 86380 86390 1
305163 99305163 1001 86380 86390 1
305139 99305139 1001 86380 86390 1
500141 99500141 1001 86380 86390 1
500103 99500103 1001 86380 86390 1
500143 99500143 1001 86380 86390 1
500119 99500119 1001 86380 86390 1
500056 99500056 1001 86380 86390 1
500108 99500108 1001 86380 86390 1
305694 99305694 1001 86380 86390 1
500675 99500675 1001 86380 86390 1
500740 99500740 1001 86380 86390 1
500683 99500683 1001 86380 86390 1
500809 99500809 1001 86380 86390 1
500608 99500608 1001 86380 86390 1
500509 99500509 1001 86380 86390 1
500342 99500342 1001 86380 86390 1
501466 99501466 1001 86380 86390 1
501494 99501494 1001 86380 86390 1
501255 99501255 1001 86380 86390 1
501427 99501427 1001 86380 86390 1
501364 99501364 1001 86380 86390 1
501341 99501341 1001 86380 86390 1
501117 99501117 1001 86380 86390 1
501810 99501810 1001 86380 86390 1
501790 99501790 1001 86380 86390 1
502300 99502300 1001 86380 86390 1
502459 99502459 1001 86380 86390 1
502310 99502310 1001 86380 86390 1
502092 99502092 1001 86380 86390 1
502261 99502261 1001 86380 86390 1
502108 99502108 1001 86380 86390 1
502070 99502070 1001 86380 86390 1
502100 99502100 1001 86380 86390 1
502230 99502230 1001 86380 86390 1
502256 99502256 1001 86380 86390 1
502244 99502244 1001 86380 86390 1
502181 99502181 1001 86380 86390 1
501939 99501939 1001 86380 86390 1
501940 99501940 1001 86380 86390 1
501852 99501852 1001 86380 86390 1
501894 99501894 1001 86380 86390 1
502515 99502515 1001 86380 86390 1
502486 99502486 1001 86380 86390 1
503152 99503152 1001 86380 86390 1
503185 99503185 1001 86380 86390 1
503211 99503211 1001 86380 86390 1
503199 99503199 1001 86380 86390 1
502783 99502783 1001 86380 86390 1
502850 99502850 1001 86380 86390 1
502773 99502773 1001 86380 86390 1
502696 99502696 1001 86380 86390 1
503419 99503419 1001 86380 86390 1
503397 99503397 1001 86380 86390 1
503307 99503307 1001 86380 86390 1
503295 99503295 1001 86380 86390 1
503400 99503400 1001 86380 86390 1
503309 99503309 1001 86380 86390 1
503311 99503311 1001 86380 86390 1
503365 99503365 1001 86380 86390 1
503981 99503981 1001 86380 86390 1
504008 99504008 1001 86380 86390 1
504066 99504066 1001 86380 86390 1
503861 99503861 1001 86380 86390 1
503772 99503772 1001 86380 86390 1
503857 99503857 1001 86380 86390 1
503896 99503896 1001 86380 86390 1
503668 99503668 1001 86380 86390 1
503578 99503578 1001 86380 86390 1
503540 99503540 1001 86380 86390 1
503697 99503697 1001 86380 86390 1
503534 99503534 1001 86380 86390 1
503586 99503586 1001 86380 86390 1
504250 99504250 1001 86380 86390 1
504254 99504254 1001 86380 86390 1
504269 99504269 1001 86380 86390 1
504855 99504855 1001 86380 86390 1
504805 99504805 1001 86380 86390 1
504769 99504769 1001 86380 86390 1
504744 99504744 1001 86380 86390 1
504739 99504739 1001 86380 86390 1
504636 99504636 1001 86380 86390 1
504586 99504586 1001 86380 86390 1
504653 99504653 1001 86380 86390 1
504495 99504495 1001 86380 86390 1
504484 99504484 1001 86380 86390 1
504499 99504499 1001 86380 86390 1
504344 99504344 1001 86380 86390 1
504529 99504529 1001 86380 86390 1
505037 99505037 1001 86380 86390 1
504946 99504946 1001 86380 86390 1
504959 99504959 1001 86380 86390 1
505026 99505026 1001 86380 86390 1
505107 99505107 1001 86380 86390 1
505694 99505694 1001 86380 86390 1
505656 99505656 1001 86380 86390 1
505669 99505669 1001 86380 86390 1
505554 99505554 1001 86380 86390 1
505454 99505454 1001 86380 86390 1
505178 99505178 1001 86380 86390 1
505239 99505239 1001 86380 86390 1
505821 99505821 1001 86380 86390 1
505920 99505920 1001 86380 86390 1
505869 99505869 1001 86380 86390 1
505779 99505779 1001 86380 86390 1
506526 99506526 1001 86380 86390 1
506476 99506476 1001 86380 86390 1
506556 99506556 1001 86380 86390 1
506368 99506368 1001 86380 86390 1
506229 99506229 1001 86380 86390 1
506003 99506003 1001 86380 86390 1
506094 99506094 1001 86380 86390 1
506172 99506172 1001 86380 86390 1
506101 99506101 1001 86380 86390 1
505997 99505997 1001 86380 86390 1
506142 99506142 1001 86380 86390 1
506762 99506762 1001 86380 86390 1
506775 99506775 1001 86380 86390 1
506776 99506776 1001 86380 86390 1
506719 99506719 1001 86380 86390 1
507308 99507308 1001 86380 86390 1
507335 99507335 1001 86380 86390 1
507381 99507381 1001 86380 86390 1
507130 99507130 1001 86380 86390 1
506805 99506805 1001 86380 86390 1
506922 99506922 1001 86380 86390 1
506833 99506833 1001 86380 86390 1
507513 99507513 1001 86380 86390 1
507621 99507621 1001 86380 86390 1
507442 99507442 1001 86380 86390 1
508205 99508205 1001 86380 86390 1
507864 99507864 1001 86380 86390 1
507865 99507865 1001 86380 86390 1
507883 99507883 1001 86380 86390 1
507937 99507937 1001 86380 86390 1
507668 99507668 1001 86380 86390 1
507686 99507686 1001 86380 86390 1
507647 99507647 1001 86380 86390 1
508367 99508367 1001 86380 86390 1
508409 99508409 1001 86380 86390 1
508437 99508437 1001 86380 86390 1
508950 99508950 1001 86380 86390 1
508951 99508951 1001 86380 86390 1
508964 99508964 1001 86380 86390 1
508888 99508888 1001 86380 86390 1
508992 99508992 1001 86380 86390 1
508878 99508878 1001 86380 86390 1
508860 99508860 1001 86380 86390 1
508698 99508698 1001 86380 86390 1
508752 99508752 1001 86380 86390 1
508636 99508636 1001 86380 86390 1
508649 99508649 1001 86380 86390 1
508468 99508468 1001 86380 86390 1
508470 99508470 1001 86380 86390 1
508613 99508613 1001 86380 86390 1
509201 99509201 1001 86380 86390 1
509102 99509102 1001 86380 86390 1
509270 99509270 1001 86380 86390 1
509135 99509135 1001 86380 86390 1
509148 99509148 1001 86380 86390 1
509123 99509123 1001 86380 86390 1
509634 99509634 1001 86380 86390 1
509688 99509688 1001 86380 86390 1
509651 99509651 1001 86380 86390 1
509575 99509575 1001 86380 86390 1
509471 99509471 1001 86380 86390 1
509408 99509408 1001 86380 86390 1
510086 99510086 1001 86380 86390 1
510674 99510674 1001 86380 86390 1
510723 99510723 1001 86380 86390 1
510471 99510471 1001 86380 86390 1
510369 99510369 1001 86380 86390 1
510516 99510516 1001 86380 86390 1
510163 99510163 1001 86380 86390 1
510867 99510867 1001 86380 86390 1
510843 99510843 1001 86380 86390 1
510755 99510755 1001 86380 86390 1
510808 99510808 1001 86380 86390 1
510912 99510912 1001 86380 86390 1
510927 99510927 1001 86380 86390 1
510930 99510930 1001 86380 86390 1
511553 99511553 1001 86380 86390 1
511275 99511275 1001 86380 86390 1
511055 99511055 1001 86380 86390 1
511138 99511138 1001 86380 86390 1
511605 99511605 1001 86380 86390 1
512254 99512254 1001 86380 86390 1
512261 99512261 1001 86380 86390 1
512098 99512098 1001 86380 86390 1
512034 99512034 1001 86380 86390 1
512152 99512152 1001 86380 86390 1
511916 99511916 1001 86380 86390 1
511920 99511920 1001 86380 86390 1
512437 99512437 1001 86380 86390 1
512463 99512463 1001 86380 86390 1
512517 99512517 1001 86380 86390 1
512466 99512466 1001 86380 86390 1
513051 99513051 1001 86380 86390 1
513005 99513005 1001 86380 86390 1
513162 99513162 1001 86380 86390 1
513197 99513197 1001 86380 86390 1
512936 99512936 1001 86380 86390 1
512989 99512989 1001 86380 86390 1
512861 99512861 1001 86380 86390 1
512836 99512836 1001 86380 86390 1
512958 99512958 1001 86380 86390 1
512881 99512881 1001 86380 86390 1
512817 99512817 1001 86380 86390 1
512792 99512792 1001 86380 86390 1
512625 99512625 1001 86380 86390 1
512668 99512668 1001 86380 86390 1
512793 99512793 1001 86380 86390 1
513248 99513248 1001 86380 86390 1
514000 99514000 1001 86380 86390 1
513975 99513975 1001 86380 86390 1
513926 99513926 1001 86380 86390 1
513761 99513761 1001 86380 86390 1
513736 99513736 1001 86380 86390 1
513669 99513669 1001 86380 86390 1
513657 99513657 1001 86380 86390 1
513574 99513574 1001 86380 86390 1
513602 99513602 1001 86380 86390 1
514134 99514134 1001 86380 86390 1
514224 99514224 1001 86380 86390 1
514044 99514044 1001 86380 86390 1
514822 99514822 1001 86380 86390 1
514773 99514773 1001 86380 86390 1
514735 99514735 1001 86380 86390 1
514541 99514541 1001 86380 86390 1
514593 99514593 1001 86380 86390 1
514647 99514647 1001 86380 86390 1
514599 99514599 1001 86380 86390 1
514257 99514257 1001 86380 86390 1
514429 99514429 1001 86380 86390 1
515018 99515018 1001 86380 86390 1
514865 99514865 1001 86380 86390 1
515649 99515649 1001 86380 86390 1
515652 99515652 1001 86380 86390 1
515599 99515599 1001 86380 86390 1
515566 99515566 1001 86380 86390 1
515619 99515619 1001 86380 86390 1
515284 99515284 1001 86380 86390 1
515415 99515415 1001 86380 86390 1
515288 99515288 1001 86380 86390 1
515103 99515103 1001 86380 86390 1
515131 99515131 1001 86380 86390 1
515108 99515108 1001 86380 86390 1
515815 99515815 1001 86380 86390 1
515751 99515751 1001 86380 86390 1
515822 99515822 1001 86380 86390 1
516388 99516388 1001 86380 86390 1
516401 99516401 1001 86380 86390 1
516495 99516495 1001 86380 86390 1
516111 99516111 1001 86380 86390 1
516294 99516294 1001 86380 86390 1
516199 99516199 1001 86380 86390 1
516264 99516264 1001 86380 86390 1
516277 99516277 1001 86380 86390 1
516559 99516559 1001 86380 86390 1
516572 99516572 1001 86380 86390 1
516625 99516625 1001 86380 86390 1
516577 99516577 1001 86380 86390 1
516582 99516582 1001 86380 86390 1
516519 99516519 1001 86380 86390 1
517298 99517298 1001 86380 86390 1
517136 99517136 1001 86380 86390 1
517188 99517188 1001 86380 86390 1
517318 99517318 1001 86380 86390 1
517241 99517241 1001 86380 86390 1
517165 99517165 1001 86380 86390 1
516950 99516950 1001 86380 86390 1
517131 99517131 1001 86380 86390 1
517042 99517042 1001 86380 86390 1
516940 99516940 1001 86380 86390 1
517033 99517033 1001 86380 86390 1
517050 99517050 1001 86380 86390 1
517026 99517026 1001 86380 86390 1
516728 99516728 1001 86380 86390 1
516774 99516774 1001 86380 86390 1
517388 99517388 1001 86380 86390 1
517531 99517531 1001 86380 86390 1
517493 99517493 1001 86380 86390 1
518001 99518001 1001 86380 86390 1
517827 99517827 1001 86380 86390 1
517867 99517867 1001 86380 86390 1
517816 99517816 1001 86380 86390 1
517829 99517829 1001 86380 86390 1
517807 99517807 1001 86380 86390 1
517911 99517911 1001 86380 86390 1
517874 99517874 1001 86380 86390 1
517760 99517760 1001 86380 86390 1
517725 99517725 1001 86380 86390 1
517649 99517649 1001 86380 86390 1
517706 99517706 1001 86380 86390 1
517657 99517657 1001 86380 86390 1
517722 99517722 1001 86380 86390 1
518224 99518224 1001 86380 86390 1
518205 99518205 1001 86380 86390 1
518218 99518218 1001 86380 86390 1
518348 99518348 1001 86380 86390 1
518299 99518299 1001 86380 86390 1
518183 99518183 1001 86380 86390 1
518888 99518888 1001 86380 86390 1
518839 99518839 1001 86380 86390 1
518852 99518852 1001 86380 86390 1
518974 99518974 1001 86380 86390 1
518933 99518933 1001 86380 86390 1
518934 99518934 1001 86380 86390 1
518793 99518793 1001 86380 86390 1
518723 99518723 1001 86380 86390 1
518515 99518515 1001 86380 86390 1
518469 99518469 1001 86380 86390 1
518495 99518495 1001 86380 86390 1
518457 99518457 1001 86380 86390 1
519091 99519091 1001 86380 86390 1
519726 99519726 1001 86380 86390 1
519791 99519791 1001 86380 86390 1
519798 99519798 1001 86380 86390 1
519633 99519633 1001 86380 86390 1
519479 99519479 1001 86380 86390 1
519533 99519533 1001 86380 86390 1
519588 99519588 1001 86380 86390 1
519601 99519601 1001 86380 86390 1
519603 99519603 1001 86380 86390 1
519422 99519422 1001 86380 86390 1
519569 99519569 1001 86380 86390 1
519219 99519219 1001 86380 86390 1
519351 99519351 1001 86380 86390 1
519235 99519235 1001 86380 86390 1
519251 99519251 1001 86380 86390 1
519929 99519929 1001 86380 86390 1
519959 99519959 1001 86380 86390 1
519860 99519860 1001 86380 86390 1
519848 99519848 1001 86380 86390 1
520603 99520603 1001 86380 86390 1
520555 99520555 1001 86380 86390 1
520360 99520360 1001 86380 86390 1
520189 99520189 1001 86380 86390 1
520065 99520065 1001 86380 86390 1
520080 99520080 1001 86380 86390 1
520055 99520055 1001 86380 86390 1
520070 99520070 1001 86380 86390 1
520823 99520823 1001 86380 86390 1
520746 99520746 1001 86380 86390 1
520842 99520842 1001 86380 86390 1
521299 99521299 1001 86380 86390 1
521355 99521355 1001 86380 86390 1
521382 99521382 1001 86380 86390 1
521347 99521347 1001 86380 86390 1
521458 99521458 1001 86380 86390 1
521389 99521389 1001 86380 86390 1
521185 99521185 1001 86380 86390 1
521122 99521122 1001 86380 86390 1
521102 99521102 1001 86380 86390 1
521128 99521128 1001 86380 86390 1
521027 99521027 1001 86380 86390 1
520950 99520950 1001 86380 86390 1
521042 99521042 1001 86380 86390 1
520934 99520934 1001 86380 86390 1
521554 99521554 1001 86380 86390 1
521476 99521476 1001 86380 86390 1
521625 99521625 1001 86380 86390 1
521651 99521651 1001 86380 86390 1
521485 99521485 1001 86380 86390 1
521539 99521539 1001 86380 86390 1
522167 99522167 1001 86380 86390 1
522288 99522288 1001 86380 86390 1
521984 99521984 1001 86380 86390 1
521987 99521987 1001 86380 86390 1
521977 99521977 1001 86380 86390 1
521966 99521966 1001 86380 86390 1
521902 99521902 1001 86380 86390 1
522021 99522021 1001 86380 86390 1
521828 99521828 1001 86380 86390 1
521858 99521858 1001 86380 86390 1
522425 99522425 1001 86380 86390 1
522400 99522400 1001 86380 86390 1
522311 99522311 1001 86380 86390 1
522496 99522496 1001 86380 86390 1
522940 99522940 1001 86380 86390 1
522950 99522950 1001 86380 86390 1
522776 99522776 1001 86380 86390 1
522716 99522716 1001 86380 86390 1
522540 99522540 1001 86380 86390 1
523181 99523181 1001 86380 86390 1
523224 99523224 1001 86380 86390 1
523250 99523250 1001 86380 86390 1
523254 99523254 1001 86380 86390 1
523887 99523887 1001 86380 86390 1
523863 99523863 1001 86380 86390 1
523586 99523586 1001 86380 86390 1
523552 99523552 1001 86380 86390 1
523367 99523367 1001 86380 86390 1
523448 99523448 1001 86380 86390 1
523358 99523358 1001 86380 86390 1
523450 99523450 1001 86380 86390 1
523955 99523955 1001 86380 86390 1
524033 99524033 1001 86380 86390 1
524138 99524138 1001 86380 86390 1
524079 99524079 1001 86380 86390 1
523976 99523976 1001 86380 86390 1
523978 99523978 1001 86380 86390 1
524643 99524643 1001 86380 86390 1
524669 99524669 1001 86380 86390 1
524686 99524686 1001 86380 86390 1
524596 99524596 1001 86380 86390 1
524726 99524726 1001 86380 86390 1
524727 99524727 1001 86380 86390 1
524626 99524626 1001 86380 86390 1
524654 99524654 1001 86380 86390 1
524490 99524490 1001 86380 86390 1
524522 99524522 1001 86380 86390 1
524536 99524536 1001 86380 86390 1
524369 99524369 1001 86380 86390 1
524486 99524486 1001 86380 86390 1
524310 99524310 1001 86380 86390 1
524782 99524782 1001 86380 86390 1
524940 99524940 1001 86380 86390 1
524831 99524831 1001 86380 86390 1
524870 99524870 1001 86380 86390 1
524819 99524819 1001 86380 86390 1
525380 99525380 1001 86380 86390 1
525266 99525266 1001 86380 86390 1
525215 99525215 1001 86380 86390 1
525202 99525202 1001 86380 86390 1
525268 99525268 1001 86380 86390 1
525385 99525385 1001 86380 86390 1
525352 99525352 1001 86380 86390 1
525133 99525133 1001 86380 86390 1
525006 99525006 1001 86380 86390 1
525071 99525071 1001 86380 86390 1
525176 99525176 1001 86380 86390 1
525116 99525116 1001 86380 86390 1
525701 99525701 1001 86380 86390 1
525703 99525703 1001 86380 86390 1
525782 99525782 1001 86380 86390 1
525708 99525708 1001 86380 86390 1
526360 99526360 1001 86380 86390 1
526291 99526291 1001 86380 86390 1
526304 99526304 1001 86380 86390 1
526052 99526052 1001 86380 86390 1
526118 99526118 1001 86380 86390 1
526067 99526067 1001 86380 86390 1
526145 99526145 1001 86380 86390 1
526081 99526081 1001 86380 86390 1
526211 99526211 1001 86380 86390 1
526031 99526031 1001 86380 86390 1
525869 99525869 1001 86380 86390 1
525805 99525805 1001 86380 86390 1
525834 99525834 1001 86380 86390 1
525861 99525861 1001 86380 86390 1
525978 99525978 1001 86380 86390 1
526524 99526524 1001 86380 86390 1
526513 99526513 1001 86380 86390 1
526567 99526567 1001 86380 86390 1
526480 99526480 1001 86380 86390 1
527200 99527200 1001 86380 86390 1
527224 99527224 1001 86380 86390 1
527075 99527075 1001 86380 86390 1
527245 99527245 1001 86380 86390 1
527081 99527081 1001 86380 86390 1
526863 99526863 1001 86380 86390 1
527027 99527027 1001 86380 86390 1
526706 99526706 1001 86380 86390 1
526713 99526713 1001 86380 86390 1
526806 99526806 1001 86380 86390 1
527299 99527299 1001 86380 86390 1
527366 99527366 1001 86380 86390 1
527420 99527420 1001 86380 86390 1
527331 99527331 1001 86380 86390 1
527358 99527358 1001 86380 86390 1
527256 99527256 1001 86380 86390 1
527978 99527978 1001 86380 86390 1
528031 99528031 1001 86380 86390 1
527902 99527902 1001 86380 86390 1
527721 99527721 1001 86380 86390 1
527854 99527854 1001 86380 86390 1
527804 99527804 1001 86380 86390 1
527856 99527856 1001 86380 86390 1
527484 99527484 1001 86380 86390 1
527565 99527565 1001 86380 86390 1
528892 99528892 1001 86380 86390 1
528861 99528861 1001 86380 86390 1
528595 99528595 1001 86380 86390 1
528647 99528647 1001 86380 86390 1
528308 99528308 1001 86380 86390 1
528471 99528471 1001 86380 86390 1
528383 99528383 1001 86380 86390 1
529080 99529080 1001 86380 86390 1
528925 99528925 1001 86380 86390 1
528940 99528940 1001 86380 86390 1
528933 99528933 1001 86380 86390 1
528987 99528987 1001 86380 86390 1
529727 99529727 1001 86380 86390 1
529542 99529542 1001 86380 86390 1
529609 99529609 1001 86380 86390 1
529598 99529598 1001 86380 86390 1
529676 99529676 1001 86380 86390 1
529331 99529331 1001 86380 86390 1
529397 99529397 1001 86380 86390 1
529503 99529503 1001 86380 86390 1
529453 99529453 1001 86380 86390 1
529325 99529325 1001 86380 86390 1
529262 99529262 1001 86380 86390 1
529241 99529241 1001 86380 86390 1
529222 99529222 1001 86380 86390 1
529815 99529815 1001 86380 86390 1
529790 99529790 1001 86380 86390 1
529843 99529843 1001 86380 86390 1
529869 99529869 1001 86380 86390 1
529887 99529887 1001 86380 86390 1
530369 99530369 1001 86380 86390 1
530253 99530253 1001 86380 86390 1
530165 99530165 1001 86380 86390 1
530141 99530141 1001 86380 86390 1
530042 99530042 1001 86380 86390 1
529943 99529943 1001 86380 86390 1
529956 99529956 1001 86380 86390 1
530721 99530721 1001 86380 86390 1
531209 99531209 1001 86380 86390 1
531110 99531110 1001 86380 86390 1
531168 99531168 1001 86380 86390 1
531014 99531014 1001 86380 86390 1
531016 99531016 1001 86380 86390 1
531080 99531080 1001 86380 86390 1
530990 99530990 1001 86380 86390 1
531122 99531122 1001 86380 86390 1
532175 99532175 1001 86380 86390 1
532109 99532109 1001 86380 86390 1
532038 99532038 1001 86380 86390 1
532141 99532141 1001 86380 86390 1
531826 99531826 1001 86380 86390 1
531893 99531893 1001 86380 86390 1
531690 99531690 1001 86380 86390 1
531719 99531719 1001 86380 86390 1
531672 99531672 1001 86380 86390 1
532398 99532398 1001 86380 86390 1
532244 99532244 1001 86380 86390 1
532311 99532311 1001 86380 86390 1
532260 99532260 1001 86380 86390 1
532350 99532350 1001 86380 86390 1
532236 99532236 1001 86380 86390 1
532275 99532275 1001 86380 86390 1
532289 99532289 1001 86380 86390 1
532317 99532317 1001 86380 86390 1
532895 99532895 1001 86380 86390 1
532923 99532923 1001 86380 86390 1
532939 99532939 1001 86380 86390 1
533027 99533027 1001 86380 86390 1
532751 99532751 1001 86380 86390 1
532637 99532637 1001 86380 86390 1
532703 99532703 1001 86380 86390 1
532627 99532627 1001 86380 86390 1
532667 99532667 1001 86380 86390 1
532784 99532784 1001 86380 86390 1
532681 99532681 1001 86380 86390 1
532760 99532760 1001 86380 86390 1
532611 99532611 1001 86380 86390 1
532586 99532586 1001 86380 86390 1
532548 99532548 1001 86380 86390 1
533159 99533159 1001 86380 86390 1
533069 99533069 1001 86380 86390 1
533083 99533083 1001 86380 86390 1
533189 99533189 1001 86380 86390 1
533222 99533222 1001 86380 86390 1
533526 99533526 1001 86380 86390 1
533610 99533610 1001 86380 86390 1
533637 99533637 1001 86380 86390 1
533294 99533294 1001 86380 86390 1
533297 99533297 1001 86380 86390 1
533402 99533402 1001 86380 86390 1
533870 99533870 1001 86380 86390 1
533890 99533890 1001 86380 86390 1
533971 99533971 1001 86380 86390 1
534493 99534493 1001 86380 86390 1
534545 99534545 1001 86380 86390 1
534575 99534575 1001 86380 86390 1
534487 99534487 1001 86380 86390 1
534668 99534668 1001 86380 86390 1
534502 99534502 1001 86380 86390 1
534528 99534528 1001 86380 86390 1
534491 99534491 1001 86380 86390 1
534581 99534581 1001 86380 86390 1
534473 99534473 1001 86380 86390 1
534154 99534154 1001 86380 86390 1
534116 99534116 1001 86380 86390 1
534150 99534150 1001 86380 86390 1
535413 99535413 1001 86380 86390 1
535487 99535487 1001 86380 86390 1
535363 99535363 1001 86380 86390 1
535455 99535455 1001 86380 86390 1
535433 99535433 1001 86380 86390 1
535114 99535114 1001 86380 86390 1
535244 99535244 1001 86380 86390 1
535252 99535252 1001 86380 86390 1
534954 99534954 1001 86380 86390 1
534983 99534983 1001 86380 86390 1
535035 99535035 1001 86380 86390 1
534985 99534985 1001 86380 86390 1
534963 99534963 1001 86380 86390 1
535703 99535703 1001 86380 86390 1
535590 99535590 1001 86380 86390 1
535618 99535618 1001 86380 86390 1
535517 99535517 1001 86380 86390 1
535531 99535531 1001 86380 86390 1
536302 99536302 1001 86380 86390 1
536159 99536159 1001 86380 86390 1
536264 99536264 1001 86380 86390 1
536174 99536174 1001 86380 86390 1
536205 99536205 1001 86380 86390 1
535993 99535993 1001 86380 86390 1
536129 99536129 1001 86380 86390 1
535809 99535809 1001 86380 86390 1
535887 99535887 1001 86380 86390 1
535830 99535830 1001 86380 86390 1
536386 99536386 1001 86380 86390 1
536412 99536412 1001 86380 86390 1
536454 99536454 1001 86380 86390 1
536392 99536392 1001 86380 86390 1
537068 99537068 1001 86380 86390 1
536994 99536994 1001 86380 86390 1
536945 99536945 1001 86380 86390 1
536809 99536809 1001 86380 86390 1
536810 99536810 1001 86380 86390 1
536759 99536759 1001 86380 86390 1
536955 99536955 1001 86380 86390 1
536891 99536891 1001 86380 86390 1
536827 99536827 1001 86380 86390 1
536725 99536725 1001 86380 86390 1
537243 99537243 1001 86380 86390 1
537197 99537197 1001 86380 86390 1
537854 99537854 1001 86380 86390 1
537976 99537976 1001 86380 86390 1
537804 99537804 1001 86380 86390 1
537859 99537859 1001 86380 86390 1
537936 99537936 1001 86380 86390 1
537620 99537620 1001 86380 86390 1
537621 99537621 1001 86380 86390 1
537481 99537481 1001 86380 86390 1
538035 99538035 1001 86380 86390 1
538155 99538155 1001 86380 86390 1
538105 99538105 1001 86380 86390 1
538662 99538662 1001 86380 86390 1
538665 99538665 1001 86380 86390 1
538672 99538672 1001 86380 86390 1
538711 99538711 1001 86380 86390 1
538634 99538634 1001 86380 86390 1
538467 99538467 1001 86380 86390 1
538610 99538610 1001 86380 86390 1
538474 99538474 1001 86380 86390 1
538514 99538514 1001 86380 86390 1
538477 99538477 1001 86380 86390 1
538234 99538234 1001 86380 86390 1
538262 99538262 1001 86380 86390 1
538198 99538198 1001 86380 86390 1
538291 99538291 1001 86380 86390 1
538839 99538839 1001 86380 86390 1
538992 99538992 1001 86380 86390 1
539568 99539568 1001 86380 86390 1
539518 99539518 1001 86380 86390 1
539600 99539600 1001 86380 86390 1
539073 99539073 1001 86380 86390 1
539063 99539063 1001 86380 86390 1
539145 99539145 1001 86380 86390 1
539223 99539223 1001 86380 86390 1
539730 99539730 1001 86380 86390 1
539229 99539229 1001 86380 86390 1
540392 99540392 1001 86380 86390 1
540082 99540082 1001 86380 86390 1
540122 99540122 1001 86380 86390 1
540261 99540261 1001 86380 86390 1
539886 99539886 1001 86380 86390 1
539848 99539848 1001 86380 86390 1
539850 99539850 1001 86380 86390 1
539881 99539881 1001 86380 86390 1
539910 99539910 1001 86380 86390 1
540014 99540014 1001 86380 86390 1
540490 99540490 1001 86380 86390 1
540516 99540516 1001 86380 86390 1
540470 99540470 1001 86380 86390 1
540652 99540652 1001 86380 86390 1
540475 99540475 1001 86380 86390 1
540593 99540593 1001 86380 86390 1
541193 99541193 1001 86380 86390 1
541215 99541215 1001 86380 86390 1
541254 99541254 1001 86380 86390 1
541088 99541088 1001 86380 86390 1
540960 99540960 1001 86380 86390 1
540999 99540999 1001 86380 86390 1
540977 99540977 1001 86380 86390 1
540886 99540886 1001 86380 86390 1
541069 99541069 1001 86380 86390 1
540953 99540953 1001 86380 86390 1
540967 99540967 1001 86380 86390 1
540839 99540839 1001 86380 86390 1
541410 99541410 1001 86380 86390 1
541320 99541320 1001 86380 86390 1
541465 99541465 1001 86380 86390 1
542070 99542070 1001 86380 86390 1
541983 99541983 1001 86380 86390 1
541945 99541945 1001 86380 86390 1
542028 99542028 1001 86380 86390 1
541759 99541759 1001 86380 86390 1
541842 99541842 1001 86380 86390 1
541817 99541817 1001 86380 86390 1
541807 99541807 1001 86380 86390 1
541861 99541861 1001 86380 86390 1
541682 99541682 1001 86380 86390 1
541697 99541697 1001 86380 86390 1
541686 99541686 1001 86380 86390 1
541545 99541545 1001 86380 86390 1
542209 99542209 1001 86380 86390 1
542132 99542132 1001 86380 86390 1
542276 99542276 1001 86380 86390 1
542783 99542783 1001 86380 86390 1
542891 99542891 1001 86380 86390 1
542539 99542539 1001 86380 86390 1
542712 99542712 1001 86380 86390 1
542377 99542377 1001 86380 86390 1
542366 99542366 1001 86380 86390 1
542509 99542509 1001 86380 86390 1
542407 99542407 1001 86380 86390 1
542342 99542342 1001 86380 86390 1
542512 99542512 1001 86380 86390 1
543049 99543049 1001 86380 86390 1
543012 99543012 1001 86380 86390 1
543092 99543092 1001 86380 86390 1
543093 99543093 1001 86380 86390 1
543058 99543058 1001 86380 86390 1
543708 99543708 1001 86380 86390 1
543737 99543737 1001 86380 86390 1
543582 99543582 1001 86380 86390 1
543583 99543583 1001 86380 86390 1
543612 99543612 1001 86380 86390 1
543555 99543555 1001 86380 86390 1
543374 99543374 1001 86380 86390 1
543363 99543363 1001 86380 86390 1
543364 99543364 1001 86380 86390 1
543368 99543368 1001 86380 86390 1
543177 99543177 1001 86380 86390 1
543327 99543327 1001 86380 86390 1
543213 99543213 1001 86380 86390 1
543317 99543317 1001 86380 86390 1
543824 99543824 1001 86380 86390 1
543954 99543954 1001 86380 86390 1
544407 99544407 1001 86380 86390 1
544571 99544571 1001 86380 86390 1
544463 99544463 1001 86380 86390 1
544581 99544581 1001 86380 86390 1
544308 99544308 1001 86380 86390 1
544390 99544390 1001 86380 86390 1
544176 99544176 1001 86380 86390 1
543985 99543985 1001 86380 86390 1
543989 99543989 1001 86380 86390 1
544647 99544647 1001 86380 86390 1
544605 99544605 1001 86380 86390 1
544620 99544620 1001 86380 86390 1
433865 241 1001 48360 48717 1
431842 997 1001 51720 54597 1
400160 99400160 1001 86380 86390 1
400196 99400196 1001 86380 86390 1
400538 99400538 1001 86380 86390 1
400573 99400573 1001 86380 86390 1
400599 99400599 1001 86380 86390 1
400810 99400810 1001 86380 86390 1
400922 99400922 1001 86380 86390 1
401009 99401009 1001 86380 86390 1
401249 99401249 1001 86380 86390 1
401352 99401352 1001 86380 86390 1
401487 99401487 1001 86380 86390 1
401594 99401594 1001 86380 86390 1
401731 99401731 1001 86380 86390 1
401796 99401796 1001 86380 86390 1
401715 99401715 1001 86380 86390 1
401963 99401963 1001 86380 86390 1
402682 99402682 1001 86380 86390 1
402956 99402956 1001 86380 86390 1
402906 99402906 1001 86380 86390 1
402907 99402907 1001 86380 86390 1
403028 99403028 1001 86380 86390 1
403175 99403175 1001 86380 86390 1
403249 99403249 1001 86380 86390 1
403322 99403322 1001 86380 86390 1
403341 99403341 1001 86380 86390 1
403339 99403339 1001 86380 86390 1
403636 99403636 1001 86380 86390 1
403825 99403825 1001 86380 86390 1
403811 99403811 1001 86380 86390 1
403872 99403872 1001 86380 86390 1
403967 99403967 1001 86380 86390 1
404086 99404086 1001 86380 86390 1
404097 99404097 1001 86380 86390 1
404300 99404300 1001 86380 86390 1
404399 99404399 1001 86380 86390 1
404549 99404549 1001 86380 86390 1
404552 99404552 1001 86380 86390 1
404964 99404964 1001 86380 86390 1
405082 99405082 1001 86380 86390 1
405311 99405311 1001 86380 86390 1
405314 99405314 1001 86380 86390 1
405383 99405383 1001 86380 86390 1
405368 99405368 1001 86380 86390 1
405452 99405452 1001 86380 86390 1
405501 99405501 1001 86380 86390 1
405650 99405650 1001 86380 86390 1
405641 99405641 1001 86380 86390 1
405721 99405721 1001 86380 86390 1
405777 99405777 1001 86380 86390 1
405780 99405780 1001 86380 86390 1
406114 99406114 1001 86380 86390 1
406271 99406271 1001 86380 86390 1
406391 99406391 1001 86380 86390 1
406317 99406317 1001 86380 86390 1
406667 99406667 1001 86380 86390 1
406722 99406722 1001 86380 86390 1
406868 99406868 1001 86380 86390 1
407091 99407091 1001 86380 86390 1
407092 99407092 1001 86380 86390 1
407151 99407151 1001 86380 86390 1
407185 99407185 1001 86380 86390 1
407297 99407297 1001 86380 86390 1
407571 99407571 1001 86380 86390 1
407670 99407670 1001 86380 86390 1
407972 99407972 1001 86380 86390 1
408447 99408447 1001 86380 86390 1
409127 99409127 1001 86380 86390 1
409161 99409161 1001 86380 86390 1
409380 99409380 1001 86380 86390 1
409518 99409518 1001 86380 86390 1
409934 99409934 1001 86380 86390 1
410166 99410166 1001 86380 86390 1
410145 99410145 1001 86380 86390 1
410369 99410369 1001 86380 86390 1
410407 99410407 1001 86380 86390 1
410490 99410490 1001 86380 86390 1
410527 99410527 1001 86380 86390 1
410655 99410655 1001 86380 86390 1
410875 99410875 1001 86380 86390 1
410898 99410898 1001 86380 86390 1
411012 99411012 1001 86380 86390 1
411272 99411272 1001 86380 86390 1
411374 99411374 1001 86380 86390 1
411448 99411448 1001 86380 86390 1
411502 99411502 1001 86380 86390 1
411710 99411710 1001 86380 86390 1
411752 99411752 1001 86380 86390 1
411896 99411896 1001 86380 86390 1
412131 99412131 1001 86380 86390 1
412272 99412272 1001 86380 86390 1
413543 99413543 1001 86380 86390 1
413433 99413433 1001 86380 86390 1
413648 99413648 1001 86380 86390 1
413551 99413551 1001 86380 86390 1
413115 99413115 1001 86380 86390 1
413071 99413071 1001 86380 86390 1
413148 99413148 1001 86380 86390 1
412949 99412949 1001 86380 86390 1
412677 99412677 1001 86380 86390 1
412806 99412806 1001 86380 86390 1
413802 99413802 1001 86380 86390 1
413862 99413862 1001 86380 86390 1
413835 99413835 1001 86380 86390 1
413991 99413991 1001 86380 86390 1
414040 99414040 1001 86380 86390 1
414066 99414066 1001 86380 86390 1
414043 99414043 1001 86380 86390 1
413941 99413941 1001 86380 86390 1
414933 99414933 1001 86380 86390 1
414935 99414935 1001 86380 86390 1
414964 99414964 1001 86380 86390 1
414703 99414703 1001 86380 86390 1
414664 99414664 1001 86380 86390 1
414829 99414829 1001 86380 86390 1
414565 99414565 1001 86380 86390 1
414362 99414362 1001 86380 86390 1
414237 99414237 1001 86380 86390 1
415478 99415478 1001 86380 86390 1
415338 99415338 1001 86380 86390 1
415532 99415532 1001 86380 86390 1
415576 99415576 1001 86380 86390 1
416913 99416913 1001 86380 86390 1
416992 99416992 1001 86380 86390 1
416472 99416472 1001 86380 86390 1
416166 99416166 1001 86380 86390 1
415995 99415995 1001 86380 86390 1
417021 99417021 1001 86380 86390 1
417193 99417193 1001 86380 86390 1
417499 99417499 1001 86380 86390 1
418466 99418466 1001 86380 86390 1
418659 99418659 1001 86380 86390 1
418186 99418186 1001 86380 86390 1
417848 99417848 1001 86380 86390 1
417870 99417870 1001 86380 86390 1
418012 99418012 1001 86380 86390 1
417630 99417630 1001 86380 86390 1
419006 99419006 1001 86380 86390 1
418834 99418834 1001 86380 86390 1
419045 99419045 1001 86380 86390 1
420313 99420313 1001 86380 86390 1
420392 99420392 1001 86380 86390 1
420416 99420416 1001 86380 86390 1
420440 99420440 1001 86380 86390 1
420039 99420039 1001 86380 86390 1
419787 99419787 1001 86380 86390 1
419662 99419662 1001 86380 86390 1
419558 99419558 1001 86380 86390 1
421689 99421689 1001 86380 86390 1
421930 99421930 1001 86380 86390 1
422013 99422013 1001 86380 86390 1
422077 99422077 1001 86380 86390 1
421851 99421851 1001 86380 86390 1
421935 99421935 1001 86380 86390 1
421565 99421565 1001 86380 86390 1
421270 99421270 1001 86380 86390 1
421439 99421439 1001 86380 86390 1
421458 99421458 1001 86380 86390 1
421379 99421379 1001 86380 86390 1
421624 99421624 1001 86380 86390 1
421302 99421302 1001 86380 86390 1
421362 99421362 1001 86380 86390 1
420988 99420988 1001 86380 86390 1
421146 99421146 1001 86380 86390 1
421262 99421262 1001 86380 86390 1
421104 99421104 1001 86380 86390 1
421115 99421115 1001 86380 86390 1
420883 99420883 1001 86380 86390 1
422332 99422332 1001 86380 86390 1
422384 99422384 1001 86380 86390 1
422181 99422181 1001 86380 86390 1
422266 99422266 1001 86380 86390 1
422380 99422380 1001 86380 86390 1
422270 99422270 1001 86380 86390 1
423605 99423605 1001 86380 86390 1
423713 99423713 1001 86380 86390 1
423496 99423496 1001 86380 86390 1
423720 99423720 1001 86380 86390 1
423365 99423365 1001 86380 86390 1
423249 99423249 1001 86380 86390 1
423074 99423074 1001 86380 86390 1
423162 99423162 1001 86380 86390 1
422748 99422748 1001 86380 86390 1
422752 99422752 1001 86380 86390 1
422812 99422812 1001 86380 86390 1
422690 99422690 1001 86380 86390 1
422571 99422571 1001 86380 86390 1
424043 99424043 1001 86380 86390 1
423952 99423952 1001 86380 86390 1
423837 99423837 1001 86380 86390 1
423818 99423818 1001 86380 86390 1
425060 99425060 1001 86380 86390 1
425130 99425130 1001 86380 86390 1
425153 99425153 1001 86380 86390 1
425341 99425341 1001 86380 86390 1
425063 99425063 1001 86380 86390 1
424800 99424800 1001 86380 86390 1
424905 99424905 1001 86380 86390 1
424648 99424648 1001 86380 86390 1
424807 99424807 1001 86380 86390 1
424930 99424930 1001 86380 86390 1
424433 99424433 1001 86380 86390 1
424438 99424438 1001 86380 86390 1
424416 99424416 1001 86380 86390 1
424425 99424425 1001 86380 86390 1
424287 99424287 1001 86380 86390 1
424242 99424242 1001 86380 86390 1
424314 99424314 1001 86380 86390 1
424182 99424182 1001 86380 86390 1
425750 99425750 1001 86380 86390 1
425731 99425731 1001 86380 86390 1
425774 99425774 1001 86380 86390 1
426912 99426912 1001 86380 86390 1
427063 99427063 1001 86380 86390 1
426521 99426521 1001 86380 86390 1
426356 99426356 1001 86380 86390 1
426285 99426285 1001 86380 86390 1
426539 99426539 1001 86380 86390 1
426117 99426117 1001 86380 86390 1
426053 99426053 1001 86380 86390 1
425904 99425904 1001 86380 86390 1
425954 99425954 1001 86380 86390 1
426087 99426087 1001 86380 86390 1
427120 99427120 1001 86380 86390 1
427523 99427523 1001 86380 86390 1
428410 99428410 1001 86380 86390 1
428646 99428646 1001 86380 86390 1
428627 99428627 1001 86380 86390 1
428605 99428605 1001 86380 86390 1
428179 99428179 1001 86380 86390 1
427760 99427760 1001 86380 86390 1
429017 99429017 1001 86380 86390 1
428887 99428887 1001 86380 86390 1
428810 99428810 1001 86380 86390 1
429065 99429065 1001 86380 86390 1
430027 99430027 1001 86380 86390 1
430174 99430174 1001 86380 86390 1
429933 99429933 1001 86380 86390 1
429573 99429573 1001 86380 86390 1
429602 99429602 1001 86380 86390 1
429866 99429866 1001 86380 86390 1
429581 99429581 1001 86380 86390 1
429366 99429366 1001 86380 86390 1
429337 99429337 1001 86380 86390 1
429340 99429340 1001 86380 86390 1
429217 99429217 1001 86380 86390 1
429240 99429240 1001 86380 86390 1
429567 99429567 1001 86380 86390 1
430686 99430686 1001 86380 86390 1
430798 99430798 1001 86380 86390 1
430783 99430783 1001 86380 86390 1
430630 99430630 1001 86380 86390 1
430394 99430394 1001 86380 86390 1
431664 99431664 1001 86380 86390 1
431959 99431959 1001 86380 86390 1
431316 99431316 1001 86380 86390 1
431394 99431394 1001 86380 86390 1
431066 99431066 1001 86380 86390 1
431007 99431007 1001 86380 86390 1
430830 99430830 1001 86380 86390 1
432267 99432267 1001 86380 86390 1
432245 99432245 1001 86380 86390 1
432324 99432324 1001 86380 86390 1
432184 99432184 1001 86380 86390 1
433395 99433395 1001 86380 86390 1
433347 99433347 1001 86380 86390 1
433350 99433350 1001 86380 86390 1
433357 99433357 1001 86380 86390 1
432954 99432954 1001 86380 86390 1
432943 99432943 1001 86380 86390 1
433239 99433239 1001 86380 86390 1
432854 99432854 1001 86380 86390 1
432777 99432777 1001 86380 86390 1
432533 99432533 1001 86380 86390 1
434004 99434004 1001 86380 86390 1
433923 99433923 1001 86380 86390 1
433982 99433982 1001 86380 86390 1
434052 99434052 1001 86380 86390 1
434105 99434105 1001 86380 86390 1
435323 99435323 1001 86380 86390 1
435329 99435329 1001 86380 86390 1
435337 99435337 1001 86380 86390 1
434917 99434917 1001 86380 86390 1
434406 99434406 1001 86380 86390 1
434358 99434358 1001 86380 86390 1
434334 99434334 1001 86380 86390 1
435879 99435879 1001 86380 86390 1
436792 99436792 1001 86380 86390 1
436866 99436866 1001 86380 86390 1
436850 99436850 1001 86380 86390 1
436868 99436868 1001 86380 86390 1
436684 99436684 1001 86380 86390 1
436412 99436412 1001 86380 86390 1
436128 99436128 1001 86380 86390 1
436270 99436270 1001 86380 86390 1
300046 99300046 1001 86380 86390 1
437176 99437176 1001 86380 86390 1
300050 99300050 1001 86380 86390 1
300554 99300554 1001 86380 86390 1
300597 99300597 1001 86380 86390 1
300585 99300585 1001 86380 86390 1
300480 99300480 1001 86380 86390 1
300493 99300493 1001 86380 86390 1
300406 99300406 1001 86380 86390 1
300215 99300215 1001 86380 86390 1
300228 99300228 1001 86380 86390 1
300218 99300218 1001 86380 86390 1
300248 99300248 1001 86380 86390 1
300769 99300769 1001 86380 86390 1
300749 99300749 1001 86380 86390 1
300763 99300763 1001 86380 86390 1
300828 99300828 1001 86380 86390 1
301311 99301311 1001 86380 86390 1
301199 99301199 1001 86380 86390 1
301163 99301163 1001 86380 86390 1
301177 99301177 1001 86380 86390 1
301296 99301296 1001 86380 86390 1
301025 99301025 1001 86380 86390 1
301029 99301029 1001 86380 86390 1
301111 99301111 1001 86380 86390 1
302229 99302229 1001 86380 86390 1
302336 99302336 1001 86380 86390 1
302195 99302195 1001 86380 86390 1
302276 99302276 1001 86380 86390 1
302302 99302302 1001 86380 86390 1
302238 99302238 1001 86380 86390 1
302375 99302375 1001 86380 86390 1
302226 99302226 1001 86380 86390 1
302087 99302087 1001 86380 86390 1
302104 99302104 1001 86380 86390 1
302002 99302002 1001 86380 86390 1
301826 99301826 1001 86380 86390 1
301949 99301949 1001 86380 86390 1
301807 99301807 1001 86380 86390 1
301795 99301795 1001 86380 86390 1
301914 99301914 1001 86380 86390 1
301953 99301953 1001 86380 86390 1
302511 99302511 1001 86380 86390 1
303134 99303134 1001 86380 86390 1
303160 99303160 1001 86380 86390 1
303060 99303060 1001 86380 86390 1
303050 99303050 1001 86380 86390 1
303154 99303154 1001 86380 86390 1
302873 99302873 1001 86380 86390 1
302835 99302835 1001 86380 86390 1
302848 99302848 1001 86380 86390 1
302889 99302889 1001 86380 86390 1
302771 99302771 1001 86380 86390 1
302671 99302671 1001 86380 86390 1
302701 99302701 1001 86380 86390 1
302753 99302753 1001 86380 86390 1
303373 99303373 1001 86380 86390 1
303336 99303336 1001 86380 86390 1
303350 99303350 1001 86380 86390 1
303299 99303299 1001 86380 86390 1
303265 99303265 1001 86380 86390 1
303278 99303278 1001 86380 86390 1
303268 99303268 1001 86380 86390 1
303372 99303372 1001 86380 86390 1
304002 99304002 1001 86380 86390 1
304012 99304012 1001 86380 86390 1
303725 99303725 1001 86380 86390 1
303622 99303622 1001 86380 86390 1
303675 99303675 1001 86380 86390 1
303688 99303688 1001 86380 86390 1
303637 99303637 1001 86380 86390 1
303454 99303454 1001 86380 86390 1
303456 99303456 1001 86380 86390 1
304164 99304164 1001 86380 86390 1
304191 99304191 1001 86380 86390 1
304140 99304140 1001 86380 86390 1
304141 99304141 1001 86380 86390 1
304690 99304690 1001 86380 86390 1
304493 99304493 1001 86380 86390 1
304638 99304638 1001 86380 86390 1
304253 99304253 1001 86380 86390 1
304399 99304399 1001 86380 86390 1
304374 99304374 1001 86380 86390 1
304263 99304263 1001 86380 86390 1
305570 99305570 1001 86380 86390 1
305625 99305625 1001 86380 86390 1
305575 99305575 1001 86380 86390 1
305551 99305551 1001 86380 86390 1
305580 99305580 1001 86380 86390 1
305392 99305392 1001 86380 86390 1
305457 99305457 1001 86380 86390 1
305419 99305419 1001 86380 86390 1
305449 99305449 1001 86380 86390 1
305465 99305465 1001 86380 86390 1
305149 99305149 1001 86380 86390 1
305188 99305188 1001 86380 86390 1
305085 99305085 1001 86380 86390 1
500025 99500025 1001 86380 86390 1
500065 99500065 1001 86380 86390 1
500016 99500016 1001 86380 86390 1
500673 99500673 1001 86380 86390 1
500787 99500787 1001 86380 86390 1
500609 99500609 1001 86380 86390 1
500567 99500567 1001 86380 86390 1
500271 99500271 1001 86380 86390 1
500340 99500340 1001 86380 86390 1
500210 99500210 1001 86380 86390 1
500253 99500253 1001 86380 86390 1
500398 99500398 1001 86380 86390 1
500896 99500896 1001 86380 86390 1
501589 99501589 1001 86380 86390 1
501486 99501486 1001 86380 86390 1
501538 99501538 1001 86380 86390 1
501503 99501503 1001 86380 86390 1
501268 99501268 1001 86380 86390 1
501428 99501428 1001 86380 86390 1
501136 99501136 1001 86380 86390 1
501211 99501211 1001 86380 86390 1
501044 99501044 1001 86380 86390 1
501832 99501832 1001 86380 86390 1
501795 99501795 1001 86380 86390 1
501826 99501826 1001 86380 86390 1
502340 99502340 1001 86380 86390 1
502315 99502315 1001 86380 86390 1
502367 99502367 1001 86380 86390 1
502442 99502442 1001 86380 86390 1
502453 99502453 1001 86380 86390 1
502096 99502096 1001 86380 86390 1
502064 99502064 1001 86380 86390 1
502040 99502040 1001 86380 86390 1
501992 99501992 1001 86380 86390 1
501932 99501932 1001 86380 86390 1
502608 99502608 1001 86380 86390 1
503222 99503222 1001 86380 86390 1
503094 99503094 1001 86380 86390 1
502882 99502882 1001 86380 86390 1
502912 99502912 1001 86380 86390 1
503069 99503069 1001 86380 86390 1
502903 99502903 1001 86380 86390 1
502712 99502712 1001 86380 86390 1
502868 99502868 1001 86380 86390 1
502806 99502806 1001 86380 86390 1
502731 99502731 1001 86380 86390 1
502757 99502757 1001 86380 86390 1
502875 99502875 1001 86380 86390 1
503435 99503435 1001 86380 86390 1
503373 99503373 1001 86380 86390 1
503392 99503392 1001 86380 86390 1
503932 99503932 1001 86380 86390 1
503657 99503657 1001 86380 86390 1
503593 99503593 1001 86380 86390 1
503595 99503595 1001 86380 86390 1
504239 99504239 1001 86380 86390 1
504270 99504270 1001 86380 86390 1
504764 99504764 1001 86380 86390 1
504816 99504816 1001 86380 86390 1
504870 99504870 1001 86380 86390 1
504807 99504807 1001 86380 86390 1
504770 99504770 1001 86380 86390 1
504875 99504875 1001 86380 86390 1
504841 99504841 1001 86380 86390 1
504639 99504639 1001 86380 86390 1
504685 99504685 1001 86380 86390 1
504522 99504522 1001 86380 86390 1
504422 99504422 1001 86380 86390 1
504439 99504439 1001 86380 86390 1
505049 99505049 1001 86380 86390 1
505062 99505062 1001 86380 86390 1
505052 99505052 1001 86380 86390 1
505552 99505552 1001 86380 86390 1
505377 99505377 1001 86380 86390 1
505523 99505523 1001 86380 86390 1
505420 99505420 1001 86380 86390 1
505254 99505254 1001 86380 86390 1
505319 99505319 1001 86380 86390 1
505281 99505281 1001 86380 86390 1
505233 99505233 1001 86380 86390 1
505336 99505336 1001 86380 86390 1
505238 99505238 1001 86380 86390 1
505833 99505833 1001 86380 86390 1
505888 99505888 1001 86380 86390 1
505890 99505890 1001 86380 86390 1
505865 99505865 1001 86380 86390 1
505878 99505878 1001 86380 86390 1
506575 99506575 1001 86380 86390 1
506587 99506587 1001 86380 86390 1
506213 99506213 1001 86380 86390 1
506285 99506285 1001 86380 86390 1
506145 99506145 1001 86380 86390 1
506084 99506084 1001 86380 86390 1
506746 99506746 1001 86380 86390 1
507272 99507272 1001 86380 86390 1
507184 99507184 1001 86380 86390 1
507202 99507202 1001 86380 86390 1
506806 99506806 1001 86380 86390 1
506899 99506899 1001 86380 86390 1
507526 99507526 1001 86380 86390 1
507527 99507527 1001 86380 86390 1
507439 99507439 1001 86380 86390 1
507569 99507569 1001 86380 86390 1
507596 99507596 1001 86380 86390 1
507432 99507432 1001 86380 86390 1
508051 99508051 1001 86380 86390 1
507902 99507902 1001 86380 86390 1
507915 99507915 1001 86380 86390 1
507851 99507851 1001 86380 86390 1
507892 99507892 1001 86380 86390 1
507911 99507911 1001 86380 86390 1
507764 99507764 1001 86380 86390 1
508380 99508380 1001 86380 86390 1
508264 99508264 1001 86380 86390 1
508269 99508269 1001 86380 86390 1
509023 99509023 1001 86380 86390 1
508807 99508807 1001 86380 86390 1
508770 99508770 1001 86380 86390 1
508759 99508759 1001 86380 86390 1
508854 99508854 1001 86380 86390 1
508726 99508726 1001 86380 86390 1
508586 99508586 1001 86380 86390 1
508525 99508525 1001 86380 86390 1
509268 99509268 1001 86380 86390 1
509114 99509114 1001 86380 86390 1
509140 99509140 1001 86380 86390 1
509247 99509247 1001 86380 86390 1
509209 99509209 1001 86380 86390 1
509171 99509171 1001 86380 86390 1
509593 99509593 1001 86380 86390 1
509529 99509529 1001 86380 86390 1
509585 99509585 1001 86380 86390 1
509577 99509577 1001 86380 86390 1
509336 99509336 1001 86380 86390 1
509452 99509452 1001 86380 86390 1
509482 99509482 1001 86380 86390 1
509960 99509960 1001 86380 86390 1
510524 99510524 1001 86380 86390 1
510697 99510697 1001 86380 86390 1
510591 99510591 1001 86380 86390 1
510633 99510633 1001 86380 86390 1
510646 99510646 1001 86380 86390 1
510491 99510491 1001 86380 86390 1
510428 99510428 1001 86380 86390 1
510482 99510482 1001 86380 86390 1
510197 99510197 1001 86380 86390 1
510122 99510122 1001 86380 86390 1
510138 99510138 1001 86380 86390 1
510284 99510284 1001 86380 86390 1
510259 99510259 1001 86380 86390 1
510854 99510854 1001 86380 86390 1
510765 99510765 1001 86380 86390 1
510909 99510909 1001 86380 86390 1
510768 99510768 1001 86380 86390 1
510859 99510859 1001 86380 86390 1
510821 99510821 1001 86380 86390 1
511516 99511516 1001 86380 86390 1
511416 99511416 1001 86380 86390 1
511547 99511547 1001 86380 86390 1
511299 99511299 1001 86380 86390 1
511215 99511215 1001 86380 86390 1
510960 99510960 1001 86380 86390 1
511108 99511108 1001 86380 86390 1
510941 99510941 1001 86380 86390 1
510994 99510994 1001 86380 86390 1
511730 99511730 1001 86380 86390 1
512294 99512294 1001 86380 86390 1
512126 99512126 1001 86380 86390 1
512127 99512127 1001 86380 86390 1
512002 99512002 1001 86380 86390 1
512147 99512147 1001 86380 86390 1
511812 99511812 1001 86380 86390 1
511762 99511762 1001 86380 86390 1
511950 99511950 1001 86380 86390 1
512415 99512415 1001 86380 86390 1
512481 99512481 1001 86380 86390 1
512406 99512406 1001 86380 86390 1
512459 99512459 1001 86380 86390 1
512421 99512421 1001 86380 86390 1
512395 99512395 1001 86380 86390 1
512578 99512578 1001 86380 86390 1
512554 99512554 1001 86380 86390 1
513205 99513205 1001 86380 86390 1
513172 99513172 1001 86380 86390 1
513081 99513081 1001 86380 86390 1
513121 99513121 1001 86380 86390 1
512871 99512871 1001 86380 86390 1
512859 99512859 1001 86380 86390 1
512927 99512927 1001 86380 86390 1
512856 99512856 1001 86380 86390 1
512882 99512882 1001 86380 86390 1
512779 99512779 1001 86380 86390 1
512677 99512677 1001 86380 86390 1
512767 99512767 1001 86380 86390 1
512770 99512770 1001 86380 86390 1
512693 99512693 1001 86380 86390 1
513388 99513388 1001 86380 86390 1
513379 99513379 1001 86380 86390 1
513368 99513368 1001 86380 86390 1
513970 99513970 1001 86380 86390 1
513927 99513927 1001 86380 86390 1
513816 99513816 1001 86380 86390 1
513623 99513623 1001 86380 86390 1
513793 99513793 1001 86380 86390 1
513822 99513822 1001 86380 86390 1
513631 99513631 1001 86380 86390 1
513580 99513580 1001 86380 86390 1
513572 99513572 1001 86380 86390 1
513435 99513435 1001 86380 86390 1
513617 99513617 1001 86380 86390 1
514069 99514069 1001 86380 86390 1
514103 99514103 1001 86380 86390 1
514105 99514105 1001 86380 86390 1
514667 99514667 1001 86380 86390 1
514830 99514830 1001 86380 86390 1
514789 99514789 1001 86380 86390 1
514512 99514512 1001 86380 86390 1
514607 99514607 1001 86380 86390 1
514571 99514571 1001 86380 86390 1
514307 99514307 1001 86380 86390 1
514373 99514373 1001 86380 86390 1
515011 99515011 1001 86380 86390 1
514973 99514973 1001 86380 86390 1
514950 99514950 1001 86380 86390 1
515494 99515494 1001 86380 86390 1
515553 99515553 1001 86380 86390 1
515618 99515618 1001 86380 86390 1
515644 99515644 1001 86380 86390 1
515363 99515363 1001 86380 86390 1
515810 99515810 1001 86380 86390 1
515804 99515804 1001 86380 86390 1
515871 99515871 1001 86380 86390 1
516382 99516382 1001 86380 86390 1
516424 99516424 1001 86380 86390 1
516339 99516339 1001 86380 86390 1
516405 99516405 1001 86380 86390 1
516445 99516445 1001 86380 86390 1
516201 99516201 1001 86380 86390 1
516215 99516215 1001 86380 86390 1
516230 99516230 1001 86380 86390 1
516284 99516284 1001 86380 86390 1
515982 99515982 1001 86380 86390 1
516012 99516012 1001 86380 86390 1
515936 99515936 1001 86380 86390 1
517160 99517160 1001 86380 86390 1
517268 99517268 1001 86380 86390 1
517295 99517295 1001 86380 86390 1
517166 99517166 1001 86380 86390 1
517180 99517180 1001 86380 86390 1
517053 99517053 1001 86380 86390 1
516925 99516925 1001 86380 86390 1
516939 99516939 1001 86380 86390 1
516846 99516846 1001 86380 86390 1
516888 99516888 1001 86380 86390 1
517451 99517451 1001 86380 86390 1
517491 99517491 1001 86380 86390 1
517362 99517362 1001 86380 86390 1
517441 99517441 1001 86380 86390 1
517456 99517456 1001 86380 86390 1
517419 99517419 1001 86380 86390 1
517982 99517982 1001 86380 86390 1
517974 99517974 1001 86380 86390 1
518106 99518106 1001 86380 86390 1
518148 99518148 1001 86380 86390 1
517879 99517879 1001 86380 86390 1
517794 99517794 1001 86380 86390 1
517897 99517897 1001 86380 86390 1
517923 99517923 1001 86380 86390 1
517913 99517913 1001 86380 86390 1
517758 99517758 1001 86380 86390 1
517878 99517878 1001 86380 86390 1
517664 99517664 1001 86380 86390 1
517652 99517652 1001 86380 86390 1
517615 99517615 1001 86380 86390 1
517553 99517553 1001 86380 86390 1
518315 99518315 1001 86380 86390 1
518200 99518200 1001 86380 86390 1
518169 99518169 1001 86380 86390 1
518931 99518931 1001 86380 86390 1
518976 99518976 1001 86380 86390 1
518843 99518843 1001 86380 86390 1
518640 99518640 1001 86380 86390 1
518666 99518666 1001 86380 86390 1
518705 99518705 1001 86380 86390 1
518736 99518736 1001 86380 86390 1
518608 99518608 1001 86380 86390 1
518638 99518638 1001 86380 86390 1
518664 99518664 1001 86380 86390 1
518665 99518665 1001 86380 86390 1
518475 99518475 1001 86380 86390 1
518425 99518425 1001 86380 86390 1
518520 99518520 1001 86380 86390 1
519037 99519037 1001 86380 86390 1
519180 99519180 1001 86380 86390 1
519170 99519170 1001 86380 86390 1
519031 99519031 1001 86380 86390 1
519035 99519035 1001 86380 86390 1
519062 99519062 1001 86380 86390 1
519793 99519793 1001 86380 86390 1
519520 99519520 1001 86380 86390 1
519591 99519591 1001 86380 86390 1
519530 99519530 1001 86380 86390 1
519302 99519302 1001 86380 86390 1
519331 99519331 1001 86380 86390 1
519216 99519216 1001 86380 86390 1
519971 99519971 1001 86380 86390 1
520000 99520000 1001 86380 86390 1
519978 99519978 1001 86380 86390 1
520605 99520605 1001 86380 86390 1
520515 99520515 1001 86380 86390 1
520594 99520594 1001 86380 86390 1
520616 99520616 1001 86380 86390 1
520626 99520626 1001 86380 86390 1
520560 99520560 1001 86380 86390 1
520322 99520322 1001 86380 86390 1
520363 99520363 1001 86380 86390 1
520286 99520286 1001 86380 86390 1
520299 99520299 1001 86380 86390 1
520090 99520090 1001 86380 86390 1
520028 99520028 1001 86380 86390 1
520729 99520729 1001 86380 86390 1
520693 99520693 1001 86380 86390 1
520773 99520773 1001 86380 86390 1
520814 99520814 1001 86380 86390 1
520727 99520727 1001 86380 86390 1
521416 99521416 1001 86380 86390 1
521264 99521264 1001 86380 86390 1
521302 99521302 1001 86380 86390 1
521235 99521235 1001 86380 86390 1
521080 99521080 1001 86380 86390 1
521179 99521179 1001 86380 86390 1
521030 99521030 1001 86380 86390 1
520878 99520878 1001 86380 86390 1
520852 99520852 1001 86380 86390 1
520854 99520854 1001 86380 86390 1
521531 99521531 1001 86380 86390 1
521570 99521570 1001 86380 86390 1
521610 99521610 1001 86380 86390 1
521512 99521512 1001 86380 86390 1
521655 99521655 1001 86380 86390 1
522191 99522191 1001 86380 86390 1
522154 99522154 1001 86380 86390 1
522158 99522158 1001 86380 86390 1
522223 99522223 1001 86380 86390 1
522225 99522225 1001 86380 86390 1
522099 99522099 1001 86380 86390 1
522137 99522137 1001 86380 86390 1
522088 99522088 1001 86380 86390 1
521911 99521911 1001 86380 86390 1
522073 99522073 1001 86380 86390 1
521814 99521814 1001 86380 86390 1
521763 99521763 1001 86380 86390 1
522498 99522498 1001 86380 86390 1
522347 99522347 1001 86380 86390 1
522404 99522404 1001 86380 86390 1
522405 99522405 1001 86380 86390 1
523017 99523017 1001 86380 86390 1
523087 99523087 1001 86380 86390 1
522931 99522931 1001 86380 86390 1
522957 99522957 1001 86380 86390 1
523050 99523050 1001 86380 86390 1
522923 99522923 1001 86380 86390 1
522719 99522719 1001 86380 86390 1
522715 99522715 1001 86380 86390 1
522858 99522858 1001 86380 86390 1
522755 99522755 1001 86380 86390 1
522530 99522530 1001 86380 86390 1
522662 99522662 1001 86380 86390 1
523260 99523260 1001 86380 86390 1
523236 99523236 1001 86380 86390 1
523806 99523806 1001 86380 86390 1
523928 99523928 1001 86380 86390 1
523727 99523727 1001 86380 86390 1
523539 99523539 1001 86380 86390 1
523619 99523619 1001 86380 86390 1
523621 99523621 1001 86380 86390 1
523738 99523738 1001 86380 86390 1
523570 99523570 1001 86380 86390 1
523377 99523377 1001 86380 86390 1
523523 99523523 1001 86380 86390 1
523408 99523408 1001 86380 86390 1
523357 99523357 1001 86380 86390 1
523414 99523414 1001 86380 86390 1
524072 99524072 1001 86380 86390 1
524719 99524719 1001 86380 86390 1
524701 99524701 1001 86380 86390 1
524637 99524637 1001 86380 86390 1
524625 99524625 1001 86380 86390 1
524448 99524448 1001 86380 86390 1
524437 99524437 1001 86380 86390 1
524489 99524489 1001 86380 86390 1
524414 99524414 1001 86380 86390 1
524494 99524494 1001 86380 86390 1
524419 99524419 1001 86380 86390 1
524432 99524432 1001 86380 86390 1
524367 99524367 1001 86380 86390 1
524177 99524177 1001 86380 86390 1
524307 99524307 1001 86380 86390 1
525483 99525483 1001 86380 86390 1
525407 99525407 1001 86380 86390 1
525364 99525364 1001 86380 86390 1
525018 99525018 1001 86380 86390 1
525096 99525096 1001 86380 86390 1
525148 99525148 1001 86380 86390 1
525164 99525164 1001 86380 86390 1
524986 99524986 1001 86380 86390 1
525610 99525610 1001 86380 86390 1
525704 99525704 1001 86380 86390 1
525787 99525787 1001 86380 86390 1
526282 99526282 1001 86380 86390 1
526478 99526478 1001 86380 86390 1
526536 99526536 1001 86380 86390 1
527142 99527142 1001 86380 86390 1
526864 99526864 1001 86380 86390 1
527035 99527035 1001 86380 86390 1
526909 99526909 1001 86380 86390 1
526644 99526644 1001 86380 86390 1
526813 99526813 1001 86380 86390 1
526738 99526738 1001 86380 86390 1
526751 99526751 1001 86380 86390 1
527898 99527898 1001 86380 86390 1
528047 99528047 1001 86380 86390 1
527958 99527958 1001 86380 86390 1
528069 99528069 1001 86380 86390 1
527779 99527779 1001 86380 86390 1
527664 99527664 1001 86380 86390 1
527782 99527782 1001 86380 86390 1
527722 99527722 1001 86380 86390 1
527791 99527791 1001 86380 86390 1
527521 99527521 1001 86380 86390 1
527593 99527593 1001 86380 86390 1
528188 99528188 1001 86380 86390 1
528266 99528266 1001 86380 86390 1
528620 99528620 1001 86380 86390 1
528492 99528492 1001 86380 86390 1
528571 99528571 1001 86380 86390 1
528549 99528549 1001 86380 86390 1
528498 99528498 1001 86380 86390 1
528427 99528427 1001 86380 86390 1
528479 99528479 1001 86380 86390 1
528303 99528303 1001 86380 86390 1
528698 99528698 1001 86380 86390 1
529073 99529073 1001 86380 86390 1
529023 99529023 1001 86380 86390 1
529001 99529001 1001 86380 86390 1
529014 99529014 1001 86380 86390 1
529667 99529667 1001 86380 86390 1
529658 99529658 1001 86380 86390 1
529545 99529545 1001 86380 86390 1
529336 99529336 1001 86380 86390 1
529134 99529134 1001 86380 86390 1
529192 99529192 1001 86380 86390 1
529299 99529299 1001 86380 86390 1
529158 99529158 1001 86380 86390 1
529828 99529828 1001 86380 86390 1
529855 99529855 1001 86380 86390 1
529822 99529822 1001 86380 86390 1
529926 99529926 1001 86380 86390 1
529737 99529737 1001 86380 86390 1
530552 99530552 1001 86380 86390 1
530482 99530482 1001 86380 86390 1
530185 99530185 1001 86380 86390 1
530225 99530225 1001 86380 86390 1
530160 99530160 1001 86380 86390 1
530228 99530228 1001 86380 86390 1
529985 99529985 1001 86380 86390 1
530113 99530113 1001 86380 86390 1
530676 99530676 1001 86380 86390 1
531238 99531238 1001 86380 86390 1
531191 99531191 1001 86380 86390 1
530980 99530980 1001 86380 86390 1
531033 99531033 1001 86380 86390 1
531096 99531096 1001 86380 86390 1
530817 99530817 1001 86380 86390 1
530884 99530884 1001 86380 86390 1
531445 99531445 1001 86380 86390 1
532179 99532179 1001 86380 86390 1
531808 99531808 1001 86380 86390 1
531927 99531927 1001 86380 86390 1
531969 99531969 1001 86380 86390 1
531844 99531844 1001 86380 86390 1
531896 99531896 1001 86380 86390 1
531792 99531792 1001 86380 86390 1
531591 99531591 1001 86380 86390 1
531670 99531670 1001 86380 86390 1
532389 99532389 1001 86380 86390 1
532276 99532276 1001 86380 86390 1
532302 99532302 1001 86380 86390 1
532356 99532356 1001 86380 86390 1
532253 99532253 1001 86380 86390 1
532371 99532371 1001 86380 86390 1
532868 99532868 1001 86380 86390 1
532896 99532896 1001 86380 86390 1
532950 99532950 1001 86380 86390 1
532778 99532778 1001 86380 86390 1
532640 99532640 1001 86380 86390 1
532555 99532555 1001 86380 86390 1
532414 99532414 1001 86380 86390 1
532481 99532481 1001 86380 86390 1
532534 99532534 1001 86380 86390 1
532526 99532526 1001 86380 86390 1
533057 99533057 1001 86380 86390 1
533078 99533078 1001 86380 86390 1
533649 99533649 1001 86380 86390 1
533560 99533560 1001 86380 86390 1
533509 99533509 1001 86380 86390 1
533433 99533433 1001 86380 86390 1
533296 99533296 1001 86380 86390 1
533274 99533274 1001 86380 86390 1
533275 99533275 1001 86380 86390 1
533975 99533975 1001 86380 86390 1
534608 99534608 1001 86380 86390 1
534482 99534482 1001 86380 86390 1
534555 99534555 1001 86380 86390 1
534646 99534646 1001 86380 86390 1
534398 99534398 1001 86380 86390 1
534450 99534450 1001 86380 86390 1
534117 99534117 1001 86380 86390 1
534198 99534198 1001 86380 86390 1
534239 99534239 1001 86380 86390 1
534265 99534265 1001 86380 86390 1
534101 99534101 1001 86380 86390 1
534852 99534852 1001 86380 86390 1
534700 99534700 1001 86380 86390 1
534843 99534843 1001 86380 86390 1
534715 99534715 1001 86380 86390 1
534795 99534795 1001 86380 86390 1
535307 99535307 1001 86380 86390 1
535491 99535491 1001 86380 86390 1
535316 99535316 1001 86380 86390 1
535459 99535459 1001 86380 86390 1
535176 99535176 1001 86380 86390 1
535251 99535251 1001 86380 86390 1
535108 99535108 1001 86380 86390 1
535071 99535071 1001 86380 86390 1
535024 99535024 1001 86380 86390 1
535013 99535013 1001 86380 86390 1
535053 99535053 1001 86380 86390 1
535579 99535579 1001 86380 86390 1
535621 99535621 1001 86380 86390 1
535635 99535635 1001 86380 86390 1
536143 99536143 1001 86380 86390 1
536002 99536002 1001 86380 86390 1
535794 99535794 1001 86380 86390 1
535847 99535847 1001 86380 86390 1
535904 99535904 1001 86380 86390 1
535737 99535737 1001 86380 86390 1
536489 99536489 1001 86380 86390 1
536362 99536362 1001 86380 86390 1
536415 99536415 1001 86380 86390 1
536523 99536523 1001 86380 86390 1
537024 99537024 1001 86380 86390 1
537116 99537116 1001 86380 86390 1
537097 99537097 1001 86380 86390 1
536892 99536892 1001 86380 86390 1
536861 99536861 1001 86380 86390 1
536801 99536801 1001 86380 86390 1
537173 99537173 1001 86380 86390 1
537323 99537323 1001 86380 86390 1
537185 99537185 1001 86380 86390 1
537642 99537642 1001 86380 86390 1
537625 99537625 1001 86380 86390 1
537476 99537476 1001 86380 86390 1
537492 99537492 1001 86380 86390 1
537388 99537388 1001 86380 86390 1
538032 99538032 1001 86380 86390 1
538178 99538178 1001 86380 86390 1
538158 99538158 1001 86380 86390 1
538171 99538171 1001 86380 86390 1
538753 99538753 1001 86380 86390 1
538653 99538653 1001 86380 86390 1
538771 99538771 1001 86380 86390 1
538737 99538737 1001 86380 86390 1
538586 99538586 1001 86380 86390 1
538471 99538471 1001 86380 86390 1
538484 99538484 1001 86380 86390 1
538426 99538426 1001 86380 86390 1
538390 99538390 1001 86380 86390 1
538339 99538339 1001 86380 86390 1
538934 99538934 1001 86380 86390 1
538973 99538973 1001 86380 86390 1
538925 99538925 1001 86380 86390 1
539516 99539516 1001 86380 86390 1
539615 99539615 1001 86380 86390 1
539099 99539099 1001 86380 86390 1
539040 99539040 1001 86380 86390 1
539823 99539823 1001 86380 86390 1
539655 99539655 1001 86380 86390 1
540417 99540417 1001 86380 86390 1
540393 99540393 1001 86380 86390 1
540307 99540307 1001 86380 86390 1
540361 99540361 1001 86380 86390 1
540374 99540374 1001 86380 86390 1
540197 99540197 1001 86380 86390 1
540095 99540095 1001 86380 86390 1
540224 99540224 1001 86380 86390 1
540085 99540085 1001 86380 86390 1
540141 99540141 1001 86380 86390 1
540033 99540033 1001 86380 86390 1
540039 99540039 1001 86380 86390 1
540570 99540570 1001 86380 86390 1
541244 99541244 1001 86380 86390 1
541090 99541090 1001 86380 86390 1
541220 99541220 1001 86380 86390 1
541156 99541156 1001 86380 86390 1
541119 99541119 1001 86380 86390 1
541110 99541110 1001 86380 86390 1
541015 99541015 1001 86380 86390 1
541028 99541028 1001 86380 86390 1
541073 99541073 1001 86380 86390 1
540763 99540763 1001 86380 86390 1
540817 99540817 1001 86380 86390 1
541978 99541978 1001 86380 86390 1
542055 99542055 1001 86380 86390 1
541736 99541736 1001 86380 86390 1
541713 99541713 1001 86380 86390 1
541537 99541537 1001 86380 86390 1
541644 99541644 1001 86380 86390 1
541568 99541568 1001 86380 86390 1
541531 99541531 1001 86380 86390 1
542285 99542285 1001 86380 86390 1
542221 99542221 1001 86380 86390 1
542205 99542205 1001 86380 86390 1
542257 99542257 1001 86380 86390 1
542877 99542877 1001 86380 86390 1
542931 99542931 1001 86380 86390 1
542878 99542878 1001 86380 86390 1
542935 99542935 1001 86380 86390 1
542594 99542594 1001 86380 86390 1
542648 99542648 1001 86380 86390 1
542393 99542393 1001 86380 86390 1
542398 99542398 1001 86380 86390 1
543022 99543022 1001 86380 86390 1
543051 99543051 1001 86380 86390 1
543103 99543103 1001 86380 86390 1
543066 99543066 1001 86380 86390 1
543692 99543692 1001 86380 86390 1
543369 99543369 1001 86380 86390 1
543410 99543410 1001 86380 86390 1
543242 99543242 1001 86380 86390 1
543231 99543231 1001 86380 86390 1
543166 99543166 1001 86380 86390 1
543312 99543312 1001 86380 86390 1
543330 99543330 1001 86380 86390 1
543357 99543357 1001 86380 86390 1
543883 99543883 1001 86380 86390 1
543936 99543936 1001 86380 86390 1
544472 99544472 1001 86380 86390 1
544398 99544398 1001 86380 86390 1
544488 99544488 1001 86380 86390 1
544478 99544478 1001 86380 86390 1
544384 99544384 1001 86380 86390 1
544335 99544335 1001 86380 86390 1
544300 99544300 1001 86380 86390 1
544249 99544249 1001 86380 86390 1
544029 99544029 1001 86380 86390 1
544006 99544006 1001 86380 86390 1
544045 99544045 1001 86380 86390 1
544034 99544034 1001 86380 86390 1
544062 99544062 1001 86380 86390 1
544051 99544051 1001 86380 86390 1
428130 226 1001 31740 32337 1
406448 1105 1001 84060 85917 1
511788 751 1001 32994 33294 1
520115 1046 1001 39068 39367 1
537078 1110 1002 36738 49760 1
537037 955 1002 51819 55633 1
400028 99400028 1001 86380 86390 1
400190 99400190 1001 86380 86390 1
400218 99400218 1001 86380 86390 1
400153 99400153 1001 86380 86390 1
400496 99400496 1001 86380 86390 1
401078 99401078 1001 86380 86390 1
401080 99401080 1001 86380 86390 1
401142 99401142 1001 86380 86390 1
401348 99401348 1001 86380 86390 1
401437 99401437 1001 86380 86390 1
401369 99401369 1001 86380 86390 1
401571 99401571 1001 86380 86390 1
401551 99401551 1001 86380 86390 1
401704 99401704 1001 86380 86390 1
402158 99402158 1001 86380 86390 1
402343 99402343 1001 86380 86390 1
402413 99402413 1001 86380 86390 1
402678 99402678 1001 86380 86390 1
403189 99403189 1001 86380 86390 1
403327 99403327 1001 86380 86390 1
403303 99403303 1001 86380 86390 1
403408 99403408 1001 86380 86390 1
403395 99403395 1001 86380 86390 1
403731 99403731 1001 86380 86390 1
403819 99403819 1001 86380 86390 1
403744 99403744 1001 86380 86390 1
403923 99403923 1001 86380 86390 1
403970 99403970 1001 86380 86390 1
403985 99403985 1001 86380 86390 1
403968 99403968 1001 86380 86390 1
404747 99404747 1001 86380 86390 1
404703 99404703 1001 86380 86390 1
404735 99404735 1001 86380 86390 1
404720 99404720 1001 86380 86390 1
405268 99405268 1001 86380 86390 1
405402 99405402 1001 86380 86390 1
405375 99405375 1001 86380 86390 1
405484 99405484 1001 86380 86390 1
405583 99405583 1001 86380 86390 1
405502 99405502 1001 86380 86390 1
405688 99405688 1001 86380 86390 1
405945 99405945 1001 86380 86390 1
406122 99406122 1001 86380 86390 1
406414 99406414 1001 86380 86390 1
406725 99406725 1001 86380 86390 1
406680 99406680 1001 86380 86390 1
406670 99406670 1001 86380 86390 1
406909 99406909 1001 86380 86390 1
407002 99407002 1001 86380 86390 1
407105 99407105 1001 86380 86390 1
407118 99407118 1001 86380 86390 1
407168 99407168 1001 86380 86390 1
407415 99407415 1001 86380 86390 1
407632 99407632 1001 86380 86390 1
407782 99407782 1001 86380 86390 1
407910 99407910 1001 86380 86390 1
408172 99408172 1001 86380 86390 1
408208 99408208 1001 86380 86390 1
408433 99408433 1001 86380 86390 1
408977 99408977 1001 86380 86390 1
409005 99409005 1001 86380 86390 1
409117 99409117 1001 86380 86390 1
409314 99409314 1001 86380 86390 1
409505 99409505 1001 86380 86390 1
409615 99409615 1001 86380 86390 1
409663 99409663 1001 86380 86390 1
409644 99409644 1001 86380 86390 1
409670 99409670 1001 86380 86390 1
409822 99409822 1001 86380 86390 1
410121 99410121 1001 86380 86390 1
410133 99410133 1001 86380 86390 1
410376 99410376 1001 86380 86390 1
410388 99410388 1001 86380 86390 1
410433 99410433 1001 86380 86390 1
410594 99410594 1001 86380 86390 1
410637 99410637 1001 86380 86390 1
410718 99410718 1001 86380 86390 1
411307 99411307 1001 86380 86390 1
411325 99411325 1001 86380 86390 1
411407 99411407 1001 86380 86390 1
411408 99411408 1001 86380 86390 1
411376 99411376 1001 86380 86390 1
411870 99411870 1001 86380 86390 1
411884 99411884 1001 86380 86390 1
411963 99411963 1001 86380 86390 1
412455 99412455 1001 86380 86390 1
412298 99412298 1001 86380 86390 1
412431 99412431 1001 86380 86390 1
413376 99413376 1001 86380 86390 1
413477 99413477 1001 86380 86390 1
413654 99413654 1001 86380 86390 1
413263 99413263 1001 86380 86390 1
413221 99413221 1001 86380 86390 1
412585 99412585 1001 86380 86390 1
414089 99414089 1001 86380 86390 1
414099 99414099 1001 86380 86390 1
413978 99413978 1001 86380 86390 1
415142 99415142 1001 86380 86390 1
415212 99415212 1001 86380 86390 1
414639 99414639 1001 86380 86390 1
414548 99414548 1001 86380 86390 1
414699 99414699 1001 86380 86390 1
414505 99414505 1001 86380 86390 1
414455 99414455 1001 86380 86390 1
414277 99414277 1001 86380 86390 1
414195 99414195 1001 86380 86390 1
414500 99414500 1001 86380 86390 1
415336 99415336 1001 86380 86390 1
415372 99415372 1001 86380 86390 1
415577 99415577 1001 86380 86390 1
415376 99415376 1001 86380 86390 1
416897 99416897 1001 86380 86390 1
416975 99416975 1001 86380 86390 1
416398 99416398 1001 86380 86390 1
416582 99416582 1001 86380 86390 1
415923 99415923 1001 86380 86390 1
415774 99415774 1001 86380 86390 1
417114 99417114 1001 86380 86390 1
417046 99417046 1001 86380 86390 1
417121 99417121 1001 86380 86390 1
417080 99417080 1001 86380 86390 1
417181 99417181 1001 86380 86390 1
417109 99417109 1001 86380 86390 1
417424 99417424 1001 86380 86390 1
417548 99417548 1001 86380 86390 1
418258 99418258 1001 86380 86390 1
418298 99418298 1001 86380 86390 1
417854 99417854 1001 86380 86390 1
417945 99417945 1001 86380 86390 1
417646 99417646 1001 86380 86390 1
420195 99420195 1001 86380 86390 1
420067 99420067 1001 86380 86390 1
420414 99420414 1001 86380 86390 1
420205 99420205 1001 86380 86390 1
420161 99420161 1001 86380 86390 1
420373 99420373 1001 86380 86390 1
420074 99420074 1001 86380 86390 1
419847 99419847 1001 86380 86390 1
419786 99419786 1001 86380 86390 1
419981 99419981 1001 86380 86390 1
419295 99419295 1001 86380 86390 1
419559 99419559 1001 86380 86390 1
420710 99420710 1001 86380 86390 1
420700 99420700 1001 86380 86390 1
420824 99420824 1001 86380 86390 1
420671 99420671 1001 86380 86390 1
420738 99420738 1001 86380 86390 1
422007 99422007 1001 86380 86390 1
421371 99421371 1001 86380 86390 1
421553 99421553 1001 86380 86390 1
421381 99421381 1001 86380 86390 1
421204 99421204 1001 86380 86390 1
420964 99420964 1001 86380 86390 1
421065 99421065 1001 86380 86390 1
421080 99421080 1001 86380 86390 1
420922 99420922 1001 86380 86390 1
421022 99421022 1001 86380 86390 1
420854 99420854 1001 86380 86390 1
422220 99422220 1001 86380 86390 1
422387 99422387 1001 86380 86390 1
422494 99422494 1001 86380 86390 1
422432 99422432 1001 86380 86390 1
423577 99423577 1001 86380 86390 1
423513 99423513 1001 86380 86390 1
423030 99423030 1001 86380 86390 1
423091 99423091 1001 86380 86390 1
422992 99422992 1001 86380 86390 1
423012 99423012 1001 86380 86390 1
422976 99422976 1001 86380 86390 1
422790 99422790 1001 86380 86390 1
423844 99423844 1001 86380 86390 1
423995 99423995 1001 86380 86390 1
423927 99423927 1001 86380 86390 1
424115 99424115 1001 86380 86390 1
425225 99425225 1001 86380 86390 1
424623 99424623 1001 86380 86390 1
424598 99424598 1001 86380 86390 1
424944 99424944 1001 86380 86390 1
424946 99424946 1001 86380 86390 1
424920 99424920 1001 86380 86390 1
424780 99424780 1001 86380 86390 1
424344 99424344 1001 86380 86390 1
424157 99424157 1001 86380 86390 1
424586 99424586 1001 86380 86390 1
426996 99426996 1001 86380 86390 1
426568 99426568 1001 86380 86390 1
426686 99426686 1001 86380 86390 1
426443 99426443 1001 86380 86390 1
425981 99425981 1001 86380 86390 1
427258 99427258 1001 86380 86390 1
427427 99427427 1001 86380 86390 1
427184 99427184 1001 86380 86390 1
427306 99427306 1001 86380 86390 1
427449 99427449 1001 86380 86390 1
427450 99427450 1001 86380 86390 1
427190 99427190 1001 86380 86390 1
427528 99427528 1001 86380 86390 1
428473 99428473 1001 86380 86390 1
428679 99428679 1001 86380 86390 1
428680 99428680 1001 86380 86390 1
428574 99428574 1001 86380 86390 1
428374 99428374 1001 86380 86390 1
428594 99428594 1001 86380 86390 1
428416 99428416 1001 86380 86390 1
428380 99428380 1001 86380 86390 1
428419 99428419 1001 86380 86390 1
428562 99428562 1001 86380 86390 1
428278 99428278 1001 86380 86390 1
427930 99427930 1001 86380 86390 1
427782 99427782 1001 86380 86390 1
427739 99427739 1001 86380 86390 1
427867 99427867 1001 86380 86390 1
428785 99428785 1001 86380 86390 1
429153 99429153 1001 86380 86390 1
429160 99429160 1001 86380 86390 1
428775 99428775 1001 86380 86390 1
428936 99428936 1001 86380 86390 1
430046 99430046 1001 86380 86390 1
430099 99430099 1001 86380 86390 1
430054 99430054 1001 86380 86390 1
430170 99430170 1001 86380 86390 1
430350 99430350 1001 86380 86390 1
430188 99430188 1001 86380 86390 1
429983 99429983 1001 86380 86390 1
429808 99429808 1001 86380 86390 1
429701 99429701 1001 86380 86390 1
429728 99429728 1001 86380 86390 1
429335 99429335 1001 86380 86390 1
429490 99429490 1001 86380 86390 1
429428 99429428 1001 86380 86390 1
430653 99430653 1001 86380 86390 1
431738 99431738 1001 86380 86390 1
431995 99431995 1001 86380 86390 1
432022 99432022 1001 86380 86390 1
431660 99431660 1001 86380 86390 1
431307 99431307 1001 86380 86390 1
431376 99431376 1001 86380 86390 1
431431 99431431 1001 86380 86390 1
431464 99431464 1001 86380 86390 1
431635 99431635 1001 86380 86390 1
431599 99431599 1001 86380 86390 1
431219 99431219 1001 86380 86390 1
431015 99431015 1001 86380 86390 1
430995 99430995 1001 86380 86390 1
430970 99430970 1001 86380 86390 1
432176 99432176 1001 86380 86390 1
432292 99432292 1001 86380 86390 1
432467 99432467 1001 86380 86390 1
432452 99432452 1001 86380 86390 1
433703 99433703 1001 86380 86390 1
433609 99433609 1001 86380 86390 1
433715 99433715 1001 86380 86390 1
433081 99433081 1001 86380 86390 1
433220 99433220 1001 86380 86390 1
432938 99432938 1001 86380 86390 1
432715 99432715 1001 86380 86390 1
433829 99433829 1001 86380 86390 1
434096 99434096 1001 86380 86390 1
435318 99435318 1001 86380 86390 1
435109 99435109 1001 86380 86390 1
435346 99435346 1001 86380 86390 1
435096 99435096 1001 86380 86390 1
435306 99435306 1001 86380 86390 1
435406 99435406 1001 86380 86390 1
434683 99434683 1001 86380 86390 1
434902 99434902 1001 86380 86390 1
434865 99434865 1001 86380 86390 1
434914 99434914 1001 86380 86390 1
434655 99434655 1001 86380 86390 1
434321 99434321 1001 86380 86390 1
434287 99434287 1001 86380 86390 1
434148 99434148 1001 86380 86390 1
434495 99434495 1001 86380 86390 1
435792 99435792 1001 86380 86390 1
435551 99435551 1001 86380 86390 1
435601 99435601 1001 86380 86390 1
435687 99435687 1001 86380 86390 1
435536 99435536 1001 86380 86390 1
435779 99435779 1001 86380 86390 1
435477 99435477 1001 86380 86390 1
437024 99437024 1001 86380 86390 1
436727 99436727 1001 86380 86390 1
436494 99436494 1001 86380 86390 1
436496 99436496 1001 86380 86390 1
436604 99436604 1001 86380 86390 1
436467 99436467 1001 86380 86390 1
436339 99436339 1001 86380 86390 1
435963 99435963 1001 86380 86390 1
436026 99436026 1001 86380 86390 1
300088 99300088 1001 86380 86390 1
300101 99300101 1001 86380 86390 1
300090 99300090 1001 86380 86390 1
300588 99300588 1001 86380 86390 1
300386 99300386 1001 86380 86390 1
300452 99300452 1001 86380 86390 1
300401 99300401 1001 86380 86390 1
300483 99300483 1001 86380 86390 1
300213 99300213 1001 86380 86390 1
300214 99300214 1001 86380 86390 1
300221 99300221 1001 86380 86390 1
300184 99300184 1001 86380 86390 1
300314 99300314 1001 86380 86390 1
300792 99300792 1001 86380 86390 1
300793 99300793 1001 86380 86390 1
300772 99300772 1001 86380 86390 1
300814 99300814 1001 86380 86390 1
300750 99300750 1001 86380 86390 1
301414 99301414 1001 86380 86390 1
301364 99301364 1001 86380 86390 1
301396 99301396 1001 86380 86390 1
301544 99301544 1001 86380 86390 1
301299 99301299 1001 86380 86390 1
300961 99300961 1001 86380 86390 1
301077 99301077 1001 86380 86390 1
301055 99301055 1001 86380 86390 1
301748 99301748 1001 86380 86390 1
302368 99302368 1001 86380 86390 1
302339 99302339 1001 86380 86390 1
301805 99301805 1001 86380 86390 1
301820 99301820 1001 86380 86390 1
302438 99302438 1001 86380 86390 1
303113 99303113 1001 86380 86390 1
302972 99302972 1001 86380 86390 1
302690 99302690 1001 86380 86390 1
302784 99302784 1001 86380 86390 1
302605 99302605 1001 86380 86390 1
303296 99303296 1001 86380 86390 1
303370 99303370 1001 86380 86390 1
303841 99303841 1001 86380 86390 1
303950 99303950 1001 86380 86390 1
303967 99303967 1001 86380 86390 1
303648 99303648 1001 86380 86390 1
303805 99303805 1001 86380 86390 1
303767 99303767 1001 86380 86390 1
303425 99303425 1001 86380 86390 1
303512 99303512 1001 86380 86390 1
303591 99303591 1001 86380 86390 1
304099 99304099 1001 86380 86390 1
304198 99304198 1001 86380 86390 1
304856 99304856 1001 86380 86390 1
304680 99304680 1001 86380 86390 1
304772 99304772 1001 86380 86390 1
304670 99304670 1001 86380 86390 1
304710 99304710 1001 86380 86390 1
304837 99304837 1001 86380 86390 1
304711 99304711 1001 86380 86390 1
304753 99304753 1001 86380 86390 1
304820 99304820 1001 86380 86390 1
304542 99304542 1001 86380 86390 1
304608 99304608 1001 86380 86390 1
304532 99304532 1001 86380 86390 1
304496 99304496 1001 86380 86390 1
304368 99304368 1001 86380 86390 1
304384 99304384 1001 86380 86390 1
304268 99304268 1001 86380 86390 1
304283 99304283 1001 86380 86390 1
304299 99304299 1001 86380 86390 1
304925 99304925 1001 86380 86390 1
305042 99305042 1001 86380 86390 1
305673 99305673 1001 86380 86390 1
305683 99305683 1001 86380 86390 1
305595 99305595 1001 86380 86390 1
305350 99305350 1001 86380 86390 1
305464 99305464 1001 86380 86390 1
305387 99305387 1001 86380 86390 1
305284 99305284 1001 86380 86390 1
305105 99305105 1001 86380 86390 1
305210 99305210 1001 86380 86390 1
305198 99305198 1001 86380 86390 1
500187 99500187 1001 86380 86390 1
305691 99305691 1001 86380 86390 1
500125 99500125 1001 86380 86390 1
500695 99500695 1001 86380 86390 1
500454 99500454 1001 86380 86390 1
500494 99500494 1001 86380 86390 1
500458 99500458 1001 86380 86390 1
500564 99500564 1001 86380 86390 1
500267 99500267 1001 86380 86390 1
500242 99500242 1001 86380 86390 1
501000 99501000 1001 86380 86390 1
500886 99500886 1001 86380 86390 1
501577 99501577 1001 86380 86390 1
501534 99501534 1001 86380 86390 1
501574 99501574 1001 86380 86390 1
501371 99501371 1001 86380 86390 1
501363 99501363 1001 86380 86390 1
501260 99501260 1001 86380 86390 1
501203 99501203 1001 86380 86390 1
501179 99501179 1001 86380 86390 1
501090 99501090 1001 86380 86390 1
501091 99501091 1001 86380 86390 1
501702 99501702 1001 86380 86390 1
501723 99501723 1001 86380 86390 1
502414 99502414 1001 86380 86390 1
502145 99502145 1001 86380 86390 1
502073 99502073 1001 86380 86390 1
502075 99502075 1001 86380 86390 1
502205 99502205 1001 86380 86390 1
501888 99501888 1001 86380 86390 1
501866 99501866 1001 86380 86390 1
501921 99501921 1001 86380 86390 1
502593 99502593 1001 86380 86390 1
502666 99502666 1001 86380 86390 1
502527 99502527 1001 86380 86390 1
503243 99503243 1001 86380 86390 1
503144 99503144 1001 86380 86390 1
503235 99503235 1001 86380 86390 1
503274 99503274 1001 86380 86390 1
503279 99503279 1001 86380 86390 1
502931 99502931 1001 86380 86390 1
503067 99503067 1001 86380 86390 1
503446 99503446 1001 86380 86390 1
503474 99503474 1001 86380 86390 1
503427 99503427 1001 86380 86390 1
503456 99503456 1001 86380 86390 1
504003 99504003 1001 86380 86390 1
503926 99503926 1001 86380 86390 1
504040 99504040 1001 86380 86390 1
503744 99503744 1001 86380 86390 1
503887 99503887 1001 86380 86390 1
503836 99503836 1001 86380 86390 1
503768 99503768 1001 86380 86390 1
503639 99503639 1001 86380 86390 1
504154 99504154 1001 86380 86390 1
504258 99504258 1001 86380 86390 1
503706 99503706 1001 86380 86390 1
504175 99504175 1001 86380 86390 1
504880 99504880 1001 86380 86390 1
504765 99504765 1001 86380 86390 1
504899 99504899 1001 86380 86390 1
504932 99504932 1001 86380 86390 1
504751 99504751 1001 86380 86390 1
504728 99504728 1001 86380 86390 1
504564 99504564 1001 86380 86390 1
504732 99504732 1001 86380 86390 1
504733 99504733 1001 86380 86390 1
504656 99504656 1001 86380 86390 1
504355 99504355 1001 86380 86390 1
505074 99505074 1001 86380 86390 1
505674 99505674 1001 86380 86390 1
505589 99505589 1001 86380 86390 1
505440 99505440 1001 86380 86390 1
505403 99505403 1001 86380 86390 1
505185 99505185 1001 86380 86390 1
505855 99505855 1001 86380 86390 1
505946 99505946 1001 86380 86390 1
505857 99505857 1001 86380 86390 1
506416 99506416 1001 86380 86390 1
506429 99506429 1001 86380 86390 1
506445 99506445 1001 86380 86390 1
506512 99506512 1001 86380 86390 1
506527 99506527 1001 86380 86390 1
506226 99506226 1001 86380 86390 1
506311 99506311 1001 86380 86390 1
506222 99506222 1001 86380 86390 1
506079 99506079 1001 86380 86390 1
506108 99506108 1001 86380 86390 1
506122 99506122 1001 86380 86390 1
506098 99506098 1001 86380 86390 1
506047 99506047 1001 86380 86390 1
506000 99506000 1001 86380 86390 1
506169 99506169 1001 86380 86390 1
506766 99506766 1001 86380 86390 1
506689 99506689 1001 86380 86390 1
506743 99506743 1001 86380 86390 1
507423 99507423 1001 86380 86390 1
507323 99507323 1001 86380 86390 1
507349 99507349 1001 86380 86390 1
507411 99507411 1001 86380 86390 1
507052 99507052 1001 86380 86390 1
507040 99507040 1001 86380 86390 1
507043 99507043 1001 86380 86390 1
507187 99507187 1001 86380 86390 1
507215 99507215 1001 86380 86390 1
506892 99506892 1001 86380 86390 1
506818 99506818 1001 86380 86390 1
506915 99506915 1001 86380 86390 1
507588 99507588 1001 86380 86390 1
507616 99507616 1001 86380 86390 1
508150 99508150 1001 86380 86390 1
507931 99507931 1001 86380 86390 1
507921 99507921 1001 86380 86390 1
508001 99508001 1001 86380 86390 1
507800 99507800 1001 86380 86390 1
507743 99507743 1001 86380 86390 1
508340 99508340 1001 86380 86390 1
508366 99508366 1001 86380 86390 1
508319 99508319 1001 86380 86390 1
509041 99509041 1001 86380 86390 1
509008 99509008 1001 86380 86390 1
508972 99508972 1001 86380 86390 1
508744 99508744 1001 86380 86390 1
508850 99508850 1001 86380 86390 1
508668 99508668 1001 86380 86390 1
508670 99508670 1001 86380 86390 1
508800 99508800 1001 86380 86390 1
508585 99508585 1001 86380 86390 1
508611 99508611 1001 86380 86390 1
508632 99508632 1001 86380 86390 1
509215 99509215 1001 86380 86390 1
509223 99509223 1001 86380 86390 1
509162 99509162 1001 86380 86390 1
509883 99509883 1001 86380 86390 1
509528 99509528 1001 86380 86390 1
509580 99509580 1001 86380 86390 1
509619 99509619 1001 86380 86390 1
509570 99509570 1001 86380 86390 1
509624 99509624 1001 86380 86390 1
509479 99509479 1001 86380 86390 1
509990 99509990 1001 86380 86390 1
510017 99510017 1001 86380 86390 1
509968 99509968 1001 86380 86390 1
510007 99510007 1001 86380 86390 1
510583 99510583 1001 86380 86390 1
510572 99510572 1001 86380 86390 1
510421 99510421 1001 86380 86390 1
510464 99510464 1001 86380 86390 1
510267 99510267 1001 86380 86390 1
510207 99510207 1001 86380 86390 1
510767 99510767 1001 86380 86390 1
510840 99510840 1001 86380 86390 1
510853 99510853 1001 86380 86390 1
511466 99511466 1001 86380 86390 1
511448 99511448 1001 86380 86390 1
511500 99511500 1001 86380 86390 1
511240 99511240 1001 86380 86390 1
511292 99511292 1001 86380 86390 1
511127 99511127 1001 86380 86390 1
510947 99510947 1001 86380 86390 1
511129 99511129 1001 86380 86390 1
510990 99510990 1001 86380 86390 1
511711 99511711 1001 86380 86390 1
512345 99512345 1001 86380 86390 1
512348 99512348 1001 86380 86390 1
512372 99512372 1001 86380 86390 1
512070 99512070 1001 86380 86390 1
512038 99512038 1001 86380 86390 1
512133 99512133 1001 86380 86390 1
511867 99511867 1001 86380 86390 1
511833 99511833 1001 86380 86390 1
511936 99511936 1001 86380 86390 1
511913 99511913 1001 86380 86390 1
512394 99512394 1001 86380 86390 1
512410 99512410 1001 86380 86390 1
513168 99513168 1001 86380 86390 1
513145 99513145 1001 86380 86390 1
513183 99513183 1001 86380 86390 1
512798 99512798 1001 86380 86390 1
512907 99512907 1001 86380 86390 1
512921 99512921 1001 86380 86390 1
512642 99512642 1001 86380 86390 1
513270 99513270 1001 86380 86390 1
513336 99513336 1001 86380 86390 1
513355 99513355 1001 86380 86390 1
513831 99513831 1001 86380 86390 1
513885 99513885 1001 86380 86390 1
513835 99513835 1001 86380 86390 1
513726 99513726 1001 86380 86390 1
513784 99513784 1001 86380 86390 1
513746 99513746 1001 86380 86390 1
513824 99513824 1001 86380 86390 1
513427 99513427 1001 86380 86390 1
513467 99513467 1001 86380 86390 1
513520 99513520 1001 86380 86390 1
513499 99513499 1001 86380 86390 1
514210 99514210 1001 86380 86390 1
514226 99514226 1001 86380 86390 1
514143 99514143 1001 86380 86390 1
514233 99514233 1001 86380 86390 1
514738 99514738 1001 86380 86390 1
514816 99514816 1001 86380 86390 1
514780 99514780 1001 86380 86390 1
514513 99514513 1001 86380 86390 1
514554 99514554 1001 86380 86390 1
514609 99514609 1001 86380 86390 1
514238 99514238 1001 86380 86390 1
514240 99514240 1001 86380 86390 1
514399 99514399 1001 86380 86390 1
514416 99514416 1001 86380 86390 1
514945 99514945 1001 86380 86390 1
514925 99514925 1001 86380 86390 1
514888 99514888 1001 86380 86390 1
515529 99515529 1001 86380 86390 1
515621 99515621 1001 86380 86390 1
515519 99515519 1001 86380 86390 1
515617 99515617 1001 86380 86390 1
515527 99515527 1001 86380 86390 1
515515 99515515 1001 86380 86390 1
515490 99515490 1001 86380 86390 1
515528 99515528 1001 86380 86390 1
515364 99515364 1001 86380 86390 1
515391 99515391 1001 86380 86390 1
515314 99515314 1001 86380 86390 1
515353 99515353 1001 86380 86390 1
515341 99515341 1001 86380 86390 1
515342 99515342 1001 86380 86390 1
515257 99515257 1001 86380 86390 1
515238 99515238 1001 86380 86390 1
515082 99515082 1001 86380 86390 1
515841 99515841 1001 86380 86390 1
516395 99516395 1001 86380 86390 1
516364 99516364 1001 86380 86390 1
516379 99516379 1001 86380 86390 1
516354 99516354 1001 86380 86390 1
516009 99516009 1001 86380 86390 1
515974 99515974 1001 86380 86390 1
516054 99516054 1001 86380 86390 1
516513 99516513 1001 86380 86390 1
516554 99516554 1001 86380 86390 1
516657 99516657 1001 86380 86390 1
517292 99517292 1001 86380 86390 1
517054 99517054 1001 86380 86390 1
516964 99516964 1001 86380 86390 1
517058 99517058 1001 86380 86390 1
516834 99516834 1001 86380 86390 1
516797 99516797 1001 86380 86390 1
517480 99517480 1001 86380 86390 1
517507 99517507 1001 86380 86390 1
517417 99517417 1001 86380 86390 1
518037 99518037 1001 86380 86390 1
518063 99518063 1001 86380 86390 1
517928 99517928 1001 86380 86390 1
517864 99517864 1001 86380 86390 1
517890 99517890 1001 86380 86390 1
517571 99517571 1001 86380 86390 1
517676 99517676 1001 86380 86390 1
517561 99517561 1001 86380 86390 1
518167 99518167 1001 86380 86390 1
518181 99518181 1001 86380 86390 1
518339 99518339 1001 86380 86390 1
518944 99518944 1001 86380 86390 1
518622 99518622 1001 86380 86390 1
518998 99518998 1001 86380 86390 1
519125 99519125 1001 86380 86390 1
519690 99519690 1001 86380 86390 1
519628 99519628 1001 86380 86390 1
519684 99519684 1001 86380 86390 1
519723 99519723 1001 86380 86390 1
519572 99519572 1001 86380 86390 1
519575 99519575 1001 86380 86390 1
519553 99519553 1001 86380 86390 1
519504 99519504 1001 86380 86390 1
519318 99519318 1001 86380 86390 1
519280 99519280 1001 86380 86390 1
519841 99519841 1001 86380 86390 1
519842 99519842 1001 86380 86390 1
519885 99519885 1001 86380 86390 1
519989 99519989 1001 86380 86390 1
519964 99519964 1001 86380 86390 1
520591 99520591 1001 86380 86390 1
520556 99520556 1001 86380 86390 1
520536 99520536 1001 86380 86390 1
520638 99520638 1001 86380 86390 1
520424 99520424 1001 86380 86390 1
520373 99520373 1001 86380 86390 1
520364 99520364 1001 86380 86390 1
520341 99520341 1001 86380 86390 1
520137 99520137 1001 86380 86390 1
520033 99520033 1001 86380 86390 1
520036 99520036 1001 86380 86390 1
520091 99520091 1001 86380 86390 1
520131 99520131 1001 86380 86390 1
520054 99520054 1001 86380 86390 1
520160 99520160 1001 86380 86390 1
520820 99520820 1001 86380 86390 1
520719 99520719 1001 86380 86390 1
520785 99520785 1001 86380 86390 1
521353 99521353 1001 86380 86390 1
521397 99521397 1001 86380 86390 1
521410 99521410 1001 86380 86390 1
521159 99521159 1001 86380 86390 1
521126 99521126 1001 86380 86390 1
520975 99520975 1001 86380 86390 1
521044 99521044 1001 86380 86390 1
520980 99520980 1001 86380 86390 1
520981 99520981 1001 86380 86390 1
520869 99520869 1001 86380 86390 1
521545 99521545 1001 86380 86390 1
521665 99521665 1001 86380 86390 1
521524 99521524 1001 86380 86390 1
521642 99521642 1001 86380 86390 1
522182 99522182 1001 86380 86390 1
522095 99522095 1001 86380 86390 1
522011 99522011 1001 86380 86390 1
522373 99522373 1001 86380 86390 1
522916 99522916 1001 86380 86390 1
522928 99522928 1001 86380 86390 1
522929 99522929 1001 86380 86390 1
522945 99522945 1001 86380 86390 1
522745 99522745 1001 86380 86390 1
522564 99522564 1001 86380 86390 1
522578 99522578 1001 86380 86390 1
522670 99522670 1001 86380 86390 1
522594 99522594 1001 86380 86390 1
522672 99522672 1001 86380 86390 1
522650 99522650 1001 86380 86390 1
523301 99523301 1001 86380 86390 1
523266 99523266 1001 86380 86390 1
523190 99523190 1001 86380 86390 1
523295 99523295 1001 86380 86390 1
523791 99523791 1001 86380 86390 1
523824 99523824 1001 86380 86390 1
523889 99523889 1001 86380 86390 1
523933 99523933 1001 86380 86390 1
523649 99523649 1001 86380 86390 1
523625 99523625 1001 86380 86390 1
523588 99523588 1001 86380 86390 1
523608 99523608 1001 86380 86390 1
523660 99523660 1001 86380 86390 1
523337 99523337 1001 86380 86390 1
523508 99523508 1001 86380 86390 1
523461 99523461 1001 86380 86390 1
523387 99523387 1001 86380 86390 1
524128 99524128 1001 86380 86390 1
524092 99524092 1001 86380 86390 1
524689 99524689 1001 86380 86390 1
524474 99524474 1001 86380 86390 1
524546 99524546 1001 86380 86390 1
524283 99524283 1001 86380 86390 1
524199 99524199 1001 86380 86390 1
524252 99524252 1001 86380 86390 1
524807 99524807 1001 86380 86390 1
524898 99524898 1001 86380 86390 1
524790 99524790 1001 86380 86390 1
524882 99524882 1001 86380 86390 1
525434 99525434 1001 86380 86390 1
525540 99525540 1001 86380 86390 1
525259 99525259 1001 86380 86390 1
525248 99525248 1001 86380 86390 1
525391 99525391 1001 86380 86390 1
525112 99525112 1001 86380 86390 1
525166 99525166 1001 86380 86390 1
525090 99525090 1001 86380 86390 1
525142 99525142 1001 86380 86390 1
525609 99525609 1001 86380 86390 1
526257 99526257 1001 86380 86390 1
526245 99526245 1001 86380 86390 1
526349 99526349 1001 86380 86390 1
526342 99526342 1001 86380 86390 1
526280 99526280 1001 86380 86390 1
526076 99526076 1001 86380 86390 1
526090 99526090 1001 86380 86390 1
526131 99526131 1001 86380 86390 1
526188 99526188 1001 86380 86390 1
526190 99526190 1001 86380 86390 1
525853 99525853 1001 86380 86390 1
526617 99526617 1001 86380 86390 1
526556 99526556 1001 86380 86390 1
526523 99526523 1001 86380 86390 1
527165 99527165 1001 86380 86390 1
527179 99527179 1001 86380 86390 1
527207 99527207 1001 86380 86390 1
526927 99526927 1001 86380 86390 1
527002 99527002 1001 86380 86390 1
526900 99526900 1001 86380 86390 1
526952 99526952 1001 86380 86390 1
526827 99526827 1001 86380 86390 1
526703 99526703 1001 86380 86390 1
527979 99527979 1001 86380 86390 1
528007 99528007 1001 86380 86390 1
527945 99527945 1001 86380 86390 1
527497 99527497 1001 86380 86390 1
527552 99527552 1001 86380 86390 1
527514 99527514 1001 86380 86390 1
527528 99527528 1001 86380 86390 1
527543 99527543 1001 86380 86390 1
528127 99528127 1001 86380 86390 1
528217 99528217 1001 86380 86390 1
528134 99528134 1001 86380 86390 1
528851 99528851 1001 86380 86390 1
528787 99528787 1001 86380 86390 1
528817 99528817 1001 86380 86390 1
528831 99528831 1001 86380 86390 1
528784 99528784 1001 86380 86390 1
528530 99528530 1001 86380 86390 1
528610 99528610 1001 86380 86390 1
528507 99528507 1001 86380 86390 1
528489 99528489 1001 86380 86390 1
528340 99528340 1001 86380 86390 1
528965 99528965 1001 86380 86390 1
529587 99529587 1001 86380 86390 1
529613 99529613 1001 86380 86390 1
529697 99529697 1001 86380 86390 1
529470 99529470 1001 86380 86390 1
529372 99529372 1001 86380 86390 1
529424 99529424 1001 86380 86390 1
529515 99529515 1001 86380 86390 1
529455 99529455 1001 86380 86390 1
529288 99529288 1001 86380 86390 1
529228 99529228 1001 86380 86390 1
529267 99529267 1001 86380 86390 1
529166 99529166 1001 86380 86390 1
529183 99529183 1001 86380 86390 1
529907 99529907 1001 86380 86390 1
529921 99529921 1001 86380 86390 1
529922 99529922 1001 86380 86390 1
529759 99529759 1001 86380 86390 1
530414 99530414 1001 86380 86390 1
530322 99530322 1001 86380 86390 1
530157 99530157 1001 86380 86390 1
530290 99530290 1001 86380 86390 1
530164 99530164 1001 86380 86390 1
530079 99530079 1001 86380 86390 1
529950 99529950 1001 86380 86390 1
530067 99530067 1001 86380 86390 1
530055 99530055 1001 86380 86390 1
530018 99530018 1001 86380 86390 1
530556 99530556 1001 86380 86390 1
530586 99530586 1001 86380 86390 1
530716 99530716 1001 86380 86390 1
531377 99531377 1001 86380 86390 1
531190 99531190 1001 86380 86390 1
531282 99531282 1001 86380 86390 1
531297 99531297 1001 86380 86390 1
531336 99531336 1001 86380 86390 1
531298 99531298 1001 86380 86390 1
531022 99531022 1001 86380 86390 1
531155 99531155 1001 86380 86390 1
531001 99531001 1001 86380 86390 1
530992 99530992 1001 86380 86390 1
530823 99530823 1001 86380 86390 1
531433 99531433 1001 86380 86390 1
531536 99531536 1001 86380 86390 1
531450 99531450 1001 86380 86390 1
532019 99532019 1001 86380 86390 1
532010 99532010 1001 86380 86390 1
531967 99531967 1001 86380 86390 1
531842 99531842 1001 86380 86390 1
531881 99531881 1001 86380 86390 1
531611 99531611 1001 86380 86390 1
531702 99531702 1001 86380 86390 1
531617 99531617 1001 86380 86390 1
531643 99531643 1001 86380 86390 1
532269 99532269 1001 86380 86390 1
532399 99532399 1001 86380 86390 1
532351 99532351 1001 86380 86390 1
532249 99532249 1001 86380 86390 1
532841 99532841 1001 86380 86390 1
532958 99532958 1001 86380 86390 1
532976 99532976 1001 86380 86390 1
532749 99532749 1001 86380 86390 1
532497 99532497 1001 86380 86390 1
532498 99532498 1001 86380 86390 1
533202 99533202 1001 86380 86390 1
533177 99533177 1001 86380 86390 1
533682 99533682 1001 86380 86390 1
533715 99533715 1001 86380 86390 1
533536 99533536 1001 86380 86390 1
533591 99533591 1001 86380 86390 1
533514 99533514 1001 86380 86390 1
533489 99533489 1001 86380 86390 1
533491 99533491 1001 86380 86390 1
533492 99533492 1001 86380 86390 1
533558 99533558 1001 86380 86390 1
533469 99533469 1001 86380 86390 1
533266 99533266 1001 86380 86390 1
533389 99533389 1001 86380 86390 1
533430 99533430 1001 86380 86390 1
533908 99533908 1001 86380 86390 1
534007 99534007 1001 86380 86390 1
533982 99533982 1001 86380 86390 1
533944 99533944 1001 86380 86390 1
534642 99534642 1001 86380 86390 1
534466 99534466 1001 86380 86390 1
534468 99534468 1001 86380 86390 1
534328 99534328 1001 86380 86390 1
534423 99534423 1001 86380 86390 1
534222 99534222 1001 86380 86390 1
534133 99534133 1001 86380 86390 1
534263 99534263 1001 86380 86390 1
534801 99534801 1001 86380 86390 1
534859 99534859 1001 86380 86390 1
534782 99534782 1001 86380 86390 1
535395 99535395 1001 86380 86390 1
535422 99535422 1001 86380 86390 1
535436 99535436 1001 86380 86390 1
535292 99535292 1001 86380 86390 1
535150 99535150 1001 86380 86390 1
535274 99535274 1001 86380 86390 1
534904 99534904 1001 86380 86390 1
534996 99534996 1001 86380 86390 1
535076 99535076 1001 86380 86390 1
535079 99535079 1001 86380 86390 1
535018 99535018 1001 86380 86390 1
535650 99535650 1001 86380 86390 1
535535 99535535 1001 86380 86390 1
535667 99535667 1001 86380 86390 1
535693 99535693 1001 86380 86390 1
535581 99535581 1001 86380 86390 1
535556 99535556 1001 86380 86390 1
536169 99536169 1001 86380 86390 1
536226 99536226 1001 86380 86390 1
536285 99536285 1001 86380 86390 1
536007 99536007 1001 86380 86390 1
536034 99536034 1001 86380 86390 1
535970 99535970 1001 86380 86390 1
535972 99535972 1001 86380 86390 1
535962 99535962 1001 86380 86390 1
535786 99535786 1001 86380 86390 1
536364 99536364 1001 86380 86390 1
536458 99536458 1001 86380 86390 1
537127 99537127 1001 86380 86390 1
536987 99536987 1001 86380 86390 1
536802 99536802 1001 86380 86390 1
536857 99536857 1001 86380 86390 1
536860 99536860 1001 86380 86390 1
536837 99536837 1001 86380 86390 1
536661 99536661 1001 86380 86390 1
537304 99537304 1001 86380 86390 1
537240 99537240 1001 86380 86390 1
537860 99537860 1001 86380 86390 1
537941 99537941 1001 86380 86390 1
537788 99537788 1001 86380 86390 1
537867 99537867 1001 86380 86390 1
537803 99537803 1001 86380 86390 1
537816 99537816 1001 86380 86390 1
537921 99537921 1001 86380 86390 1
537641 99537641 1001 86380 86390 1
537747 99537747 1001 86380 86390 1
537609 99537609 1001 86380 86390 1
537726 99537726 1001 86380 86390 1
537768 99537768 1001 86380 86390 1
537385 99537385 1001 86380 86390 1
537509 99537509 1001 86380 86390 1
538022 99538022 1001 86380 86390 1
537995 99537995 1001 86380 86390 1
538021 99538021 1001 86380 86390 1
538101 99538101 1001 86380 86390 1
538118 99538118 1001 86380 86390 1
538150 99538150 1001 86380 86390 1
538805 99538805 1001 86380 86390 1
538547 99538547 1001 86380 86390 1
538522 99538522 1001 86380 86390 1
538600 99538600 1001 86380 86390 1
538461 99538461 1001 86380 86390 1
538464 99538464 1001 86380 86390 1
538529 99538529 1001 86380 86390 1
538967 99538967 1001 86380 86390 1
538866 99538866 1001 86380 86390 1
538965 99538965 1001 86380 86390 1
538875 99538875 1001 86380 86390 1
539608 99539608 1001 86380 86390 1
539452 99539452 1001 86380 86390 1
539613 99539613 1001 86380 86390 1
539620 99539620 1001 86380 86390 1
539599 99539599 1001 86380 86390 1
539268 99539268 1001 86380 86390 1
539320 99539320 1001 86380 86390 1
539386 99539386 1001 86380 86390 1
539367 99539367 1001 86380 86390 1
539316 99539316 1001 86380 86390 1
539028 99539028 1001 86380 86390 1
539146 99539146 1001 86380 86390 1
539159 99539159 1001 86380 86390 1
539717 99539717 1001 86380 86390 1
539021 99539021 1001 86380 86390 1
539670 99539670 1001 86380 86390 1
539775 99539775 1001 86380 86390 1
539647 99539647 1001 86380 86390 1
540302 99540302 1001 86380 86390 1
540269 99540269 1001 86380 86390 1
540281 99540281 1001 86380 86390 1
540320 99540320 1001 86380 86390 1
540451 99540451 1001 86380 86390 1
540463 99540463 1001 86380 86390 1
540215 99540215 1001 86380 86390 1
540152 99540152 1001 86380 86390 1
540032 99540032 1001 86380 86390 1
540021 99540021 1001 86380 86390 1
539853 99539853 1001 86380 86390 1
540022 99540022 1001 86380 86390 1
539947 99539947 1001 86380 86390 1
540621 99540621 1001 86380 86390 1
540584 99540584 1001 86380 86390 1
540572 99540572 1001 86380 86390 1
540585 99540585 1001 86380 86390 1
540513 99540513 1001 86380 86390 1
541231 99541231 1001 86380 86390 1
541283 99541283 1001 86380 86390 1
541174 99541174 1001 86380 86390 1
541253 99541253 1001 86380 86390 1
541013 99541013 1001 86380 86390 1
541052 99541052 1001 86380 86390 1
540939 99540939 1001 86380 86390 1
540887 99540887 1001 86380 86390 1
541085 99541085 1001 86380 86390 1
540854 99540854 1001 86380 86390 1
541412 99541412 1001 86380 86390 1
541980 99541980 1001 86380 86390 1
542099 99542099 1001 86380 86390 1
542050 99542050 1001 86380 86390 1
542080 99542080 1001 86380 86390 1
541727 99541727 1001 86380 86390 1
541910 99541910 1001 86380 86390 1
541770 99541770 1001 86380 86390 1
541731 99541731 1001 86380 86390 1
541615 99541615 1001 86380 86390 1
541577 99541577 1001 86380 86390 1
541557 99541557 1001 86380 86390 1
541687 99541687 1001 86380 86390 1
541689 99541689 1001 86380 86390 1
542272 99542272 1001 86380 86390 1
542157 99542157 1001 86380 86390 1
542185 99542185 1001 86380 86390 1
542200 99542200 1001 86380 86390 1
542779 99542779 1001 86380 86390 1
542921 99542921 1001 86380 86390 1
542741 99542741 1001 86380 86390 1
542586 99542586 1001 86380 86390 1
542549 99542549 1001 86380 86390 1
542552 99542552 1001 86380 86390 1
542634 99542634 1001 86380 86390 1
542365 99542365 1001 86380 86390 1
542371 99542371 1001 86380 86390 1
543059 99543059 1001 86380 86390 1
543736 99543736 1001 86380 86390 1
543740 99543740 1001 86380 86390 1
543672 99543672 1001 86380 86390 1
543744 99543744 1001 86380 86390 1
543667 99543667 1001 86380 86390 1
543501 99543501 1001 86380 86390 1
543464 99543464 1001 86380 86390 1
543400 99543400 1001 86380 86390 1
543452 99543452 1001 86380 86390 1
543241 99543241 1001 86380 86390 1
543314 99543314 1001 86380 86390 1
543353 99543353 1001 86380 86390 1
543278 99543278 1001 86380 86390 1
543253 99543253 1001 86380 86390 1
543910 99543910 1001 86380 86390 1
544434 99544434 1001 86380 86390 1
544436 99544436 1001 86380 86390 1
544585 99544585 1001 86380 86390 1
544328 99544328 1001 86380 86390 1
544393 99544393 1001 86380 86390 1
544305 99544305 1001 86380 86390 1
544246 99544246 1001 86380 86390 1
544247 99544247 1001 86380 86390 1
543996 99543996 1001 86380 86390 1
544077 99544077 1001 86380 86390 1
544738 99544738 1001 86380 86390 1
544675 99544675 1001 86380 86390 1
544728 99544728 1001 86380 86390 1
514489 592 1001 61221 61520 1
400167 99400167 1001 86380 86390 1
400207 99400207 1001 86380 86390 1
400133 99400133 1001 86380 86390 1
400373 99400373 1001 86380 86390 1
400429 99400429 1001 86380 86390 1
400461 99400461 1001 86380 86390 1
400519 99400519 1001 86380 86390 1
400743 99400743 1001 86380 86390 1
400869 99400869 1001 86380 86390 1
401332 99401332 1001 86380 86390 1
401464 99401464 1001 86380 86390 1
401558 99401558 1001 86380 86390 1
401930 99401930 1001 86380 86390 1
402106 99402106 1001 86380 86390 1
402271 99402271 1001 86380 86390 1
402309 99402309 1001 86380 86390 1
402471 99402471 1001 86380 86390 1
402410 99402410 1001 86380 86390 1
403306 99403306 1001 86380 86390 1
403584 99403584 1001 86380 86390 1
403685 99403685 1001 86380 86390 1
403732 99403732 1001 86380 86390 1
403762 99403762 1001 86380 86390 1
403759 99403759 1001 86380 86390 1
403986 99403986 1001 86380 86390 1
404221 99404221 1001 86380 86390 1
404353 99404353 1001 86380 86390 1
404639 99404639 1001 86380 86390 1
404688 99404688 1001 86380 86390 1
404695 99404695 1001 86380 86390 1
404875 99404875 1001 86380 86390 1
405099 99405099 1001 86380 86390 1
405101 99405101 1001 86380 86390 1
405264 99405264 1001 86380 86390 1
405640 99405640 1001 86380 86390 1
405743 99405743 1001 86380 86390 1
405973 99405973 1001 86380 86390 1
405901 99405901 1001 86380 86390 1
406025 99406025 1001 86380 86390 1
406143 99406143 1001 86380 86390 1
406165 99406165 1001 86380 86390 1
406166 99406166 1001 86380 86390 1
406248 99406248 1001 86380 86390 1
406316 99406316 1001 86380 86390 1
406660 99406660 1001 86380 86390 1
406752 99406752 1001 86380 86390 1
406808 99406808 1001 86380 86390 1
406869 99406869 1001 86380 86390 1
407004 99407004 1001 86380 86390 1
407256 99407256 1001 86380 86390 1
407370 99407370 1001 86380 86390 1
407425 99407425 1001 86380 86390 1
407565 99407565 1001 86380 86390 1
407669 99407669 1001 86380 86390 1
407627 99407627 1001 86380 86390 1
407962 99407962 1001 86380 86390 1
408061 99408061 1001 86380 86390 1
408035 99408035 1001 86380 86390 1
408348 99408348 1001 86380 86390 1
408429 99408429 1001 86380 86390 1
408749 99408749 1001 86380 86390 1
408775 99408775 1001 86380 86390 1
408979 99408979 1001 86380 86390 1
408958 99408958 1001 86380 86390 1
409361 99409361 1001 86380 86390 1
409318 99409318 1001 86380 86390 1
409348 99409348 1001 86380 86390 1
409639 99409639 1001 86380 86390 1
409703 99409703 1001 86380 86390 1
409829 99409829 1001 86380 86390 1
409942 99409942 1001 86380 86390 1
410031 99410031 1001 86380 86390 1
410187 99410187 1001 86380 86390 1
410188 99410188 1001 86380 86390 1
410399 99410399 1001 86380 86390 1
410579 99410579 1001 86380 86390 1
410523 99410523 1001 86380 86390 1
410858 99410858 1001 86380 86390 1
410972 99410972 1001 86380 86390 1
411056 99411056 1001 86380 86390 1
411086 99411086 1001 86380 86390 1
411089 99411089 1001 86380 86390 1
411195 99411195 1001 86380 86390 1
411139 99411139 1001 86380 86390 1
411410 99411410 1001 86380 86390 1
411395 99411395 1001 86380 86390 1
411608 99411608 1001 86380 86390 1
411697 99411697 1001 86380 86390 1
411773 99411773 1001 86380 86390 1
411913 99411913 1001 86380 86390 1
411944 99411944 1001 86380 86390 1
412193 99412193 1001 86380 86390 1
412477 99412477 1001 86380 86390 1
412288 99412288 1001 86380 86390 1
413476 99413476 1001 86380 86390 1
413497 99413497 1001 86380 86390 1
413321 99413321 1001 86380 86390 1
413386 99413386 1001 86380 86390 1
413539 99413539 1001 86380 86390 1
413258 99413258 1001 86380 86390 1
413204 99413204 1001 86380 86390 1
412798 99412798 1001 86380 86390 1
412617 99412617 1001 86380 86390 1
412802 99412802 1001 86380 86390 1
412588 99412588 1001 86380 86390 1
412513 99412513 1001 86380 86390 1
412873 99412873 1001 86380 86390 1
412741 99412741 1001 86380 86390 1
413806 99413806 1001 86380 86390 1
414076 99414076 1001 86380 86390 1
414083 99414083 1001 86380 86390 1
415000 99415000 1001 86380 86390 1
415177 99415177 1001 86380 86390 1
414745 99414745 1001 86380 86390 1
414451 99414451 1001 86380 86390 1
414252 99414252 1001 86380 86390 1
414154 99414154 1001 86380 86390 1
415323 99415323 1001 86380 86390 1
415518 99415518 1001 86380 86390 1
416752 99416752 1001 86380 86390 1
416729 99416729 1001 86380 86390 1
416871 99416871 1001 86380 86390 1
416432 99416432 1001 86380 86390 1
416155 99416155 1001 86380 86390 1
416062 99416062 1001 86380 86390 1
417328 99417328 1001 86380 86390 1
417074 99417074 1001 86380 86390 1
417078 99417078 1001 86380 86390 1
417054 99417054 1001 86380 86390 1
417248 99417248 1001 86380 86390 1
417197 99417197 1001 86380 86390 1
417427 99417427 1001 86380 86390 1
418476 99418476 1001 86380 86390 1
418773 99418773 1001 86380 86390 1
418432 99418432 1001 86380 86390 1
418118 99418118 1001 86380 86390 1
418403 99418403 1001 86380 86390 1
417890 99417890 1001 86380 86390 1
417635 99417635 1001 86380 86390 1
417791 99417791 1001 86380 86390 1
419165 99419165 1001 86380 86390 1
419121 99419121 1001 86380 86390 1
420099 99420099 1001 86380 86390 1
420185 99420185 1001 86380 86390 1
420345 99420345 1001 86380 86390 1
419886 99419886 1001 86380 86390 1
419918 99419918 1001 86380 86390 1
419660 99419660 1001 86380 86390 1
419214 99419214 1001 86380 86390 1
419501 99419501 1001 86380 86390 1
420615 99420615 1001 86380 86390 1
420712 99420712 1001 86380 86390 1
420793 99420793 1001 86380 86390 1
420574 99420574 1001 86380 86390 1
420453 99420453 1001 86380 86390 1
421928 99421928 1001 86380 86390 1
421847 99421847 1001 86380 86390 1
421979 99421979 1001 86380 86390 1
421726 99421726 1001 86380 86390 1
421933 99421933 1001 86380 86390 1
421641 99421641 1001 86380 86390 1
421560 99421560 1001 86380 86390 1
421034 99421034 1001 86380 86390 1
422362 99422362 1001 86380 86390 1
422451 99422451 1001 86380 86390 1
423312 99423312 1001 86380 86390 1
423450 99423450 1001 86380 86390 1
423598 99423598 1001 86380 86390 1
423001 99423001 1001 86380 86390 1
423039 99423039 1001 86380 86390 1
422996 99422996 1001 86380 86390 1
422751 99422751 1001 86380 86390 1
422563 99422563 1001 86380 86390 1
423796 99423796 1001 86380 86390 1
424075 99424075 1001 86380 86390 1
424116 99424116 1001 86380 86390 1
425219 99425219 1001 86380 86390 1
425336 99425336 1001 86380 86390 1
425120 99425120 1001 86380 86390 1
425072 99425072 1001 86380 86390 1
425376 99425376 1001 86380 86390 1
424341 99424341 1001 86380 86390 1
424361 99424361 1001 86380 86390 1
424588 99424588 1001 86380 86390 1
424238 99424238 1001 86380 86390 1
424259 99424259 1001 86380 86390 1
425632 99425632 1001 86380 86390 1
425459 99425459 1001 86380 86390 1
426801 99426801 1001 86380 86390 1
426756 99426756 1001 86380 86390 1
426371 99426371 1001 86380 86390 1
426478 99426478 1001 86380 86390 1
426565 99426565 1001 86380 86390 1
426641 99426641 1001 86380 86390 1
426181 99426181 1001 86380 86390 1
426111 99426111 1001 86380 86390 1
426007 99426007 1001 86380 86390 1
427271 99427271 1001 86380 86390 1
428543 99428543 1001 86380 86390 1
428349 99428349 1001 86380 86390 1
427934 99427934 1001 86380 86390 1
428271 99428271 1001 86380 86390 1
427993 99427993 1001 86380 86390 1
428180 99428180 1001 86380 86390 1
427943 99427943 1001 86380 86390 1
427608 99427608 1001 86380 86390 1
427770 99427770 1001 86380 86390 1
427552 99427552 1001 86380 86390 1
429156 99429156 1001 86380 86390 1
429011 99429011 1001 86380 86390 1
430210 99430210 1001 86380 86390 1
430120 99430120 1001 86380 86390 1
429994 99429994 1001 86380 86390 1
430074 99430074 1001 86380 86390 1
429973 99429973 1001 86380 86390 1
429635 99429635 1001 86380 86390 1
429860 99429860 1001 86380 86390 1
430490 99430490 1001 86380 86390 1
430688 99430688 1001 86380 86390 1
430777 99430777 1001 86380 86390 1
430452 99430452 1001 86380 86390 1
431946 99431946 1001 86380 86390 1
432045 99432045 1001 86380 86390 1
431688 99431688 1001 86380 86390 1
431528 99431528 1001 86380 86390 1
431263 99431263 1001 86380 86390 1
431360 99431360 1001 86380 86390 1
431509 99431509 1001 86380 86390 1
431448 99431448 1001 86380 86390 1
431346 99431346 1001 86380 86390 1
430928 99430928 1001 86380 86390 1
430859 99430859 1001 86380 86390 1
432417 99432417 1001 86380 86390 1
433619 99433619 1001 86380 86390 1
433676 99433676 1001 86380 86390 1
433504 99433504 1001 86380 86390 1
433098 99433098 1001 86380 86390 1
432996 99432996 1001 86380 86390 1
432912 99432912 1001 86380 86390 1
432898 99432898 1001 86380 86390 1
432736 99432736 1001 86380 86390 1
432511 99432511 1001 86380 86390 1
432623 99432623 1001 86380 86390 1
432789 99432789 1001 86380 86390 1
433812 99433812 1001 86380 86390 1
433943 99433943 1001 86380 86390 1
433789 99433789 1001 86380 86390 1
434069 99434069 1001 86380 86390 1
435423 99435423 1001 86380 86390 1
434620 99434620 1001 86380 86390 1
434704 99434704 1001 86380 86390 1
434855 99434855 1001 86380 86390 1
434963 99434963 1001 86380 86390 1
434991 99434991 1001 86380 86390 1
434345 99434345 1001 86380 86390 1
434211 99434211 1001 86380 86390 1
434562 99434562 1001 86380 86390 1
435701 99435701 1001 86380 86390 1
435824 99435824 1001 86380 86390 1
435862 99435862 1001 86380 86390 1
435656 99435656 1001 86380 86390 1
435642 99435642 1001 86380 86390 1
436811 99436811 1001 86380 86390 1
437028 99437028 1001 86380 86390 1
437106 99437106 1001 86380 86390 1
436679 99436679 1001 86380 86390 1
436010 99436010 1001 86380 86390 1
436319 99436319 1001 86380 86390 1
436148 99436148 1001 86380 86390 1
436205 99436205 1001 86380 86390 1
435949 99435949 1001 86380 86390 1
300089 99300089 1001 86380 86390 1
437178 99437178 1001 86380 86390 1
437202 99437202 1001 86380 86390 1
300103 99300103 1001 86380 86390 1
300602 99300602 1001 86380 86390 1
300667 99300667 1001 86380 86390 1
300672 99300672 1001 86380 86390 1
300330 99300330 1001 86380 86390 1
300372 99300372 1001 86380 86390 1
300150 99300150 1001 86380 86390 1
300301 99300301 1001 86380 86390 1
300795 99300795 1001 86380 86390 1
300873 99300873 1001 86380 86390 1
300848 99300848 1001 86380 86390 1
300747 99300747 1001 86380 86390 1
300735 99300735 1001 86380 86390 1
300776 99300776 1001 86380 86390 1
301430 99301430 1001 86380 86390 1
301533 99301533 1001 86380 86390 1
301274 99301274 1001 86380 86390 1
301313 99301313 1001 86380 86390 1
301317 99301317 1001 86380 86390 1
301218 99301218 1001 86380 86390 1
301040 99301040 1001 86380 86390 1
301126 99301126 1001 86380 86390 1
301037 99301037 1001 86380 86390 1
301063 99301063 1001 86380 86390 1
301733 99301733 1001 86380 86390 1
300935 99300935 1001 86380 86390 1
301753 99301753 1001 86380 86390 1
301637 99301637 1001 86380 86390 1
301689 99301689 1001 86380 86390 1
302191 99302191 1001 86380 86390 1
301984 99301984 1001 86380 86390 1
302029 99302029 1001 86380 86390 1
302159 99302159 1001 86380 86390 1
302148 99302148 1001 86380 86390 1
301961 99301961 1001 86380 86390 1
301951 99301951 1001 86380 86390 1
302421 99302421 1001 86380 86390 1
302552 99302552 1001 86380 86390 1
302390 99302390 1001 86380 86390 1
303182 99303182 1001 86380 86390 1
303046 99303046 1001 86380 86390 1
303011 99303011 1001 86380 86390 1
302846 99302846 1001 86380 86390 1
302844 99302844 1001 86380 86390 1
302694 99302694 1001 86380 86390 1
302734 99302734 1001 86380 86390 1
302713 99302713 1001 86380 86390 1
303232 99303232 1001 86380 86390 1
303311 99303311 1001 86380 86390 1
303328 99303328 1001 86380 86390 1
303214 99303214 1001 86380 86390 1
303281 99303281 1001 86380 86390 1
303996 99303996 1001 86380 86390 1
303919 99303919 1001 86380 86390 1
303881 99303881 1001 86380 86390 1
303985 99303985 1001 86380 86390 1
303886 99303886 1001 86380 86390 1
303899 99303899 1001 86380 86390 1
303763 99303763 1001 86380 86390 1
303650 99303650 1001 86380 86390 1
303438 99303438 1001 86380 86390 1
303571 99303571 1001 86380 86390 1
303494 99303494 1001 86380 86390 1
303535 99303535 1001 86380 86390 1
303461 99303461 1001 86380 86390 1
303476 99303476 1001 86380 86390 1
304045 99304045 1001 86380 86390 1
304152 99304152 1001 86380 86390 1
304103 99304103 1001 86380 86390 1
304693 99304693 1001 86380 86390 1
304737 99304737 1001 86380 86390 1
304815 99304815 1001 86380 86390 1
304782 99304782 1001 86380 86390 1
304564 99304564 1001 86380 86390 1
304460 99304460 1001 86380 86390 1
304588 99304588 1001 86380 86390 1
304292 99304292 1001 86380 86390 1
304243 99304243 1001 86380 86390 1
304377 99304377 1001 86380 86390 1
305012 99305012 1001 86380 86390 1
304935 99304935 1001 86380 86390 1
305055 99305055 1001 86380 86390 1
304879 99304879 1001 86380 86390 1
304959 99304959 1001 86380 86390 1
305584 99305584 1001 86380 86390 1
305679 99305679 1001 86380 86390 1
305259 99305259 1001 86380 86390 1
305172 99305172 1001 86380 86390 1
305186 99305186 1001 86380 86390 1
500080 99500080 1001 86380 86390 1
500171 99500171 1001 86380 86390 1
500109 99500109 1001 86380 86390 1
500124 99500124 1001 86380 86390 1
500633 99500633 1001 86380 86390 1
500659 99500659 1001 86380 86390 1
500631 99500631 1001 86380 86390 1
500544 99500544 1001 86380 86390 1
500392 99500392 1001 86380 86390 1
500330 99500330 1001 86380 86390 1
500218 99500218 1001 86380 86390 1
500193 99500193 1001 86380 86390 1
500844 99500844 1001 86380 86390 1
501447 99501447 1001 86380 86390 1
501449 99501449 1001 86380 86390 1
501488 99501488 1001 86380 86390 1
501507 99501507 1001 86380 86390 1
501332 99501332 1001 86380 86390 1
501297 99501297 1001 86380 86390 1
501128 99501128 1001 86380 86390 1
501064 99501064 1001 86380 86390 1
501094 99501094 1001 86380 86390 1
501146 99501146 1001 86380 86390 1
501643 99501643 1001 86380 86390 1
501778 99501778 1001 86380 86390 1
502416 99502416 1001 86380 86390 1
502326 99502326 1001 86380 86390 1
502434 99502434 1001 86380 86390 1
502379 99502379 1001 86380 86390 1
502330 99502330 1001 86380 86390 1
502305 99502305 1001 86380 86390 1
502176 99502176 1001 86380 86390 1
501950 99501950 1001 86380 86390 1
501864 99501864 1001 86380 86390 1
502620 99502620 1001 86380 86390 1
502507 99502507 1001 86380 86390 1
503151 99503151 1001 86380 86390 1
503126 99503126 1001 86380 86390 1
503127 99503127 1001 86380 86390 1
503157 99503157 1001 86380 86390 1
503253 99503253 1001 86380 86390 1
502792 99502792 1001 86380 86390 1
502767 99502767 1001 86380 86390 1
502833 99502833 1001 86380 86390 1
502808 99502808 1001 86380 86390 1
503345 99503345 1001 86380 86390 1
503437 99503437 1001 86380 86390 1
503337 99503337 1001 86380 86390 1
503298 99503298 1001 86380 86390 1
504006 99504006 1001 86380 86390 1
503969 99503969 1001 86380 86390 1
504073 99504073 1001 86380 86390 1
503970 99503970 1001 86380 86390 1
503971 99503971 1001 86380 86390 1
504109 99504109 1001 86380 86390 1
503925 99503925 1001 86380 86390 1
503826 99503826 1001 86380 86390 1
503865 99503865 1001 86380 86390 1
503814 99503814 1001 86380 86390 1
503740 99503740 1001 86380 86390 1
503793 99503793 1001 86380 86390 1
503833 99503833 1001 86380 86390 1
503635 99503635 1001 86380 86390 1
504237 99504237 1001 86380 86390 1
504166 99504166 1001 86380 86390 1
504830 99504830 1001 86380 86390 1
504888 99504888 1001 86380 86390 1
504645 99504645 1001 86380 86390 1
504660 99504660 1001 86380 86390 1
504371 99504371 1001 86380 86390 1
504359 99504359 1001 86380 86390 1
504412 99504412 1001 86380 86390 1
505098 99505098 1001 86380 86390 1
505025 99505025 1001 86380 86390 1
504976 99504976 1001 86380 86390 1
505083 99505083 1001 86380 86390 1
505584 99505584 1001 86380 86390 1
505531 99505531 1001 86380 86390 1
505519 99505519 1001 86380 86390 1
505558 99505558 1001 86380 86390 1
505507 99505507 1001 86380 86390 1
505547 99505547 1001 86380 86390 1
505381 99505381 1001 86380 86390 1
505537 99505537 1001 86380 86390 1
505164 99505164 1001 86380 86390 1
505247 99505247 1001 86380 86390 1
505300 99505300 1001 86380 86390 1
505158 99505158 1001 86380 86390 1
505211 99505211 1001 86380 86390 1
505832 99505832 1001 86380 86390 1
505824 99505824 1001 86380 86390 1
505800 99505800 1001 86380 86390 1
506455 99506455 1001 86380 86390 1
506547 99506547 1001 86380 86390 1
506498 99506498 1001 86380 86390 1
506545 99506545 1001 86380 86390 1
506388 99506388 1001 86380 86390 1
506260 99506260 1001 86380 86390 1
506377 99506377 1001 86380 86390 1
506105 99506105 1001 86380 86390 1
505989 99505989 1001 86380 86390 1
506020 99506020 1001 86380 86390 1
506176 99506176 1001 86380 86390 1
506035 99506035 1001 86380 86390 1
506179 99506179 1001 86380 86390 1
506684 99506684 1001 86380 86390 1
506703 99506703 1001 86380 86390 1
506667 99506667 1001 86380 86390 1
507406 99507406 1001 86380 86390 1
507228 99507228 1001 86380 86390 1
506866 99506866 1001 86380 86390 1
507449 99507449 1001 86380 86390 1
507478 99507478 1001 86380 86390 1
508096 99508096 1001 86380 86390 1
508222 99508222 1001 86380 86390 1
508099 99508099 1001 86380 86390 1
508087 99508087 1001 86380 86390 1
507967 99507967 1001 86380 86390 1
508006 99508006 1001 86380 86390 1
508035 99508035 1001 86380 86390 1
507788 99507788 1001 86380 86390 1
507737 99507737 1001 86380 86390 1
508306 99508306 1001 86380 86390 1
508994 99508994 1001 86380 86390 1
508869 99508869 1001 86380 86390 1
508795 99508795 1001 86380 86390 1
508705 99508705 1001 86380 86390 1
508749 99508749 1001 86380 86390 1
508495 99508495 1001 86380 86390 1
508561 99508561 1001 86380 86390 1
508501 99508501 1001 86380 86390 1
508567 99508567 1001 86380 86390 1
509144 99509144 1001 86380 86390 1
509183 99509183 1001 86380 86390 1
509080 99509080 1001 86380 86390 1
509631 99509631 1001 86380 86390 1
509516 99509516 1001 86380 86390 1
509521 99509521 1001 86380 86390 1
509692 99509692 1001 86380 86390 1
509654 99509654 1001 86380 86390 1
509374 99509374 1001 86380 86390 1
509310 99509310 1001 86380 86390 1
509350 99509350 1001 86380 86390 1
509367 99509367 1001 86380 86390 1
509445 99509445 1001 86380 86390 1
509912 99509912 1001 86380 86390 1
510560 99510560 1001 86380 86390 1
510652 99510652 1001 86380 86390 1
510536 99510536 1001 86380 86390 1
510635 99510635 1001 86380 86390 1
510585 99510585 1001 86380 86390 1
510496 99510496 1001 86380 86390 1
510364 99510364 1001 86380 86390 1
510303 99510303 1001 86380 86390 1
510135 99510135 1001 86380 86390 1
510161 99510161 1001 86380 86390 1
510218 99510218 1001 86380 86390 1
510310 99510310 1001 86380 86390 1
510196 99510196 1001 86380 86390 1
510922 99510922 1001 86380 86390 1
510771 99510771 1001 86380 86390 1
511426 99511426 1001 86380 86390 1
511528 99511528 1001 86380 86390 1
511435 99511435 1001 86380 86390 1
511257 99511257 1001 86380 86390 1
511181 99511181 1001 86380 86390 1
511200 99511200 1001 86380 86390 1
511267 99511267 1001 86380 86390 1
511319 99511319 1001 86380 86390 1
511345 99511345 1001 86380 86390 1
511191 99511191 1001 86380 86390 1
511104 99511104 1001 86380 86390 1
511136 99511136 1001 86380 86390 1
511671 99511671 1001 86380 86390 1
511702 99511702 1001 86380 86390 1
512180 99512180 1001 86380 86390 1
512311 99512311 1001 86380 86390 1
511993 99511993 1001 86380 86390 1
511994 99511994 1001 86380 86390 1
512085 99512085 1001 86380 86390 1
512077 99512077 1001 86380 86390 1
511989 99511989 1001 86380 86390 1
511862 99511862 1001 86380 86390 1
511955 99511955 1001 86380 86390 1
511854 99511854 1001 86380 86390 1
511790 99511790 1001 86380 86390 1
511819 99511819 1001 86380 86390 1
513123 99513123 1001 86380 86390 1
513112 99513112 1001 86380 86390 1
513140 99513140 1001 86380 86390 1
512867 99512867 1001 86380 86390 1
512631 99512631 1001 86380 86390 1
512736 99512736 1001 86380 86390 1
512648 99512648 1001 86380 86390 1
513254 99513254 1001 86380 86390 1
513345 99513345 1001 86380 86390 1
513327 99513327 1001 86380 86390 1
513237 99513237 1001 86380 86390 1
513318 99513318 1001 86380 86390 1
513948 99513948 1001 86380 86390 1
514022 99514022 1001 86380 86390 1
513684 99513684 1001 86380 86390 1
513752 99513752 1001 86380 86390 1
513640 99513640 1001 86380 86390 1
513450 99513450 1001 86380 86390 1
513554 99513554 1001 86380 86390 1
513555 99513555 1001 86380 86390 1
513587 99513587 1001 86380 86390 1
514033 99514033 1001 86380 86390 1
514678 99514678 1001 86380 86390 1
514744 99514744 1001 86380 86390 1
514824 99514824 1001 86380 86390 1
514839 99514839 1001 86380 86390 1
514725 99514725 1001 86380 86390 1
514846 99514846 1001 86380 86390 1
514510 99514510 1001 86380 86390 1
514565 99514565 1001 86380 86390 1
514419 99514419 1001 86380 86390 1
514420 99514420 1001 86380 86390 1
514256 99514256 1001 86380 86390 1
514364 99514364 1001 86380 86390 1
514886 99514886 1001 86380 86390 1
515033 99515033 1001 86380 86390 1
515667 99515667 1001 86380 86390 1
515576 99515576 1001 86380 86390 1
515615 99515615 1001 86380 86390 1
515628 99515628 1001 86380 86390 1
515349 99515349 1001 86380 86390 1
515389 99515389 1001 86380 86390 1
515432 99515432 1001 86380 86390 1
515077 99515077 1001 86380 86390 1
515248 99515248 1001 86380 86390 1
515188 99515188 1001 86380 86390 1
515723 99515723 1001 86380 86390 1
515857 99515857 1001 86380 86390 1
515755 99515755 1001 86380 86390 1
515885 99515885 1001 86380 86390 1
516463 99516463 1001 86380 86390 1
516402 99516402 1001 86380 86390 1
516403 99516403 1001 86380 86390 1
516496 99516496 1001 86380 86390 1
516258 99516258 1001 86380 86390 1
516207 99516207 1001 86380 86390 1
516061 99516061 1001 86380 86390 1
515998 99515998 1001 86380 86390 1
515926 99515926 1001 86380 86390 1
516620 99516620 1001 86380 86390 1
517270 99517270 1001 86380 86390 1
517001 99517001 1001 86380 86390 1
517016 99517016 1001 86380 86390 1
517107 99517107 1001 86380 86390 1
516955 99516955 1001 86380 86390 1
517084 99517084 1001 86380 86390 1
517534 99517534 1001 86380 86390 1
517422 99517422 1001 86380 86390 1
518142 99518142 1001 86380 86390 1
517981 99517981 1001 86380 86390 1
517804 99517804 1001 86380 86390 1
517784 99517784 1001 86380 86390 1
517572 99517572 1001 86380 86390 1
517650 99517650 1001 86380 86390 1
517732 99517732 1001 86380 86390 1
518174 99518174 1001 86380 86390 1
518266 99518266 1001 86380 86390 1
518279 99518279 1001 86380 86390 1
518306 99518306 1001 86380 86390 1
518320 99518320 1001 86380 86390 1
518799 99518799 1001 86380 86390 1
518870 99518870 1001 86380 86390 1
518948 99518948 1001 86380 86390 1
518601 99518601 1001 86380 86390 1
518616 99518616 1001 86380 86390 1
518645 99518645 1001 86380 86390 1
518775 99518775 1001 86380 86390 1
518651 99518651 1001 86380 86390 1
518408 99518408 1001 86380 86390 1
518513 99518513 1001 86380 86390 1
518387 99518387 1001 86380 86390 1
518506 99518506 1001 86380 86390 1
518444 99518444 1001 86380 86390 1
519176 99519176 1001 86380 86390 1
519178 99519178 1001 86380 86390 1
519688 99519688 1001 86380 86390 1
519696 99519696 1001 86380 86390 1
519472 99519472 1001 86380 86390 1
519552 99519552 1001 86380 86390 1
519349 99519349 1001 86380 86390 1
519377 99519377 1001 86380 86390 1
519270 99519270 1001 86380 86390 1
519322 99519322 1001 86380 86390 1
519863 99519863 1001 86380 86390 1
519933 99519933 1001 86380 86390 1
519910 99519910 1001 86380 86390 1
520606 99520606 1001 86380 86390 1
520270 99520270 1001 86380 86390 1
520071 99520071 1001 86380 86390 1
520084 99520084 1001 86380 86390 1
520072 99520072 1001 86380 86390 1
520049 99520049 1001 86380 86390 1
520186 99520186 1001 86380 86390 1
520705 99520705 1001 86380 86390 1
520686 99520686 1001 86380 86390 1
520713 99520713 1001 86380 86390 1
520662 99520662 1001 86380 86390 1
521449 99521449 1001 86380 86390 1
521321 99521321 1001 86380 86390 1
521386 99521386 1001 86380 86390 1
521348 99521348 1001 86380 86390 1
521425 99521425 1001 86380 86390 1
521197 99521197 1001 86380 86390 1
521203 99521203 1001 86380 86390 1
521008 99521008 1001 86380 86390 1
520998 99520998 1001 86380 86390 1
521026 99521026 1001 86380 86390 1
521529 99521529 1001 86380 86390 1
521587 99521587 1001 86380 86390 1
522190 99522190 1001 86380 86390 1
522166 99522166 1001 86380 86390 1
522131 99522131 1001 86380 86390 1
522144 99522144 1001 86380 86390 1
522272 99522272 1001 86380 86390 1
522281 99522281 1001 86380 86390 1
522254 99522254 1001 86380 86390 1
521920 99521920 1001 86380 86390 1
521959 99521959 1001 86380 86390 1
522024 99522024 1001 86380 86390 1
522067 99522067 1001 86380 86390 1
522082 99522082 1001 86380 86390 1
521969 99521969 1001 86380 86390 1
521817 99521817 1001 86380 86390 1
521869 99521869 1001 86380 86390 1
521766 99521766 1001 86380 86390 1
521718 99521718 1001 86380 86390 1
521878 99521878 1001 86380 86390 1
522458 99522458 1001 86380 86390 1
522472 99522472 1001 86380 86390 1
522343 99522343 1001 86380 86390 1
522349 99522349 1001 86380 86390 1
522353 99522353 1001 86380 86390 1
522856 99522856 1001 86380 86390 1
522550 99522550 1001 86380 86390 1
522591 99522591 1001 86380 86390 1
522541 99522541 1001 86380 86390 1
522580 99522580 1001 86380 86390 1
522572 99522572 1001 86380 86390 1
523180 99523180 1001 86380 86390 1
523781 99523781 1001 86380 86390 1
523872 99523872 1001 86380 86390 1
523821 99523821 1001 86380 86390 1
523728 99523728 1001 86380 86390 1
523606 99523606 1001 86380 86390 1
523362 99523362 1001 86380 86390 1
524053 99524053 1001 86380 86390 1
524131 99524131 1001 86380 86390 1
524093 99524093 1001 86380 86390 1
524683 99524683 1001 86380 86390 1
524697 99524697 1001 86380 86390 1
524647 99524647 1001 86380 86390 1
524751 99524751 1001 86380 86390 1
524675 99524675 1001 86380 86390 1
524364 99524364 1001 86380 86390 1
524446 99524446 1001 86380 86390 1
524168 99524168 1001 86380 86390 1
524172 99524172 1001 86380 86390 1
524250 99524250 1001 86380 86390 1
524186 99524186 1001 86380 86390 1
524825 99524825 1001 86380 86390 1
524941 99524941 1001 86380 86390 1
525588 99525588 1001 86380 86390 1
525415 99525415 1001 86380 86390 1
525224 99525224 1001 86380 86390 1
525119 99525119 1001 86380 86390 1
525032 99525032 1001 86380 86390 1
525023 99525023 1001 86380 86390 1
525131 99525131 1001 86380 86390 1
525731 99525731 1001 86380 86390 1
525745 99525745 1001 86380 86390 1
526348 99526348 1001 86380 86390 1
526392 99526392 1001 86380 86390 1
526344 99526344 1001 86380 86390 1
526193 99526193 1001 86380 86390 1
526014 99526014 1001 86380 86390 1
526159 99526159 1001 86380 86390 1
526059 99526059 1001 86380 86390 1
526125 99526125 1001 86380 86390 1
525806 99525806 1001 86380 86390 1
525929 99525929 1001 86380 86390 1
526504 99526504 1001 86380 86390 1
526505 99526505 1001 86380 86390 1
527093 99527093 1001 86380 86390 1
527106 99527106 1001 86380 86390 1
526992 99526992 1001 86380 86390 1
526905 99526905 1001 86380 86390 1
526986 99526986 1001 86380 86390 1
526922 99526922 1001 86380 86390 1
526962 99526962 1001 86380 86390 1
526631 99526631 1001 86380 86390 1
526722 99526722 1001 86380 86390 1
526651 99526651 1001 86380 86390 1
526678 99526678 1001 86380 86390 1
527274 99527274 1001 86380 86390 1
527303 99527303 1001 86380 86390 1
527252 99527252 1001 86380 86390 1
527435 99527435 1001 86380 86390 1
527371 99527371 1001 86380 86390 1
527452 99527452 1001 86380 86390 1
527362 99527362 1001 86380 86390 1
527908 99527908 1001 86380 86390 1
527897 99527897 1001 86380 86390 1
527940 99527940 1001 86380 86390 1
527906 99527906 1001 86380 86390 1
527858 99527858 1001 86380 86390 1
527700 99527700 1001 86380 86390 1
527713 99527713 1001 86380 86390 1
527636 99527636 1001 86380 86390 1
527507 99527507 1001 86380 86390 1
527510 99527510 1001 86380 86390 1
527511 99527511 1001 86380 86390 1
527563 99527563 1001 86380 86390 1
527513 99527513 1001 86380 86390 1
527567 99527567 1001 86380 86390 1
527658 99527658 1001 86380 86390 1
528101 99528101 1001 86380 86390 1
528256 99528256 1001 86380 86390 1
527663 99527663 1001 86380 86390 1
528115 99528115 1001 86380 86390 1
528208 99528208 1001 86380 86390 1
528196 99528196 1001 86380 86390 1
528278 99528278 1001 86380 86390 1
528253 99528253 1001 86380 86390 1
528800 99528800 1001 86380 86390 1
528776 99528776 1001 86380 86390 1
528855 99528855 1001 86380 86390 1
528792 99528792 1001 86380 86390 1
528769 99528769 1001 86380 86390 1
528849 99528849 1001 86380 86390 1
528606 99528606 1001 86380 86390 1
528603 99528603 1001 86380 86390 1
528284 99528284 1001 86380 86390 1
528325 99528325 1001 86380 86390 1
528367 99528367 1001 86380 86390 1
529056 99529056 1001 86380 86390 1
529063 99529063 1001 86380 86390 1
529025 99529025 1001 86380 86390 1
529026 99529026 1001 86380 86390 1
529103 99529103 1001 86380 86390 1
529558 99529558 1001 86380 86390 1
529316 99529316 1001 86380 86390 1
529514 99529514 1001 86380 86390 1
529377 99529377 1001 86380 86390 1
529302 99529302 1001 86380 86390 1
529253 99529253 1001 86380 86390 1
529194 99529194 1001 86380 86390 1
529285 99529285 1001 86380 86390 1
529261 99529261 1001 86380 86390 1
530553 99530553 1001 86380 86390 1
530493 99530493 1001 86380 86390 1
530405 99530405 1001 86380 86390 1
530324 99530324 1001 86380 86390 1
530265 99530265 1001 86380 86390 1
530243 99530243 1001 86380 86390 1
530282 99530282 1001 86380 86390 1
530076 99530076 1001 86380 86390 1
530040 99530040 1001 86380 86390 1
530081 99530081 1001 86380 86390 1
529941 99529941 1001 86380 86390 1
530616 99530616 1001 86380 86390 1
530681 99530681 1001 86380 86390 1
530695 99530695 1001 86380 86390 1
530644 99530644 1001 86380 86390 1
530687 99530687 1001 86380 86390 1
530571 99530571 1001 86380 86390 1
530561 99530561 1001 86380 86390 1
530576 99530576 1001 86380 86390 1
531344 99531344 1001 86380 86390 1
531368 99531368 1001 86380 86390 1
530981 99530981 1001 86380 86390 1
531099 99531099 1001 86380 86390 1
531115 99531115 1001 86380 86390 1
531077 99531077 1001 86380 86390 1
531013 99531013 1001 86380 86390 1
531118 99531118 1001 86380 86390 1
530930 99530930 1001 86380 86390 1
530932 99530932 1001 86380 86390 1
530768 99530768 1001 86380 86390 1
530771 99530771 1001 86380 86390 1
531447 99531447 1001 86380 86390 1
531466 99531466 1001 86380 86390 1
532129 99532129 1001 86380 86390 1
532104 99532104 1001 86380 86390 1
532125 99532125 1001 86380 86390 1
531836 99531836 1001 86380 86390 1
531797 99531797 1001 86380 86390 1
531915 99531915 1001 86380 86390 1
531955 99531955 1001 86380 86390 1
531715 99531715 1001 86380 86390 1
531664 99531664 1001 86380 86390 1
531730 99531730 1001 86380 86390 1
531771 99531771 1001 86380 86390 1
532243 99532243 1001 86380 86390 1
532300 99532300 1001 86380 86390 1
532936 99532936 1001 86380 86390 1
532951 99532951 1001 86380 86390 1
532621 99532621 1001 86380 86390 1
532666 99532666 1001 86380 86390 1
532545 99532545 1001 86380 86390 1
532612 99532612 1001 86380 86390 1
532421 99532421 1001 86380 86390 1
532475 99532475 1001 86380 86390 1
533085 99533085 1001 86380 86390 1
533231 99533231 1001 86380 86390 1
533220 99533220 1001 86380 86390 1
533196 99533196 1001 86380 86390 1
533857 99533857 1001 86380 86390 1
533829 99533829 1001 86380 86390 1
533669 99533669 1001 86380 86390 1
533773 99533773 1001 86380 86390 1
533631 99533631 1001 86380 86390 1
533386 99533386 1001 86380 86390 1
533309 99533309 1001 86380 86390 1
534518 99534518 1001 86380 86390 1
534508 99534508 1001 86380 86390 1
534656 99534656 1001 86380 86390 1
534509 99534509 1001 86380 86390 1
534576 99534576 1001 86380 86390 1
534525 99534525 1001 86380 86390 1
534566 99534566 1001 86380 86390 1
534401 99534401 1001 86380 86390 1
534305 99534305 1001 86380 86390 1
534400 99534400 1001 86380 86390 1
534172 99534172 1001 86380 86390 1
534211 99534211 1001 86380 86390 1
534096 99534096 1001 86380 86390 1
534257 99534257 1001 86380 86390 1
534767 99534767 1001 86380 86390 1
535439 99535439 1001 86380 86390 1
535163 99535163 1001 86380 86390 1
535245 99535245 1001 86380 86390 1
535290 99535290 1001 86380 86390 1
534974 99534974 1001 86380 86390 1
535000 99535000 1001 86380 86390 1
534897 99534897 1001 86380 86390 1
535015 99535015 1001 86380 86390 1
534979 99534979 1001 86380 86390 1
535520 99535520 1001 86380 86390 1
535626 99535626 1001 86380 86390 1
535708 99535708 1001 86380 86390 1
535580 99535580 1001 86380 86390 1
535659 99535659 1001 86380 86390 1
535685 99535685 1001 86380 86390 1
535686 99535686 1001 86380 86390 1
535597 99535597 1001 86380 86390 1
536225 99536225 1001 86380 86390 1
536190 99536190 1001 86380 86390 1
536327 99536327 1001 86380 86390 1
536272 99536272 1001 86380 86390 1
535758 99535758 1001 86380 86390 1
535848 99535848 1001 86380 86390 1
535890 99535890 1001 86380 86390 1
535800 99535800 1001 86380 86390 1
535879 99535879 1001 86380 86390 1
535829 99535829 1001 86380 86390 1
536479 99536479 1001 86380 86390 1
536468 99536468 1001 86380 86390 1
536430 99536430 1001 86380 86390 1
536888 99536888 1001 86380 86390 1
536927 99536927 1001 86380 86390 1
536582 99536582 1001 86380 86390 1
536596 99536596 1001 86380 86390 1
536704 99536704 1001 86380 86390 1
536653 99536653 1001 86380 86390 1
536562 99536562 1001 86380 86390 1
536604 99536604 1001 86380 86390 1
537347 99537347 1001 86380 86390 1
537248 99537248 1001 86380 86390 1
537872 99537872 1001 86380 86390 1
537693 99537693 1001 86380 86390 1
537670 99537670 1001 86380 86390 1
537715 99537715 1001 86380 86390 1
537472 99537472 1001 86380 86390 1
537576 99537576 1001 86380 86390 1
538162 99538162 1001 86380 86390 1
538812 99538812 1001 86380 86390 1
538677 99538677 1001 86380 86390 1
538755 99538755 1001 86380 86390 1
538667 99538667 1001 86380 86390 1
538760 99538760 1001 86380 86390 1
538521 99538521 1001 86380 86390 1
538434 99538434 1001 86380 86390 1
538503 99538503 1001 86380 86390 1
538364 99538364 1001 86380 86390 1
538277 99538277 1001 86380 86390 1
538323 99538323 1001 86380 86390 1
538911 99538911 1001 86380 86390 1
539490 99539490 1001 86380 86390 1
539616 99539616 1001 86380 86390 1
539473 99539473 1001 86380 86390 1
539309 99539309 1001 86380 86390 1
539417 99539417 1001 86380 86390 1
539250 99539250 1001 86380 86390 1
539251 99539251 1001 86380 86390 1
539174 99539174 1001 86380 86390 1
539664 99539664 1001 86380 86390 1
539681 99539681 1001 86380 86390 1
539694 99539694 1001 86380 86390 1
539787 99539787 1001 86380 86390 1
539698 99539698 1001 86380 86390 1
540381 99540381 1001 86380 86390 1
540268 99540268 1001 86380 86390 1
540319 99540319 1001 86380 86390 1
540172 99540172 1001 86380 86390 1
540213 99540213 1001 86380 86390 1
539984 99539984 1001 86380 86390 1
540665 99540665 1001 86380 86390 1
541142 99541142 1001 86380 86390 1
541210 99541210 1001 86380 86390 1
541223 99541223 1001 86380 86390 1
541188 99541188 1001 86380 86390 1
541190 99541190 1001 86380 86390 1
541242 99541242 1001 86380 86390 1
541080 99541080 1001 86380 86390 1
540674 99540674 1001 86380 86390 1
540675 99540675 1001 86380 86390 1
540820 99540820 1001 86380 86390 1
540859 99540859 1001 86380 86390 1
540734 99540734 1001 86380 86390 1
540877 99540877 1001 86380 86390 1
541408 99541408 1001 86380 86390 1
541490 99541490 1001 86380 86390 1
541337 99541337 1001 86380 86390 1
541376 99541376 1001 86380 86390 1
541298 99541298 1001 86380 86390 1
541939 99541939 1001 86380 86390 1
542092 99542092 1001 86380 86390 1
542022 99542022 1001 86380 86390 1
541958 99541958 1001 86380 86390 1
541985 99541985 1001 86380 86390 1
542011 99542011 1001 86380 86390 1
542076 99542076 1001 86380 86390 1
541922 99541922 1001 86380 86390 1
542081 99542081 1001 86380 86390 1
541901 99541901 1001 86380 86390 1
541720 99541720 1001 86380 86390 1
541830 99541830 1001 86380 86390 1
541895 99541895 1001 86380 86390 1
541654 99541654 1001 86380 86390 1
542131 99542131 1001 86380 86390 1
542269 99542269 1001 86380 86390 1
542192 99542192 1001 86380 86390 1
542822 99542822 1001 86380 86390 1
542714 99542714 1001 86380 86390 1
542650 99542650 1001 86380 86390 1
542728 99542728 1001 86380 86390 1
542683 99542683 1001 86380 86390 1
542495 99542495 1001 86380 86390 1
542522 99542522 1001 86380 86390 1
542384 99542384 1001 86380 86390 1
542452 99542452 1001 86380 86390 1
543011 99543011 1001 86380 86390 1
543659 99543659 1001 86380 86390 1
543743 99543743 1001 86380 86390 1
543595 99543595 1001 86380 86390 1
543638 99543638 1001 86380 86390 1
543639 99543639 1001 86380 86390 1
543543 99543543 1001 86380 86390 1
543190 99543190 1001 86380 86390 1
543203 99543203 1001 86380 86390 1
543838 99543838 1001 86380 86390 1
543856 99543856 1001 86380 86390 1
544509 99544509 1001 86380 86390 1
544565 99544565 1001 86380 86390 1
544577 99544577 1001 86380 86390 1
544492 99544492 1001 86380 86390 1
544293 99544293 1001 86380 86390 1
544149 99544149 1001 86380 86390 1
544000 99544000 1001 86380 86390 1
543988 99543988 1001 86380 86390 1
544727 99544727 1001 86380 86390 1
544742 99544742 1001 86380 86390 1
517361 876 1002 44976 56478 1
537074 827 1001 50032 50332 1
400157 99400157 1001 86380 86390 1
400404 99400404 1001 86380 86390 1
401026 99401026 1001 86380 86390 1
401124 99401124 1001 86380 86390 1
401257 99401257 1001 86380 86390 1
401355 99401355 1001 86380 86390 1
401414 99401414 1001 86380 86390 1
401529 99401529 1001 86380 86390 1
401512 99401512 1001 86380 86390 1
401496 99401496 1001 86380 86390 1
401661 99401661 1001 86380 86390 1
401598 99401598 1001 86380 86390 1
401739 99401739 1001 86380 86390 1
401881 99401881 1001 86380 86390 1
401854 99401854 1001 86380 86390 1
401858 99401858 1001 86380 86390 1
401956 99401956 1001 86380 86390 1
402102 99402102 1001 86380 86390 1
402329 99402329 1001 86380 86390 1
402334 99402334 1001 86380 86390 1
402446 99402446 1001 86380 86390 1
402470 99402470 1001 86380 86390 1
402395 99402395 1001 86380 86390 1
402519 99402519 1001 86380 86390 1
402689 99402689 1001 86380 86390 1
402655 99402655 1001 86380 86390 1
402900 99402900 1001 86380 86390 1
403244 99403244 1001 86380 86390 1
403367 99403367 1001 86380 86390 1
403607 99403607 1001 86380 86390 1
403610 99403610 1001 86380 86390 1
403543 99403543 1001 86380 86390 1
403792 99403792 1001 86380 86390 1
404198 99404198 1001 86380 86390 1
404316 99404316 1001 86380 86390 1
404433 99404433 1001 86380 86390 1
404918 99404918 1001 86380 86390 1
405061 99405061 1001 86380 86390 1
405128 99405128 1001 86380 86390 1
405119 99405119 1001 86380 86390 1
405251 99405251 1001 86380 86390 1
405279 99405279 1001 86380 86390 1
405362 99405362 1001 86380 86390 1
405359 99405359 1001 86380 86390 1
405835 99405835 1001 86380 86390 1
405845 99405845 1001 86380 86390 1
406005 99406005 1001 86380 86390 1
406123 99406123 1001 86380 86390 1
406249 99406249 1001 86380 86390 1
406373 99406373 1001 86380 86390 1
406497 99406497 1001 86380 86390 1
406545 99406545 1001 86380 86390 1
406696 99406696 1001 86380 86390 1
406637 99406637 1001 86380 86390 1
406847 99406847 1001 86380 86390 1
407040 99407040 1001 86380 86390 1
407163 99407163 1001 86380 86390 1
407301 99407301 1001 86380 86390 1
407629 99407629 1001 86380 86390 1
407697 99407697 1001 86380 86390 1
407847 99407847 1001 86380 86390 1
407783 99407783 1001 86380 86390 1
407986 99407986 1001 86380 86390 1
408071 99408071 1001 86380 86390 1
408234 99408234 1001 86380 86390 1
408097 99408097 1001 86380 86390 1
408374 99408374 1001 86380 86390 1
408435 99408435 1001 86380 86390 1
408761 99408761 1001 86380 86390 1
408748 99408748 1001 86380 86390 1
408702 99408702 1001 86380 86390 1
408810 99408810 1001 86380 86390 1
408945 99408945 1001 86380 86390 1
408907 99408907 1001 86380 86390 1
409368 99409368 1001 86380 86390 1
409300 99409300 1001 86380 86390 1
409416 99409416 1001 86380 86390 1
409506 99409506 1001 86380 86390 1
409671 99409671 1001 86380 86390 1
410285 99410285 1001 86380 86390 1
410226 99410226 1001 86380 86390 1
410245 99410245 1001 86380 86390 1
410365 99410365 1001 86380 86390 1
410367 99410367 1001 86380 86390 1
410310 99410310 1001 86380 86390 1
410454 99410454 1001 86380 86390 1
410457 99410457 1001 86380 86390 1
410660 99410660 1001 86380 86390 1
410802 99410802 1001 86380 86390 1
410889 99410889 1001 86380 86390 1
411059 99411059 1001 86380 86390 1
411043 99411043 1001 86380 86390 1
411066 99411066 1001 86380 86390 1
411670 99411670 1001 86380 86390 1
411824 99411824 1001 86380 86390 1
411937 99411937 1001 86380 86390 1
411867 99411867 1001 86380 86390 1
412089 99412089 1001 86380 86390 1
412174 99412174 1001 86380 86390 1
412203 99412203 1001 86380 86390 1
412308 99412308 1001 86380 86390 1
413317 99413317 1001 86380 86390 1
413569 99413569 1001 86380 86390 1
413440 99413440 1001 86380 86390 1
412911 99412911 1001 86380 86390 1
413096 99413096 1001 86380 86390 1
413149 99413149 1001 86380 86390 1
413098 99413098 1001 86380 86390 1
413158 99413158 1001 86380 86390 1
412755 99412755 1001 86380 86390 1
412619 99412619 1001 86380 86390 1
413778 99413778 1001 86380 86390 1
415216 99415216 1001 86380 86390 1
415052 99415052 1001 86380 86390 1
415303 99415303 1001 86380 86390 1
414849 99414849 1001 86380 86390 1
414601 99414601 1001 86380 86390 1
414856 99414856 1001 86380 86390 1
414634 99414634 1001 86380 86390 1
414857 99414857 1001 86380 86390 1
414199 99414199 1001 86380 86390 1
414332 99414332 1001 86380 86390 1
414410 99414410 1001 86380 86390 1
414470 99414470 1001 86380 86390 1
414175 99414175 1001 86380 86390 1
416929 99416929 1001 86380 86390 1
416885 99416885 1001 86380 86390 1
416941 99416941 1001 86380 86390 1
416600 99416600 1001 86380 86390 1
415901 99415901 1001 86380 86390 1
417075 99417075 1001 86380 86390 1
417175 99417175 1001 86380 86390 1
417135 99417135 1001 86380 86390 1
417308 99417308 1001 86380 86390 1
418739 99418739 1001 86380 86390 1
418622 99418622 1001 86380 86390 1
418442 99418442 1001 86380 86390 1
418603 99418603 1001 86380 86390 1
418251 99418251 1001 86380 86390 1
418182 99418182 1001 86380 86390 1
418257 99418257 1001 86380 86390 1
418404 99418404 1001 86380 86390 1
417895 99417895 1001 86380 86390 1
417926 99417926 1001 86380 86390 1
418842 99418842 1001 86380 86390 1
419136 99419136 1001 86380 86390 1
419058 99419058 1001 86380 86390 1
419129 99419129 1001 86380 86390 1
420079 99420079 1001 86380 86390 1
420327 99420327 1001 86380 86390 1
419642 99419642 1001 86380 86390 1
419925 99419925 1001 86380 86390 1
419877 99419877 1001 86380 86390 1
419375 99419375 1001 86380 86390 1
419522 99419522 1001 86380 86390 1
419431 99419431 1001 86380 86390 1
420675 99420675 1001 86380 86390 1
420468 99420468 1001 86380 86390 1
420456 99420456 1001 86380 86390 1
420610 99420610 1001 86380 86390 1
422113 99422113 1001 86380 86390 1
422048 99422048 1001 86380 86390 1
421784 99421784 1001 86380 86390 1
421788 99421788 1001 86380 86390 1
421955 99421955 1001 86380 86390 1
421857 99421857 1001 86380 86390 1
421767 99421767 1001 86380 86390 1
421294 99421294 1001 86380 86390 1
421389 99421389 1001 86380 86390 1
420838 99420838 1001 86380 86390 1
421043 99421043 1001 86380 86390 1
420955 99420955 1001 86380 86390 1
420938 99420938 1001 86380 86390 1
421009 99421009 1001 86380 86390 1
422166 99422166 1001 86380 86390 1
422509 99422509 1001 86380 86390 1
422293 99422293 1001 86380 86390 1
422427 99422427 1001 86380 86390 1
422470 99422470 1001 86380 86390 1
422209 99422209 1001 86380 86390 1
423406 99423406 1001 86380 86390 1
423340 99423340 1001 86380 86390 1
423583 99423583 1001 86380 86390 1
423694 99423694 1001 86380 86390 1
423387 99423387 1001 86380 86390 1
423664 99423664 1001 86380 86390 1
423351 99423351 1001 86380 86390 1
423535 99423535 1001 86380 86390 1
422882 99422882 1001 86380 86390 1
422628 99422628 1001 86380 86390 1
422787 99422787 1001 86380 86390 1
422581 99422581 1001 86380 86390 1
422896 99422896 1001 86380 86390 1
422548 99422548 1001 86380 86390 1
423964 99423964 1001 86380 86390 1
423944 99423944 1001 86380 86390 1
424050 99424050 1001 86380 86390 1
423902 99423902 1001 86380 86390 1
425050 99425050 1001 86380 86390 1
424642 99424642 1001 86380 86390 1
424614 99424614 1001 86380 86390 1
424882 99424882 1001 86380 86390 1
424981 99424981 1001 86380 86390 1
424762 99424762 1001 86380 86390 1
424866 99424866 1001 86380 86390 1
424626 99424626 1001 86380 86390 1
424789 99424789 1001 86380 86390 1
424945 99424945 1001 86380 86390 1
424495 99424495 1001 86380 86390 1
424462 99424462 1001 86380 86390 1
424533 99424533 1001 86380 86390 1
424370 99424370 1001 86380 86390 1
424535 99424535 1001 86380 86390 1
424177 99424177 1001 86380 86390 1
425406 99425406 1001 86380 86390 1
425782 99425782 1001 86380 86390 1
426768 99426768 1001 86380 86390 1
426875 99426875 1001 86380 86390 1
426758 99426758 1001 86380 86390 1
426515 99426515 1001 86380 86390 1
426518 99426518 1001 86380 86390 1
425942 99425942 1001 86380 86390 1
425869 99425869 1001 86380 86390 1
426046 99426046 1001 86380 86390 1
427506 99427506 1001 86380 86390 1
427282 99427282 1001 86380 86390 1
428478 99428478 1001 86380 86390 1
428724 99428724 1001 86380 86390 1
428139 99428139 1001 86380 86390 1
427949 99427949 1001 86380 86390 1
427932 99427932 1001 86380 86390 1
428182 99428182 1001 86380 86390 1
427588 99427588 1001 86380 86390 1
427532 99427532 1001 86380 86390 1
428876 99428876 1001 86380 86390 1
428924 99428924 1001 86380 86390 1
428863 99428863 1001 86380 86390 1
430373 99430373 1001 86380 86390 1
430164 99430164 1001 86380 86390 1
430313 99430313 1001 86380 86390 1
430330 99430330 1001 86380 86390 1
430263 99430263 1001 86380 86390 1
429733 99429733 1001 86380 86390 1
429595 99429595 1001 86380 86390 1
429782 99429782 1001 86380 86390 1
429818 99429818 1001 86380 86390 1
429775 99429775 1001 86380 86390 1
429231 99429231 1001 86380 86390 1
429185 99429185 1001 86380 86390 1
429358 99429358 1001 86380 86390 1
430395 99430395 1001 86380 86390 1
430745 99430745 1001 86380 86390 1
430690 99430690 1001 86380 86390 1
431991 99431991 1001 86380 86390 1
431970 99431970 1001 86380 86390 1
432011 99432011 1001 86380 86390 1
431903 99431903 1001 86380 86390 1
431609 99431609 1001 86380 86390 1
431518 99431518 1001 86380 86390 1
431617 99431617 1001 86380 86390 1
431131 99431131 1001 86380 86390 1
431236 99431236 1001 86380 86390 1
432087 99432087 1001 86380 86390 1
432386 99432386 1001 86380 86390 1
432215 99432215 1001 86380 86390 1
433362 99433362 1001 86380 86390 1
433412 99433412 1001 86380 86390 1
433397 99433397 1001 86380 86390 1
433449 99433449 1001 86380 86390 1
432902 99432902 1001 86380 86390 1
433133 99433133 1001 86380 86390 1
432755 99432755 1001 86380 86390 1
432638 99432638 1001 86380 86390 1
432574 99432574 1001 86380 86390 1
432767 99432767 1001 86380 86390 1
434066 99434066 1001 86380 86390 1
434072 99434072 1001 86380 86390 1
434079 99434079 1001 86380 86390 1
435081 99435081 1001 86380 86390 1
435380 99435380 1001 86380 86390 1
435332 99435332 1001 86380 86390 1
434897 99434897 1001 86380 86390 1
434876 99434876 1001 86380 86390 1
434540 99434540 1001 86380 86390 1
434300 99434300 1001 86380 86390 1
435734 99435734 1001 86380 86390 1
435867 99435867 1001 86380 86390 1
435743 99435743 1001 86380 86390 1
435747 99435747 1001 86380 86390 1
436914 99436914 1001 86380 86390 1
437005 99437005 1001 86380 86390 1
437006 99437006 1001 86380 86390 1
436768 99436768 1001 86380 86390 1
436898 99436898 1001 86380 86390 1
437007 99437007 1001 86380 86390 1
436992 99436992 1001 86380 86390 1
436777 99436777 1001 86380 86390 1
436418 99436418 1001 86380 86390 1
436557 99436557 1001 86380 86390 1
436236 99436236 1001 86380 86390 1
436045 99436045 1001 86380 86390 1
435940 99435940 1001 86380 86390 1
435966 99435966 1001 86380 86390 1
435921 99435921 1001 86380 86390 1
436065 99436065 1001 86380 86390 1
300083 99300083 1001 86380 86390 1
300096 99300096 1001 86380 86390 1
300072 99300072 1001 86380 86390 1
300702 99300702 1001 86380 86390 1
300567 99300567 1001 86380 86390 1
300421 99300421 1001 86380 86390 1
300357 99300357 1001 86380 86390 1
300383 99300383 1001 86380 86390 1
300414 99300414 1001 86380 86390 1
300377 99300377 1001 86380 86390 1
300277 99300277 1001 86380 86390 1
300188 99300188 1001 86380 86390 1
300166 99300166 1001 86380 86390 1
300158 99300158 1001 86380 86390 1
300120 99300120 1001 86380 86390 1
300912 99300912 1001 86380 86390 1
300811 99300811 1001 86380 86390 1
300865 99300865 1001 86380 86390 1
300930 99300930 1001 86380 86390 1
300827 99300827 1001 86380 86390 1
301432 99301432 1001 86380 86390 1
301515 99301515 1001 86380 86390 1
301246 99301246 1001 86380 86390 1
301326 99301326 1001 86380 86390 1
301344 99301344 1001 86380 86390 1
301216 99301216 1001 86380 86390 1
301164 99301164 1001 86380 86390 1
301070 99301070 1001 86380 86390 1
301020 99301020 1001 86380 86390 1
301669 99301669 1001 86380 86390 1
301723 99301723 1001 86380 86390 1
301588 99301588 1001 86380 86390 1
301627 99301627 1001 86380 86390 1
302282 99302282 1001 86380 86390 1
302232 99302232 1001 86380 86390 1
302285 99302285 1001 86380 86390 1
301996 99301996 1001 86380 86390 1
302156 99302156 1001 86380 86390 1
302171 99302171 1001 86380 86390 1
302055 99302055 1001 86380 86390 1
301864 99301864 1001 86380 86390 1
302430 99302430 1001 86380 86390 1
302538 99302538 1001 86380 86390 1
303052 99303052 1001 86380 86390 1
302916 99302916 1001 86380 86390 1
302956 99302956 1001 86380 86390 1
302638 99302638 1001 86380 86390 1
302641 99302641 1001 86380 86390 1
302635 99302635 1001 86380 86390 1
302767 99302767 1001 86380 86390 1
303321 99303321 1001 86380 86390 1
303330 99303330 1001 86380 86390 1
303903 99303903 1001 86380 86390 1
303727 99303727 1001 86380 86390 1
303654 99303654 1001 86380 86390 1
303473 99303473 1001 86380 86390 1
303566 99303566 1001 86380 86390 1
304102 99304102 1001 86380 86390 1
304195 99304195 1001 86380 86390 1
304066 99304066 1001 86380 86390 1
304144 99304144 1001 86380 86390 1
304041 99304041 1001 86380 86390 1
304705 99304705 1001 86380 86390 1
304811 99304811 1001 86380 86390 1
304702 99304702 1001 86380 86390 1
304767 99304767 1001 86380 86390 1
304454 99304454 1001 86380 86390 1
304347 99304347 1001 86380 86390 1
304425 99304425 1001 86380 86390 1
304439 99304439 1001 86380 86390 1
304250 99304250 1001 86380 86390 1
304895 99304895 1001 86380 86390 1
304873 99304873 1001 86380 86390 1
304866 99304866 1001 86380 86390 1
305022 99305022 1001 86380 86390 1
305560 99305560 1001 86380 86390 1
305548 99305548 1001 86380 86390 1
305605 99305605 1001 86380 86390 1
305491 99305491 1001 86380 86390 1
305325 99305325 1001 86380 86390 1
305455 99305455 1001 86380 86390 1
305300 99305300 1001 86380 86390 1
305367 99305367 1001 86380 86390 1
305396 99305396 1001 86380 86390 1
305399 99305399 1001 86380 86390 1
305374 99305374 1001 86380 86390 1
305159 99305159 1001 86380 86390 1
305073 99305073 1001 86380 86390 1
500170 99500170 1001 86380 86390 1
305688 99305688 1001 86380 86390 1
500172 99500172 1001 86380 86390 1
500074 99500074 1001 86380 86390 1
500729 99500729 1001 86380 86390 1
500706 99500706 1001 86380 86390 1
500772 99500772 1001 86380 86390 1
500403 99500403 1001 86380 86390 1
500524 99500524 1001 86380 86390 1
500368 99500368 1001 86380 86390 1
500941 99500941 1001 86380 86390 1
500980 99500980 1001 86380 86390 1
500993 99500993 1001 86380 86390 1
500890 99500890 1001 86380 86390 1
500976 99500976 1001 86380 86390 1
500989 99500989 1001 86380 86390 1
500925 99500925 1001 86380 86390 1
501611 99501611 1001 86380 86390 1
501476 99501476 1001 86380 86390 1
501582 99501582 1001 86380 86390 1
501480 99501480 1001 86380 86390 1
501444 99501444 1001 86380 86390 1
501458 99501458 1001 86380 86390 1
501292 99501292 1001 86380 86390 1
501308 99501308 1001 86380 86390 1
501317 99501317 1001 86380 86390 1
501033 99501033 1001 86380 86390 1
501166 99501166 1001 86380 86390 1
501104 99501104 1001 86380 86390 1
501083 99501083 1001 86380 86390 1
501225 99501225 1001 86380 86390 1
501228 99501228 1001 86380 86390 1
502378 99502378 1001 86380 86390 1
502448 99502448 1001 86380 86390 1
502398 99502398 1001 86380 86390 1
502161 99502161 1001 86380 86390 1
502097 99502097 1001 86380 86390 1
502239 99502239 1001 86380 86390 1
502202 99502202 1001 86380 86390 1
502204 99502204 1001 86380 86390 1
501962 99501962 1001 86380 86390 1
502027 99502027 1001 86380 86390 1
501951 99501951 1001 86380 86390 1
502004 99502004 1001 86380 86390 1
501942 99501942 1001 86380 86390 1
501968 99501968 1001 86380 86390 1
502554 99502554 1001 86380 86390 1
502610 99502610 1001 86380 86390 1
502523 99502523 1001 86380 86390 1
502652 99502652 1001 86380 86390 1
503113 99503113 1001 86380 86390 1
503104 99503104 1001 86380 86390 1
503106 99503106 1001 86380 86390 1
502804 99502804 1001 86380 86390 1
503342 99503342 1001 86380 86390 1
503433 99503433 1001 86380 86390 1
503481 99503481 1001 86380 86390 1
503983 99503983 1001 86380 86390 1
503946 99503946 1001 86380 86390 1
503961 99503961 1001 86380 86390 1
504014 99504014 1001 86380 86390 1
503874 99503874 1001 86380 86390 1
503843 99503843 1001 86380 86390 1
503753 99503753 1001 86380 86390 1
503766 99503766 1001 86380 86390 1
503885 99503885 1001 86380 86390 1
503658 99503658 1001 86380 86390 1
503674 99503674 1001 86380 86390 1
504155 99504155 1001 86380 86390 1
504224 99504224 1001 86380 86390 1
504241 99504241 1001 86380 86390 1
504845 99504845 1001 86380 86390 1
504871 99504871 1001 86380 86390 1
504812 99504812 1001 86380 86390 1
504750 99504750 1001 86380 86390 1
504547 99504547 1001 86380 86390 1
504626 99504626 1001 86380 86390 1
504724 99504724 1001 86380 86390 1
504337 99504337 1001 86380 86390 1
505000 99505000 1001 86380 86390 1
505617 99505617 1001 86380 86390 1
505657 99505657 1001 86380 86390 1
505410 99505410 1001 86380 86390 1
505489 99505489 1001 86380 86390 1
505521 99505521 1001 86380 86390 1
505177 99505177 1001 86380 86390 1
505258 99505258 1001 86380 86390 1
505845 99505845 1001 86380 86390 1
505893 99505893 1001 86380 86390 1
505777 99505777 1001 86380 86390 1
506496 99506496 1001 86380 86390 1
506510 99506510 1001 86380 86390 1
506277 99506277 1001 86380 86390 1
506367 99506367 1001 86380 86390 1
506316 99506316 1001 86380 86390 1
506357 99506357 1001 86380 86390 1
506335 99506335 1001 86380 86390 1
506390 99506390 1001 86380 86390 1
506118 99506118 1001 86380 86390 1
506171 99506171 1001 86380 86390 1
506133 99506133 1001 86380 86390 1
506074 99506074 1001 86380 86390 1
506645 99506645 1001 86380 86390 1
506607 99506607 1001 86380 86390 1
506790 99506790 1001 86380 86390 1
506599 99506599 1001 86380 86390 1
506694 99506694 1001 86380 86390 1
506709 99506709 1001 86380 86390 1
507363 99507363 1001 86380 86390 1
507331 99507331 1001 86380 86390 1
507158 99507158 1001 86380 86390 1
507072 99507072 1001 86380 86390 1
507073 99507073 1001 86380 86390 1
507003 99507003 1001 86380 86390 1
506838 99506838 1001 86380 86390 1
506813 99506813 1001 86380 86390 1
507497 99507497 1001 86380 86390 1
507555 99507555 1001 86380 86390 1
508084 99508084 1001 86380 86390 1
508126 99508126 1001 86380 86390 1
507884 99507884 1001 86380 86390 1
507936 99507936 1001 86380 86390 1
507926 99507926 1001 86380 86390 1
507643 99507643 1001 86380 86390 1
507700 99507700 1001 86380 86390 1
508375 99508375 1001 86380 86390 1
508289 99508289 1001 86380 86390 1
509062 99509062 1001 86380 86390 1
508997 99508997 1001 86380 86390 1
508796 99508796 1001 86380 86390 1
508862 99508862 1001 86380 86390 1
508708 99508708 1001 86380 86390 1
508736 99508736 1001 86380 86390 1
508672 99508672 1001 86380 86390 1
508635 99508635 1001 86380 86390 1
508534 99508534 1001 86380 86390 1
508625 99508625 1001 86380 86390 1
508496 99508496 1001 86380 86390 1
508654 99508654 1001 86380 86390 1
508577 99508577 1001 86380 86390 1
508595 99508595 1001 86380 86390 1
508608 99508608 1001 86380 86390 1
509217 99509217 1001 86380 86390 1
509790 99509790 1001 86380 86390 1
509696 99509696 1001 86380 86390 1
509608 99509608 1001 86380 86390 1
509680 99509680 1001 86380 86390 1
509478 99509478 1001 86380 86390 1
510031 99510031 1001 86380 86390 1
510084 99510084 1001 86380 86390 1
510062 99510062 1001 86380 86390 1
510726 99510726 1001 86380 86390 1
510710 99510710 1001 86380 86390 1
510380 99510380 1001 86380 86390 1
510319 99510319 1001 86380 86390 1
510349 99510349 1001 86380 86390 1
510337 99510337 1001 86380 86390 1
510293 99510293 1001 86380 86390 1
510139 99510139 1001 86380 86390 1
510779 99510779 1001 86380 86390 1
510844 99510844 1001 86380 86390 1
510877 99510877 1001 86380 86390 1
511413 99511413 1001 86380 86390 1
511535 99511535 1001 86380 86390 1
511395 99511395 1001 86380 86390 1
511473 99511473 1001 86380 86390 1
511258 99511258 1001 86380 86390 1
511207 99511207 1001 86380 86390 1
511259 99511259 1001 86380 86390 1
511184 99511184 1001 86380 86390 1
510950 99510950 1001 86380 86390 1
511004 99511004 1001 86380 86390 1
511043 99511043 1001 86380 86390 1
510966 99510966 1001 86380 86390 1
511087 99511087 1001 86380 86390 1
511715 99511715 1001 86380 86390 1
511690 99511690 1001 86380 86390 1
511575 99511575 1001 86380 86390 1
512334 99512334 1001 86380 86390 1
512356 99512356 1001 86380 86390 1
512044 99512044 1001 86380 86390 1
512111 99512111 1001 86380 86390 1
512037 99512037 1001 86380 86390 1
512065 99512065 1001 86380 86390 1
512093 99512093 1001 86380 86390 1
512042 99512042 1001 86380 86390 1
511810 99511810 1001 86380 86390 1
511815 99511815 1001 86380 86390 1
511818 99511818 1001 86380 86390 1
511859 99511859 1001 86380 86390 1
511951 99511951 1001 86380 86390 1
512526 99512526 1001 86380 86390 1
512436 99512436 1001 86380 86390 1
512566 99512566 1001 86380 86390 1
512505 99512505 1001 86380 86390 1
513015 99513015 1001 86380 86390 1
513094 99513094 1001 86380 86390 1
513006 99513006 1001 86380 86390 1
512818 99512818 1001 86380 86390 1
512870 99512870 1001 86380 86390 1
512889 99512889 1001 86380 86390 1
512917 99512917 1001 86380 86390 1
512956 99512956 1001 86380 86390 1
512999 99512999 1001 86380 86390 1
512630 99512630 1001 86380 86390 1
512721 99512721 1001 86380 86390 1
513376 99513376 1001 86380 86390 1
513274 99513274 1001 86380 86390 1
513211 99513211 1001 86380 86390 1
513252 99513252 1001 86380 86390 1
513995 99513995 1001 86380 86390 1
513879 99513879 1001 86380 86390 1
513893 99513893 1001 86380 86390 1
514007 99514007 1001 86380 86390 1
513960 99513960 1001 86380 86390 1
513861 99513861 1001 86380 86390 1
513765 99513765 1001 86380 86390 1
513795 99513795 1001 86380 86390 1
513629 99513629 1001 86380 86390 1
513811 99513811 1001 86380 86390 1
513412 99513412 1001 86380 86390 1
513558 99513558 1001 86380 86390 1
514172 99514172 1001 86380 86390 1
514121 99514121 1001 86380 86390 1
514045 99514045 1001 86380 86390 1
514124 99514124 1001 86380 86390 1
514203 99514203 1001 86380 86390 1
514205 99514205 1001 86380 86390 1
514858 99514858 1001 86380 86390 1
514787 99514787 1001 86380 86390 1
514847 99514847 1001 86380 86390 1
514674 99514674 1001 86380 86390 1
514851 99514851 1001 86380 86390 1
515062 99515062 1001 86380 86390 1
515014 99515014 1001 86380 86390 1
514967 99514967 1001 86380 86390 1
514970 99514970 1001 86380 86390 1
515633 99515633 1001 86380 86390 1
515570 99515570 1001 86380 86390 1
515513 99515513 1001 86380 86390 1
515406 99515406 1001 86380 86390 1
515419 99515419 1001 86380 86390 1
515460 99515460 1001 86380 86390 1
515128 99515128 1001 86380 86390 1
515212 99515212 1001 86380 86390 1
515854 99515854 1001 86380 86390 1
515833 99515833 1001 86380 86390 1
516317 99516317 1001 86380 86390 1
516328 99516328 1001 86380 86390 1
516444 99516444 1001 86380 86390 1
515930 99515930 1001 86380 86390 1
515978 99515978 1001 86380 86390 1
516663 99516663 1001 86380 86390 1
516678 99516678 1001 86380 86390 1
516593 99516593 1001 86380 86390 1
517305 99517305 1001 86380 86390 1
517148 99517148 1001 86380 86390 1
517332 99517332 1001 86380 86390 1
517040 99517040 1001 86380 86390 1
517103 99517103 1001 86380 86390 1
516935 99516935 1001 86380 86390 1
516742 99516742 1001 86380 86390 1
516758 99516758 1001 86380 86390 1
516735 99516735 1001 86380 86390 1
517382 99517382 1001 86380 86390 1
518149 99518149 1001 86380 86390 1
517901 99517901 1001 86380 86390 1
517929 99517929 1001 86380 86390 1
517555 99517555 1001 86380 86390 1
517558 99517558 1001 86380 86390 1
518198 99518198 1001 86380 86390 1
518305 99518305 1001 86380 86390 1
518929 99518929 1001 86380 86390 1
518815 99518815 1001 86380 86390 1
518986 99518986 1001 86380 86390 1
518687 99518687 1001 86380 86390 1
518781 99518781 1001 86380 86390 1
518499 99518499 1001 86380 86390 1
519002 99519002 1001 86380 86390 1
518990 99518990 1001 86380 86390 1
518991 99518991 1001 86380 86390 1
519057 99519057 1001 86380 86390 1
519097 99519097 1001 86380 86390 1
519739 99519739 1001 86380 86390 1
519715 99519715 1001 86380 86390 1
519756 99519756 1001 86380 86390 1
519457 99519457 1001 86380 86390 1
519563 99519563 1001 86380 86390 1
519461 99519461 1001 86380 86390 1
519513 99519513 1001 86380 86390 1
519411 99519411 1001 86380 86390 1
519232 99519232 1001 86380 86390 1
519342 99519342 1001 86380 86390 1
519882 99519882 1001 86380 86390 1
520460 99520460 1001 86380 86390 1
520530 99520530 1001 86380 86390 1
520295 99520295 1001 86380 86390 1
520276 99520276 1001 86380 86390 1
520211 99520211 1001 86380 86390 1
520762 99520762 1001 86380 86390 1
520789 99520789 1001 86380 86390 1
520753 99520753 1001 86380 86390 1
521300 99521300 1001 86380 86390 1
521420 99521420 1001 86380 86390 1
521319 99521319 1001 86380 86390 1
521298 99521298 1001 86380 86390 1
521376 99521376 1001 86380 86390 1
521071 99521071 1001 86380 86390 1
521091 99521091 1001 86380 86390 1
520890 99520890 1001 86380 86390 1
520880 99520880 1001 86380 86390 1
521543 99521543 1001 86380 86390 1
521478 99521478 1001 86380 86390 1
521519 99521519 1001 86380 86390 1
521495 99521495 1001 86380 86390 1
521640 99521640 1001 86380 86390 1
522242 99522242 1001 86380 86390 1
522224 99522224 1001 86380 86390 1
522149 99522149 1001 86380 86390 1
522176 99522176 1001 86380 86390 1
522061 99522061 1001 86380 86390 1
521999 99521999 1001 86380 86390 1
522003 99522003 1001 86380 86390 1
521991 99521991 1001 86380 86390 1
521889 99521889 1001 86380 86390 1
522020 99522020 1001 86380 86390 1
521762 99521762 1001 86380 86390 1
521752 99521752 1001 86380 86390 1
521796 99521796 1001 86380 86390 1
522384 99522384 1001 86380 86390 1
522348 99522348 1001 86380 86390 1
523033 99523033 1001 86380 86390 1
522944 99522944 1001 86380 86390 1
522867 99522867 1001 86380 86390 1
522844 99522844 1001 86380 86390 1
522706 99522706 1001 86380 86390 1
522525 99522525 1001 86380 86390 1
522669 99522669 1001 86380 86390 1
522544 99522544 1001 86380 86390 1
522597 99522597 1001 86380 86390 1
523245 99523245 1001 86380 86390 1
523208 99523208 1001 86380 86390 1
523247 99523247 1001 86380 86390 1
523315 99523315 1001 86380 86390 1
523164 99523164 1001 86380 86390 1
523204 99523204 1001 86380 86390 1
523767 99523767 1001 86380 86390 1
523851 99523851 1001 86380 86390 1
523800 99523800 1001 86380 86390 1
523935 99523935 1001 86380 86390 1
523598 99523598 1001 86380 86390 1
523665 99523665 1001 86380 86390 1
523733 99523733 1001 86380 86390 1
523708 99523708 1001 86380 86390 1
523543 99523543 1001 86380 86390 1
523363 99523363 1001 86380 86390 1
523406 99523406 1001 86380 86390 1
523525 99523525 1001 86380 86390 1
523449 99523449 1001 86380 86390 1
524136 99524136 1001 86380 86390 1
524000 99524000 1001 86380 86390 1
524107 99524107 1001 86380 86390 1
524031 99524031 1001 86380 86390 1
524070 99524070 1001 86380 86390 1
524769 99524769 1001 86380 86390 1
524663 99524663 1001 86380 86390 1
524703 99524703 1001 86380 86390 1
524430 99524430 1001 86380 86390 1
524459 99524459 1001 86380 86390 1
524215 99524215 1001 86380 86390 1
524270 99524270 1001 86380 86390 1
524284 99524284 1001 86380 86390 1
524223 99524223 1001 86380 86390 1
524249 99524249 1001 86380 86390 1
524808 99524808 1001 86380 86390 1
524854 99524854 1001 86380 86390 1
524894 99524894 1001 86380 86390 1
525494 99525494 1001 86380 86390 1
525546 99525546 1001 86380 86390 1
525382 99525382 1001 86380 86390 1
525233 99525233 1001 86380 86390 1
525067 99525067 1001 86380 86390 1
525019 99525019 1001 86380 86390 1
525178 99525178 1001 86380 86390 1
525075 99525075 1001 86380 86390 1
525089 99525089 1001 86380 86390 1
525039 99525039 1001 86380 86390 1
525792 99525792 1001 86380 86390 1
526231 99526231 1001 86380 86390 1
526240 99526240 1001 86380 86390 1
526077 99526077 1001 86380 86390 1
526168 99526168 1001 86380 86390 1
526119 99526119 1001 86380 86390 1
526162 99526162 1001 86380 86390 1
525816 99525816 1001 86380 86390 1
525871 99525871 1001 86380 86390 1
525963 99525963 1001 86380 86390 1
525905 99525905 1001 86380 86390 1
526487 99526487 1001 86380 86390 1
526219 99526219 1001 86380 86390 1
526506 99526506 1001 86380 86390 1
526535 99526535 1001 86380 86390 1
526614 99526614 1001 86380 86390 1
527083 99527083 1001 86380 86390 1
527215 99527215 1001 86380 86390 1
527071 99527071 1001 86380 86390 1
527140 99527140 1001 86380 86390 1
527064 99527064 1001 86380 86390 1
527235 99527235 1001 86380 86390 1
527054 99527054 1001 86380 86390 1
527056 99527056 1001 86380 86390 1
526971 99526971 1001 86380 86390 1
526836 99526836 1001 86380 86390 1
526681 99526681 1001 86380 86390 1
526669 99526669 1001 86380 86390 1
526705 99526705 1001 86380 86390 1
527389 99527389 1001 86380 86390 1
527396 99527396 1001 86380 86390 1
527372 99527372 1001 86380 86390 1
527271 99527271 1001 86380 86390 1
527927 99527927 1001 86380 86390 1
527846 99527846 1001 86380 86390 1
527821 99527821 1001 86380 86390 1
527707 99527707 1001 86380 86390 1
527533 99527533 1001 86380 86390 1
527586 99527586 1001 86380 86390 1
527535 99527535 1001 86380 86390 1
527561 99527561 1001 86380 86390 1
527653 99527653 1001 86380 86390 1
527605 99527605 1001 86380 86390 1
527657 99527657 1001 86380 86390 1
527570 99527570 1001 86380 86390 1
527648 99527648 1001 86380 86390 1
528166 99528166 1001 86380 86390 1
528155 99528155 1001 86380 86390 1
528168 99528168 1001 86380 86390 1
528236 99528236 1001 86380 86390 1
528838 99528838 1001 86380 86390 1
528712 99528712 1001 86380 86390 1
528739 99528739 1001 86380 86390 1
528752 99528752 1001 86380 86390 1
528818 99528818 1001 86380 86390 1
528730 99528730 1001 86380 86390 1
528893 99528893 1001 86380 86390 1
528490 99528490 1001 86380 86390 1
528611 99528611 1001 86380 86390 1
528535 99528535 1001 86380 86390 1
528652 99528652 1001 86380 86390 1
528510 99528510 1001 86380 86390 1
528630 99528630 1001 86380 86390 1
528360 99528360 1001 86380 86390 1
528456 99528456 1001 86380 86390 1
528432 99528432 1001 86380 86390 1
528368 99528368 1001 86380 86390 1
528357 99528357 1001 86380 86390 1
529028 99529028 1001 86380 86390 1
529055 99529055 1001 86380 86390 1
529008 99529008 1001 86380 86390 1
529078 99529078 1001 86380 86390 1
529726 99529726 1001 86380 86390 1
529563 99529563 1001 86380 86390 1
529683 99529683 1001 86380 86390 1
529530 99529530 1001 86380 86390 1
529485 99529485 1001 86380 86390 1
529434 99529434 1001 86380 86390 1
529333 99529333 1001 86380 86390 1
529324 99529324 1001 86380 86390 1
529337 99529337 1001 86380 86390 1
529418 99529418 1001 86380 86390 1
529315 99529315 1001 86380 86390 1
529232 99529232 1001 86380 86390 1
529897 99529897 1001 86380 86390 1
529771 99529771 1001 86380 86390 1
530506 99530506 1001 86380 86390 1
530510 99530510 1001 86380 86390 1
530312 99530312 1001 86380 86390 1
530287 99530287 1001 86380 86390 1
530250 99530250 1001 86380 86390 1
530342 99530342 1001 86380 86390 1
530202 99530202 1001 86380 86390 1
530039 99530039 1001 86380 86390 1
530003 99530003 1001 86380 86390 1
530017 99530017 1001 86380 86390 1
529992 99529992 1001 86380 86390 1
530747 99530747 1001 86380 86390 1
531357 99531357 1001 86380 86390 1
531234 99531234 1001 86380 86390 1
531338 99531338 1001 86380 86390 1
531149 99531149 1001 86380 86390 1
531175 99531175 1001 86380 86390 1
531063 99531063 1001 86380 86390 1
531117 99531117 1001 86380 86390 1
531143 99531143 1001 86380 86390 1
531105 99531105 1001 86380 86390 1
530975 99530975 1001 86380 86390 1
531159 99531159 1001 86380 86390 1
531147 99531147 1001 86380 86390 1
530895 99530895 1001 86380 86390 1
531496 99531496 1001 86380 86390 1
532016 99532016 1001 86380 86390 1
532108 99532108 1001 86380 86390 1
532127 99532127 1001 86380 86390 1
531705 99531705 1001 86380 86390 1
531642 99531642 1001 86380 86390 1
531708 99531708 1001 86380 86390 1
531605 99531605 1001 86380 86390 1
531620 99531620 1001 86380 86390 1
531763 99531763 1001 86380 86390 1
531623 99531623 1001 86380 86390 1
531688 99531688 1001 86380 86390 1
532359 99532359 1001 86380 86390 1
531794 99531794 1001 86380 86390 1
532327 99532327 1001 86380 86390 1
532395 99532395 1001 86380 86390 1
532831 99532831 1001 86380 86390 1
532915 99532915 1001 86380 86390 1
532818 99532818 1001 86380 86390 1
532799 99532799 1001 86380 86390 1
532568 99532568 1001 86380 86390 1
532443 99532443 1001 86380 86390 1
532472 99532472 1001 86380 86390 1
533112 99533112 1001 86380 86390 1
533210 99533210 1001 86380 86390 1
533041 99533041 1001 86380 86390 1
533796 99533796 1001 86380 86390 1
533850 99533850 1001 86380 86390 1
533806 99533806 1001 86380 86390 1
533529 99533529 1001 86380 86390 1
533607 99533607 1001 86380 86390 1
533611 99533611 1001 86380 86390 1
533612 99533612 1001 86380 86390 1
533319 99533319 1001 86380 86390 1
533921 99533921 1001 86380 86390 1
534004 99534004 1001 86380 86390 1
534639 99534639 1001 86380 86390 1
534628 99534628 1001 86380 86390 1
534512 99534512 1001 86380 86390 1
534591 99534591 1001 86380 86390 1
534445 99534445 1001 86380 86390 1
534187 99534187 1001 86380 86390 1
534722 99534722 1001 86380 86390 1
534864 99534864 1001 86380 86390 1
534828 99534828 1001 86380 86390 1
534730 99534730 1001 86380 86390 1
535435 99535435 1001 86380 86390 1
535397 99535397 1001 86380 86390 1
535398 99535398 1001 86380 86390 1
535347 99535347 1001 86380 86390 1
535414 99535414 1001 86380 86390 1
535394 99535394 1001 86380 86390 1
535280 99535280 1001 86380 86390 1
535216 99535216 1001 86380 86390 1
535102 99535102 1001 86380 86390 1
535277 99535277 1001 86380 86390 1
534955 99534955 1001 86380 86390 1
534970 99534970 1001 86380 86390 1
535074 99535074 1001 86380 86390 1
534984 99534984 1001 86380 86390 1
534973 99534973 1001 86380 86390 1
534952 99534952 1001 86380 86390 1
535004 99535004 1001 86380 86390 1
535561 99535561 1001 86380 86390 1
535615 99535615 1001 86380 86390 1
535636 99535636 1001 86380 86390 1
536171 99536171 1001 86380 86390 1
536280 99536280 1001 86380 86390 1
536153 99536153 1001 86380 86390 1
536194 99536194 1001 86380 86390 1
535994 99535994 1001 86380 86390 1
535745 99535745 1001 86380 86390 1
536413 99536413 1001 86380 86390 1
536428 99536428 1001 86380 86390 1
536506 99536506 1001 86380 86390 1
536507 99536507 1001 86380 86390 1
536472 99536472 1001 86380 86390 1
536527 99536527 1001 86380 86390 1
537013 99537013 1001 86380 86390 1
537043 99537043 1001 86380 86390 1
536931 99536931 1001 86380 86390 1
536645 99536645 1001 86380 86390 1
536649 99536649 1001 86380 86390 1
536707 99536707 1001 86380 86390 1
537212 99537212 1001 86380 86390 1
537203 99537203 1001 86380 86390 1
537327 99537327 1001 86380 86390 1
537805 99537805 1001 86380 86390 1
537806 99537806 1001 86380 86390 1
537773 99537773 1001 86380 86390 1
537738 99537738 1001 86380 86390 1
537611 99537611 1001 86380 86390 1
537690 99537690 1001 86380 86390 1
537718 99537718 1001 86380 86390 1
537434 99537434 1001 86380 86390 1
537384 99537384 1001 86380 86390 1
538048 99538048 1001 86380 86390 1
538040 99538040 1001 86380 86390 1
538044 99538044 1001 86380 86390 1
538070 99538070 1001 86380 86390 1
538005 99538005 1001 86380 86390 1
538046 99538046 1001 86380 86390 1
538702 99538702 1001 86380 86390 1
538703 99538703 1001 86380 86390 1
538669 99538669 1001 86380 86390 1
538696 99538696 1001 86380 86390 1
538645 99538645 1001 86380 86390 1
538762 99538762 1001 86380 86390 1
538506 99538506 1001 86380 86390 1
538209 99538209 1001 86380 86390 1
538397 99538397 1001 86380 86390 1
538929 99538929 1001 86380 86390 1
538995 99538995 1001 86380 86390 1
538881 99538881 1001 86380 86390 1
538884 99538884 1001 86380 86390 1
538964 99538964 1001 86380 86390 1
539607 99539607 1001 86380 86390 1
539595 99539595 1001 86380 86390 1
539523 99539523 1001 86380 86390 1
539378 99539378 1001 86380 86390 1
539418 99539418 1001 86380 86390 1
539342 99539342 1001 86380 86390 1
539176 99539176 1001 86380 86390 1
539202 99539202 1001 86380 86390 1
539179 99539179 1001 86380 86390 1
539182 99539182 1001 86380 86390 1
539144 99539144 1001 86380 86390 1
539158 99539158 1001 86380 86390 1
539201 99539201 1001 86380 86390 1
539731 99539731 1001 86380 86390 1
539734 99539734 1001 86380 86390 1
539701 99539701 1001 86380 86390 1
540275 99540275 1001 86380 86390 1
540407 99540407 1001 86380 86390 1
540358 99540358 1001 86380 86390 1
540426 99540426 1001 86380 86390 1
540211 99540211 1001 86380 86390 1
540173 99540173 1001 86380 86390 1
540239 99540239 1001 86380 86390 1
539873 99539873 1001 86380 86390 1
539866 99539866 1001 86380 86390 1
539871 99539871 1001 86380 86390 1
540656 99540656 1001 86380 86390 1
540657 99540657 1001 86380 86390 1
540632 99540632 1001 86380 86390 1
540476 99540476 1001 86380 86390 1
541255 99541255 1001 86380 86390 1
541206 99541206 1001 86380 86390 1
541264 99541264 1001 86380 86390 1
541248 99541248 1001 86380 86390 1
541289 99541289 1001 86380 86390 1
541068 99541068 1001 86380 86390 1
540711 99540711 1001 86380 86390 1
540716 99540716 1001 86380 86390 1
540717 99540717 1001 86380 86390 1
540873 99540873 1001 86380 86390 1
540770 99540770 1001 86380 86390 1
540810 99540810 1001 86380 86390 1
541317 99541317 1001 86380 86390 1
541461 99541461 1001 86380 86390 1
541487 99541487 1001 86380 86390 1
541372 99541372 1001 86380 86390 1
541467 99541467 1001 86380 86390 1
541455 99541455 1001 86380 86390 1
541445 99541445 1001 86380 86390 1
542006 99542006 1001 86380 86390 1
542093 99542093 1001 86380 86390 1
542035 99542035 1001 86380 86390 1
542062 99542062 1001 86380 86390 1
541735 99541735 1001 86380 86390 1
541711 99541711 1001 86380 86390 1
541712 99541712 1001 86380 86390 1
541725 99541725 1001 86380 86390 1
541883 99541883 1001 86380 86390 1
541548 99541548 1001 86380 86390 1
542237 99542237 1001 86380 86390 1
542150 99542150 1001 86380 86390 1
542782 99542782 1001 86380 86390 1
542887 99542887 1001 86380 86390 1
542888 99542888 1001 86380 86390 1
542901 99542901 1001 86380 86390 1
542902 99542902 1001 86380 86390 1
542801 99542801 1001 86380 86390 1
542560 99542560 1001 86380 86390 1
542550 99542550 1001 86380 86390 1
542577 99542577 1001 86380 86390 1
542617 99542617 1001 86380 86390 1
542542 99542542 1001 86380 86390 1
542673 99542673 1001 86380 86390 1
542597 99542597 1001 86380 86390 1
542382 99542382 1001 86380 86390 1
542435 99542435 1001 86380 86390 1
542450 99542450 1001 86380 86390 1
542337 99542337 1001 86380 86390 1
542983 99542983 1001 86380 86390 1
543048 99543048 1001 86380 86390 1
543001 99543001 1001 86380 86390 1
543663 99543663 1001 86380 86390 1
543756 99543756 1001 86380 86390 1
543691 99543691 1001 86380 86390 1
543480 99543480 1001 86380 86390 1
543445 99543445 1001 86380 86390 1
543458 99543458 1001 86380 86390 1
543300 99543300 1001 86380 86390 1
543160 99543160 1001 86380 86390 1
543885 99543885 1001 86380 86390 1
544537 99544537 1001 86380 86390 1
544429 99544429 1001 86380 86390 1
544136 99544136 1001 86380 86390 1
544013 99544013 1001 86380 86390 1
544041 99544041 1001 86380 86390 1
500801 983 1001 29421 29721 1
503540 966 1002 37876 45763 1
400310 99400310 1001 86380 86390 1
400345 99400345 1001 86380 86390 1
400633 99400633 1001 86380 86390 1
401177 99401177 1001 86380 86390 1
401172 99401172 1001 86380 86390 1
401305 99401305 1001 86380 86390 1
401342 99401342 1001 86380 86390 1
401302 99401302 1001 86380 86390 1
401440 99401440 1001 86380 86390 1
401628 99401628 1001 86380 86390 1
401676 99401676 1001 86380 86390 1
401814 99401814 1001 86380 86390 1
401821 99401821 1001 86380 86390 1
401740 99401740 1001 86380 86390 1
401908 99401908 1001 86380 86390 1
402023 99402023 1001 86380 86390 1
402190 99402190 1001 86380 86390 1
402192 99402192 1001 86380 86390 1
402337 99402337 1001 86380 86390 1
402284 99402284 1001 86380 86390 1
402384 99402384 1001 86380 86390 1
402515 99402515 1001 86380 86390 1
402587 99402587 1001 86380 86390 1
402636 99402636 1001 86380 86390 1
402583 99402583 1001 86380 86390 1
402917 99402917 1001 86380 86390 1
403140 99403140 1001 86380 86390 1
403179 99403179 1001 86380 86390 1
403477 99403477 1001 86380 86390 1
403506 99403506 1001 86380 86390 1
403719 99403719 1001 86380 86390 1
403710 99403710 1001 86380 86390 1
403667 99403667 1001 86380 86390 1
403668 99403668 1001 86380 86390 1
404296 99404296 1001 86380 86390 1
404597 99404597 1001 86380 86390 1
404668 99404668 1001 86380 86390 1
404649 99404649 1001 86380 86390 1
405088 99405088 1001 86380 86390 1
405182 99405182 1001 86380 86390 1
405261 99405261 1001 86380 86390 1
405246 99405246 1001 86380 86390 1
405400 99405400 1001 86380 86390 1
405482 99405482 1001 86380 86390 1
405700 99405700 1001 86380 86390 1
405783 99405783 1001 86380 86390 1
405826 99405826 1001 86380 86390 1
406032 99406032 1001 86380 86390 1
406177 99406177 1001 86380 86390 1
406148 99406148 1001 86380 86390 1
406643 99406643 1001 86380 86390 1
406887 99406887 1001 86380 86390 1
407019 99407019 1001 86380 86390 1
407074 99407074 1001 86380 86390 1
407414 99407414 1001 86380 86390 1
407440 99407440 1001 86380 86390 1
407496 99407496 1001 86380 86390 1
407557 99407557 1001 86380 86390 1
407513 99407513 1001 86380 86390 1
407853 99407853 1001 86380 86390 1
407919 99407919 1001 86380 86390 1
408092 99408092 1001 86380 86390 1
408501 99408501 1001 86380 86390 1
408469 99408469 1001 86380 86390 1
409004 99409004 1001 86380 86390 1
409105 99409105 1001 86380 86390 1
409256 99409256 1001 86380 86390 1
409308 99409308 1001 86380 86390 1
409459 99409459 1001 86380 86390 1
409560 99409560 1001 86380 86390 1
409545 99409545 1001 86380 86390 1
409548 99409548 1001 86380 86390 1
409625 99409625 1001 86380 86390 1
409647 99409647 1001 86380 86390 1
409930 99409930 1001 86380 86390 1
410058 99410058 1001 86380 86390 1
410190 99410190 1001 86380 86390 1
410305 99410305 1001 86380 86390 1
410615 99410615 1001 86380 86390 1
410627 99410627 1001 86380 86390 1
410854 99410854 1001 86380 86390 1
410881 99410881 1001 86380 86390 1
410998 99410998 1001 86380 86390 1
411196 99411196 1001 86380 86390 1
411504 99411504 1001 86380 86390 1
411811 99411811 1001 86380 86390 1
411782 99411782 1001 86380 86390 1
411753 99411753 1001 86380 86390 1
411910 99411910 1001 86380 86390 1
412125 99412125 1001 86380 86390 1
412234 99412234 1001 86380 86390 1
412311 99412311 1001 86380 86390 1
413297 99413297 1001 86380 86390 1
413459 99413459 1001 86380 86390 1
413612 99413612 1001 86380 86390 1
413471 99413471 1001 86380 86390 1
413113 99413113 1001 86380 86390 1
413087 99413087 1001 86380 86390 1
413019 99413019 1001 86380 86390 1
413172 99413172 1001 86380 86390 1
412969 99412969 1001 86380 86390 1
412721 99412721 1001 86380 86390 1
412865 99412865 1001 86380 86390 1
412654 99412654 1001 86380 86390 1
412539 99412539 1001 86380 86390 1
414013 99414013 1001 86380 86390 1
413786 99413786 1001 86380 86390 1
413707 99413707 1001 86380 86390 1
413909 99413909 1001 86380 86390 1
415138 99415138 1001 86380 86390 1
414637 99414637 1001 86380 86390 1
414674 99414674 1001 86380 86390 1
414895 99414895 1001 86380 86390 1
414778 99414778 1001 86380 86390 1
414621 99414621 1001 86380 86390 1
414668 99414668 1001 86380 86390 1
414602 99414602 1001 86380 86390 1
414584 99414584 1001 86380 86390 1
414406 99414406 1001 86380 86390 1
414280 99414280 1001 86380 86390 1
414334 99414334 1001 86380 86390 1
414282 99414282 1001 86380 86390 1
415505 99415505 1001 86380 86390 1
415430 99415430 1001 86380 86390 1
416842 99416842 1001 86380 86390 1
416960 99416960 1001 86380 86390 1
416747 99416747 1001 86380 86390 1
416856 99416856 1001 86380 86390 1
416408 99416408 1001 86380 86390 1
416192 99416192 1001 86380 86390 1
416510 99416510 1001 86380 86390 1
415988 99415988 1001 86380 86390 1
416057 99416057 1001 86380 86390 1
416123 99416123 1001 86380 86390 1
415891 99415891 1001 86380 86390 1
415848 99415848 1001 86380 86390 1
417354 99417354 1001 86380 86390 1
417259 99417259 1001 86380 86390 1
417343 99417343 1001 86380 86390 1
417035 99417035 1001 86380 86390 1
417351 99417351 1001 86380 86390 1
417431 99417431 1001 86380 86390 1
418458 99418458 1001 86380 86390 1
418555 99418555 1001 86380 86390 1
418751 99418751 1001 86380 86390 1
418588 99418588 1001 86380 86390 1
418282 99418282 1001 86380 86390 1
418308 99418308 1001 86380 86390 1
418046 99418046 1001 86380 86390 1
417948 99417948 1001 86380 86390 1
417734 99417734 1001 86380 86390 1
419003 99419003 1001 86380 86390 1
419041 99419041 1001 86380 86390 1
418925 99418925 1001 86380 86390 1
420238 99420238 1001 86380 86390 1
420179 99420179 1001 86380 86390 1
420341 99420341 1001 86380 86390 1
419813 99419813 1001 86380 86390 1
419274 99419274 1001 86380 86390 1
419555 99419555 1001 86380 86390 1
419368 99419368 1001 86380 86390 1
420646 99420646 1001 86380 86390 1
420493 99420493 1001 86380 86390 1
420780 99420780 1001 86380 86390 1
421735 99421735 1001 86380 86390 1
421380 99421380 1001 86380 86390 1
421443 99421443 1001 86380 86390 1
421467 99421467 1001 86380 86390 1
421424 99421424 1001 86380 86390 1
421686 99421686 1001 86380 86390 1
421139 99421139 1001 86380 86390 1
422152 99422152 1001 86380 86390 1
422466 99422466 1001 86380 86390 1
423690 99423690 1001 86380 86390 1
423638 99423638 1001 86380 86390 1
423111 99423111 1001 86380 86390 1
423159 99423159 1001 86380 86390 1
423242 99423242 1001 86380 86390 1
423107 99423107 1001 86380 86390 1
423148 99423148 1001 86380 86390 1
422980 99422980 1001 86380 86390 1
422534 99422534 1001 86380 86390 1
422815 99422815 1001 86380 86390 1
423803 99423803 1001 86380 86390 1
425363 99425363 1001 86380 86390 1
424993 99424993 1001 86380 86390 1
424998 99424998 1001 86380 86390 1
424917 99424917 1001 86380 86390 1
424772 99424772 1001 86380 86390 1
424638 99424638 1001 86380 86390 1
424447 99424447 1001 86380 86390 1
424232 99424232 1001 86380 86390 1
424205 99424205 1001 86380 86390 1
424528 99424528 1001 86380 86390 1
425474 99425474 1001 86380 86390 1
425506 99425506 1001 86380 86390 1
426920 99426920 1001 86380 86390 1
426399 99426399 1001 86380 86390 1
426654 99426654 1001 86380 86390 1
426165 99426165 1001 86380 86390 1
426235 99426235 1001 86380 86390 1
425858 99425858 1001 86380 86390 1
427391 99427391 1001 86380 86390 1
427252 99427252 1001 86380 86390 1
427388 99427388 1001 86380 86390 1
428587 99428587 1001 86380 86390 1
428441 99428441 1001 86380 86390 1
428550 99428550 1001 86380 86390 1
428429 99428429 1001 86380 86390 1
428508 99428508 1001 86380 86390 1
428039 99428039 1001 86380 86390 1
428007 99428007 1001 86380 86390 1
428130 99428130 1001 86380 86390 1
428202 99428202 1001 86380 86390 1
428181 99428181 1001 86380 86390 1
428056 99428056 1001 86380 86390 1
427880 99427880 1001 86380 86390 1
427904 99427904 1001 86380 86390 1
427905 99427905 1001 86380 86390 1
427538 99427538 1001 86380 86390 1
428817 99428817 1001 86380 86390 1
429090 99429090 1001 86380 86390 1
430059 99430059 1001 86380 86390 1
430208 99430208 1001 86380 86390 1
429776 99429776 1001 86380 86390 1
429743 99429743 1001 86380 86390 1
429917 99429917 1001 86380 86390 1
429945 99429945 1001 86380 86390 1
429209 99429209 1001 86380 86390 1
429376 99429376 1001 86380 86390 1
429220 99429220 1001 86380 86390 1
430616 99430616 1001 86380 86390 1
430641 99430641 1001 86380 86390 1
430694 99430694 1001 86380 86390 1
430542 99430542 1001 86380 86390 1
431941 99431941 1001 86380 86390 1
431772 99431772 1001 86380 86390 1
431677 99431677 1001 86380 86390 1
431948 99431948 1001 86380 86390 1
431975 99431975 1001 86380 86390 1
431930 99431930 1001 86380 86390 1
431628 99431628 1001 86380 86390 1
431532 99431532 1001 86380 86390 1
431386 99431386 1001 86380 86390 1
431602 99431602 1001 86380 86390 1
430947 99430947 1001 86380 86390 1
431047 99431047 1001 86380 86390 1
431075 99431075 1001 86380 86390 1
430907 99430907 1001 86380 86390 1
432116 99432116 1001 86380 86390 1
432210 99432210 1001 86380 86390 1
432213 99432213 1001 86380 86390 1
432286 99432286 1001 86380 86390 1
433485 99433485 1001 86380 86390 1
433344 99433344 1001 86380 86390 1
433349 99433349 1001 86380 86390 1
433200 99433200 1001 86380 86390 1
433262 99433262 1001 86380 86390 1
432649 99432649 1001 86380 86390 1
432553 99432553 1001 86380 86390 1
434094 99434094 1001 86380 86390 1
433864 99433864 1001 86380 86390 1
433755 99433755 1001 86380 86390 1
435342 99435342 1001 86380 86390 1
435165 99435165 1001 86380 86390 1
434819 99434819 1001 86380 86390 1
434719 99434719 1001 86380 86390 1
434978 99434978 1001 86380 86390 1
434911 99434911 1001 86380 86390 1
434264 99434264 1001 86380 86390 1
434215 99434215 1001 86380 86390 1
434483 99434483 1001 86380 86390 1
434460 99434460 1001 86380 86390 1
434390 99434390 1001 86380 86390 1
436833 99436833 1001 86380 86390 1
437015 99437015 1001 86380 86390 1
437035 99437035 1001 86380 86390 1
436822 99436822 1001 86380 86390 1
437039 99437039 1001 86380 86390 1
436450 99436450 1001 86380 86390 1
436423 99436423 1001 86380 86390 1
436524 99436524 1001 86380 86390 1
436008 99436008 1001 86380 86390 1
436168 99436168 1001 86380 86390 1
435947 99435947 1001 86380 86390 1
300082 99300082 1001 86380 86390 1
300084 99300084 1001 86380 86390 1
300548 99300548 1001 86380 86390 1
300692 99300692 1001 86380 86390 1
300579 99300579 1001 86380 86390 1
300607 99300607 1001 86380 86390 1
300485 99300485 1001 86380 86390 1
300423 99300423 1001 86380 86390 1
300488 99300488 1001 86380 86390 1
300490 99300490 1001 86380 86390 1
300322 99300322 1001 86380 86390 1
300481 99300481 1001 86380 86390 1
300469 99300469 1001 86380 86390 1
300227 99300227 1001 86380 86390 1
300229 99300229 1001 86380 86390 1
300113 99300113 1001 86380 86390 1
300140 99300140 1001 86380 86390 1
300245 99300245 1001 86380 86390 1
300274 99300274 1001 86380 86390 1
300210 99300210 1001 86380 86390 1
300850 99300850 1001 86380 86390 1
300734 99300734 1001 86380 86390 1
300866 99300866 1001 86380 86390 1
301427 99301427 1001 86380 86390 1
301531 99301531 1001 86380 86390 1
301220 99301220 1001 86380 86390 1
301223 99301223 1001 86380 86390 1
301269 99301269 1001 86380 86390 1
300999 99300999 1001 86380 86390 1
301099 99301099 1001 86380 86390 1
301564 99301564 1001 86380 86390 1
302330 99302330 1001 86380 86390 1
302323 99302323 1001 86380 86390 1
302222 99302222 1001 86380 86390 1
302275 99302275 1001 86380 86390 1
302340 99302340 1001 86380 86390 1
302047 99302047 1001 86380 86390 1
302061 99302061 1001 86380 86390 1
301772 99301772 1001 86380 86390 1
302507 99302507 1001 86380 86390 1
303015 99303015 1001 86380 86390 1
303177 99303177 1001 86380 86390 1
303114 99303114 1001 86380 86390 1
303196 99303196 1001 86380 86390 1
302989 99302989 1001 86380 86390 1
302838 99302838 1001 86380 86390 1
302894 99302894 1001 86380 86390 1
302896 99302896 1001 86380 86390 1
302665 99302665 1001 86380 86390 1
302761 99302761 1001 86380 86390 1
302751 99302751 1001 86380 86390 1
304004 99304004 1001 86380 86390 1
303871 99303871 1001 86380 86390 1
303975 99303975 1001 86380 86390 1
303901 99303901 1001 86380 86390 1
303685 99303685 1001 86380 86390 1
303750 99303750 1001 86380 86390 1
303757 99303757 1001 86380 86390 1
303516 99303516 1001 86380 86390 1
303607 99303607 1001 86380 86390 1
303556 99303556 1001 86380 86390 1
303483 99303483 1001 86380 86390 1
303549 99303549 1001 86380 86390 1
303588 99303588 1001 86380 86390 1
303563 99303563 1001 86380 86390 1
304213 99304213 1001 86380 86390 1
304162 99304162 1001 86380 86390 1
304201 99304201 1001 86380 86390 1
304203 99304203 1001 86380 86390 1
304165 99304165 1001 86380 86390 1
304217 99304217 1001 86380 86390 1
304156 99304156 1001 86380 86390 1
304222 99304222 1001 86380 86390 1
304197 99304197 1001 86380 86390 1
304094 99304094 1001 86380 86390 1
304642 99304642 1001 86380 86390 1
304343 99304343 1001 86380 86390 1
304367 99304367 1001 86380 86390 1
304942 99304942 1001 86380 86390 1
304956 99304956 1001 86380 86390 1
305637 99305637 1001 86380 86390 1
305644 99305644 1001 86380 86390 1
305516 99305516 1001 86380 86390 1
305441 99305441 1001 86380 86390 1
305359 99305359 1001 86380 86390 1
305463 99305463 1001 86380 86390 1
305116 99305116 1001 86380 86390 1
305168 99305168 1001 86380 86390 1
305272 99305272 1001 86380 86390 1
500169 99500169 1001 86380 86390 1
500008 99500008 1001 86380 86390 1
500035 99500035 1001 86380 86390 1
500773 99500773 1001 86380 86390 1
500807 99500807 1001 86380 86390 1
500671 99500671 1001 86380 86390 1
500480 99500480 1001 86380 86390 1
500545 99500545 1001 86380 86390 1
500460 99500460 1001 86380 86390 1
500474 99500474 1001 86380 86390 1
500387 99500387 1001 86380 86390 1
500299 99500299 1001 86380 86390 1
500325 99500325 1001 86380 86390 1
500224 99500224 1001 86380 86390 1
500914 99500914 1001 86380 86390 1
500916 99500916 1001 86380 86390 1
500825 99500825 1001 86380 86390 1
500826 99500826 1001 86380 86390 1
500857 99500857 1001 86380 86390 1
501638 99501638 1001 86380 86390 1
501639 99501639 1001 86380 86390 1
501500 99501500 1001 86380 86390 1
501374 99501374 1001 86380 86390 1
501389 99501389 1001 86380 86390 1
501233 99501233 1001 86380 86390 1
501406 99501406 1001 86380 86390 1
501176 99501176 1001 86380 86390 1
501202 99501202 1001 86380 86390 1
501218 99501218 1001 86380 86390 1
501173 99501173 1001 86380 86390 1
501806 99501806 1001 86380 86390 1
501744 99501744 1001 86380 86390 1
501789 99501789 1001 86380 86390 1
502390 99502390 1001 86380 86390 1
502404 99502404 1001 86380 86390 1
502417 99502417 1001 86380 86390 1
502431 99502431 1001 86380 86390 1
502441 99502441 1001 86380 86390 1
502375 99502375 1001 86380 86390 1
502237 99502237 1001 86380 86390 1
502136 99502136 1001 86380 86390 1
502126 99502126 1001 86380 86390 1
502089 99502089 1001 86380 86390 1
501858 99501858 1001 86380 86390 1
501890 99501890 1001 86380 86390 1
501956 99501956 1001 86380 86390 1
501895 99501895 1001 86380 86390 1
501922 99501922 1001 86380 86390 1
502543 99502543 1001 86380 86390 1
502637 99502637 1001 86380 86390 1
502601 99502601 1001 86380 86390 1
502485 99502485 1001 86380 86390 1
502602 99502602 1001 86380 86390 1
502630 99502630 1001 86380 86390 1
502579 99502579 1001 86380 86390 1
503095 99503095 1001 86380 86390 1
503049 99503049 1001 86380 86390 1
502982 99502982 1001 86380 86390 1
502855 99502855 1001 86380 86390 1
502778 99502778 1001 86380 86390 1
502794 99502794 1001 86380 86390 1
502823 99502823 1001 86380 86390 1
502851 99502851 1001 86380 86390 1
502683 99502683 1001 86380 86390 1
503383 99503383 1001 86380 86390 1
503384 99503384 1001 86380 86390 1
503425 99503425 1001 86380 86390 1
503299 99503299 1001 86380 86390 1
503979 99503979 1001 86380 86390 1
504009 99504009 1001 86380 86390 1
504037 99504037 1001 86380 86390 1
504076 99504076 1001 86380 86390 1
504051 99504051 1001 86380 86390 1
503835 99503835 1001 86380 86390 1
503735 99503735 1001 86380 86390 1
503827 99503827 1001 86380 86390 1
503804 99503804 1001 86380 86390 1
503769 99503769 1001 86380 86390 1
503550 99503550 1001 86380 86390 1
503628 99503628 1001 86380 86390 1
503617 99503617 1001 86380 86390 1
503527 99503527 1001 86380 86390 1
503626 99503626 1001 86380 86390 1
504138 99504138 1001 86380 86390 1
504944 99504944 1001 86380 86390 1
504759 99504759 1001 86380 86390 1
504717 99504717 1001 86380 86390 1
504351 99504351 1001 86380 86390 1
504496 99504496 1001 86380 86390 1
504420 99504420 1001 86380 86390 1
504993 99504993 1001 86380 86390 1
505076 99505076 1001 86380 86390 1
504974 99504974 1001 86380 86390 1
505762 99505762 1001 86380 86390 1
505766 99505766 1001 86380 86390 1
505483 99505483 1001 86380 86390 1
505189 99505189 1001 86380 86390 1
505348 99505348 1001 86380 86390 1
505183 99505183 1001 86380 86390 1
505809 99505809 1001 86380 86390 1
505803 99505803 1001 86380 86390 1
505947 99505947 1001 86380 86390 1
506443 99506443 1001 86380 86390 1
506566 99506566 1001 86380 86390 1
506488 99506488 1001 86380 86390 1
506248 99506248 1001 86380 86390 1
506366 99506366 1001 86380 86390 1
506315 99506315 1001 86380 86390 1
506254 99506254 1001 86380 86390 1
506014 99506014 1001 86380 86390 1
506788 99506788 1001 86380 86390 1
506789 99506789 1001 86380 86390 1
507333 99507333 1001 86380 86390 1
507393 99507393 1001 86380 86390 1
507220 99507220 1001 86380 86390 1
507362 99507362 1001 86380 86390 1
507286 99507286 1001 86380 86390 1
507377 99507377 1001 86380 86390 1
507402 99507402 1001 86380 86390 1
507241 99507241 1001 86380 86390 1
507027 99507027 1001 86380 86390 1
507053 99507053 1001 86380 86390 1
506901 99506901 1001 86380 86390 1
506863 99506863 1001 86380 86390 1
506980 99506980 1001 86380 86390 1
507511 99507511 1001 86380 86390 1
507589 99507589 1001 86380 86390 1
507433 99507433 1001 86380 86390 1
507592 99507592 1001 86380 86390 1
507425 99507425 1001 86380 86390 1
507426 99507426 1001 86380 86390 1
507519 99507519 1001 86380 86390 1
507597 99507597 1001 86380 86390 1
507509 99507509 1001 86380 86390 1
507983 99507983 1001 86380 86390 1
507871 99507871 1001 86380 86390 1
507777 99507777 1001 86380 86390 1
507831 99507831 1001 86380 86390 1
507664 99507664 1001 86380 86390 1
508313 99508313 1001 86380 86390 1
508938 99508938 1001 86380 86390 1
508875 99508875 1001 86380 86390 1
508906 99508906 1001 86380 86390 1
509010 99509010 1001 86380 86390 1
508689 99508689 1001 86380 86390 1
508676 99508676 1001 86380 86390 1
508724 99508724 1001 86380 86390 1
508842 99508842 1001 86380 86390 1
508605 99508605 1001 86380 86390 1
509266 99509266 1001 86380 86390 1
509254 99509254 1001 86380 86390 1
509154 99509154 1001 86380 86390 1
509233 99509233 1001 86380 86390 1
509221 99509221 1001 86380 86390 1
509812 99509812 1001 86380 86390 1
509722 99509722 1001 86380 86390 1
509749 99509749 1001 86380 86390 1
509876 99509876 1001 86380 86390 1
509740 99509740 1001 86380 86390 1
509880 99509880 1001 86380 86390 1
509768 99509768 1001 86380 86390 1
509846 99509846 1001 86380 86390 1
509632 99509632 1001 86380 86390 1
509594 99509594 1001 86380 86390 1
509558 99509558 1001 86380 86390 1
509603 99509603 1001 86380 86390 1
509500 99509500 1001 86380 86390 1
509474 99509474 1001 86380 86390 1
509294 99509294 1001 86380 86390 1
509417 99509417 1001 86380 86390 1
509456 99509456 1001 86380 86390 1
509289 99509289 1001 86380 86390 1
509304 99509304 1001 86380 86390 1
510044 99510044 1001 86380 86390 1
509918 99509918 1001 86380 86390 1
510101 99510101 1001 86380 86390 1
510037 99510037 1001 86380 86390 1
510651 99510651 1001 86380 86390 1
510639 99510639 1001 86380 86390 1
510727 99510727 1001 86380 86390 1
510695 99510695 1001 86380 86390 1
510577 99510577 1001 86380 86390 1
510668 99510668 1001 86380 86390 1
510686 99510686 1001 86380 86390 1
510459 99510459 1001 86380 86390 1
510374 99510374 1001 86380 86390 1
510441 99510441 1001 86380 86390 1
510506 99510506 1001 86380 86390 1
510314 99510314 1001 86380 86390 1
510212 99510212 1001 86380 86390 1
510164 99510164 1001 86380 86390 1
510113 99510113 1001 86380 86390 1
510737 99510737 1001 86380 86390 1
510896 99510896 1001 86380 86390 1
510794 99510794 1001 86380 86390 1
510900 99510900 1001 86380 86390 1
510838 99510838 1001 86380 86390 1
510814 99510814 1001 86380 86390 1
511425 99511425 1001 86380 86390 1
511449 99511449 1001 86380 86390 1
511143 99511143 1001 86380 86390 1
511239 99511239 1001 86380 86390 1
511344 99511344 1001 86380 86390 1
511102 99511102 1001 86380 86390 1
511082 99511082 1001 86380 86390 1
511619 99511619 1001 86380 86390 1
511584 99511584 1001 86380 86390 1
511676 99511676 1001 86380 86390 1
511797 99511797 1001 86380 86390 1
511868 99511868 1001 86380 86390 1
511830 99511830 1001 86380 86390 1
511869 99511869 1001 86380 86390 1
512546 99512546 1001 86380 86390 1
512513 99512513 1001 86380 86390 1
513004 99513004 1001 86380 86390 1
513196 99513196 1001 86380 86390 1
513036 99513036 1001 86380 86390 1
512929 99512929 1001 86380 86390 1
512865 99512865 1001 86380 86390 1
512945 99512945 1001 86380 86390 1
512972 99512972 1001 86380 86390 1
512690 99512690 1001 86380 86390 1
512669 99512669 1001 86380 86390 1
512695 99512695 1001 86380 86390 1
512734 99512734 1001 86380 86390 1
512618 99512618 1001 86380 86390 1
512683 99512683 1001 86380 86390 1
512737 99512737 1001 86380 86390 1
512674 99512674 1001 86380 86390 1
513241 99513241 1001 86380 86390 1
513217 99513217 1001 86380 86390 1
513213 99513213 1001 86380 86390 1
513943 99513943 1001 86380 86390 1
513905 99513905 1001 86380 86390 1
514010 99514010 1001 86380 86390 1
513952 99513952 1001 86380 86390 1
513728 99513728 1001 86380 86390 1
513690 99513690 1001 86380 86390 1
513490 99513490 1001 86380 86390 1
513494 99513494 1001 86380 86390 1
514132 99514132 1001 86380 86390 1
514199 99514199 1001 86380 86390 1
514235 99514235 1001 86380 86390 1
514826 99514826 1001 86380 86390 1
514706 99514706 1001 86380 86390 1
514812 99514812 1001 86380 86390 1
514726 99514726 1001 86380 86390 1
514491 99514491 1001 86380 86390 1
514586 99514586 1001 86380 86390 1
514279 99514279 1001 86380 86390 1
514395 99514395 1001 86380 86390 1
514269 99514269 1001 86380 86390 1
514259 99514259 1001 86380 86390 1
514275 99514275 1001 86380 86390 1
514861 99514861 1001 86380 86390 1
515006 99515006 1001 86380 86390 1
515516 99515516 1001 86380 86390 1
515483 99515483 1001 86380 86390 1
515561 99515561 1001 86380 86390 1
515588 99515588 1001 86380 86390 1
515665 99515665 1001 86380 86390 1
515604 99515604 1001 86380 86390 1
515554 99515554 1001 86380 86390 1
515632 99515632 1001 86380 86390 1
515441 99515441 1001 86380 86390 1
515370 99515370 1001 86380 86390 1
515412 99515412 1001 86380 86390 1
515361 99515361 1001 86380 86390 1
515163 99515163 1001 86380 86390 1
515176 99515176 1001 86380 86390 1
515798 99515798 1001 86380 86390 1
515762 99515762 1001 86380 86390 1
515766 99515766 1001 86380 86390 1
515779 99515779 1001 86380 86390 1
515869 99515869 1001 86380 86390 1
516348 99516348 1001 86380 86390 1
516429 99516429 1001 86380 86390 1
516107 99516107 1001 86380 86390 1
516263 99516263 1001 86380 86390 1
515959 99515959 1001 86380 86390 1
516026 99516026 1001 86380 86390 1
515962 99515962 1001 86380 86390 1
515900 99515900 1001 86380 86390 1
516589 99516589 1001 86380 86390 1
516514 99516514 1001 86380 86390 1
516697 99516697 1001 86380 86390 1
516660 99516660 1001 86380 86390 1
517135 99517135 1001 86380 86390 1
517294 99517294 1001 86380 86390 1
517014 99517014 1001 86380 86390 1
517079 99517079 1001 86380 86390 1
517068 99517068 1001 86380 86390 1
516980 99516980 1001 86380 86390 1
517109 99517109 1001 86380 86390 1
517072 99517072 1001 86380 86390 1
516845 99516845 1001 86380 86390 1
516835 99516835 1001 86380 86390 1
516917 99516917 1001 86380 86390 1
517540 99517540 1001 86380 86390 1
518159 99518159 1001 86380 86390 1
518112 99518112 1001 86380 86390 1
518088 99518088 1001 86380 86390 1
518151 99518151 1001 86380 86390 1
518097 99518097 1001 86380 86390 1
517788 99517788 1001 86380 86390 1
517912 99517912 1001 86380 86390 1
517623 99517623 1001 86380 86390 1
517560 99517560 1001 86380 86390 1
517626 99517626 1001 86380 86390 1
518213 99518213 1001 86380 86390 1
518217 99518217 1001 86380 86390 1
518321 99518321 1001 86380 86390 1
518207 99518207 1001 86380 86390 1
518287 99518287 1001 86380 86390 1
518795 99518795 1001 86380 86390 1
518661 99518661 1001 86380 86390 1
518394 99518394 1001 86380 86390 1
518571 99518571 1001 86380 86390 1
519079 99519079 1001 86380 86390 1
519020 99519020 1001 86380 86390 1
519771 99519771 1001 86380 86390 1
519685 99519685 1001 86380 86390 1
519362 99519362 1001 86380 86390 1
519388 99519388 1001 86380 86390 1
519207 99519207 1001 86380 86390 1
519199 99519199 1001 86380 86390 1
519239 99519239 1001 86380 86390 1
519387 99519387 1001 86380 86390 1
519890 99519890 1001 86380 86390 1
519981 99519981 1001 86380 86390 1
519906 99519906 1001 86380 86390 1
519844 99519844 1001 86380 86390 1
519921 99519921 1001 86380 86390 1
520282 99520282 1001 86380 86390 1
520375 99520375 1001 86380 86390 1
520352 99520352 1001 86380 86390 1
520395 99520395 1001 86380 86390 1
520240 99520240 1001 86380 86390 1
520178 99520178 1001 86380 86390 1
520706 99520706 1001 86380 86390 1
520732 99520732 1001 86380 86390 1
520683 99520683 1001 86380 86390 1
520748 99520748 1001 86380 86390 1
520711 99520711 1001 86380 86390 1
520803 99520803 1001 86380 86390 1
521365 99521365 1001 86380 86390 1
521304 99521304 1001 86380 86390 1
521281 99521281 1001 86380 86390 1
521400 99521400 1001 86380 86390 1
521272 99521272 1001 86380 86390 1
521055 99521055 1001 86380 86390 1
521186 99521186 1001 86380 86390 1
521083 99521083 1001 86380 86390 1
521177 99521177 1001 86380 86390 1
521220 99521220 1001 86380 86390 1
520884 99520884 1001 86380 86390 1
520861 99520861 1001 86380 86390 1
520888 99520888 1001 86380 86390 1
520970 99520970 1001 86380 86390 1
520947 99520947 1001 86380 86390 1
521671 99521671 1001 86380 86390 1
521555 99521555 1001 86380 86390 1
521647 99521647 1001 86380 86390 1
521547 99521547 1001 86380 86390 1
521614 99521614 1001 86380 86390 1
521653 99521653 1001 86380 86390 1
521499 99521499 1001 86380 86390 1
522207 99522207 1001 86380 86390 1
522240 99522240 1001 86380 86390 1
522253 99522253 1001 86380 86390 1
521972 99521972 1001 86380 86390 1
521910 99521910 1001 86380 86390 1
522001 99522001 1001 86380 86390 1
521754 99521754 1001 86380 86390 1
521785 99521785 1001 86380 86390 1
521876 99521876 1001 86380 86390 1
521748 99521748 1001 86380 86390 1
521723 99521723 1001 86380 86390 1
522383 99522383 1001 86380 86390 1
522398 99522398 1001 86380 86390 1
522489 99522489 1001 86380 86390 1
522414 99522414 1001 86380 86390 1
522364 99522364 1001 86380 86390 1
522392 99522392 1001 86380 86390 1
523029 99523029 1001 86380 86390 1
523076 99523076 1001 86380 86390 1
523012 99523012 1001 86380 86390 1
522837 99522837 1001 86380 86390 1
522734 99522734 1001 86380 86390 1
522692 99522692 1001 86380 86390 1
522618 99522618 1001 86380 86390 1
522529 99522529 1001 86380 86390 1
522516 99522516 1001 86380 86390 1
522638 99522638 1001 86380 86390 1
523133 99523133 1001 86380 86390 1
523150 99523150 1001 86380 86390 1
523282 99523282 1001 86380 86390 1
523296 99523296 1001 86380 86390 1
523857 99523857 1001 86380 86390 1
523809 99523809 1001 86380 86390 1
523937 99523937 1001 86380 86390 1
523734 99523734 1001 86380 86390 1
523736 99523736 1001 86380 86390 1
523596 99523596 1001 86380 86390 1
523478 99523478 1001 86380 86390 1
523533 99523533 1001 86380 86390 1
524003 99524003 1001 86380 86390 1
524081 99524081 1001 86380 86390 1
524571 99524571 1001 86380 86390 1
524702 99524702 1001 86380 86390 1
524638 99524638 1001 86380 86390 1
524690 99524690 1001 86380 86390 1
524640 99524640 1001 86380 86390 1
524500 99524500 1001 86380 86390 1
524376 99524376 1001 86380 86390 1
524482 99524482 1001 86380 86390 1
524405 99524405 1001 86380 86390 1
524294 99524294 1001 86380 86390 1
524192 99524192 1001 86380 86390 1
524198 99524198 1001 86380 86390 1
524794 99524794 1001 86380 86390 1
524795 99524795 1001 86380 86390 1
524860 99524860 1001 86380 86390 1
524852 99524852 1001 86380 86390 1
524841 99524841 1001 86380 86390 1
524829 99524829 1001 86380 86390 1
524869 99524869 1001 86380 86390 1
525507 99525507 1001 86380 86390 1
525570 99525570 1001 86380 86390 1
525436 99525436 1001 86380 86390 1
525451 99525451 1001 86380 86390 1
525581 99525581 1001 86380 86390 1
525465 99525465 1001 86380 86390 1
525288 99525288 1001 86380 86390 1
525338 99525338 1001 86380 86390 1
525643 99525643 1001 86380 86390 1
526258 99526258 1001 86380 86390 1
526400 99526400 1001 86380 86390 1
526416 99526416 1001 86380 86390 1
526371 99526371 1001 86380 86390 1
526167 99526167 1001 86380 86390 1
526054 99526054 1001 86380 86390 1
526084 99526084 1001 86380 86390 1
525923 99525923 1001 86380 86390 1
525962 99525962 1001 86380 86390 1
525809 99525809 1001 86380 86390 1
525874 99525874 1001 86380 86390 1
525863 99525863 1001 86380 86390 1
526473 99526473 1001 86380 86390 1
526499 99526499 1001 86380 86390 1
526602 99526602 1001 86380 86390 1
526628 99526628 1001 86380 86390 1
526586 99526586 1001 86380 86390 1
526458 99526458 1001 86380 86390 1
526471 99526471 1001 86380 86390 1
527219 99527219 1001 86380 86390 1
527227 99527227 1001 86380 86390 1
527152 99527152 1001 86380 86390 1
527230 99527230 1001 86380 86390 1
527194 99527194 1001 86380 86390 1
527238 99527238 1001 86380 86390 1
527105 99527105 1001 86380 86390 1
527243 99527243 1001 86380 86390 1
527107 99527107 1001 86380 86390 1
526956 99526956 1001 86380 86390 1
526949 99526949 1001 86380 86390 1
526667 99526667 1001 86380 86390 1
526659 99526659 1001 86380 86390 1
526763 99526763 1001 86380 86390 1
527419 99527419 1001 86380 86390 1
527251 99527251 1001 86380 86390 1
527264 99527264 1001 86380 86390 1
527374 99527374 1001 86380 86390 1
527984 99527984 1001 86380 86390 1
527808 99527808 1001 86380 86390 1
527666 99527666 1001 86380 86390 1
527841 99527841 1001 86380 86390 1
527855 99527855 1001 86380 86390 1
527624 99527624 1001 86380 86390 1
527482 99527482 1001 86380 86390 1
527469 99527469 1001 86380 86390 1
527619 99527619 1001 86380 86390 1
527607 99527607 1001 86380 86390 1
527660 99527660 1001 86380 86390 1
528111 99528111 1001 86380 86390 1
528160 99528160 1001 86380 86390 1
528775 99528775 1001 86380 86390 1
528870 99528870 1001 86380 86390 1
528701 99528701 1001 86380 86390 1
528859 99528859 1001 86380 86390 1
528835 99528835 1001 86380 86390 1
528516 99528516 1001 86380 86390 1
528621 99528621 1001 86380 86390 1
528686 99528686 1001 86380 86390 1
528641 99528641 1001 86380 86390 1
528371 99528371 1001 86380 86390 1
528294 99528294 1001 86380 86390 1
528483 99528483 1001 86380 86390 1
529093 99529093 1001 86380 86390 1
529006 99529006 1001 86380 86390 1
528946 99528946 1001 86380 86390 1
529664 99529664 1001 86380 86390 1
529538 99529538 1001 86380 86390 1
529528 99529528 1001 86380 86390 1
529584 99529584 1001 86380 86390 1
529330 99529330 1001 86380 86390 1
529474 99529474 1001 86380 86390 1
529520 99529520 1001 86380 86390 1
529275 99529275 1001 86380 86390 1
529264 99529264 1001 86380 86390 1
529230 99529230 1001 86380 86390 1
529126 99529126 1001 86380 86390 1
529272 99529272 1001 86380 86390 1
529247 99529247 1001 86380 86390 1
529260 99529260 1001 86380 86390 1
529817 99529817 1001 86380 86390 1
529859 99529859 1001 86380 86390 1
529840 99529840 1001 86380 86390 1
530417 99530417 1001 86380 86390 1
530496 99530496 1001 86380 86390 1
530534 99530534 1001 86380 86390 1
530182 99530182 1001 86380 86390 1
530234 99530234 1001 86380 86390 1
530011 99530011 1001 86380 86390 1
530121 99530121 1001 86380 86390 1
530084 99530084 1001 86380 86390 1
529957 99529957 1001 86380 86390 1
530759 99530759 1001 86380 86390 1
530717 99530717 1001 86380 86390 1
531351 99531351 1001 86380 86390 1
531040 99531040 1001 86380 86390 1
530841 99530841 1001 86380 86390 1
530939 99530939 1001 86380 86390 1
531486 99531486 1001 86380 86390 1
531540 99531540 1001 86380 86390 1
532026 99532026 1001 86380 86390 1
532078 99532078 1001 86380 86390 1
532174 99532174 1001 86380 86390 1
532085 99532085 1001 86380 86390 1
532047 99532047 1001 86380 86390 1
532073 99532073 1001 86380 86390 1
532012 99532012 1001 86380 86390 1
531890 99531890 1001 86380 86390 1
531957 99531957 1001 86380 86390 1
531855 99531855 1001 86380 86390 1
531961 99531961 1001 86380 86390 1
531749 99531749 1001 86380 86390 1
531634 99531634 1001 86380 86390 1
531673 99531673 1001 86380 86390 1
532219 99532219 1001 86380 86390 1
532210 99532210 1001 86380 86390 1
532946 99532946 1001 86380 86390 1
532959 99532959 1001 86380 86390 1
532713 99532713 1001 86380 86390 1
532718 99532718 1001 86380 86390 1
532809 99532809 1001 86380 86390 1
532694 99532694 1001 86380 86390 1
532530 99532530 1001 86380 86390 1
532547 99532547 1001 86380 86390 1
533098 99533098 1001 86380 86390 1
533046 99533046 1001 86380 86390 1
533139 99533139 1001 86380 86390 1
533658 99533658 1001 86380 86390 1
533748 99533748 1001 86380 86390 1
533697 99533697 1001 86380 86390 1
533723 99533723 1001 86380 86390 1
533688 99533688 1001 86380 86390 1
533447 99533447 1001 86380 86390 1
533646 99533646 1001 86380 86390 1
533406 99533406 1001 86380 86390 1
533381 99533381 1001 86380 86390 1
533247 99533247 1001 86380 86390 1
533392 99533392 1001 86380 86390 1
533249 99533249 1001 86380 86390 1
533907 99533907 1001 86380 86390 1
533961 99533961 1001 86380 86390 1
533872 99533872 1001 86380 86390 1
533864 99533864 1001 86380 86390 1
533865 99533865 1001 86380 86390 1
534060 99534060 1001 86380 86390 1
534622 99534622 1001 86380 86390 1
534532 99534532 1001 86380 86390 1
534496 99534496 1001 86380 86390 1
534603 99534603 1001 86380 86390 1
534630 99534630 1001 86380 86390 1
534471 99534471 1001 86380 86390 1
534344 99534344 1001 86380 86390 1
534271 99534271 1001 86380 86390 1
534234 99534234 1001 86380 86390 1
534073 99534073 1001 86380 86390 1
534268 99534268 1001 86380 86390 1
534816 99534816 1001 86380 86390 1
535389 99535389 1001 86380 86390 1
535443 99535443 1001 86380 86390 1
535470 99535470 1001 86380 86390 1
535122 99535122 1001 86380 86390 1
535291 99535291 1001 86380 86390 1
534960 99534960 1001 86380 86390 1
535560 99535560 1001 86380 86390 1
535592 99535592 1001 86380 86390 1
535527 99535527 1001 86380 86390 1
535595 99535595 1001 86380 86390 1
536304 99536304 1001 86380 86390 1
536242 99536242 1001 86380 86390 1
536006 99536006 1001 86380 86390 1
535929 99535929 1001 86380 86390 1
535924 99535924 1001 86380 86390 1
535747 99535747 1001 86380 86390 1
536476 99536476 1001 86380 86390 1
536371 99536371 1001 86380 86390 1
536410 99536410 1001 86380 86390 1
537102 99537102 1001 86380 86390 1
537001 99537001 1001 86380 86390 1
537142 99537142 1001 86380 86390 1
536685 99536685 1001 86380 86390 1
536737 99536737 1001 86380 86390 1
536699 99536699 1001 86380 86390 1
536664 99536664 1001 86380 86390 1
536574 99536574 1001 86380 86390 1
536626 99536626 1001 86380 86390 1
536605 99536605 1001 86380 86390 1
537337 99537337 1001 86380 86390 1
537286 99537286 1001 86380 86390 1
537913 99537913 1001 86380 86390 1
537790 99537790 1001 86380 86390 1
537844 99537844 1001 86380 86390 1
537883 99537883 1001 86380 86390 1
537909 99537909 1001 86380 86390 1
537716 99537716 1001 86380 86390 1
537640 99537640 1001 86380 86390 1
537536 99537536 1001 86380 86390 1
537449 99537449 1001 86380 86390 1
537569 99537569 1001 86380 86390 1
537440 99537440 1001 86380 86390 1
537480 99537480 1001 86380 86390 1
537993 99537993 1001 86380 86390 1
538688 99538688 1001 86380 86390 1
538714 99538714 1001 86380 86390 1
538694 99538694 1001 86380 86390 1
538406 99538406 1001 86380 86390 1
538425 99538425 1001 86380 86390 1
538555 99538555 1001 86380 86390 1
538596 99538596 1001 86380 86390 1
538207 99538207 1001 86380 86390 1
538350 99538350 1001 86380 86390 1
538276 99538276 1001 86380 86390 1
538392 99538392 1001 86380 86390 1
538242 99538242 1001 86380 86390 1
538349 99538349 1001 86380 86390 1
538956 99538956 1001 86380 86390 1
538924 99538924 1001 86380 86390 1
538874 99538874 1001 86380 86390 1
538823 99538823 1001 86380 86390 1
538824 99538824 1001 86380 86390 1
539464 99539464 1001 86380 86390 1
539520 99539520 1001 86380 86390 1
539525 99539525 1001 86380 86390 1
539278 99539278 1001 86380 86390 1
539197 99539197 1001 86380 86390 1
539121 99539121 1001 86380 86390 1
539160 99539160 1001 86380 86390 1
539788 99539788 1001 86380 86390 1
540329 99540329 1001 86380 86390 1
540368 99540368 1001 86380 86390 1
540336 99540336 1001 86380 86390 1
540237 99540237 1001 86380 86390 1
540250 99540250 1001 86380 86390 1
540057 99540057 1001 86380 86390 1
540137 99540137 1001 86380 86390 1
540190 99540190 1001 86380 86390 1
540091 99540091 1001 86380 86390 1
540008 99540008 1001 86380 86390 1
539971 99539971 1001 86380 86390 1
540471 99540471 1001 86380 86390 1
540603 99540603 1001 86380 86390 1
541130 99541130 1001 86380 86390 1
541185 99541185 1001 86380 86390 1
541189 99541189 1001 86380 86390 1
541228 99541228 1001 86380 86390 1
541291 99541291 1001 86380 86390 1
541016 99541016 1001 86380 86390 1
540890 99540890 1001 86380 86390 1
540710 99540710 1001 86380 86390 1
540684 99540684 1001 86380 86390 1
541357 99541357 1001 86380 86390 1
541359 99541359 1001 86380 86390 1
541417 99541417 1001 86380 86390 1
541497 99541497 1001 86380 86390 1
542043 99542043 1001 86380 86390 1
541989 99541989 1001 86380 86390 1
541888 99541888 1001 86380 86390 1
541848 99541848 1001 86380 86390 1
541525 99541525 1001 86380 86390 1
541504 99541504 1001 86380 86390 1
541665 99541665 1001 86380 86390 1
542324 99542324 1001 86380 86390 1
542304 99542304 1001 86380 86390 1
542141 99542141 1001 86380 86390 1
542613 99542613 1001 86380 86390 1
542657 99542657 1001 86380 86390 1
542454 99542454 1001 86380 86390 1
542443 99542443 1001 86380 86390 1
543089 99543089 1001 86380 86390 1
543128 99543128 1001 86380 86390 1
543040 99543040 1001 86380 86390 1
543003 99543003 1001 86380 86390 1
543005 99543005 1001 86380 86390 1
543772 99543772 1001 86380 86390 1
543758 99543758 1001 86380 86390 1
543706 99543706 1001 86380 86390 1
543483 99543483 1001 86380 86390 1
543423 99543423 1001 86380 86390 1
543332 99543332 1001 86380 86390 1
543358 99543358 1001 86380 86390 1
543321 99543321 1001 86380 86390 1
543161 99543161 1001 86380 86390 1
543861 99543861 1001 86380 86390 1
543827 99543827 1001 86380 86390 1
544562 99544562 1001 86380 86390 1
544516 99544516 1001 86380 86390 1
544224 99544224 1001 86380 86390 1
544303 99544303 1001 86380 86390 1
544299 99544299 1001 86380 86390 1
544327 99544327 1001 86380 86390 1
543993 99543993 1001 86380 86390 1
544027 99544027 1001 86380 86390 1
544001 99544001 1001 86380 86390 1
500766 480 1002 38444 52201 1
531385 471 1001 60255 60555 1
400063 99400063 1001 86380 86390 1
400137 99400137 1001 86380 86390 1
400267 99400267 1001 86380 86390 1
400298 99400298 1001 86380 86390 1
400389 99400389 1001 86380 86390 1
400493 99400493 1001 86380 86390 1
400415 99400415 1001 86380 86390 1
400529 99400529 1001 86380 86390 1
400646 99400646 1001 86380 86390 1
400742 99400742 1001 86380 86390 1
401265 99401265 1001 86380 86390 1
401285 99401285 1001 86380 86390 1
401311 99401311 1001 86380 86390 1
401312 99401312 1001 86380 86390 1
401411 99401411 1001 86380 86390 1
401592 99401592 1001 86380 86390 1
402162 99402162 1001 86380 86390 1
402123 99402123 1001 86380 86390 1
402071 99402071 1001 86380 86390 1
402341 99402341 1001 86380 86390 1
402347 99402347 1001 86380 86390 1
402351 99402351 1001 86380 86390 1
402463 99402463 1001 86380 86390 1
402741 99402741 1001 86380 86390 1
402765 99402765 1001 86380 86390 1
402699 99402699 1001 86380 86390 1
403291 99403291 1001 86380 86390 1
403271 99403271 1001 86380 86390 1
403242 99403242 1001 86380 86390 1
403559 99403559 1001 86380 86390 1
403679 99403679 1001 86380 86390 1
403767 99403767 1001 86380 86390 1
404031 99404031 1001 86380 86390 1
404139 99404139 1001 86380 86390 1
404186 99404186 1001 86380 86390 1
404324 99404324 1001 86380 86390 1
404474 99404474 1001 86380 86390 1
404526 99404526 1001 86380 86390 1
404483 99404483 1001 86380 86390 1
404562 99404562 1001 86380 86390 1
404655 99404655 1001 86380 86390 1
404634 99404634 1001 86380 86390 1
404702 99404702 1001 86380 86390 1
404759 99404759 1001 86380 86390 1
404588 99404588 1001 86380 86390 1
404804 99404804 1001 86380 86390 1
405100 99405100 1001 86380 86390 1
405235 99405235 1001 86380 86390 1
405224 99405224 1001 86380 86390 1
405395 99405395 1001 86380 86390 1
405956 99405956 1001 86380 86390 1
406039 99406039 1001 86380 86390 1
406186 99406186 1001 86380 86390 1
406295 99406295 1001 86380 86390 1
406448 99406448 1001 86380 86390 1
406480 99406480 1001 86380 86390 1
407262 99407262 1001 86380 86390 1
407250 99407250 1001 86380 86390 1
407484 99407484 1001 86380 86390 1
407615 99407615 1001 86380 86390 1
407680 99407680 1001 86380 86390 1
407811 99407811 1001 86380 86390 1
408283 99408283 1001 86380 86390 1
408238 99408238 1001 86380 86390 1
408350 99408350 1001 86380 86390 1
408471 99408471 1001 86380 86390 1
408703 99408703 1001 86380 86390 1
408747 99408747 1001 86380 86390 1
408944 99408944 1001 86380 86390 1
409144 99409144 1001 86380 86390 1
409333 99409333 1001 86380 86390 1
409347 99409347 1001 86380 86390 1
409304 99409304 1001 86380 86390 1
409500 99409500 1001 86380 86390 1
409589 99409589 1001 86380 86390 1
409985 99409985 1001 86380 86390 1
410122 99410122 1001 86380 86390 1
410138 99410138 1001 86380 86390 1
410197 99410197 1001 86380 86390 1
410290 99410290 1001 86380 86390 1
410496 99410496 1001 86380 86390 1
410979 99410979 1001 86380 86390 1
411213 99411213 1001 86380 86390 1
411308 99411308 1001 86380 86390 1
411243 99411243 1001 86380 86390 1
411229 99411229 1001 86380 86390 1
411466 99411466 1001 86380 86390 1
411611 99411611 1001 86380 86390 1
411738 99411738 1001 86380 86390 1
411788 99411788 1001 86380 86390 1
412058 99412058 1001 86380 86390 1
413581 99413581 1001 86380 86390 1
413324 99413324 1001 86380 86390 1
413559 99413559 1001 86380 86390 1
413613 99413613 1001 86380 86390 1
413031 99413031 1001 86380 86390 1
413144 99413144 1001 86380 86390 1
413167 99413167 1001 86380 86390 1
413028 99413028 1001 86380 86390 1
412526 99412526 1001 86380 86390 1
412730 99412730 1001 86380 86390 1
413893 99413893 1001 86380 86390 1
413937 99413937 1001 86380 86390 1
413859 99413859 1001 86380 86390 1
414112 99414112 1001 86380 86390 1
415033 99415033 1001 86380 86390 1
415080 99415080 1001 86380 86390 1
415263 99415263 1001 86380 86390 1
415036 99415036 1001 86380 86390 1
415126 99415126 1001 86380 86390 1
414593 99414593 1001 86380 86390 1
414722 99414722 1001 86380 86390 1
414407 99414407 1001 86380 86390 1
414463 99414463 1001 86380 86390 1
414465 99414465 1001 86380 86390 1
414217 99414217 1001 86380 86390 1
415646 99415646 1001 86380 86390 1
414507 99414507 1001 86380 86390 1
415623 99415623 1001 86380 86390 1
415359 99415359 1001 86380 86390 1
415545 99415545 1001 86380 86390 1
416843 99416843 1001 86380 86390 1
416950 99416950 1001 86380 86390 1
416517 99416517 1001 86380 86390 1
416391 99416391 1001 86380 86390 1
416309 99416309 1001 86380 86390 1
415932 99415932 1001 86380 86390 1
415780 99415780 1001 86380 86390 1
417047 99417047 1001 86380 86390 1
417147 99417147 1001 86380 86390 1
417515 99417515 1001 86380 86390 1
418598 99418598 1001 86380 86390 1
418483 99418483 1001 86380 86390 1
418587 99418587 1001 86380 86390 1
418594 99418594 1001 86380 86390 1
418375 99418375 1001 86380 86390 1
418423 99418423 1001 86380 86390 1
417830 99417830 1001 86380 86390 1
417779 99417779 1001 86380 86390 1
417673 99417673 1001 86380 86390 1
418027 99418027 1001 86380 86390 1
419084 99419084 1001 86380 86390 1
419119 99419119 1001 86380 86390 1
420418 99420418 1001 86380 86390 1
419471 99419471 1001 86380 86390 1
419310 99419310 1001 86380 86390 1
421866 99421866 1001 86380 86390 1
421873 99421873 1001 86380 86390 1
421936 99421936 1001 86380 86390 1
421484 99421484 1001 86380 86390 1
421310 99421310 1001 86380 86390 1
421206 99421206 1001 86380 86390 1
421188 99421188 1001 86380 86390 1
421222 99421222 1001 86380 86390 1
421055 99421055 1001 86380 86390 1
422162 99422162 1001 86380 86390 1
422317 99422317 1001 86380 86390 1
422157 99422157 1001 86380 86390 1
423238 99423238 1001 86380 86390 1
423190 99423190 1001 86380 86390 1
422657 99422657 1001 86380 86390 1
422908 99422908 1001 86380 86390 1
422813 99422813 1001 86380 86390 1
422583 99422583 1001 86380 86390 1
422545 99422545 1001 86380 86390 1
422595 99422595 1001 86380 86390 1
423820 99423820 1001 86380 86390 1
423832 99423832 1001 86380 86390 1
423782 99423782 1001 86380 86390 1
424011 99424011 1001 86380 86390 1
425276 99425276 1001 86380 86390 1
424668 99424668 1001 86380 86390 1
424649 99424649 1001 86380 86390 1
424395 99424395 1001 86380 86390 1
424523 99424523 1001 86380 86390 1
425404 99425404 1001 86380 86390 1
426923 99426923 1001 86380 86390 1
426719 99426719 1001 86380 86390 1
427012 99427012 1001 86380 86390 1
426809 99426809 1001 86380 86390 1
426646 99426646 1001 86380 86390 1
426619 99426619 1001 86380 86390 1
425897 99425897 1001 86380 86390 1
425930 99425930 1001 86380 86390 1
426209 99426209 1001 86380 86390 1
427318 99427318 1001 86380 86390 1
427130 99427130 1001 86380 86390 1
427280 99427280 1001 86380 86390 1
427526 99427526 1001 86380 86390 1
428423 99428423 1001 86380 86390 1
428427 99428427 1001 86380 86390 1
428649 99428649 1001 86380 86390 1
428354 99428354 1001 86380 86390 1
428483 99428483 1001 86380 86390 1
428600 99428600 1001 86380 86390 1
428436 99428436 1001 86380 86390 1
428583 99428583 1001 86380 86390 1
428490 99428490 1001 86380 86390 1
427953 99427953 1001 86380 86390 1
427955 99427955 1001 86380 86390 1
428150 99428150 1001 86380 86390 1
427561 99427561 1001 86380 86390 1
427585 99427585 1001 86380 86390 1
428791 99428791 1001 86380 86390 1
430284 99430284 1001 86380 86390 1
430237 99430237 1001 86380 86390 1
429813 99429813 1001 86380 86390 1
429888 99429888 1001 86380 86390 1
429847 99429847 1001 86380 86390 1
429607 99429607 1001 86380 86390 1
429344 99429344 1001 86380 86390 1
429268 99429268 1001 86380 86390 1
429412 99429412 1001 86380 86390 1
429371 99429371 1001 86380 86390 1
429415 99429415 1001 86380 86390 1
429561 99429561 1001 86380 86390 1
430526 99430526 1001 86380 86390 1
430797 99430797 1001 86380 86390 1
430381 99430381 1001 86380 86390 1
430748 99430748 1001 86380 86390 1
430389 99430389 1001 86380 86390 1
430449 99430449 1001 86380 86390 1
430521 99430521 1001 86380 86390 1
431990 99431990 1001 86380 86390 1
431610 99431610 1001 86380 86390 1
431465 99431465 1001 86380 86390 1
431268 99431268 1001 86380 86390 1
431366 99431366 1001 86380 86390 1
431176 99431176 1001 86380 86390 1
430904 99430904 1001 86380 86390 1
430911 99430911 1001 86380 86390 1
432181 99432181 1001 86380 86390 1
432356 99432356 1001 86380 86390 1
432445 99432445 1001 86380 86390 1
433661 99433661 1001 86380 86390 1
433414 99433414 1001 86380 86390 1
433469 99433469 1001 86380 86390 1
433240 99433240 1001 86380 86390 1
433316 99433316 1001 86380 86390 1
433176 99433176 1001 86380 86390 1
433207 99433207 1001 86380 86390 1
432757 99432757 1001 86380 86390 1
433811 99433811 1001 86380 86390 1
433793 99433793 1001 86380 86390 1
434127 99434127 1001 86380 86390 1
435094 99435094 1001 86380 86390 1
435385 99435385 1001 86380 86390 1
435145 99435145 1001 86380 86390 1
435241 99435241 1001 86380 86390 1
435274 99435274 1001 86380 86390 1
434607 99434607 1001 86380 86390 1
434885 99434885 1001 86380 86390 1
434938 99434938 1001 86380 86390 1
434634 99434634 1001 86380 86390 1
434590 99434590 1001 86380 86390 1
434437 99434437 1001 86380 86390 1
434219 99434219 1001 86380 86390 1
435532 99435532 1001 86380 86390 1
435694 99435694 1001 86380 86390 1
435721 99435721 1001 86380 86390 1
436568 99436568 1001 86380 86390 1
436346 99436346 1001 86380 86390 1
436528 99436528 1001 86380 86390 1
436714 99436714 1001 86380 86390 1
436646 99436646 1001 86380 86390 1
436581 99436581 1001 86380 86390 1
436560 99436560 1001 86380 86390 1
300052 99300052 1001 86380 86390 1
300647 99300647 1001 86380 86390 1
300713 99300713 1001 86380 86390 1
300716 99300716 1001 86380 86390 1
300533 99300533 1001 86380 86390 1
300349 99300349 1001 86380 86390 1
300366 99300366 1001 86380 86390 1
300294 99300294 1001 86380 86390 1
300275 99300275 1001 86380 86390 1
300894 99300894 1001 86380 86390 1
300869 99300869 1001 86380 86390 1
300857 99300857 1001 86380 86390 1
300782 99300782 1001 86380 86390 1
300849 99300849 1001 86380 86390 1
300800 99300800 1001 86380 86390 1
300815 99300815 1001 86380 86390 1
301390 99301390 1001 86380 86390 1
301525 99301525 1001 86380 86390 1
301419 99301419 1001 86380 86390 1
301421 99301421 1001 86380 86390 1
301198 99301198 1001 86380 86390 1
301306 99301306 1001 86380 86390 1
300990 99300990 1001 86380 86390 1
300967 99300967 1001 86380 86390 1
301657 99301657 1001 86380 86390 1
302308 99302308 1001 86380 86390 1
302183 99302183 1001 86380 86390 1
302128 99302128 1001 86380 86390 1
302028 99302028 1001 86380 86390 1
302119 99302119 1001 86380 86390 1
301851 99301851 1001 86380 86390 1
301773 99301773 1001 86380 86390 1
301898 99301898 1001 86380 86390 1
302562 99302562 1001 86380 86390 1
302177 99302177 1001 86380 86390 1
302515 99302515 1001 86380 86390 1
303041 99303041 1001 86380 86390 1
303161 99303161 1001 86380 86390 1
302977 99302977 1001 86380 86390 1
302990 99302990 1001 86380 86390 1
302984 99302984 1001 86380 86390 1
302934 99302934 1001 86380 86390 1
302948 99302948 1001 86380 86390 1
302806 99302806 1001 86380 86390 1
302692 99302692 1001 86380 86390 1
302744 99302744 1001 86380 86390 1
302660 99302660 1001 86380 86390 1
302622 99302622 1001 86380 86390 1
302726 99302726 1001 86380 86390 1
303262 99303262 1001 86380 86390 1
303998 99303998 1001 86380 86390 1
304005 99304005 1001 86380 86390 1
304018 99304018 1001 86380 86390 1
304025 99304025 1001 86380 86390 1
303915 99303915 1001 86380 86390 1
303677 99303677 1001 86380 86390 1
303692 99303692 1001 86380 86390 1
303808 99303808 1001 86380 86390 1
303628 99303628 1001 86380 86390 1
303641 99303641 1001 86380 86390 1
303684 99303684 1001 86380 86390 1
303814 99303814 1001 86380 86390 1
303513 99303513 1001 86380 86390 1
303578 99303578 1001 86380 86390 1
303617 99303617 1001 86380 86390 1
304661 99304661 1001 86380 86390 1
304777 99304777 1001 86380 86390 1
304756 99304756 1001 86380 86390 1
304519 99304519 1001 86380 86390 1
304468 99304468 1001 86380 86390 1
304599 99304599 1001 86380 86390 1
304536 99304536 1001 86380 86390 1
304387 99304387 1001 86380 86390 1
304936 99304936 1001 86380 86390 1
304864 99304864 1001 86380 86390 1
304867 99304867 1001 86380 86390 1
305023 99305023 1001 86380 86390 1
305036 99305036 1001 86380 86390 1
305682 99305682 1001 86380 86390 1
305446 99305446 1001 86380 86390 1
305385 99305385 1001 86380 86390 1
305282 99305282 1001 86380 86390 1
305233 99305233 1001 86380 86390 1
305209 99305209 1001 86380 86390 1
305119 99305119 1001 86380 86390 1
305223 99305223 1001 86380 86390 1
305146 99305146 1001 86380 86390 1
305256 99305256 1001 86380 86390 1
500192 99500192 1001 86380 86390 1
500041 99500041 1001 86380 86390 1
500685 99500685 1001 86380 86390 1
500738 99500738 1001 86380 86390 1
500662 99500662 1001 86380 86390 1
500766 99500766 1001 86380 86390 1
500639 99500639 1001 86380 86390 1
500717 99500717 1001 86380 86390 1
500756 99500756 1001 86380 86390 1
500599 99500599 1001 86380 86390 1
500447 99500447 1001 86380 86390 1
500568 99500568 1001 86380 86390 1
500594 99500594 1001 86380 86390 1
500287 99500287 1001 86380 86390 1
500303 99500303 1001 86380 86390 1
500867 99500867 1001 86380 86390 1
500949 99500949 1001 86380 86390 1
500965 99500965 1001 86380 86390 1
501017 99501017 1001 86380 86390 1
501331 99501331 1001 86380 86390 1
501269 99501269 1001 86380 86390 1
501221 99501221 1001 86380 86390 1
501158 99501158 1001 86380 86390 1
501030 99501030 1001 86380 86390 1
501070 99501070 1001 86380 86390 1
501651 99501651 1001 86380 86390 1
501698 99501698 1001 86380 86390 1
501803 99501803 1001 86380 86390 1
502271 99502271 1001 86380 86390 1
502427 99502427 1001 86380 86390 1
502133 99502133 1001 86380 86390 1
501873 99501873 1001 86380 86390 1
501849 99501849 1001 86380 86390 1
502595 99502595 1001 86380 86390 1
502612 99502612 1001 86380 86390 1
502474 99502474 1001 86380 86390 1
503269 99503269 1001 86380 86390 1
503281 99503281 1001 86380 86390 1
503284 99503284 1001 86380 86390 1
503148 99503148 1001 86380 86390 1
503074 99503074 1001 86380 86390 1
502845 99502845 1001 86380 86390 1
503407 99503407 1001 86380 86390 1
503330 99503330 1001 86380 86390 1
503333 99503333 1001 86380 86390 1
503348 99503348 1001 86380 86390 1
503327 99503327 1001 86380 86390 1
504042 99504042 1001 86380 86390 1
503916 99503916 1001 86380 86390 1
504089 99504089 1001 86380 86390 1
503944 99503944 1001 86380 86390 1
503758 99503758 1001 86380 86390 1
503614 99503614 1001 86380 86390 1
503618 99503618 1001 86380 86390 1
503584 99503584 1001 86380 86390 1
503546 99503546 1001 86380 86390 1
504168 99504168 1001 86380 86390 1
504196 99504196 1001 86380 86390 1
504223 99504223 1001 86380 86390 1
504262 99504262 1001 86380 86390 1
504243 99504243 1001 86380 86390 1
504857 99504857 1001 86380 86390 1
504846 99504846 1001 86380 86390 1
504865 99504865 1001 86380 86390 1
504630 99504630 1001 86380 86390 1
504735 99504735 1001 86380 86390 1
504441 99504441 1001 86380 86390 1
505110 99505110 1001 86380 86390 1
505001 99505001 1001 86380 86390 1
505079 99505079 1001 86380 86390 1
505003 99505003 1001 86380 86390 1
505132 99505132 1001 86380 86390 1
505670 99505670 1001 86380 86390 1
505646 99505646 1001 86380 86390 1
505515 99505515 1001 86380 86390 1
505360 99505360 1001 86380 86390 1
505201 99505201 1001 86380 86390 1
505202 99505202 1001 86380 86390 1
505332 99505332 1001 86380 86390 1
505309 99505309 1001 86380 86390 1
505352 99505352 1001 86380 86390 1
505159 99505159 1001 86380 86390 1
505973 99505973 1001 86380 86390 1
506189 99506189 1001 86380 86390 1
506361 99506361 1001 86380 86390 1
506310 99506310 1001 86380 86390 1
506066 99506066 1001 86380 86390 1
506002 99506002 1001 86380 86390 1
506055 99506055 1001 86380 86390 1
506648 99506648 1001 86380 86390 1
506729 99506729 1001 86380 86390 1
506627 99506627 1001 86380 86390 1
506747 99506747 1001 86380 86390 1
507281 99507281 1001 86380 86390 1
507223 99507223 1001 86380 86390 1
507352 99507352 1001 86380 86390 1
507340 99507340 1001 86380 86390 1
507152 99507152 1001 86380 86390 1
507081 99507081 1001 86380 86390 1
507094 99507094 1001 86380 86390 1
507212 99507212 1001 86380 86390 1
507032 99507032 1001 86380 86390 1
506920 99506920 1001 86380 86390 1
506974 99506974 1001 86380 86390 1
506975 99506975 1001 86380 86390 1
506827 99506827 1001 86380 86390 1
507542 99507542 1001 86380 86390 1
507479 99507479 1001 86380 86390 1
507548 99507548 1001 86380 86390 1
508117 99508117 1001 86380 86390 1
507927 99507927 1001 86380 86390 1
507878 99507878 1001 86380 86390 1
507784 99507784 1001 86380 86390 1
507681 99507681 1001 86380 86390 1
507697 99507697 1001 86380 86390 1
507790 99507790 1001 86380 86390 1
507635 99507635 1001 86380 86390 1
507755 99507755 1001 86380 86390 1
508389 99508389 1001 86380 86390 1
508293 99508293 1001 86380 86390 1
508258 99508258 1001 86380 86390 1
509043 99509043 1001 86380 86390 1
508930 99508930 1001 86380 86390 1
508918 99508918 1001 86380 86390 1
508830 99508830 1001 86380 86390 1
508781 99508781 1001 86380 86390 1
508847 99508847 1001 86380 86390 1
508735 99508735 1001 86380 86390 1
508492 99508492 1001 86380 86390 1
509137 99509137 1001 86380 86390 1
509178 99509178 1001 86380 86390 1
509181 99509181 1001 86380 86390 1
509172 99509172 1001 86380 86390 1
509778 99509778 1001 86380 86390 1
509728 99509728 1001 86380 86390 1
509704 99509704 1001 86380 86390 1
509569 99509569 1001 86380 86390 1
509590 99509590 1001 86380 86390 1
509616 99509616 1001 86380 86390 1
509397 99509397 1001 86380 86390 1
509476 99509476 1001 86380 86390 1
509466 99509466 1001 86380 86390 1
509481 99509481 1001 86380 86390 1
509924 99509924 1001 86380 86390 1
509977 99509977 1001 86380 86390 1
510083 99510083 1001 86380 86390 1
509906 99509906 1001 86380 86390 1
510715 99510715 1001 86380 86390 1
510512 99510512 1001 86380 86390 1
510475 99510475 1001 86380 86390 1
510424 99510424 1001 86380 86390 1
510185 99510185 1001 86380 86390 1
510269 99510269 1001 86380 86390 1
510205 99510205 1001 86380 86390 1
510906 99510906 1001 86380 86390 1
510919 99510919 1001 86380 86390 1
510772 99510772 1001 86380 86390 1
511478 99511478 1001 86380 86390 1
511417 99511417 1001 86380 86390 1
511445 99511445 1001 86380 86390 1
511272 99511272 1001 86380 86390 1
511209 99511209 1001 86380 86390 1
511188 99511188 1001 86380 86390 1
510971 99510971 1001 86380 86390 1
511038 99511038 1001 86380 86390 1
510955 99510955 1001 86380 86390 1
511617 99511617 1001 86380 86390 1
511606 99511606 1001 86380 86390 1
511556 99511556 1001 86380 86390 1
512187 99512187 1001 86380 86390 1
512230 99512230 1001 86380 86390 1
512295 99512295 1001 86380 86390 1
511944 99511944 1001 86380 86390 1
511962 99511962 1001 86380 86390 1
511924 99511924 1001 86380 86390 1
511770 99511770 1001 86380 86390 1
512532 99512532 1001 86380 86390 1
512574 99512574 1001 86380 86390 1
512583 99512583 1001 86380 86390 1
513146 99513146 1001 86380 86390 1
513098 99513098 1001 86380 86390 1
513165 99513165 1001 86380 86390 1
512899 99512899 1001 86380 86390 1
512825 99512825 1001 86380 86390 1
512799 99512799 1001 86380 86390 1
512670 99512670 1001 86380 86390 1
512687 99512687 1001 86380 86390 1
513374 99513374 1001 86380 86390 1
513404 99513404 1001 86380 86390 1
513992 99513992 1001 86380 86390 1
513660 99513660 1001 86380 86390 1
513687 99513687 1001 86380 86390 1
513662 99513662 1001 86380 86390 1
513677 99513677 1001 86380 86390 1
513731 99513731 1001 86380 86390 1
513641 99513641 1001 86380 86390 1
513482 99513482 1001 86380 86390 1
513474 99513474 1001 86380 86390 1
514177 99514177 1001 86380 86390 1
514116 99514116 1001 86380 86390 1
514821 99514821 1001 86380 86390 1
514723 99514723 1001 86380 86390 1
514603 99514603 1001 86380 86390 1
514476 99514476 1001 86380 86390 1
514594 99514594 1001 86380 86390 1
514557 99514557 1001 86380 86390 1
514470 99514470 1001 86380 86390 1
514445 99514445 1001 86380 86390 1
514324 99514324 1001 86380 86390 1
514376 99514376 1001 86380 86390 1
514377 99514377 1001 86380 86390 1
514261 99514261 1001 86380 86390 1
514934 99514934 1001 86380 86390 1
514952 99514952 1001 86380 86390 1
514991 99514991 1001 86380 86390 1
515030 99515030 1001 86380 86390 1
515057 99515057 1001 86380 86390 1
514918 99514918 1001 86380 86390 1
515505 99515505 1001 86380 86390 1
515454 99515454 1001 86380 86390 1
515293 99515293 1001 86380 86390 1
515065 99515065 1001 86380 86390 1
515081 99515081 1001 86380 86390 1
515697 99515697 1001 86380 86390 1
516377 99516377 1001 86380 86390 1
516280 99516280 1001 86380 86390 1
516021 99516021 1001 86380 86390 1
515905 99515905 1001 86380 86390 1
516048 99516048 1001 86380 86390 1
516049 99516049 1001 86380 86390 1
516088 99516088 1001 86380 86390 1
516081 99516081 1001 86380 86390 1
516551 99516551 1001 86380 86390 1
517224 99517224 1001 86380 86390 1
517161 99517161 1001 86380 86390 1
517191 99517191 1001 86380 86390 1
517034 99517034 1001 86380 86390 1
517488 99517488 1001 86380 86390 1
517527 99517527 1001 86380 86390 1
517522 99517522 1001 86380 86390 1
517341 99517341 1001 86380 86390 1
517512 99517512 1001 86380 86390 1
518114 99518114 1001 86380 86390 1
518116 99518116 1001 86380 86390 1
517853 99517853 1001 86380 86390 1
517796 99517796 1001 86380 86390 1
517759 99517759 1001 86380 86390 1
517744 99517744 1001 86380 86390 1
517670 99517670 1001 86380 86390 1
518316 99518316 1001 86380 86390 1
518355 99518355 1001 86380 86390 1
518254 99518254 1001 86380 86390 1
518267 99518267 1001 86380 86390 1
518216 99518216 1001 86380 86390 1
518619 99518619 1001 86380 86390 1
518646 99518646 1001 86380 86390 1
518485 99518485 1001 86380 86390 1
518503 99518503 1001 86380 86390 1
518555 99518555 1001 86380 86390 1
518530 99518530 1001 86380 86390 1
518388 99518388 1001 86380 86390 1
518418 99518418 1001 86380 86390 1
518483 99518483 1001 86380 86390 1
519050 99519050 1001 86380 86390 1
519041 99519041 1001 86380 86390 1
519158 99519158 1001 86380 86390 1
519073 99519073 1001 86380 86390 1
519674 99519674 1001 86380 86390 1
519718 99519718 1001 86380 86390 1
519721 99519721 1001 86380 86390 1
519419 99519419 1001 86380 86390 1
519366 99519366 1001 86380 86390 1
520006 99520006 1001 86380 86390 1
519924 99519924 1001 86380 86390 1
519820 99519820 1001 86380 86390 1
520500 99520500 1001 86380 86390 1
520453 99520453 1001 86380 86390 1
520454 99520454 1001 86380 86390 1
520584 99520584 1001 86380 86390 1
520317 99520317 1001 86380 86390 1
520045 99520045 1001 86380 86390 1
520152 99520152 1001 86380 86390 1
520128 99520128 1001 86380 86390 1
520223 99520223 1001 86380 86390 1
520083 99520083 1001 86380 86390 1
520819 99520819 1001 86380 86390 1
521274 99521274 1001 86380 86390 1
521426 99521426 1001 86380 86390 1
520874 99520874 1001 86380 86390 1
521019 99521019 1001 86380 86390 1
520946 99520946 1001 86380 86390 1
521037 99521037 1001 86380 86390 1
520986 99520986 1001 86380 86390 1
521491 99521491 1001 86380 86390 1
521585 99521585 1001 86380 86390 1
521468 99521468 1001 86380 86390 1
521483 99521483 1001 86380 86390 1
522126 99522126 1001 86380 86390 1
522221 99522221 1001 86380 86390 1
522111 99522111 1001 86380 86390 1
522163 99522163 1001 86380 86390 1
522228 99522228 1001 86380 86390 1
521945 99521945 1001 86380 86390 1
521750 99521750 1001 86380 86390 1
522369 99522369 1001 86380 86390 1
522477 99522477 1001 86380 86390 1
[truncated: 4,085,292 more chars]
