# Supplementary material for: Fast and near-optimal monitoring for healthcare acquired infection outbreaks
Source: PLoS Comput Biol. 2019 Sep 16;15(9):e1007284. doi: 10.1371/journal.pcbi.1007284 (PMC6762212; doi:10.1371/journal.pcbi.1007284)
Supplement: S2 Data — (ZIP) [file pcbi.1007284.s007.zip › MobilityLogs2/HAISE_Carilion_all_visits_day_120.txt]

#Person location Sublocation StartTime EndTime Type
433290 306 1001 6960 7317 1
503536 971 1001 67599 67898 1
511859 791 1002 60577 63978 1
514492 1119 1001 30945 31245 1
537039 647 1001 70640 70939 1
400111 99400111 1001 86380 86390 1
400218 99400218 1001 86380 86390 1
400200 99400200 1001 86380 86390 1
400279 99400279 1001 86380 86390 1
400373 99400373 1001 86380 86390 1
400452 99400452 1001 86380 86390 1
400735 99400735 1001 86380 86390 1
400750 99400750 1001 86380 86390 1
401050 99401050 1001 86380 86390 1
401105 99401105 1001 86380 86390 1
401345 99401345 1001 86380 86390 1
401576 99401576 1001 86380 86390 1
401988 99401988 1001 86380 86390 1
402063 99402063 1001 86380 86390 1
402143 99402143 1001 86380 86390 1
402219 99402219 1001 86380 86390 1
402340 99402340 1001 86380 86390 1
402796 99402796 1001 86380 86390 1
403004 99403004 1001 86380 86390 1
403143 99403143 1001 86380 86390 1
403098 99403098 1001 86380 86390 1
403297 99403297 1001 86380 86390 1
403242 99403242 1001 86380 86390 1
403355 99403355 1001 86380 86390 1
403479 99403479 1001 86380 86390 1
403599 99403599 1001 86380 86390 1
403620 99403620 1001 86380 86390 1
403536 99403536 1001 86380 86390 1
403736 99403736 1001 86380 86390 1
403969 99403969 1001 86380 86390 1
404186 99404186 1001 86380 86390 1
404421 99404421 1001 86380 86390 1
404609 99404609 1001 86380 86390 1
404685 99404685 1001 86380 86390 1
404692 99404692 1001 86380 86390 1
404992 99404992 1001 86380 86390 1
405063 99405063 1001 86380 86390 1
405299 99405299 1001 86380 86390 1
405343 99405343 1001 86380 86390 1
405461 99405461 1001 86380 86390 1
405585 99405585 1001 86380 86390 1
405832 99405832 1001 86380 86390 1
405885 99405885 1001 86380 86390 1
406011 99406011 1001 86380 86390 1
406172 99406172 1001 86380 86390 1
406331 99406331 1001 86380 86390 1
406363 99406363 1001 86380 86390 1
406733 99406733 1001 86380 86390 1
407015 99407015 1001 86380 86390 1
406948 99406948 1001 86380 86390 1
407073 99407073 1001 86380 86390 1
407616 99407616 1001 86380 86390 1
407592 99407592 1001 86380 86390 1
407686 99407686 1001 86380 86390 1
407882 99407882 1001 86380 86390 1
407896 99407896 1001 86380 86390 1
408075 99408075 1001 86380 86390 1
408326 99408326 1001 86380 86390 1
408447 99408447 1001 86380 86390 1
408434 99408434 1001 86380 86390 1
408599 99408599 1001 86380 86390 1
408529 99408529 1001 86380 86390 1
408804 99408804 1001 86380 86390 1
409042 99409042 1001 86380 86390 1
409167 99409167 1001 86380 86390 1
409268 99409268 1001 86380 86390 1
409451 99409451 1001 86380 86390 1
409537 99409537 1001 86380 86390 1
409588 99409588 1001 86380 86390 1
409601 99409601 1001 86380 86390 1
409950 99409950 1001 86380 86390 1
410309 99410309 1001 86380 86390 1
410493 99410493 1001 86380 86390 1
410474 99410474 1001 86380 86390 1
411009 99411009 1001 86380 86390 1
412058 99412058 1001 86380 86390 1
412210 99412210 1001 86380 86390 1
412338 99412338 1001 86380 86390 1
412364 99412364 1001 86380 86390 1
412393 99412393 1001 86380 86390 1
413544 99413544 1001 86380 86390 1
413292 99413292 1001 86380 86390 1
413653 99413653 1001 86380 86390 1
413460 99413460 1001 86380 86390 1
413060 99413060 1001 86380 86390 1
412755 99412755 1001 86380 86390 1
412782 99412782 1001 86380 86390 1
412881 99412881 1001 86380 86390 1
412887 99412887 1001 86380 86390 1
413776 99413776 1001 86380 86390 1
414083 99414083 1001 86380 86390 1
415087 99415087 1001 86380 86390 1
414703 99414703 1001 86380 86390 1
414803 99414803 1001 86380 86390 1
414595 99414595 1001 86380 86390 1
414205 99414205 1001 86380 86390 1
414166 99414166 1001 86380 86390 1
414236 99414236 1001 86380 86390 1
415486 99415486 1001 86380 86390 1
415568 99415568 1001 86380 86390 1
416697 99416697 1001 86380 86390 1
416698 99416698 1001 86380 86390 1
416612 99416612 1001 86380 86390 1
416938 99416938 1001 86380 86390 1
416943 99416943 1001 86380 86390 1
416776 99416776 1001 86380 86390 1
416551 99416551 1001 86380 86390 1
416501 99416501 1001 86380 86390 1
416445 99416445 1001 86380 86390 1
416229 99416229 1001 86380 86390 1
416230 99416230 1001 86380 86390 1
415780 99415780 1001 86380 86390 1
415876 99415876 1001 86380 86390 1
415922 99415922 1001 86380 86390 1
417140 99417140 1001 86380 86390 1
417166 99417166 1001 86380 86390 1
417248 99417248 1001 86380 86390 1
417061 99417061 1001 86380 86390 1
417484 99417484 1001 86380 86390 1
418460 99418460 1001 86380 86390 1
418555 99418555 1001 86380 86390 1
418718 99418718 1001 86380 86390 1
418591 99418591 1001 86380 86390 1
418202 99418202 1001 86380 86390 1
418398 99418398 1001 86380 86390 1
418402 99418402 1001 86380 86390 1
418052 99418052 1001 86380 86390 1
418387 99418387 1001 86380 86390 1
418431 99418431 1001 86380 86390 1
417890 99417890 1001 86380 86390 1
418829 99418829 1001 86380 86390 1
419199 99419199 1001 86380 86390 1
418902 99418902 1001 86380 86390 1
418819 99418819 1001 86380 86390 1
420171 99420171 1001 86380 86390 1
420276 99420276 1001 86380 86390 1
420150 99420150 1001 86380 86390 1
419667 99419667 1001 86380 86390 1
419726 99419726 1001 86380 86390 1
420009 99420009 1001 86380 86390 1
419812 99419812 1001 86380 86390 1
419757 99419757 1001 86380 86390 1
419814 99419814 1001 86380 86390 1
419354 99419354 1001 86380 86390 1
419456 99419456 1001 86380 86390 1
419420 99419420 1001 86380 86390 1
420061 99420061 1001 86380 86390 1
420516 99420516 1001 86380 86390 1
420642 99420642 1001 86380 86390 1
422033 99422033 1001 86380 86390 1
422004 99422004 1001 86380 86390 1
421872 99421872 1001 86380 86390 1
421828 99421828 1001 86380 86390 1
421635 99421635 1001 86380 86390 1
421666 99421666 1001 86380 86390 1
421672 99421672 1001 86380 86390 1
421408 99421408 1001 86380 86390 1
421328 99421328 1001 86380 86390 1
421382 99421382 1001 86380 86390 1
422232 99422232 1001 86380 86390 1
422157 99422157 1001 86380 86390 1
422235 99422235 1001 86380 86390 1
423653 99423653 1001 86380 86390 1
423690 99423690 1001 86380 86390 1
423714 99423714 1001 86380 86390 1
423622 99423622 1001 86380 86390 1
423352 99423352 1001 86380 86390 1
423272 99423272 1001 86380 86390 1
422979 99422979 1001 86380 86390 1
422980 99422980 1001 86380 86390 1
422553 99422553 1001 86380 86390 1
422686 99422686 1001 86380 86390 1
422742 99422742 1001 86380 86390 1
423886 99423886 1001 86380 86390 1
424108 99424108 1001 86380 86390 1
423788 99423788 1001 86380 86390 1
425124 99425124 1001 86380 86390 1
425096 99425096 1001 86380 86390 1
425363 99425363 1001 86380 86390 1
424957 99424957 1001 86380 86390 1
424615 99424615 1001 86380 86390 1
424714 99424714 1001 86380 86390 1
424603 99424603 1001 86380 86390 1
424899 99424899 1001 86380 86390 1
424799 99424799 1001 86380 86390 1
424851 99424851 1001 86380 86390 1
424344 99424344 1001 86380 86390 1
424573 99424573 1001 86380 86390 1
424582 99424582 1001 86380 86390 1
424451 99424451 1001 86380 86390 1
425489 99425489 1001 86380 86390 1
426663 99426663 1001 86380 86390 1
426330 99426330 1001 86380 86390 1
426310 99426310 1001 86380 86390 1
426534 99426534 1001 86380 86390 1
426472 99426472 1001 86380 86390 1
426187 99426187 1001 86380 86390 1
427346 99427346 1001 86380 86390 1
426697 99426697 1001 86380 86390 1
427441 99427441 1001 86380 86390 1
428682 99428682 1001 86380 86390 1
428702 99428702 1001 86380 86390 1
428530 99428530 1001 86380 86390 1
428703 99428703 1001 86380 86390 1
428562 99428562 1001 86380 86390 1
428438 99428438 1001 86380 86390 1
428605 99428605 1001 86380 86390 1
428101 99428101 1001 86380 86390 1
428136 99428136 1001 86380 86390 1
427660 99427660 1001 86380 86390 1
427692 99427692 1001 86380 86390 1
427548 99427548 1001 86380 86390 1
427800 99427800 1001 86380 86390 1
428827 99428827 1001 86380 86390 1
428945 99428945 1001 86380 86390 1
429007 99429007 1001 86380 86390 1
429053 99429053 1001 86380 86390 1
430165 99430165 1001 86380 86390 1
430201 99430201 1001 86380 86390 1
429569 99429569 1001 86380 86390 1
429910 99429910 1001 86380 86390 1
429766 99429766 1001 86380 86390 1
429604 99429604 1001 86380 86390 1
429893 99429893 1001 86380 86390 1
429895 99429895 1001 86380 86390 1
429474 99429474 1001 86380 86390 1
429214 99429214 1001 86380 86390 1
430711 99430711 1001 86380 86390 1
430694 99430694 1001 86380 86390 1
431791 99431791 1001 86380 86390 1
431842 99431842 1001 86380 86390 1
431898 99431898 1001 86380 86390 1
431900 99431900 1001 86380 86390 1
431928 99431928 1001 86380 86390 1
431490 99431490 1001 86380 86390 1
431549 99431549 1001 86380 86390 1
431154 99431154 1001 86380 86390 1
431185 99431185 1001 86380 86390 1
430994 99430994 1001 86380 86390 1
431020 99431020 1001 86380 86390 1
432321 99432321 1001 86380 86390 1
432397 99432397 1001 86380 86390 1
432166 99432166 1001 86380 86390 1
432396 99432396 1001 86380 86390 1
433657 99433657 1001 86380 86390 1
433662 99433662 1001 86380 86390 1
433620 99433620 1001 86380 86390 1
433572 99433572 1001 86380 86390 1
432721 99432721 1001 86380 86390 1
432876 99432876 1001 86380 86390 1
432587 99432587 1001 86380 86390 1
432574 99432574 1001 86380 86390 1
432621 99432621 1001 86380 86390 1
432873 99432873 1001 86380 86390 1
432663 99432663 1001 86380 86390 1
433916 99433916 1001 86380 86390 1
435056 99435056 1001 86380 86390 1
435085 99435085 1001 86380 86390 1
435009 99435009 1001 86380 86390 1
435401 99435401 1001 86380 86390 1
434829 99434829 1001 86380 86390 1
434671 99434671 1001 86380 86390 1
434571 99434571 1001 86380 86390 1
435460 99435460 1001 86380 86390 1
435552 99435552 1001 86380 86390 1
435479 99435479 1001 86380 86390 1
436785 99436785 1001 86380 86390 1
437092 99437092 1001 86380 86390 1
436794 99436794 1001 86380 86390 1
436651 99436651 1001 86380 86390 1
436074 99436074 1001 86380 86390 1
436018 99436018 1001 86380 86390 1
436280 99436280 1001 86380 86390 1
437321 99437321 1001 86380 86390 1
300023 99300023 1001 86380 86390 1
437228 99437228 1001 86380 86390 1
300024 99300024 1001 86380 86390 1
437235 99437235 1001 86380 86390 1
300680 99300680 1001 86380 86390 1
300529 99300529 1001 86380 86390 1
300651 99300651 1001 86380 86390 1
300326 99300326 1001 86380 86390 1
300121 99300121 1001 86380 86390 1
300162 99300162 1001 86380 86390 1
300925 99300925 1001 86380 86390 1
301457 99301457 1001 86380 86390 1
301470 99301470 1001 86380 86390 1
301371 99301371 1001 86380 86390 1
301286 99301286 1001 86380 86390 1
301144 99301144 1001 86380 86390 1
301326 99301326 1001 86380 86390 1
301328 99301328 1001 86380 86390 1
301229 99301229 1001 86380 86390 1
301281 99301281 1001 86380 86390 1
301095 99301095 1001 86380 86390 1
300953 99300953 1001 86380 86390 1
300942 99300942 1001 86380 86390 1
301072 99301072 1001 86380 86390 1
301061 99301061 1001 86380 86390 1
301076 99301076 1001 86380 86390 1
301714 99301714 1001 86380 86390 1
301652 99301652 1001 86380 86390 1
302330 99302330 1001 86380 86390 1
302355 99302355 1001 86380 86390 1
302194 99302194 1001 86380 86390 1
302248 99302248 1001 86380 86390 1
302140 99302140 1001 86380 86390 1
302143 99302143 1001 86380 86390 1
301976 99301976 1001 86380 86390 1
302055 99302055 1001 86380 86390 1
301991 99301991 1001 86380 86390 1
301802 99301802 1001 86380 86390 1
301962 99301962 1001 86380 86390 1
301785 99301785 1001 86380 86390 1
302530 99302530 1001 86380 86390 1
303132 99303132 1001 86380 86390 1
303159 99303159 1001 86380 86390 1
303071 99303071 1001 86380 86390 1
303191 99303191 1001 86380 86390 1
303064 99303064 1001 86380 86390 1
303014 99303014 1001 86380 86390 1
302846 99302846 1001 86380 86390 1
302881 99302881 1001 86380 86390 1
302615 99302615 1001 86380 86390 1
302681 99302681 1001 86380 86390 1
302647 99302647 1001 86380 86390 1
302597 99302597 1001 86380 86390 1
303386 99303386 1001 86380 86390 1
303310 99303310 1001 86380 86390 1
303796 99303796 1001 86380 86390 1
303822 99303822 1001 86380 86390 1
303452 99303452 1001 86380 86390 1
303455 99303455 1001 86380 86390 1
303436 99303436 1001 86380 86390 1
303515 99303515 1001 86380 86390 1
304122 99304122 1001 86380 86390 1
304858 99304858 1001 86380 86390 1
304785 99304785 1001 86380 86390 1
304811 99304811 1001 86380 86390 1
304658 99304658 1001 86380 86390 1
304697 99304697 1001 86380 86390 1
304711 99304711 1001 86380 86390 1
304565 99304565 1001 86380 86390 1
304501 99304501 1001 86380 86390 1
304618 99304618 1001 86380 86390 1
304606 99304606 1001 86380 86390 1
304290 99304290 1001 86380 86390 1
304346 99304346 1001 86380 86390 1
304411 99304411 1001 86380 86390 1
304242 99304242 1001 86380 86390 1
304882 99304882 1001 86380 86390 1
304979 99304979 1001 86380 86390 1
304995 99304995 1001 86380 86390 1
305544 99305544 1001 86380 86390 1
305493 99305493 1001 86380 86390 1
305550 99305550 1001 86380 86390 1
305605 99305605 1001 86380 86390 1
305515 99305515 1001 86380 86390 1
305293 99305293 1001 86380 86390 1
305347 99305347 1001 86380 86390 1
500052 99500052 1001 86380 86390 1
500182 99500182 1001 86380 86390 1
500113 99500113 1001 86380 86390 1
500178 99500178 1001 86380 86390 1
500730 99500730 1001 86380 86390 1
500758 99500758 1001 86380 86390 1
500771 99500771 1001 86380 86390 1
500670 99500670 1001 86380 86390 1
500494 99500494 1001 86380 86390 1
500461 99500461 1001 86380 86390 1
500478 99500478 1001 86380 86390 1
500267 99500267 1001 86380 86390 1
500244 99500244 1001 86380 86390 1
500837 99500837 1001 86380 86390 1
500946 99500946 1001 86380 86390 1
500831 99500831 1001 86380 86390 1
500924 99500924 1001 86380 86390 1
501606 99501606 1001 86380 86390 1
501596 99501596 1001 86380 86390 1
501635 99501635 1001 86380 86390 1
501421 99501421 1001 86380 86390 1
501241 99501241 1001 86380 86390 1
501423 99501423 1001 86380 86390 1
501352 99501352 1001 86380 86390 1
501314 99501314 1001 86380 86390 1
501071 99501071 1001 86380 86390 1
501204 99501204 1001 86380 86390 1
501801 99501801 1001 86380 86390 1
501827 99501827 1001 86380 86390 1
502379 99502379 1001 86380 86390 1
502445 99502445 1001 86380 86390 1
502210 99502210 1001 86380 86390 1
502225 99502225 1001 86380 86390 1
502187 99502187 1001 86380 86390 1
502251 99502251 1001 86380 86390 1
502100 99502100 1001 86380 86390 1
502195 99502195 1001 86380 86390 1
502078 99502078 1001 86380 86390 1
502026 99502026 1001 86380 86390 1
502006 99502006 1001 86380 86390 1
502048 99502048 1001 86380 86390 1
502515 99502515 1001 86380 86390 1
502054 99502054 1001 86380 86390 1
502609 99502609 1001 86380 86390 1
502655 99502655 1001 86380 86390 1
503139 99503139 1001 86380 86390 1
503205 99503205 1001 86380 86390 1
502898 99502898 1001 86380 86390 1
503030 99503030 1001 86380 86390 1
502995 99502995 1001 86380 86390 1
502807 99502807 1001 86380 86390 1
502683 99502683 1001 86380 86390 1
503321 99503321 1001 86380 86390 1
503336 99503336 1001 86380 86390 1
503416 99503416 1001 86380 86390 1
503965 99503965 1001 86380 86390 1
503992 99503992 1001 86380 86390 1
504031 99504031 1001 86380 86390 1
503969 99503969 1001 86380 86390 1
503935 99503935 1001 86380 86390 1
503988 99503988 1001 86380 86390 1
503901 99503901 1001 86380 86390 1
503773 99503773 1001 86380 86390 1
503812 99503812 1001 86380 86390 1
503711 99503711 1001 86380 86390 1
503510 99503510 1001 86380 86390 1
503641 99503641 1001 86380 86390 1
504263 99504263 1001 86380 86390 1
504187 99504187 1001 86380 86390 1
504899 99504899 1001 86380 86390 1
504930 99504930 1001 86380 86390 1
504748 99504748 1001 86380 86390 1
504613 99504613 1001 86380 86390 1
504605 99504605 1001 86380 86390 1
504634 99504634 1001 86380 86390 1
504673 99504673 1001 86380 86390 1
504440 99504440 1001 86380 86390 1
505019 99505019 1001 86380 86390 1
504982 99504982 1001 86380 86390 1
505141 99505141 1001 86380 86390 1
505000 99505000 1001 86380 86390 1
505018 99505018 1001 86380 86390 1
505734 99505734 1001 86380 86390 1
505587 99505587 1001 86380 86390 1
505362 99505362 1001 86380 86390 1
505469 99505469 1001 86380 86390 1
505320 99505320 1001 86380 86390 1
505195 99505195 1001 86380 86390 1
505316 99505316 1001 86380 86390 1
505859 99505859 1001 86380 86390 1
505943 99505943 1001 86380 86390 1
505920 99505920 1001 86380 86390 1
506570 99506570 1001 86380 86390 1
506581 99506581 1001 86380 86390 1
506210 99506210 1001 86380 86390 1
506327 99506327 1001 86380 86390 1
506382 99506382 1001 86380 86390 1
506245 99506245 1001 86380 86390 1
506338 99506338 1001 86380 86390 1
506068 99506068 1001 86380 86390 1
506058 99506058 1001 86380 86390 1
506150 99506150 1001 86380 86390 1
506075 99506075 1001 86380 86390 1
506776 99506776 1001 86380 86390 1
506687 99506687 1001 86380 86390 1
506780 99506780 1001 86380 86390 1
506680 99506680 1001 86380 86390 1
507231 99507231 1001 86380 86390 1
507312 99507312 1001 86380 86390 1
507377 99507377 1001 86380 86390 1
507265 99507265 1001 86380 86390 1
507291 99507291 1001 86380 86390 1
507411 99507411 1001 86380 86390 1
507356 99507356 1001 86380 86390 1
507292 99507292 1001 86380 86390 1
507306 99507306 1001 86380 86390 1
507204 99507204 1001 86380 86390 1
507192 99507192 1001 86380 86390 1
507076 99507076 1001 86380 86390 1
507172 99507172 1001 86380 86390 1
507030 99507030 1001 86380 86390 1
507161 99507161 1001 86380 86390 1
507216 99507216 1001 86380 86390 1
506905 99506905 1001 86380 86390 1
506864 99506864 1001 86380 86390 1
507543 99507543 1001 86380 86390 1
508125 99508125 1001 86380 86390 1
508100 99508100 1001 86380 86390 1
508235 99508235 1001 86380 86390 1
507877 99507877 1001 86380 86390 1
507882 99507882 1001 86380 86390 1
507960 99507960 1001 86380 86390 1
507999 99507999 1001 86380 86390 1
507721 99507721 1001 86380 86390 1
507815 99507815 1001 86380 86390 1
507816 99507816 1001 86380 86390 1
507818 99507818 1001 86380 86390 1
507640 99507640 1001 86380 86390 1
508433 99508433 1001 86380 86390 1
509022 99509022 1001 86380 86390 1
508832 99508832 1001 86380 86390 1
508846 99508846 1001 86380 86390 1
508686 99508686 1001 86380 86390 1
508470 99508470 1001 86380 86390 1
508497 99508497 1001 86380 86390 1
508472 99508472 1001 86380 86390 1
508591 99508591 1001 86380 86390 1
509266 99509266 1001 86380 86390 1
509217 99509217 1001 86380 86390 1
509115 99509115 1001 86380 86390 1
509235 99509235 1001 86380 86390 1
509879 99509879 1001 86380 86390 1
509706 99509706 1001 86380 86390 1
509897 99509897 1001 86380 86390 1
509670 99509670 1001 86380 86390 1
509518 99509518 1001 86380 86390 1
509510 99509510 1001 86380 86390 1
509537 99509537 1001 86380 86390 1
509642 99509642 1001 86380 86390 1
509578 99509578 1001 86380 86390 1
509345 99509345 1001 86380 86390 1
509376 99509376 1001 86380 86390 1
509389 99509389 1001 86380 86390 1
509290 99509290 1001 86380 86390 1
510695 99510695 1001 86380 86390 1
510610 99510610 1001 86380 86390 1
510316 99510316 1001 86380 86390 1
510413 99510413 1001 86380 86390 1
510429 99510429 1001 86380 86390 1
510164 99510164 1001 86380 86390 1
510816 99510816 1001 86380 86390 1
510765 99510765 1001 86380 86390 1
510859 99510859 1001 86380 86390 1
510757 99510757 1001 86380 86390 1
510759 99510759 1001 86380 86390 1
510890 99510890 1001 86380 86390 1
510930 99510930 1001 86380 86390 1
510853 99510853 1001 86380 86390 1
510749 99510749 1001 86380 86390 1
511413 99511413 1001 86380 86390 1
511485 99511485 1001 86380 86390 1
511408 99511408 1001 86380 86390 1
511383 99511383 1001 86380 86390 1
511461 99511461 1001 86380 86390 1
511273 99511273 1001 86380 86390 1
511211 99511211 1001 86380 86390 1
511280 99511280 1001 86380 86390 1
511092 99511092 1001 86380 86390 1
511030 99511030 1001 86380 86390 1
510940 99510940 1001 86380 86390 1
511071 99511071 1001 86380 86390 1
511087 99511087 1001 86380 86390 1
511669 99511669 1001 86380 86390 1
511652 99511652 1001 86380 86390 1
512305 99512305 1001 86380 86390 1
512352 99512352 1001 86380 86390 1
512259 99512259 1001 86380 86390 1
512288 99512288 1001 86380 86390 1
512237 99512237 1001 86380 86390 1
512250 99512250 1001 86380 86390 1
512055 99512055 1001 86380 86390 1
511931 99511931 1001 86380 86390 1
511937 99511937 1001 86380 86390 1
512482 99512482 1001 86380 86390 1
512405 99512405 1001 86380 86390 1
512421 99512421 1001 86380 86390 1
512540 99512540 1001 86380 86390 1
512437 99512437 1001 86380 86390 1
512515 99512515 1001 86380 86390 1
513054 99513054 1001 86380 86390 1
513023 99513023 1001 86380 86390 1
513127 99513127 1001 86380 86390 1
512871 99512871 1001 86380 86390 1
512821 99512821 1001 86380 86390 1
512748 99512748 1001 86380 86390 1
512621 99512621 1001 86380 86390 1
513245 99513245 1001 86380 86390 1
513363 99513363 1001 86380 86390 1
513250 99513250 1001 86380 86390 1
513239 99513239 1001 86380 86390 1
513383 99513383 1001 86380 86390 1
513955 99513955 1001 86380 86390 1
513859 99513859 1001 86380 86390 1
513952 99513952 1001 86380 86390 1
513723 99513723 1001 86380 86390 1
513667 99513667 1001 86380 86390 1
513823 99513823 1001 86380 86390 1
513811 99513811 1001 86380 86390 1
513501 99513501 1001 86380 86390 1
513583 99513583 1001 86380 86390 1
513596 99513596 1001 86380 86390 1
513428 99513428 1001 86380 86390 1
513524 99513524 1001 86380 86390 1
514733 99514733 1001 86380 86390 1
514812 99514812 1001 86380 86390 1
514761 99514761 1001 86380 86390 1
514853 99514853 1001 86380 86390 1
514639 99514639 1001 86380 86390 1
514493 99514493 1001 86380 86390 1
514586 99514586 1001 86380 86390 1
514470 99514470 1001 86380 86390 1
514921 99514921 1001 86380 86390 1
514922 99514922 1001 86380 86390 1
514957 99514957 1001 86380 86390 1
515664 99515664 1001 86380 86390 1
515485 99515485 1001 86380 86390 1
515338 99515338 1001 86380 86390 1
515381 99515381 1001 86380 86390 1
515411 99515411 1001 86380 86390 1
515105 99515105 1001 86380 86390 1
515235 99515235 1001 86380 86390 1
515251 99515251 1001 86380 86390 1
515227 99515227 1001 86380 86390 1
515086 99515086 1001 86380 86390 1
515712 99515712 1001 86380 86390 1
515764 99515764 1001 86380 86390 1
516385 99516385 1001 86380 86390 1
516192 99516192 1001 86380 86390 1
516197 99516197 1001 86380 86390 1
516109 99516109 1001 86380 86390 1
515890 99515890 1001 86380 86390 1
515985 99515985 1001 86380 86390 1
515935 99515935 1001 86380 86390 1
515910 99515910 1001 86380 86390 1
516043 99516043 1001 86380 86390 1
516696 99516696 1001 86380 86390 1
516595 99516595 1001 86380 86390 1
517182 99517182 1001 86380 86390 1
517264 99517264 1001 86380 86390 1
517216 99517216 1001 86380 86390 1
517119 99517119 1001 86380 86390 1
516871 99516871 1001 86380 86390 1
516794 99516794 1001 86380 86390 1
516860 99516860 1001 86380 86390 1
516730 99516730 1001 86380 86390 1
516835 99516835 1001 86380 86390 1
516915 99516915 1001 86380 86390 1
516903 99516903 1001 86380 86390 1
516813 99516813 1001 86380 86390 1
517501 99517501 1001 86380 86390 1
517373 99517373 1001 86380 86390 1
517530 99517530 1001 86380 86390 1
517401 99517401 1001 86380 86390 1
517536 99517536 1001 86380 86390 1
518119 99518119 1001 86380 86390 1
518044 99518044 1001 86380 86390 1
517907 99517907 1001 86380 86390 1
517830 99517830 1001 86380 86390 1
517948 99517948 1001 86380 86390 1
517755 99517755 1001 86380 86390 1
517939 99517939 1001 86380 86390 1
517582 99517582 1001 86380 86390 1
517704 99517704 1001 86380 86390 1
518839 99518839 1001 86380 86390 1
518853 99518853 1001 86380 86390 1
518974 99518974 1001 86380 86390 1
518921 99518921 1001 86380 86390 1
518909 99518909 1001 86380 86390 1
518588 99518588 1001 86380 86390 1
518693 99518693 1001 86380 86390 1
518616 99518616 1001 86380 86390 1
518724 99518724 1001 86380 86390 1
518609 99518609 1001 86380 86390 1
518701 99518701 1001 86380 86390 1
518446 99518446 1001 86380 86390 1
518536 99518536 1001 86380 86390 1
518546 99518546 1001 86380 86390 1
519186 99519186 1001 86380 86390 1
519033 99519033 1001 86380 86390 1
519151 99519151 1001 86380 86390 1
519769 99519769 1001 86380 86390 1
519414 99519414 1001 86380 86390 1
519526 99519526 1001 86380 86390 1
519555 99519555 1001 86380 86390 1
519208 99519208 1001 86380 86390 1
519399 99519399 1001 86380 86390 1
519244 99519244 1001 86380 86390 1
519257 99519257 1001 86380 86390 1
519374 99519374 1001 86380 86390 1
519848 99519848 1001 86380 86390 1
520545 99520545 1001 86380 86390 1
520511 99520511 1001 86380 86390 1
520602 99520602 1001 86380 86390 1
520435 99520435 1001 86380 86390 1
520408 99520408 1001 86380 86390 1
520183 99520183 1001 86380 86390 1
520806 99520806 1001 86380 86390 1
520644 99520644 1001 86380 86390 1
520788 99520788 1001 86380 86390 1
521299 99521299 1001 86380 86390 1
521301 99521301 1001 86380 86390 1
521329 99521329 1001 86380 86390 1
521368 99521368 1001 86380 86390 1
521279 99521279 1001 86380 86390 1
521370 99521370 1001 86380 86390 1
521452 99521452 1001 86380 86390 1
521223 99521223 1001 86380 86390 1
521100 99521100 1001 86380 86390 1
521206 99521206 1001 86380 86390 1
520907 99520907 1001 86380 86390 1
521580 99521580 1001 86380 86390 1
521518 99521518 1001 86380 86390 1
521544 99521544 1001 86380 86390 1
521635 99521635 1001 86380 86390 1
521510 99521510 1001 86380 86390 1
521576 99521576 1001 86380 86390 1
521486 99521486 1001 86380 86390 1
522234 99522234 1001 86380 86390 1
522247 99522247 1001 86380 86390 1
522251 99522251 1001 86380 86390 1
522136 99522136 1001 86380 86390 1
522099 99522099 1001 86380 86390 1
522137 99522137 1001 86380 86390 1
521692 99521692 1001 86380 86390 1
522497 99522497 1001 86380 86390 1
522361 99522361 1001 86380 86390 1
522468 99522468 1001 86380 86390 1
522417 99522417 1001 86380 86390 1
523086 99523086 1001 86380 86390 1
522969 99522969 1001 86380 86390 1
522922 99522922 1001 86380 86390 1
522787 99522787 1001 86380 86390 1
522499 99522499 1001 86380 86390 1
522682 99522682 1001 86380 86390 1
522676 99522676 1001 86380 86390 1
523274 99523274 1001 86380 86390 1
523122 99523122 1001 86380 86390 1
523153 99523153 1001 86380 86390 1
523837 99523837 1001 86380 86390 1
523776 99523776 1001 86380 86390 1
523546 99523546 1001 86380 86390 1
523606 99523606 1001 86380 86390 1
523595 99523595 1001 86380 86390 1
523609 99523609 1001 86380 86390 1
523456 99523456 1001 86380 86390 1
523343 99523343 1001 86380 86390 1
523409 99523409 1001 86380 86390 1
523487 99523487 1001 86380 86390 1
523438 99523438 1001 86380 86390 1
524111 99524111 1001 86380 86390 1
523988 99523988 1001 86380 86390 1
524081 99524081 1001 86380 86390 1
524109 99524109 1001 86380 86390 1
524135 99524135 1001 86380 86390 1
524599 99524599 1001 86380 86390 1
524361 99524361 1001 86380 86390 1
524496 99524496 1001 86380 86390 1
524549 99524549 1001 86380 86390 1
524525 99524525 1001 86380 86390 1
524295 99524295 1001 86380 86390 1
524347 99524347 1001 86380 86390 1
524298 99524298 1001 86380 86390 1
524170 99524170 1001 86380 86390 1
524873 99524873 1001 86380 86390 1
524825 99524825 1001 86380 86390 1
524917 99524917 1001 86380 86390 1
524787 99524787 1001 86380 86390 1
524908 99524908 1001 86380 86390 1
524805 99524805 1001 86380 86390 1
524883 99524883 1001 86380 86390 1
525548 99525548 1001 86380 86390 1
525527 99525527 1001 86380 86390 1
525578 99525578 1001 86380 86390 1
525579 99525579 1001 86380 86390 1
525544 99525544 1001 86380 86390 1
525215 99525215 1001 86380 86390 1
525234 99525234 1001 86380 86390 1
525326 99525326 1001 86380 86390 1
525633 99525633 1001 86380 86390 1
525662 99525662 1001 86380 86390 1
526310 99526310 1001 86380 86390 1
526260 99526260 1001 86380 86390 1
526223 99526223 1001 86380 86390 1
526277 99526277 1001 86380 86390 1
526025 99526025 1001 86380 86390 1
526105 99526105 1001 86380 86390 1
526054 99526054 1001 86380 86390 1
526058 99526058 1001 86380 86390 1
526110 99526110 1001 86380 86390 1
525971 99525971 1001 86380 86390 1
525946 99525946 1001 86380 86390 1
525938 99525938 1001 86380 86390 1
525969 99525969 1001 86380 86390 1
526567 99526567 1001 86380 86390 1
526467 99526467 1001 86380 86390 1
526624 99526624 1001 86380 86390 1
526510 99526510 1001 86380 86390 1
526601 99526601 1001 86380 86390 1
527199 99527199 1001 86380 86390 1
527135 99527135 1001 86380 86390 1
527136 99527136 1001 86380 86390 1
527201 99527201 1001 86380 86390 1
527151 99527151 1001 86380 86390 1
527142 99527142 1001 86380 86390 1
526971 99526971 1001 86380 86390 1
526952 99526952 1001 86380 86390 1
526659 99526659 1001 86380 86390 1
527309 99527309 1001 86380 86390 1
527348 99527348 1001 86380 86390 1
527362 99527362 1001 86380 86390 1
527922 99527922 1001 86380 86390 1
527963 99527963 1001 86380 86390 1
527967 99527967 1001 86380 86390 1
527916 99527916 1001 86380 86390 1
528064 99528064 1001 86380 86390 1
527728 99527728 1001 86380 86390 1
527704 99527704 1001 86380 86390 1
527852 99527852 1001 86380 86390 1
527725 99527725 1001 86380 86390 1
527765 99527765 1001 86380 86390 1
527611 99527611 1001 86380 86390 1
527470 99527470 1001 86380 86390 1
528725 99528725 1001 86380 86390 1
528884 99528884 1001 86380 86390 1
528832 99528832 1001 86380 86390 1
528858 99528858 1001 86380 86390 1
528495 99528495 1001 86380 86390 1
528677 99528677 1001 86380 86390 1
528655 99528655 1001 86380 86390 1
528489 99528489 1001 86380 86390 1
528311 99528311 1001 86380 86390 1
529016 99529016 1001 86380 86390 1
529042 99529042 1001 86380 86390 1
528281 99528281 1001 86380 86390 1
529059 99529059 1001 86380 86390 1
529063 99529063 1001 86380 86390 1
529696 99529696 1001 86380 86390 1
529527 99529527 1001 86380 86390 1
529400 99529400 1001 86380 86390 1
529517 99529517 1001 86380 86390 1
529847 99529847 1001 86380 86390 1
529734 99529734 1001 86380 86390 1
529813 99529813 1001 86380 86390 1
530399 99530399 1001 86380 86390 1
530477 99530477 1001 86380 86390 1
530452 99530452 1001 86380 86390 1
530536 99530536 1001 86380 86390 1
530297 99530297 1001 86380 86390 1
530185 99530185 1001 86380 86390 1
530250 99530250 1001 86380 86390 1
530282 99530282 1001 86380 86390 1
529999 99529999 1001 86380 86390 1
529964 99529964 1001 86380 86390 1
530061 99530061 1001 86380 86390 1
530719 99530719 1001 86380 86390 1
531251 99531251 1001 86380 86390 1
531331 99531331 1001 86380 86390 1
531307 99531307 1001 86380 86390 1
531243 99531243 1001 86380 86390 1
531359 99531359 1001 86380 86390 1
531258 99531258 1001 86380 86390 1
531220 99531220 1001 86380 86390 1
531047 99531047 1001 86380 86390 1
530974 99530974 1001 86380 86390 1
531003 99531003 1001 86380 86390 1
530990 99530990 1001 86380 86390 1
530813 99530813 1001 86380 86390 1
530948 99530948 1001 86380 86390 1
530936 99530936 1001 86380 86390 1
530834 99530834 1001 86380 86390 1
531481 99531481 1001 86380 86390 1
531585 99531585 1001 86380 86390 1
531497 99531497 1001 86380 86390 1
531459 99531459 1001 86380 86390 1
531451 99531451 1001 86380 86390 1
532079 99532079 1001 86380 86390 1
532132 99532132 1001 86380 86390 1
532148 99532148 1001 86380 86390 1
532100 99532100 1001 86380 86390 1
531910 99531910 1001 86380 86390 1
531969 99531969 1001 86380 86390 1
531612 99531612 1001 86380 86390 1
531587 99531587 1001 86380 86390 1
531641 99531641 1001 86380 86390 1
531608 99531608 1001 86380 86390 1
531673 99531673 1001 86380 86390 1
531687 99531687 1001 86380 86390 1
532242 99532242 1001 86380 86390 1
532377 99532377 1001 86380 86390 1
532287 99532287 1001 86380 86390 1
532391 99532391 1001 86380 86390 1
532367 99532367 1001 86380 86390 1
533003 99533003 1001 86380 86390 1
532961 99532961 1001 86380 86390 1
532712 99532712 1001 86380 86390 1
532714 99532714 1001 86380 86390 1
532728 99532728 1001 86380 86390 1
532822 99532822 1001 86380 86390 1
532601 99532601 1001 86380 86390 1
532435 99532435 1001 86380 86390 1
533108 99533108 1001 86380 86390 1
533073 99533073 1001 86380 86390 1
533132 99533132 1001 86380 86390 1
533681 99533681 1001 86380 86390 1
533712 99533712 1001 86380 86390 1
533792 99533792 1001 86380 86390 1
533535 99533535 1001 86380 86390 1
533382 99533382 1001 86380 86390 1
533300 99533300 1001 86380 86390 1
533910 99533910 1001 86380 86390 1
534053 99534053 1001 86380 86390 1
533941 99533941 1001 86380 86390 1
534504 99534504 1001 86380 86390 1
534655 99534655 1001 86380 86390 1
534575 99534575 1001 86380 86390 1
534676 99534676 1001 86380 86390 1
534554 99534554 1001 86380 86390 1
534378 99534378 1001 86380 86390 1
534405 99534405 1001 86380 86390 1
534355 99534355 1001 86380 86390 1
534321 99534321 1001 86380 86390 1
534282 99534282 1001 86380 86390 1
534246 99534246 1001 86380 86390 1
534092 99534092 1001 86380 86390 1
534079 99534079 1001 86380 86390 1
534159 99534159 1001 86380 86390 1
534122 99534122 1001 86380 86390 1
534098 99534098 1001 86380 86390 1
534812 99534812 1001 86380 86390 1
534869 99534869 1001 86380 86390 1
534753 99534753 1001 86380 86390 1
535461 99535461 1001 86380 86390 1
535371 99535371 1001 86380 86390 1
535466 99535466 1001 86380 86390 1
535364 99535364 1001 86380 86390 1
535251 99535251 1001 86380 86390 1
534996 99534996 1001 86380 86390 1
534893 99534893 1001 86380 86390 1
534920 99534920 1001 86380 86390 1
535038 99535038 1001 86380 86390 1
535004 99535004 1001 86380 86390 1
535586 99535586 1001 86380 86390 1
535550 99535550 1001 86380 86390 1
535542 99535542 1001 86380 86390 1
535582 99535582 1001 86380 86390 1
536242 99536242 1001 86380 86390 1
536283 99536283 1001 86380 86390 1
535977 99535977 1001 86380 86390 1
535972 99535972 1001 86380 86390 1
535901 99535901 1001 86380 86390 1
535776 99535776 1001 86380 86390 1
535883 99535883 1001 86380 86390 1
536530 99536530 1001 86380 86390 1
536493 99536493 1001 86380 86390 1
536468 99536468 1001 86380 86390 1
536396 99536396 1001 86380 86390 1
536345 99536345 1001 86380 86390 1
536996 99536996 1001 86380 86390 1
537009 99537009 1001 86380 86390 1
537127 99537127 1001 86380 86390 1
537078 99537078 1001 86380 86390 1
536979 99536979 1001 86380 86390 1
536894 99536894 1001 86380 86390 1
536898 99536898 1001 86380 86390 1
536826 99536826 1001 86380 86390 1
536556 99536556 1001 86380 86390 1
536727 99536727 1001 86380 86390 1
536731 99536731 1001 86380 86390 1
536693 99536693 1001 86380 86390 1
536551 99536551 1001 86380 86390 1
537331 99537331 1001 86380 86390 1
537310 99537310 1001 86380 86390 1
537918 99537918 1001 86380 86390 1
537815 99537815 1001 86380 86390 1
537857 99537857 1001 86380 86390 1
537694 99537694 1001 86380 86390 1
537580 99537580 1001 86380 86390 1
537749 99537749 1001 86380 86390 1
537635 99537635 1001 86380 86390 1
537652 99537652 1001 86380 86390 1
537544 99537544 1001 86380 86390 1
537521 99537521 1001 86380 86390 1
537392 99537392 1001 86380 86390 1
538162 99538162 1001 86380 86390 1
538764 99538764 1001 86380 86390 1
538678 99538678 1001 86380 86390 1
538745 99538745 1001 86380 86390 1
538480 99538480 1001 86380 86390 1
538550 99538550 1001 86380 86390 1
538516 99538516 1001 86380 86390 1
538426 99538426 1001 86380 86390 1
538202 99538202 1001 86380 86390 1
538371 99538371 1001 86380 86390 1
539526 99539526 1001 86380 86390 1
539440 99539440 1001 86380 86390 1
539634 99539634 1001 86380 86390 1
539153 99539153 1001 86380 86390 1
539219 99539219 1001 86380 86390 1
539706 99539706 1001 86380 86390 1
539644 99539644 1001 86380 86390 1
539687 99539687 1001 86380 86390 1
539688 99539688 1001 86380 86390 1
540333 99540333 1001 86380 86390 1
540113 99540113 1001 86380 86390 1
540220 99540220 1001 86380 86390 1
540209 99540209 1001 86380 86390 1
540222 99540222 1001 86380 86390 1
539994 99539994 1001 86380 86390 1
540473 99540473 1001 86380 86390 1
540958 99540958 1001 86380 86390 1
540960 99540960 1001 86380 86390 1
540891 99540891 1001 86380 86390 1
541009 99541009 1001 86380 86390 1
540816 99540816 1001 86380 86390 1
540849 99540849 1001 86380 86390 1
541345 99541345 1001 86380 86390 1
541334 99541334 1001 86380 86390 1
541438 99541438 1001 86380 86390 1
541440 99541440 1001 86380 86390 1
541325 99541325 1001 86380 86390 1
541299 99541299 1001 86380 86390 1
542071 99542071 1001 86380 86390 1
541773 99541773 1001 86380 86390 1
541761 99541761 1001 86380 86390 1
541865 99541865 1001 86380 86390 1
541900 99541900 1001 86380 86390 1
542288 99542288 1001 86380 86390 1
542306 99542306 1001 86380 86390 1
542166 99542166 1001 86380 86390 1
542743 99542743 1001 86380 86390 1
542802 99542802 1001 86380 86390 1
542678 99542678 1001 86380 86390 1
542629 99542629 1001 86380 86390 1
542429 99542429 1001 86380 86390 1
542497 99542497 1001 86380 86390 1
542423 99542423 1001 86380 86390 1
542530 99542530 1001 86380 86390 1
543087 99543087 1001 86380 86390 1
543043 99543043 1001 86380 86390 1
542953 99542953 1001 86380 86390 1
542980 99542980 1001 86380 86390 1
543391 99543391 1001 86380 86390 1
543172 99543172 1001 86380 86390 1
543795 99543795 1001 86380 86390 1
543955 99543955 1001 86380 86390 1
543896 99543896 1001 86380 86390 1
543858 99543858 1001 86380 86390 1
544496 99544496 1001 86380 86390 1
544535 99544535 1001 86380 86390 1
544460 99544460 1001 86380 86390 1
544541 99544541 1001 86380 86390 1
544583 99544583 1001 86380 86390 1
544289 99544289 1001 86380 86390 1
543979 99543979 1001 86380 86390 1
544123 99544123 1001 86380 86390 1
544021 99544021 1001 86380 86390 1
544010 99544010 1001 86380 86390 1
544036 99544036 1001 86380 86390 1
544178 99544178 1001 86380 86390 1
544181 99544181 1001 86380 86390 1
544052 99544052 1001 86380 86390 1
544664 99544664 1001 86380 86390 1
421671 213 1001 10380 10797 1
517337 905 1002 35009 35553 1
400022 99400022 1001 86380 86390 1
400140 99400140 1001 86380 86390 1
400404 99400404 1001 86380 86390 1
400453 99400453 1001 86380 86390 1
400596 99400596 1001 86380 86390 1
400724 99400724 1001 86380 86390 1
400957 99400957 1001 86380 86390 1
401070 99401070 1001 86380 86390 1
401110 99401110 1001 86380 86390 1
401202 99401202 1001 86380 86390 1
401701 99401701 1001 86380 86390 1
401586 99401586 1001 86380 86390 1
401744 99401744 1001 86380 86390 1
401777 99401777 1001 86380 86390 1
402131 99402131 1001 86380 86390 1
402210 99402210 1001 86380 86390 1
402875 99402875 1001 86380 86390 1
402798 99402798 1001 86380 86390 1
402830 99402830 1001 86380 86390 1
403342 99403342 1001 86380 86390 1
403493 99403493 1001 86380 86390 1
403734 99403734 1001 86380 86390 1
404022 99404022 1001 86380 86390 1
404044 99404044 1001 86380 86390 1
404461 99404461 1001 86380 86390 1
404798 99404798 1001 86380 86390 1
404814 99404814 1001 86380 86390 1
405090 99405090 1001 86380 86390 1
405175 99405175 1001 86380 86390 1
405182 99405182 1001 86380 86390 1
405278 99405278 1001 86380 86390 1
405552 99405552 1001 86380 86390 1
405612 99405612 1001 86380 86390 1
405783 99405783 1001 86380 86390 1
406165 99406165 1001 86380 86390 1
406161 99406161 1001 86380 86390 1
406381 99406381 1001 86380 86390 1
406310 99406310 1001 86380 86390 1
406314 99406314 1001 86380 86390 1
406287 99406287 1001 86380 86390 1
406579 99406579 1001 86380 86390 1
406582 99406582 1001 86380 86390 1
406726 99406726 1001 86380 86390 1
406693 99406693 1001 86380 86390 1
407184 99407184 1001 86380 86390 1
407185 99407185 1001 86380 86390 1
407515 99407515 1001 86380 86390 1
407604 99407604 1001 86380 86390 1
407874 99407874 1001 86380 86390 1
407823 99407823 1001 86380 86390 1
408106 99408106 1001 86380 86390 1
408119 99408119 1001 86380 86390 1
408155 99408155 1001 86380 86390 1
408183 99408183 1001 86380 86390 1
408299 99408299 1001 86380 86390 1
408438 99408438 1001 86380 86390 1
408621 99408621 1001 86380 86390 1
408915 99408915 1001 86380 86390 1
409110 99409110 1001 86380 86390 1
409665 99409665 1001 86380 86390 1
409714 99409714 1001 86380 86390 1
409890 99409890 1001 86380 86390 1
409809 99409809 1001 86380 86390 1
410299 99410299 1001 86380 86390 1
410239 99410239 1001 86380 86390 1
410360 99410360 1001 86380 86390 1
410421 99410421 1001 86380 86390 1
410496 99410496 1001 86380 86390 1
410609 99410609 1001 86380 86390 1
410692 99410692 1001 86380 86390 1
411193 99411193 1001 86380 86390 1
411408 99411408 1001 86380 86390 1
411412 99411412 1001 86380 86390 1
411484 99411484 1001 86380 86390 1
412083 99412083 1001 86380 86390 1
412029 99412029 1001 86380 86390 1
411997 99411997 1001 86380 86390 1
412106 99412106 1001 86380 86390 1
412254 99412254 1001 86380 86390 1
412213 99412213 1001 86380 86390 1
412453 99412453 1001 86380 86390 1
412426 99412426 1001 86380 86390 1
412342 99412342 1001 86380 86390 1
412290 99412290 1001 86380 86390 1
413698 99413698 1001 86380 86390 1
413376 99413376 1001 86380 86390 1
413488 99413488 1001 86380 86390 1
413362 99413362 1001 86380 86390 1
413491 99413491 1001 86380 86390 1
412960 99412960 1001 86380 86390 1
413019 99413019 1001 86380 86390 1
413024 99413024 1001 86380 86390 1
412928 99412928 1001 86380 86390 1
412613 99412613 1001 86380 86390 1
412537 99412537 1001 86380 86390 1
412625 99412625 1001 86380 86390 1
412654 99412654 1001 86380 86390 1
412741 99412741 1001 86380 86390 1
413873 99413873 1001 86380 86390 1
414101 99414101 1001 86380 86390 1
415030 99415030 1001 86380 86390 1
415307 99415307 1001 86380 86390 1
414824 99414824 1001 86380 86390 1
414789 99414789 1001 86380 86390 1
414476 99414476 1001 86380 86390 1
414442 99414442 1001 86380 86390 1
414394 99414394 1001 86380 86390 1
414137 99414137 1001 86380 86390 1
415385 99415385 1001 86380 86390 1
415430 99415430 1001 86380 86390 1
415358 99415358 1001 86380 86390 1
416844 99416844 1001 86380 86390 1
416596 99416596 1001 86380 86390 1
416694 99416694 1001 86380 86390 1
416240 99416240 1001 86380 86390 1
415823 99415823 1001 86380 86390 1
416131 99416131 1001 86380 86390 1
417296 99417296 1001 86380 86390 1
417009 99417009 1001 86380 86390 1
417083 99417083 1001 86380 86390 1
417154 99417154 1001 86380 86390 1
417327 99417327 1001 86380 86390 1
417445 99417445 1001 86380 86390 1
417582 99417582 1001 86380 86390 1
417478 99417478 1001 86380 86390 1
418439 99418439 1001 86380 86390 1
418705 99418705 1001 86380 86390 1
418587 99418587 1001 86380 86390 1
418646 99418646 1001 86380 86390 1
418456 99418456 1001 86380 86390 1
418278 99418278 1001 86380 86390 1
418422 99418422 1001 86380 86390 1
418288 99418288 1001 86380 86390 1
418213 99418213 1001 86380 86390 1
418430 99418430 1001 86380 86390 1
417819 99417819 1001 86380 86390 1
417937 99417937 1001 86380 86390 1
417626 99417626 1001 86380 86390 1
417733 99417733 1001 86380 86390 1
419196 99419196 1001 86380 86390 1
419006 99419006 1001 86380 86390 1
419037 99419037 1001 86380 86390 1
419050 99419050 1001 86380 86390 1
420417 99420417 1001 86380 86390 1
420345 99420345 1001 86380 86390 1
420186 99420186 1001 86380 86390 1
420167 99420167 1001 86380 86390 1
419877 99419877 1001 86380 86390 1
419937 99419937 1001 86380 86390 1
419268 99419268 1001 86380 86390 1
419217 99419217 1001 86380 86390 1
419442 99419442 1001 86380 86390 1
419315 99419315 1001 86380 86390 1
419265 99419265 1001 86380 86390 1
420807 99420807 1001 86380 86390 1
420565 99420565 1001 86380 86390 1
420701 99420701 1001 86380 86390 1
420704 99420704 1001 86380 86390 1
420459 99420459 1001 86380 86390 1
420764 99420764 1001 86380 86390 1
420463 99420463 1001 86380 86390 1
421916 99421916 1001 86380 86390 1
421478 99421478 1001 86380 86390 1
421267 99421267 1001 86380 86390 1
421675 99421675 1001 86380 86390 1
421419 99421419 1001 86380 86390 1
421447 99421447 1001 86380 86390 1
421235 99421235 1001 86380 86390 1
421155 99421155 1001 86380 86390 1
421113 99421113 1001 86380 86390 1
421008 99421008 1001 86380 86390 1
422507 99422507 1001 86380 86390 1
423419 99423419 1001 86380 86390 1
423424 99423424 1001 86380 86390 1
423571 99423571 1001 86380 86390 1
423573 99423573 1001 86380 86390 1
423194 99423194 1001 86380 86390 1
423246 99423246 1001 86380 86390 1
423175 99423175 1001 86380 86390 1
423036 99423036 1001 86380 86390 1
423204 99423204 1001 86380 86390 1
422604 99422604 1001 86380 86390 1
422578 99422578 1001 86380 86390 1
422783 99422783 1001 86380 86390 1
422731 99422731 1001 86380 86390 1
422640 99422640 1001 86380 86390 1
425056 99425056 1001 86380 86390 1
425337 99425337 1001 86380 86390 1
425046 99425046 1001 86380 86390 1
424882 99424882 1001 86380 86390 1
424691 99424691 1001 86380 86390 1
424413 99424413 1001 86380 86390 1
424320 99424320 1001 86380 86390 1
424474 99424474 1001 86380 86390 1
424164 99424164 1001 86380 86390 1
424285 99424285 1001 86380 86390 1
425605 99425605 1001 86380 86390 1
425802 99425802 1001 86380 86390 1
426698 99426698 1001 86380 86390 1
426299 99426299 1001 86380 86390 1
426280 99426280 1001 86380 86390 1
426440 99426440 1001 86380 86390 1
426252 99426252 1001 86380 86390 1
425998 99425998 1001 86380 86390 1
427353 99427353 1001 86380 86390 1
427157 99427157 1001 86380 86390 1
427433 99427433 1001 86380 86390 1
428440 99428440 1001 86380 86390 1
428582 99428582 1001 86380 86390 1
427998 99427998 1001 86380 86390 1
428173 99428173 1001 86380 86390 1
427899 99427899 1001 86380 86390 1
427856 99427856 1001 86380 86390 1
427606 99427606 1001 86380 86390 1
427842 99427842 1001 86380 86390 1
427699 99427699 1001 86380 86390 1
428785 99428785 1001 86380 86390 1
428828 99428828 1001 86380 86390 1
429103 99429103 1001 86380 86390 1
429008 99429008 1001 86380 86390 1
430014 99430014 1001 86380 86390 1
430130 99430130 1001 86380 86390 1
429740 99429740 1001 86380 86390 1
429682 99429682 1001 86380 86390 1
429296 99429296 1001 86380 86390 1
429444 99429444 1001 86380 86390 1
429430 99429430 1001 86380 86390 1
430607 99430607 1001 86380 86390 1
430443 99430443 1001 86380 86390 1
430645 99430645 1001 86380 86390 1
430538 99430538 1001 86380 86390 1
431862 99431862 1001 86380 86390 1
431270 99431270 1001 86380 86390 1
430870 99430870 1001 86380 86390 1
430956 99430956 1001 86380 86390 1
430833 99430833 1001 86380 86390 1
430857 99430857 1001 86380 86390 1
432127 99432127 1001 86380 86390 1
432207 99432207 1001 86380 86390 1
432067 99432067 1001 86380 86390 1
432187 99432187 1001 86380 86390 1
432194 99432194 1001 86380 86390 1
433544 99433544 1001 86380 86390 1
433186 99433186 1001 86380 86390 1
432668 99432668 1001 86380 86390 1
432803 99432803 1001 86380 86390 1
433812 99433812 1001 86380 86390 1
433898 99433898 1001 86380 86390 1
435343 99435343 1001 86380 86390 1
434870 99434870 1001 86380 86390 1
434460 99434460 1001 86380 86390 1
434555 99434555 1001 86380 86390 1
434151 99434151 1001 86380 86390 1
435701 99435701 1001 86380 86390 1
436827 99436827 1001 86380 86390 1
436953 99436953 1001 86380 86390 1
437031 99437031 1001 86380 86390 1
437046 99437046 1001 86380 86390 1
436568 99436568 1001 86380 86390 1
436426 99436426 1001 86380 86390 1
436402 99436402 1001 86380 86390 1
436245 99436245 1001 86380 86390 1
437356 99437356 1001 86380 86390 1
300678 99300678 1001 86380 86390 1
300683 99300683 1001 86380 86390 1
300342 99300342 1001 86380 86390 1
300384 99300384 1001 86380 86390 1
300319 99300319 1001 86380 86390 1
300504 99300504 1001 86380 86390 1
300492 99300492 1001 86380 86390 1
300196 99300196 1001 86380 86390 1
300738 99300738 1001 86380 86390 1
301388 99301388 1001 86380 86390 1
301430 99301430 1001 86380 86390 1
301534 99301534 1001 86380 86390 1
301184 99301184 1001 86380 86390 1
300990 99300990 1001 86380 86390 1
301086 99301086 1001 86380 86390 1
301579 99301579 1001 86380 86390 1
301732 99301732 1001 86380 86390 1
301616 99301616 1001 86380 86390 1
302335 99302335 1001 86380 86390 1
302286 99302286 1001 86380 86390 1
302275 99302275 1001 86380 86390 1
301997 99301997 1001 86380 86390 1
302141 99302141 1001 86380 86390 1
302133 99302133 1001 86380 86390 1
301866 99301866 1001 86380 86390 1
302448 99302448 1001 86380 86390 1
302502 99302502 1001 86380 86390 1
302528 99302528 1001 86380 86390 1
302385 99302385 1001 86380 86390 1
303093 99303093 1001 86380 86390 1
303161 99303161 1001 86380 86390 1
303193 99303193 1001 86380 86390 1
302955 99302955 1001 86380 86390 1
302923 99302923 1001 86380 86390 1
302962 99302962 1001 86380 86390 1
302768 99302768 1001 86380 86390 1
302672 99302672 1001 86380 86390 1
302596 99302596 1001 86380 86390 1
303360 99303360 1001 86380 86390 1
303364 99303364 1001 86380 86390 1
303262 99303262 1001 86380 86390 1
303932 99303932 1001 86380 86390 1
303933 99303933 1001 86380 86390 1
303909 99303909 1001 86380 86390 1
304015 99304015 1001 86380 86390 1
303711 99303711 1001 86380 86390 1
303530 99303530 1001 86380 86390 1
303416 99303416 1001 86380 86390 1
304149 99304149 1001 86380 86390 1
304076 99304076 1001 86380 86390 1
304183 99304183 1001 86380 86390 1
304841 99304841 1001 86380 86390 1
304576 99304576 1001 86380 86390 1
304448 99304448 1001 86380 86390 1
304514 99304514 1001 86380 86390 1
304534 99304534 1001 86380 86390 1
304407 99304407 1001 86380 86390 1
304278 99304278 1001 86380 86390 1
305027 99305027 1001 86380 86390 1
304861 99304861 1001 86380 86390 1
305045 99305045 1001 86380 86390 1
304929 99304929 1001 86380 86390 1
304968 99304968 1001 86380 86390 1
304918 99304918 1001 86380 86390 1
305062 99305062 1001 86380 86390 1
305611 99305611 1001 86380 86390 1
305593 99305593 1001 86380 86390 1
305682 99305682 1001 86380 86390 1
305454 99305454 1001 86380 86390 1
305274 99305274 1001 86380 86390 1
305094 99305094 1001 86380 86390 1
305082 99305082 1001 86380 86390 1
305089 99305089 1001 86380 86390 1
500105 99500105 1001 86380 86390 1
500002 99500002 1001 86380 86390 1
500120 99500120 1001 86380 86390 1
500147 99500147 1001 86380 86390 1
500100 99500100 1001 86380 86390 1
500713 99500713 1001 86380 86390 1
500719 99500719 1001 86380 86390 1
500774 99500774 1001 86380 86390 1
500736 99500736 1001 86380 86390 1
500531 99500531 1001 86380 86390 1
500547 99500547 1001 86380 86390 1
500418 99500418 1001 86380 86390 1
500548 99500548 1001 86380 86390 1
500474 99500474 1001 86380 86390 1
500423 99500423 1001 86380 86390 1
500490 99500490 1001 86380 86390 1
500367 99500367 1001 86380 86390 1
500861 99500861 1001 86380 86390 1
501524 99501524 1001 86380 86390 1
501615 99501615 1001 86380 86390 1
501346 99501346 1001 86380 86390 1
501136 99501136 1001 86380 86390 1
501073 99501073 1001 86380 86390 1
501153 99501153 1001 86380 86390 1
501729 99501729 1001 86380 86390 1
501742 99501742 1001 86380 86390 1
501834 99501834 1001 86380 86390 1
501669 99501669 1001 86380 86390 1
501682 99501682 1001 86380 86390 1
501839 99501839 1001 86380 86390 1
502324 99502324 1001 86380 86390 1
502267 99502267 1001 86380 86390 1
502280 99502280 1001 86380 86390 1
502400 99502400 1001 86380 86390 1
502388 99502388 1001 86380 86390 1
502175 99502175 1001 86380 86390 1
502193 99502193 1001 86380 86390 1
502181 99502181 1001 86380 86390 1
501885 99501885 1001 86380 86390 1
502008 99502008 1001 86380 86390 1
501882 99501882 1001 86380 86390 1
501896 99501896 1001 86380 86390 1
502494 99502494 1001 86380 86390 1
502566 99502566 1001 86380 86390 1
503180 99503180 1001 86380 86390 1
503222 99503222 1001 86380 86390 1
503250 99503250 1001 86380 86390 1
503109 99503109 1001 86380 86390 1
503035 99503035 1001 86380 86390 1
502941 99502941 1001 86380 86390 1
503032 99503032 1001 86380 86390 1
502929 99502929 1001 86380 86390 1
502685 99502685 1001 86380 86390 1
502724 99502724 1001 86380 86390 1
502675 99502675 1001 86380 86390 1
502703 99502703 1001 86380 86390 1
503367 99503367 1001 86380 86390 1
503434 99503434 1001 86380 86390 1
503473 99503473 1001 86380 86390 1
503439 99503439 1001 86380 86390 1
503401 99503401 1001 86380 86390 1
503363 99503363 1001 86380 86390 1
503972 99503972 1001 86380 86390 1
504011 99504011 1001 86380 86390 1
504013 99504013 1001 86380 86390 1
503784 99503784 1001 86380 86390 1
503850 99503850 1001 86380 86390 1
503889 99503889 1001 86380 86390 1
503829 99503829 1001 86380 86390 1
503805 99503805 1001 86380 86390 1
503844 99503844 1001 86380 86390 1
503741 99503741 1001 86380 86390 1
503795 99503795 1001 86380 86390 1
503536 99503536 1001 86380 86390 1
503617 99503617 1001 86380 86390 1
503618 99503618 1001 86380 86390 1
503660 99503660 1001 86380 86390 1
503560 99503560 1001 86380 86390 1
503639 99503639 1001 86380 86390 1
504225 99504225 1001 86380 86390 1
504845 99504845 1001 86380 86390 1
504924 99504924 1001 86380 86390 1
504925 99504925 1001 86380 86390 1
504727 99504727 1001 86380 86390 1
504601 99504601 1001 86380 86390 1
504693 99504693 1001 86380 86390 1
504732 99504732 1001 86380 86390 1
504683 99504683 1001 86380 86390 1
504686 99504686 1001 86380 86390 1
504712 99504712 1001 86380 86390 1
504414 99504414 1001 86380 86390 1
504416 99504416 1001 86380 86390 1
504328 99504328 1001 86380 86390 1
504529 99504529 1001 86380 86390 1
505066 99505066 1001 86380 86390 1
505743 99505743 1001 86380 86390 1
505711 99505711 1001 86380 86390 1
505384 99505384 1001 86380 86390 1
505556 99505556 1001 86380 86390 1
505430 99505430 1001 86380 86390 1
505524 99505524 1001 86380 86390 1
505305 99505305 1001 86380 86390 1
505268 99505268 1001 86380 86390 1
505154 99505154 1001 86380 86390 1
505871 99505871 1001 86380 86390 1
505150 99505150 1001 86380 86390 1
505815 99505815 1001 86380 86390 1
505792 99505792 1001 86380 86390 1
506528 99506528 1001 86380 86390 1
506490 99506490 1001 86380 86390 1
506383 99506383 1001 86380 86390 1
506371 99506371 1001 86380 86390 1
506298 99506298 1001 86380 86390 1
506351 99506351 1001 86380 86390 1
506120 99506120 1001 86380 86390 1
506133 99506133 1001 86380 86390 1
505978 99505978 1001 86380 86390 1
506082 99506082 1001 86380 86390 1
506086 99506086 1001 86380 86390 1
505997 99505997 1001 86380 86390 1
506141 99506141 1001 86380 86390 1
506025 99506025 1001 86380 86390 1
506736 99506736 1001 86380 86390 1
506777 99506777 1001 86380 86390 1
507258 99507258 1001 86380 86390 1
507329 99507329 1001 86380 86390 1
507095 99507095 1001 86380 86390 1
507108 99507108 1001 86380 86390 1
507121 99507121 1001 86380 86390 1
507173 99507173 1001 86380 86390 1
507083 99507083 1001 86380 86390 1
506868 99506868 1001 86380 86390 1
507446 99507446 1001 86380 86390 1
507519 99507519 1001 86380 86390 1
507623 99507623 1001 86380 86390 1
508215 99508215 1001 86380 86390 1
508176 99508176 1001 86380 86390 1
508156 99508156 1001 86380 86390 1
507876 99507876 1001 86380 86390 1
507967 99507967 1001 86380 86390 1
507856 99507856 1001 86380 86390 1
507961 99507961 1001 86380 86390 1
507912 99507912 1001 86380 86390 1
507779 99507779 1001 86380 86390 1
507831 99507831 1001 86380 86390 1
508389 99508389 1001 86380 86390 1
508352 99508352 1001 86380 86390 1
508417 99508417 1001 86380 86390 1
508408 99508408 1001 86380 86390 1
508280 99508280 1001 86380 86390 1
508334 99508334 1001 86380 86390 1
508412 99508412 1001 86380 86390 1
508374 99508374 1001 86380 86390 1
508387 99508387 1001 86380 86390 1
508973 99508973 1001 86380 86390 1
509059 99509059 1001 86380 86390 1
508918 99508918 1001 86380 86390 1
508785 99508785 1001 86380 86390 1
508837 99508837 1001 86380 86390 1
508723 99508723 1001 86380 86390 1
508536 99508536 1001 86380 86390 1
508503 99508503 1001 86380 86390 1
509258 99509258 1001 86380 86390 1
509199 99509199 1001 86380 86390 1
509226 99509226 1001 86380 86390 1
509773 99509773 1001 86380 86390 1
509779 99509779 1001 86380 86390 1
509821 99509821 1001 86380 86390 1
509373 99509373 1001 86380 86390 1
509305 99509305 1001 86380 86390 1
510028 99510028 1001 86380 86390 1
510041 99510041 1001 86380 86390 1
510010 99510010 1001 86380 86390 1
510708 99510708 1001 86380 86390 1
510659 99510659 1001 86380 86390 1
510608 99510608 1001 86380 86390 1
510375 99510375 1001 86380 86390 1
510440 99510440 1001 86380 86390 1
510363 99510363 1001 86380 86390 1
510508 99510508 1001 86380 86390 1
510130 99510130 1001 86380 86390 1
510860 99510860 1001 86380 86390 1
510839 99510839 1001 86380 86390 1
511529 99511529 1001 86380 86390 1
511539 99511539 1001 86380 86390 1
511474 99511474 1001 86380 86390 1
511385 99511385 1001 86380 86390 1
511283 99511283 1001 86380 86390 1
511287 99511287 1001 86380 86390 1
511213 99511213 1001 86380 86390 1
511304 99511304 1001 86380 86390 1
511204 99511204 1001 86380 86390 1
511256 99511256 1001 86380 86390 1
511105 99511105 1001 86380 86390 1
510991 99510991 1001 86380 86390 1
511022 99511022 1001 86380 86390 1
511684 99511684 1001 86380 86390 1
511634 99511634 1001 86380 86390 1
511752 99511752 1001 86380 86390 1
511728 99511728 1001 86380 86390 1
512286 99512286 1001 86380 86390 1
512018 99512018 1001 86380 86390 1
512063 99512063 1001 86380 86390 1
512076 99512076 1001 86380 86390 1
512013 99512013 1001 86380 86390 1
511990 99511990 1001 86380 86390 1
511865 99511865 1001 86380 86390 1
511815 99511815 1001 86380 86390 1
511946 99511946 1001 86380 86390 1
513168 99513168 1001 86380 86390 1
513004 99513004 1001 86380 86390 1
513030 99513030 1001 86380 86390 1
513071 99513071 1001 86380 86390 1
513201 99513201 1001 86380 86390 1
512860 99512860 1001 86380 86390 1
512824 99512824 1001 86380 86390 1
512588 99512588 1001 86380 86390 1
512632 99512632 1001 86380 86390 1
513360 99513360 1001 86380 86390 1
513335 99513335 1001 86380 86390 1
513311 99513311 1001 86380 86390 1
513312 99513312 1001 86380 86390 1
513288 99513288 1001 86380 86390 1
513302 99513302 1001 86380 86390 1
513851 99513851 1001 86380 86390 1
514028 99514028 1001 86380 86390 1
513997 99513997 1001 86380 86390 1
513842 99513842 1001 86380 86390 1
513875 99513875 1001 86380 86390 1
513789 99513789 1001 86380 86390 1
513676 99513676 1001 86380 86390 1
513653 99513653 1001 86380 86390 1
513756 99513756 1001 86380 86390 1
513606 99513606 1001 86380 86390 1
514214 99514214 1001 86380 86390 1
514151 99514151 1001 86380 86390 1
514203 99514203 1001 86380 86390 1
514154 99514154 1001 86380 86390 1
514181 99514181 1001 86380 86390 1
514781 99514781 1001 86380 86390 1
514821 99514821 1001 86380 86390 1
514831 99514831 1001 86380 86390 1
514778 99514778 1001 86380 86390 1
514546 99514546 1001 86380 86390 1
514343 99514343 1001 86380 86390 1
514296 99514296 1001 86380 86390 1
514297 99514297 1001 86380 86390 1
514326 99514326 1001 86380 86390 1
514939 99514939 1001 86380 86390 1
515030 99515030 1001 86380 86390 1
515031 99515031 1001 86380 86390 1
515007 99515007 1001 86380 86390 1
514905 99514905 1001 86380 86390 1
515523 99515523 1001 86380 86390 1
515401 99515401 1001 86380 86390 1
515414 99515414 1001 86380 86390 1
515466 99515466 1001 86380 86390 1
515431 99515431 1001 86380 86390 1
515228 99515228 1001 86380 86390 1
515100 99515100 1001 86380 86390 1
515842 99515842 1001 86380 86390 1
516383 99516383 1001 86380 86390 1
516435 99516435 1001 86380 86390 1
516324 99516324 1001 86380 86390 1
516339 99516339 1001 86380 86390 1
516246 99516246 1001 86380 86390 1
516018 99516018 1001 86380 86390 1
515993 99515993 1001 86380 86390 1
515968 99515968 1001 86380 86390 1
516053 99516053 1001 86380 86390 1
516614 99516614 1001 86380 86390 1
516654 99516654 1001 86380 86390 1
516579 99516579 1001 86380 86390 1
516516 99516516 1001 86380 86390 1
516530 99516530 1001 86380 86390 1
517254 99517254 1001 86380 86390 1
516976 99516976 1001 86380 86390 1
517087 99517087 1001 86380 86390 1
516793 99516793 1001 86380 86390 1
516898 99516898 1001 86380 86390 1
516725 99516725 1001 86380 86390 1
516842 99516842 1001 86380 86390 1
516924 99516924 1001 86380 86390 1
517479 99517479 1001 86380 86390 1
518086 99518086 1001 86380 86390 1
518112 99518112 1001 86380 86390 1
518162 99518162 1001 86380 86390 1
518031 99518031 1001 86380 86390 1
518123 99518123 1001 86380 86390 1
517881 99517881 1001 86380 86390 1
517809 99517809 1001 86380 86390 1
517785 99517785 1001 86380 86390 1
517608 99517608 1001 86380 86390 1
517718 99517718 1001 86380 86390 1
518355 99518355 1001 86380 86390 1
518331 99518331 1001 86380 86390 1
518847 99518847 1001 86380 86390 1
518809 99518809 1001 86380 86390 1
518957 99518957 1001 86380 86390 1
518601 99518601 1001 86380 86390 1
518677 99518677 1001 86380 86390 1
518691 99518691 1001 86380 86390 1
518743 99518743 1001 86380 86390 1
518600 99518600 1001 86380 86390 1
518523 99518523 1001 86380 86390 1
518487 99518487 1001 86380 86390 1
518424 99518424 1001 86380 86390 1
518570 99518570 1001 86380 86390 1
518430 99518430 1001 86380 86390 1
518547 99518547 1001 86380 86390 1
518522 99518522 1001 86380 86390 1
519129 99519129 1001 86380 86390 1
519138 99519138 1001 86380 86390 1
519665 99519665 1001 86380 86390 1
519692 99519692 1001 86380 86390 1
519718 99519718 1001 86380 86390 1
519539 99519539 1001 86380 86390 1
519490 99519490 1001 86380 86390 1
519389 99519389 1001 86380 86390 1
519300 99519300 1001 86380 86390 1
519314 99519314 1001 86380 86390 1
519961 99519961 1001 86380 86390 1
519974 99519974 1001 86380 86390 1
520015 99520015 1001 86380 86390 1
519979 99519979 1001 86380 86390 1
519992 99519992 1001 86380 86390 1
520463 99520463 1001 86380 86390 1
520623 99520623 1001 86380 86390 1
520628 99520628 1001 86380 86390 1
520588 99520588 1001 86380 86390 1
520247 99520247 1001 86380 86390 1
520136 99520136 1001 86380 86390 1
520027 99520027 1001 86380 86390 1
520092 99520092 1001 86380 86390 1
520174 99520174 1001 86380 86390 1
520780 99520780 1001 86380 86390 1
520682 99520682 1001 86380 86390 1
520740 99520740 1001 86380 86390 1
521339 99521339 1001 86380 86390 1
521383 99521383 1001 86380 86390 1
521236 99521236 1001 86380 86390 1
521134 99521134 1001 86380 86390 1
521253 99521253 1001 86380 86390 1
521164 99521164 1001 86380 86390 1
521181 99521181 1001 86380 86390 1
520902 99520902 1001 86380 86390 1
521649 99521649 1001 86380 86390 1
521592 99521592 1001 86380 86390 1
522216 99522216 1001 86380 86390 1
522119 99522119 1001 86380 86390 1
522222 99522222 1001 86380 86390 1
522198 99522198 1001 86380 86390 1
522250 99522250 1001 86380 86390 1
522162 99522162 1001 86380 86390 1
522176 99522176 1001 86380 86390 1
521700 99521700 1001 86380 86390 1
521823 99521823 1001 86380 86390 1
521720 99521720 1001 86380 86390 1
522382 99522382 1001 86380 86390 1
522422 99522422 1001 86380 86390 1
522321 99522321 1001 86380 86390 1
522438 99522438 1001 86380 86390 1
522388 99522388 1001 86380 86390 1
522405 99522405 1001 86380 86390 1
523119 99523119 1001 86380 86390 1
523033 99523033 1001 86380 86390 1
522931 99522931 1001 86380 86390 1
523076 99523076 1001 86380 86390 1
523065 99523065 1001 86380 86390 1
522762 99522762 1001 86380 86390 1
522711 99522711 1001 86380 86390 1
522751 99522751 1001 86380 86390 1
522872 99522872 1001 86380 86390 1
522729 99522729 1001 86380 86390 1
522756 99522756 1001 86380 86390 1
522645 99522645 1001 86380 86390 1
522556 99522556 1001 86380 86390 1
523271 99523271 1001 86380 86390 1
523324 99523324 1001 86380 86390 1
523261 99523261 1001 86380 86390 1
523252 99523252 1001 86380 86390 1
523294 99523294 1001 86380 86390 1
523779 99523779 1001 86380 86390 1
523849 99523849 1001 86380 86390 1
523888 99523888 1001 86380 86390 1
523906 99523906 1001 86380 86390 1
523599 99523599 1001 86380 86390 1
523564 99523564 1001 86380 86390 1
523338 99523338 1001 86380 86390 1
523396 99523396 1001 86380 86390 1
523426 99523426 1001 86380 86390 1
523741 99523741 1001 86380 86390 1
524127 99524127 1001 86380 86390 1
524131 99524131 1001 86380 86390 1
524042 99524042 1001 86380 86390 1
523952 99523952 1001 86380 86390 1
524740 99524740 1001 86380 86390 1
524663 99524663 1001 86380 86390 1
524462 99524462 1001 86380 86390 1
524515 99524515 1001 86380 86390 1
524399 99524399 1001 86380 86390 1
524498 99524498 1001 86380 86390 1
524257 99524257 1001 86380 86390 1
524245 99524245 1001 86380 86390 1
524356 99524356 1001 86380 86390 1
524188 99524188 1001 86380 86390 1
524928 99524928 1001 86380 86390 1
524895 99524895 1001 86380 86390 1
524792 99524792 1001 86380 86390 1
525560 99525560 1001 86380 86390 1
525485 99525485 1001 86380 86390 1
525537 99525537 1001 86380 86390 1
525499 99525499 1001 86380 86390 1
525504 99525504 1001 86380 86390 1
525442 99525442 1001 86380 86390 1
525593 99525593 1001 86380 86390 1
525210 99525210 1001 86380 86390 1
525353 99525353 1001 86380 86390 1
525277 99525277 1001 86380 86390 1
525220 99525220 1001 86380 86390 1
525235 99525235 1001 86380 86390 1
525101 99525101 1001 86380 86390 1
525076 99525076 1001 86380 86390 1
525013 99525013 1001 86380 86390 1
525750 99525750 1001 86380 86390 1
525393 99525393 1001 86380 86390 1
526283 99526283 1001 86380 86390 1
526227 99526227 1001 86380 86390 1
526294 99526294 1001 86380 86390 1
526101 99526101 1001 86380 86390 1
526038 99526038 1001 86380 86390 1
526200 99526200 1001 86380 86390 1
526035 99526035 1001 86380 86390 1
525880 99525880 1001 86380 86390 1
525857 99525857 1001 86380 86390 1
525927 99525927 1001 86380 86390 1
525879 99525879 1001 86380 86390 1
526568 99526568 1001 86380 86390 1
527083 99527083 1001 86380 86390 1
527200 99527200 1001 86380 86390 1
527074 99527074 1001 86380 86390 1
527204 99527204 1001 86380 86390 1
527036 99527036 1001 86380 86390 1
526735 99526735 1001 86380 86390 1
526826 99526826 1001 86380 86390 1
526726 99526726 1001 86380 86390 1
527446 99527446 1001 86380 86390 1
527321 99527321 1001 86380 86390 1
528075 99528075 1001 86380 86390 1
528034 99528034 1001 86380 86390 1
527745 99527745 1001 86380 86390 1
527707 99527707 1001 86380 86390 1
527695 99527695 1001 86380 86390 1
527713 99527713 1001 86380 86390 1
527603 99527603 1001 86380 86390 1
528117 99528117 1001 86380 86390 1
528084 99528084 1001 86380 86390 1
528900 99528900 1001 86380 86390 1
528827 99528827 1001 86380 86390 1
528874 99528874 1001 86380 86390 1
528770 99528770 1001 86380 86390 1
528848 99528848 1001 86380 86390 1
528733 99528733 1001 86380 86390 1
528631 99528631 1001 86380 86390 1
528597 99528597 1001 86380 86390 1
528537 99528537 1001 86380 86390 1
528307 99528307 1001 86380 86390 1
528405 99528405 1001 86380 86390 1
528330 99528330 1001 86380 86390 1
528434 99528434 1001 86380 86390 1
528474 99528474 1001 86380 86390 1
529002 99529002 1001 86380 86390 1
529082 99529082 1001 86380 86390 1
528915 99528915 1001 86380 86390 1
528910 99528910 1001 86380 86390 1
529638 99529638 1001 86380 86390 1
529727 99529727 1001 86380 86390 1
529706 99529706 1001 86380 86390 1
529672 99529672 1001 86380 86390 1
529608 99529608 1001 86380 86390 1
529389 99529389 1001 86380 86390 1
529301 99529301 1001 86380 86390 1
529226 99529226 1001 86380 86390 1
529281 99529281 1001 86380 86390 1
529209 99529209 1001 86380 86390 1
529806 99529806 1001 86380 86390 1
529845 99529845 1001 86380 86390 1
529783 99529783 1001 86380 86390 1
529865 99529865 1001 86380 86390 1
530478 99530478 1001 86380 86390 1
530353 99530353 1001 86380 86390 1
530537 99530537 1001 86380 86390 1
530461 99530461 1001 86380 86390 1
530150 99530150 1001 86380 86390 1
529951 99529951 1001 86380 86390 1
530738 99530738 1001 86380 86390 1
531238 99531238 1001 86380 86390 1
531343 99531343 1001 86380 86390 1
531239 99531239 1001 86380 86390 1
531308 99531308 1001 86380 86390 1
531337 99531337 1001 86380 86390 1
531062 99531062 1001 86380 86390 1
531102 99531102 1001 86380 86390 1
530975 99530975 1001 86380 86390 1
531068 99531068 1001 86380 86390 1
531135 99531135 1001 86380 86390 1
530795 99530795 1001 86380 86390 1
530835 99530835 1001 86380 86390 1
530862 99530862 1001 86380 86390 1
531176 99531176 1001 86380 86390 1
531557 99531557 1001 86380 86390 1
532192 99532192 1001 86380 86390 1
531902 99531902 1001 86380 86390 1
531877 99531877 1001 86380 86390 1
531895 99531895 1001 86380 86390 1
531960 99531960 1001 86380 86390 1
531615 99531615 1001 86380 86390 1
531707 99531707 1001 86380 86390 1
531591 99531591 1001 86380 86390 1
531636 99531636 1001 86380 86390 1
532321 99532321 1001 86380 86390 1
532375 99532375 1001 86380 86390 1
532328 99532328 1001 86380 86390 1
532214 99532214 1001 86380 86390 1
532955 99532955 1001 86380 86390 1
532934 99532934 1001 86380 86390 1
532911 99532911 1001 86380 86390 1
532912 99532912 1001 86380 86390 1
533020 99533020 1001 86380 86390 1
532621 99532621 1001 86380 86390 1
532751 99532751 1001 86380 86390 1
532639 99532639 1001 86380 86390 1
532528 99532528 1001 86380 86390 1
532580 99532580 1001 86380 86390 1
532619 99532619 1001 86380 86390 1
532495 99532495 1001 86380 86390 1
532431 99532431 1001 86380 86390 1
532432 99532432 1001 86380 86390 1
533211 99533211 1001 86380 86390 1
533067 99533067 1001 86380 86390 1
533709 99533709 1001 86380 86390 1
533727 99533727 1001 86380 86390 1
533664 99533664 1001 86380 86390 1
533448 99533448 1001 86380 86390 1
533521 99533521 1001 86380 86390 1
533574 99533574 1001 86380 86390 1
533264 99533264 1001 86380 86390 1
533241 99533241 1001 86380 86390 1
533308 99533308 1001 86380 86390 1
533322 99533322 1001 86380 86390 1
533363 99533363 1001 86380 86390 1
533946 99533946 1001 86380 86390 1
534063 99534063 1001 86380 86390 1
534012 99534012 1001 86380 86390 1
534026 99534026 1001 86380 86390 1
534027 99534027 1001 86380 86390 1
533994 99533994 1001 86380 86390 1
534535 99534535 1001 86380 86390 1
534667 99534667 1001 86380 86390 1
534538 99534538 1001 86380 86390 1
534578 99534578 1001 86380 86390 1
534514 99534514 1001 86380 86390 1
534473 99534473 1001 86380 86390 1
534332 99534332 1001 86380 86390 1
534211 99534211 1001 86380 86390 1
534240 99534240 1001 86380 86390 1
534267 99534267 1001 86380 86390 1
534694 99534694 1001 86380 86390 1
534695 99534695 1001 86380 86390 1
535318 99535318 1001 86380 86390 1
535385 99535385 1001 86380 86390 1
535360 99535360 1001 86380 86390 1
535453 99535453 1001 86380 86390 1
535154 99535154 1001 86380 86390 1
535159 99535159 1001 86380 86390 1
535212 99535212 1001 86380 86390 1
535009 99535009 1001 86380 86390 1
535090 99535090 1001 86380 86390 1
535039 99535039 1001 86380 86390 1
535054 99535054 1001 86380 86390 1
535559 99535559 1001 86380 86390 1
535573 99535573 1001 86380 86390 1
535592 99535592 1001 86380 86390 1
535618 99535618 1001 86380 86390 1
536170 99536170 1001 86380 86390 1
536187 99536187 1001 86380 86390 1
536179 99536179 1001 86380 86390 1
536031 99536031 1001 86380 86390 1
536063 99536063 1001 86380 86390 1
535860 99535860 1001 86380 86390 1
535721 99535721 1001 86380 86390 1
535802 99535802 1001 86380 86390 1
536424 99536424 1001 86380 86390 1
536360 99536360 1001 86380 86390 1
536374 99536374 1001 86380 86390 1
536497 99536497 1001 86380 86390 1
536343 99536343 1001 86380 86390 1
536383 99536383 1001 86380 86390 1
536997 99536997 1001 86380 86390 1
537037 99537037 1001 86380 86390 1
537012 99537012 1001 86380 86390 1
537067 99537067 1001 86380 86390 1
537120 99537120 1001 86380 86390 1
536793 99536793 1001 86380 86390 1
536936 99536936 1001 86380 86390 1
536822 99536822 1001 86380 86390 1
536835 99536835 1001 86380 86390 1
536799 99536799 1001 86380 86390 1
536773 99536773 1001 86380 86390 1
536840 99536840 1001 86380 86390 1
536565 99536565 1001 86380 86390 1
537227 99537227 1001 86380 86390 1
537323 99537323 1001 86380 86390 1
537181 99537181 1001 86380 86390 1
537299 99537299 1001 86380 86390 1
537790 99537790 1001 86380 86390 1
537655 99537655 1001 86380 86390 1
537761 99537761 1001 86380 86390 1
537583 99537583 1001 86380 86390 1
537596 99537596 1001 86380 86390 1
537421 99537421 1001 86380 86390 1
537447 99537447 1001 86380 86390 1
537400 99537400 1001 86380 86390 1
537380 99537380 1001 86380 86390 1
538046 99538046 1001 86380 86390 1
538131 99538131 1001 86380 86390 1
538699 99538699 1001 86380 86390 1
538716 99538716 1001 86380 86390 1
538639 99538639 1001 86380 86390 1
538632 99538632 1001 86380 86390 1
538684 99538684 1001 86380 86390 1
538418 99538418 1001 86380 86390 1
538317 99538317 1001 86380 86390 1
538266 99538266 1001 86380 86390 1
538215 99538215 1001 86380 86390 1
538283 99538283 1001 86380 86390 1
538310 99538310 1001 86380 86390 1
539020 99539020 1001 86380 86390 1
538854 99538854 1001 86380 86390 1
538910 99538910 1001 86380 86390 1
539516 99539516 1001 86380 86390 1
539542 99539542 1001 86380 86390 1
539522 99539522 1001 86380 86390 1
539511 99539511 1001 86380 86390 1
539275 99539275 1001 86380 86390 1
539340 99539340 1001 86380 86390 1
539238 99539238 1001 86380 86390 1
539369 99539369 1001 86380 86390 1
539033 99539033 1001 86380 86390 1
539047 99539047 1001 86380 86390 1
539186 99539186 1001 86380 86390 1
539149 99539149 1001 86380 86390 1
539653 99539653 1001 86380 86390 1
540278 99540278 1001 86380 86390 1
540272 99540272 1001 86380 86390 1
540351 99540351 1001 86380 86390 1
540183 99540183 1001 86380 86390 1
539939 99539939 1001 86380 86390 1
539991 99539991 1001 86380 86390 1
539875 99539875 1001 86380 86390 1
539890 99539890 1001 86380 86390 1
539955 99539955 1001 86380 86390 1
539880 99539880 1001 86380 86390 1
540659 99540659 1001 86380 86390 1
540521 99540521 1001 86380 86390 1
540575 99540575 1001 86380 86390 1
540645 99540645 1001 86380 86390 1
541270 99541270 1001 86380 86390 1
541236 99541236 1001 86380 86390 1
541285 99541285 1001 86380 86390 1
541083 99541083 1001 86380 86390 1
540817 99540817 1001 86380 86390 1
540755 99540755 1001 86380 86390 1
541395 99541395 1001 86380 86390 1
541296 99541296 1001 86380 86390 1
541969 99541969 1001 86380 86390 1
541982 99541982 1001 86380 86390 1
542025 99542025 1001 86380 86390 1
541924 99541924 1001 86380 86390 1
541798 99541798 1001 86380 86390 1
541827 99541827 1001 86380 86390 1
541855 99541855 1001 86380 86390 1
541881 99541881 1001 86380 86390 1
541896 99541896 1001 86380 86390 1
541603 99541603 1001 86380 86390 1
541514 99541514 1001 86380 86390 1
542182 99542182 1001 86380 86390 1
542277 99542277 1001 86380 86390 1
542200 99542200 1001 86380 86390 1
542791 99542791 1001 86380 86390 1
542843 99542843 1001 86380 86390 1
542799 99542799 1001 86380 86390 1
542825 99542825 1001 86380 86390 1
542800 99542800 1001 86380 86390 1
542892 99542892 1001 86380 86390 1
542551 99542551 1001 86380 86390 1
542632 99542632 1001 86380 86390 1
542493 99542493 1001 86380 86390 1
542394 99542394 1001 86380 86390 1
542360 99542360 1001 86380 86390 1
542531 99542531 1001 86380 86390 1
543067 99543067 1001 86380 86390 1
542967 99542967 1001 86380 86390 1
543097 99543097 1001 86380 86390 1
543619 99543619 1001 86380 86390 1
543711 99543711 1001 86380 86390 1
543608 99543608 1001 86380 86390 1
543757 99543757 1001 86380 86390 1
543566 99543566 1001 86380 86390 1
543516 99543516 1001 86380 86390 1
543517 99543517 1001 86380 86390 1
543497 99543497 1001 86380 86390 1
543967 99543967 1001 86380 86390 1
543946 99543946 1001 86380 86390 1
544422 99544422 1001 86380 86390 1
544428 99544428 1001 86380 86390 1
544353 99544353 1001 86380 86390 1
544213 99544213 1001 86380 86390 1
544308 99544308 1001 86380 86390 1
544365 99544365 1001 86380 86390 1
544115 99544115 1001 86380 86390 1
544183 99544183 1001 86380 86390 1
544661 99544661 1001 86380 86390 1
544604 99544604 1001 86380 86390 1
422037 878 1001 16260 26337 1
514492 1119 1002 31255 34929 1
525768 770 1002 63421 67849 1
400115 99400115 1001 86380 86390 1
400215 99400215 1001 86380 86390 1
400167 99400167 1001 86380 86390 1
400435 99400435 1001 86380 86390 1
400649 99400649 1001 86380 86390 1
400853 99400853 1001 86380 86390 1
400964 99400964 1001 86380 86390 1
400944 99400944 1001 86380 86390 1
401085 99401085 1001 86380 86390 1
401393 99401393 1001 86380 86390 1
401505 99401505 1001 86380 86390 1
401796 99401796 1001 86380 86390 1
401905 99401905 1001 86380 86390 1
401968 99401968 1001 86380 86390 1
402003 99402003 1001 86380 86390 1
402343 99402343 1001 86380 86390 1
402346 99402346 1001 86380 86390 1
402356 99402356 1001 86380 86390 1
402389 99402389 1001 86380 86390 1
402561 99402561 1001 86380 86390 1
402949 99402949 1001 86380 86390 1
403213 99403213 1001 86380 86390 1
403225 99403225 1001 86380 86390 1
403097 99403097 1001 86380 86390 1
403491 99403491 1001 86380 86390 1
403472 99403472 1001 86380 86390 1
403550 99403550 1001 86380 86390 1
403618 99403618 1001 86380 86390 1
403561 99403561 1001 86380 86390 1
403696 99403696 1001 86380 86390 1
403825 99403825 1001 86380 86390 1
403760 99403760 1001 86380 86390 1
404027 99404027 1001 86380 86390 1
404241 99404241 1001 86380 86390 1
404191 99404191 1001 86380 86390 1
404244 99404244 1001 86380 86390 1
404218 99404218 1001 86380 86390 1
404300 99404300 1001 86380 86390 1
404472 99404472 1001 86380 86390 1
404495 99404495 1001 86380 86390 1
404641 99404641 1001 86380 86390 1
404626 99404626 1001 86380 86390 1
404653 99404653 1001 86380 86390 1
404711 99404711 1001 86380 86390 1
404821 99404821 1001 86380 86390 1
405045 99405045 1001 86380 86390 1
405049 99405049 1001 86380 86390 1
405157 99405157 1001 86380 86390 1
405199 99405199 1001 86380 86390 1
405399 99405399 1001 86380 86390 1
405582 99405582 1001 86380 86390 1
405619 99405619 1001 86380 86390 1
405738 99405738 1001 86380 86390 1
405721 99405721 1001 86380 86390 1
405994 99405994 1001 86380 86390 1
406252 99406252 1001 86380 86390 1
406203 99406203 1001 86380 86390 1
406369 99406369 1001 86380 86390 1
406313 99406313 1001 86380 86390 1
406465 99406465 1001 86380 86390 1
406852 99406852 1001 86380 86390 1
406889 99406889 1001 86380 86390 1
407010 99407010 1001 86380 86390 1
407319 99407319 1001 86380 86390 1
407354 99407354 1001 86380 86390 1
407471 99407471 1001 86380 86390 1
407588 99407588 1001 86380 86390 1
407720 99407720 1001 86380 86390 1
407872 99407872 1001 86380 86390 1
407811 99407811 1001 86380 86390 1
407768 99407768 1001 86380 86390 1
407893 99407893 1001 86380 86390 1
407889 99407889 1001 86380 86390 1
408058 99408058 1001 86380 86390 1
408001 99408001 1001 86380 86390 1
408148 99408148 1001 86380 86390 1
408156 99408156 1001 86380 86390 1
408357 99408357 1001 86380 86390 1
408598 99408598 1001 86380 86390 1
408712 99408712 1001 86380 86390 1
408723 99408723 1001 86380 86390 1
408920 99408920 1001 86380 86390 1
409070 99409070 1001 86380 86390 1
409171 99409171 1001 86380 86390 1
409480 99409480 1001 86380 86390 1
409662 99409662 1001 86380 86390 1
409713 99409713 1001 86380 86390 1
409929 99409929 1001 86380 86390 1
409969 99409969 1001 86380 86390 1
410024 99410024 1001 86380 86390 1
410303 99410303 1001 86380 86390 1
410244 99410244 1001 86380 86390 1
410544 99410544 1001 86380 86390 1
410524 99410524 1001 86380 86390 1
410660 99410660 1001 86380 86390 1
410672 99410672 1001 86380 86390 1
410802 99410802 1001 86380 86390 1
410746 99410746 1001 86380 86390 1
410854 99410854 1001 86380 86390 1
410874 99410874 1001 86380 86390 1
411004 99411004 1001 86380 86390 1
411048 99411048 1001 86380 86390 1
411030 99411030 1001 86380 86390 1
411066 99411066 1001 86380 86390 1
411070 99411070 1001 86380 86390 1
411255 99411255 1001 86380 86390 1
411520 99411520 1001 86380 86390 1
411573 99411573 1001 86380 86390 1
411613 99411613 1001 86380 86390 1
411551 99411551 1001 86380 86390 1
411536 99411536 1001 86380 86390 1
411806 99411806 1001 86380 86390 1
412305 99412305 1001 86380 86390 1
413400 99413400 1001 86380 86390 1
413398 99413398 1001 86380 86390 1
413241 99413241 1001 86380 86390 1
413278 99413278 1001 86380 86390 1
412560 99412560 1001 86380 86390 1
412877 99412877 1001 86380 86390 1
412519 99412519 1001 86380 86390 1
412733 99412733 1001 86380 86390 1
412607 99412607 1001 86380 86390 1
413961 99413961 1001 86380 86390 1
415147 99415147 1001 86380 86390 1
415198 99415198 1001 86380 86390 1
414739 99414739 1001 86380 86390 1
414905 99414905 1001 86380 86390 1
414294 99414294 1001 86380 86390 1
414184 99414184 1001 86380 86390 1
415443 99415443 1001 86380 86390 1
415576 99415576 1001 86380 86390 1
415452 99415452 1001 86380 86390 1
416619 99416619 1001 86380 86390 1
416914 99416914 1001 86380 86390 1
416599 99416599 1001 86380 86390 1
416244 99416244 1001 86380 86390 1
416564 99416564 1001 86380 86390 1
416008 99416008 1001 86380 86390 1
415724 99415724 1001 86380 86390 1
416010 99416010 1001 86380 86390 1
415806 99415806 1001 86380 86390 1
417328 99417328 1001 86380 86390 1
417384 99417384 1001 86380 86390 1
417316 99417316 1001 86380 86390 1
417533 99417533 1001 86380 86390 1
417491 99417491 1001 86380 86390 1
418700 99418700 1001 86380 86390 1
418586 99418586 1001 86380 86390 1
418467 99418467 1001 86380 86390 1
418208 99418208 1001 86380 86390 1
418313 99418313 1001 86380 86390 1
418187 99418187 1001 86380 86390 1
418273 99418273 1001 86380 86390 1
417709 99417709 1001 86380 86390 1
417754 99417754 1001 86380 86390 1
417650 99417650 1001 86380 86390 1
419207 99419207 1001 86380 86390 1
419034 99419034 1001 86380 86390 1
420313 99420313 1001 86380 86390 1
420139 99420139 1001 86380 86390 1
420038 99420038 1001 86380 86390 1
419715 99419715 1001 86380 86390 1
419297 99419297 1001 86380 86390 1
419328 99419328 1001 86380 86390 1
419478 99419478 1001 86380 86390 1
420494 99420494 1001 86380 86390 1
420499 99420499 1001 86380 86390 1
420677 99420677 1001 86380 86390 1
420475 99420475 1001 86380 86390 1
420707 99420707 1001 86380 86390 1
421851 99421851 1001 86380 86390 1
421398 99421398 1001 86380 86390 1
421404 99421404 1001 86380 86390 1
421366 99421366 1001 86380 86390 1
421217 99421217 1001 86380 86390 1
421023 99421023 1001 86380 86390 1
422217 99422217 1001 86380 86390 1
422120 99422120 1001 86380 86390 1
422151 99422151 1001 86380 86390 1
423673 99423673 1001 86380 86390 1
423636 99423636 1001 86380 86390 1
423711 99423711 1001 86380 86390 1
423329 99423329 1001 86380 86390 1
423365 99423365 1001 86380 86390 1
423296 99423296 1001 86380 86390 1
422700 99422700 1001 86380 86390 1
422785 99422785 1001 86380 86390 1
423985 99423985 1001 86380 86390 1
423844 99423844 1001 86380 86390 1
423857 99423857 1001 86380 86390 1
425060 99425060 1001 86380 86390 1
425340 99425340 1001 86380 86390 1
424665 99424665 1001 86380 86390 1
424761 99424761 1001 86380 86390 1
424598 99424598 1001 86380 86390 1
424633 99424633 1001 86380 86390 1
424637 99424637 1001 86380 86390 1
424923 99424923 1001 86380 86390 1
424663 99424663 1001 86380 86390 1
424414 99424414 1001 86380 86390 1
424396 99424396 1001 86380 86390 1
425561 99425561 1001 86380 86390 1
425518 99425518 1001 86380 86390 1
425701 99425701 1001 86380 86390 1
425545 99425545 1001 86380 86390 1
425418 99425418 1001 86380 86390 1
425679 99425679 1001 86380 86390 1
426744 99426744 1001 86380 86390 1
426923 99426923 1001 86380 86390 1
426931 99426931 1001 86380 86390 1
427016 99427016 1001 86380 86390 1
427083 99427083 1001 86380 86390 1
427028 99427028 1001 86380 86390 1
426394 99426394 1001 86380 86390 1
426581 99426581 1001 86380 86390 1
425960 99425960 1001 86380 86390 1
425987 99425987 1001 86380 86390 1
425951 99425951 1001 86380 86390 1
425834 99425834 1001 86380 86390 1
427172 99427172 1001 86380 86390 1
427439 99427439 1001 86380 86390 1
427446 99427446 1001 86380 86390 1
427135 99427135 1001 86380 86390 1
428380 99428380 1001 86380 86390 1
428417 99428417 1001 86380 86390 1
428732 99428732 1001 86380 86390 1
428049 99428049 1001 86380 86390 1
427995 99427995 1001 86380 86390 1
428117 99428117 1001 86380 86390 1
427683 99427683 1001 86380 86390 1
427707 99427707 1001 86380 86390 1
427828 99427828 1001 86380 86390 1
427882 99427882 1001 86380 86390 1
427664 99427664 1001 86380 86390 1
427913 99427913 1001 86380 86390 1
428980 99428980 1001 86380 86390 1
428810 99428810 1001 86380 86390 1
429964 99429964 1001 86380 86390 1
430112 99430112 1001 86380 86390 1
429928 99429928 1001 86380 86390 1
429911 99429911 1001 86380 86390 1
429868 99429868 1001 86380 86390 1
429681 99429681 1001 86380 86390 1
429224 99429224 1001 86380 86390 1
429233 99429233 1001 86380 86390 1
429483 99429483 1001 86380 86390 1
429262 99429262 1001 86380 86390 1
429218 99429218 1001 86380 86390 1
429544 99429544 1001 86380 86390 1
430404 99430404 1001 86380 86390 1
430516 99430516 1001 86380 86390 1
430390 99430390 1001 86380 86390 1
431717 99431717 1001 86380 86390 1
431700 99431700 1001 86380 86390 1
431882 99431882 1001 86380 86390 1
431532 99431532 1001 86380 86390 1
431272 99431272 1001 86380 86390 1
430891 99430891 1001 86380 86390 1
430949 99430949 1001 86380 86390 1
430960 99430960 1001 86380 86390 1
433466 99433466 1001 86380 86390 1
433661 99433661 1001 86380 86390 1
433349 99433349 1001 86380 86390 1
433694 99433694 1001 86380 86390 1
432951 99432951 1001 86380 86390 1
432908 99432908 1001 86380 86390 1
433231 99433231 1001 86380 86390 1
433285 99433285 1001 86380 86390 1
433092 99433092 1001 86380 86390 1
433235 99433235 1001 86380 86390 1
432584 99432584 1001 86380 86390 1
432829 99432829 1001 86380 86390 1
432586 99432586 1001 86380 86390 1
432861 99432861 1001 86380 86390 1
432783 99432783 1001 86380 86390 1
432642 99432642 1001 86380 86390 1
432623 99432623 1001 86380 86390 1
433734 99433734 1001 86380 86390 1
435106 99435106 1001 86380 86390 1
435273 99435273 1001 86380 86390 1
434283 99434283 1001 86380 86390 1
434520 99434520 1001 86380 86390 1
434524 99434524 1001 86380 86390 1
435866 99435866 1001 86380 86390 1
435821 99435821 1001 86380 86390 1
436873 99436873 1001 86380 86390 1
437051 99437051 1001 86380 86390 1
437062 99437062 1001 86380 86390 1
437130 99437130 1001 86380 86390 1
436948 99436948 1001 86380 86390 1
436975 99436975 1001 86380 86390 1
436366 99436366 1001 86380 86390 1
436010 99436010 1001 86380 86390 1
436324 99436324 1001 86380 86390 1
436119 99436119 1001 86380 86390 1
436230 99436230 1001 86380 86390 1
436307 99436307 1001 86380 86390 1
436212 99436212 1001 86380 86390 1
435925 99435925 1001 86380 86390 1
437349 99437349 1001 86380 86390 1
437248 99437248 1001 86380 86390 1
300091 99300091 1001 86380 86390 1
437255 99437255 1001 86380 86390 1
300550 99300550 1001 86380 86390 1
300655 99300655 1001 86380 86390 1
300701 99300701 1001 86380 86390 1
300719 99300719 1001 86380 86390 1
300612 99300612 1001 86380 86390 1
300395 99300395 1001 86380 86390 1
300331 99300331 1001 86380 86390 1
300505 99300505 1001 86380 86390 1
300402 99300402 1001 86380 86390 1
300250 99300250 1001 86380 86390 1
300238 99300238 1001 86380 86390 1
300268 99300268 1001 86380 86390 1
300282 99300282 1001 86380 86390 1
300158 99300158 1001 86380 86390 1
300817 99300817 1001 86380 86390 1
300916 99300916 1001 86380 86390 1
300737 99300737 1001 86380 86390 1
301419 99301419 1001 86380 86390 1
301514 99301514 1001 86380 86390 1
301299 99301299 1001 86380 86390 1
301267 99301267 1001 86380 86390 1
301054 99301054 1001 86380 86390 1
300950 99300950 1001 86380 86390 1
301005 99301005 1001 86380 86390 1
301114 99301114 1001 86380 86390 1
301582 99301582 1001 86380 86390 1
301751 99301751 1001 86380 86390 1
302296 99302296 1001 86380 86390 1
302369 99302369 1001 86380 86390 1
302372 99302372 1001 86380 86390 1
302188 99302188 1001 86380 86390 1
302114 99302114 1001 86380 86390 1
302167 99302167 1001 86380 86390 1
302019 99302019 1001 86380 86390 1
301993 99301993 1001 86380 86390 1
301886 99301886 1001 86380 86390 1
301862 99301862 1001 86380 86390 1
302391 99302391 1001 86380 86390 1
303008 99303008 1001 86380 86390 1
303192 99303192 1001 86380 86390 1
302691 99302691 1001 86380 86390 1
302696 99302696 1001 86380 86390 1
302698 99302698 1001 86380 86390 1
302779 99302779 1001 86380 86390 1
302715 99302715 1001 86380 86390 1
303244 99303244 1001 86380 86390 1
303233 99303233 1001 86380 86390 1
303404 99303404 1001 86380 86390 1
303292 99303292 1001 86380 86390 1
303854 99303854 1001 86380 86390 1
303831 99303831 1001 86380 86390 1
304020 99304020 1001 86380 86390 1
303688 99303688 1001 86380 86390 1
303752 99303752 1001 86380 86390 1
303684 99303684 1001 86380 86390 1
303440 99303440 1001 86380 86390 1
303434 99303434 1001 86380 86390 1
304187 99304187 1001 86380 86390 1
304179 99304179 1001 86380 86390 1
304104 99304104 1001 86380 86390 1
304737 99304737 1001 86380 86390 1
304449 99304449 1001 86380 86390 1
304508 99304508 1001 86380 86390 1
304292 99304292 1001 86380 86390 1
304240 99304240 1001 86380 86390 1
304973 99304973 1001 86380 86390 1
304977 99304977 1001 86380 86390 1
304997 99304997 1001 86380 86390 1
305532 99305532 1001 86380 86390 1
305597 99305597 1001 86380 86390 1
305599 99305599 1001 86380 86390 1
305574 99305574 1001 86380 86390 1
305540 99305540 1001 86380 86390 1
305464 99305464 1001 86380 86390 1
305375 99305375 1001 86380 86390 1
305199 99305199 1001 86380 86390 1
305188 99305188 1001 86380 86390 1
500099 99500099 1001 86380 86390 1
500751 99500751 1001 86380 86390 1
500805 99500805 1001 86380 86390 1
500722 99500722 1001 86380 86390 1
500476 99500476 1001 86380 86390 1
500542 99500542 1001 86380 86390 1
500382 99500382 1001 86380 86390 1
501004 99501004 1001 86380 86390 1
501517 99501517 1001 86380 86390 1
501543 99501543 1001 86380 86390 1
501299 99501299 1001 86380 86390 1
501393 99501393 1001 86380 86390 1
501058 99501058 1001 86380 86390 1
501128 99501128 1001 86380 86390 1
501143 99501143 1001 86380 86390 1
501156 99501156 1001 86380 86390 1
501700 99501700 1001 86380 86390 1
502328 99502328 1001 86380 86390 1
502453 99502453 1001 86380 86390 1
502426 99502426 1001 86380 86390 1
502235 99502235 1001 86380 86390 1
502084 99502084 1001 86380 86390 1
502074 99502074 1001 86380 86390 1
502245 99502245 1001 86380 86390 1
501872 99501872 1001 86380 86390 1
501862 99501862 1001 86380 86390 1
502506 99502506 1001 86380 86390 1
502483 99502483 1001 86380 86390 1
502628 99502628 1001 86380 86390 1
503138 99503138 1001 86380 86390 1
503203 99503203 1001 86380 86390 1
503244 99503244 1001 86380 86390 1
503275 99503275 1001 86380 86390 1
503121 99503121 1001 86380 86390 1
503251 99503251 1001 86380 86390 1
502946 99502946 1001 86380 86390 1
502934 99502934 1001 86380 86390 1
503077 99503077 1001 86380 86390 1
502952 99502952 1001 86380 86390 1
502928 99502928 1001 86380 86390 1
502868 99502868 1001 86380 86390 1
502676 99502676 1001 86380 86390 1
502813 99502813 1001 86380 86390 1
503331 99503331 1001 86380 86390 1
503351 99503351 1001 86380 86390 1
503952 99503952 1001 86380 86390 1
504001 99504001 1001 86380 86390 1
503764 99503764 1001 86380 86390 1
503729 99503729 1001 86380 86390 1
503886 99503886 1001 86380 86390 1
503549 99503549 1001 86380 86390 1
503632 99503632 1001 86380 86390 1
503503 99503503 1001 86380 86390 1
503532 99503532 1001 86380 86390 1
503636 99503636 1001 86380 86390 1
504273 99504273 1001 86380 86390 1
504248 99504248 1001 86380 86390 1
504317 99504317 1001 86380 86390 1
504941 99504941 1001 86380 86390 1
504781 99504781 1001 86380 86390 1
504757 99504757 1001 86380 86390 1
504865 99504865 1001 86380 86390 1
504650 99504650 1001 86380 86390 1
504657 99504657 1001 86380 86390 1
504723 99504723 1001 86380 86390 1
504738 99504738 1001 86380 86390 1
504482 99504482 1001 86380 86390 1
504421 99504421 1001 86380 86390 1
504436 99504436 1001 86380 86390 1
504528 99504528 1001 86380 86390 1
505117 99505117 1001 86380 86390 1
504988 99504988 1001 86380 86390 1
505028 99505028 1001 86380 86390 1
505708 99505708 1001 86380 86390 1
505581 99505581 1001 86380 86390 1
505672 99505672 1001 86380 86390 1
505637 99505637 1001 86380 86390 1
505475 99505475 1001 86380 86390 1
505367 99505367 1001 86380 86390 1
505205 99505205 1001 86380 86390 1
505182 99505182 1001 86380 86390 1
505235 99505235 1001 86380 86390 1
505328 99505328 1001 86380 86390 1
505343 99505343 1001 86380 86390 1
506495 99506495 1001 86380 86390 1
506411 99506411 1001 86380 86390 1
506212 99506212 1001 86380 86390 1
506294 99506294 1001 86380 86390 1
506138 99506138 1001 86380 86390 1
505999 99505999 1001 86380 86390 1
506658 99506658 1001 86380 86390 1
506624 99506624 1001 86380 86390 1
506783 99506783 1001 86380 86390 1
507245 99507245 1001 86380 86390 1
507362 99507362 1001 86380 86390 1
507250 99507250 1001 86380 86390 1
507078 99507078 1001 86380 86390 1
507117 99507117 1001 86380 86390 1
507210 99507210 1001 86380 86390 1
507060 99507060 1001 86380 86390 1
507034 99507034 1001 86380 86390 1
507087 99507087 1001 86380 86390 1
506985 99506985 1001 86380 86390 1
506934 99506934 1001 86380 86390 1
506870 99506870 1001 86380 86390 1
506948 99506948 1001 86380 86390 1
506955 99506955 1001 86380 86390 1
507500 99507500 1001 86380 86390 1
507591 99507591 1001 86380 86390 1
507491 99507491 1001 86380 86390 1
507556 99507556 1001 86380 86390 1
507570 99507570 1001 86380 86390 1
507509 99507509 1001 86380 86390 1
508063 99508063 1001 86380 86390 1
507993 99507993 1001 86380 86390 1
507981 99507981 1001 86380 86390 1
508000 99508000 1001 86380 86390 1
507846 99507846 1001 86380 86390 1
507633 99507633 1001 86380 86390 1
507739 99507739 1001 86380 86390 1
507834 99507834 1001 86380 86390 1
508349 99508349 1001 86380 86390 1
508273 99508273 1001 86380 86390 1
508317 99508317 1001 86380 86390 1
508988 99508988 1001 86380 86390 1
508873 99508873 1001 86380 86390 1
509029 99509029 1001 86380 86390 1
508966 99508966 1001 86380 86390 1
508701 99508701 1001 86380 86390 1
508769 99508769 1001 86380 86390 1
508586 99508586 1001 86380 86390 1
508562 99508562 1001 86380 86390 1
508620 99508620 1001 86380 86390 1
508543 99508543 1001 86380 86390 1
509153 99509153 1001 86380 86390 1
509219 99509219 1001 86380 86390 1
509787 99509787 1001 86380 86390 1
509788 99509788 1001 86380 86390 1
509874 99509874 1001 86380 86390 1
509738 99509738 1001 86380 86390 1
509816 99509816 1001 86380 86390 1
509845 99509845 1001 86380 86390 1
509608 99509608 1001 86380 86390 1
509519 99509519 1001 86380 86390 1
509521 99509521 1001 86380 86390 1
509563 99509563 1001 86380 86390 1
509474 99509474 1001 86380 86390 1
509363 99509363 1001 86380 86390 1
509339 99509339 1001 86380 86390 1
509430 99509430 1001 86380 86390 1
509419 99509419 1001 86380 86390 1
510044 99510044 1001 86380 86390 1
510033 99510033 1001 86380 86390 1
510104 99510104 1001 86380 86390 1
510679 99510679 1001 86380 86390 1
510631 99510631 1001 86380 86390 1
510581 99510581 1001 86380 86390 1
510318 99510318 1001 86380 86390 1
510397 99510397 1001 86380 86390 1
510360 99510360 1001 86380 86390 1
510249 99510249 1001 86380 86390 1
510111 99510111 1001 86380 86390 1
510207 99510207 1001 86380 86390 1
510196 99510196 1001 86380 86390 1
510776 99510776 1001 86380 86390 1
510806 99510806 1001 86380 86390 1
510875 99510875 1001 86380 86390 1
510747 99510747 1001 86380 86390 1
511515 99511515 1001 86380 86390 1
511381 99511381 1001 86380 86390 1
511245 99511245 1001 86380 86390 1
511195 99511195 1001 86380 86390 1
511101 99511101 1001 86380 86390 1
511111 99511111 1001 86380 86390 1
510943 99510943 1001 86380 86390 1
511725 99511725 1001 86380 86390 1
512228 99512228 1001 86380 86390 1
512296 99512296 1001 86380 86390 1
512362 99512362 1001 86380 86390 1
512163 99512163 1001 86380 86390 1
512049 99512049 1001 86380 86390 1
512129 99512129 1001 86380 86390 1
512142 99512142 1001 86380 86390 1
511819 99511819 1001 86380 86390 1
511900 99511900 1001 86380 86390 1
512408 99512408 1001 86380 86390 1
512512 99512512 1001 86380 86390 1
513079 99513079 1001 86380 86390 1
513121 99513121 1001 86380 86390 1
513123 99513123 1001 86380 86390 1
513010 99513010 1001 86380 86390 1
513024 99513024 1001 86380 86390 1
512847 99512847 1001 86380 86390 1
512810 99512810 1001 86380 86390 1
512985 99512985 1001 86380 86390 1
512779 99512779 1001 86380 86390 1
512629 99512629 1001 86380 86390 1
512670 99512670 1001 86380 86390 1
513277 99513277 1001 86380 86390 1
513891 99513891 1001 86380 86390 1
513949 99513949 1001 86380 86390 1
513885 99513885 1001 86380 86390 1
513748 99513748 1001 86380 86390 1
513712 99513712 1001 86380 86390 1
513720 99513720 1001 86380 86390 1
513772 99513772 1001 86380 86390 1
513532 99513532 1001 86380 86390 1
513548 99513548 1001 86380 86390 1
513433 99513433 1001 86380 86390 1
513473 99513473 1001 86380 86390 1
513513 99513513 1001 86380 86390 1
513565 99513565 1001 86380 86390 1
513617 99513617 1001 86380 86390 1
514145 99514145 1001 86380 86390 1
514098 99514098 1001 86380 86390 1
514126 99514126 1001 86380 86390 1
514205 99514205 1001 86380 86390 1
514820 99514820 1001 86380 86390 1
514683 99514683 1001 86380 86390 1
514837 99514837 1001 86380 86390 1
514789 99514789 1001 86380 86390 1
514562 99514562 1001 86380 86390 1
514449 99514449 1001 86380 86390 1
514593 99514593 1001 86380 86390 1
514453 99514453 1001 86380 86390 1
514507 99514507 1001 86380 86390 1
514547 99514547 1001 86380 86390 1
514238 99514238 1001 86380 86390 1
514317 99514317 1001 86380 86390 1
514423 99514423 1001 86380 86390 1
514437 99514437 1001 86380 86390 1
515013 99515013 1001 86380 86390 1
515027 99515027 1001 86380 86390 1
514898 99514898 1001 86380 86390 1
515611 99515611 1001 86380 86390 1
515508 99515508 1001 86380 86390 1
515298 99515298 1001 86380 86390 1
515389 99515389 1001 86380 86390 1
515300 99515300 1001 86380 86390 1
515274 99515274 1001 86380 86390 1
515328 99515328 1001 86380 86390 1
515246 99515246 1001 86380 86390 1
515195 99515195 1001 86380 86390 1
515234 99515234 1001 86380 86390 1
515260 99515260 1001 86380 86390 1
515133 99515133 1001 86380 86390 1
515878 99515878 1001 86380 86390 1
515756 99515756 1001 86380 86390 1
516329 99516329 1001 86380 86390 1
516342 99516342 1001 86380 86390 1
516507 99516507 1001 86380 86390 1
516344 99516344 1001 86380 86390 1
516451 99516451 1001 86380 86390 1
516389 99516389 1001 86380 86390 1
516454 99516454 1001 86380 86390 1
516327 99516327 1001 86380 86390 1
516214 99516214 1001 86380 86390 1
516101 99516101 1001 86380 86390 1
516208 99516208 1001 86380 86390 1
516286 99516286 1001 86380 86390 1
516131 99516131 1001 86380 86390 1
516287 99516287 1001 86380 86390 1
516675 99516675 1001 86380 86390 1
516098 99516098 1001 86380 86390 1
516692 99516692 1001 86380 86390 1
517221 99517221 1001 86380 86390 1
517159 99517159 1001 86380 86390 1
517211 99517211 1001 86380 86390 1
517290 99517290 1001 86380 86390 1
517149 99517149 1001 86380 86390 1
517165 99517165 1001 86380 86390 1
516958 99516958 1001 86380 86390 1
516947 99516947 1001 86380 86390 1
516825 99516825 1001 86380 86390 1
516904 99516904 1001 86380 86390 1
517502 99517502 1001 86380 86390 1
517374 99517374 1001 86380 86390 1
517482 99517482 1001 86380 86390 1
517534 99517534 1001 86380 86390 1
518102 99518102 1001 86380 86390 1
518042 99518042 1001 86380 86390 1
518030 99518030 1001 86380 86390 1
517980 99517980 1001 86380 86390 1
517957 99517957 1001 86380 86390 1
517895 99517895 1001 86380 86390 1
517766 99517766 1001 86380 86390 1
517911 99517911 1001 86380 86390 1
517887 99517887 1001 86380 86390 1
517955 99517955 1001 86380 86390 1
517748 99517748 1001 86380 86390 1
517602 99517602 1001 86380 86390 1
518346 99518346 1001 86380 86390 1
518287 99518287 1001 86380 86390 1
518848 99518848 1001 86380 86390 1
518933 99518933 1001 86380 86390 1
518589 99518589 1001 86380 86390 1
518668 99518668 1001 86380 86390 1
518563 99518563 1001 86380 86390 1
518512 99518512 1001 86380 86390 1
518461 99518461 1001 86380 86390 1
518513 99518513 1001 86380 86390 1
518476 99518476 1001 86380 86390 1
518418 99518418 1001 86380 86390 1
518444 99518444 1001 86380 86390 1
518470 99518470 1001 86380 86390 1
518996 99518996 1001 86380 86390 1
519048 99519048 1001 86380 86390 1
519663 99519663 1001 86380 86390 1
519754 99519754 1001 86380 86390 1
519614 99519614 1001 86380 86390 1
519615 99519615 1001 86380 86390 1
519666 99519666 1001 86380 86390 1
519683 99519683 1001 86380 86390 1
519518 99519518 1001 86380 86390 1
519535 99519535 1001 86380 86390 1
519432 99519432 1001 86380 86390 1
519486 99519486 1001 86380 86390 1
519591 99519591 1001 86380 86390 1
519413 99519413 1001 86380 86390 1
519337 99519337 1001 86380 86390 1
519250 99519250 1001 86380 86390 1
519198 99519198 1001 86380 86390 1
519213 99519213 1001 86380 86390 1
519395 99519395 1001 86380 86390 1
519240 99519240 1001 86380 86390 1
519346 99519346 1001 86380 86390 1
519322 99519322 1001 86380 86390 1
519824 99519824 1001 86380 86390 1
520001 99520001 1001 86380 86390 1
519833 99519833 1001 86380 86390 1
519913 99519913 1001 86380 86390 1
520245 99520245 1001 86380 86390 1
520313 99520313 1001 86380 86390 1
520326 99520326 1001 86380 86390 1
520352 99520352 1001 86380 86390 1
520049 99520049 1001 86380 86390 1
520088 99520088 1001 86380 86390 1
520833 99520833 1001 86380 86390 1
520769 99520769 1001 86380 86390 1
520834 99520834 1001 86380 86390 1
520687 99520687 1001 86380 86390 1
520700 99520700 1001 86380 86390 1
520662 99520662 1001 86380 86390 1
521403 99521403 1001 86380 86390 1
521352 99521352 1001 86380 86390 1
521302 99521302 1001 86380 86390 1
521267 99521267 1001 86380 86390 1
521307 99521307 1001 86380 86390 1
521296 99521296 1001 86380 86390 1
521309 99521309 1001 86380 86390 1
521232 99521232 1001 86380 86390 1
520923 99520923 1001 86380 86390 1
520929 99520929 1001 86380 86390 1
520880 99520880 1001 86380 86390 1
520948 99520948 1001 86380 86390 1
521647 99521647 1001 86380 86390 1
521532 99521532 1001 86380 86390 1
521523 99521523 1001 86380 86390 1
521589 99521589 1001 86380 86390 1
521527 99521527 1001 86380 86390 1
522260 99522260 1001 86380 86390 1
522129 99522129 1001 86380 86390 1
522274 99522274 1001 86380 86390 1
521919 99521919 1001 86380 86390 1
521950 99521950 1001 86380 86390 1
522016 99522016 1001 86380 86390 1
522006 99522006 1001 86380 86390 1
521701 99521701 1001 86380 86390 1
521733 99521733 1001 86380 86390 1
521747 99521747 1001 86380 86390 1
522410 99522410 1001 86380 86390 1
522309 99522309 1001 86380 86390 1
522465 99522465 1001 86380 86390 1
522390 99522390 1001 86380 86390 1
522495 99522495 1001 86380 86390 1
522957 99522957 1001 86380 86390 1
523024 99523024 1001 86380 86390 1
523078 99523078 1001 86380 86390 1
523041 99523041 1001 86380 86390 1
522900 99522900 1001 86380 86390 1
522778 99522778 1001 86380 86390 1
522714 99522714 1001 86380 86390 1
522615 99522615 1001 86380 86390 1
522538 99522538 1001 86380 86390 1
522649 99522649 1001 86380 86390 1
523285 99523285 1001 86380 86390 1
523156 99523156 1001 86380 86390 1
523221 99523221 1001 86380 86390 1
523172 99523172 1001 86380 86390 1
523818 99523818 1001 86380 86390 1
523756 99523756 1001 86380 86390 1
523771 99523771 1001 86380 86390 1
523784 99523784 1001 86380 86390 1
523574 99523574 1001 86380 86390 1
523670 99523670 1001 86380 86390 1
523421 99523421 1001 86380 86390 1
523422 99523422 1001 86380 86390 1
523345 99523345 1001 86380 86390 1
523527 99523527 1001 86380 86390 1
523503 99523503 1001 86380 86390 1
524011 99524011 1001 86380 86390 1
524076 99524076 1001 86380 86390 1
524089 99524089 1001 86380 86390 1
524025 99524025 1001 86380 86390 1
524750 99524750 1001 86380 86390 1
524666 99524666 1001 86380 86390 1
524654 99524654 1001 86380 86390 1
524396 99524396 1001 86380 86390 1
524490 99524490 1001 86380 86390 1
524428 99524428 1001 86380 86390 1
524363 99524363 1001 86380 86390 1
524391 99524391 1001 86380 86390 1
524469 99524469 1001 86380 86390 1
524406 99524406 1001 86380 86390 1
524510 99524510 1001 86380 86390 1
524319 99524319 1001 86380 86390 1
524284 99524284 1001 86380 86390 1
524247 99524247 1001 86380 86390 1
524809 99524809 1001 86380 86390 1
524927 99524927 1001 86380 86390 1
524855 99524855 1001 86380 86390 1
524858 99524858 1001 86380 86390 1
525430 99525430 1001 86380 86390 1
525580 99525580 1001 86380 86390 1
525279 99525279 1001 86380 86390 1
525217 99525217 1001 86380 86390 1
525352 99525352 1001 86380 86390 1
525098 99525098 1001 86380 86390 1
524984 99524984 1001 86380 86390 1
525167 99525167 1001 86380 86390 1
525702 99525702 1001 86380 86390 1
525681 99525681 1001 86380 86390 1
526388 99526388 1001 86380 86390 1
526272 99526272 1001 86380 86390 1
526317 99526317 1001 86380 86390 1
526109 99526109 1001 86380 86390 1
526032 99526032 1001 86380 86390 1
526072 99526072 1001 86380 86390 1
525841 99525841 1001 86380 86390 1
525861 99525861 1001 86380 86390 1
525849 99525849 1001 86380 86390 1
526564 99526564 1001 86380 86390 1
526474 99526474 1001 86380 86390 1
526592 99526592 1001 86380 86390 1
527101 99527101 1001 86380 86390 1
527051 99527051 1001 86380 86390 1
527155 99527155 1001 86380 86390 1
527236 99527236 1001 86380 86390 1
527197 99527197 1001 86380 86390 1
526908 99526908 1001 86380 86390 1
526935 99526935 1001 86380 86390 1
526976 99526976 1001 86380 86390 1
526642 99526642 1001 86380 86390 1
526686 99526686 1001 86380 86390 1
526677 99526677 1001 86380 86390 1
527371 99527371 1001 86380 86390 1
527271 99527271 1001 86380 86390 1
528008 99528008 1001 86380 86390 1
527882 99527882 1001 86380 86390 1
527844 99527844 1001 86380 86390 1
527741 99527741 1001 86380 86390 1
527690 99527690 1001 86380 86390 1
527783 99527783 1001 86380 86390 1
527787 99527787 1001 86380 86390 1
527867 99527867 1001 86380 86390 1
527497 99527497 1001 86380 86390 1
527643 99527643 1001 86380 86390 1
527490 99527490 1001 86380 86390 1
527465 99527465 1001 86380 86390 1
527634 99527634 1001 86380 86390 1
527544 99527544 1001 86380 86390 1
528177 99528177 1001 86380 86390 1
528218 99528218 1001 86380 86390 1
528155 99528155 1001 86380 86390 1
528220 99528220 1001 86380 86390 1
528236 99528236 1001 86380 86390 1
528160 99528160 1001 86380 86390 1
528265 99528265 1001 86380 86390 1
528885 99528885 1001 86380 86390 1
528894 99528894 1001 86380 86390 1
528578 99528578 1001 86380 86390 1
528283 99528283 1001 86380 86390 1
528375 99528375 1001 86380 86390 1
528454 99528454 1001 86380 86390 1
528395 99528395 1001 86380 86390 1
528291 99528291 1001 86380 86390 1
528306 99528306 1001 86380 86390 1
528954 99528954 1001 86380 86390 1
528956 99528956 1001 86380 86390 1
529103 99529103 1001 86380 86390 1
529620 99529620 1001 86380 86390 1
529570 99529570 1001 86380 86390 1
529380 99529380 1001 86380 86390 1
529446 99529446 1001 86380 86390 1
529370 99529370 1001 86380 86390 1
529359 99529359 1001 86380 86390 1
529516 99529516 1001 86380 86390 1
529518 99529518 1001 86380 86390 1
529482 99529482 1001 86380 86390 1
529288 99529288 1001 86380 86390 1
529293 99529293 1001 86380 86390 1
529306 99529306 1001 86380 86390 1
530443 99530443 1001 86380 86390 1
530392 99530392 1001 86380 86390 1
530299 99530299 1001 86380 86390 1
530223 99530223 1001 86380 86390 1
530315 99530315 1001 86380 86390 1
530345 99530345 1001 86380 86390 1
530041 99530041 1001 86380 86390 1
530124 99530124 1001 86380 86390 1
530732 99530732 1001 86380 86390 1
530710 99530710 1001 86380 86390 1
530686 99530686 1001 86380 86390 1
531231 99531231 1001 86380 86390 1
531363 99531363 1001 86380 86390 1
531373 99531373 1001 86380 86390 1
530994 99530994 1001 86380 86390 1
531091 99531091 1001 86380 86390 1
531014 99531014 1001 86380 86390 1
531119 99531119 1001 86380 86390 1
531133 99531133 1001 86380 86390 1
531108 99531108 1001 86380 86390 1
530979 99530979 1001 86380 86390 1
530821 99530821 1001 86380 86390 1
531403 99531403 1001 86380 86390 1
531549 99531549 1001 86380 86390 1
531472 99531472 1001 86380 86390 1
531551 99531551 1001 86380 86390 1
532056 99532056 1001 86380 86390 1
532102 99532102 1001 86380 86390 1
531886 99531886 1001 86380 86390 1
531965 99531965 1001 86380 86390 1
531942 99531942 1001 86380 86390 1
531956 99531956 1001 86380 86390 1
531982 99531982 1001 86380 86390 1
531869 99531869 1001 86380 86390 1
531757 99531757 1001 86380 86390 1
532255 99532255 1001 86380 86390 1
532268 99532268 1001 86380 86390 1
532307 99532307 1001 86380 86390 1
532324 99532324 1001 86380 86390 1
532404 99532404 1001 86380 86390 1
532264 99532264 1001 86380 86390 1
532357 99532357 1001 86380 86390 1
532985 99532985 1001 86380 86390 1
532503 99532503 1001 86380 86390 1
532441 99532441 1001 86380 86390 1
532471 99532471 1001 86380 86390 1
532524 99532524 1001 86380 86390 1
533090 99533090 1001 86380 86390 1
533795 99533795 1001 86380 86390 1
533761 99533761 1001 86380 86390 1
533685 99533685 1001 86380 86390 1
533847 99533847 1001 86380 86390 1
533663 99533663 1001 86380 86390 1
533742 99533742 1001 86380 86390 1
533781 99533781 1001 86380 86390 1
533539 99533539 1001 86380 86390 1
533465 99533465 1001 86380 86390 1
533650 99533650 1001 86380 86390 1
533432 99533432 1001 86380 86390 1
533434 99533434 1001 86380 86390 1
534051 99534051 1001 86380 86390 1
534052 99534052 1001 86380 86390 1
533927 99533927 1001 86380 86390 1
534036 99534036 1001 86380 86390 1
534570 99534570 1001 86380 86390 1
534602 99534602 1001 86380 86390 1
534501 99534501 1001 86380 86390 1
534644 99534644 1001 86380 86390 1
534680 99534680 1001 86380 86390 1
534479 99534479 1001 86380 86390 1
534445 99534445 1001 86380 86390 1
534294 99534294 1001 86380 86390 1
534201 99534201 1001 86380 86390 1
534111 99534111 1001 86380 86390 1
534870 99534870 1001 86380 86390 1
534731 99534731 1001 86380 86390 1
535410 99535410 1001 86380 86390 1
535427 99535427 1001 86380 86390 1
535467 99535467 1001 86380 86390 1
535315 99535315 1001 86380 86390 1
535201 99535201 1001 86380 86390 1
535166 99535166 1001 86380 86390 1
535296 99535296 1001 86380 86390 1
535206 99535206 1001 86380 86390 1
536177 99536177 1001 86380 86390 1
536142 99536142 1001 86380 86390 1
535927 99535927 1001 86380 86390 1
535980 99535980 1001 86380 86390 1
535942 99535942 1001 86380 86390 1
535957 99535957 1001 86380 86390 1
535915 99535915 1001 86380 86390 1
535825 99535825 1001 86380 86390 1
535762 99535762 1001 86380 86390 1
535829 99535829 1001 86380 86390 1
536411 99536411 1001 86380 86390 1
536388 99536388 1001 86380 86390 1
536414 99536414 1001 86380 86390 1
536376 99536376 1001 86380 86390 1
536441 99536441 1001 86380 86390 1
536358 99536358 1001 86380 86390 1
537075 99537075 1001 86380 86390 1
537163 99537163 1001 86380 86390 1
536973 99536973 1001 86380 86390 1
536883 99536883 1001 86380 86390 1
536845 99536845 1001 86380 86390 1
536797 99536797 1001 86380 86390 1
536595 99536595 1001 86380 86390 1
536662 99536662 1001 86380 86390 1
536677 99536677 1001 86380 86390 1
536605 99536605 1001 86380 86390 1
536657 99536657 1001 86380 86390 1
536696 99536696 1001 86380 86390 1
537271 99537271 1001 86380 86390 1
537234 99537234 1001 86380 86390 1
537300 99537300 1001 86380 86390 1
537956 99537956 1001 86380 86390 1
537934 99537934 1001 86380 86390 1
537859 99537859 1001 86380 86390 1
537744 99537744 1001 86380 86390 1
537706 99537706 1001 86380 86390 1
537613 99537613 1001 86380 86390 1
537407 99537407 1001 86380 86390 1
537562 99537562 1001 86380 86390 1
537512 99537512 1001 86380 86390 1
537455 99537455 1001 86380 86390 1
537507 99537507 1001 86380 86390 1
537432 99537432 1001 86380 86390 1
538052 99538052 1001 86380 86390 1
538065 99538065 1001 86380 86390 1
538047 99538047 1001 86380 86390 1
538086 99538086 1001 86380 86390 1
538143 99538143 1001 86380 86390 1
538106 99538106 1001 86380 86390 1
538161 99538161 1001 86380 86390 1
538149 99538149 1001 86380 86390 1
538752 99538752 1001 86380 86390 1
538789 99538789 1001 86380 86390 1
538793 99538793 1001 86380 86390 1
538655 99538655 1001 86380 86390 1
538657 99538657 1001 86380 86390 1
538541 99538541 1001 86380 86390 1
538567 99538567 1001 86380 86390 1
538492 99538492 1001 86380 86390 1
538234 99538234 1001 86380 86390 1
538299 99538299 1001 86380 86390 1
538294 99538294 1001 86380 86390 1
538372 99538372 1001 86380 86390 1
538245 99538245 1001 86380 86390 1
538964 99538964 1001 86380 86390 1
538900 99538900 1001 86380 86390 1
538876 99538876 1001 86380 86390 1
538824 99538824 1001 86380 86390 1
539552 99539552 1001 86380 86390 1
539592 99539592 1001 86380 86390 1
539518 99539518 1001 86380 86390 1
539619 99539619 1001 86380 86390 1
539484 99539484 1001 86380 86390 1
539349 99539349 1001 86380 86390 1
539246 99539246 1001 86380 86390 1
539325 99539325 1001 86380 86390 1
539392 99539392 1001 86380 86390 1
539119 99539119 1001 86380 86390 1
539069 99539069 1001 86380 86390 1
539664 99539664 1001 86380 86390 1
539781 99539781 1001 86380 86390 1
539786 99539786 1001 86380 86390 1
539683 99539683 1001 86380 86390 1
539723 99539723 1001 86380 86390 1
539778 99539778 1001 86380 86390 1
540383 99540383 1001 86380 86390 1
540358 99540358 1001 86380 86390 1
540455 99540455 1001 86380 86390 1
540299 99540299 1001 86380 86390 1
540245 99540245 1001 86380 86390 1
540248 99540248 1001 86380 86390 1
540004 99540004 1001 86380 86390 1
540650 99540650 1001 86380 86390 1
540588 99540588 1001 86380 86390 1
540524 99540524 1001 86380 86390 1
540576 99540576 1001 86380 86390 1
540500 99540500 1001 86380 86390 1
541232 99541232 1001 86380 86390 1
541266 99541266 1001 86380 86390 1
541252 99541252 1001 86380 86390 1
541164 99541164 1001 86380 86390 1
540910 99540910 1001 86380 86390 1
540990 99540990 1001 86380 86390 1
540886 99540886 1001 86380 86390 1
541068 99541068 1001 86380 86390 1
541060 99541060 1001 86380 86390 1
540713 99540713 1001 86380 86390 1
540843 99540843 1001 86380 86390 1
540772 99540772 1001 86380 86390 1
540682 99540682 1001 86380 86390 1
541381 99541381 1001 86380 86390 1
541385 99541385 1001 86380 86390 1
541400 99541400 1001 86380 86390 1
541363 99541363 1001 86380 86390 1
541339 99541339 1001 86380 86390 1
541443 99541443 1001 86380 86390 1
541419 99541419 1001 86380 86390 1
541302 99541302 1001 86380 86390 1
541801 99541801 1001 86380 86390 1
541905 99541905 1001 86380 86390 1
541724 99541724 1001 86380 86390 1
541524 99541524 1001 86380 86390 1
541631 99541631 1001 86380 86390 1
541632 99541632 1001 86380 86390 1
541568 99541568 1001 86380 86390 1
541595 99541595 1001 86380 86390 1
541652 99541652 1001 86380 86390 1
542157 99542157 1001 86380 86390 1
542300 99542300 1001 86380 86390 1
542146 99542146 1001 86380 86390 1
542186 99542186 1001 86380 86390 1
542317 99542317 1001 86380 86390 1
542268 99542268 1001 86380 86390 1
542296 99542296 1001 86380 86390 1
542752 99542752 1001 86380 86390 1
542740 99542740 1001 86380 86390 1
542555 99542555 1001 86380 86390 1
542609 99542609 1001 86380 86390 1
542532 99542532 1001 86380 86390 1
542495 99542495 1001 86380 86390 1
542369 99542369 1001 86380 86390 1
542344 99542344 1001 86380 86390 1
542332 99542332 1001 86380 86390 1
542489 99542489 1001 86380 86390 1
543086 99543086 1001 86380 86390 1
543125 99543125 1001 86380 86390 1
543141 99543141 1001 86380 86390 1
542999 99542999 1001 86380 86390 1
543068 99543068 1001 86380 86390 1
543069 99543069 1001 86380 86390 1
543070 99543070 1001 86380 86390 1
543477 99543477 1001 86380 86390 1
543366 99543366 1001 86380 86390 1
543410 99543410 1001 86380 86390 1
543254 99543254 1001 86380 86390 1
543230 99543230 1001 86380 86390 1
543235 99543235 1001 86380 86390 1
543170 99543170 1001 86380 86390 1
543860 99543860 1001 86380 86390 1
543886 99543886 1001 86380 86390 1
543866 99543866 1001 86380 86390 1
543893 99543893 1001 86380 86390 1
543806 99543806 1001 86380 86390 1
544393 99544393 1001 86380 86390 1
544375 99544375 1001 86380 86390 1
544623 99544623 1001 86380 86390 1
544692 99544692 1001 86380 86390 1
523022 798 1002 62498 64391 1
534169 1015 1001 65959 66258 1
400073 99400073 1001 86380 86390 1
400166 99400166 1001 86380 86390 1
400225 99400225 1001 86380 86390 1
400208 99400208 1001 86380 86390 1
400264 99400264 1001 86380 86390 1
400285 99400285 1001 86380 86390 1
400129 99400129 1001 86380 86390 1
400645 99400645 1001 86380 86390 1
401437 99401437 1001 86380 86390 1
402170 99402170 1001 86380 86390 1
402098 99402098 1001 86380 86390 1
402247 99402247 1001 86380 86390 1
402255 99402255 1001 86380 86390 1
402358 99402358 1001 86380 86390 1
402671 99402671 1001 86380 86390 1
402583 99402583 1001 86380 86390 1
402707 99402707 1001 86380 86390 1
402760 99402760 1001 86380 86390 1
402856 99402856 1001 86380 86390 1
402989 99402989 1001 86380 86390 1
402987 99402987 1001 86380 86390 1
402911 99402911 1001 86380 86390 1
403035 99403035 1001 86380 86390 1
403013 99403013 1001 86380 86390 1
403161 99403161 1001 86380 86390 1
403291 99403291 1001 86380 86390 1
403521 99403521 1001 86380 86390 1
403680 99403680 1001 86380 86390 1
403820 99403820 1001 86380 86390 1
403903 99403903 1001 86380 86390 1
403843 99403843 1001 86380 86390 1
404009 99404009 1001 86380 86390 1
403966 99403966 1001 86380 86390 1
404074 99404074 1001 86380 86390 1
404135 99404135 1001 86380 86390 1
404137 99404137 1001 86380 86390 1
404069 99404069 1001 86380 86390 1
404265 99404265 1001 86380 86390 1
404341 99404341 1001 86380 86390 1
404311 99404311 1001 86380 86390 1
404353 99404353 1001 86380 86390 1
404408 99404408 1001 86380 86390 1
404639 99404639 1001 86380 86390 1
404670 99404670 1001 86380 86390 1
404881 99404881 1001 86380 86390 1
405067 99405067 1001 86380 86390 1
405224 99405224 1001 86380 86390 1
405466 99405466 1001 86380 86390 1
405744 99405744 1001 86380 86390 1
405669 99405669 1001 86380 86390 1
405817 99405817 1001 86380 86390 1
405913 99405913 1001 86380 86390 1
405942 99405942 1001 86380 86390 1
405902 99405902 1001 86380 86390 1
406025 99406025 1001 86380 86390 1
406012 99406012 1001 86380 86390 1
406068 99406068 1001 86380 86390 1
406140 99406140 1001 86380 86390 1
406088 99406088 1001 86380 86390 1
406110 99406110 1001 86380 86390 1
406279 99406279 1001 86380 86390 1
406233 99406233 1001 86380 86390 1
406260 99406260 1001 86380 86390 1
406322 99406322 1001 86380 86390 1
406391 99406391 1001 86380 86390 1
406568 99406568 1001 86380 86390 1
406634 99406634 1001 86380 86390 1
406803 99406803 1001 86380 86390 1
406868 99406868 1001 86380 86390 1
406957 99406957 1001 86380 86390 1
407074 99407074 1001 86380 86390 1
407134 99407134 1001 86380 86390 1
407316 99407316 1001 86380 86390 1
407245 99407245 1001 86380 86390 1
407498 99407498 1001 86380 86390 1
407470 99407470 1001 86380 86390 1
407605 99407605 1001 86380 86390 1
407739 99407739 1001 86380 86390 1
407898 99407898 1001 86380 86390 1
408035 99408035 1001 86380 86390 1
408096 99408096 1001 86380 86390 1
408229 99408229 1001 86380 86390 1
408240 99408240 1001 86380 86390 1
408241 99408241 1001 86380 86390 1
408345 99408345 1001 86380 86390 1
408380 99408380 1001 86380 86390 1
408433 99408433 1001 86380 86390 1
408750 99408750 1001 86380 86390 1
408806 99408806 1001 86380 86390 1
408916 99408916 1001 86380 86390 1
409014 99409014 1001 86380 86390 1
409102 99409102 1001 86380 86390 1
409365 99409365 1001 86380 86390 1
409718 99409718 1001 86380 86390 1
409829 99409829 1001 86380 86390 1
409942 99409942 1001 86380 86390 1
409924 99409924 1001 86380 86390 1
410399 99410399 1001 86380 86390 1
410357 99410357 1001 86380 86390 1
410417 99410417 1001 86380 86390 1
410541 99410541 1001 86380 86390 1
410747 99410747 1001 86380 86390 1
410797 99410797 1001 86380 86390 1
410913 99410913 1001 86380 86390 1
410949 99410949 1001 86380 86390 1
410988 99410988 1001 86380 86390 1
411011 99411011 1001 86380 86390 1
411051 99411051 1001 86380 86390 1
411213 99411213 1001 86380 86390 1
411222 99411222 1001 86380 86390 1
411726 99411726 1001 86380 86390 1
411853 99411853 1001 86380 86390 1
411810 99411810 1001 86380 86390 1
411921 99411921 1001 86380 86390 1
412184 99412184 1001 86380 86390 1
412232 99412232 1001 86380 86390 1
412408 99412408 1001 86380 86390 1
413312 99413312 1001 86380 86390 1
413470 99413470 1001 86380 86390 1
413563 99413563 1001 86380 86390 1
413091 99413091 1001 86380 86390 1
412896 99412896 1001 86380 86390 1
413149 99413149 1001 86380 86390 1
412639 99412639 1001 86380 86390 1
413786 99413786 1001 86380 86390 1
413993 99413993 1001 86380 86390 1
414023 99414023 1001 86380 86390 1
414105 99414105 1001 86380 86390 1
414004 99414004 1001 86380 86390 1
414082 99414082 1001 86380 86390 1
414997 99414997 1001 86380 86390 1
414953 99414953 1001 86380 86390 1
414602 99414602 1001 86380 86390 1
414198 99414198 1001 86380 86390 1
414161 99414161 1001 86380 86390 1
414452 99414452 1001 86380 86390 1
415476 99415476 1001 86380 86390 1
415501 99415501 1001 86380 86390 1
415321 99415321 1001 86380 86390 1
415558 99415558 1001 86380 86390 1
415515 99415515 1001 86380 86390 1
415408 99415408 1001 86380 86390 1
416752 99416752 1001 86380 86390 1
416729 99416729 1001 86380 86390 1
416784 99416784 1001 86380 86390 1
416869 99416869 1001 86380 86390 1
416771 99416771 1001 86380 86390 1
416231 99416231 1001 86380 86390 1
416236 99416236 1001 86380 86390 1
416488 99416488 1001 86380 86390 1
415813 99415813 1001 86380 86390 1
415915 99415915 1001 86380 86390 1
415795 99415795 1001 86380 86390 1
415896 99415896 1001 86380 86390 1
415926 99415926 1001 86380 86390 1
417220 99417220 1001 86380 86390 1
417086 99417086 1001 86380 86390 1
417277 99417277 1001 86380 86390 1
417503 99417503 1001 86380 86390 1
418691 99418691 1001 86380 86390 1
418039 99418039 1001 86380 86390 1
418310 99418310 1001 86380 86390 1
418341 99418341 1001 86380 86390 1
418065 99418065 1001 86380 86390 1
418295 99418295 1001 86380 86390 1
418350 99418350 1001 86380 86390 1
417866 99417866 1001 86380 86390 1
417956 99417956 1001 86380 86390 1
419056 99419056 1001 86380 86390 1
419147 99419147 1001 86380 86390 1
419976 99419976 1001 86380 86390 1
419687 99419687 1001 86380 86390 1
419631 99419631 1001 86380 86390 1
419471 99419471 1001 86380 86390 1
419457 99419457 1001 86380 86390 1
419257 99419257 1001 86380 86390 1
421814 99421814 1001 86380 86390 1
422068 99422068 1001 86380 86390 1
422094 99422094 1001 86380 86390 1
421298 99421298 1001 86380 86390 1
421448 99421448 1001 86380 86390 1
421005 99421005 1001 86380 86390 1
422350 99422350 1001 86380 86390 1
423344 99423344 1001 86380 86390 1
423468 99423468 1001 86380 86390 1
423497 99423497 1001 86380 86390 1
423216 99423216 1001 86380 86390 1
422948 99422948 1001 86380 86390 1
422989 99422989 1001 86380 86390 1
423251 99423251 1001 86380 86390 1
423115 99423115 1001 86380 86390 1
423148 99423148 1001 86380 86390 1
422630 99422630 1001 86380 86390 1
422822 99422822 1001 86380 86390 1
423828 99423828 1001 86380 86390 1
423869 99423869 1001 86380 86390 1
423753 99423753 1001 86380 86390 1
423756 99423756 1001 86380 86390 1
424086 99424086 1001 86380 86390 1
425175 99425175 1001 86380 86390 1
425107 99425107 1001 86380 86390 1
425199 99425199 1001 86380 86390 1
425033 99425033 1001 86380 86390 1
425283 99425283 1001 86380 86390 1
424907 99424907 1001 86380 86390 1
424866 99424866 1001 86380 86390 1
424902 99424902 1001 86380 86390 1
424530 99424530 1001 86380 86390 1
424439 99424439 1001 86380 86390 1
424274 99424274 1001 86380 86390 1
424380 99424380 1001 86380 86390 1
424388 99424388 1001 86380 86390 1
424411 99424411 1001 86380 86390 1
425796 99425796 1001 86380 86390 1
425391 99425391 1001 86380 86390 1
425576 99425576 1001 86380 86390 1
425792 99425792 1001 86380 86390 1
427005 99427005 1001 86380 86390 1
426715 99426715 1001 86380 86390 1
426296 99426296 1001 86380 86390 1
426427 99426427 1001 86380 86390 1
426647 99426647 1001 86380 86390 1
426132 99426132 1001 86380 86390 1
426258 99426258 1001 86380 86390 1
426059 99426059 1001 86380 86390 1
427374 99427374 1001 86380 86390 1
427420 99427420 1001 86380 86390 1
428423 99428423 1001 86380 86390 1
428434 99428434 1001 86380 86390 1
428490 99428490 1001 86380 86390 1
428188 99428188 1001 86380 86390 1
428140 99428140 1001 86380 86390 1
427654 99427654 1001 86380 86390 1
427740 99427740 1001 86380 86390 1
428844 99428844 1001 86380 86390 1
428920 99428920 1001 86380 86390 1
428927 99428927 1001 86380 86390 1
430097 99430097 1001 86380 86390 1
430280 99430280 1001 86380 86390 1
430150 99430150 1001 86380 86390 1
430229 99430229 1001 86380 86390 1
429686 99429686 1001 86380 86390 1
429734 99429734 1001 86380 86390 1
429764 99429764 1001 86380 86390 1
429675 99429675 1001 86380 86390 1
429863 99429863 1001 86380 86390 1
429916 99429916 1001 86380 86390 1
429623 99429623 1001 86380 86390 1
429703 99429703 1001 86380 86390 1
429871 99429871 1001 86380 86390 1
429586 99429586 1001 86380 86390 1
429346 99429346 1001 86380 86390 1
429274 99429274 1001 86380 86390 1
429254 99429254 1001 86380 86390 1
429458 99429458 1001 86380 86390 1
430397 99430397 1001 86380 86390 1
430464 99430464 1001 86380 86390 1
430492 99430492 1001 86380 86390 1
431942 99431942 1001 86380 86390 1
431754 99431754 1001 86380 86390 1
431808 99431808 1001 86380 86390 1
431178 99431178 1001 86380 86390 1
430930 99430930 1001 86380 86390 1
430885 99430885 1001 86380 86390 1
432143 99432143 1001 86380 86390 1
432176 99432176 1001 86380 86390 1
432224 99432224 1001 86380 86390 1
432435 99432435 1001 86380 86390 1
432228 99432228 1001 86380 86390 1
432080 99432080 1001 86380 86390 1
432394 99432394 1001 86380 86390 1
433618 99433618 1001 86380 86390 1
433642 99433642 1001 86380 86390 1
433383 99433383 1001 86380 86390 1
433241 99433241 1001 86380 86390 1
433076 99433076 1001 86380 86390 1
432846 99432846 1001 86380 86390 1
432775 99432775 1001 86380 86390 1
432801 99432801 1001 86380 86390 1
432707 99432707 1001 86380 86390 1
432657 99432657 1001 86380 86390 1
432661 99432661 1001 86380 86390 1
432874 99432874 1001 86380 86390 1
433977 99433977 1001 86380 86390 1
435367 99435367 1001 86380 86390 1
435202 99435202 1001 86380 86390 1
435428 99435428 1001 86380 86390 1
434967 99434967 1001 86380 86390 1
434738 99434738 1001 86380 86390 1
434888 99434888 1001 86380 86390 1
434633 99434633 1001 86380 86390 1
434702 99434702 1001 86380 86390 1
434516 99434516 1001 86380 86390 1
434203 99434203 1001 86380 86390 1
434146 99434146 1001 86380 86390 1
434414 99434414 1001 86380 86390 1
434464 99434464 1001 86380 86390 1
435630 99435630 1001 86380 86390 1
436684 99436684 1001 86380 86390 1
436602 99436602 1001 86380 86390 1
436019 99436019 1001 86380 86390 1
436246 99436246 1001 86380 86390 1
436302 99436302 1001 86380 86390 1
436032 99436032 1001 86380 86390 1
300107 99300107 1001 86380 86390 1
437328 99437328 1001 86380 86390 1
300053 99300053 1001 86380 86390 1
300728 99300728 1001 86380 86390 1
300654 99300654 1001 86380 86390 1
300499 99300499 1001 86380 86390 1
300477 99300477 1001 86380 86390 1
300352 99300352 1001 86380 86390 1
300178 99300178 1001 86380 86390 1
300257 99300257 1001 86380 86390 1
300235 99300235 1001 86380 86390 1
300287 99300287 1001 86380 86390 1
300766 99300766 1001 86380 86390 1
300793 99300793 1001 86380 86390 1
300858 99300858 1001 86380 86390 1
300743 99300743 1001 86380 86390 1
300734 99300734 1001 86380 86390 1
300813 99300813 1001 86380 86390 1
301491 99301491 1001 86380 86390 1
301392 99301392 1001 86380 86390 1
301459 99301459 1001 86380 86390 1
301285 99301285 1001 86380 86390 1
301287 99301287 1001 86380 86390 1
301172 99301172 1001 86380 86390 1
301161 99301161 1001 86380 86390 1
301165 99301165 1001 86380 86390 1
301230 99301230 1001 86380 86390 1
300947 99300947 1001 86380 86390 1
301008 99301008 1001 86380 86390 1
300958 99300958 1001 86380 86390 1
301721 99301721 1001 86380 86390 1
302267 99302267 1001 86380 86390 1
302126 99302126 1001 86380 86390 1
302075 99302075 1001 86380 86390 1
302127 99302127 1001 86380 86390 1
302082 99302082 1001 86380 86390 1
302084 99302084 1001 86380 86390 1
301931 99301931 1001 86380 86390 1
301959 99301959 1001 86380 86390 1
302470 99302470 1001 86380 86390 1
302550 99302550 1001 86380 86390 1
302501 99302501 1001 86380 86390 1
303066 99303066 1001 86380 86390 1
302835 99302835 1001 86380 86390 1
302863 99302863 1001 86380 86390 1
302825 99302825 1001 86380 86390 1
302851 99302851 1001 86380 86390 1
302800 99302800 1001 86380 86390 1
302894 99302894 1001 86380 86390 1
302625 99302625 1001 86380 86390 1
303347 99303347 1001 86380 86390 1
303410 99303410 1001 86380 86390 1
303886 99303886 1001 86380 86390 1
303862 99303862 1001 86380 86390 1
303791 99303791 1001 86380 86390 1
303753 99303753 1001 86380 86390 1
303556 99303556 1001 86380 86390 1
303570 99303570 1001 86380 86390 1
303571 99303571 1001 86380 86390 1
303445 99303445 1001 86380 86390 1
303500 99303500 1001 86380 86390 1
303617 99303617 1001 86380 86390 1
304105 99304105 1001 86380 86390 1
304823 99304823 1001 86380 86390 1
304748 99304748 1001 86380 86390 1
304524 99304524 1001 86380 86390 1
304589 99304589 1001 86380 86390 1
304551 99304551 1001 86380 86390 1
304450 99304450 1001 86380 86390 1
304632 99304632 1001 86380 86390 1
304635 99304635 1001 86380 86390 1
304648 99304648 1001 86380 86390 1
304519 99304519 1001 86380 86390 1
304456 99304456 1001 86380 86390 1
304433 99304433 1001 86380 86390 1
304356 99304356 1001 86380 86390 1
304422 99304422 1001 86380 86390 1
304271 99304271 1001 86380 86390 1
304992 99304992 1001 86380 86390 1
305565 99305565 1001 86380 86390 1
305673 99305673 1001 86380 86390 1
305105 99305105 1001 86380 86390 1
305119 99305119 1001 86380 86390 1
305147 99305147 1001 86380 86390 1
305270 99305270 1001 86380 86390 1
500114 99500114 1001 86380 86390 1
305695 99305695 1001 86380 86390 1
500168 99500168 1001 86380 86390 1
500183 99500183 1001 86380 86390 1
500057 99500057 1001 86380 86390 1
500126 99500126 1001 86380 86390 1
500789 99500789 1001 86380 86390 1
500641 99500641 1001 86380 86390 1
500512 99500512 1001 86380 86390 1
500380 99500380 1001 86380 86390 1
500225 99500225 1001 86380 86390 1
500332 99500332 1001 86380 86390 1
500358 99500358 1001 86380 86390 1
500294 99500294 1001 86380 86390 1
500827 99500827 1001 86380 86390 1
500975 99500975 1001 86380 86390 1
501462 99501462 1001 86380 86390 1
501279 99501279 1001 86380 86390 1
501245 99501245 1001 86380 86390 1
501113 99501113 1001 86380 86390 1
501053 99501053 1001 86380 86390 1
501730 99501730 1001 86380 86390 1
501829 99501829 1001 86380 86390 1
501842 99501842 1001 86380 86390 1
502413 99502413 1001 86380 86390 1
502123 99502123 1001 86380 86390 1
502188 99502188 1001 86380 86390 1
502139 99502139 1001 86380 86390 1
502169 99502169 1001 86380 86390 1
501937 99501937 1001 86380 86390 1
501940 99501940 1001 86380 86390 1
501917 99501917 1001 86380 86390 1
501997 99501997 1001 86380 86390 1
502540 99502540 1001 86380 86390 1
503191 99503191 1001 86380 86390 1
503090 99503090 1001 86380 86390 1
503284 99503284 1001 86380 86390 1
503065 99503065 1001 86380 86390 1
502698 99502698 1001 86380 86390 1
502870 99502870 1001 86380 86390 1
502754 99502754 1001 86380 86390 1
503444 99503444 1001 86380 86390 1
503457 99503457 1001 86380 86390 1
503445 99503445 1001 86380 86390 1
503448 99503448 1001 86380 86390 1
503362 99503362 1001 86380 86390 1
503352 99503352 1001 86380 86390 1
504094 99504094 1001 86380 86390 1
503983 99503983 1001 86380 86390 1
503731 99503731 1001 86380 86390 1
503877 99503877 1001 86380 86390 1
503763 99503763 1001 86380 86390 1
503842 99503842 1001 86380 86390 1
503910 99503910 1001 86380 86390 1
503820 99503820 1001 86380 86390 1
503693 99503693 1001 86380 86390 1
504129 99504129 1001 86380 86390 1
504120 99504120 1001 86380 86390 1
504148 99504148 1001 86380 86390 1
504135 99504135 1001 86380 86390 1
504279 99504279 1001 86380 86390 1
504777 99504777 1001 86380 86390 1
504895 99504895 1001 86380 86390 1
504811 99504811 1001 86380 86390 1
504774 99504774 1001 86380 86390 1
504800 99504800 1001 86380 86390 1
504891 99504891 1001 86380 86390 1
504596 99504596 1001 86380 86390 1
504624 99504624 1001 86380 86390 1
504577 99504577 1001 86380 86390 1
504643 99504643 1001 86380 86390 1
504540 99504540 1001 86380 86390 1
504483 99504483 1001 86380 86390 1
504393 99504393 1001 86380 86390 1
504499 99504499 1001 86380 86390 1
504515 99504515 1001 86380 86390 1
504373 99504373 1001 86380 86390 1
505700 99505700 1001 86380 86390 1
505689 99505689 1001 86380 86390 1
505480 99505480 1001 86380 86390 1
505549 99505549 1001 86380 86390 1
505499 99505499 1001 86380 86390 1
505287 99505287 1001 86380 86390 1
505339 99505339 1001 86380 86390 1
505810 99505810 1001 86380 86390 1
505905 99505905 1001 86380 86390 1
505854 99505854 1001 86380 86390 1
505856 99505856 1001 86380 86390 1
506408 99506408 1001 86380 86390 1
506500 99506500 1001 86380 86390 1
506529 99506529 1001 86380 86390 1
506213 99506213 1001 86380 86390 1
506370 99506370 1001 86380 86390 1
506306 99506306 1001 86380 86390 1
506269 99506269 1001 86380 86390 1
506764 99506764 1001 86380 86390 1
506739 99506739 1001 86380 86390 1
506675 99506675 1001 86380 86390 1
506688 99506688 1001 86380 86390 1
507334 99507334 1001 86380 86390 1
507178 99507178 1001 86380 86390 1
507103 99507103 1001 86380 86390 1
507212 99507212 1001 86380 86390 1
506907 99506907 1001 86380 86390 1
506819 99506819 1001 86380 86390 1
506941 99506941 1001 86380 86390 1
507618 99507618 1001 86380 86390 1
507443 99507443 1001 86380 86390 1
507613 99507613 1001 86380 86390 1
508094 99508094 1001 86380 86390 1
508071 99508071 1001 86380 86390 1
508139 99508139 1001 86380 86390 1
508007 99508007 1001 86380 86390 1
507822 99507822 1001 86380 86390 1
507669 99507669 1001 86380 86390 1
507735 99507735 1001 86380 86390 1
508949 99508949 1001 86380 86390 1
509036 99509036 1001 86380 86390 1
509072 99509072 1001 86380 86390 1
508809 99508809 1001 86380 86390 1
508750 99508750 1001 86380 86390 1
508764 99508764 1001 86380 86390 1
508572 99508572 1001 86380 86390 1
508626 99508626 1001 86380 86390 1
508471 99508471 1001 86380 86390 1
508627 99508627 1001 86380 86390 1
508551 99508551 1001 86380 86390 1
508489 99508489 1001 86380 86390 1
508594 99508594 1001 86380 86390 1
508517 99508517 1001 86380 86390 1
509208 99509208 1001 86380 86390 1
509144 99509144 1001 86380 86390 1
509250 99509250 1001 86380 86390 1
509083 99509083 1001 86380 86390 1
509837 99509837 1001 86380 86390 1
509721 99509721 1001 86380 86390 1
509813 99509813 1001 86380 86390 1
509714 99509714 1001 86380 86390 1
509509 99509509 1001 86380 86390 1
509679 99509679 1001 86380 86390 1
509293 99509293 1001 86380 86390 1
509346 99509346 1001 86380 86390 1
509440 99509440 1001 86380 86390 1
509402 99509402 1001 86380 86390 1
509445 99509445 1001 86380 86390 1
509407 99509407 1001 86380 86390 1
510040 99510040 1001 86380 86390 1
510070 99510070 1001 86380 86390 1
509904 99509904 1001 86380 86390 1
510090 99510090 1001 86380 86390 1
510587 99510587 1001 86380 86390 1
510716 99510716 1001 86380 86390 1
510557 99510557 1001 86380 86390 1
510432 99510432 1001 86380 86390 1
510384 99510384 1001 86380 86390 1
510239 99510239 1001 86380 86390 1
510252 99510252 1001 86380 86390 1
510177 99510177 1001 86380 86390 1
510113 99510113 1001 86380 86390 1
510129 99510129 1001 86380 86390 1
510299 99510299 1001 86380 86390 1
510925 99510925 1001 86380 86390 1
510849 99510849 1001 86380 86390 1
510785 99510785 1001 86380 86390 1
511369 99511369 1001 86380 86390 1
511205 99511205 1001 86380 86390 1
511153 99511153 1001 86380 86390 1
511297 99511297 1001 86380 86390 1
511062 99511062 1001 86380 86390 1
510999 99510999 1001 86380 86390 1
511042 99511042 1001 86380 86390 1
510978 99510978 1001 86380 86390 1
510941 99510941 1001 86380 86390 1
511630 99511630 1001 86380 86390 1
511687 99511687 1001 86380 86390 1
511588 99511588 1001 86380 86390 1
512205 99512205 1001 86380 86390 1
512249 99512249 1001 86380 86390 1
512001 99512001 1001 86380 86390 1
512173 99512173 1001 86380 86390 1
512557 99512557 1001 86380 86390 1
513028 99513028 1001 86380 86390 1
513199 99513199 1001 86380 86390 1
512831 99512831 1001 86380 86390 1
512975 99512975 1001 86380 86390 1
512964 99512964 1001 86380 86390 1
512941 99512941 1001 86380 86390 1
512606 99512606 1001 86380 86390 1
512791 99512791 1001 86380 86390 1
513349 99513349 1001 86380 86390 1
513327 99513327 1001 86380 86390 1
513843 99513843 1001 86380 86390 1
513856 99513856 1001 86380 86390 1
513873 99513873 1001 86380 86390 1
514029 99514029 1001 86380 86390 1
513813 99513813 1001 86380 86390 1
513785 99513785 1001 86380 86390 1
513490 99513490 1001 86380 86390 1
513491 99513491 1001 86380 86390 1
513556 99513556 1001 86380 86390 1
513584 99513584 1001 86380 86390 1
513587 99513587 1001 86380 86390 1
513472 99513472 1001 86380 86390 1
513576 99513576 1001 86380 86390 1
514137 99514137 1001 86380 86390 1
514166 99514166 1001 86380 86390 1
514220 99514220 1001 86380 86390 1
514697 99514697 1001 86380 86390 1
514536 99514536 1001 86380 86390 1
514578 99514578 1001 86380 86390 1
514464 99514464 1001 86380 86390 1
514530 99514530 1001 86380 86390 1
514518 99514518 1001 86380 86390 1
514263 99514263 1001 86380 86390 1
514303 99514303 1001 86380 86390 1
514355 99514355 1001 86380 86390 1
514305 99514305 1001 86380 86390 1
514293 99514293 1001 86380 86390 1
514258 99514258 1001 86380 86390 1
514887 99514887 1001 86380 86390 1
515503 99515503 1001 86380 86390 1
515517 99515517 1001 86380 86390 1
515582 99515582 1001 86380 86390 1
515613 99515613 1001 86380 86390 1
515678 99515678 1001 86380 86390 1
515567 99515567 1001 86380 86390 1
515376 99515376 1001 86380 86390 1
515326 99515326 1001 86380 86390 1
515367 99515367 1001 86380 86390 1
515463 99515463 1001 86380 86390 1
515334 99515334 1001 86380 86390 1
515335 99515335 1001 86380 86390 1
515231 99515231 1001 86380 86390 1
515191 99515191 1001 86380 86390 1
515877 99515877 1001 86380 86390 1
516501 99516501 1001 86380 86390 1
516150 99516150 1001 86380 86390 1
516126 99516126 1001 86380 86390 1
516225 99516225 1001 86380 86390 1
515955 99515955 1001 86380 86390 1
515909 99515909 1001 86380 86390 1
515936 99515936 1001 86380 86390 1
515975 99515975 1001 86380 86390 1
515912 99515912 1001 86380 86390 1
515979 99515979 1001 86380 86390 1
516589 99516589 1001 86380 86390 1
516591 99516591 1001 86380 86390 1
516515 99516515 1001 86380 86390 1
517233 99517233 1001 86380 86390 1
517054 99517054 1001 86380 86390 1
517004 99517004 1001 86380 86390 1
517111 99517111 1001 86380 86390 1
516995 99516995 1001 86380 86390 1
517060 99517060 1001 86380 86390 1
517038 99517038 1001 86380 86390 1
516729 99516729 1001 86380 86390 1
516733 99516733 1001 86380 86390 1
516800 99516800 1001 86380 86390 1
517349 99517349 1001 86380 86390 1
517338 99517338 1001 86380 86390 1
517445 99517445 1001 86380 86390 1
517369 99517369 1001 86380 86390 1
517421 99517421 1001 86380 86390 1
517356 99517356 1001 86380 86390 1
518035 99518035 1001 86380 86390 1
518096 99518096 1001 86380 86390 1
517820 99517820 1001 86380 86390 1
517771 99517771 1001 86380 86390 1
517914 99517914 1001 86380 86390 1
517684 99517684 1001 86380 86390 1
517633 99517633 1001 86380 86390 1
517711 99517711 1001 86380 86390 1
517598 99517598 1001 86380 86390 1
517720 99517720 1001 86380 86390 1
517669 99517669 1001 86380 86390 1
518238 99518238 1001 86380 86390 1
518268 99518268 1001 86380 86390 1
518236 99518236 1001 86380 86390 1
518954 99518954 1001 86380 86390 1
518837 99518837 1001 86380 86390 1
518804 99518804 1001 86380 86390 1
518684 99518684 1001 86380 86390 1
518620 99518620 1001 86380 86390 1
518502 99518502 1001 86380 86390 1
519116 99519116 1001 86380 86390 1
519182 99519182 1001 86380 86390 1
519016 99519016 1001 86380 86390 1
519779 99519779 1001 86380 86390 1
519674 99519674 1001 86380 86390 1
519727 99519727 1001 86380 86390 1
519677 99519677 1001 86380 86390 1
519719 99519719 1001 86380 86390 1
519655 99519655 1001 86380 86390 1
519599 99519599 1001 86380 86390 1
519576 99519576 1001 86380 86390 1
519463 99519463 1001 86380 86390 1
519503 99519503 1001 86380 86390 1
519542 99519542 1001 86380 86390 1
519594 99519594 1001 86380 86390 1
519315 99519315 1001 86380 86390 1
519367 99519367 1001 86380 86390 1
519396 99519396 1001 86380 86390 1
519268 99519268 1001 86380 86390 1
519868 99519868 1001 86380 86390 1
519940 99519940 1001 86380 86390 1
520482 99520482 1001 86380 86390 1
520457 99520457 1001 86380 86390 1
520496 99520496 1001 86380 86390 1
520561 99520561 1001 86380 86390 1
520425 99520425 1001 86380 86390 1
520387 99520387 1001 86380 86390 1
520235 99520235 1001 86380 86390 1
520330 99520330 1001 86380 86390 1
520395 99520395 1001 86380 86390 1
520204 99520204 1001 86380 86390 1
520746 99520746 1001 86380 86390 1
520774 99520774 1001 86380 86390 1
520802 99520802 1001 86380 86390 1
520727 99520727 1001 86380 86390 1
521325 99521325 1001 86380 86390 1
521243 99521243 1001 86380 86390 1
521128 99521128 1001 86380 86390 1
521233 99521233 1001 86380 86390 1
521030 99521030 1001 86380 86390 1
521007 99521007 1001 86380 86390 1
520853 99520853 1001 86380 86390 1
520973 99520973 1001 86380 86390 1
521671 99521671 1001 86380 86390 1
522035 99522035 1001 86380 86390 1
521975 99521975 1001 86380 86390 1
521888 99521888 1001 86380 86390 1
521901 99521901 1001 86380 86390 1
521943 99521943 1001 86380 86390 1
521737 99521737 1001 86380 86390 1
521772 99521772 1001 86380 86390 1
522450 99522450 1001 86380 86390 1
522478 99522478 1001 86380 86390 1
522312 99522312 1001 86380 86390 1
523102 99523102 1001 86380 86390 1
522947 99522947 1001 86380 86390 1
523054 99523054 1001 86380 86390 1
522852 99522852 1001 86380 86390 1
522841 99522841 1001 86380 86390 1
522805 99522805 1001 86380 86390 1
522605 99522605 1001 86380 86390 1
522569 99522569 1001 86380 86390 1
523196 99523196 1001 86380 86390 1
523240 99523240 1001 86380 86390 1
523167 99523167 1001 86380 86390 1
523860 99523860 1001 86380 86390 1
523904 99523904 1001 86380 86390 1
523763 99523763 1001 86380 86390 1
523613 99523613 1001 86380 86390 1
523550 99523550 1001 86380 86390 1
523518 99523518 1001 86380 86390 1
523519 99523519 1001 86380 86390 1
523419 99523419 1001 86380 86390 1
523425 99523425 1001 86380 86390 1
524140 99524140 1001 86380 86390 1
524145 99524145 1001 86380 86390 1
524579 99524579 1001 86380 86390 1
524593 99524593 1001 86380 86390 1
524582 99524582 1001 86380 86390 1
524585 99524585 1001 86380 86390 1
524588 99524588 1001 86380 86390 1
524602 99524602 1001 86380 86390 1
524403 99524403 1001 86380 86390 1
524419 99524419 1001 86380 86390 1
524285 99524285 1001 86380 86390 1
524342 99524342 1001 86380 86390 1
524343 99524343 1001 86380 86390 1
524794 99524794 1001 86380 86390 1
524808 99524808 1001 86380 86390 1
524773 99524773 1001 86380 86390 1
524894 99524894 1001 86380 86390 1
525522 99525522 1001 86380 86390 1
525576 99525576 1001 86380 86390 1
525315 99525315 1001 86380 86390 1
525356 99525356 1001 86380 86390 1
525292 99525292 1001 86380 86390 1
525242 99525242 1001 86380 86390 1
525384 99525384 1001 86380 86390 1
525206 99525206 1001 86380 86390 1
525363 99525363 1001 86380 86390 1
525004 99525004 1001 86380 86390 1
525704 99525704 1001 86380 86390 1
525667 99525667 1001 86380 86390 1
526393 99526393 1001 86380 86390 1
526415 99526415 1001 86380 86390 1
526279 99526279 1001 86380 86390 1
526024 99526024 1001 86380 86390 1
526108 99526108 1001 86380 86390 1
526070 99526070 1001 86380 86390 1
526465 99526465 1001 86380 86390 1
527202 99527202 1001 86380 86390 1
527133 99527133 1001 86380 86390 1
526941 99526941 1001 86380 86390 1
527040 99527040 1001 86380 86390 1
526785 99526785 1001 86380 86390 1
526646 99526646 1001 86380 86390 1
526676 99526676 1001 86380 86390 1
526834 99526834 1001 86380 86390 1
527365 99527365 1001 86380 86390 1
527291 99527291 1001 86380 86390 1
527330 99527330 1001 86380 86390 1
527319 99527319 1001 86380 86390 1
527436 99527436 1001 86380 86390 1
527284 99527284 1001 86380 86390 1
528013 99528013 1001 86380 86390 1
527887 99527887 1001 86380 86390 1
528018 99528018 1001 86380 86390 1
528011 99528011 1001 86380 86390 1
527809 99527809 1001 86380 86390 1
527681 99527681 1001 86380 86390 1
527773 99527773 1001 86380 86390 1
527546 99527546 1001 86380 86390 1
527577 99527577 1001 86380 86390 1
528170 99528170 1001 86380 86390 1
528261 99528261 1001 86380 86390 1
528161 99528161 1001 86380 86390 1
528876 99528876 1001 86380 86390 1
528845 99528845 1001 86380 86390 1
528863 99528863 1001 86380 86390 1
528546 99528546 1001 86380 86390 1
528397 99528397 1001 86380 86390 1
528482 99528482 1001 86380 86390 1
528457 99528457 1001 86380 86390 1
528406 99528406 1001 86380 86390 1
528945 99528945 1001 86380 86390 1
528972 99528972 1001 86380 86390 1
529102 99529102 1001 86380 86390 1
529614 99529614 1001 86380 86390 1
529710 99529710 1001 86380 86390 1
529542 99529542 1001 86380 86390 1
529396 99529396 1001 86380 86390 1
529362 99529362 1001 86380 86390 1
529304 99529304 1001 86380 86390 1
529266 99529266 1001 86380 86390 1
529243 99529243 1001 86380 86390 1
529752 99529752 1001 86380 86390 1
529524 99529524 1001 86380 86390 1
529898 99529898 1001 86380 86390 1
529825 99529825 1001 86380 86390 1
529774 99529774 1001 86380 86390 1
529878 99529878 1001 86380 86390 1
530552 99530552 1001 86380 86390 1
530374 99530374 1001 86380 86390 1
530414 99530414 1001 86380 86390 1
530457 99530457 1001 86380 86390 1
530275 99530275 1001 86380 86390 1
530190 99530190 1001 86380 86390 1
530243 99530243 1001 86380 86390 1
530334 99530334 1001 86380 86390 1
530071 99530071 1001 86380 86390 1
530123 99530123 1001 86380 86390 1
530072 99530072 1001 86380 86390 1
530658 99530658 1001 86380 86390 1
530636 99530636 1001 86380 86390 1
530740 99530740 1001 86380 86390 1
531324 99531324 1001 86380 86390 1
531183 99531183 1001 86380 86390 1
531315 99531315 1001 86380 86390 1
531002 99531002 1001 86380 86390 1
530953 99530953 1001 86380 86390 1
530935 99530935 1001 86380 86390 1
530808 99530808 1001 86380 86390 1
530873 99530873 1001 86380 86390 1
531578 99531578 1001 86380 86390 1
531423 99531423 1001 86380 86390 1
531400 99531400 1001 86380 86390 1
532080 99532080 1001 86380 86390 1
532107 99532107 1001 86380 86390 1
532022 99532022 1001 86380 86390 1
531897 99531897 1001 86380 86390 1
531859 99531859 1001 86380 86390 1
531848 99531848 1001 86380 86390 1
531906 99531906 1001 86380 86390 1
531716 99531716 1001 86380 86390 1
531692 99531692 1001 86380 86390 1
531775 99531775 1001 86380 86390 1
531727 99531727 1001 86380 86390 1
532282 99532282 1001 86380 86390 1
532283 99532283 1001 86380 86390 1
532374 99532374 1001 86380 86390 1
532253 99532253 1001 86380 86390 1
532942 99532942 1001 86380 86390 1
532969 99532969 1001 86380 86390 1
532893 99532893 1001 86380 86390 1
532874 99532874 1001 86380 86390 1
532978 99532978 1001 86380 86390 1
532749 99532749 1001 86380 86390 1
532775 99532775 1001 86380 86390 1
532806 99532806 1001 86380 86390 1
532742 99532742 1001 86380 86390 1
532731 99532731 1001 86380 86390 1
532744 99532744 1001 86380 86390 1
532462 99532462 1001 86380 86390 1
533056 99533056 1001 86380 86390 1
533044 99533044 1001 86380 86390 1
533097 99533097 1001 86380 86390 1
533035 99533035 1001 86380 86390 1
533040 99533040 1001 86380 86390 1
533702 99533702 1001 86380 86390 1
533728 99533728 1001 86380 86390 1
533485 99533485 1001 86380 86390 1
533537 99533537 1001 86380 86390 1
533475 99533475 1001 86380 86390 1
533279 99533279 1001 86380 86390 1
533297 99533297 1001 86380 86390 1
533859 99533859 1001 86380 86390 1
534049 99534049 1001 86380 86390 1
534626 99534626 1001 86380 86390 1
534388 99534388 1001 86380 86390 1
534442 99534442 1001 86380 86390 1
534457 99534457 1001 86380 86390 1
534317 99534317 1001 86380 86390 1
534356 99534356 1001 86380 86390 1
534331 99534331 1001 86380 86390 1
534284 99534284 1001 86380 86390 1
534207 99534207 1001 86380 86390 1
534196 99534196 1001 86380 86390 1
534094 99534094 1001 86380 86390 1
534107 99534107 1001 86380 86390 1
534134 99534134 1001 86380 86390 1
534733 99534733 1001 86380 86390 1
534877 99534877 1001 86380 86390 1
534725 99534725 1001 86380 86390 1
534744 99534744 1001 86380 86390 1
535505 99535505 1001 86380 86390 1
535228 99535228 1001 86380 86390 1
535139 99535139 1001 86380 86390 1
535260 99535260 1001 86380 86390 1
535277 99535277 1001 86380 86390 1
535007 99535007 1001 86380 86390 1
535063 99535063 1001 86380 86390 1
534908 99534908 1001 86380 86390 1
535017 99535017 1001 86380 86390 1
535715 99535715 1001 86380 86390 1
535519 99535519 1001 86380 86390 1
535675 99535675 1001 86380 86390 1
536183 99536183 1001 86380 86390 1
536151 99536151 1001 86380 86390 1
536281 99536281 1001 86380 86390 1
536296 99536296 1001 86380 86390 1
536000 99536000 1001 86380 86390 1
535780 99535780 1001 86380 86390 1
535750 99535750 1001 86380 86390 1
536982 99536982 1001 86380 86390 1
537047 99537047 1001 86380 86390 1
537118 99537118 1001 86380 86390 1
537004 99537004 1001 86380 86390 1
537083 99537083 1001 86380 86390 1
537006 99537006 1001 86380 86390 1
536931 99536931 1001 86380 86390 1
536841 99536841 1001 86380 86390 1
536955 99536955 1001 86380 86390 1
536737 99536737 1001 86380 86390 1
536666 99536666 1001 86380 86390 1
536744 99536744 1001 86380 86390 1
537251 99537251 1001 86380 86390 1
536959 99536959 1001 86380 86390 1
537193 99537193 1001 86380 86390 1
537169 99537169 1001 86380 86390 1
537182 99537182 1001 86380 86390 1
537196 99537196 1001 86380 86390 1
537849 99537849 1001 86380 86390 1
537942 99537942 1001 86380 86390 1
537831 99537831 1001 86380 86390 1
537870 99537870 1001 86380 86390 1
537983 99537983 1001 86380 86390 1
537615 99537615 1001 86380 86390 1
537773 99537773 1001 86380 86390 1
537724 99537724 1001 86380 86390 1
537499 99537499 1001 86380 86390 1
537375 99537375 1001 86380 86390 1
538179 99538179 1001 86380 86390 1
538102 99538102 1001 86380 86390 1
538753 99538753 1001 86380 86390 1
538755 99538755 1001 86380 86390 1
538730 99538730 1001 86380 86390 1
538519 99538519 1001 86380 86390 1
538404 99538404 1001 86380 86390 1
538565 99538565 1001 86380 86390 1
538222 99538222 1001 86380 86390 1
538305 99538305 1001 86380 86390 1
538201 99538201 1001 86380 86390 1
538280 99538280 1001 86380 86390 1
538345 99538345 1001 86380 86390 1
538361 99538361 1001 86380 86390 1
538970 99538970 1001 86380 86390 1
538906 99538906 1001 86380 86390 1
539605 99539605 1001 86380 86390 1
539476 99539476 1001 86380 86390 1
539556 99539556 1001 86380 86390 1
539626 99539626 1001 86380 86390 1
539563 99539563 1001 86380 86390 1
539271 99539271 1001 86380 86390 1
539310 99539310 1001 86380 86390 1
539248 99539248 1001 86380 86390 1
539173 99539173 1001 86380 86390 1
539225 99539225 1001 86380 86390 1
539820 99539820 1001 86380 86390 1
539752 99539752 1001 86380 86390 1
539779 99539779 1001 86380 86390 1
540432 99540432 1001 86380 86390 1
540264 99540264 1001 86380 86390 1
540319 99540319 1001 86380 86390 1
540193 99540193 1001 86380 86390 1
540076 99540076 1001 86380 86390 1
540194 99540194 1001 86380 86390 1
540065 99540065 1001 86380 86390 1
540542 99540542 1001 86380 86390 1
540562 99540562 1001 86380 86390 1
541286 99541286 1001 86380 86390 1
540951 99540951 1001 86380 86390 1
540900 99540900 1001 86380 86390 1
540902 99540902 1001 86380 86390 1
540765 99540765 1001 86380 86390 1
540754 99540754 1001 86380 86390 1
540747 99540747 1001 86380 86390 1
540852 99540852 1001 86380 86390 1
540788 99540788 1001 86380 86390 1
541937 99541937 1001 86380 86390 1
541951 99541951 1001 86380 86390 1
541550 99541550 1001 86380 86390 1
541680 99541680 1001 86380 86390 1
541554 99541554 1001 86380 86390 1
541634 99541634 1001 86380 86390 1
541686 99541686 1001 86380 86390 1
541535 99541535 1001 86380 86390 1
541703 99541703 1001 86380 86390 1
542286 99542286 1001 86380 86390 1
542188 99542188 1001 86380 86390 1
542918 99542918 1001 86380 86390 1
542744 99542744 1001 86380 86390 1
542824 99542824 1001 86380 86390 1
542889 99542889 1001 86380 86390 1
542933 99542933 1001 86380 86390 1
542839 99542839 1001 86380 86390 1
542540 99542540 1001 86380 86390 1
542338 99542338 1001 86380 86390 1
542422 99542422 1001 86380 86390 1
542400 99542400 1001 86380 86390 1
543075 99543075 1001 86380 86390 1
543025 99543025 1001 86380 86390 1
543026 99543026 1001 86380 86390 1
543019 99543019 1001 86380 86390 1
542955 99542955 1001 86380 86390 1
543591 99543591 1001 86380 86390 1
543571 99543571 1001 86380 86390 1
543749 99543749 1001 86380 86390 1
543611 99543611 1001 86380 86390 1
543587 99543587 1001 86380 86390 1
543489 99543489 1001 86380 86390 1
543541 99543541 1001 86380 86390 1
543490 99543490 1001 86380 86390 1
543480 99543480 1001 86380 86390 1
543164 99543164 1001 86380 86390 1
543269 99543269 1001 86380 86390 1
543171 99543171 1001 86380 86390 1
543288 99543288 1001 86380 86390 1
543839 99543839 1001 86380 86390 1
543774 99543774 1001 86380 86390 1
543944 99543944 1001 86380 86390 1
543945 99543945 1001 86380 86390 1
543933 99543933 1001 86380 86390 1
544470 99544470 1001 86380 86390 1
544452 99544452 1001 86380 86390 1
544453 99544453 1001 86380 86390 1
544246 99544246 1001 86380 86390 1
544208 99544208 1001 86380 86390 1
544094 99544094 1001 86380 86390 1
422037 776 1001 10740 16257 1
511795 950 1001 56744 57043 1
537035 897 1002 35667 48016 1
400149 99400149 1001 86380 86390 1
400207 99400207 1001 86380 86390 1
400265 99400265 1001 86380 86390 1
400617 99400617 1001 86380 86390 1
400667 99400667 1001 86380 86390 1
400695 99400695 1001 86380 86390 1
400775 99400775 1001 86380 86390 1
400923 99400923 1001 86380 86390 1
400869 99400869 1001 86380 86390 1
400842 99400842 1001 86380 86390 1
401310 99401310 1001 86380 86390 1
401313 99401313 1001 86380 86390 1
401749 99401749 1001 86380 86390 1
402309 99402309 1001 86380 86390 1
402579 99402579 1001 86380 86390 1
402635 99402635 1001 86380 86390 1
402636 99402636 1001 86380 86390 1
402596 99402596 1001 86380 86390 1
402705 99402705 1001 86380 86390 1
402806 99402806 1001 86380 86390 1
402898 99402898 1001 86380 86390 1
402964 99402964 1001 86380 86390 1
403050 99403050 1001 86380 86390 1
403030 99403030 1001 86380 86390 1
403221 99403221 1001 86380 86390 1
403427 99403427 1001 86380 86390 1
403506 99403506 1001 86380 86390 1
403466 99403466 1001 86380 86390 1
403613 99403613 1001 86380 86390 1
403554 99403554 1001 86380 86390 1
403671 99403671 1001 86380 86390 1
403836 99403836 1001 86380 86390 1
404075 99404075 1001 86380 86390 1
404394 99404394 1001 86380 86390 1
404551 99404551 1001 86380 86390 1
404647 99404647 1001 86380 86390 1
404703 99404703 1001 86380 86390 1
404786 99404786 1001 86380 86390 1
404877 99404877 1001 86380 86390 1
404906 99404906 1001 86380 86390 1
405012 99405012 1001 86380 86390 1
405207 99405207 1001 86380 86390 1
405354 99405354 1001 86380 86390 1
405646 99405646 1001 86380 86390 1
405651 99405651 1001 86380 86390 1
405704 99405704 1001 86380 86390 1
405897 99405897 1001 86380 86390 1
406072 99406072 1001 86380 86390 1
406355 99406355 1001 86380 86390 1
406403 99406403 1001 86380 86390 1
406747 99406747 1001 86380 86390 1
406923 99406923 1001 86380 86390 1
406884 99406884 1001 86380 86390 1
407002 99407002 1001 86380 86390 1
406983 99406983 1001 86380 86390 1
407205 99407205 1001 86380 86390 1
407308 99407308 1001 86380 86390 1
407279 99407279 1001 86380 86390 1
407429 99407429 1001 86380 86390 1
407394 99407394 1001 86380 86390 1
407450 99407450 1001 86380 86390 1
407627 99407627 1001 86380 86390 1
407703 99407703 1001 86380 86390 1
407770 99407770 1001 86380 86390 1
407971 99407971 1001 86380 86390 1
408048 99408048 1001 86380 86390 1
408159 99408159 1001 86380 86390 1
408400 99408400 1001 86380 86390 1
408378 99408378 1001 86380 86390 1
408477 99408477 1001 86380 86390 1
408551 99408551 1001 86380 86390 1
408743 99408743 1001 86380 86390 1
408803 99408803 1001 86380 86390 1
408839 99408839 1001 86380 86390 1
408883 99408883 1001 86380 86390 1
408997 99408997 1001 86380 86390 1
409116 99409116 1001 86380 86390 1
409290 99409290 1001 86380 86390 1
409466 99409466 1001 86380 86390 1
409817 99409817 1001 86380 86390 1
410002 99410002 1001 86380 86390 1
410210 99410210 1001 86380 86390 1
410144 99410144 1001 86380 86390 1
410298 99410298 1001 86380 86390 1
410485 99410485 1001 86380 86390 1
410455 99410455 1001 86380 86390 1
410480 99410480 1001 86380 86390 1
410647 99410647 1001 86380 86390 1
410866 99410866 1001 86380 86390 1
411172 99411172 1001 86380 86390 1
411196 99411196 1001 86380 86390 1
411349 99411349 1001 86380 86390 1
411443 99411443 1001 86380 86390 1
411430 99411430 1001 86380 86390 1
411688 99411688 1001 86380 86390 1
411753 99411753 1001 86380 86390 1
412025 99412025 1001 86380 86390 1
411965 99411965 1001 86380 86390 1
412114 99412114 1001 86380 86390 1
412363 99412363 1001 86380 86390 1
412428 99412428 1001 86380 86390 1
412458 99412458 1001 86380 86390 1
413293 99413293 1001 86380 86390 1
413663 99413663 1001 86380 86390 1
413557 99413557 1001 86380 86390 1
413507 99413507 1001 86380 86390 1
412977 99412977 1001 86380 86390 1
412973 99412973 1001 86380 86390 1
412640 99412640 1001 86380 86390 1
412875 99412875 1001 86380 86390 1
412495 99412495 1001 86380 86390 1
413888 99413888 1001 86380 86390 1
414011 99414011 1001 86380 86390 1
414020 99414020 1001 86380 86390 1
413979 99413979 1001 86380 86390 1
414950 99414950 1001 86380 86390 1
415022 99415022 1001 86380 86390 1
414705 99414705 1001 86380 86390 1
414708 99414708 1001 86380 86390 1
414868 99414868 1001 86380 86390 1
414745 99414745 1001 86380 86390 1
414646 99414646 1001 86380 86390 1
414809 99414809 1001 86380 86390 1
414428 99414428 1001 86380 86390 1
414382 99414382 1001 86380 86390 1
414408 99414408 1001 86380 86390 1
414418 99414418 1001 86380 86390 1
415627 99415627 1001 86380 86390 1
415382 99415382 1001 86380 86390 1
416819 99416819 1001 86380 86390 1
416872 99416872 1001 86380 86390 1
416898 99416898 1001 86380 86390 1
416218 99416218 1001 86380 86390 1
416306 99416306 1001 86380 86390 1
416545 99416545 1001 86380 86390 1
415864 99415864 1001 86380 86390 1
416070 99416070 1001 86380 86390 1
415792 99415792 1001 86380 86390 1
416105 99416105 1001 86380 86390 1
417185 99417185 1001 86380 86390 1
417274 99417274 1001 86380 86390 1
417089 99417089 1001 86380 86390 1
418538 99418538 1001 86380 86390 1
418448 99418448 1001 86380 86390 1
418688 99418688 1001 86380 86390 1
418040 99418040 1001 86380 86390 1
418264 99418264 1001 86380 86390 1
418189 99418189 1001 86380 86390 1
418126 99418126 1001 86380 86390 1
419008 99419008 1001 86380 86390 1
419148 99419148 1001 86380 86390 1
418817 99418817 1001 86380 86390 1
420233 99420233 1001 86380 86390 1
419725 99419725 1001 86380 86390 1
420011 99420011 1001 86380 86390 1
419935 99419935 1001 86380 86390 1
419905 99419905 1001 86380 86390 1
419720 99419720 1001 86380 86390 1
419482 99419482 1001 86380 86390 1
419333 99419333 1001 86380 86390 1
419559 99419559 1001 86380 86390 1
420493 99420493 1001 86380 86390 1
421715 99421715 1001 86380 86390 1
421967 99421967 1001 86380 86390 1
422053 99422053 1001 86380 86390 1
421681 99421681 1001 86380 86390 1
421084 99421084 1001 86380 86390 1
421171 99421171 1001 86380 86390 1
422461 99422461 1001 86380 86390 1
422376 99422376 1001 86380 86390 1
422296 99422296 1001 86380 86390 1
422497 99422497 1001 86380 86390 1
423494 99423494 1001 86380 86390 1
423722 99423722 1001 86380 86390 1
422842 99422842 1001 86380 86390 1
423910 99423910 1001 86380 86390 1
425255 99425255 1001 86380 86390 1
425371 99425371 1001 86380 86390 1
424909 99424909 1001 86380 86390 1
424627 99424627 1001 86380 86390 1
424915 99424915 1001 86380 86390 1
424771 99424771 1001 86380 86390 1
424793 99424793 1001 86380 86390 1
424999 99424999 1001 86380 86390 1
424446 99424446 1001 86380 86390 1
425389 99425389 1001 86380 86390 1
425524 99425524 1001 86380 86390 1
427057 99427057 1001 86380 86390 1
426763 99426763 1001 86380 86390 1
426789 99426789 1001 86380 86390 1
426422 99426422 1001 86380 86390 1
426560 99426560 1001 86380 86390 1
426273 99426273 1001 86380 86390 1
426189 99426189 1001 86380 86390 1
425905 99425905 1001 86380 86390 1
427263 99427263 1001 86380 86390 1
427150 99427150 1001 86380 86390 1
427159 99427159 1001 86380 86390 1
427453 99427453 1001 86380 86390 1
427231 99427231 1001 86380 86390 1
428518 99428518 1001 86380 86390 1
428410 99428410 1001 86380 86390 1
428624 99428624 1001 86380 86390 1
428386 99428386 1001 86380 86390 1
428563 99428563 1001 86380 86390 1
427554 99427554 1001 86380 86390 1
427690 99427690 1001 86380 86390 1
427640 99427640 1001 86380 86390 1
427815 99427815 1001 86380 86390 1
427871 99427871 1001 86380 86390 1
429127 99429127 1001 86380 86390 1
429128 99429128 1001 86380 86390 1
428791 99428791 1001 86380 86390 1
428974 99428974 1001 86380 86390 1
428982 99428982 1001 86380 86390 1
429148 99429148 1001 86380 86390 1
430148 99430148 1001 86380 86390 1
429967 99429967 1001 86380 86390 1
430335 99430335 1001 86380 86390 1
430126 99430126 1001 86380 86390 1
429907 99429907 1001 86380 86390 1
429781 99429781 1001 86380 86390 1
429602 99429602 1001 86380 86390 1
429434 99429434 1001 86380 86390 1
430574 99430574 1001 86380 86390 1
430771 99430771 1001 86380 86390 1
430569 99430569 1001 86380 86390 1
430545 99430545 1001 86380 86390 1
430758 99430758 1001 86380 86390 1
432059 99432059 1001 86380 86390 1
431795 99431795 1001 86380 86390 1
431675 99431675 1001 86380 86390 1
431714 99431714 1001 86380 86390 1
431745 99431745 1001 86380 86390 1
431863 99431863 1001 86380 86390 1
432015 99432015 1001 86380 86390 1
431685 99431685 1001 86380 86390 1
431458 99431458 1001 86380 86390 1
431359 99431359 1001 86380 86390 1
431628 99431628 1001 86380 86390 1
431316 99431316 1001 86380 86390 1
431593 99431593 1001 86380 86390 1
431323 99431323 1001 86380 86390 1
430975 99430975 1001 86380 86390 1
430873 99430873 1001 86380 86390 1
431073 99431073 1001 86380 86390 1
431164 99431164 1001 86380 86390 1
431089 99431089 1001 86380 86390 1
433468 99433468 1001 86380 86390 1
433533 99433533 1001 86380 86390 1
433137 99433137 1001 86380 86390 1
433138 99433138 1001 86380 86390 1
433101 99433101 1001 86380 86390 1
432932 99432932 1001 86380 86390 1
433143 99433143 1001 86380 86390 1
432944 99432944 1001 86380 86390 1
432730 99432730 1001 86380 86390 1
432541 99432541 1001 86380 86390 1
432543 99432543 1001 86380 86390 1
433881 99433881 1001 86380 86390 1
433883 99433883 1001 86380 86390 1
433835 99433835 1001 86380 86390 1
433864 99433864 1001 86380 86390 1
434096 99434096 1001 86380 86390 1
434034 99434034 1001 86380 86390 1
434794 99434794 1001 86380 86390 1
434635 99434635 1001 86380 86390 1
434200 99434200 1001 86380 86390 1
434451 99434451 1001 86380 86390 1
434173 99434173 1001 86380 86390 1
434235 99434235 1001 86380 86390 1
434274 99434274 1001 86380 86390 1
435775 99435775 1001 86380 86390 1
435447 99435447 1001 86380 86390 1
435882 99435882 1001 86380 86390 1
437076 99437076 1001 86380 86390 1
436833 99436833 1001 86380 86390 1
437033 99437033 1001 86380 86390 1
436865 99436865 1001 86380 86390 1
436950 99436950 1001 86380 86390 1
436077 99436077 1001 86380 86390 1
436173 99436173 1001 86380 86390 1
436080 99436080 1001 86380 86390 1
436112 99436112 1001 86380 86390 1
436278 99436278 1001 86380 86390 1
300064 99300064 1001 86380 86390 1
437256 99437256 1001 86380 86390 1
437210 99437210 1001 86380 86390 1
300631 99300631 1001 86380 86390 1
300400 99300400 1001 86380 86390 1
300380 99300380 1001 86380 86390 1
300276 99300276 1001 86380 86390 1
300186 99300186 1001 86380 86390 1
300154 99300154 1001 86380 86390 1
300286 99300286 1001 86380 86390 1
300910 99300910 1001 86380 86390 1
300732 99300732 1001 86380 86390 1
300851 99300851 1001 86380 86390 1
300748 99300748 1001 86380 86390 1
300764 99300764 1001 86380 86390 1
301439 99301439 1001 86380 86390 1
301526 99301526 1001 86380 86390 1
301259 99301259 1001 86380 86390 1
301277 99301277 1001 86380 86390 1
301200 99301200 1001 86380 86390 1
301152 99301152 1001 86380 86390 1
301269 99301269 1001 86380 86390 1
301322 99301322 1001 86380 86390 1
301000 99301000 1001 86380 86390 1
300995 99300995 1001 86380 86390 1
301024 99301024 1001 86380 86390 1
301737 99301737 1001 86380 86390 1
301663 99301663 1001 86380 86390 1
301718 99301718 1001 86380 86390 1
302228 99302228 1001 86380 86390 1
302339 99302339 1001 86380 86390 1
302340 99302340 1001 86380 86390 1
302302 99302302 1001 86380 86390 1
302138 99302138 1001 86380 86390 1
302024 99302024 1001 86380 86390 1
302103 99302103 1001 86380 86390 1
301790 99301790 1001 86380 86390 1
301934 99301934 1001 86380 86390 1
301965 99301965 1001 86380 86390 1
302456 99302456 1001 86380 86390 1
302524 99302524 1001 86380 86390 1
302489 99302489 1001 86380 86390 1
302542 99302542 1001 86380 86390 1
303010 99303010 1001 86380 86390 1
302913 99302913 1001 86380 86390 1
302838 99302838 1001 86380 86390 1
302868 99302868 1001 86380 86390 1
302719 99302719 1001 86380 86390 1
303289 99303289 1001 86380 86390 1
303293 99303293 1001 86380 86390 1
303229 99303229 1001 86380 86390 1
303945 99303945 1001 86380 86390 1
303888 99303888 1001 86380 86390 1
303666 99303666 1001 86380 86390 1
303770 99303770 1001 86380 86390 1
303733 99303733 1001 86380 86390 1
303709 99303709 1001 86380 86390 1
303671 99303671 1001 86380 86390 1
304035 99304035 1001 86380 86390 1
304088 99304088 1001 86380 86390 1
304771 99304771 1001 86380 86390 1
304694 99304694 1001 86380 86390 1
304799 99304799 1001 86380 86390 1
304754 99304754 1001 86380 86390 1
304590 99304590 1001 86380 86390 1
304500 99304500 1001 86380 86390 1
304489 99304489 1001 86380 86390 1
304612 99304612 1001 86380 86390 1
304420 99304420 1001 86380 86390 1
304298 99304298 1001 86380 86390 1
304351 99304351 1001 86380 86390 1
304301 99304301 1001 86380 86390 1
304955 99304955 1001 86380 86390 1
305020 99305020 1001 86380 86390 1
305033 99305033 1001 86380 86390 1
304878 99304878 1001 86380 86390 1
305626 99305626 1001 86380 86390 1
305524 99305524 1001 86380 86390 1
305543 99305543 1001 86380 86390 1
305481 99305481 1001 86380 86390 1
305287 99305287 1001 86380 86390 1
305448 99305448 1001 86380 86390 1
305410 99305410 1001 86380 86390 1
305156 99305156 1001 86380 86390 1
305260 99305260 1001 86380 86390 1
305253 99305253 1001 86380 86390 1
305189 99305189 1001 86380 86390 1
305217 99305217 1001 86380 86390 1
500054 99500054 1001 86380 86390 1
500123 99500123 1001 86380 86390 1
500676 99500676 1001 86380 86390 1
500716 99500716 1001 86380 86390 1
500706 99500706 1001 86380 86390 1
500632 99500632 1001 86380 86390 1
500497 99500497 1001 86380 86390 1
500601 99500601 1001 86380 86390 1
500552 99500552 1001 86380 86390 1
500592 99500592 1001 86380 86390 1
500554 99500554 1001 86380 86390 1
500313 99500313 1001 86380 86390 1
500317 99500317 1001 86380 86390 1
500269 99500269 1001 86380 86390 1
500308 99500308 1001 86380 86390 1
500948 99500948 1001 86380 86390 1
500858 99500858 1001 86380 86390 1
500989 99500989 1001 86380 86390 1
500913 99500913 1001 86380 86390 1
501512 99501512 1001 86380 86390 1
501590 99501590 1001 86380 86390 1
501541 99501541 1001 86380 86390 1
501250 99501250 1001 86380 86390 1
501098 99501098 1001 86380 86390 1
501127 99501127 1001 86380 86390 1
501169 99501169 1001 86380 86390 1
501755 99501755 1001 86380 86390 1
501671 99501671 1001 86380 86390 1
501750 99501750 1001 86380 86390 1
502117 99502117 1001 86380 86390 1
501912 99501912 1001 86380 86390 1
502045 99502045 1001 86380 86390 1
501891 99501891 1001 86380 86390 1
501969 99501969 1001 86380 86390 1
501865 99501865 1001 86380 86390 1
501853 99501853 1001 86380 86390 1
501906 99501906 1001 86380 86390 1
501947 99501947 1001 86380 86390 1
502621 99502621 1001 86380 86390 1
502650 99502650 1001 86380 86390 1
502578 99502578 1001 86380 86390 1
503128 99503128 1001 86380 86390 1
503264 99503264 1001 86380 86390 1
503269 99503269 1001 86380 86390 1
503274 99503274 1001 86380 86390 1
503158 99503158 1001 86380 86390 1
503024 99503024 1001 86380 86390 1
502988 99502988 1001 86380 86390 1
502951 99502951 1001 86380 86390 1
503018 99503018 1001 86380 86390 1
502955 99502955 1001 86380 86390 1
503047 99503047 1001 86380 86390 1
503488 99503488 1001 86380 86390 1
503463 99503463 1001 86380 86390 1
503387 99503387 1001 86380 86390 1
503388 99503388 1001 86380 86390 1
503430 99503430 1001 86380 86390 1
504017 99504017 1001 86380 86390 1
503933 99503933 1001 86380 86390 1
503949 99503949 1001 86380 86390 1
503989 99503989 1001 86380 86390 1
503800 99503800 1001 86380 86390 1
503751 99503751 1001 86380 86390 1
503804 99503804 1001 86380 86390 1
503782 99503782 1001 86380 86390 1
503526 99503526 1001 86380 86390 1
503646 99503646 1001 86380 86390 1
503702 99503702 1001 86380 86390 1
503547 99503547 1001 86380 86390 1
504299 99504299 1001 86380 86390 1
504215 99504215 1001 86380 86390 1
504139 99504139 1001 86380 86390 1
504768 99504768 1001 86380 86390 1
504783 99504783 1001 86380 86390 1
504928 99504928 1001 86380 86390 1
504932 99504932 1001 86380 86390 1
504728 99504728 1001 86380 86390 1
504468 99504468 1001 86380 86390 1
504379 99504379 1001 86380 86390 1
504372 99504372 1001 86380 86390 1
504530 99504530 1001 86380 86390 1
504968 99504968 1001 86380 86390 1
505031 99505031 1001 86380 86390 1
505606 99505606 1001 86380 86390 1
505685 99505685 1001 86380 86390 1
505756 99505756 1001 86380 86390 1
505704 99505704 1001 86380 86390 1
505602 99505602 1001 86380 86390 1
505490 99505490 1001 86380 86390 1
505493 99505493 1001 86380 86390 1
505429 99505429 1001 86380 86390 1
505292 99505292 1001 86380 86390 1
505321 99505321 1001 86380 86390 1
505257 99505257 1001 86380 86390 1
505198 99505198 1001 86380 86390 1
505186 99505186 1001 86380 86390 1
505812 99505812 1001 86380 86390 1
505904 99505904 1001 86380 86390 1
505918 99505918 1001 86380 86390 1
505855 99505855 1001 86380 86390 1
505971 99505971 1001 86380 86390 1
505882 99505882 1001 86380 86390 1
506393 99506393 1001 86380 86390 1
506483 99506483 1001 86380 86390 1
506540 99506540 1001 86380 86390 1
506439 99506439 1001 86380 86390 1
506440 99506440 1001 86380 86390 1
506313 99506313 1001 86380 86390 1
506249 99506249 1001 86380 86390 1
506227 99506227 1001 86380 86390 1
506281 99506281 1001 86380 86390 1
506147 99506147 1001 86380 86390 1
506111 99506111 1001 86380 86390 1
506102 99506102 1001 86380 86390 1
506633 99506633 1001 86380 86390 1
506646 99506646 1001 86380 86390 1
506636 99506636 1001 86380 86390 1
506617 99506617 1001 86380 86390 1
506799 99506799 1001 86380 86390 1
507264 99507264 1001 86380 86390 1
507052 99507052 1001 86380 86390 1
507146 99507146 1001 86380 86390 1
507188 99507188 1001 86380 86390 1
506830 99506830 1001 86380 86390 1
506942 99506942 1001 86380 86390 1
507628 99507628 1001 86380 86390 1
507622 99507622 1001 86380 86390 1
508058 99508058 1001 86380 86390 1
508161 99508161 1001 86380 86390 1
508190 99508190 1001 86380 86390 1
508204 99508204 1001 86380 86390 1
508034 99508034 1001 86380 86390 1
507959 99507959 1001 86380 86390 1
507922 99507922 1001 86380 86390 1
507925 99507925 1001 86380 86390 1
507757 99507757 1001 86380 86390 1
507644 99507644 1001 86380 86390 1
507803 99507803 1001 86380 86390 1
507741 99507741 1001 86380 86390 1
508404 99508404 1001 86380 86390 1
508327 99508327 1001 86380 86390 1
508250 99508250 1001 86380 86390 1
508356 99508356 1001 86380 86390 1
508901 99508901 1001 86380 86390 1
509068 99509068 1001 86380 86390 1
508881 99508881 1001 86380 86390 1
508766 99508766 1001 86380 86390 1
508711 99508711 1001 86380 86390 1
508868 99508868 1001 86380 86390 1
508588 99508588 1001 86380 86390 1
508550 99508550 1001 86380 86390 1
508602 99508602 1001 86380 86390 1
508655 99508655 1001 86380 86390 1
508528 99508528 1001 86380 86390 1
509220 99509220 1001 86380 86390 1
509246 99509246 1001 86380 86390 1
509185 99509185 1001 86380 86390 1
509759 99509759 1001 86380 86390 1
509865 99509865 1001 86380 86390 1
509782 99509782 1001 86380 86390 1
509783 99509783 1001 86380 86390 1
509745 99509745 1001 86380 86390 1
509540 99509540 1001 86380 86390 1
509696 99509696 1001 86380 86390 1
509560 99509560 1001 86380 86390 1
509627 99509627 1001 86380 86390 1
509325 99509325 1001 86380 86390 1
509432 99509432 1001 86380 86390 1
510005 99510005 1001 86380 86390 1
510100 99510100 1001 86380 86390 1
510652 99510652 1001 86380 86390 1
510592 99510592 1001 86380 86390 1
510337 99510337 1001 86380 86390 1
510364 99510364 1001 86380 86390 1
510134 99510134 1001 86380 86390 1
510175 99510175 1001 86380 86390 1
510842 99510842 1001 86380 86390 1
510870 99510870 1001 86380 86390 1
511390 99511390 1001 86380 86390 1
511493 99511493 1001 86380 86390 1
511430 99511430 1001 86380 86390 1
511530 99511530 1001 86380 86390 1
511460 99511460 1001 86380 86390 1
511314 99511314 1001 86380 86390 1
511255 99511255 1001 86380 86390 1
511075 99511075 1001 86380 86390 1
511038 99511038 1001 86380 86390 1
511689 99511689 1001 86380 86390 1
511692 99511692 1001 86380 86390 1
512258 99512258 1001 86380 86390 1
512377 99512377 1001 86380 86390 1
512045 99512045 1001 86380 86390 1
512154 99512154 1001 86380 86390 1
512078 99512078 1001 86380 86390 1
512027 99512027 1001 86380 86390 1
511851 99511851 1001 86380 86390 1
511828 99511828 1001 86380 86390 1
511834 99511834 1001 86380 86390 1
512473 99512473 1001 86380 86390 1
512577 99512577 1001 86380 86390 1
513130 99513130 1001 86380 86390 1
513146 99513146 1001 86380 86390 1
513148 99513148 1001 86380 86390 1
513101 99513101 1001 86380 86390 1
512897 99512897 1001 86380 86390 1
512812 99512812 1001 86380 86390 1
512853 99512853 1001 86380 86390 1
512803 99512803 1001 86380 86390 1
512640 99512640 1001 86380 86390 1
512643 99512643 1001 86380 86390 1
512713 99512713 1001 86380 86390 1
513281 99513281 1001 86380 86390 1
513222 99513222 1001 86380 86390 1
513391 99513391 1001 86380 86390 1
513341 99513341 1001 86380 86390 1
513408 99513408 1001 86380 86390 1
513968 99513968 1001 86380 86390 1
513880 99513880 1001 86380 86390 1
513844 99513844 1001 86380 86390 1
514011 99514011 1001 86380 86390 1
513963 99513963 1001 86380 86390 1
513989 99513989 1001 86380 86390 1
513848 99513848 1001 86380 86390 1
513965 99513965 1001 86380 86390 1
513696 99513696 1001 86380 86390 1
513761 99513761 1001 86380 86390 1
513620 99513620 1001 86380 86390 1
513725 99513725 1001 86380 86390 1
513765 99513765 1001 86380 86390 1
513730 99513730 1001 86380 86390 1
513784 99513784 1001 86380 86390 1
513797 99513797 1001 86380 86390 1
513426 99513426 1001 86380 86390 1
513518 99513518 1001 86380 86390 1
514093 99514093 1001 86380 86390 1
514194 99514194 1001 86380 86390 1
514052 99514052 1001 86380 86390 1
514669 99514669 1001 86380 86390 1
514775 99514775 1001 86380 86390 1
514847 99514847 1001 86380 86390 1
514726 99514726 1001 86380 86390 1
514752 99514752 1001 86380 86390 1
514418 99514418 1001 86380 86390 1
514240 99514240 1001 86380 86390 1
514359 99514359 1001 86380 86390 1
514308 99514308 1001 86380 86390 1
514387 99514387 1001 86380 86390 1
515055 99515055 1001 86380 86390 1
514991 99514991 1001 86380 86390 1
514954 99514954 1001 86380 86390 1
515507 99515507 1001 86380 86390 1
515483 99515483 1001 86380 86390 1
515673 99515673 1001 86380 86390 1
515578 99515578 1001 86380 86390 1
515592 99515592 1001 86380 86390 1
515393 99515393 1001 86380 86390 1
515406 99515406 1001 86380 86390 1
515396 99515396 1001 86380 86390 1
515295 99515295 1001 86380 86390 1
515361 99515361 1001 86380 86390 1
515219 99515219 1001 86380 86390 1
515092 99515092 1001 86380 86390 1
515146 99515146 1001 86380 86390 1
515069 99515069 1001 86380 86390 1
515213 99515213 1001 86380 86390 1
515723 99515723 1001 86380 86390 1
515765 99515765 1001 86380 86390 1
515727 99515727 1001 86380 86390 1
515856 99515856 1001 86380 86390 1
515860 99515860 1001 86380 86390 1
516398 99516398 1001 86380 86390 1
516466 99516466 1001 86380 86390 1
516291 99516291 1001 86380 86390 1
516152 99516152 1001 86380 86390 1
516282 99516282 1001 86380 86390 1
516234 99516234 1001 86380 86390 1
516033 99516033 1001 86380 86390 1
515917 99515917 1001 86380 86390 1
516604 99516604 1001 86380 86390 1
516669 99516669 1001 86380 86390 1
516622 99516622 1001 86380 86390 1
516713 99516713 1001 86380 86390 1
517273 99517273 1001 86380 86390 1
517251 99517251 1001 86380 86390 1
517174 99517174 1001 86380 86390 1
517217 99517217 1001 86380 86390 1
517327 99517327 1001 86380 86390 1
516941 99516941 1001 86380 86390 1
517129 99517129 1001 86380 86390 1
517490 99517490 1001 86380 86390 1
517492 99517492 1001 86380 86390 1
517417 99517417 1001 86380 86390 1
517523 99517523 1001 86380 86390 1
517461 99517461 1001 86380 86390 1
518098 99518098 1001 86380 86390 1
518117 99518117 1001 86380 86390 1
518081 99518081 1001 86380 86390 1
518056 99518056 1001 86380 86390 1
517879 99517879 1001 86380 86390 1
517843 99517843 1001 86380 86390 1
517753 99517753 1001 86380 86390 1
517937 99517937 1001 86380 86390 1
517821 99517821 1001 86380 86390 1
517786 99517786 1001 86380 86390 1
517737 99517737 1001 86380 86390 1
517663 99517663 1001 86380 86390 1
518212 99518212 1001 86380 86390 1
518201 99518201 1001 86380 86390 1
518229 99518229 1001 86380 86390 1
518312 99518312 1001 86380 86390 1
518249 99518249 1001 86380 86390 1
518877 99518877 1001 86380 86390 1
518970 99518970 1001 86380 86390 1
518747 99518747 1001 86380 86390 1
518625 99518625 1001 86380 86390 1
518715 99518715 1001 86380 86390 1
518384 99518384 1001 86380 86390 1
518994 99518994 1001 86380 86390 1
519021 99519021 1001 86380 86390 1
519686 99519686 1001 86380 86390 1
519643 99519643 1001 86380 86390 1
519656 99519656 1001 86380 86390 1
519749 99519749 1001 86380 86390 1
519600 99519600 1001 86380 86390 1
519536 99519536 1001 86380 86390 1
519474 99519474 1001 86380 86390 1
519245 99519245 1001 86380 86390 1
519260 99519260 1001 86380 86390 1
519199 99519199 1001 86380 86390 1
519981 99519981 1001 86380 86390 1
519999 99519999 1001 86380 86390 1
519896 99519896 1001 86380 86390 1
519939 99519939 1001 86380 86390 1
520449 99520449 1001 86380 86390 1
520618 99520618 1001 86380 86390 1
520454 99520454 1001 86380 86390 1
520624 99520624 1001 86380 86390 1
520470 99520470 1001 86380 86390 1
520483 99520483 1001 86380 86390 1
520367 99520367 1001 86380 86390 1
520131 99520131 1001 86380 86390 1
520068 99520068 1001 86380 86390 1
520676 99520676 1001 86380 86390 1
520702 99520702 1001 86380 86390 1
520690 99520690 1001 86380 86390 1
520768 99520768 1001 86380 86390 1
520698 99520698 1001 86380 86390 1
521340 99521340 1001 86380 86390 1
521438 99521438 1001 86380 86390 1
521060 99521060 1001 86380 86390 1
521140 99521140 1001 86380 86390 1
521066 99521066 1001 86380 86390 1
520913 99520913 1001 86380 86390 1
520958 99520958 1001 86380 86390 1
520960 99520960 1001 86380 86390 1
521503 99521503 1001 86380 86390 1
522074 99522074 1001 86380 86390 1
521881 99521881 1001 86380 86390 1
521952 99521952 1001 86380 86390 1
521676 99521676 1001 86380 86390 1
521859 99521859 1001 86380 86390 1
522445 99522445 1001 86380 86390 1
522356 99522356 1001 86380 86390 1
522344 99522344 1001 86380 86390 1
522384 99522384 1001 86380 86390 1
522489 99522489 1001 86380 86390 1
523031 99523031 1001 86380 86390 1
522932 99522932 1001 86380 86390 1
523075 99523075 1001 86380 86390 1
522934 99522934 1001 86380 86390 1
522924 99522924 1001 86380 86390 1
522862 99522862 1001 86380 86390 1
522724 99522724 1001 86380 86390 1
522880 99522880 1001 86380 86390 1
522792 99522792 1001 86380 86390 1
522818 99522818 1001 86380 86390 1
522859 99522859 1001 86380 86390 1
522847 99522847 1001 86380 86390 1
522655 99522655 1001 86380 86390 1
522539 99522539 1001 86380 86390 1
522594 99522594 1001 86380 86390 1
522673 99522673 1001 86380 86390 1
522663 99522663 1001 86380 86390 1
523142 99523142 1001 86380 86390 1
523272 99523272 1001 86380 86390 1
523773 99523773 1001 86380 86390 1
523936 99523936 1001 86380 86390 1
523690 99523690 1001 86380 86390 1
523614 99523614 1001 86380 86390 1
523565 99523565 1001 86380 86390 1
523365 99523365 1001 86380 86390 1
523392 99523392 1001 86380 86390 1
523370 99523370 1001 86380 86390 1
524117 99524117 1001 86380 86390 1
523948 99523948 1001 86380 86390 1
524603 99524603 1001 86380 86390 1
524743 99524743 1001 86380 86390 1
524397 99524397 1001 86380 86390 1
524465 99524465 1001 86380 86390 1
524534 99524534 1001 86380 86390 1
524186 99524186 1001 86380 86390 1
524212 99524212 1001 86380 86390 1
524833 99524833 1001 86380 86390 1
524936 99524936 1001 86380 86390 1
524976 99524976 1001 86380 86390 1
524837 99524837 1001 86380 86390 1
525540 99525540 1001 86380 86390 1
525585 99525585 1001 86380 86390 1
525557 99525557 1001 86380 86390 1
525455 99525455 1001 86380 86390 1
525314 99525314 1001 86380 86390 1
525272 99525272 1001 86380 86390 1
525287 99525287 1001 86380 86390 1
525135 99525135 1001 86380 86390 1
525019 99525019 1001 86380 86390 1
525007 99525007 1001 86380 86390 1
525072 99525072 1001 86380 86390 1
525620 99525620 1001 86380 86390 1
525801 99525801 1001 86380 86390 1
525700 99525700 1001 86380 86390 1
525623 99525623 1001 86380 86390 1
525757 99525757 1001 86380 86390 1
525671 99525671 1001 86380 86390 1
525710 99525710 1001 86380 86390 1
526322 99526322 1001 86380 86390 1
526352 99526352 1001 86380 86390 1
526408 99526408 1001 86380 86390 1
526050 99526050 1001 86380 86390 1
526190 99526190 1001 86380 86390 1
525856 99525856 1001 86380 86390 1
525870 99525870 1001 86380 86390 1
525873 99525873 1001 86380 86390 1
525826 99525826 1001 86380 86390 1
526617 99526617 1001 86380 86390 1
526452 99526452 1001 86380 86390 1
526625 99526625 1001 86380 86390 1
527100 99527100 1001 86380 86390 1
527117 99527117 1001 86380 86390 1
527120 99527120 1001 86380 86390 1
526980 99526980 1001 86380 86390 1
526865 99526865 1001 86380 86390 1
526893 99526893 1001 86380 86390 1
526934 99526934 1001 86380 86390 1
526909 99526909 1001 86380 86390 1
526988 99526988 1001 86380 86390 1
527014 99527014 1001 86380 86390 1
526845 99526845 1001 86380 86390 1
526668 99526668 1001 86380 86390 1
526775 99526775 1001 86380 86390 1
526788 99526788 1001 86380 86390 1
526661 99526661 1001 86380 86390 1
526729 99526729 1001 86380 86390 1
527389 99527389 1001 86380 86390 1
527251 99527251 1001 86380 86390 1
527447 99527447 1001 86380 86390 1
527424 99527424 1001 86380 86390 1
527270 99527270 1001 86380 86390 1
528043 99528043 1001 86380 86390 1
527936 99527936 1001 86380 86390 1
527995 99527995 1001 86380 86390 1
527701 99527701 1001 86380 86390 1
527649 99527649 1001 86380 86390 1
527628 99527628 1001 86380 86390 1
527619 99527619 1001 86380 86390 1
528124 99528124 1001 86380 86390 1
528219 99528219 1001 86380 86390 1
528104 99528104 1001 86380 86390 1
528273 99528273 1001 86380 86390 1
528761 99528761 1001 86380 86390 1
528815 99528815 1001 86380 86390 1
528842 99528842 1001 86380 86390 1
528740 99528740 1001 86380 86390 1
528833 99528833 1001 86380 86390 1
528834 99528834 1001 86380 86390 1
528862 99528862 1001 86380 86390 1
528376 99528376 1001 86380 86390 1
528402 99528402 1001 86380 86390 1
528379 99528379 1001 86380 86390 1
528302 99528302 1001 86380 86390 1
528292 99528292 1001 86380 86390 1
528971 99528971 1001 86380 86390 1
528959 99528959 1001 86380 86390 1
528911 99528911 1001 86380 86390 1
529597 99529597 1001 86380 86390 1
529721 99529721 1001 86380 86390 1
529494 99529494 1001 86380 86390 1
529133 99529133 1001 86380 86390 1
529150 99529150 1001 86380 86390 1
529192 99529192 1001 86380 86390 1
529927 99529927 1001 86380 86390 1
530407 99530407 1001 86380 86390 1
530476 99530476 1001 86380 86390 1
530131 99530131 1001 86380 86390 1
530082 99530082 1001 86380 86390 1
530047 99530047 1001 86380 86390 1
530707 99530707 1001 86380 86390 1
530685 99530685 1001 86380 86390 1
530608 99530608 1001 86380 86390 1
530596 99530596 1001 86380 86390 1
530625 99530625 1001 86380 86390 1
530587 99530587 1001 86380 86390 1
531278 99531278 1001 86380 86390 1
531110 99531110 1001 86380 86390 1
531073 99531073 1001 86380 86390 1
531042 99531042 1001 86380 86390 1
530923 99530923 1001 86380 86390 1
530963 99530963 1001 86380 86390 1
530951 99530951 1001 86380 86390 1
530769 99530769 1001 86380 86390 1
530822 99530822 1001 86380 86390 1
530926 99530926 1001 86380 86390 1
530875 99530875 1001 86380 86390 1
530965 99530965 1001 86380 86390 1
531455 99531455 1001 86380 86390 1
531465 99531465 1001 86380 86390 1
531570 99531570 1001 86380 86390 1
532055 99532055 1001 86380 86390 1
532120 99532120 1001 86380 86390 1
532184 99532184 1001 86380 86390 1
532151 99532151 1001 86380 86390 1
532202 99532202 1001 86380 86390 1
531893 99531893 1001 86380 86390 1
531690 99531690 1001 86380 86390 1
531656 99531656 1001 86380 86390 1
531670 99531670 1001 86380 86390 1
531774 99531774 1001 86380 86390 1
531794 99531794 1001 86380 86390 1
532259 99532259 1001 86380 86390 1
532364 99532364 1001 86380 86390 1
532303 99532303 1001 86380 86390 1
532292 99532292 1001 86380 86390 1
532686 99532686 1001 86380 86390 1
532785 99532785 1001 86380 86390 1
532594 99532594 1001 86380 86390 1
532427 99532427 1001 86380 86390 1
532585 99532585 1001 86380 86390 1
532433 99532433 1001 86380 86390 1
532487 99532487 1001 86380 86390 1
533226 99533226 1001 86380 86390 1
533106 99533106 1001 86380 86390 1
533840 99533840 1001 86380 86390 1
533291 99533291 1001 86380 86390 1
533258 99533258 1001 86380 86390 1
533943 99533943 1001 86380 86390 1
534683 99534683 1001 86380 86390 1
534597 99534597 1001 86380 86390 1
534529 99534529 1001 86380 86390 1
534350 99534350 1001 86380 86390 1
534290 99534290 1001 86380 86390 1
534307 99534307 1001 86380 86390 1
534320 99534320 1001 86380 86390 1
534452 99534452 1001 86380 86390 1
534158 99534158 1001 86380 86390 1
534120 99534120 1001 86380 86390 1
534251 99534251 1001 86380 86390 1
534087 99534087 1001 86380 86390 1
534153 99534153 1001 86380 86390 1
534783 99534783 1001 86380 86390 1
535387 99535387 1001 86380 86390 1
535415 99535415 1001 86380 86390 1
535353 99535353 1001 86380 86390 1
535444 99535444 1001 86380 86390 1
535191 99535191 1001 86380 86390 1
535101 99535101 1001 86380 86390 1
535231 99535231 1001 86380 86390 1
535185 99535185 1001 86380 86390 1
535302 99535302 1001 86380 86390 1
535702 99535702 1001 86380 86390 1
535547 99535547 1001 86380 86390 1
535558 99535558 1001 86380 86390 1
536195 99536195 1001 86380 86390 1
536255 99536255 1001 86380 86390 1
536232 99536232 1001 86380 86390 1
536131 99536131 1001 86380 86390 1
536087 99536087 1001 86380 86390 1
535770 99535770 1001 86380 86390 1
535851 99535851 1001 86380 86390 1
535748 99535748 1001 86380 86390 1
535826 99535826 1001 86380 86390 1
536428 99536428 1001 86380 86390 1
536496 99536496 1001 86380 86390 1
536510 99536510 1001 86380 86390 1
537048 99537048 1001 86380 86390 1
537101 99537101 1001 86380 86390 1
537065 99537065 1001 86380 86390 1
537107 99537107 1001 86380 86390 1
536858 99536858 1001 86380 86390 1
536884 99536884 1001 86380 86390 1
536949 99536949 1001 86380 86390 1
536927 99536927 1001 86380 86390 1
536597 99536597 1001 86380 86390 1
536579 99536579 1001 86380 86390 1
537214 99537214 1001 86380 86390 1
537167 99537167 1001 86380 86390 1
537861 99537861 1001 86380 86390 1
537836 99537836 1001 86380 86390 1
537954 99537954 1001 86380 86390 1
537971 99537971 1001 86380 86390 1
537936 99537936 1001 86380 86390 1
537644 99537644 1001 86380 86390 1
537710 99537710 1001 86380 86390 1
537659 99537659 1001 86380 86390 1
537737 99537737 1001 86380 86390 1
537687 99537687 1001 86380 86390 1
537702 99537702 1001 86380 86390 1
537705 99537705 1001 86380 86390 1
537384 99537384 1001 86380 86390 1
537477 99537477 1001 86380 86390 1
537458 99537458 1001 86380 86390 1
538071 99538071 1001 86380 86390 1
538093 99538093 1001 86380 86390 1
538133 99538133 1001 86380 86390 1
538164 99538164 1001 86380 86390 1
538509 99538509 1001 86380 86390 1
538490 99538490 1001 86380 86390 1
538285 99538285 1001 86380 86390 1
538263 99538263 1001 86380 86390 1
538373 99538373 1001 86380 86390 1
538403 99538403 1001 86380 86390 1
539327 99539327 1001 86380 86390 1
539305 99539305 1001 86380 86390 1
539167 99539167 1001 86380 86390 1
539091 99539091 1001 86380 86390 1
539135 99539135 1001 86380 86390 1
539757 99539757 1001 86380 86390 1
539775 99539775 1001 86380 86390 1
539789 99539789 1001 86380 86390 1
539659 99539659 1001 86380 86390 1
540314 99540314 1001 86380 86390 1
540463 99540463 1001 86380 86390 1
540118 99540118 1001 86380 86390 1
540016 99540016 1001 86380 86390 1
540530 99540530 1001 86380 86390 1
540621 99540621 1001 86380 86390 1
541133 99541133 1001 86380 86390 1
541190 99541190 1001 86380 86390 1
540953 99540953 1001 86380 86390 1
540797 99540797 1001 86380 86390 1
540786 99540786 1001 86380 86390 1
540762 99540762 1001 86380 86390 1
541407 99541407 1001 86380 86390 1
541320 99541320 1001 86380 86390 1
541483 99541483 1001 86380 86390 1
541954 99541954 1001 86380 86390 1
542060 99542060 1001 86380 86390 1
542080 99542080 1001 86380 86390 1
541753 99541753 1001 86380 86390 1
541717 99541717 1001 86380 86390 1
541699 99541699 1001 86380 86390 1
541536 99541536 1001 86380 86390 1
542298 99542298 1001 86380 86390 1
542132 99542132 1001 86380 86390 1
542281 99542281 1001 86380 86390 1
542320 99542320 1001 86380 86390 1
542910 99542910 1001 86380 86390 1
542770 99542770 1001 86380 86390 1
542887 99542887 1001 86380 86390 1
542893 99542893 1001 86380 86390 1
542550 99542550 1001 86380 86390 1
542628 99542628 1001 86380 86390 1
542591 99542591 1001 86380 86390 1
542682 99542682 1001 86380 86390 1
542672 99542672 1001 86380 86390 1
542420 99542420 1001 86380 86390 1
542475 99542475 1001 86380 86390 1
542995 99542995 1001 86380 86390 1
543008 99543008 1001 86380 86390 1
543090 99543090 1001 86380 86390 1
543131 99543131 1001 86380 86390 1
543096 99543096 1001 86380 86390 1
543709 99543709 1001 86380 86390 1
543581 99543581 1001 86380 86390 1
543741 99543741 1001 86380 86390 1
543712 99543712 1001 86380 86390 1
543648 99543648 1001 86380 86390 1
543674 99543674 1001 86380 86390 1
543576 99543576 1001 86380 86390 1
543389 99543389 1001 86380 86390 1
543416 99543416 1001 86380 86390 1
543546 99543546 1001 86380 86390 1
543472 99543472 1001 86380 86390 1
543485 99543485 1001 86380 86390 1
543422 99543422 1001 86380 86390 1
543248 99543248 1001 86380 86390 1
543339 99543339 1001 86380 86390 1
543341 99543341 1001 86380 86390 1
543926 99543926 1001 86380 86390 1
543876 99543876 1001 86380 86390 1
544472 99544472 1001 86380 86390 1
544518 99544518 1001 86380 86390 1
544202 99544202 1001 86380 86390 1
544082 99544082 1001 86380 86390 1
544660 99544660 1001 86380 86390 1
544599 99544599 1001 86380 86390 1
544607 99544607 1001 86380 86390 1
411116 206 1001 24060 24837 1
508959 1012 1001 31779 32078 1
400243 99400243 1001 86380 86390 1
400317 99400317 1001 86380 86390 1
400280 99400280 1001 86380 86390 1
400332 99400332 1001 86380 86390 1
400345 99400345 1001 86380 86390 1
400424 99400424 1001 86380 86390 1
400441 99400441 1001 86380 86390 1
400543 99400543 1001 86380 86390 1
400710 99400710 1001 86380 86390 1
400663 99400663 1001 86380 86390 1
400713 99400713 1001 86380 86390 1
400749 99400749 1001 86380 86390 1
400840 99400840 1001 86380 86390 1
400963 99400963 1001 86380 86390 1
401226 99401226 1001 86380 86390 1
401346 99401346 1001 86380 86390 1
401585 99401585 1001 86380 86390 1
401871 99401871 1001 86380 86390 1
401931 99401931 1001 86380 86390 1
401902 99401902 1001 86380 86390 1
402133 99402133 1001 86380 86390 1
402296 99402296 1001 86380 86390 1
402443 99402443 1001 86380 86390 1
402446 99402446 1001 86380 86390 1
402461 99402461 1001 86380 86390 1
402502 99402502 1001 86380 86390 1
402507 99402507 1001 86380 86390 1
402717 99402717 1001 86380 86390 1
402803 99402803 1001 86380 86390 1
402891 99402891 1001 86380 86390 1
402817 99402817 1001 86380 86390 1
403048 99403048 1001 86380 86390 1
403137 99403137 1001 86380 86390 1
403329 99403329 1001 86380 86390 1
403432 99403432 1001 86380 86390 1
403395 99403395 1001 86380 86390 1
403761 99403761 1001 86380 86390 1
404110 99404110 1001 86380 86390 1
404302 99404302 1001 86380 86390 1
404345 99404345 1001 86380 86390 1
404530 99404530 1001 86380 86390 1
404768 99404768 1001 86380 86390 1
404908 99404908 1001 86380 86390 1
404935 99404935 1001 86380 86390 1
404943 99404943 1001 86380 86390 1
405408 99405408 1001 86380 86390 1
405425 99405425 1001 86380 86390 1
405584 99405584 1001 86380 86390 1
405650 99405650 1001 86380 86390 1
405609 99405609 1001 86380 86390 1
405727 99405727 1001 86380 86390 1
405743 99405743 1001 86380 86390 1
406116 99406116 1001 86380 86390 1
406204 99406204 1001 86380 86390 1
406321 99406321 1001 86380 86390 1
406334 99406334 1001 86380 86390 1
406633 99406633 1001 86380 86390 1
406670 99406670 1001 86380 86390 1
407433 99407433 1001 86380 86390 1
407549 99407549 1001 86380 86390 1
407499 99407499 1001 86380 86390 1
407541 99407541 1001 86380 86390 1
407912 99407912 1001 86380 86390 1
408098 99408098 1001 86380 86390 1
408184 99408184 1001 86380 86390 1
408527 99408527 1001 86380 86390 1
408622 99408622 1001 86380 86390 1
408742 99408742 1001 86380 86390 1
408717 99408717 1001 86380 86390 1
408726 99408726 1001 86380 86390 1
408858 99408858 1001 86380 86390 1
408815 99408815 1001 86380 86390 1
408914 99408914 1001 86380 86390 1
408974 99408974 1001 86380 86390 1
408907 99408907 1001 86380 86390 1
409236 99409236 1001 86380 86390 1
409242 99409242 1001 86380 86390 1
409495 99409495 1001 86380 86390 1
409500 99409500 1001 86380 86390 1
409430 99409430 1001 86380 86390 1
409774 99409774 1001 86380 86390 1
409725 99409725 1001 86380 86390 1
409707 99409707 1001 86380 86390 1
409893 99409893 1001 86380 86390 1
409808 99409808 1001 86380 86390 1
409907 99409907 1001 86380 86390 1
409947 99409947 1001 86380 86390 1
410280 99410280 1001 86380 86390 1
410407 99410407 1001 86380 86390 1
410491 99410491 1001 86380 86390 1
410652 99410652 1001 86380 86390 1
410722 99410722 1001 86380 86390 1
410905 99410905 1001 86380 86390 1
411122 99411122 1001 86380 86390 1
411347 99411347 1001 86380 86390 1
411447 99411447 1001 86380 86390 1
411542 99411542 1001 86380 86390 1
411848 99411848 1001 86380 86390 1
411950 99411950 1001 86380 86390 1
411958 99411958 1001 86380 86390 1
411880 99411880 1001 86380 86390 1
412074 99412074 1001 86380 86390 1
412276 99412276 1001 86380 86390 1
412422 99412422 1001 86380 86390 1
412472 99412472 1001 86380 86390 1
413339 99413339 1001 86380 86390 1
413443 99413443 1001 86380 86390 1
413143 99413143 1001 86380 86390 1
413094 99413094 1001 86380 86390 1
413026 99413026 1001 86380 86390 1
413108 99413108 1001 86380 86390 1
412616 99412616 1001 86380 86390 1
412660 99412660 1001 86380 86390 1
413802 99413802 1001 86380 86390 1
413921 99413921 1001 86380 86390 1
413805 99413805 1001 86380 86390 1
413929 99413929 1001 86380 86390 1
413932 99413932 1001 86380 86390 1
413994 99413994 1001 86380 86390 1
413879 99413879 1001 86380 86390 1
413981 99413981 1001 86380 86390 1
413801 99413801 1001 86380 86390 1
414088 99414088 1001 86380 86390 1
415004 99415004 1001 86380 86390 1
415131 99415131 1001 86380 86390 1
414741 99414741 1001 86380 86390 1
414853 99414853 1001 86380 86390 1
414700 99414700 1001 86380 86390 1
414274 99414274 1001 86380 86390 1
414344 99414344 1001 86380 86390 1
415575 99415575 1001 86380 86390 1
415518 99415518 1001 86380 86390 1
416885 99416885 1001 86380 86390 1
417003 99417003 1001 86380 86390 1
416745 99416745 1001 86380 86390 1
416724 99416724 1001 86380 86390 1
415989 99415989 1001 86380 86390 1
415923 99415923 1001 86380 86390 1
415930 99415930 1001 86380 86390 1
417047 99417047 1001 86380 86390 1
417173 99417173 1001 86380 86390 1
417264 99417264 1001 86380 86390 1
417109 99417109 1001 86380 86390 1
417308 99417308 1001 86380 86390 1
417450 99417450 1001 86380 86390 1
418483 99418483 1001 86380 86390 1
418509 99418509 1001 86380 86390 1
418510 99418510 1001 86380 86390 1
418463 99418463 1001 86380 86390 1
418762 99418762 1001 86380 86390 1
418221 99418221 1001 86380 86390 1
418252 99418252 1001 86380 86390 1
418382 99418382 1001 86380 86390 1
417644 99417644 1001 86380 86390 1
418027 99418027 1001 86380 86390 1
418831 99418831 1001 86380 86390 1
418991 99418991 1001 86380 86390 1
418834 99418834 1001 86380 86390 1
420333 99420333 1001 86380 86390 1
420087 99420087 1001 86380 86390 1
420213 99420213 1001 86380 86390 1
420060 99420060 1001 86380 86390 1
419891 99419891 1001 86380 86390 1
419964 99419964 1001 86380 86390 1
420779 99420779 1001 86380 86390 1
420477 99420477 1001 86380 86390 1
420827 99420827 1001 86380 86390 1
420584 99420584 1001 86380 86390 1
421692 99421692 1001 86380 86390 1
421982 99421982 1001 86380 86390 1
421880 99421880 1001 86380 86390 1
421767 99421767 1001 86380 86390 1
421615 99421615 1001 86380 86390 1
421651 99421651 1001 86380 86390 1
420918 99420918 1001 86380 86390 1
420971 99420971 1001 86380 86390 1
421193 99421193 1001 86380 86390 1
420953 99420953 1001 86380 86390 1
420960 99420960 1001 86380 86390 1
421062 99421062 1001 86380 86390 1
422499 99422499 1001 86380 86390 1
423550 99423550 1001 86380 86390 1
423406 99423406 1001 86380 86390 1
423724 99423724 1001 86380 86390 1
423669 99423669 1001 86380 86390 1
423291 99423291 1001 86380 86390 1
422965 99422965 1001 86380 86390 1
423295 99423295 1001 86380 86390 1
422952 99422952 1001 86380 86390 1
423014 99423014 1001 86380 86390 1
422696 99422696 1001 86380 86390 1
422702 99422702 1001 86380 86390 1
422545 99422545 1001 86380 86390 1
422825 99422825 1001 86380 86390 1
423989 99423989 1001 86380 86390 1
423927 99423927 1001 86380 86390 1
424090 99424090 1001 86380 86390 1
425190 99425190 1001 86380 86390 1
424642 99424642 1001 86380 86390 1
424913 99424913 1001 86380 86390 1
424949 99424949 1001 86380 86390 1
424729 99424729 1001 86380 86390 1
424374 99424374 1001 86380 86390 1
424359 99424359 1001 86380 86390 1
424182 99424182 1001 86380 86390 1
425744 99425744 1001 86380 86390 1
425703 99425703 1001 86380 86390 1
425549 99425549 1001 86380 86390 1
425529 99425529 1001 86380 86390 1
427032 99427032 1001 86380 86390 1
426847 99426847 1001 86380 86390 1
426702 99426702 1001 86380 86390 1
426769 99426769 1001 86380 86390 1
426710 99426710 1001 86380 86390 1
426999 99426999 1001 86380 86390 1
426839 99426839 1001 86380 86390 1
426910 99426910 1001 86380 86390 1
426325 99426325 1001 86380 86390 1
426382 99426382 1001 86380 86390 1
426360 99426360 1001 86380 86390 1
426515 99426515 1001 86380 86390 1
426292 99426292 1001 86380 86390 1
426067 99426067 1001 86380 86390 1
426159 99426159 1001 86380 86390 1
425994 99425994 1001 86380 86390 1
426025 99426025 1001 86380 86390 1
426181 99426181 1001 86380 86390 1
426239 99426239 1001 86380 86390 1
427456 99427456 1001 86380 86390 1
427370 99427370 1001 86380 86390 1
427156 99427156 1001 86380 86390 1
427276 99427276 1001 86380 86390 1
428630 99428630 1001 86380 86390 1
428120 99428120 1001 86380 86390 1
428040 99428040 1001 86380 86390 1
428041 99428041 1001 86380 86390 1
428238 99428238 1001 86380 86390 1
427974 99427974 1001 86380 86390 1
428221 99428221 1001 86380 86390 1
428337 99428337 1001 86380 86390 1
427805 99427805 1001 86380 86390 1
427741 99427741 1001 86380 86390 1
427569 99427569 1001 86380 86390 1
427717 99427717 1001 86380 86390 1
427701 99427701 1001 86380 86390 1
428906 99428906 1001 86380 86390 1
429132 99429132 1001 86380 86390 1
428972 99428972 1001 86380 86390 1
429104 99429104 1001 86380 86390 1
428936 99428936 1001 86380 86390 1
430056 99430056 1001 86380 86390 1
430356 99430356 1001 86380 86390 1
430141 99430141 1001 86380 86390 1
430293 99430293 1001 86380 86390 1
429934 99429934 1001 86380 86390 1
429535 99429535 1001 86380 86390 1
429212 99429212 1001 86380 86390 1
429422 99429422 1001 86380 86390 1
429455 99429455 1001 86380 86390 1
429538 99429538 1001 86380 86390 1
429564 99429564 1001 86380 86390 1
430526 99430526 1001 86380 86390 1
430692 99430692 1001 86380 86390 1
430414 99430414 1001 86380 86390 1
431946 99431946 1001 86380 86390 1
431703 99431703 1001 86380 86390 1
431879 99431879 1001 86380 86390 1
431317 99431317 1001 86380 86390 1
431573 99431573 1001 86380 86390 1
431614 99431614 1001 86380 86390 1
431394 99431394 1001 86380 86390 1
431054 99431054 1001 86380 86390 1
432419 99432419 1001 86380 86390 1
432334 99432334 1001 86380 86390 1
433640 99433640 1001 86380 86390 1
433678 99433678 1001 86380 86390 1
433716 99433716 1001 86380 86390 1
433260 99433260 1001 86380 86390 1
433207 99433207 1001 86380 86390 1
432835 99432835 1001 86380 86390 1
432603 99432603 1001 86380 86390 1
432843 99432843 1001 86380 86390 1
434011 99434011 1001 86380 86390 1
435315 99435315 1001 86380 86390 1
435205 99435205 1001 86380 86390 1
434759 99434759 1001 86380 86390 1
434873 99434873 1001 86380 86390 1
434861 99434861 1001 86380 86390 1
434727 99434727 1001 86380 86390 1
434783 99434783 1001 86380 86390 1
435704 99435704 1001 86380 86390 1
435489 99435489 1001 86380 86390 1
435588 99435588 1001 86380 86390 1
436867 99436867 1001 86380 86390 1
436471 99436471 1001 86380 86390 1
436386 99436386 1001 86380 86390 1
436503 99436503 1001 86380 86390 1
436553 99436553 1001 86380 86390 1
436598 99436598 1001 86380 86390 1
436528 99436528 1001 86380 86390 1
436643 99436643 1001 86380 86390 1
436357 99436357 1001 86380 86390 1
436540 99436540 1001 86380 86390 1
435992 99435992 1001 86380 86390 1
436144 99436144 1001 86380 86390 1
437240 99437240 1001 86380 86390 1
437243 99437243 1001 86380 86390 1
437219 99437219 1001 86380 86390 1
437254 99437254 1001 86380 86390 1
300066 99300066 1001 86380 86390 1
300564 99300564 1001 86380 86390 1
300645 99300645 1001 86380 86390 1
300674 99300674 1001 86380 86390 1
300485 99300485 1001 86380 86390 1
300511 99300511 1001 86380 86390 1
300360 99300360 1001 86380 86390 1
300339 99300339 1001 86380 86390 1
300457 99300457 1001 86380 86390 1
300522 99300522 1001 86380 86390 1
300263 99300263 1001 86380 86390 1
300226 99300226 1001 86380 86390 1
300240 99300240 1001 86380 86390 1
300139 99300139 1001 86380 86390 1
300181 99300181 1001 86380 86390 1
300129 99300129 1001 86380 86390 1
300159 99300159 1001 86380 86390 1
300818 99300818 1001 86380 86390 1
300857 99300857 1001 86380 86390 1
300795 99300795 1001 86380 86390 1
300801 99300801 1001 86380 86390 1
301484 99301484 1001 86380 86390 1
301409 99301409 1001 86380 86390 1
301449 99301449 1001 86380 86390 1
301341 99301341 1001 86380 86390 1
301147 99301147 1001 86380 86390 1
301316 99301316 1001 86380 86390 1
301150 99301150 1001 86380 86390 1
301282 99301282 1001 86380 86390 1
300949 99300949 1001 86380 86390 1
301002 99301002 1001 86380 86390 1
300991 99300991 1001 86380 86390 1
301069 99301069 1001 86380 86390 1
301738 99301738 1001 86380 86390 1
302246 99302246 1001 86380 86390 1
302368 99302368 1001 86380 86390 1
302238 99302238 1001 86380 86390 1
302046 99302046 1001 86380 86390 1
301853 99301853 1001 86380 86390 1
301879 99301879 1001 86380 86390 1
301846 99301846 1001 86380 86390 1
302497 99302497 1001 86380 86390 1
302460 99302460 1001 86380 86390 1
302467 99302467 1001 86380 86390 1
303130 99303130 1001 86380 86390 1
303207 99303207 1001 86380 86390 1
303107 99303107 1001 86380 86390 1
303180 99303180 1001 86380 86390 1
303057 99303057 1001 86380 86390 1
303129 99303129 1001 86380 86390 1
302801 99302801 1001 86380 86390 1
302802 99302802 1001 86380 86390 1
302744 99302744 1001 86380 86390 1
302724 99302724 1001 86380 86390 1
302738 99302738 1001 86380 86390 1
303312 99303312 1001 86380 86390 1
303227 99303227 1001 86380 86390 1
303332 99303332 1001 86380 86390 1
303739 99303739 1001 86380 86390 1
303676 99303676 1001 86380 86390 1
303719 99303719 1001 86380 86390 1
303520 99303520 1001 86380 86390 1
303510 99303510 1001 86380 86390 1
304084 99304084 1001 86380 86390 1
304059 99304059 1001 86380 86390 1
304046 99304046 1001 86380 86390 1
304146 99304146 1001 86380 86390 1
304630 99304630 1001 86380 86390 1
304643 99304643 1001 86380 86390 1
304492 99304492 1001 86380 86390 1
304494 99304494 1001 86380 86390 1
304368 99304368 1001 86380 86390 1
304279 99304279 1001 86380 86390 1
304392 99304392 1001 86380 86390 1
304988 99304988 1001 86380 86390 1
304990 99304990 1001 86380 86390 1
304915 99304915 1001 86380 86390 1
304864 99304864 1001 86380 86390 1
304943 99304943 1001 86380 86390 1
304957 99304957 1001 86380 86390 1
304945 99304945 1001 86380 86390 1
305494 99305494 1001 86380 86390 1
305669 99305669 1001 86380 86390 1
305578 99305578 1001 86380 86390 1
305301 99305301 1001 86380 86390 1
305407 99305407 1001 86380 86390 1
305304 99305304 1001 86380 86390 1
305279 99305279 1001 86380 86390 1
305334 99305334 1001 86380 86390 1
305171 99305171 1001 86380 86390 1
305087 99305087 1001 86380 86390 1
500077 99500077 1001 86380 86390 1
500160 99500160 1001 86380 86390 1
500176 99500176 1001 86380 86390 1
500649 99500649 1001 86380 86390 1
500733 99500733 1001 86380 86390 1
500598 99500598 1001 86380 86390 1
500472 99500472 1001 86380 86390 1
500528 99500528 1001 86380 86390 1
500541 99500541 1001 86380 86390 1
500516 99500516 1001 86380 86390 1
500274 99500274 1001 86380 86390 1
500314 99500314 1001 86380 86390 1
500354 99500354 1001 86380 86390 1
500198 99500198 1001 86380 86390 1
500279 99500279 1001 86380 86390 1
500241 99500241 1001 86380 86390 1
500928 99500928 1001 86380 86390 1
501019 99501019 1001 86380 86390 1
500983 99500983 1001 86380 86390 1
500880 99500880 1001 86380 86390 1
500909 99500909 1001 86380 86390 1
501501 99501501 1001 86380 86390 1
501507 99501507 1001 86380 86390 1
501232 99501232 1001 86380 86390 1
501418 99501418 1001 86380 86390 1
501431 99501431 1001 86380 86390 1
501237 99501237 1001 86380 86390 1
501342 99501342 1001 86380 86390 1
501032 99501032 1001 86380 86390 1
501191 99501191 1001 86380 86390 1
501077 99501077 1001 86380 86390 1
501117 99501117 1001 86380 86390 1
501198 99501198 1001 86380 86390 1
501715 99501715 1001 86380 86390 1
501725 99501725 1001 86380 86390 1
502325 99502325 1001 86380 86390 1
502416 99502416 1001 86380 86390 1
502276 99502276 1001 86380 86390 1
502329 99502329 1001 86380 86390 1
502345 99502345 1001 86380 86390 1
502374 99502374 1001 86380 86390 1
502079 99502079 1001 86380 86390 1
502160 99502160 1001 86380 86390 1
502087 99502087 1001 86380 86390 1
501976 99501976 1001 86380 86390 1
502044 99502044 1001 86380 86390 1
501903 99501903 1001 86380 86390 1
501878 99501878 1001 86380 86390 1
502593 99502593 1001 86380 86390 1
502516 99502516 1001 86380 86390 1
502555 99502555 1001 86380 86390 1
502556 99502556 1001 86380 86390 1
502478 99502478 1001 86380 86390 1
502571 99502571 1001 86380 86390 1
502521 99502521 1001 86380 86390 1
502509 99502509 1001 86380 86390 1
502590 99502590 1001 86380 86390 1
503216 99503216 1001 86380 86390 1
503082 99503082 1001 86380 86390 1
502967 99502967 1001 86380 86390 1
502865 99502865 1001 86380 86390 1
502814 99502814 1001 86380 86390 1
502777 99502777 1001 86380 86390 1
502871 99502871 1001 86380 86390 1
503322 99503322 1001 86380 86390 1
504090 99504090 1001 86380 86390 1
503997 99503997 1001 86380 86390 1
503921 99503921 1001 86380 86390 1
503719 99503719 1001 86380 86390 1
503765 99503765 1001 86380 86390 1
503779 99503779 1001 86380 86390 1
503583 99503583 1001 86380 86390 1
503534 99503534 1001 86380 86390 1
503914 99503914 1001 86380 86390 1
504301 99504301 1001 86380 86390 1
504199 99504199 1001 86380 86390 1
504291 99504291 1001 86380 86390 1
504175 99504175 1001 86380 86390 1
504803 99504803 1001 86380 86390 1
504756 99504756 1001 86380 86390 1
504573 99504573 1001 86380 86390 1
504599 99504599 1001 86380 86390 1
504705 99504705 1001 86380 86390 1
504654 99504654 1001 86380 86390 1
504681 99504681 1001 86380 86390 1
504720 99504720 1001 86380 86390 1
504619 99504619 1001 86380 86390 1
504479 99504479 1001 86380 86390 1
504510 99504510 1001 86380 86390 1
504408 99504408 1001 86380 86390 1
504512 99504512 1001 86380 86390 1
504439 99504439 1001 86380 86390 1
505099 99505099 1001 86380 86390 1
505076 99505076 1001 86380 86390 1
504976 99504976 1001 86380 86390 1
505567 99505567 1001 86380 86390 1
505658 99505658 1001 86380 86390 1
505622 99505622 1001 86380 86390 1
505575 99505575 1001 86380 86390 1
505383 99505383 1001 86380 86390 1
505451 99505451 1001 86380 86390 1
505414 99505414 1001 86380 86390 1
505519 99505519 1001 86380 86390 1
505559 99505559 1001 86380 86390 1
505563 99505563 1001 86380 86390 1
505216 99505216 1001 86380 86390 1
505306 99505306 1001 86380 86390 1
505832 99505832 1001 86380 86390 1
505902 99505902 1001 86380 86390 1
505933 99505933 1001 86380 86390 1
506533 99506533 1001 86380 86390 1
506457 99506457 1001 86380 86390 1
506574 99506574 1001 86380 86390 1
506579 99506579 1001 86380 86390 1
506505 99506505 1001 86380 86390 1
506352 99506352 1001 86380 86390 1
506265 99506265 1001 86380 86390 1
506278 99506278 1001 86380 86390 1
506092 99506092 1001 86380 86390 1
506002 99506002 1001 86380 86390 1
506070 99506070 1001 86380 86390 1
506151 99506151 1001 86380 86390 1
506114 99506114 1001 86380 86390 1
506751 99506751 1001 86380 86390 1
506668 99506668 1001 86380 86390 1
506630 99506630 1001 86380 86390 1
506773 99506773 1001 86380 86390 1
507036 99507036 1001 86380 86390 1
507125 99507125 1001 86380 86390 1
507022 99507022 1001 86380 86390 1
506924 99506924 1001 86380 86390 1
506943 99506943 1001 86380 86390 1
507456 99507456 1001 86380 86390 1
508138 99508138 1001 86380 86390 1
508246 99508246 1001 86380 86390 1
507901 99507901 1001 86380 86390 1
507914 99507914 1001 86380 86390 1
507896 99507896 1001 86380 86390 1
507975 99507975 1001 86380 86390 1
507785 99507785 1001 86380 86390 1
507801 99507801 1001 86380 86390 1
507651 99507651 1001 86380 86390 1
507666 99507666 1001 86380 86390 1
508947 99508947 1001 86380 86390 1
509015 99509015 1001 86380 86390 1
508925 99508925 1001 86380 86390 1
508938 99508938 1001 86380 86390 1
508968 99508968 1001 86380 86390 1
508819 99508819 1001 86380 86390 1
508667 99508667 1001 86380 86390 1
508745 99508745 1001 86380 86390 1
508747 99508747 1001 86380 86390 1
508546 99508546 1001 86380 86390 1
508555 99508555 1001 86380 86390 1
509227 99509227 1001 86380 86390 1
509215 99509215 1001 86380 86390 1
509228 99509228 1001 86380 86390 1
509128 99509128 1001 86380 86390 1
509091 99509091 1001 86380 86390 1
509118 99509118 1001 86380 86390 1
509278 99509278 1001 86380 86390 1
509792 99509792 1001 86380 86390 1
509505 99509505 1001 86380 86390 1
509571 99509571 1001 86380 86390 1
509522 99509522 1001 86380 86390 1
509535 99509535 1001 86380 86390 1
510045 99510045 1001 86380 86390 1
510060 99510060 1001 86380 86390 1
510074 99510074 1001 86380 86390 1
510038 99510038 1001 86380 86390 1
510650 99510650 1001 86380 86390 1
510540 99510540 1001 86380 86390 1
510317 99510317 1001 86380 86390 1
510109 99510109 1001 86380 86390 1
510728 99510728 1001 86380 86390 1
510729 99510729 1001 86380 86390 1
510771 99510771 1001 86380 86390 1
510826 99510826 1001 86380 86390 1
510904 99510904 1001 86380 86390 1
511362 99511362 1001 86380 86390 1
511468 99511468 1001 86380 86390 1
511495 99511495 1001 86380 86390 1
511462 99511462 1001 86380 86390 1
511271 99511271 1001 86380 86390 1
511186 99511186 1001 86380 86390 1
511331 99511331 1001 86380 86390 1
511164 99511164 1001 86380 86390 1
510945 99510945 1001 86380 86390 1
511116 99511116 1001 86380 86390 1
511016 99511016 1001 86380 86390 1
511124 99511124 1001 86380 86390 1
511060 99511060 1001 86380 86390 1
511125 99511125 1001 86380 86390 1
511602 99511602 1001 86380 86390 1
511720 99511720 1001 86380 86390 1
511656 99511656 1001 86380 86390 1
511580 99511580 1001 86380 86390 1
511648 99511648 1001 86380 86390 1
511573 99511573 1001 86380 86390 1
512350 99512350 1001 86380 86390 1
512281 99512281 1001 86380 86390 1
512325 99512325 1001 86380 86390 1
512151 99512151 1001 86380 86390 1
511971 99511971 1001 86380 86390 1
511903 99511903 1001 86380 86390 1
511933 99511933 1001 86380 86390 1
511845 99511845 1001 86380 86390 1
511923 99511923 1001 86380 86390 1
511898 99511898 1001 86380 86390 1
512522 99512522 1001 86380 86390 1
512380 99512380 1001 86380 86390 1
512449 99512449 1001 86380 86390 1
512478 99512478 1001 86380 86390 1
513053 99513053 1001 86380 86390 1
513035 99513035 1001 86380 86390 1
513153 99513153 1001 86380 86390 1
512794 99512794 1001 86380 86390 1
512942 99512942 1001 86380 86390 1
512955 99512955 1001 86380 86390 1
512971 99512971 1001 86380 86390 1
512587 99512587 1001 86380 86390 1
512718 99512718 1001 86380 86390 1
512685 99512685 1001 86380 86390 1
513372 99513372 1001 86380 86390 1
513232 99513232 1001 86380 86390 1
513395 99513395 1001 86380 86390 1
513854 99513854 1001 86380 86390 1
513946 99513946 1001 86380 86390 1
514021 99514021 1001 86380 86390 1
513837 99513837 1001 86380 86390 1
513716 99513716 1001 86380 86390 1
513731 99513731 1001 86380 86390 1
513732 99513732 1001 86380 86390 1
513618 99513618 1001 86380 86390 1
513582 99513582 1001 86380 86390 1
513509 99513509 1001 86380 86390 1
513522 99513522 1001 86380 86390 1
513535 99513535 1001 86380 86390 1
513564 99513564 1001 86380 86390 1
514072 99514072 1001 86380 86390 1
514856 99514856 1001 86380 86390 1
514825 99514825 1001 86380 86390 1
514773 99514773 1001 86380 86390 1
514613 99514613 1001 86380 86390 1
514490 99514490 1001 86380 86390 1
514571 99514571 1001 86380 86390 1
514585 99514585 1001 86380 86390 1
514482 99514482 1001 86380 86390 1
514382 99514382 1001 86380 86390 1
514242 99514242 1001 86380 86390 1
514867 99514867 1001 86380 86390 1
515634 99515634 1001 86380 86390 1
515570 99515570 1001 86380 86390 1
515577 99515577 1001 86380 86390 1
515629 99515629 1001 86380 86390 1
515490 99515490 1001 86380 86390 1
515415 99515415 1001 86380 86390 1
515420 99515420 1001 86380 86390 1
515293 99515293 1001 86380 86390 1
515238 99515238 1001 86380 86390 1
515229 99515229 1001 86380 86390 1
515127 99515127 1001 86380 86390 1
515760 99515760 1001 86380 86390 1
515794 99515794 1001 86380 86390 1
516490 99516490 1001 86380 86390 1
516440 99516440 1001 86380 86390 1
516316 99516316 1001 86380 86390 1
516506 99516506 1001 86380 86390 1
516125 99516125 1001 86380 86390 1
516218 99516218 1001 86380 86390 1
516245 99516245 1001 86380 86390 1
516298 99516298 1001 86380 86390 1
516299 99516299 1001 86380 86390 1
516160 99516160 1001 86380 86390 1
516108 99516108 1001 86380 86390 1
516065 99516065 1001 86380 86390 1
516534 99516534 1001 86380 86390 1
516590 99516590 1001 86380 86390 1
517210 99517210 1001 86380 86390 1
517187 99517187 1001 86380 86390 1
517203 99517203 1001 86380 86390 1
517002 99517002 1001 86380 86390 1
516743 99516743 1001 86380 86390 1
516811 99516811 1001 86380 86390 1
516734 99516734 1001 86380 86390 1
516841 99516841 1001 86380 86390 1
517506 99517506 1001 86380 86390 1
517418 99517418 1001 86380 86390 1
517341 99517341 1001 86380 86390 1
517510 99517510 1001 86380 86390 1
517446 99517446 1001 86380 86390 1
517459 99517459 1001 86380 86390 1
517844 99517844 1001 86380 86390 1
517767 99517767 1001 86380 86390 1
517862 99517862 1001 86380 86390 1
517930 99517930 1001 86380 86390 1
517619 99517619 1001 86380 86390 1
517725 99517725 1001 86380 86390 1
517597 99517597 1001 86380 86390 1
518231 99518231 1001 86380 86390 1
518221 99518221 1001 86380 86390 1
518787 99518787 1001 86380 86390 1
518878 99518878 1001 86380 86390 1
518720 99518720 1001 86380 86390 1
518759 99518759 1001 86380 86390 1
518767 99518767 1001 86380 86390 1
518394 99518394 1001 86380 86390 1
518386 99518386 1001 86380 86390 1
518428 99518428 1001 86380 86390 1
519167 99519167 1001 86380 86390 1
519065 99519065 1001 86380 86390 1
519087 99519087 1001 86380 86390 1
519652 99519652 1001 86380 86390 1
519549 99519549 1001 86380 86390 1
519391 99519391 1001 86380 86390 1
519342 99519342 1001 86380 86390 1
519825 99519825 1001 86380 86390 1
519959 99519959 1001 86380 86390 1
519908 99519908 1001 86380 86390 1
519821 99519821 1001 86380 86390 1
520486 99520486 1001 86380 86390 1
520474 99520474 1001 86380 86390 1
520480 99520480 1001 86380 86390 1
520311 99520311 1001 86380 86390 1
520110 99520110 1001 86380 86390 1
520220 99520220 1001 86380 86390 1
520093 99520093 1001 86380 86390 1
520666 99520666 1001 86380 86390 1
521270 99521270 1001 86380 86390 1
521386 99521386 1001 86380 86390 1
521310 99521310 1001 86380 86390 1
521131 99521131 1001 86380 86390 1
521203 99521203 1001 86380 86390 1
521242 99521242 1001 86380 86390 1
521078 99521078 1001 86380 86390 1
520967 99520967 1001 86380 86390 1
520969 99520969 1001 86380 86390 1
521601 99521601 1001 86380 86390 1
521628 99521628 1001 86380 86390 1
522166 99522166 1001 86380 86390 1
522141 99522141 1001 86380 86390 1
522183 99522183 1001 86380 86390 1
522225 99522225 1001 86380 86390 1
522226 99522226 1001 86380 86390 1
522063 99522063 1001 86380 86390 1
521988 99521988 1001 86380 86390 1
521902 99521902 1001 86380 86390 1
521866 99521866 1001 86380 86390 1
521855 99521855 1001 86380 86390 1
521727 99521727 1001 86380 86390 1
521870 99521870 1001 86380 86390 1
521820 99521820 1001 86380 86390 1
521769 99521769 1001 86380 86390 1
522467 99522467 1001 86380 86390 1
522403 99522403 1001 86380 86390 1
522352 99522352 1001 86380 86390 1
523032 99523032 1001 86380 86390 1
522920 99522920 1001 86380 86390 1
522813 99522813 1001 86380 86390 1
522898 99522898 1001 86380 86390 1
522576 99522576 1001 86380 86390 1
522693 99522693 1001 86380 86390 1
522565 99522565 1001 86380 86390 1
522684 99522684 1001 86380 86390 1
522688 99522688 1001 86380 86390 1
522707 99522707 1001 86380 86390 1
523251 99523251 1001 86380 86390 1
523190 99523190 1001 86380 86390 1
523308 99523308 1001 86380 86390 1
523179 99523179 1001 86380 86390 1
523193 99523193 1001 86380 86390 1
523834 99523834 1001 86380 86390 1
523796 99523796 1001 86380 86390 1
523760 99523760 1001 86380 86390 1
523749 99523749 1001 86380 86390 1
523637 99523637 1001 86380 86390 1
523601 99523601 1001 86380 86390 1
523692 99523692 1001 86380 86390 1
523580 99523580 1001 86380 86390 1
523722 99523722 1001 86380 86390 1
523479 99523479 1001 86380 86390 1
523513 99523513 1001 86380 86390 1
523999 99523999 1001 86380 86390 1
524116 99524116 1001 86380 86390 1
524104 99524104 1001 86380 86390 1
524108 99524108 1001 86380 86390 1
523966 99523966 1001 86380 86390 1
524630 99524630 1001 86380 86390 1
524723 99524723 1001 86380 86390 1
524386 99524386 1001 86380 86390 1
524529 99524529 1001 86380 86390 1
524430 99524430 1001 86380 86390 1
524244 99524244 1001 86380 86390 1
524324 99524324 1001 86380 86390 1
524290 99524290 1001 86380 86390 1
524872 99524872 1001 86380 86390 1
524797 99524797 1001 86380 86390 1
524890 99524890 1001 86380 86390 1
524892 99524892 1001 86380 86390 1
524775 99524775 1001 86380 86390 1
524793 99524793 1001 86380 86390 1
525507 99525507 1001 86380 86390 1
525561 99525561 1001 86380 86390 1
525395 99525395 1001 86380 86390 1
525590 99525590 1001 86380 86390 1
525236 99525236 1001 86380 86390 1
525187 99525187 1001 86380 86390 1
525244 99525244 1001 86380 86390 1
525361 99525361 1001 86380 86390 1
525300 99525300 1001 86380 86390 1
525173 99525173 1001 86380 86390 1
525616 99525616 1001 86380 86390 1
526293 99526293 1001 86380 86390 1
526306 99526306 1001 86380 86390 1
526051 99526051 1001 86380 86390 1
526213 99526213 1001 86380 86390 1
525817 99525817 1001 86380 86390 1
525943 99525943 1001 86380 86390 1
526566 99526566 1001 86380 86390 1
526451 99526451 1001 86380 86390 1
526445 99526445 1001 86380 86390 1
527138 99527138 1001 86380 86390 1
527157 99527157 1001 86380 86390 1
526955 99526955 1001 86380 86390 1
526868 99526868 1001 86380 86390 1
526907 99526907 1001 86380 86390 1
526972 99526972 1001 86380 86390 1
526871 99526871 1001 86380 86390 1
526860 99526860 1001 86380 86390 1
526810 99526810 1001 86380 86390 1
527378 99527378 1001 86380 86390 1
527314 99527314 1001 86380 86390 1
527289 99527289 1001 86380 86390 1
527425 99527425 1001 86380 86390 1
527439 99527439 1001 86380 86390 1
528038 99528038 1001 86380 86390 1
527898 99527898 1001 86380 86390 1
527913 99527913 1001 86380 86390 1
527889 99527889 1001 86380 86390 1
527793 99527793 1001 86380 86390 1
527703 99527703 1001 86380 86390 1
527810 99527810 1001 86380 86390 1
527746 99527746 1001 86380 86390 1
527674 99527674 1001 86380 86390 1
527487 99527487 1001 86380 86390 1
528126 99528126 1001 86380 86390 1
528120 99528120 1001 86380 86390 1
528809 99528809 1001 86380 86390 1
528683 99528683 1001 86380 86390 1
528561 99528561 1001 86380 86390 1
528423 99528423 1001 86380 86390 1
528424 99528424 1001 86380 86390 1
528324 99528324 1001 86380 86390 1
529054 99529054 1001 86380 86390 1
528951 99528951 1001 86380 86390 1
528964 99528964 1001 86380 86390 1
529027 99529027 1001 86380 86390 1
529563 99529563 1001 86380 86390 1
529628 99529628 1001 86380 86390 1
529680 99529680 1001 86380 86390 1
529554 99529554 1001 86380 86390 1
529685 99529685 1001 86380 86390 1
529724 99529724 1001 86380 86390 1
529473 99529473 1001 86380 86390 1
529386 99529386 1001 86380 86390 1
529361 99529361 1001 86380 86390 1
529427 99529427 1001 86380 86390 1
529520 99529520 1001 86380 86390 1
529282 99529282 1001 86380 86390 1
529208 99529208 1001 86380 86390 1
529753 99529753 1001 86380 86390 1
529819 99529819 1001 86380 86390 1
529748 99529748 1001 86380 86390 1
530401 99530401 1001 86380 86390 1
530427 99530427 1001 86380 86390 1
530364 99530364 1001 86380 86390 1
530471 99530471 1001 86380 86390 1
530358 99530358 1001 86380 86390 1
530336 99530336 1001 86380 86390 1
530156 99530156 1001 86380 86390 1
530196 99530196 1001 86380 86390 1
530175 99530175 1001 86380 86390 1
530191 99530191 1001 86380 86390 1
530030 99530030 1001 86380 86390 1
530610 99530610 1001 86380 86390 1
530665 99530665 1001 86380 86390 1
531330 99531330 1001 86380 86390 1
531349 99531349 1001 86380 86390 1
531247 99531247 1001 86380 86390 1
531510 99531510 1001 86380 86390 1
532130 99532130 1001 86380 86390 1
532037 99532037 1001 86380 86390 1
532115 99532115 1001 86380 86390 1
531936 99531936 1001 86380 86390 1
531861 99531861 1001 86380 86390 1
531764 99531764 1001 86380 86390 1
532410 99532410 1001 86380 86390 1
532373 99532373 1001 86380 86390 1
532405 99532405 1001 86380 86390 1
532277 99532277 1001 86380 86390 1
532368 99532368 1001 86380 86390 1
532962 99532962 1001 86380 86390 1
532890 99532890 1001 86380 86390 1
532815 99532815 1001 86380 86390 1
532729 99532729 1001 86380 86390 1
532544 99532544 1001 86380 86390 1
532501 99532501 1001 86380 86390 1
532412 99532412 1001 86380 86390 1
532828 99532828 1001 86380 86390 1
533234 99533234 1001 86380 86390 1
533784 99533784 1001 86380 86390 1
533723 99533723 1001 86380 86390 1
533765 99533765 1001 86380 86390 1
533576 99533576 1001 86380 86390 1
533552 99533552 1001 86380 86390 1
533253 99533253 1001 86380 86390 1
533336 99533336 1001 86380 86390 1
533364 99533364 1001 86380 86390 1
533352 99533352 1001 86380 86390 1
533379 99533379 1001 86380 86390 1
533446 99533446 1001 86380 86390 1
534014 99534014 1001 86380 86390 1
533874 99533874 1001 86380 86390 1
533967 99533967 1001 86380 86390 1
534517 99534517 1001 86380 86390 1
534559 99534559 1001 86380 86390 1
534560 99534560 1001 86380 86390 1
534605 99534605 1001 86380 86390 1
534302 99534302 1001 86380 86390 1
534383 99534383 1001 86380 86390 1
534102 99534102 1001 86380 86390 1
534208 99534208 1001 86380 86390 1
534199 99534199 1001 86380 86390 1
534070 99534070 1001 86380 86390 1
534759 99534759 1001 86380 86390 1
534709 99534709 1001 86380 86390 1
534739 99534739 1001 86380 86390 1
534868 99534868 1001 86380 86390 1
534714 99534714 1001 86380 86390 1
534719 99534719 1001 86380 86390 1
535104 99535104 1001 86380 86390 1
535106 99535106 1001 86380 86390 1
535051 99535051 1001 86380 86390 1
534975 99534975 1001 86380 86390 1
534991 99534991 1001 86380 86390 1
535563 99535563 1001 86380 86390 1
535660 99535660 1001 86380 86390 1
535584 99535584 1001 86380 86390 1
536280 99536280 1001 86380 86390 1
536166 99536166 1001 86380 86390 1
536205 99536205 1001 86380 86390 1
536081 99536081 1001 86380 86390 1
536091 99536091 1001 86380 86390 1
535949 99535949 1001 86380 86390 1
535759 99535759 1001 86380 86390 1
535828 99535828 1001 86380 86390 1
535919 99535919 1001 86380 86390 1
536433 99536433 1001 86380 86390 1
536474 99536474 1001 86380 86390 1
537053 99537053 1001 86380 86390 1
536954 99536954 1001 86380 86390 1
536617 99536617 1001 86380 86390 1
537269 99537269 1001 86380 86390 1
537245 99537245 1001 86380 86390 1
537339 99537339 1001 86380 86390 1
537866 99537866 1001 86380 86390 1
537582 99537582 1001 86380 86390 1
537712 99537712 1001 86380 86390 1
537742 99537742 1001 86380 86390 1
537588 99537588 1001 86380 86390 1
537396 99537396 1001 86380 86390 1
537567 99537567 1001 86380 86390 1
537543 99537543 1001 86380 86390 1
538057 99538057 1001 86380 86390 1
538108 99538108 1001 86380 86390 1
538614 99538614 1001 86380 86390 1
538436 99538436 1001 86380 86390 1
538554 99538554 1001 86380 86390 1
538544 99538544 1001 86380 86390 1
538389 99538389 1001 86380 86390 1
538208 99538208 1001 86380 86390 1
538306 99538306 1001 86380 86390 1
538828 99538828 1001 86380 86390 1
538881 99538881 1001 86380 86390 1
538894 99538894 1001 86380 86390 1
538908 99538908 1001 86380 86390 1
538898 99538898 1001 86380 86390 1
538991 99538991 1001 86380 86390 1
538875 99538875 1001 86380 86390 1
538850 99538850 1001 86380 86390 1
539513 99539513 1001 86380 86390 1
539609 99539609 1001 86380 86390 1
539637 99539637 1001 86380 86390 1
539359 99539359 1001 86380 86390 1
539400 99539400 1001 86380 86390 1
539244 99539244 1001 86380 86390 1
539311 99539311 1001 86380 86390 1
539419 99539419 1001 86380 86390 1
539240 99539240 1001 86380 86390 1
539067 99539067 1001 86380 86390 1
539826 99539826 1001 86380 86390 1
539715 99539715 1001 86380 86390 1
540425 99540425 1001 86380 86390 1
540139 99540139 1001 86380 86390 1
539963 99539963 1001 86380 86390 1
540017 99540017 1001 86380 86390 1
539865 99539865 1001 86380 86390 1
539995 99539995 1001 86380 86390 1
539920 99539920 1001 86380 86390 1
539947 99539947 1001 86380 86390 1
540481 99540481 1001 86380 86390 1
541243 99541243 1001 86380 86390 1
541155 99541155 1001 86380 86390 1
541267 99541267 1001 86380 86390 1
541185 99541185 1001 86380 86390 1
541211 99541211 1001 86380 86390 1
541096 99541096 1001 86380 86390 1
540926 99540926 1001 86380 86390 1
540992 99540992 1001 86380 86390 1
540918 99540918 1001 86380 86390 1
540828 99540828 1001 86380 86390 1
540803 99540803 1001 86380 86390 1
540718 99540718 1001 86380 86390 1
541446 99541446 1001 86380 86390 1
541387 99541387 1001 86380 86390 1
541337 99541337 1001 86380 86390 1
541376 99541376 1001 86380 86390 1
541952 99541952 1001 86380 86390 1
541957 99541957 1001 86380 86390 1
542074 99542074 1001 86380 86390 1
541949 99541949 1001 86380 86390 1
541876 99541876 1001 86380 86390 1
541828 99541828 1001 86380 86390 1
541530 99541530 1001 86380 86390 1
542142 99542142 1001 86380 86390 1
542216 99542216 1001 86380 86390 1
542321 99542321 1001 86380 86390 1
542830 99542830 1001 86380 86390 1
542908 99542908 1001 86380 86390 1
542845 99542845 1001 86380 86390 1
542755 99542755 1001 86380 86390 1
542797 99542797 1001 86380 86390 1
542786 99542786 1001 86380 86390 1
542894 99542894 1001 86380 86390 1
542676 99542676 1001 86380 86390 1
542741 99542741 1001 86380 86390 1
542562 99542562 1001 86380 86390 1
542549 99542549 1001 86380 86390 1
542706 99542706 1001 86380 86390 1
542607 99542607 1001 86380 86390 1
542506 99542506 1001 86380 86390 1
542507 99542507 1001 86380 86390 1
542499 99542499 1001 86380 86390 1
542334 99542334 1001 86380 86390 1
542492 99542492 1001 86380 86390 1
542956 99542956 1001 86380 86390 1
542952 99542952 1001 86380 86390 1
543057 99543057 1001 86380 86390 1
543684 99543684 1001 86380 86390 1
543502 99543502 1001 86380 86390 1
543443 99543443 1001 86380 86390 1
543234 99543234 1001 86380 86390 1
543301 99543301 1001 86380 86390 1
543163 99543163 1001 86380 86390 1
543951 99543951 1001 86380 86390 1
543888 99543888 1001 86380 86390 1
543824 99543824 1001 86380 86390 1
543883 99543883 1001 86380 86390 1
544430 99544430 1001 86380 86390 1
544529 99544529 1001 86380 86390 1
544559 99544559 1001 86380 86390 1
544347 99544347 1001 86380 86390 1
544260 99544260 1001 86380 86390 1
544165 99544165 1001 86380 86390 1
544026 99544026 1001 86380 86390 1
544727 99544727 1001 86380 86390 1
544639 99544639 1001 86380 86390 1
544645 99544645 1001 86380 86390 1
405534 237 1001 4680 5097 1
426157 592 1001 59100 59577 1
503540 966 1001 44033 44332 1
542680 745 1002 64137 70575 1
400027 99400027 1001 86380 86390 1
400161 99400161 1001 86380 86390 1
400180 99400180 1001 86380 86390 1
400488 99400488 1001 86380 86390 1
400461 99400461 1001 86380 86390 1
400830 99400830 1001 86380 86390 1
400925 99400925 1001 86380 86390 1
401103 99401103 1001 86380 86390 1
401183 99401183 1001 86380 86390 1
401448 99401448 1001 86380 86390 1
401579 99401579 1001 86380 86390 1
401839 99401839 1001 86380 86390 1
402320 99402320 1001 86380 86390 1
402308 99402308 1001 86380 86390 1
402419 99402419 1001 86380 86390 1
402642 99402642 1001 86380 86390 1
402647 99402647 1001 86380 86390 1
402765 99402765 1001 86380 86390 1
402805 99402805 1001 86380 86390 1
402833 99402833 1001 86380 86390 1
402865 99402865 1001 86380 86390 1
403188 99403188 1001 86380 86390 1
403477 99403477 1001 86380 86390 1
403767 99403767 1001 86380 86390 1
403779 99403779 1001 86380 86390 1
403782 99403782 1001 86380 86390 1
403883 99403883 1001 86380 86390 1
404041 99404041 1001 86380 86390 1
403967 99403967 1001 86380 86390 1
404049 99404049 1001 86380 86390 1
404322 99404322 1001 86380 86390 1
404377 99404377 1001 86380 86390 1
404562 99404562 1001 86380 86390 1
404811 99404811 1001 86380 86390 1
404965 99404965 1001 86380 86390 1
404970 99404970 1001 86380 86390 1
405107 99405107 1001 86380 86390 1
405119 99405119 1001 86380 86390 1
405403 99405403 1001 86380 86390 1
405316 99405316 1001 86380 86390 1
405350 99405350 1001 86380 86390 1
405513 99405513 1001 86380 86390 1
405657 99405657 1001 86380 86390 1
405776 99405776 1001 86380 86390 1
406007 99406007 1001 86380 86390 1
406428 99406428 1001 86380 86390 1
406438 99406438 1001 86380 86390 1
406472 99406472 1001 86380 86390 1
406474 99406474 1001 86380 86390 1
406520 99406520 1001 86380 86390 1
406575 99406575 1001 86380 86390 1
406859 99406859 1001 86380 86390 1
406995 99406995 1001 86380 86390 1
406841 99406841 1001 86380 86390 1
406964 99406964 1001 86380 86390 1
407081 99407081 1001 86380 86390 1
407224 99407224 1001 86380 86390 1
407382 99407382 1001 86380 86390 1
407626 99407626 1001 86380 86390 1
407697 99407697 1001 86380 86390 1
407909 99407909 1001 86380 86390 1
408017 99408017 1001 86380 86390 1
408292 99408292 1001 86380 86390 1
408570 99408570 1001 86380 86390 1
408756 99408756 1001 86380 86390 1
408979 99408979 1001 86380 86390 1
409013 99409013 1001 86380 86390 1
409018 99409018 1001 86380 86390 1
409151 99409151 1001 86380 86390 1
409260 99409260 1001 86380 86390 1
409250 99409250 1001 86380 86390 1
409571 99409571 1001 86380 86390 1
409532 99409532 1001 86380 86390 1
409916 99409916 1001 86380 86390 1
409919 99409919 1001 86380 86390 1
409996 99409996 1001 86380 86390 1
410219 99410219 1001 86380 86390 1
410671 99410671 1001 86380 86390 1
410650 99410650 1001 86380 86390 1
410757 99410757 1001 86380 86390 1
410853 99410853 1001 86380 86390 1
411079 99411079 1001 86380 86390 1
411252 99411252 1001 86380 86390 1
411610 99411610 1001 86380 86390 1
411555 99411555 1001 86380 86390 1
411718 99411718 1001 86380 86390 1
411720 99411720 1001 86380 86390 1
411735 99411735 1001 86380 86390 1
411842 99411842 1001 86380 86390 1
412115 99412115 1001 86380 86390 1
412137 99412137 1001 86380 86390 1
412189 99412189 1001 86380 86390 1
413476 99413476 1001 86380 86390 1
412955 99412955 1001 86380 86390 1
413250 99413250 1001 86380 86390 1
413132 99413132 1001 86380 86390 1
412810 99412810 1001 86380 86390 1
412795 99412795 1001 86380 86390 1
412524 99412524 1001 86380 86390 1
413778 99413778 1001 86380 86390 1
414958 99414958 1001 86380 86390 1
415109 99415109 1001 86380 86390 1
414543 99414543 1001 86380 86390 1
414694 99414694 1001 86380 86390 1
414721 99414721 1001 86380 86390 1
414527 99414527 1001 86380 86390 1
414565 99414565 1001 86380 86390 1
414165 99414165 1001 86380 86390 1
414430 99414430 1001 86380 86390 1
414375 99414375 1001 86380 86390 1
414421 99414421 1001 86380 86390 1
415499 99415499 1001 86380 86390 1
415325 99415325 1001 86380 86390 1
415402 99415402 1001 86380 86390 1
415643 99415643 1001 86380 86390 1
416743 99416743 1001 86380 86390 1
416749 99416749 1001 86380 86390 1
416370 99416370 1001 86380 86390 1
416535 99416535 1001 86380 86390 1
416562 99416562 1001 86380 86390 1
416269 99416269 1001 86380 86390 1
416395 99416395 1001 86380 86390 1
415914 99415914 1001 86380 86390 1
416072 99416072 1001 86380 86390 1
416102 99416102 1001 86380 86390 1
415900 99415900 1001 86380 86390 1
417094 99417094 1001 86380 86390 1
417588 99417588 1001 86380 86390 1
418558 99418558 1001 86380 86390 1
418559 99418559 1001 86380 86390 1
418668 99418668 1001 86380 86390 1
418650 99418650 1001 86380 86390 1
418308 99418308 1001 86380 86390 1
418214 99418214 1001 86380 86390 1
417683 99417683 1001 86380 86390 1
417961 99417961 1001 86380 86390 1
418821 99418821 1001 86380 86390 1
419076 99419076 1001 86380 86390 1
418954 99418954 1001 86380 86390 1
419203 99419203 1001 86380 86390 1
420119 99420119 1001 86380 86390 1
420148 99420148 1001 86380 86390 1
420205 99420205 1001 86380 86390 1
420226 99420226 1001 86380 86390 1
420327 99420327 1001 86380 86390 1
420004 99420004 1001 86380 86390 1
419817 99419817 1001 86380 86390 1
419230 99419230 1001 86380 86390 1
420821 99420821 1001 86380 86390 1
420798 99420798 1001 86380 86390 1
420823 99420823 1001 86380 86390 1
420536 99420536 1001 86380 86390 1
421878 99421878 1001 86380 86390 1
421769 99421769 1001 86380 86390 1
421641 99421641 1001 86380 86390 1
421593 99421593 1001 86380 86390 1
421622 99421622 1001 86380 86390 1
421381 99421381 1001 86380 86390 1
421283 99421283 1001 86380 86390 1
421686 99421686 1001 86380 86390 1
421249 99421249 1001 86380 86390 1
422527 99422527 1001 86380 86390 1
422168 99422168 1001 86380 86390 1
422214 99422214 1001 86380 86390 1
423486 99423486 1001 86380 86390 1
423319 99423319 1001 86380 86390 1
423149 99423149 1001 86380 86390 1
423151 99423151 1001 86380 86390 1
422986 99422986 1001 86380 86390 1
423054 99423054 1001 86380 86390 1
422941 99422941 1001 86380 86390 1
422859 99422859 1001 86380 86390 1
423964 99423964 1001 86380 86390 1
424050 99424050 1001 86380 86390 1
424089 99424089 1001 86380 86390 1
425200 99425200 1001 86380 86390 1
425062 99425062 1001 86380 86390 1
425163 99425163 1001 86380 86390 1
425142 99425142 1001 86380 86390 1
425166 99425166 1001 86380 86390 1
424625 99424625 1001 86380 86390 1
424766 99424766 1001 86380 86390 1
424892 99424892 1001 86380 86390 1
424798 99424798 1001 86380 86390 1
424254 99424254 1001 86380 86390 1
424523 99424523 1001 86380 86390 1
424177 99424177 1001 86380 86390 1
425772 99425772 1001 86380 86390 1
426351 99426351 1001 86380 86390 1
426454 99426454 1001 86380 86390 1
425915 99425915 1001 86380 86390 1
426263 99426263 1001 86380 86390 1
426092 99426092 1001 86380 86390 1
427167 99427167 1001 86380 86390 1
427430 99427430 1001 86380 86390 1
427368 99427368 1001 86380 86390 1
428528 99428528 1001 86380 86390 1
428655 99428655 1001 86380 86390 1
428377 99428377 1001 86380 86390 1
428721 99428721 1001 86380 86390 1
428629 99428629 1001 86380 86390 1
428340 99428340 1001 86380 86390 1
427949 99427949 1001 86380 86390 1
428098 99428098 1001 86380 86390 1
427910 99427910 1001 86380 86390 1
428817 99428817 1001 86380 86390 1
428957 99428957 1001 86380 86390 1
430069 99430069 1001 86380 86390 1
429973 99429973 1001 86380 86390 1
430344 99430344 1001 86380 86390 1
430061 99430061 1001 86380 86390 1
429761 99429761 1001 86380 86390 1
429241 99429241 1001 86380 86390 1
429471 99429471 1001 86380 86390 1
429488 99429488 1001 86380 86390 1
429357 99429357 1001 86380 86390 1
429188 99429188 1001 86380 86390 1
429283 99429283 1001 86380 86390 1
430704 99430704 1001 86380 86390 1
429567 99429567 1001 86380 86390 1
430533 99430533 1001 86380 86390 1
430393 99430393 1001 86380 86390 1
430756 99430756 1001 86380 86390 1
431995 99431995 1001 86380 86390 1
431973 99431973 1001 86380 86390 1
431664 99431664 1001 86380 86390 1
431399 99431399 1001 86380 86390 1
431617 99431617 1001 86380 86390 1
431343 99431343 1001 86380 86390 1
431280 99431280 1001 86380 86390 1
431397 99431397 1001 86380 86390 1
430855 99430855 1001 86380 86390 1
431088 99431088 1001 86380 86390 1
432289 99432289 1001 86380 86390 1
432457 99432457 1001 86380 86390 1
432389 99432389 1001 86380 86390 1
432142 99432142 1001 86380 86390 1
433440 99433440 1001 86380 86390 1
433593 99433593 1001 86380 86390 1
433634 99433634 1001 86380 86390 1
433193 99433193 1001 86380 86390 1
433200 99433200 1001 86380 86390 1
432877 99432877 1001 86380 86390 1
432651 99432651 1001 86380 86390 1
432880 99432880 1001 86380 86390 1
432656 99432656 1001 86380 86390 1
434033 99434033 1001 86380 86390 1
435077 99435077 1001 86380 86390 1
435365 99435365 1001 86380 86390 1
435044 99435044 1001 86380 86390 1
435017 99435017 1001 86380 86390 1
435119 99435119 1001 86380 86390 1
435399 99435399 1001 86380 86390 1
434754 99434754 1001 86380 86390 1
434941 99434941 1001 86380 86390 1
434624 99434624 1001 86380 86390 1
434607 99434607 1001 86380 86390 1
434536 99434536 1001 86380 86390 1
434570 99434570 1001 86380 86390 1
434558 99434558 1001 86380 86390 1
434281 99434281 1001 86380 86390 1
435444 99435444 1001 86380 86390 1
435719 99435719 1001 86380 86390 1
436854 99436854 1001 86380 86390 1
436769 99436769 1001 86380 86390 1
436779 99436779 1001 86380 86390 1
436359 99436359 1001 86380 86390 1
436485 99436485 1001 86380 86390 1
436036 99436036 1001 86380 86390 1
436102 99436102 1001 86380 86390 1
436110 99436110 1001 86380 86390 1
300104 99300104 1001 86380 86390 1
437206 99437206 1001 86380 86390 1
300486 99300486 1001 86380 86390 1
300345 99300345 1001 86380 86390 1
300468 99300468 1001 86380 86390 1
300392 99300392 1001 86380 86390 1
300458 99300458 1001 86380 86390 1
300176 99300176 1001 86380 86390 1
300296 99300296 1001 86380 86390 1
300274 99300274 1001 86380 86390 1
300844 99300844 1001 86380 86390 1
300776 99300776 1001 86380 86390 1
300802 99300802 1001 86380 86390 1
301435 99301435 1001 86380 86390 1
301372 99301372 1001 86380 86390 1
301204 99301204 1001 86380 86390 1
301066 99301066 1001 86380 86390 1
301119 99301119 1001 86380 86390 1
300945 99300945 1001 86380 86390 1
301759 99301759 1001 86380 86390 1
301632 99301632 1001 86380 86390 1
301634 99301634 1001 86380 86390 1
301647 99301647 1001 86380 86390 1
301612 99301612 1001 86380 86390 1
301703 99301703 1001 86380 86390 1
301705 99301705 1001 86380 86390 1
301590 99301590 1001 86380 86390 1
302343 99302343 1001 86380 86390 1
302281 99302281 1001 86380 86390 1
302282 99302282 1001 86380 86390 1
302245 99302245 1001 86380 86390 1
302285 99302285 1001 86380 86390 1
302274 99302274 1001 86380 86390 1
302098 99302098 1001 86380 86390 1
302091 99302091 1001 86380 86390 1
302092 99302092 1001 86380 86390 1
302005 99302005 1001 86380 86390 1
301905 99301905 1001 86380 86390 1
301789 99301789 1001 86380 86390 1
301842 99301842 1001 86380 86390 1
301907 99301907 1001 86380 86390 1
301909 99301909 1001 86380 86390 1
302561 99302561 1001 86380 86390 1
302435 99302435 1001 86380 86390 1
302437 99302437 1001 86380 86390 1
303018 99303018 1001 86380 86390 1
303089 99303089 1001 86380 86390 1
302820 99302820 1001 86380 86390 1
302984 99302984 1001 86380 86390 1
302946 99302946 1001 86380 86390 1
302638 99302638 1001 86380 86390 1
302613 99302613 1001 86380 86390 1
302633 99302633 1001 86380 86390 1
303388 99303388 1001 86380 86390 1
303300 99303300 1001 86380 86390 1
303379 99303379 1001 86380 86390 1
303392 99303392 1001 86380 86390 1
303343 99303343 1001 86380 86390 1
304012 99304012 1001 86380 86390 1
303780 99303780 1001 86380 86390 1
303707 99303707 1001 86380 86390 1
303722 99303722 1001 86380 86390 1
303438 99303438 1001 86380 86390 1
303544 99303544 1001 86380 86390 1
303507 99303507 1001 86380 86390 1
303586 99303586 1001 86380 86390 1
303524 99303524 1001 86380 86390 1
304049 99304049 1001 86380 86390 1
304232 99304232 1001 86380 86390 1
304042 99304042 1001 86380 86390 1
304826 99304826 1001 86380 86390 1
304853 99304853 1001 86380 86390 1
304821 99304821 1001 86380 86390 1
304604 99304604 1001 86380 86390 1
304344 99304344 1001 86380 86390 1
304384 99304384 1001 86380 86390 1
304334 99304334 1001 86380 86390 1
304257 99304257 1001 86380 86390 1
304416 99304416 1001 86380 86390 1
304352 99304352 1001 86380 86390 1
304276 99304276 1001 86380 86390 1
304877 99304877 1001 86380 86390 1
305011 99305011 1001 86380 86390 1
305639 99305639 1001 86380 86390 1
305627 99305627 1001 86380 86390 1
305525 99305525 1001 86380 86390 1
305501 99305501 1001 86380 86390 1
305467 99305467 1001 86380 86390 1
305312 99305312 1001 86380 86390 1
305369 99305369 1001 86380 86390 1
305450 99305450 1001 86380 86390 1
305248 99305248 1001 86380 86390 1
305121 99305121 1001 86380 86390 1
305213 99305213 1001 86380 86390 1
305230 99305230 1001 86380 86390 1
500192 99500192 1001 86380 86390 1
500680 99500680 1001 86380 86390 1
500803 99500803 1001 86380 86390 1
500721 99500721 1001 86380 86390 1
500403 99500403 1001 86380 86390 1
500407 99500407 1001 86380 86390 1
500257 99500257 1001 86380 86390 1
500326 99500326 1001 86380 86390 1
500224 99500224 1001 86380 86390 1
500341 99500341 1001 86380 86390 1
500214 99500214 1001 86380 86390 1
500344 99500344 1001 86380 86390 1
500293 99500293 1001 86380 86390 1
500243 99500243 1001 86380 86390 1
500838 99500838 1001 86380 86390 1
500955 99500955 1001 86380 86390 1
501638 99501638 1001 86380 86390 1
501477 99501477 1001 86380 86390 1
501534 99501534 1001 86380 86390 1
501383 99501383 1001 86380 86390 1
501381 99501381 1001 86380 86390 1
501062 99501062 1001 86380 86390 1
501114 99501114 1001 86380 86390 1
501079 99501079 1001 86380 86390 1
501027 99501027 1001 86380 86390 1
501782 99501782 1001 86380 86390 1
501822 99501822 1001 86380 86390 1
502339 99502339 1001 86380 86390 1
502342 99502342 1001 86380 86390 1
502407 99502407 1001 86380 86390 1
502266 99502266 1001 86380 86390 1
502444 99502444 1001 86380 86390 1
502119 99502119 1001 86380 86390 1
502184 99502184 1001 86380 86390 1
502137 99502137 1001 86380 86390 1
502062 99502062 1001 86380 86390 1
501988 99501988 1001 86380 86390 1
502014 99502014 1001 86380 86390 1
501991 99501991 1001 86380 86390 1
501941 99501941 1001 86380 86390 1
502610 99502610 1001 86380 86390 1
502625 99502625 1001 86380 86390 1
502587 99502587 1001 86380 86390 1
502654 99502654 1001 86380 86390 1
502551 99502551 1001 86380 86390 1
502603 99502603 1001 86380 86390 1
503241 99503241 1001 86380 86390 1
503235 99503235 1001 86380 86390 1
503137 99503137 1001 86380 86390 1
502908 99502908 1001 86380 86390 1
502947 99502947 1001 86380 86390 1
502950 99502950 1001 86380 86390 1
503016 99503016 1001 86380 86390 1
503031 99503031 1001 86380 86390 1
503072 99503072 1001 86380 86390 1
502785 99502785 1001 86380 86390 1
502721 99502721 1001 86380 86390 1
503421 99503421 1001 86380 86390 1
503397 99503397 1001 86380 86390 1
503374 99503374 1001 86380 86390 1
503376 99503376 1001 86380 86390 1
503455 99503455 1001 86380 86390 1
503456 99503456 1001 86380 86390 1
503979 99503979 1001 86380 86390 1
503968 99503968 1001 86380 86390 1
503999 99503999 1001 86380 86390 1
503736 99503736 1001 86380 86390 1
503867 99503867 1001 86380 86390 1
503551 99503551 1001 86380 86390 1
504233 99504233 1001 86380 86390 1
504176 99504176 1001 86380 86390 1
504280 99504280 1001 86380 86390 1
504893 99504893 1001 86380 86390 1
504817 99504817 1001 86380 86390 1
504883 99504883 1001 86380 86390 1
504859 99504859 1001 86380 86390 1
504889 99504889 1001 86380 86390 1
504775 99504775 1001 86380 86390 1
504739 99504739 1001 86380 86390 1
504630 99504630 1001 86380 86390 1
504339 99504339 1001 86380 86390 1
504522 99504522 1001 86380 86390 1
504980 99504980 1001 86380 86390 1
505046 99505046 1001 86380 86390 1
504952 99504952 1001 86380 86390 1
505057 99505057 1001 86380 86390 1
505397 99505397 1001 86380 86390 1
505464 99505464 1001 86380 86390 1
505496 99505496 1001 86380 86390 1
505551 99505551 1001 86380 86390 1
505272 99505272 1001 86380 86390 1
505885 99505885 1001 86380 86390 1
505860 99505860 1001 86380 86390 1
505811 99505811 1001 86380 86390 1
506420 99506420 1001 86380 86390 1
506268 99506268 1001 86380 86390 1
506096 99506096 1001 86380 86390 1
505980 99505980 1001 86380 86390 1
506606 99506606 1001 86380 86390 1
506698 99506698 1001 86380 86390 1
506791 99506791 1001 86380 86390 1
506781 99506781 1001 86380 86390 1
506641 99506641 1001 86380 86390 1
506643 99506643 1001 86380 86390 1
507262 99507262 1001 86380 86390 1
507330 99507330 1001 86380 86390 1
507041 99507041 1001 86380 86390 1
507187 99507187 1001 86380 86390 1
506807 99506807 1001 86380 86390 1
506873 99506873 1001 86380 86390 1
507002 99507002 1001 86380 86390 1
507426 99507426 1001 86380 86390 1
508226 99508226 1001 86380 86390 1
508052 99508052 1001 86380 86390 1
507916 99507916 1001 86380 86390 1
507865 99507865 1001 86380 86390 1
507917 99507917 1001 86380 86390 1
508008 99508008 1001 86380 86390 1
508025 99508025 1001 86380 86390 1
507884 99507884 1001 86380 86390 1
508029 99508029 1001 86380 86390 1
507654 99507654 1001 86380 86390 1
507758 99507758 1001 86380 86390 1
507645 99507645 1001 86380 86390 1
508289 99508289 1001 86380 86390 1
508421 99508421 1001 86380 86390 1
508320 99508320 1001 86380 86390 1
508372 99508372 1001 86380 86390 1
508931 99508931 1001 86380 86390 1
508779 99508779 1001 86380 86390 1
508845 99508845 1001 86380 86390 1
508821 99508821 1001 86380 86390 1
508773 99508773 1001 86380 86390 1
508851 99508851 1001 86380 86390 1
508671 99508671 1001 86380 86390 1
508563 99508563 1001 86380 86390 1
508630 99508630 1001 86380 86390 1
508462 99508462 1001 86380 86390 1
508477 99508477 1001 86380 86390 1
509248 99509248 1001 86380 86390 1
509263 99509263 1001 86380 86390 1
509160 99509160 1001 86380 86390 1
509162 99509162 1001 86380 86390 1
509239 99509239 1001 86380 86390 1
509720 99509720 1001 86380 86390 1
509596 99509596 1001 86380 86390 1
509676 99509676 1001 86380 86390 1
509523 99509523 1001 86380 86390 1
509475 99509475 1001 86380 86390 1
509467 99509467 1001 86380 86390 1
510069 99510069 1001 86380 86390 1
510077 99510077 1001 86380 86390 1
510588 99510588 1001 86380 86390 1
510564 99510564 1001 86380 86390 1
510539 99510539 1001 86380 86390 1
510622 99510622 1001 86380 86390 1
510361 99510361 1001 86380 86390 1
510301 99510301 1001 86380 86390 1
510148 99510148 1001 86380 86390 1
510278 99510278 1001 86380 86390 1
510269 99510269 1001 86380 86390 1
510297 99510297 1001 86380 86390 1
510928 99510928 1001 86380 86390 1
510799 99510799 1001 86380 86390 1
510735 99510735 1001 86380 86390 1
511479 99511479 1001 86380 86390 1
511394 99511394 1001 86380 86390 1
511446 99511446 1001 86380 86390 1
511285 99511285 1001 86380 86390 1
511325 99511325 1001 86380 86390 1
511147 99511147 1001 86380 86390 1
510980 99510980 1001 86380 86390 1
511660 99511660 1001 86380 86390 1
511584 99511584 1001 86380 86390 1
511597 99511597 1001 86380 86390 1
511612 99511612 1001 86380 86390 1
512312 99512312 1001 86380 86390 1
512038 99512038 1001 86380 86390 1
512017 99512017 1001 86380 86390 1
512043 99512043 1001 86380 86390 1
512430 99512430 1001 86380 86390 1
513107 99513107 1001 86380 86390 1
513059 99513059 1001 86380 86390 1
513072 99513072 1001 86380 86390 1
512863 99512863 1001 86380 86390 1
512735 99512735 1001 86380 86390 1
512659 99512659 1001 86380 86390 1
512635 99512635 1001 86380 86390 1
513286 99513286 1001 86380 86390 1
513942 99513942 1001 86380 86390 1
513940 99513940 1001 86380 86390 1
513850 99513850 1001 86380 86390 1
513686 99513686 1001 86380 86390 1
513768 99513768 1001 86380 86390 1
513542 99513542 1001 86380 86390 1
514085 99514085 1001 86380 86390 1
514038 99514038 1001 86380 86390 1
514798 99514798 1001 86380 86390 1
514753 99514753 1001 86380 86390 1
514819 99514819 1001 86380 86390 1
514551 99514551 1001 86380 86390 1
514526 99514526 1001 86380 86390 1
514642 99514642 1001 86380 86390 1
514528 99514528 1001 86380 86390 1
514606 99514606 1001 86380 86390 1
514595 99514595 1001 86380 86390 1
514558 99514558 1001 86380 86390 1
514637 99514637 1001 86380 86390 1
514281 99514281 1001 86380 86390 1
514347 99514347 1001 86380 86390 1
514373 99514373 1001 86380 86390 1
515010 99515010 1001 86380 86390 1
514896 99514896 1001 86380 86390 1
514978 99514978 1001 86380 86390 1
515060 99515060 1001 86380 86390 1
515547 99515547 1001 86380 86390 1
515667 99515667 1001 86380 86390 1
515439 99515439 1001 86380 86390 1
515440 99515440 1001 86380 86390 1
515390 99515390 1001 86380 86390 1
515403 99515403 1001 86380 86390 1
515382 99515382 1001 86380 86390 1
515318 99515318 1001 86380 86390 1
515262 99515262 1001 86380 86390 1
515113 99515113 1001 86380 86390 1
515724 99515724 1001 86380 86390 1
515702 99515702 1001 86380 86390 1
515833 99515833 1001 86380 86390 1
515872 99515872 1001 86380 86390 1
516394 99516394 1001 86380 86390 1
516318 99516318 1001 86380 86390 1
516370 99516370 1001 86380 86390 1
516280 99516280 1001 86380 86390 1
516165 99516165 1001 86380 86390 1
516258 99516258 1001 86380 86390 1
516183 99516183 1001 86380 86390 1
516572 99516572 1001 86380 86390 1
516562 99516562 1001 86380 86390 1
516564 99516564 1001 86380 86390 1
516647 99516647 1001 86380 86390 1
517288 99517288 1001 86380 86390 1
517308 99517308 1001 86380 86390 1
517312 99517312 1001 86380 86390 1
517131 99517131 1001 86380 86390 1
517112 99517112 1001 86380 86390 1
516985 99516985 1001 86380 86390 1
516845 99516845 1001 86380 86390 1
516910 99516910 1001 86380 86390 1
516872 99516872 1001 86380 86390 1
516865 99516865 1001 86380 86390 1
517516 99517516 1001 86380 86390 1
518038 99518038 1001 86380 86390 1
518090 99518090 1001 86380 86390 1
518136 99518136 1001 86380 86390 1
518143 99518143 1001 86380 86390 1
518057 99518057 1001 86380 86390 1
517918 99517918 1001 86380 86390 1
517945 99517945 1001 86380 86390 1
517805 99517805 1001 86380 86390 1
517949 99517949 1001 86380 86390 1
517900 99517900 1001 86380 86390 1
517595 99517595 1001 86380 86390 1
517570 99517570 1001 86380 86390 1
517688 99517688 1001 86380 86390 1
517577 99517577 1001 86380 86390 1
518297 99518297 1001 86380 86390 1
518274 99518274 1001 86380 86390 1
518789 99518789 1001 86380 86390 1
518832 99518832 1001 86380 86390 1
518764 99518764 1001 86380 86390 1
518373 99518373 1001 86380 86390 1
518504 99518504 1001 86380 86390 1
518992 99518992 1001 86380 86390 1
519137 99519137 1001 86380 86390 1
519075 99519075 1001 86380 86390 1
519676 99519676 1001 86380 86390 1
519785 99519785 1001 86380 86390 1
519618 99519618 1001 86380 86390 1
519682 99519682 1001 86380 86390 1
519750 99519750 1001 86380 86390 1
519577 99519577 1001 86380 86390 1
519409 99519409 1001 86380 86390 1
519565 99519565 1001 86380 86390 1
519488 99519488 1001 86380 86390 1
519592 99519592 1001 86380 86390 1
519425 99519425 1001 86380 86390 1
519826 99519826 1001 86380 86390 1
519956 99519956 1001 86380 86390 1
519898 99519898 1001 86380 86390 1
520016 99520016 1001 86380 86390 1
520529 99520529 1001 86380 86390 1
520481 99520481 1001 86380 86390 1
520598 99520598 1001 86380 86390 1
520534 99520534 1001 86380 86390 1
520629 99520629 1001 86380 86390 1
520283 99520283 1001 86380 86390 1
520393 99520393 1001 86380 86390 1
520264 99520264 1001 86380 86390 1
520097 99520097 1001 86380 86390 1
520072 99520072 1001 86380 86390 1
520211 99520211 1001 86380 86390 1
521409 99521409 1001 86380 86390 1
521451 99521451 1001 86380 86390 1
521271 99521271 1001 86380 86390 1
521459 99521459 1001 86380 86390 1
521415 99521415 1001 86380 86390 1
521132 99521132 1001 86380 86390 1
521262 99521262 1001 86380 86390 1
521067 99521067 1001 86380 86390 1
521199 99521199 1001 86380 86390 1
521111 99521111 1001 86380 86390 1
521189 99521189 1001 86380 86390 1
521141 99521141 1001 86380 86390 1
521016 99521016 1001 86380 86390 1
520876 99520876 1001 86380 86390 1
520892 99520892 1001 86380 86390 1
520906 99520906 1001 86380 86390 1
520854 99520854 1001 86380 86390 1
521479 99521479 1001 86380 86390 1
521571 99521571 1001 86380 86390 1
522127 99522127 1001 86380 86390 1
522248 99522248 1001 86380 86390 1
522187 99522187 1001 86380 86390 1
522053 99522053 1001 86380 86390 1
521965 99521965 1001 86380 86390 1
521968 99521968 1001 86380 86390 1
522021 99522021 1001 86380 86390 1
521750 99521750 1001 86380 86390 1
521763 99521763 1001 86380 86390 1
521751 99521751 1001 86380 86390 1
521829 99521829 1001 86380 86390 1
521687 99521687 1001 86380 86390 1
521714 99521714 1001 86380 86390 1
521830 99521830 1001 86380 86390 1
522316 99522316 1001 86380 86390 1
522379 99522379 1001 86380 86390 1
522431 99522431 1001 86380 86390 1
522939 99522939 1001 86380 86390 1
523083 99523083 1001 86380 86390 1
522970 99522970 1001 86380 86390 1
523049 99523049 1001 86380 86390 1
523002 99523002 1001 86380 86390 1
522894 99522894 1001 86380 86390 1
522899 99522899 1001 86380 86390 1
522591 99522591 1001 86380 86390 1
522529 99522529 1001 86380 86390 1
523260 99523260 1001 86380 86390 1
523173 99523173 1001 86380 86390 1
523148 99523148 1001 86380 86390 1
523866 99523866 1001 86380 86390 1
523547 99523547 1001 86380 86390 1
523712 99523712 1001 86380 86390 1
523381 99523381 1001 86380 86390 1
523407 99523407 1001 86380 86390 1
523502 99523502 1001 86380 86390 1
524063 99524063 1001 86380 86390 1
524142 99524142 1001 86380 86390 1
524040 99524040 1001 86380 86390 1
524041 99524041 1001 86380 86390 1
524760 99524760 1001 86380 86390 1
524318 99524318 1001 86380 86390 1
524191 99524191 1001 86380 86390 1
524303 99524303 1001 86380 86390 1
524951 99524951 1001 86380 86390 1
524965 99524965 1001 86380 86390 1
524877 99524877 1001 86380 86390 1
524932 99524932 1001 86380 86390 1
524947 99524947 1001 86380 86390 1
524973 99524973 1001 86380 86390 1
525535 99525535 1001 86380 86390 1
525512 99525512 1001 86380 86390 1
525476 99525476 1001 86380 86390 1
525388 99525388 1001 86380 86390 1
525161 99525161 1001 86380 86390 1
525123 99525123 1001 86380 86390 1
525061 99525061 1001 86380 86390 1
525727 99525727 1001 86380 86390 1
526349 99526349 1001 86380 86390 1
526092 99526092 1001 86380 86390 1
526034 99526034 1001 86380 86390 1
525986 99525986 1001 86380 86390 1
525935 99525935 1001 86380 86390 1
525845 99525845 1001 86380 86390 1
525806 99525806 1001 86380 86390 1
525859 99525859 1001 86380 86390 1
525914 99525914 1001 86380 86390 1
526610 99526610 1001 86380 86390 1
526495 99526495 1001 86380 86390 1
526444 99526444 1001 86380 86390 1
527174 99527174 1001 86380 86390 1
527047 99527047 1001 86380 86390 1
527124 99527124 1001 86380 86390 1
527232 99527232 1001 86380 86390 1
527235 99527235 1001 86380 86390 1
527080 99527080 1001 86380 86390 1
527172 99527172 1001 86380 86390 1
526979 99526979 1001 86380 86390 1
526879 99526879 1001 86380 86390 1
526732 99526732 1001 86380 86390 1
526658 99526658 1001 86380 86390 1
526672 99526672 1001 86380 86390 1
526815 99526815 1001 86380 86390 1
526743 99526743 1001 86380 86390 1
527260 99527260 1001 86380 86390 1
527417 99527417 1001 86380 86390 1
527406 99527406 1001 86380 86390 1
527381 99527381 1001 86380 86390 1
527318 99527318 1001 86380 86390 1
527345 99527345 1001 86380 86390 1
527334 99527334 1001 86380 86390 1
527413 99527413 1001 86380 86390 1
528050 99528050 1001 86380 86390 1
527956 99527956 1001 86380 86390 1
527691 99527691 1001 86380 86390 1
527469 99527469 1001 86380 86390 1
527511 99527511 1001 86380 86390 1
527563 99527563 1001 86380 86390 1
528255 99528255 1001 86380 86390 1
528140 99528140 1001 86380 86390 1
528090 99528090 1001 86380 86390 1
528199 99528199 1001 86380 86390 1
528136 99528136 1001 86380 86390 1
528813 99528813 1001 86380 86390 1
528870 99528870 1001 86380 86390 1
528701 99528701 1001 86380 86390 1
528739 99528739 1001 86380 86390 1
528743 99528743 1001 86380 86390 1
528707 99528707 1001 86380 86390 1
528708 99528708 1001 86380 86390 1
528618 99528618 1001 86380 86390 1
528519 99528519 1001 86380 86390 1
528512 99528512 1001 86380 86390 1
528944 99528944 1001 86380 86390 1
529099 99529099 1001 86380 86390 1
529013 99529013 1001 86380 86390 1
529726 99529726 1001 86380 86390 1
529541 99529541 1001 86380 86390 1
529671 99529671 1001 86380 86390 1
529433 99529433 1001 86380 86390 1
529472 99529472 1001 86380 86390 1
529485 99529485 1001 86380 86390 1
529371 99529371 1001 86380 86390 1
529398 99529398 1001 86380 86390 1
529360 99529360 1001 86380 86390 1
529508 99529508 1001 86380 86390 1
529153 99529153 1001 86380 86390 1
529270 99529270 1001 86380 86390 1
529274 99529274 1001 86380 86390 1
529868 99529868 1001 86380 86390 1
529848 99529848 1001 86380 86390 1
529731 99529731 1001 86380 86390 1
529916 99529916 1001 86380 86390 1
530351 99530351 1001 86380 86390 1
530441 99530441 1001 86380 86390 1
530535 99530535 1001 86380 86390 1
530498 99530498 1001 86380 86390 1
530244 99530244 1001 86380 86390 1
529986 99529986 1001 86380 86390 1
530093 99530093 1001 86380 86390 1
529993 99529993 1001 86380 86390 1
529941 99529941 1001 86380 86390 1
530033 99530033 1001 86380 86390 1
530009 99530009 1001 86380 86390 1
530739 99530739 1001 86380 86390 1
531346 99531346 1001 86380 86390 1
531356 99531356 1001 86380 86390 1
531111 99531111 1001 86380 86390 1
531164 99531164 1001 86380 86390 1
531016 99531016 1001 86380 86390 1
531095 99531095 1001 86380 86390 1
530900 99530900 1001 86380 86390 1
531499 99531499 1001 86380 86390 1
531462 99531462 1001 86380 86390 1
531501 99531501 1001 86380 86390 1
531527 99531527 1001 86380 86390 1
532085 99532085 1001 86380 86390 1
532034 99532034 1001 86380 86390 1
532101 99532101 1001 86380 86390 1
531888 99531888 1001 86380 86390 1
531992 99531992 1001 86380 86390 1
531961 99531961 1001 86380 86390 1
531613 99531613 1001 86380 86390 1
531691 99531691 1001 86380 86390 1
531737 99531737 1001 86380 86390 1
532347 99532347 1001 86380 86390 1
532342 99532342 1001 86380 86390 1
532906 99532906 1001 86380 86390 1
533008 99533008 1001 86380 86390 1
532938 99532938 1001 86380 86390 1
532991 99532991 1001 86380 86390 1
532863 99532863 1001 86380 86390 1
532903 99532903 1001 86380 86390 1
532764 99532764 1001 86380 86390 1
532821 99532821 1001 86380 86390 1
532692 99532692 1001 86380 86390 1
532627 99532627 1001 86380 86390 1
532465 99532465 1001 86380 86390 1
532428 99532428 1001 86380 86390 1
532616 99532616 1001 86380 86390 1
532448 99532448 1001 86380 86390 1
533230 99533230 1001 86380 86390 1
533130 99533130 1001 86380 86390 1
533054 99533054 1001 86380 86390 1
533790 99533790 1001 86380 86390 1
533549 99533549 1001 86380 86390 1
533486 99533486 1001 86380 86390 1
533453 99533453 1001 86380 86390 1
533334 99533334 1001 86380 86390 1
533323 99533323 1001 86380 86390 1
533925 99533925 1001 86380 86390 1
533968 99533968 1001 86380 86390 1
533879 99533879 1001 86380 86390 1
534505 99534505 1001 86380 86390 1
534482 99534482 1001 86380 86390 1
534528 99534528 1001 86380 86390 1
534338 99534338 1001 86380 86390 1
534340 99534340 1001 86380 86390 1
534423 99534423 1001 86380 86390 1
534462 99534462 1001 86380 86390 1
534295 99534295 1001 86380 86390 1
534361 99534361 1001 86380 86390 1
534194 99534194 1001 86380 86390 1
534220 99534220 1001 86380 86390 1
534156 99534156 1001 86380 86390 1
534230 99534230 1001 86380 86390 1
534713 99534713 1001 86380 86390 1
534847 99534847 1001 86380 86390 1
534873 99534873 1001 86380 86390 1
534822 99534822 1001 86380 86390 1
535447 99535447 1001 86380 86390 1
535483 99535483 1001 86380 86390 1
535334 99535334 1001 86380 86390 1
535403 99535403 1001 86380 86390 1
535391 99535391 1001 86380 86390 1
535224 99535224 1001 86380 86390 1
534917 99534917 1001 86380 86390 1
534921 99534921 1001 86380 86390 1
535077 99535077 1001 86380 86390 1
534899 99534899 1001 86380 86390 1
534890 99534890 1001 86380 86390 1
535564 99535564 1001 86380 86390 1
535629 99535629 1001 86380 86390 1
536304 99536304 1001 86380 86390 1
536226 99536226 1001 86380 86390 1
536203 99536203 1001 86380 86390 1
536153 99536153 1001 86380 86390 1
535958 99535958 1001 86380 86390 1
535849 99535849 1001 86380 86390 1
535889 99535889 1001 86380 86390 1
536387 99536387 1001 86380 86390 1
536466 99536466 1001 86380 86390 1
536485 99536485 1001 86380 86390 1
537160 99537160 1001 86380 86390 1
536983 99536983 1001 86380 86390 1
537050 99537050 1001 86380 86390 1
537013 99537013 1001 86380 86390 1
537026 99537026 1001 86380 86390 1
536881 99536881 1001 86380 86390 1
536899 99536899 1001 86380 86390 1
536810 99536810 1001 86380 86390 1
536926 99536926 1001 86380 86390 1
536928 99536928 1001 86380 86390 1
536890 99536890 1001 86380 86390 1
536562 99536562 1001 86380 86390 1
537365 99537365 1001 86380 86390 1
537865 99537865 1001 86380 86390 1
537827 99537827 1001 86380 86390 1
537894 99537894 1001 86380 86390 1
537818 99537818 1001 86380 86390 1
537950 99537950 1001 86380 86390 1
537589 99537589 1001 86380 86390 1
537719 99537719 1001 86380 86390 1
537669 99537669 1001 86380 86390 1
537606 99537606 1001 86380 86390 1
537607 99537607 1001 86380 86390 1
537672 99537672 1001 86380 86390 1
537660 99537660 1001 86380 86390 1
537648 99537648 1001 86380 86390 1
537556 99537556 1001 86380 86390 1
538053 99538053 1001 86380 86390 1
538714 99538714 1001 86380 86390 1
538472 99538472 1001 86380 86390 1
538607 99538607 1001 86380 86390 1
538517 99538517 1001 86380 86390 1
538276 99538276 1001 86380 86390 1
538383 99538383 1001 86380 86390 1
538886 99538886 1001 86380 86390 1
538990 99538990 1001 86380 86390 1
538887 99538887 1001 86380 86390 1
538928 99538928 1001 86380 86390 1
539566 99539566 1001 86380 86390 1
539641 99539641 1001 86380 86390 1
539479 99539479 1001 86380 86390 1
539289 99539289 1001 86380 86390 1
539159 99539159 1001 86380 86390 1
539705 99539705 1001 86380 86390 1
539827 99539827 1001 86380 86390 1
539686 99539686 1001 86380 86390 1
539777 99539777 1001 86380 86390 1
539675 99539675 1001 86380 86390 1
539844 99539844 1001 86380 86390 1
540292 99540292 1001 86380 86390 1
540297 99540297 1001 86380 86390 1
540362 99540362 1001 86380 86390 1
540203 99540203 1001 86380 86390 1
540141 99540141 1001 86380 86390 1
539872 99539872 1001 86380 86390 1
539859 99539859 1001 86380 86390 1
539851 99539851 1001 86380 86390 1
539894 99539894 1001 86380 86390 1
540051 99540051 1001 86380 86390 1
540013 99540013 1001 86380 86390 1
540628 99540628 1001 86380 86390 1
540670 99540670 1001 86380 86390 1
541167 99541167 1001 86380 86390 1
541199 99541199 1001 86380 86390 1
540858 99540858 1001 86380 86390 1
540748 99540748 1001 86380 86390 1
541481 99541481 1001 86380 86390 1
541367 99541367 1001 86380 86390 1
542087 99542087 1001 86380 86390 1
541996 99541996 1001 86380 86390 1
542064 99542064 1001 86380 86390 1
542114 99542114 1001 86380 86390 1
541890 99541890 1001 86380 86390 1
541792 99541792 1001 86380 86390 1
541527 99541527 1001 86380 86390 1
541553 99541553 1001 86380 86390 1
541610 99541610 1001 86380 86390 1
542136 99542136 1001 86380 86390 1
542924 99542924 1001 86380 86390 1
542836 99542836 1001 86380 86390 1
542653 99542653 1001 86380 86390 1
542521 99542521 1001 86380 86390 1
542328 99542328 1001 86380 86390 1
542445 99542445 1001 86380 86390 1
542358 99542358 1001 86380 86390 1
542516 99542516 1001 86380 86390 1
543024 99543024 1001 86380 86390 1
543012 99543012 1001 86380 86390 1
543117 99543117 1001 86380 86390 1
543105 99543105 1001 86380 86390 1
543599 99543599 1001 86380 86390 1
543627 99543627 1001 86380 86390 1
543475 99543475 1001 86380 86390 1
543373 99543373 1001 86380 86390 1
543512 99543512 1001 86380 86390 1
543436 99543436 1001 86380 86390 1
543313 99543313 1001 86380 86390 1
543937 99543937 1001 86380 86390 1
543899 99543899 1001 86380 86390 1
543977 99543977 1001 86380 86390 1
543851 99543851 1001 86380 86390 1
543871 99543871 1001 86380 86390 1
543923 99543923 1001 86380 86390 1
544482 99544482 1001 86380 86390 1
544561 99544561 1001 86380 86390 1
544571 99544571 1001 86380 86390 1
544354 99544354 1001 86380 86390 1
544238 99544238 1001 86380 86390 1
544232 99544232 1001 86380 86390 1
544193 99544193 1001 86380 86390 1
544391 99544391 1001 86380 86390 1
544739 99544739 1001 86380 86390 1
544717 99544717 1001 86380 86390 1
544721 99544721 1001 86380 86390 1
511859 791 1001 60267 60566 1
514469 766 1002 65011 71480 1
537082 734 1001 70252 70551 1
400179 99400179 1001 86380 86390 1
400367 99400367 1001 86380 86390 1
400462 99400462 1001 86380 86390 1
400586 99400586 1001 86380 86390 1
400704 99400704 1001 86380 86390 1
400657 99400657 1001 86380 86390 1
400883 99400883 1001 86380 86390 1
401216 99401216 1001 86380 86390 1
401360 99401360 1001 86380 86390 1
401324 99401324 1001 86380 86390 1
401348 99401348 1001 86380 86390 1
401575 99401575 1001 86380 86390 1
401543 99401543 1001 86380 86390 1
401740 99401740 1001 86380 86390 1
401963 99401963 1001 86380 86390 1
402185 99402185 1001 86380 86390 1
402384 99402384 1001 86380 86390 1
402512 99402512 1001 86380 86390 1
402738 99402738 1001 86380 86390 1
402921 99402921 1001 86380 86390 1
403008 99403008 1001 86380 86390 1
403327 99403327 1001 86380 86390 1
403341 99403341 1001 86380 86390 1
403562 99403562 1001 86380 86390 1
403582 99403582 1001 86380 86390 1
403907 99403907 1001 86380 86390 1
403984 99403984 1001 86380 86390 1
403942 99403942 1001 86380 86390 1
404062 99404062 1001 86380 86390 1
404127 99404127 1001 86380 86390 1
404165 99404165 1001 86380 86390 1
404212 99404212 1001 86380 86390 1
404238 99404238 1001 86380 86390 1
404460 99404460 1001 86380 86390 1
404606 99404606 1001 86380 86390 1
404644 99404644 1001 86380 86390 1
404848 99404848 1001 86380 86390 1
404790 99404790 1001 86380 86390 1
405015 99405015 1001 86380 86390 1
405194 99405194 1001 86380 86390 1
405123 99405123 1001 86380 86390 1
405228 99405228 1001 86380 86390 1
405375 99405375 1001 86380 86390 1
405433 99405433 1001 86380 86390 1
405573 99405573 1001 86380 86390 1
405983 99405983 1001 86380 86390 1
405876 99405876 1001 86380 86390 1
406115 99406115 1001 86380 86390 1
406315 99406315 1001 86380 86390 1
406426 99406426 1001 86380 86390 1
406417 99406417 1001 86380 86390 1
406631 99406631 1001 86380 86390 1
406650 99406650 1001 86380 86390 1
406711 99406711 1001 86380 86390 1
406776 99406776 1001 86380 86390 1
406806 99406806 1001 86380 86390 1
406807 99406807 1001 86380 86390 1
406873 99406873 1001 86380 86390 1
406860 99406860 1001 86380 86390 1
407218 99407218 1001 86380 86390 1
407149 99407149 1001 86380 86390 1
407251 99407251 1001 86380 86390 1
407443 99407443 1001 86380 86390 1
407370 99407370 1001 86380 86390 1
407427 99407427 1001 86380 86390 1
407518 99407518 1001 86380 86390 1
407445 99407445 1001 86380 86390 1
407705 99407705 1001 86380 86390 1
407895 99407895 1001 86380 86390 1
407957 99407957 1001 86380 86390 1
408172 99408172 1001 86380 86390 1
408178 99408178 1001 86380 86390 1
408249 99408249 1001 86380 86390 1
408331 99408331 1001 86380 86390 1
408456 99408456 1001 86380 86390 1
408568 99408568 1001 86380 86390 1
408714 99408714 1001 86380 86390 1
409007 99409007 1001 86380 86390 1
409150 99409150 1001 86380 86390 1
409225 99409225 1001 86380 86390 1
409557 99409557 1001 86380 86390 1
409803 99409803 1001 86380 86390 1
410159 99410159 1001 86380 86390 1
410246 99410246 1001 86380 86390 1
410799 99410799 1001 86380 86390 1
411282 99411282 1001 86380 86390 1
411265 99411265 1001 86380 86390 1
411364 99411364 1001 86380 86390 1
411672 99411672 1001 86380 86390 1
411971 99411971 1001 86380 86390 1
412455 99412455 1001 86380 86390 1
412387 99412387 1001 86380 86390 1
413383 99413383 1001 86380 86390 1
413508 99413508 1001 86380 86390 1
413063 99413063 1001 86380 86390 1
412892 99412892 1001 86380 86390 1
413120 99413120 1001 86380 86390 1
413153 99413153 1001 86380 86390 1
413028 99413028 1001 86380 86390 1
412749 99412749 1001 86380 86390 1
412777 99412777 1001 86380 86390 1
412804 99412804 1001 86380 86390 1
413937 99413937 1001 86380 86390 1
414107 99414107 1001 86380 86390 1
415121 99415121 1001 86380 86390 1
415228 99415228 1001 86380 86390 1
415295 99415295 1001 86380 86390 1
414577 99414577 1001 86380 86390 1
414788 99414788 1001 86380 86390 1
414585 99414585 1001 86380 86390 1
414423 99414423 1001 86380 86390 1
414460 99414460 1001 86380 86390 1
414482 99414482 1001 86380 86390 1
414197 99414197 1001 86380 86390 1
415381 99415381 1001 86380 86390 1
416792 99416792 1001 86380 86390 1
416820 99416820 1001 86380 86390 1
416850 99416850 1001 86380 86390 1
416810 99416810 1001 86380 86390 1
416751 99416751 1001 86380 86390 1
416247 99416247 1001 86380 86390 1
416574 99416574 1001 86380 86390 1
416432 99416432 1001 86380 86390 1
416250 99416250 1001 86380 86390 1
416491 99416491 1001 86380 86390 1
415726 99415726 1001 86380 86390 1
417025 99417025 1001 86380 86390 1
417236 99417236 1001 86380 86390 1
417078 99417078 1001 86380 86390 1
417238 99417238 1001 86380 86390 1
417127 99417127 1001 86380 86390 1
417410 99417410 1001 86380 86390 1
418651 99418651 1001 86380 86390 1
418734 99418734 1001 86380 86390 1
418694 99418694 1001 86380 86390 1
418492 99418492 1001 86380 86390 1
418783 99418783 1001 86380 86390 1
418449 99418449 1001 86380 86390 1
418375 99418375 1001 86380 86390 1
418139 99418139 1001 86380 86390 1
418091 99418091 1001 86380 86390 1
418123 99418123 1001 86380 86390 1
417820 99417820 1001 86380 86390 1
417835 99417835 1001 86380 86390 1
418939 99418939 1001 86380 86390 1
420406 99420406 1001 86380 86390 1
420184 99420184 1001 86380 86390 1
420420 99420420 1001 86380 86390 1
420422 99420422 1001 86380 86390 1
419906 99419906 1001 86380 86390 1
419730 99419730 1001 86380 86390 1
419952 99419952 1001 86380 86390 1
419652 99419652 1001 86380 86390 1
419491 99419491 1001 86380 86390 1
419610 99419610 1001 86380 86390 1
419417 99419417 1001 86380 86390 1
419312 99419312 1001 86380 86390 1
420751 99420751 1001 86380 86390 1
420558 99420558 1001 86380 86390 1
421740 99421740 1001 86380 86390 1
421928 99421928 1001 86380 86390 1
421951 99421951 1001 86380 86390 1
421282 99421282 1001 86380 86390 1
421332 99421332 1001 86380 86390 1
421420 99421420 1001 86380 86390 1
421174 99421174 1001 86380 86390 1
420948 99420948 1001 86380 86390 1
420871 99420871 1001 86380 86390 1
420909 99420909 1001 86380 86390 1
422244 99422244 1001 86380 86390 1
422394 99422394 1001 86380 86390 1
423337 99423337 1001 86380 86390 1
423521 99423521 1001 86380 86390 1
423623 99423623 1001 86380 86390 1
423038 99423038 1001 86380 86390 1
423053 99423053 1001 86380 86390 1
423190 99423190 1001 86380 86390 1
422775 99422775 1001 86380 86390 1
422882 99422882 1001 86380 86390 1
422534 99422534 1001 86380 86390 1
424118 99424118 1001 86380 86390 1
424100 99424100 1001 86380 86390 1
423835 99423835 1001 86380 86390 1
424109 99424109 1001 86380 86390 1
425035 99425035 1001 86380 86390 1
425070 99425070 1001 86380 86390 1
425296 99425296 1001 86380 86390 1
424262 99424262 1001 86380 86390 1
424205 99424205 1001 86380 86390 1
425523 99425523 1001 86380 86390 1
426853 99426853 1001 86380 86390 1
426833 99426833 1001 86380 86390 1
426604 99426604 1001 86380 86390 1
426539 99426539 1001 86380 86390 1
426060 99426060 1001 86380 86390 1
427127 99427127 1001 86380 86390 1
427384 99427384 1001 86380 86390 1
428552 99428552 1001 86380 86390 1
428601 99428601 1001 86380 86390 1
428390 99428390 1001 86380 86390 1
428039 99428039 1001 86380 86390 1
427972 99427972 1001 86380 86390 1
428065 99428065 1001 86380 86390 1
428053 99428053 1001 86380 86390 1
428247 99428247 1001 86380 86390 1
427550 99427550 1001 86380 86390 1
427674 99427674 1001 86380 86390 1
429156 99429156 1001 86380 86390 1
428847 99428847 1001 86380 86390 1
430243 99430243 1001 86380 86390 1
429999 99429999 1001 86380 86390 1
430158 99430158 1001 86380 86390 1
429908 99429908 1001 86380 86390 1
429641 99429641 1001 86380 86390 1
429731 99429731 1001 86380 86390 1
429522 99429522 1001 86380 86390 1
429552 99429552 1001 86380 86390 1
429398 99429398 1001 86380 86390 1
429280 99429280 1001 86380 86390 1
429340 99429340 1001 86380 86390 1
430532 99430532 1001 86380 86390 1
431651 99431651 1001 86380 86390 1
431699 99431699 1001 86380 86390 1
431752 99431752 1001 86380 86390 1
431807 99431807 1001 86380 86390 1
431477 99431477 1001 86380 86390 1
430934 99430934 1001 86380 86390 1
431141 99431141 1001 86380 86390 1
431258 99431258 1001 86380 86390 1
432331 99432331 1001 86380 86390 1
432480 99432480 1001 86380 86390 1
433364 99433364 1001 86380 86390 1
433439 99433439 1001 86380 86390 1
433641 99433641 1001 86380 86390 1
433326 99433326 1001 86380 86390 1
433449 99433449 1001 86380 86390 1
433334 99433334 1001 86380 86390 1
432933 99432933 1001 86380 86390 1
433290 99433290 1001 86380 86390 1
433313 99433313 1001 86380 86390 1
432715 99432715 1001 86380 86390 1
433750 99433750 1001 86380 86390 1
433830 99433830 1001 86380 86390 1
433969 99433969 1001 86380 86390 1
433809 99433809 1001 86380 86390 1
435372 99435372 1001 86380 86390 1
435335 99435335 1001 86380 86390 1
434739 99434739 1001 86380 86390 1
434612 99434612 1001 86380 86390 1
434450 99434450 1001 86380 86390 1
434300 99434300 1001 86380 86390 1
435722 99435722 1001 86380 86390 1
436874 99436874 1001 86380 86390 1
437093 99437093 1001 86380 86390 1
436493 99436493 1001 86380 86390 1
436709 99436709 1001 86380 86390 1
436730 99436730 1001 86380 86390 1
436463 99436463 1001 86380 86390 1
436621 99436621 1001 86380 86390 1
435973 99435973 1001 86380 86390 1
435909 99435909 1001 86380 86390 1
437241 99437241 1001 86380 86390 1
300332 99300332 1001 86380 86390 1
300372 99300372 1001 86380 86390 1
300502 99300502 1001 86380 86390 1
300515 99300515 1001 86380 86390 1
300187 99300187 1001 86380 86390 1
300266 99300266 1001 86380 86390 1
300127 99300127 1001 86380 86390 1
300210 99300210 1001 86380 86390 1
300887 99300887 1001 86380 86390 1
300902 99300902 1001 86380 86390 1
301440 99301440 1001 86380 86390 1
301443 99301443 1001 86380 86390 1
301433 99301433 1001 86380 86390 1
301383 99301383 1001 86380 86390 1
301515 99301515 1001 86380 86390 1
301236 99301236 1001 86380 86390 1
301212 99301212 1001 86380 86390 1
301303 99301303 1001 86380 86390 1
301319 99301319 1001 86380 86390 1
301129 99301129 1001 86380 86390 1
301109 99301109 1001 86380 86390 1
300969 99300969 1001 86380 86390 1
301023 99301023 1001 86380 86390 1
302192 99302192 1001 86380 86390 1
302257 99302257 1001 86380 86390 1
302225 99302225 1001 86380 86390 1
302166 99302166 1001 86380 86390 1
302102 99302102 1001 86380 86390 1
302027 99302027 1001 86380 86390 1
302028 99302028 1001 86380 86390 1
301826 99301826 1001 86380 86390 1
301955 99301955 1001 86380 86390 1
301764 99301764 1001 86380 86390 1
303190 99303190 1001 86380 86390 1
303062 99303062 1001 86380 86390 1
302797 99302797 1001 86380 86390 1
302824 99302824 1001 86380 86390 1
302876 99302876 1001 86380 86390 1
302941 99302941 1001 86380 86390 1
302954 99302954 1001 86380 86390 1
302968 99302968 1001 86380 86390 1
302970 99302970 1001 86380 86390 1
302895 99302895 1001 86380 86390 1
302703 99302703 1001 86380 86390 1
302717 99302717 1001 86380 86390 1
302642 99302642 1001 86380 86390 1
302709 99302709 1001 86380 86390 1
302620 99302620 1001 86380 86390 1
303321 99303321 1001 86380 86390 1
303246 99303246 1001 86380 86390 1
303341 99303341 1001 86380 86390 1
303305 99303305 1001 86380 86390 1
303331 99303331 1001 86380 86390 1
303918 99303918 1001 86380 86390 1
303984 99303984 1001 86380 86390 1
304011 99304011 1001 86380 86390 1
303885 99303885 1001 86380 86390 1
303990 99303990 1001 86380 86390 1
303874 99303874 1001 86380 86390 1
303851 99303851 1001 86380 86390 1
303969 99303969 1001 86380 86390 1
303725 99303725 1001 86380 86390 1
303624 99303624 1001 86380 86390 1
303644 99303644 1001 86380 86390 1
303595 99303595 1001 86380 86390 1
303443 99303443 1001 86380 86390 1
303562 99303562 1001 86380 86390 1
303589 99303589 1001 86380 86390 1
303527 99303527 1001 86380 86390 1
304117 99304117 1001 86380 86390 1
304066 99304066 1001 86380 86390 1
304720 99304720 1001 86380 86390 1
304837 99304837 1001 86380 86390 1
304788 99304788 1001 86380 86390 1
304838 99304838 1001 86380 86390 1
304763 99304763 1001 86380 86390 1
304742 99304742 1001 86380 86390 1
304512 99304512 1001 86380 86390 1
304655 99304655 1001 86380 86390 1
304502 99304502 1001 86380 86390 1
304584 99304584 1001 86380 86390 1
304455 99304455 1001 86380 86390 1
304637 99304637 1001 86380 86390 1
304395 99304395 1001 86380 86390 1
304436 99304436 1001 86380 86390 1
304284 99304284 1001 86380 86390 1
304860 99304860 1001 86380 86390 1
305036 99305036 1001 86380 86390 1
305645 99305645 1001 86380 86390 1
305471 99305471 1001 86380 86390 1
305399 99305399 1001 86380 86390 1
305106 99305106 1001 86380 86390 1
305173 99305173 1001 86380 86390 1
500115 99500115 1001 86380 86390 1
500039 99500039 1001 86380 86390 1
500162 99500162 1001 86380 86390 1
500638 99500638 1001 86380 86390 1
500627 99500627 1001 86380 86390 1
500693 99500693 1001 86380 86390 1
500576 99500576 1001 86380 86390 1
500526 99500526 1001 86380 86390 1
500350 99500350 1001 86380 86390 1
500207 99500207 1001 86380 86390 1
500261 99500261 1001 86380 86390 1
500394 99500394 1001 86380 86390 1
500291 99500291 1001 86380 86390 1
500216 99500216 1001 86380 86390 1
500875 99500875 1001 86380 86390 1
500991 99500991 1001 86380 86390 1
501533 99501533 1001 86380 86390 1
501470 99501470 1001 86380 86390 1
501387 99501387 1001 86380 86390 1
501112 99501112 1001 86380 86390 1
501023 99501023 1001 86380 86390 1
501054 99501054 1001 86380 86390 1
501743 99501743 1001 86380 86390 1
501705 99501705 1001 86380 86390 1
501802 99501802 1001 86380 86390 1
502186 99502186 1001 86380 86390 1
502189 99502189 1001 86380 86390 1
501886 99501886 1001 86380 86390 1
502029 99502029 1001 86380 86390 1
501870 99501870 1001 86380 86390 1
502544 99502544 1001 86380 86390 1
502636 99502636 1001 86380 86390 1
502496 99502496 1001 86380 86390 1
502499 99502499 1001 86380 86390 1
502616 99502616 1001 86380 86390 1
503247 99503247 1001 86380 86390 1
503184 99503184 1001 86380 86390 1
503187 99503187 1001 86380 86390 1
503149 99503149 1001 86380 86390 1
502923 99502923 1001 86380 86390 1
503019 99503019 1001 86380 86390 1
502762 99502762 1001 86380 86390 1
502769 99502769 1001 86380 86390 1
502810 99502810 1001 86380 86390 1
503373 99503373 1001 86380 86390 1
504081 99504081 1001 86380 86390 1
503941 99503941 1001 86380 86390 1
504061 99504061 1001 86380 86390 1
504075 99504075 1001 86380 86390 1
504105 99504105 1001 86380 86390 1
504051 99504051 1001 86380 86390 1
503836 99503836 1001 86380 86390 1
503735 99503735 1001 86380 86390 1
503601 99503601 1001 86380 86390 1
503538 99503538 1001 86380 86390 1
503656 99503656 1001 86380 86390 1
503682 99503682 1001 86380 86390 1
503515 99503515 1001 86380 86390 1
503516 99503516 1001 86380 86390 1
503611 99503611 1001 86380 86390 1
504245 99504245 1001 86380 86390 1
504258 99504258 1001 86380 86390 1
504171 99504171 1001 86380 86390 1
504146 99504146 1001 86380 86390 1
504214 99504214 1001 86380 86390 1
504150 99504150 1001 86380 86390 1
504205 99504205 1001 86380 86390 1
504858 99504858 1001 86380 86390 1
504731 99504731 1001 86380 86390 1
504351 99504351 1001 86380 86390 1
504394 99504394 1001 86380 86390 1
505012 99505012 1001 86380 86390 1
505064 99505064 1001 86380 86390 1
505694 99505694 1001 86380 86390 1
505752 99505752 1001 86380 86390 1
505638 99505638 1001 86380 86390 1
505757 99505757 1001 86380 86390 1
505654 99505654 1001 86380 86390 1
505377 99505377 1001 86380 86390 1
505392 99505392 1001 86380 86390 1
505419 99505419 1001 86380 86390 1
505230 99505230 1001 86380 86390 1
505259 99505259 1001 86380 86390 1
505275 99505275 1001 86380 86390 1
505278 99505278 1001 86380 86390 1
505937 99505937 1001 86380 86390 1
505822 99505822 1001 86380 86390 1
505784 99505784 1001 86380 86390 1
505786 99505786 1001 86380 86390 1
505931 99505931 1001 86380 86390 1
506456 99506456 1001 86380 86390 1
506567 99506567 1001 86380 86390 1
506215 99506215 1001 86380 86390 1
506242 99506242 1001 86380 86390 1
505988 99505988 1001 86380 86390 1
506717 99506717 1001 86380 86390 1
506787 99506787 1001 86380 86390 1
507282 99507282 1001 86380 86390 1
507273 99507273 1001 86380 86390 1
507266 99507266 1001 86380 86390 1
507100 99507100 1001 86380 86390 1
507183 99507183 1001 86380 86390 1
507174 99507174 1001 86380 86390 1
507019 99507019 1001 86380 86390 1
506840 99506840 1001 86380 86390 1
506978 99506978 1001 86380 86390 1
507589 99507589 1001 86380 86390 1
507504 99507504 1001 86380 86390 1
507968 99507968 1001 86380 86390 1
508012 99508012 1001 86380 86390 1
508303 99508303 1001 86380 86390 1
508384 99508384 1001 86380 86390 1
508438 99508438 1001 86380 86390 1
508934 99508934 1001 86380 86390 1
509026 99509026 1001 86380 86390 1
508848 99508848 1001 86380 86390 1
508709 99508709 1001 86380 86390 1
508493 99508493 1001 86380 86390 1
508614 99508614 1001 86380 86390 1
508605 99508605 1001 86380 86390 1
508631 99508631 1001 86380 86390 1
509708 99509708 1001 86380 86390 1
509817 99509817 1001 86380 86390 1
509757 99509757 1001 86380 86390 1
509861 99509861 1001 86380 86390 1
509610 99509610 1001 86380 86390 1
509507 99509507 1001 86380 86390 1
509624 99509624 1001 86380 86390 1
509439 99509439 1001 86380 86390 1
509323 99509323 1001 86380 86390 1
509365 99509365 1001 86380 86390 1
510084 99510084 1001 86380 86390 1
509956 99509956 1001 86380 86390 1
509972 99509972 1001 86380 86390 1
509908 99509908 1001 86380 86390 1
509987 99509987 1001 86380 86390 1
510624 99510624 1001 86380 86390 1
510566 99510566 1001 86380 86390 1
510661 99510661 1001 86380 86390 1
510368 99510368 1001 86380 86390 1
510399 99510399 1001 86380 86390 1
510465 99510465 1001 86380 86390 1
510350 99510350 1001 86380 86390 1
510273 99510273 1001 86380 86390 1
510118 99510118 1001 86380 86390 1
510745 99510745 1001 86380 86390 1
511401 99511401 1001 86380 86390 1
511524 99511524 1001 86380 86390 1
511507 99511507 1001 86380 86390 1
511405 99511405 1001 86380 86390 1
511471 99511471 1001 86380 86390 1
511409 99511409 1001 86380 86390 1
511247 99511247 1001 86380 86390 1
511316 99511316 1001 86380 86390 1
511742 99511742 1001 86380 86390 1
512351 99512351 1001 86380 86390 1
512179 99512179 1001 86380 86390 1
512097 99512097 1001 86380 86390 1
512113 99512113 1001 86380 86390 1
512023 99512023 1001 86380 86390 1
512025 99512025 1001 86380 86390 1
511988 99511988 1001 86380 86390 1
512002 99512002 1001 86380 86390 1
512145 99512145 1001 86380 86390 1
511811 99511811 1001 86380 86390 1
511804 99511804 1001 86380 86390 1
512493 99512493 1001 86380 86390 1
512571 99512571 1001 86380 86390 1
512533 99512533 1001 86380 86390 1
512564 99512564 1001 86380 86390 1
512477 99512477 1001 86380 86390 1
513169 99513169 1001 86380 86390 1
513086 99513086 1001 86380 86390 1
513048 99513048 1001 86380 86390 1
513198 99513198 1001 86380 86390 1
512820 99512820 1001 86380 86390 1
512901 99512901 1001 86380 86390 1
512967 99512967 1001 86380 86390 1
512814 99512814 1001 86380 86390 1
512998 99512998 1001 86380 86390 1
512663 99512663 1001 86380 86390 1
512729 99512729 1001 86380 86390 1
512669 99512669 1001 86380 86390 1
513209 99513209 1001 86380 86390 1
513802 99513802 1001 86380 86390 1
513675 99513675 1001 86380 86390 1
513746 99513746 1001 86380 86390 1
513534 99513534 1001 86380 86390 1
513459 99513459 1001 86380 86390 1
514176 99514176 1001 86380 86390 1
514204 99514204 1001 86380 86390 1
514756 99514756 1001 86380 86390 1
514617 99514617 1001 86380 86390 1
514541 99514541 1001 86380 86390 1
514292 99514292 1001 86380 86390 1
514421 99514421 1001 86380 86390 1
514434 99514434 1001 86380 86390 1
514397 99514397 1001 86380 86390 1
514269 99514269 1001 86380 86390 1
514325 99514325 1001 86380 86390 1
514442 99514442 1001 86380 86390 1
515682 99515682 1001 86380 86390 1
515491 99515491 1001 86380 86390 1
515505 99515505 1001 86380 86390 1
515531 99515531 1001 86380 86390 1
515660 99515660 1001 86380 86390 1
515487 99515487 1001 86380 86390 1
515413 99515413 1001 86380 86390 1
515408 99515408 1001 86380 86390 1
515399 99515399 1001 86380 86390 1
515089 99515089 1001 86380 86390 1
515082 99515082 1001 86380 86390 1
515256 99515256 1001 86380 86390 1
515734 99515734 1001 86380 86390 1
515816 99515816 1001 86380 86390 1
515705 99515705 1001 86380 86390 1
516408 99516408 1001 86380 86390 1
516401 99516401 1001 86380 86390 1
516313 99516313 1001 86380 86390 1
516377 99516377 1001 86380 86390 1
516149 99516149 1001 86380 86390 1
516215 99516215 1001 86380 86390 1
516209 99516209 1001 86380 86390 1
516173 99516173 1001 86380 86390 1
516547 99516547 1001 86380 86390 1
516573 99516573 1001 86380 86390 1
516521 99516521 1001 86380 86390 1
516561 99516561 1001 86380 86390 1
516566 99516566 1001 86380 86390 1
517246 99517246 1001 86380 86390 1
517320 99517320 1001 86380 86390 1
517243 99517243 1001 86380 86390 1
517256 99517256 1001 86380 86390 1
516962 99516962 1001 86380 86390 1
516897 99516897 1001 86380 86390 1
516732 99516732 1001 86380 86390 1
516864 99516864 1001 86380 86390 1
516763 99516763 1001 86380 86390 1
516765 99516765 1001 86380 86390 1
517463 99517463 1001 86380 86390 1
517366 99517366 1001 86380 86390 1
517483 99517483 1001 86380 86390 1
517487 99517487 1001 86380 86390 1
517410 99517410 1001 86380 86390 1
518103 99518103 1001 86380 86390 1
518138 99518138 1001 86380 86390 1
518016 99518016 1001 86380 86390 1
517724 99517724 1001 86380 86390 1
517621 99517621 1001 86380 86390 1
517726 99517726 1001 86380 86390 1
518250 99518250 1001 86380 86390 1
518306 99518306 1001 86380 86390 1
518165 99518165 1001 86380 86390 1
518178 99518178 1001 86380 86390 1
518217 99518217 1001 86380 86390 1
518785 99518785 1001 86380 86390 1
518931 99518931 1001 86380 86390 1
518817 99518817 1001 86380 86390 1
518731 99518731 1001 86380 86390 1
518721 99518721 1001 86380 86390 1
518685 99518685 1001 86380 86390 1
518525 99518525 1001 86380 86390 1
518409 99518409 1001 86380 86390 1
518452 99518452 1001 86380 86390 1
518429 99518429 1001 86380 86390 1
518495 99518495 1001 86380 86390 1
519024 99519024 1001 86380 86390 1
519074 99519074 1001 86380 86390 1
519651 99519651 1001 86380 86390 1
519562 99519562 1001 86380 86390 1
519588 99519588 1001 86380 86390 1
519554 99519554 1001 86380 86390 1
519330 99519330 1001 86380 86390 1
519917 99519917 1001 86380 86390 1
519912 99519912 1001 86380 86390 1
520500 99520500 1001 86380 86390 1
520590 99520590 1001 86380 86390 1
520493 99520493 1001 86380 86390 1
520416 99520416 1001 86380 86390 1
520340 99520340 1001 86380 86390 1
520190 99520190 1001 86380 86390 1
520152 99520152 1001 86380 86390 1
520194 99520194 1001 86380 86390 1
520029 99520029 1001 86380 86390 1
520809 99520809 1001 86380 86390 1
520828 99520828 1001 86380 86390 1
521406 99521406 1001 86380 86390 1
521449 99521449 1001 86380 86390 1
521410 99521410 1001 86380 86390 1
521106 99521106 1001 86380 86390 1
521094 99521094 1001 86380 86390 1
521124 99521124 1001 86380 86390 1
521062 99521062 1001 86380 86390 1
521205 99521205 1001 86380 86390 1
521207 99521207 1001 86380 86390 1
520988 99520988 1001 86380 86390 1
520965 99520965 1001 86380 86390 1
521018 99521018 1001 86380 86390 1
520909 99520909 1001 86380 86390 1
521614 99521614 1001 86380 86390 1
521657 99521657 1001 86380 86390 1
522113 99522113 1001 86380 86390 1
522235 99522235 1001 86380 86390 1
521906 99521906 1001 86380 86390 1
522076 99522076 1001 86380 86390 1
521885 99521885 1001 86380 86390 1
521963 99521963 1001 86380 86390 1
521953 99521953 1001 86380 86390 1
521979 99521979 1001 86380 86390 1
521955 99521955 1001 86380 86390 1
521994 99521994 1001 86380 86390 1
522046 99522046 1001 86380 86390 1
521775 99521775 1001 86380 86390 1
521703 99521703 1001 86380 86390 1
521679 99521679 1001 86380 86390 1
521811 99521811 1001 86380 86390 1
522386 99522386 1001 86380 86390 1
522452 99522452 1001 86380 86390 1
522376 99522376 1001 86380 86390 1
522300 99522300 1001 86380 86390 1
522966 99522966 1001 86380 86390 1
522916 99522916 1001 86380 86390 1
523008 99523008 1001 86380 86390 1
522720 99522720 1001 86380 86390 1
522866 99522866 1001 86380 86390 1
522869 99522869 1001 86380 86390 1
522884 99522884 1001 86380 86390 1
522611 99522611 1001 86380 86390 1
522547 99522547 1001 86380 86390 1
523236 99523236 1001 86380 86390 1
523257 99523257 1001 86380 86390 1
523817 99523817 1001 86380 86390 1
523832 99523832 1001 86380 86390 1
523898 99523898 1001 86380 86390 1
523873 99523873 1001 86380 86390 1
523922 99523922 1001 86380 86390 1
523783 99523783 1001 86380 86390 1
523786 99523786 1001 86380 86390 1
523828 99523828 1001 86380 86390 1
523571 99523571 1001 86380 86390 1
523600 99523600 1001 86380 86390 1
523680 99523680 1001 86380 86390 1
523707 99523707 1001 86380 86390 1
523696 99523696 1001 86380 86390 1
523391 99523391 1001 86380 86390 1
523354 99523354 1001 86380 86390 1
523424 99523424 1001 86380 86390 1
523515 99523515 1001 86380 86390 1
523947 99523947 1001 86380 86390 1
524767 99524767 1001 86380 86390 1
524668 99524668 1001 86380 86390 1
524733 99524733 1001 86380 86390 1
524660 99524660 1001 86380 86390 1
524714 99524714 1001 86380 86390 1
524384 99524384 1001 86380 86390 1
524449 99524449 1001 86380 86390 1
524477 99524477 1001 86380 86390 1
524559 99524559 1001 86380 86390 1
524421 99524421 1001 86380 86390 1
524341 99524341 1001 86380 86390 1
524975 99524975 1001 86380 86390 1
524850 99524850 1001 86380 86390 1
525559 99525559 1001 86380 86390 1
525420 99525420 1001 86380 86390 1
525433 99525433 1001 86380 86390 1
525515 99525515 1001 86380 86390 1
525304 99525304 1001 86380 86390 1
525201 99525201 1001 86380 86390 1
525334 99525334 1001 86380 86390 1
525322 99525322 1001 86380 86390 1
525070 99525070 1001 86380 86390 1
525032 99525032 1001 86380 86390 1
525021 99525021 1001 86380 86390 1
525139 99525139 1001 86380 86390 1
525153 99525153 1001 86380 86390 1
525752 99525752 1001 86380 86390 1
525651 99525651 1001 86380 86390 1
525626 99525626 1001 86380 86390 1
525795 99525795 1001 86380 86390 1
526336 99526336 1001 86380 86390 1
526395 99526395 1001 86380 86390 1
526406 99526406 1001 86380 86390 1
526252 99526252 1001 86380 86390 1
526356 99526356 1001 86380 86390 1
526040 99526040 1001 86380 86390 1
526045 99526045 1001 86380 86390 1
525921 99525921 1001 86380 86390 1
525846 99525846 1001 86380 86390 1
525924 99525924 1001 86380 86390 1
525939 99525939 1001 86380 86390 1
525836 99525836 1001 86380 86390 1
525967 99525967 1001 86380 86390 1
525968 99525968 1001 86380 86390 1
525983 99525983 1001 86380 86390 1
525814 99525814 1001 86380 86390 1
526450 99526450 1001 86380 86390 1
526584 99526584 1001 86380 86390 1
526588 99526588 1001 86380 86390 1
526627 99526627 1001 86380 86390 1
527164 99527164 1001 86380 86390 1
527103 99527103 1001 86380 86390 1
527119 99527119 1001 86380 86390 1
527068 99527068 1001 86380 86390 1
526703 99526703 1001 86380 86390 1
526782 99526782 1001 86380 86390 1
526744 99526744 1001 86380 86390 1
527340 99527340 1001 86380 86390 1
527909 99527909 1001 86380 86390 1
527891 99527891 1001 86380 86390 1
528021 99528021 1001 86380 86390 1
527835 99527835 1001 86380 86390 1
527698 99527698 1001 86380 86390 1
527830 99527830 1001 86380 86390 1
527623 99527623 1001 86380 86390 1
527472 99527472 1001 86380 86390 1
527500 99527500 1001 86380 86390 1
528094 99528094 1001 86380 86390 1
528201 99528201 1001 86380 86390 1
528780 99528780 1001 86380 86390 1
528883 99528883 1001 86380 86390 1
528859 99528859 1001 86380 86390 1
528635 99528635 1001 86380 86390 1
528564 99528564 1001 86380 86390 1
528439 99528439 1001 86380 86390 1
528428 99528428 1001 86380 86390 1
528304 99528304 1001 86380 86390 1
528357 99528357 1001 86380 86390 1
529028 99529028 1001 86380 86390 1
528925 99528925 1001 86380 86390 1
528941 99528941 1001 86380 86390 1
529036 99529036 1001 86380 86390 1
529011 99529011 1001 86380 86390 1
529652 99529652 1001 86380 86390 1
529654 99529654 1001 86380 86390 1
529701 99529701 1001 86380 86390 1
529669 99529669 1001 86380 86390 1
529632 99529632 1001 86380 86390 1
529375 99529375 1001 86380 86390 1
529414 99529414 1001 86380 86390 1
529146 99529146 1001 86380 86390 1
529264 99529264 1001 86380 86390 1
529227 99529227 1001 86380 86390 1
529177 99529177 1001 86380 86390 1
529257 99529257 1001 86380 86390 1
529194 99529194 1001 86380 86390 1
529871 99529871 1001 86380 86390 1
529885 99529885 1001 86380 86390 1
529799 99529799 1001 86380 86390 1
530386 99530386 1001 86380 86390 1
530516 99530516 1001 86380 86390 1
530402 99530402 1001 86380 86390 1
530525 99530525 1001 86380 86390 1
530497 99530497 1001 86380 86390 1
530446 99530446 1001 86380 86390 1
530204 99530204 1001 86380 86390 1
530256 99530256 1001 86380 86390 1
530295 99530295 1001 86380 86390 1
529975 99529975 1001 86380 86390 1
529979 99529979 1001 86380 86390 1
529984 99529984 1001 86380 86390 1
530010 99530010 1001 86380 86390 1
530750 99530750 1001 86380 86390 1
530571 99530571 1001 86380 86390 1
530651 99530651 1001 86380 86390 1
530757 99530757 1001 86380 86390 1
531344 99531344 1001 86380 86390 1
531284 99531284 1001 86380 86390 1
531362 99531362 1001 86380 86390 1
531276 99531276 1001 86380 86390 1
531148 99531148 1001 86380 86390 1
530928 99530928 1001 86380 86390 1
530784 99530784 1001 86380 86390 1
531381 99531381 1001 86380 86390 1
532175 99532175 1001 86380 86390 1
532017 99532017 1001 86380 86390 1
531885 99531885 1001 86380 86390 1
531976 99531976 1001 86380 86390 1
531925 99531925 1001 86380 86390 1
531887 99531887 1001 86380 86390 1
531809 99531809 1001 86380 86390 1
531983 99531983 1001 86380 86390 1
531729 99531729 1001 86380 86390 1
531733 99531733 1001 86380 86390 1
531635 99531635 1001 86380 86390 1
531610 99531610 1001 86380 86390 1
532360 99532360 1001 86380 86390 1
532218 99532218 1001 86380 86390 1
532232 99532232 1001 86380 86390 1
532313 99532313 1001 86380 86390 1
532340 99532340 1001 86380 86390 1
532263 99532263 1001 86380 86390 1
532332 99532332 1001 86380 86390 1
533031 99533031 1001 86380 86390 1
532904 99532904 1001 86380 86390 1
532977 99532977 1001 86380 86390 1
532701 99532701 1001 86380 86390 1
532740 99532740 1001 86380 86390 1
532623 99532623 1001 86380 86390 1
532668 99532668 1001 86380 86390 1
532522 99532522 1001 86380 86390 1
533200 99533200 1001 86380 86390 1
533214 99533214 1001 86380 86390 1
533165 99533165 1001 86380 86390 1
533102 99533102 1001 86380 86390 1
533820 99533820 1001 86380 86390 1
533696 99533696 1001 86380 86390 1
533789 99533789 1001 86380 86390 1
533752 99533752 1001 86380 86390 1
533573 99533573 1001 86380 86390 1
533639 99533639 1001 86380 86390 1
533318 99533318 1001 86380 86390 1
533295 99533295 1001 86380 86390 1
533922 99533922 1001 86380 86390 1
533860 99533860 1001 86380 86390 1
533877 99533877 1001 86380 86390 1
534556 99534556 1001 86380 86390 1
534608 99534608 1001 86380 86390 1
534617 99534617 1001 86380 86390 1
534399 99534399 1001 86380 86390 1
534103 99534103 1001 86380 86390 1
534142 99534142 1001 86380 86390 1
534113 99534113 1001 86380 86390 1
534787 99534787 1001 86380 86390 1
535398 99535398 1001 86380 86390 1
535437 99535437 1001 86380 86390 1
535336 99535336 1001 86380 86390 1
535402 99535402 1001 86380 86390 1
535340 99535340 1001 86380 86390 1
535501 99535501 1001 86380 86390 1
535380 99535380 1001 86380 86390 1
535115 99535115 1001 86380 86390 1
535006 99535006 1001 86380 86390 1
534956 99534956 1001 86380 86390 1
534918 99534918 1001 86380 86390 1
535035 99535035 1001 86380 86390 1
535081 99535081 1001 86380 86390 1
535603 99535603 1001 86380 86390 1
535636 99535636 1001 86380 86390 1
536147 99536147 1001 86380 86390 1
536139 99536139 1001 86380 86390 1
536204 99536204 1001 86380 86390 1
536143 99536143 1001 86380 86390 1
536194 99536194 1001 86380 86390 1
536002 99536002 1001 86380 86390 1
536029 99536029 1001 86380 86390 1
535939 99535939 1001 86380 86390 1
536019 99536019 1001 86380 86390 1
535995 99535995 1001 86380 86390 1
535960 99535960 1001 86380 86390 1
535833 99535833 1001 86380 86390 1
535729 99535729 1001 86380 86390 1
535784 99535784 1001 86380 86390 1
535844 99535844 1001 86380 86390 1
536450 99536450 1001 86380 86390 1
536499 99536499 1001 86380 86390 1
536370 99536370 1001 86380 86390 1
536972 99536972 1001 86380 86390 1
537117 99537117 1001 86380 86390 1
537097 99537097 1001 86380 86390 1
536854 99536854 1001 86380 86390 1
536861 99536861 1001 86380 86390 1
536625 99536625 1001 86380 86390 1
537203 99537203 1001 86380 86390 1
537216 99537216 1001 86380 86390 1
537194 99537194 1001 86380 86390 1
537809 99537809 1001 86380 86390 1
537878 99537878 1001 86380 86390 1
537867 99537867 1001 86380 86390 1
537711 99537711 1001 86380 86390 1
537674 99537674 1001 86380 86390 1
537779 99537779 1001 86380 86390 1
537782 99537782 1001 86380 86390 1
537383 99537383 1001 86380 86390 1
537566 99537566 1001 86380 86390 1
537545 99537545 1001 86380 86390 1
537442 99537442 1001 86380 86390 1
538078 99538078 1001 86380 86390 1
538054 99538054 1001 86380 86390 1
538007 99538007 1001 86380 86390 1
538783 99538783 1001 86380 86390 1
538653 99538653 1001 86380 86390 1
538802 99538802 1001 86380 86390 1
538696 99538696 1001 86380 86390 1
538545 99538545 1001 86380 86390 1
538600 99538600 1001 86380 86390 1
538407 99538407 1001 86380 86390 1
538421 99538421 1001 86380 86390 1
538473 99538473 1001 86380 86390 1
538518 99538518 1001 86380 86390 1
538273 99538273 1001 86380 86390 1
538392 99538392 1001 86380 86390 1
538330 99538330 1001 86380 86390 1
538396 99538396 1001 86380 86390 1
538230 99538230 1001 86380 86390 1
538916 99538916 1001 86380 86390 1
538195 99538195 1001 86380 86390 1
538920 99538920 1001 86380 86390 1
539450 99539450 1001 86380 86390 1
539530 99539530 1001 86380 86390 1
539483 99539483 1001 86380 86390 1
539417 99539417 1001 86380 86390 1
539252 99539252 1001 86380 86390 1
539059 99539059 1001 86380 86390 1
539060 99539060 1001 86380 86390 1
539187 99539187 1001 86380 86390 1
539813 99539813 1001 86380 86390 1
539674 99539674 1001 86380 86390 1
540327 99540327 1001 86380 86390 1
540343 99540343 1001 86380 86390 1
540348 99540348 1001 86380 86390 1
540274 99540274 1001 86380 86390 1
540286 99540286 1001 86380 86390 1
540067 99540067 1001 86380 86390 1
540148 99540148 1001 86380 86390 1
540125 99540125 1001 86380 86390 1
540164 99540164 1001 86380 86390 1
540178 99540178 1001 86380 86390 1
539979 99539979 1001 86380 86390 1
540009 99540009 1001 86380 86390 1
539919 99539919 1001 86380 86390 1
539946 99539946 1001 86380 86390 1
539910 99539910 1001 86380 86390 1
540556 99540556 1001 86380 86390 1
540510 99540510 1001 86380 86390 1
540537 99540537 1001 86380 86390 1
540563 99540563 1001 86380 86390 1
540565 99540565 1001 86380 86390 1
540631 99540631 1001 86380 86390 1
540606 99540606 1001 86380 86390 1
540909 99540909 1001 86380 86390 1
541016 99541016 1001 86380 86390 1
540890 99540890 1001 86380 86390 1
540844 99540844 1001 86380 86390 1
540861 99540861 1001 86380 86390 1
540709 99540709 1001 86380 86390 1
541421 99541421 1001 86380 86390 1
541386 99541386 1001 86380 86390 1
541362 99541362 1001 86380 86390 1
541327 99541327 1001 86380 86390 1
541981 99541981 1001 86380 86390 1
541956 99541956 1001 86380 86390 1
542093 99542093 1001 86380 86390 1
542098 99542098 1001 86380 86390 1
542102 99542102 1001 86380 86390 1
541844 99541844 1001 86380 86390 1
541767 99541767 1001 86380 86390 1
541796 99541796 1001 86380 86390 1
541572 99541572 1001 86380 86390 1
541676 99541676 1001 86380 86390 1
541614 99541614 1001 86380 86390 1
542275 99542275 1001 86380 86390 1
542250 99542250 1001 86380 86390 1
542251 99542251 1001 86380 86390 1
542831 99542831 1001 86380 86390 1
542771 99542771 1001 86380 86390 1
542828 99542828 1001 86380 86390 1
542602 99542602 1001 86380 86390 1
542644 99542644 1001 86380 86390 1
542724 99542724 1001 86380 86390 1
542608 99542608 1001 86380 86390 1
542661 99542661 1001 86380 86390 1
542687 99542687 1001 86380 86390 1
542494 99542494 1001 86380 86390 1
542341 99542341 1001 86380 86390 1
542446 99542446 1001 86380 86390 1
542408 99542408 1001 86380 86390 1
542463 99542463 1001 86380 86390 1
542386 99542386 1001 86380 86390 1
542399 99542399 1001 86380 86390 1
543011 99543011 1001 86380 86390 1
543143 99543143 1001 86380 86390 1
542950 99542950 1001 86380 86390 1
543094 99543094 1001 86380 86390 1
543721 99543721 1001 86380 86390 1
543645 99543645 1001 86380 86390 1
543752 99543752 1001 86380 86390 1
543678 99543678 1001 86380 86390 1
543590 99543590 1001 86380 86390 1
543386 99543386 1001 86380 86390 1
543441 99543441 1001 86380 86390 1
543498 99543498 1001 86380 86390 1
543256 99543256 1001 86380 86390 1
543321 99543321 1001 86380 86390 1
543334 99543334 1001 86380 86390 1
543182 99543182 1001 86380 86390 1
543835 99543835 1001 86380 86390 1
543889 99543889 1001 86380 86390 1
543853 99543853 1001 86380 86390 1
543949 99543949 1001 86380 86390 1
544550 99544550 1001 86380 86390 1
544392 99544392 1001 86380 86390 1
544332 99544332 1001 86380 86390 1
544191 99544191 1001 86380 86390 1
544244 99544244 1001 86380 86390 1
544388 99544388 1001 86380 86390 1
544275 99544275 1001 86380 86390 1
544029 99544029 1001 86380 86390 1
544120 99544120 1001 86380 86390 1
544099 99544099 1001 86380 86390 1
544125 99544125 1001 86380 86390 1
544151 99544151 1001 86380 86390 1
544054 99544054 1001 86380 86390 1
544737 99544737 1001 86380 86390 1
544635 99544635 1001 86380 86390 1
544726 99544726 1001 86380 86390 1
544742 99544742 1001 86380 86390 1
544694 99544694 1001 86380 86390 1
544646 99544646 1001 86380 86390 1
503548 979 1002 35193 39314 1
400098 99400098 1001 86380 86390 1
400187 99400187 1001 86380 86390 1
400260 99400260 1001 86380 86390 1
400283 99400283 1001 86380 86390 1
400459 99400459 1001 86380 86390 1
400493 99400493 1001 86380 86390 1
401007 99401007 1001 86380 86390 1
400941 99400941 1001 86380 86390 1
400942 99400942 1001 86380 86390 1
401276 99401276 1001 86380 86390 1
401402 99401402 1001 86380 86390 1
401859 99401859 1001 86380 86390 1
401974 99401974 1001 86380 86390 1
402104 99402104 1001 86380 86390 1
402268 99402268 1001 86380 86390 1
402228 99402228 1001 86380 86390 1
402338 99402338 1001 86380 86390 1
402298 99402298 1001 86380 86390 1
402424 99402424 1001 86380 86390 1
402381 99402381 1001 86380 86390 1
402591 99402591 1001 86380 86390 1
402722 99402722 1001 86380 86390 1
402849 99402849 1001 86380 86390 1
402883 99402883 1001 86380 86390 1
402986 99402986 1001 86380 86390 1
403171 99403171 1001 86380 86390 1
403148 99403148 1001 86380 86390 1
403298 99403298 1001 86380 86390 1
403565 99403565 1001 86380 86390 1
403701 99403701 1001 86380 86390 1
403690 99403690 1001 86380 86390 1
403638 99403638 1001 86380 86390 1
404086 99404086 1001 86380 86390 1
404521 99404521 1001 86380 86390 1
404689 99404689 1001 86380 86390 1
404799 99404799 1001 86380 86390 1
404804 99404804 1001 86380 86390 1
404983 99404983 1001 86380 86390 1
404987 99404987 1001 86380 86390 1
404915 99404915 1001 86380 86390 1
405065 99405065 1001 86380 86390 1
405216 99405216 1001 86380 86390 1
405144 99405144 1001 86380 86390 1
405411 99405411 1001 86380 86390 1
405643 99405643 1001 86380 86390 1
405649 99405649 1001 86380 86390 1
405737 99405737 1001 86380 86390 1
405864 99405864 1001 86380 86390 1
406401 99406401 1001 86380 86390 1
406705 99406705 1001 86380 86390 1
406666 99406666 1001 86380 86390 1
406720 99406720 1001 86380 86390 1
406738 99406738 1001 86380 86390 1
407212 99407212 1001 86380 86390 1
407214 99407214 1001 86380 86390 1
407367 99407367 1001 86380 86390 1
407571 99407571 1001 86380 86390 1
407574 99407574 1001 86380 86390 1
407671 99407671 1001 86380 86390 1
408602 99408602 1001 86380 86390 1
408607 99408607 1001 86380 86390 1
408644 99408644 1001 86380 86390 1
409216 99409216 1001 86380 86390 1
409314 99409314 1001 86380 86390 1
409683 99409683 1001 86380 86390 1
409647 99409647 1001 86380 86390 1
409671 99409671 1001 86380 86390 1
409730 99409730 1001 86380 86390 1
409861 99409861 1001 86380 86390 1
409974 99409974 1001 86380 86390 1
409983 99409983 1001 86380 86390 1
410452 99410452 1001 86380 86390 1
410577 99410577 1001 86380 86390 1
410667 99410667 1001 86380 86390 1
410721 99410721 1001 86380 86390 1
410728 99410728 1001 86380 86390 1
410778 99410778 1001 86380 86390 1
410868 99410868 1001 86380 86390 1
410965 99410965 1001 86380 86390 1
411092 99411092 1001 86380 86390 1
411167 99411167 1001 86380 86390 1
411301 99411301 1001 86380 86390 1
411448 99411448 1001 86380 86390 1
411473 99411473 1001 86380 86390 1
411651 99411651 1001 86380 86390 1
411701 99411701 1001 86380 86390 1
411656 99411656 1001 86380 86390 1
411714 99411714 1001 86380 86390 1
411808 99411808 1001 86380 86390 1
411887 99411887 1001 86380 86390 1
412314 99412314 1001 86380 86390 1
412456 99412456 1001 86380 86390 1
413630 99413630 1001 86380 86390 1
413523 99413523 1001 86380 86390 1
413309 99413309 1001 86380 86390 1
413215 99413215 1001 86380 86390 1
412828 99412828 1001 86380 86390 1
414921 99414921 1001 86380 86390 1
414526 99414526 1001 86380 86390 1
414231 99414231 1001 86380 86390 1
414275 99414275 1001 86380 86390 1
414464 99414464 1001 86380 86390 1
414219 99414219 1001 86380 86390 1
414922 99414922 1001 86380 86390 1
415410 99415410 1001 86380 86390 1
416842 99416842 1001 86380 86390 1
416616 99416616 1001 86380 86390 1
416856 99416856 1001 86380 86390 1
415861 99415861 1001 86380 86390 1
415862 99415862 1001 86380 86390 1
416086 99416086 1001 86380 86390 1
415727 99415727 1001 86380 86390 1
415818 99415818 1001 86380 86390 1
415953 99415953 1001 86380 86390 1
417455 99417455 1001 86380 86390 1
418597 99418597 1001 86380 86390 1
418487 99418487 1001 86380 86390 1
418542 99418542 1001 86380 86390 1
418791 99418791 1001 86380 86390 1
418282 99418282 1001 86380 86390 1
417664 99417664 1001 86380 86390 1
417942 99417942 1001 86380 86390 1
417780 99417780 1001 86380 86390 1
419055 99419055 1001 86380 86390 1
418985 99418985 1001 86380 86390 1
419032 99419032 1001 86380 86390 1
420216 99420216 1001 86380 86390 1
420323 99420323 1001 86380 86390 1
420300 99420300 1001 86380 86390 1
419919 99419919 1001 86380 86390 1
419835 99419835 1001 86380 86390 1
420049 99420049 1001 86380 86390 1
419793 99419793 1001 86380 86390 1
419545 99419545 1001 86380 86390 1
419574 99419574 1001 86380 86390 1
419474 99419474 1001 86380 86390 1
419529 99419529 1001 86380 86390 1
419397 99419397 1001 86380 86390 1
420586 99420586 1001 86380 86390 1
419211 99419211 1001 86380 86390 1
420678 99420678 1001 86380 86390 1
420749 99420749 1001 86380 86390 1
420698 99420698 1001 86380 86390 1
420668 99420668 1001 86380 86390 1
422000 99422000 1001 86380 86390 1
421892 99421892 1001 86380 86390 1
421422 99421422 1001 86380 86390 1
421037 99421037 1001 86380 86390 1
422303 99422303 1001 86380 86390 1
423370 99423370 1001 86380 86390 1
423340 99423340 1001 86380 86390 1
423450 99423450 1001 86380 86390 1
423535 99423535 1001 86380 86390 1
423119 99423119 1001 86380 86390 1
422632 99422632 1001 86380 86390 1
422812 99422812 1001 86380 86390 1
423803 99423803 1001 86380 86390 1
423765 99423765 1001 86380 86390 1
423840 99423840 1001 86380 86390 1
425352 99425352 1001 86380 86390 1
424912 99424912 1001 86380 86390 1
424796 99424796 1001 86380 86390 1
424166 99424166 1001 86380 86390 1
424234 99424234 1001 86380 86390 1
424261 99424261 1001 86380 86390 1
424290 99424290 1001 86380 86390 1
425446 99425446 1001 86380 86390 1
425639 99425639 1001 86380 86390 1
425589 99425589 1001 86380 86390 1
426848 99426848 1001 86380 86390 1
426983 99426983 1001 86380 86390 1
426522 99426522 1001 86380 86390 1
426353 99426353 1001 86380 86390 1
426437 99426437 1001 86380 86390 1
426652 99426652 1001 86380 86390 1
426459 99426459 1001 86380 86390 1
426420 99426420 1001 86380 86390 1
425879 99425879 1001 86380 86390 1
426005 99426005 1001 86380 86390 1
427378 99427378 1001 86380 86390 1
427212 99427212 1001 86380 86390 1
427304 99427304 1001 86380 86390 1
427342 99427342 1001 86380 86390 1
428687 99428687 1001 86380 86390 1
428453 99428453 1001 86380 86390 1
428486 99428486 1001 86380 86390 1
428436 99428436 1001 86380 86390 1
428663 99428663 1001 86380 86390 1
428361 99428361 1001 86380 86390 1
428070 99428070 1001 86380 86390 1
428131 99428131 1001 86380 86390 1
428179 99428179 1001 86380 86390 1
427630 99427630 1001 86380 86390 1
427665 99427665 1001 86380 86390 1
427695 99427695 1001 86380 86390 1
427846 99427846 1001 86380 86390 1
428770 99428770 1001 86380 86390 1
430146 99430146 1001 86380 86390 1
430065 99430065 1001 86380 86390 1
429685 99429685 1001 86380 86390 1
429857 99429857 1001 86380 86390 1
429596 99429596 1001 86380 86390 1
429647 99429647 1001 86380 86390 1
429797 99429797 1001 86380 86390 1
429581 99429581 1001 86380 86390 1
429275 99429275 1001 86380 86390 1
429515 99429515 1001 86380 86390 1
430525 99430525 1001 86380 86390 1
430434 99430434 1001 86380 86390 1
430596 99430596 1001 86380 86390 1
430721 99430721 1001 86380 86390 1
430597 99430597 1001 86380 86390 1
431912 99431912 1001 86380 86390 1
432008 99432008 1001 86380 86390 1
432025 99432025 1001 86380 86390 1
432032 99432032 1001 86380 86390 1
431686 99431686 1001 86380 86390 1
431429 99431429 1001 86380 86390 1
431464 99431464 1001 86380 86390 1
431465 99431465 1001 86380 86390 1
431613 99431613 1001 86380 86390 1
431392 99431392 1001 86380 86390 1
431501 99431501 1001 86380 86390 1
432149 99432149 1001 86380 86390 1
432254 99432254 1001 86380 86390 1
432260 99432260 1001 86380 86390 1
433586 99433586 1001 86380 86390 1
433689 99433689 1001 86380 86390 1
433329 99433329 1001 86380 86390 1
432996 99432996 1001 86380 86390 1
433021 99433021 1001 86380 86390 1
432929 99432929 1001 86380 86390 1
432823 99432823 1001 86380 86390 1
432875 99432875 1001 86380 86390 1
433999 99433999 1001 86380 86390 1
434006 99434006 1001 86380 86390 1
434007 99434007 1001 86380 86390 1
434106 99434106 1001 86380 86390 1
435241 99435241 1001 86380 86390 1
434747 99434747 1001 86380 86390 1
434656 99434656 1001 86380 86390 1
434263 99434263 1001 86380 86390 1
434402 99434402 1001 86380 86390 1
434270 99434270 1001 86380 86390 1
434441 99434441 1001 86380 86390 1
435892 99435892 1001 86380 86390 1
435517 99435517 1001 86380 86390 1
434138 99434138 1001 86380 86390 1
437004 99437004 1001 86380 86390 1
437054 99437054 1001 86380 86390 1
437105 99437105 1001 86380 86390 1
437114 99437114 1001 86380 86390 1
436819 99436819 1001 86380 86390 1
436995 99436995 1001 86380 86390 1
437133 99437133 1001 86380 86390 1
436888 99436888 1001 86380 86390 1
436869 99436869 1001 86380 86390 1
436564 99436564 1001 86380 86390 1
436647 99436647 1001 86380 86390 1
436381 99436381 1001 86380 86390 1
436213 99436213 1001 86380 86390 1
436008 99436008 1001 86380 86390 1
436172 99436172 1001 86380 86390 1
300033 99300033 1001 86380 86390 1
300062 99300062 1001 86380 86390 1
300729 99300729 1001 86380 86390 1
300644 99300644 1001 86380 86390 1
300687 99300687 1001 86380 86390 1
300597 99300597 1001 86380 86390 1
300462 99300462 1001 86380 86390 1
300212 99300212 1001 86380 86390 1
300211 99300211 1001 86380 86390 1
300899 99300899 1001 86380 86390 1
300758 99300758 1001 86380 86390 1
300784 99300784 1001 86380 86390 1
300811 99300811 1001 86380 86390 1
300750 99300750 1001 86380 86390 1
300777 99300777 1001 86380 86390 1
301456 99301456 1001 86380 86390 1
301487 99301487 1001 86380 86390 1
301359 99301359 1001 86380 86390 1
301502 99301502 1001 86380 86390 1
301272 99301272 1001 86380 86390 1
301250 99301250 1001 86380 86390 1
301186 99301186 1001 86380 86390 1
301264 99301264 1001 86380 86390 1
301154 99301154 1001 86380 86390 1
301051 99301051 1001 86380 86390 1
301077 99301077 1001 86380 86390 1
301014 99301014 1001 86380 86390 1
301108 99301108 1001 86380 86390 1
301006 99301006 1001 86380 86390 1
301019 99301019 1001 86380 86390 1
301734 99301734 1001 86380 86390 1
301580 99301580 1001 86380 86390 1
301629 99301629 1001 86380 86390 1
302364 99302364 1001 86380 86390 1
302049 99302049 1001 86380 86390 1
302025 99302025 1001 86380 86390 1
302064 99302064 1001 86380 86390 1
302041 99302041 1001 86380 86390 1
302042 99302042 1001 86380 86390 1
302107 99302107 1001 86380 86390 1
302056 99302056 1001 86380 86390 1
302095 99302095 1001 86380 86390 1
301882 99301882 1001 86380 86390 1
301844 99301844 1001 86380 86390 1
301887 99301887 1001 86380 86390 1
301823 99301823 1001 86380 86390 1
302418 99302418 1001 86380 86390 1
302392 99302392 1001 86380 86390 1
302512 99302512 1001 86380 86390 1
302412 99302412 1001 86380 86390 1
302507 99302507 1001 86380 86390 1
302533 99302533 1001 86380 86390 1
303040 99303040 1001 86380 86390 1
303070 99303070 1001 86380 86390 1
303124 99303124 1001 86380 86390 1
303000 99303000 1001 86380 86390 1
302988 99302988 1001 86380 86390 1
302695 99302695 1001 86380 86390 1
302765 99302765 1001 86380 86390 1
302637 99302637 1001 86380 86390 1
303867 99303867 1001 86380 86390 1
303833 99303833 1001 86380 86390 1
303835 99303835 1001 86380 86390 1
303967 99303967 1001 86380 86390 1
303877 99303877 1001 86380 86390 1
303903 99303903 1001 86380 86390 1
303700 99303700 1001 86380 86390 1
303651 99303651 1001 86380 86390 1
303774 99303774 1001 86380 86390 1
303516 99303516 1001 86380 86390 1
303557 99303557 1001 86380 86390 1
303481 99303481 1001 86380 86390 1
303588 99303588 1001 86380 86390 1
303614 99303614 1001 86380 86390 1
303605 99303605 1001 86380 86390 1
304048 99304048 1001 86380 86390 1
304127 99304127 1001 86380 86390 1
304762 99304762 1001 86380 86390 1
304775 99304775 1001 86380 86390 1
304769 99304769 1001 86380 86390 1
304454 99304454 1001 86380 86390 1
304653 99304653 1001 86380 86390 1
304434 99304434 1001 86380 86390 1
304268 99304268 1001 86380 86390 1
304429 99304429 1001 86380 86390 1
305002 99305002 1001 86380 86390 1
305545 99305545 1001 86380 86390 1
305660 99305660 1001 86380 86390 1
305514 99305514 1001 86380 86390 1
305646 99305646 1001 86380 86390 1
305424 99305424 1001 86380 86390 1
305360 99305360 1001 86380 86390 1
305388 99305388 1001 86380 86390 1
305116 99305116 1001 86380 86390 1
500142 99500142 1001 86380 86390 1
500136 99500136 1001 86380 86390 1
500674 99500674 1001 86380 86390 1
500768 99500768 1001 86380 86390 1
500466 99500466 1001 86380 86390 1
500558 99500558 1001 86380 86390 1
500561 99500561 1001 86380 86390 1
500290 99500290 1001 86380 86390 1
500199 99500199 1001 86380 86390 1
500982 99500982 1001 86380 86390 1
500957 99500957 1001 86380 86390 1
500932 99500932 1001 86380 86390 1
500834 99500834 1001 86380 86390 1
500823 99500823 1001 86380 86390 1
501396 99501396 1001 86380 86390 1
501424 99501424 1001 86380 86390 1
501231 99501231 1001 86380 86390 1
501261 99501261 1001 86380 86390 1
501274 99501274 1001 86380 86390 1
501206 99501206 1001 86380 86390 1
501064 99501064 1001 86380 86390 1
501170 99501170 1001 86380 86390 1
501119 99501119 1001 86380 86390 1
501756 99501756 1001 86380 86390 1
501836 99501836 1001 86380 86390 1
501670 99501670 1001 86380 86390 1
501774 99501774 1001 86380 86390 1
501661 99501661 1001 86380 86390 1
501817 99501817 1001 86380 86390 1
502275 99502275 1001 86380 86390 1
502340 99502340 1001 86380 86390 1
502264 99502264 1001 86380 86390 1
502341 99502341 1001 86380 86390 1
502303 99502303 1001 86380 86390 1
502291 99502291 1001 86380 86390 1
502292 99502292 1001 86380 86390 1
502295 99502295 1001 86380 86390 1
502283 99502283 1001 86380 86390 1
502375 99502375 1001 86380 86390 1
502092 99502092 1001 86380 86390 1
502097 99502097 1001 86380 86390 1
502239 99502239 1001 86380 86390 1
502140 99502140 1001 86380 86390 1
502013 99502013 1001 86380 86390 1
501861 99501861 1001 86380 86390 1
502503 99502503 1001 86380 86390 1
502595 99502595 1001 86380 86390 1
502531 99502531 1001 86380 86390 1
502262 99502262 1001 86380 86390 1
502597 99502597 1001 86380 86390 1
502585 99502585 1001 86380 86390 1
502508 99502508 1001 86380 86390 1
503181 99503181 1001 86380 86390 1
503183 99503183 1001 86380 86390 1
503122 99503122 1001 86380 86390 1
502909 99502909 1001 86380 86390 1
503001 99503001 1001 86380 86390 1
502939 99502939 1001 86380 86390 1
502901 99502901 1001 86380 86390 1
502710 99502710 1001 86380 86390 1
502802 99502802 1001 86380 86390 1
502778 99502778 1001 86380 86390 1
502848 99502848 1001 86380 86390 1
502811 99502811 1001 86380 86390 1
502824 99502824 1001 86380 86390 1
503361 99503361 1001 86380 86390 1
503441 99503441 1001 86380 86390 1
503390 99503390 1001 86380 86390 1
504025 99504025 1001 86380 86390 1
503837 99503837 1001 86380 86390 1
503673 99503673 1001 86380 86390 1
503662 99503662 1001 86380 86390 1
503638 99503638 1001 86380 86390 1
504309 99504309 1001 86380 86390 1
504181 99504181 1001 86380 86390 1
504246 99504246 1001 86380 86390 1
504177 99504177 1001 86380 86390 1
504830 99504830 1001 86380 86390 1
504819 99504819 1001 86380 86390 1
504589 99504589 1001 86380 86390 1
504550 99504550 1001 86380 86390 1
504567 99504567 1001 86380 86390 1
504684 99504684 1001 86380 86390 1
504543 99504543 1001 86380 86390 1
504608 99504608 1001 86380 86390 1
504508 99504508 1001 86380 86390 1
504497 99504497 1001 86380 86390 1
504472 99504472 1001 86380 86390 1
504343 99504343 1001 86380 86390 1
504463 99504463 1001 86380 86390 1
505113 99505113 1001 86380 86390 1
505063 99505063 1001 86380 86390 1
505687 99505687 1001 86380 86390 1
505701 99505701 1001 86380 86390 1
505598 99505598 1001 86380 86390 1
505692 99505692 1001 86380 86390 1
505374 99505374 1001 86380 86390 1
505482 99505482 1001 86380 86390 1
505368 99505368 1001 86380 86390 1
505357 99505357 1001 86380 86390 1
505297 99505297 1001 86380 86390 1
505819 99505819 1001 86380 86390 1
505897 99505897 1001 86380 86390 1
506445 99506445 1001 86380 86390 1
506467 99506467 1001 86380 86390 1
506285 99506285 1001 86380 86390 1
506066 99506066 1001 86380 86390 1
506172 99506172 1001 86380 86390 1
506161 99506161 1001 86380 86390 1
506125 99506125 1001 86380 86390 1
506065 99506065 1001 86380 86390 1
506710 99506710 1001 86380 86390 1
506770 99506770 1001 86380 86390 1
507397 99507397 1001 86380 86390 1
507368 99507368 1001 86380 86390 1
506933 99506933 1001 86380 86390 1
506976 99506976 1001 86380 86390 1
506851 99506851 1001 86380 86390 1
507485 99507485 1001 86380 86390 1
507616 99507616 1001 86380 86390 1
507540 99507540 1001 86380 86390 1
507621 99507621 1001 86380 86390 1
508101 99508101 1001 86380 86390 1
508102 99508102 1001 86380 86390 1
508117 99508117 1001 86380 86390 1
508170 99508170 1001 86380 86390 1
508011 99508011 1001 86380 86390 1
508039 99508039 1001 86380 86390 1
507845 99507845 1001 86380 86390 1
507797 99507797 1001 86380 86390 1
507657 99507657 1001 86380 86390 1
507799 99507799 1001 86380 86390 1
507717 99507717 1001 86380 86390 1
507679 99507679 1001 86380 86390 1
508375 99508375 1001 86380 86390 1
508401 99508401 1001 86380 86390 1
508252 99508252 1001 86380 86390 1
508451 99508451 1001 86380 86390 1
508426 99508426 1001 86380 86390 1
508895 99508895 1001 86380 86390 1
508964 99508964 1001 86380 86390 1
509060 99509060 1001 86380 86390 1
509008 99509008 1001 86380 86390 1
509073 99509073 1001 86380 86390 1
508869 99508869 1001 86380 86390 1
508735 99508735 1001 86380 86390 1
508545 99508545 1001 86380 86390 1
509231 99509231 1001 86380 86390 1
509210 99509210 1001 86380 86390 1
509546 99509546 1001 86380 86390 1
509989 99509989 1001 86380 86390 1
509965 99509965 1001 86380 86390 1
510083 99510083 1001 86380 86390 1
510006 99510006 1001 86380 86390 1
509930 99509930 1001 86380 86390 1
510063 99510063 1001 86380 86390 1
509999 99509999 1001 86380 86390 1
509935 99509935 1001 86380 86390 1
510578 99510578 1001 86380 86390 1
510644 99510644 1001 86380 86390 1
510683 99510683 1001 86380 86390 1
510706 99510706 1001 86380 86390 1
510713 99510713 1001 86380 86390 1
510594 99510594 1001 86380 86390 1
510457 99510457 1001 86380 86390 1
510393 99510393 1001 86380 86390 1
510447 99510447 1001 86380 86390 1
510250 99510250 1001 86380 86390 1
510267 99510267 1001 86380 86390 1
510166 99510166 1001 86380 86390 1
510247 99510247 1001 86380 86390 1
510916 99510916 1001 86380 86390 1
510929 99510929 1001 86380 86390 1
510801 99510801 1001 86380 86390 1
511351 99511351 1001 86380 86390 1
511377 99511377 1001 86380 86390 1
511501 99511501 1001 86380 86390 1
511437 99511437 1001 86380 86390 1
511231 99511231 1001 86380 86390 1
511206 99511206 1001 86380 86390 1
511338 99511338 1001 86380 86390 1
511261 99511261 1001 86380 86390 1
511172 99511172 1001 86380 86390 1
511264 99511264 1001 86380 86390 1
511318 99511318 1001 86380 86390 1
510984 99510984 1001 86380 86390 1
511114 99511114 1001 86380 86390 1
511129 99511129 1001 86380 86390 1
510964 99510964 1001 86380 86390 1
511757 99511757 1001 86380 86390 1
511723 99511723 1001 86380 86390 1
512005 99512005 1001 86380 86390 1
512031 99512031 1001 86380 86390 1
512034 99512034 1001 86380 86390 1
512147 99512147 1001 86380 86390 1
511877 99511877 1001 86380 86390 1
511934 99511934 1001 86380 86390 1
511858 99511858 1001 86380 86390 1
511847 99511847 1001 86380 86390 1
511899 99511899 1001 86380 86390 1
512416 99512416 1001 86380 86390 1
512391 99512391 1001 86380 86390 1
512397 99512397 1001 86380 86390 1
512516 99512516 1001 86380 86390 1
513094 99513094 1001 86380 86390 1
513074 99513074 1001 86380 86390 1
512912 99512912 1001 86380 86390 1
512809 99512809 1001 86380 86390 1
512981 99512981 1001 86380 86390 1
512918 99512918 1001 86380 86390 1
513231 99513231 1001 86380 86390 1
513400 99513400 1001 86380 86390 1
513337 99513337 1001 86380 86390 1
513994 99513994 1001 86380 86390 1
514003 99514003 1001 86380 86390 1
513858 99513858 1001 86380 86390 1
513647 99513647 1001 86380 86390 1
513729 99513729 1001 86380 86390 1
513652 99513652 1001 86380 86390 1
513553 99513553 1001 86380 86390 1
513575 99513575 1001 86380 86390 1
514056 99514056 1001 86380 86390 1
514121 99514121 1001 86380 86390 1
514061 99514061 1001 86380 86390 1
514857 99514857 1001 86380 86390 1
514686 99514686 1001 86380 86390 1
514561 99514561 1001 86380 86390 1
514653 99514653 1001 86380 86390 1
514643 99514643 1001 86380 86390 1
514508 99514508 1001 86380 86390 1
514342 99514342 1001 86380 86390 1
514439 99514439 1001 86380 86390 1
514300 99514300 1001 86380 86390 1
514998 99514998 1001 86380 86390 1
514925 99514925 1001 86380 86390 1
515018 99515018 1001 86380 86390 1
514889 99514889 1001 86380 86390 1
515594 99515594 1001 86380 86390 1
515610 99515610 1001 86380 86390 1
515561 99515561 1001 86380 86390 1
515551 99515551 1001 86380 86390 1
515329 99515329 1001 86380 86390 1
515258 99515258 1001 86380 86390 1
515144 99515144 1001 86380 86390 1
515172 99515172 1001 86380 86390 1
515068 99515068 1001 86380 86390 1
515096 99515096 1001 86380 86390 1
515187 99515187 1001 86380 86390 1
515708 99515708 1001 86380 86390 1
515736 99515736 1001 86380 86390 1
515687 99515687 1001 86380 86390 1
516331 99516331 1001 86380 86390 1
516335 99516335 1001 86380 86390 1
516361 99516361 1001 86380 86390 1
516503 99516503 1001 86380 86390 1
516406 99516406 1001 86380 86390 1
516178 99516178 1001 86380 86390 1
516217 99516217 1001 86380 86390 1
516104 99516104 1001 86380 86390 1
516303 99516303 1001 86380 86390 1
516057 99516057 1001 86380 86390 1
515921 99515921 1001 86380 86390 1
516067 99516067 1001 86380 86390 1
515900 99515900 1001 86380 86390 1
516095 99516095 1001 86380 86390 1
516703 99516703 1001 86380 86390 1
516615 99516615 1001 86380 86390 1
516552 99516552 1001 86380 86390 1
516673 99516673 1001 86380 86390 1
517272 99517272 1001 86380 86390 1
517105 99517105 1001 86380 86390 1
516982 99516982 1001 86380 86390 1
516946 99516946 1001 86380 86390 1
516916 99516916 1001 86380 86390 1
516776 99516776 1001 86380 86390 1
516894 99516894 1001 86380 86390 1
516920 99516920 1001 86380 86390 1
517377 99517377 1001 86380 86390 1
517430 99517430 1001 86380 86390 1
517380 99517380 1001 86380 86390 1
517419 99517419 1001 86380 86390 1
517474 99517474 1001 86380 86390 1
517358 99517358 1001 86380 86390 1
517997 99517997 1001 86380 86390 1
517969 99517969 1001 86380 86390 1
517792 99517792 1001 86380 86390 1
517936 99517936 1001 86380 86390 1
517901 99517901 1001 86380 86390 1
517712 99517712 1001 86380 86390 1
517562 99517562 1001 86380 86390 1
517590 99517590 1001 86380 86390 1
517670 99517670 1001 86380 86390 1
518179 99518179 1001 86380 86390 1
518365 99518365 1001 86380 86390 1
518899 99518899 1001 86380 86390 1
518889 99518889 1001 86380 86390 1
518851 99518851 1001 86380 86390 1
518844 99518844 1001 86380 86390 1
518870 99518870 1001 86380 86390 1
518679 99518679 1001 86380 86390 1
518615 99518615 1001 86380 86390 1
518656 99518656 1001 86380 86390 1
518695 99518695 1001 86380 86390 1
518658 99518658 1001 86380 86390 1
518580 99518580 1001 86380 86390 1
518702 99518702 1001 86380 86390 1
518728 99518728 1001 86380 86390 1
518756 99518756 1001 86380 86390 1
518383 99518383 1001 86380 86390 1
518426 99518426 1001 86380 86390 1
518545 99518545 1001 86380 86390 1
518405 99518405 1001 86380 86390 1
519183 99519183 1001 86380 86390 1
519171 99519171 1001 86380 86390 1
519122 99519122 1001 86380 86390 1
519166 99519166 1001 86380 86390 1
519814 99519814 1001 86380 86390 1
519616 99519616 1001 86380 86390 1
519680 99519680 1001 86380 86390 1
519746 99519746 1001 86380 86390 1
519737 99519737 1001 86380 86390 1
519763 99519763 1001 86380 86390 1
519460 99519460 1001 86380 86390 1
519438 99519438 1001 86380 86390 1
519371 99519371 1001 86380 86390 1
519941 99519941 1001 86380 86390 1
519883 99519883 1001 86380 86390 1
519987 99519987 1001 86380 86390 1
519899 99519899 1001 86380 86390 1
520494 99520494 1001 86380 86390 1
520508 99520508 1001 86380 86390 1
520278 99520278 1001 86380 86390 1
520075 99520075 1001 86380 86390 1
520205 99520205 1001 86380 86390 1
520089 99520089 1001 86380 86390 1
520142 99520142 1001 86380 86390 1
520070 99520070 1001 86380 86390 1
520837 99520837 1001 86380 86390 1
521350 99521350 1001 86380 86390 1
521183 99521183 1001 86380 86390 1
521083 99521083 1001 86380 86390 1
521239 99521239 1001 86380 86390 1
521252 99521252 1001 86380 86390 1
521112 99521112 1001 86380 86390 1
520991 99520991 1001 86380 86390 1
521032 99521032 1001 86380 86390 1
520864 99520864 1001 86380 86390 1
520946 99520946 1001 86380 86390 1
521619 99521619 1001 86380 86390 1
521645 99521645 1001 86380 86390 1
521667 99521667 1001 86380 86390 1
522116 99522116 1001 86380 86390 1
522159 99522159 1001 86380 86390 1
522109 99522109 1001 86380 86390 1
522175 99522175 1001 86380 86390 1
522214 99522214 1001 86380 86390 1
522088 99522088 1001 86380 86390 1
521912 99521912 1001 86380 86390 1
521967 99521967 1001 86380 86390 1
521788 99521788 1001 86380 86390 1
521673 99521673 1001 86380 86390 1
521805 99521805 1001 86380 86390 1
521768 99521768 1001 86380 86390 1
521696 99521696 1001 86380 86390 1
522383 99522383 1001 86380 86390 1
522346 99522346 1001 86380 86390 1
522295 99522295 1001 86380 86390 1
523035 99523035 1001 86380 86390 1
523010 99523010 1001 86380 86390 1
522989 99522989 1001 86380 86390 1
522537 99522537 1001 86380 86390 1
522657 99522657 1001 86380 86390 1
522700 99522700 1001 86380 86390 1
522534 99522534 1001 86380 86390 1
522523 99522523 1001 86380 86390 1
523258 99523258 1001 86380 86390 1
523202 99523202 1001 86380 86390 1
523747 99523747 1001 86380 86390 1
523800 99523800 1001 86380 86390 1
523934 99523934 1001 86380 86390 1
523539 99523539 1001 86380 86390 1
523532 99523532 1001 86380 86390 1
523455 99523455 1001 86380 86390 1
523517 99523517 1001 86380 86390 1
523981 99523981 1001 86380 86390 1
524137 99524137 1001 86380 86390 1
524050 99524050 1001 86380 86390 1
524735 99524735 1001 86380 86390 1
524724 99524724 1001 86380 86390 1
524686 99524686 1001 86380 86390 1
524761 99524761 1001 86380 86390 1
524639 99524639 1001 86380 86390 1
524488 99524488 1001 86380 86390 1
524359 99524359 1001 86380 86390 1
524486 99524486 1001 86380 86390 1
524189 99524189 1001 86380 86390 1
524296 99524296 1001 86380 86390 1
524153 99524153 1001 86380 86390 1
524154 99524154 1001 86380 86390 1
524310 99524310 1001 86380 86390 1
524158 99524158 1001 86380 86390 1
524824 99524824 1001 86380 86390 1
525456 99525456 1001 86380 86390 1
525495 99525495 1001 86380 86390 1
525445 99525445 1001 86380 86390 1
525447 99525447 1001 86380 86390 1
525343 99525343 1001 86380 86390 1
525095 99525095 1001 86380 86390 1
525085 99525085 1001 86380 86390 1
525176 99525176 1001 86380 86390 1
525141 99525141 1001 86380 86390 1
525738 99525738 1001 86380 86390 1
525631 99525631 1001 86380 86390 1
525723 99525723 1001 86380 86390 1
526347 99526347 1001 86380 86390 1
526264 99526264 1001 86380 86390 1
526412 99526412 1001 86380 86390 1
526281 99526281 1001 86380 86390 1
526103 99526103 1001 86380 86390 1
526195 99526195 1001 86380 86390 1
526094 99526094 1001 86380 86390 1
525999 99525999 1001 86380 86390 1
525883 99525883 1001 86380 86390 1
525936 99525936 1001 86380 86390 1
525863 99525863 1001 86380 86390 1
525930 99525930 1001 86380 86390 1
526491 99526491 1001 86380 86390 1
527096 99527096 1001 86380 86390 1
527195 99527195 1001 86380 86390 1
527240 99527240 1001 86380 86390 1
527241 99527241 1001 86380 86390 1
526862 99526862 1001 86380 86390 1
527018 99527018 1001 86380 86390 1
526866 99526866 1001 86380 86390 1
526841 99526841 1001 86380 86390 1
526973 99526973 1001 86380 86390 1
526641 99526641 1001 86380 86390 1
526811 99526811 1001 86380 86390 1
526700 99526700 1001 86380 86390 1
526678 99526678 1001 86380 86390 1
526807 99526807 1001 86380 86390 1
527441 99527441 1001 86380 86390 1
527383 99527383 1001 86380 86390 1
527255 99527255 1001 86380 86390 1
527453 99527453 1001 86380 86390 1
527981 99527981 1001 86380 86390 1
527918 99527918 1001 86380 86390 1
528071 99528071 1001 86380 86390 1
527858 99527858 1001 86380 86390 1
527687 99527687 1001 86380 86390 1
527804 99527804 1001 86380 86390 1
527549 99527549 1001 86380 86390 1
527645 99527645 1001 86380 86390 1
528178 99528178 1001 86380 86390 1
528131 99528131 1001 86380 86390 1
528198 99528198 1001 86380 86390 1
528240 99528240 1001 86380 86390 1
528735 99528735 1001 86380 86390 1
528902 99528902 1001 86380 86390 1
528867 99528867 1001 86380 86390 1
528724 99528724 1001 86380 86390 1
528877 99528877 1001 86380 86390 1
528753 99528753 1001 86380 86390 1
528882 99528882 1001 86380 86390 1
528745 99528745 1001 86380 86390 1
528557 99528557 1001 86380 86390 1
528570 99528570 1001 86380 86390 1
528648 99528648 1001 86380 86390 1
528623 99528623 1001 86380 86390 1
528664 99528664 1001 86380 86390 1
528665 99528665 1001 86380 86390 1
528511 99528511 1001 86380 86390 1
528384 99528384 1001 86380 86390 1
529019 99529019 1001 86380 86390 1
528904 99528904 1001 86380 86390 1
529023 99529023 1001 86380 86390 1
529664 99529664 1001 86380 86390 1
529658 99529658 1001 86380 86390 1
529556 99529556 1001 86380 86390 1
529569 99529569 1001 86380 86390 1
529532 99529532 1001 86380 86390 1
529609 99529609 1001 86380 86390 1
529662 99529662 1001 86380 86390 1
529354 99529354 1001 86380 86390 1
529367 99529367 1001 86380 86390 1
529369 99529369 1001 86380 86390 1
529374 99529374 1001 86380 86390 1
529134 99529134 1001 86380 86390 1
529292 99529292 1001 86380 86390 1
529179 99529179 1001 86380 86390 1
529754 99529754 1001 86380 86390 1
529870 99529870 1001 86380 86390 1
529846 99529846 1001 86380 86390 1
529888 99529888 1001 86380 86390 1
530413 99530413 1001 86380 86390 1
530422 99530422 1001 86380 86390 1
530437 99530437 1001 86380 86390 1
530261 99530261 1001 86380 86390 1
530281 99530281 1001 86380 86390 1
530205 99530205 1001 86380 86390 1
530111 99530111 1001 86380 86390 1
530682 99530682 1001 86380 86390 1
530748 99530748 1001 86380 86390 1
531253 99531253 1001 86380 86390 1
531191 99531191 1001 86380 86390 1
531136 99531136 1001 86380 86390 1
530972 99530972 1001 86380 86390 1
531078 99531078 1001 86380 86390 1
530856 99530856 1001 86380 86390 1
530896 99530896 1001 86380 86390 1
530885 99530885 1001 86380 86390 1
531519 99531519 1001 86380 86390 1
531523 99531523 1001 86380 86390 1
531422 99531422 1001 86380 86390 1
531514 99531514 1001 86380 86390 1
532119 99532119 1001 86380 86390 1
532147 99532147 1001 86380 86390 1
532183 99532183 1001 86380 86390 1
532110 99532110 1001 86380 86390 1
532187 99532187 1001 86380 86390 1
532163 99532163 1001 86380 86390 1
532113 99532113 1001 86380 86390 1
531835 99531835 1001 86380 86390 1
531996 99531996 1001 86380 86390 1
531816 99531816 1001 86380 86390 1
531973 99531973 1001 86380 86390 1
531616 99531616 1001 86380 86390 1
531590 99531590 1001 86380 86390 1
531760 99531760 1001 86380 86390 1
531699 99531699 1001 86380 86390 1
532245 99532245 1001 86380 86390 1
532219 99532219 1001 86380 86390 1
532311 99532311 1001 86380 86390 1
532273 99532273 1001 86380 86390 1
532337 99532337 1001 86380 86390 1
532389 99532389 1001 86380 86390 1
532338 99532338 1001 86380 86390 1
532365 99532365 1001 86380 86390 1
532383 99532383 1001 86380 86390 1
532919 99532919 1001 86380 86390 1
533012 99533012 1001 86380 86390 1
532886 99532886 1001 86380 86390 1
532790 99532790 1001 86380 86390 1
532805 99532805 1001 86380 86390 1
532810 99532810 1001 86380 86390 1
532518 99532518 1001 86380 86390 1
532547 99532547 1001 86380 86390 1
532577 99532577 1001 86380 86390 1
533134 99533134 1001 86380 86390 1
533148 99533148 1001 86380 86390 1
533046 99533046 1001 86380 86390 1
533100 99533100 1001 86380 86390 1
533218 99533218 1001 86380 86390 1
533751 99533751 1001 86380 86390 1
533653 99533653 1001 86380 86390 1
533458 99533458 1001 86380 86390 1
533590 99533590 1001 86380 86390 1
533605 99533605 1001 86380 86390 1
533504 99533504 1001 86380 86390 1
533647 99533647 1001 86380 86390 1
533381 99533381 1001 86380 86390 1
533317 99533317 1001 86380 86390 1
533262 99533262 1001 86380 86390 1
533869 99533869 1001 86380 86390 1
533923 99533923 1001 86380 86390 1
533936 99533936 1001 86380 86390 1
534059 99534059 1001 86380 86390 1
534583 99534583 1001 86380 86390 1
534390 99534390 1001 86380 86390 1
534404 99534404 1001 86380 86390 1
534470 99534470 1001 86380 86390 1
534279 99534279 1001 86380 86390 1
534089 99534089 1001 86380 86390 1
534249 99534249 1001 86380 86390 1
534172 99534172 1001 86380 86390 1
534108 99534108 1001 86380 86390 1
534204 99534204 1001 86380 86390 1
534786 99534786 1001 86380 86390 1
534777 99534777 1001 86380 86390 1
534842 99534842 1001 86380 86390 1
534856 99534856 1001 86380 86390 1
535349 99535349 1001 86380 86390 1
535324 99535324 1001 86380 86390 1
535468 99535468 1001 86380 86390 1
535226 99535226 1001 86380 86390 1
534915 99534915 1001 86380 86390 1
535064 99535064 1001 86380 86390 1
534927 99534927 1001 86380 86390 1
534953 99534953 1001 86380 86390 1
535676 99535676 1001 86380 86390 1
535560 99535560 1001 86380 86390 1
535622 99535622 1001 86380 86390 1
536240 99536240 1001 86380 86390 1
536333 99536333 1001 86380 86390 1
535956 99535956 1001 86380 86390 1
536062 99536062 1001 86380 86390 1
535861 99535861 1001 86380 86390 1
536425 99536425 1001 86380 86390 1
536391 99536391 1001 86380 86390 1
536354 99536354 1001 86380 86390 1
536355 99536355 1001 86380 86390 1
536421 99536421 1001 86380 86390 1
537089 99537089 1001 86380 86390 1
537018 99537018 1001 86380 86390 1
536892 99536892 1001 86380 86390 1
536777 99536777 1001 86380 86390 1
536879 99536879 1001 86380 86390 1
536639 99536639 1001 86380 86390 1
536644 99536644 1001 86380 86390 1
536748 99536748 1001 86380 86390 1
537192 99537192 1001 86380 86390 1
537283 99537283 1001 86380 86390 1
537220 99537220 1001 86380 86390 1
537233 99537233 1001 86380 86390 1
537262 99537262 1001 86380 86390 1
537988 99537988 1001 86380 86390 1
537812 99537812 1001 86380 86390 1
537904 99537904 1001 86380 86390 1
537967 99537967 1001 86380 86390 1
537816 99537816 1001 86380 86390 1
537881 99537881 1001 86380 86390 1
537817 99537817 1001 86380 86390 1
537634 99537634 1001 86380 86390 1
537729 99537729 1001 86380 86390 1
537768 99537768 1001 86380 86390 1
537665 99537665 1001 86380 86390 1
537718 99537718 1001 86380 86390 1
537381 99537381 1001 86380 86390 1
537370 99537370 1001 86380 86390 1
537546 99537546 1001 86380 86390 1
537469 99537469 1001 86380 86390 1
538118 99538118 1001 86380 86390 1
538096 99538096 1001 86380 86390 1
538097 99538097 1001 86380 86390 1
538615 99538615 1001 86380 86390 1
538721 99538721 1001 86380 86390 1
538619 99538619 1001 86380 86390 1
538536 99538536 1001 86380 86390 1
538236 99538236 1001 86380 86390 1
538204 99538204 1001 86380 86390 1
538334 99538334 1001 86380 86390 1
538348 99538348 1001 86380 86390 1
538400 99538400 1001 86380 86390 1
538883 99538883 1001 86380 86390 1
538818 99538818 1001 86380 86390 1
539615 99539615 1001 86380 86390 1
539533 99539533 1001 86380 86390 1
539446 99539446 1001 86380 86390 1
539280 99539280 1001 86380 86390 1
539351 99539351 1001 86380 86390 1
539416 99539416 1001 86380 86390 1
539064 99539064 1001 86380 86390 1
539185 99539185 1001 86380 86390 1
539824 99539824 1001 86380 86390 1
539791 99539791 1001 86380 86390 1
540403 99540403 1001 86380 86390 1
540332 99540332 1001 86380 86390 1
540271 99540271 1001 86380 86390 1
540103 99540103 1001 86380 86390 1
540155 99540155 1001 86380 86390 1
539861 99539861 1001 86380 86390 1
539970 99539970 1001 86380 86390 1
540038 99540038 1001 86380 86390 1
540478 99540478 1001 86380 86390 1
540480 99540480 1001 86380 86390 1
540522 99540522 1001 86380 86390 1
540590 99540590 1001 86380 86390 1
540618 99540618 1001 86380 86390 1
541292 99541292 1001 86380 86390 1
541206 99541206 1001 86380 86390 1
541157 99541157 1001 86380 86390 1
541202 99541202 1001 86380 86390 1
540985 99540985 1001 86380 86390 1
540998 99540998 1001 86380 86390 1
540999 99540999 1001 86380 86390 1
540987 99540987 1001 86380 86390 1
541013 99541013 1001 86380 86390 1
540860 99540860 1001 86380 86390 1
540813 99540813 1001 86380 86390 1
541475 99541475 1001 86380 86390 1
541350 99541350 1001 86380 86390 1
541364 99541364 1001 86380 86390 1
542058 99542058 1001 86380 86390 1
542011 99542011 1001 86380 86390 1
541923 99541923 1001 86380 86390 1
541823 99541823 1001 86380 86390 1
541834 99541834 1001 86380 86390 1
541718 99541718 1001 86380 86390 1
541731 99541731 1001 86380 86390 1
541641 99541641 1001 86380 86390 1
541578 99541578 1001 86380 86390 1
541541 99541541 1001 86380 86390 1
541659 99541659 1001 86380 86390 1
542208 99542208 1001 86380 86390 1
542313 99542313 1001 86380 86390 1
542242 99542242 1001 86380 86390 1
542877 99542877 1001 86380 86390 1
542814 99542814 1001 86380 86390 1
542560 99542560 1001 86380 86390 1
542695 99542695 1001 86380 86390 1
542539 99542539 1001 86380 86390 1
542566 99542566 1001 86380 86390 1
542403 99542403 1001 86380 86390 1
543080 99543080 1001 86380 86390 1
543604 99543604 1001 86380 86390 1
543682 99543682 1001 86380 86390 1
543623 99543623 1001 86380 86390 1
543688 99543688 1001 86380 86390 1
543589 99543589 1001 86380 86390 1
543523 99543523 1001 86380 86390 1
543244 99543244 1001 86380 86390 1
543297 99543297 1001 86380 86390 1
543864 99543864 1001 86380 86390 1
543787 99543787 1001 86380 86390 1
543789 99543789 1001 86380 86390 1
544446 99544446 1001 86380 86390 1
544568 99544568 1001 86380 86390 1
544473 99544473 1001 86380 86390 1
544379 99544379 1001 86380 86390 1
544281 99544281 1001 86380 86390 1
544372 99544372 1001 86380 86390 1
544230 99544230 1001 86380 86390 1
543980 99543980 1001 86380 86390 1
544139 99544139 1001 86380 86390 1
544630 99544630 1001 86380 86390 1
415303 214 1001 21360 21717 1
537075 827 1002 59108 62121 1
400110 99400110 1001 86380 86390 1
400293 99400293 1001 86380 86390 1
400255 99400255 1001 86380 86390 1
400333 99400333 1001 86380 86390 1
400359 99400359 1001 86380 86390 1
400347 99400347 1001 86380 86390 1
400717 99400717 1001 86380 86390 1
400933 99400933 1001 86380 86390 1
401157 99401157 1001 86380 86390 1
401491 99401491 1001 86380 86390 1
401647 99401647 1001 86380 86390 1
401787 99401787 1001 86380 86390 1
401831 99401831 1001 86380 86390 1
401919 99401919 1001 86380 86390 1
402142 99402142 1001 86380 86390 1
402436 99402436 1001 86380 86390 1
402505 99402505 1001 86380 86390 1
402683 99402683 1001 86380 86390 1
402779 99402779 1001 86380 86390 1
402718 99402718 1001 86380 86390 1
402701 99402701 1001 86380 86390 1
402818 99402818 1001 86380 86390 1
402918 99402918 1001 86380 86390 1
402933 99402933 1001 86380 86390 1
403053 99403053 1001 86380 86390 1
403218 99403218 1001 86380 86390 1
403211 99403211 1001 86380 86390 1
403604 99403604 1001 86380 86390 1
403559 99403559 1001 86380 86390 1
403801 99403801 1001 86380 86390 1
404071 99404071 1001 86380 86390 1
404285 99404285 1001 86380 86390 1
404806 99404806 1001 86380 86390 1
404862 99404862 1001 86380 86390 1
405099 99405099 1001 86380 86390 1
405504 99405504 1001 86380 86390 1
405577 99405577 1001 86380 86390 1
405631 99405631 1001 86380 86390 1
405692 99405692 1001 86380 86390 1
405837 99405837 1001 86380 86390 1
405848 99405848 1001 86380 86390 1
405875 99405875 1001 86380 86390 1
406001 99406001 1001 86380 86390 1
406145 99406145 1001 86380 86390 1
406548 99406548 1001 86380 86390 1
406630 99406630 1001 86380 86390 1
406777 99406777 1001 86380 86390 1
406854 99406854 1001 86380 86390 1
406857 99406857 1001 86380 86390 1
407122 99407122 1001 86380 86390 1
407256 99407256 1001 86380 86390 1
407360 99407360 1001 86380 86390 1
407545 99407545 1001 86380 86390 1
407649 99407649 1001 86380 86390 1
407746 99407746 1001 86380 86390 1
407689 99407689 1001 86380 86390 1
407760 99407760 1001 86380 86390 1
407802 99407802 1001 86380 86390 1
407911 99407911 1001 86380 86390 1
408003 99408003 1001 86380 86390 1
408195 99408195 1001 86380 86390 1
408100 99408100 1001 86380 86390 1
408333 99408333 1001 86380 86390 1
408410 99408410 1001 86380 86390 1
408530 99408530 1001 86380 86390 1
408757 99408757 1001 86380 86390 1
408796 99408796 1001 86380 86390 1
408877 99408877 1001 86380 86390 1
408927 99408927 1001 86380 86390 1
409163 99409163 1001 86380 86390 1
409198 99409198 1001 86380 86390 1
409337 99409337 1001 86380 86390 1
409436 99409436 1001 86380 86390 1
409534 99409534 1001 86380 86390 1
409664 99409664 1001 86380 86390 1
409602 99409602 1001 86380 86390 1
409729 99409729 1001 86380 86390 1
409872 99409872 1001 86380 86390 1
410236 99410236 1001 86380 86390 1
410423 99410423 1001 86380 86390 1
410848 99410848 1001 86380 86390 1
411318 99411318 1001 86380 86390 1
411325 99411325 1001 86380 86390 1
411332 99411332 1001 86380 86390 1
411508 99411508 1001 86380 86390 1
411628 99411628 1001 86380 86390 1
411660 99411660 1001 86380 86390 1
411760 99411760 1001 86380 86390 1
411829 99411829 1001 86380 86390 1
412163 99412163 1001 86380 86390 1
412344 99412344 1001 86380 86390 1
412310 99412310 1001 86380 86390 1
412415 99412415 1001 86380 86390 1
413521 99413521 1001 86380 86390 1
413440 99413440 1001 86380 86390 1
413683 99413683 1001 86380 86390 1
413329 99413329 1001 86380 86390 1
413112 99413112 1001 86380 86390 1
412934 99412934 1001 86380 86390 1
413144 99413144 1001 86380 86390 1
412721 99412721 1001 86380 86390 1
412866 99412866 1001 86380 86390 1
412489 99412489 1001 86380 86390 1
412729 99412729 1001 86380 86390 1
413971 99413971 1001 86380 86390 1
413958 99413958 1001 86380 86390 1
413749 99413749 1001 86380 86390 1
415085 99415085 1001 86380 86390 1
415086 99415086 1001 86380 86390 1
415049 99415049 1001 86380 86390 1
415088 99415088 1001 86380 86390 1
415137 99415137 1001 86380 86390 1
414844 99414844 1001 86380 86390 1
414536 99414536 1001 86380 86390 1
414252 99414252 1001 86380 86390 1
414150 99414150 1001 86380 86390 1
415603 99415603 1001 86380 86390 1
415390 99415390 1001 86380 86390 1
415535 99415535 1001 86380 86390 1
416614 99416614 1001 86380 86390 1
416822 99416822 1001 86380 86390 1
416806 99416806 1001 86380 86390 1
416923 99416923 1001 86380 86390 1
416320 99416320 1001 86380 86390 1
416582 99416582 1001 86380 86390 1
416159 99416159 1001 86380 86390 1
416094 99416094 1001 86380 86390 1
417050 99417050 1001 86380 86390 1
417494 99417494 1001 86380 86390 1
417517 99417517 1001 86380 86390 1
417604 99417604 1001 86380 86390 1
418576 99418576 1001 86380 86390 1
418731 99418731 1001 86380 86390 1
418677 99418677 1001 86380 86390 1
418662 99418662 1001 86380 86390 1
418522 99418522 1001 86380 86390 1
418199 99418199 1001 86380 86390 1
418353 99418353 1001 86380 86390 1
418429 99418429 1001 86380 86390 1
418332 99418332 1001 86380 86390 1
418386 99418386 1001 86380 86390 1
417711 99417711 1001 86380 86390 1
417714 99417714 1001 86380 86390 1
417895 99417895 1001 86380 86390 1
417939 99417939 1001 86380 86390 1
417898 99417898 1001 86380 86390 1
417781 99417781 1001 86380 86390 1
419054 99419054 1001 86380 86390 1
419193 99419193 1001 86380 86390 1
418897 99418897 1001 86380 86390 1
420192 99420192 1001 86380 86390 1
419752 99419752 1001 86380 86390 1
419296 99419296 1001 86380 86390 1
419510 99419510 1001 86380 86390 1
420509 99420509 1001 86380 86390 1
420712 99420712 1001 86380 86390 1
420817 99420817 1001 86380 86390 1
420780 99420780 1001 86380 86390 1
420502 99420502 1001 86380 86390 1
422065 99422065 1001 86380 86390 1
421876 99421876 1001 86380 86390 1
421933 99421933 1001 86380 86390 1
421308 99421308 1001 86380 86390 1
420952 99420952 1001 86380 86390 1
421129 99421129 1001 86380 86390 1
422459 99422459 1001 86380 86390 1
422131 99422131 1001 86380 86390 1
422984 99422984 1001 86380 86390 1
422945 99422945 1001 86380 86390 1
423775 99423775 1001 86380 86390 1
424054 99424054 1001 86380 86390 1
425324 99425324 1001 86380 86390 1
425153 99425153 1001 86380 86390 1
425139 99425139 1001 86380 86390 1
424769 99424769 1001 86380 86390 1
424794 99424794 1001 86380 86390 1
424296 99424296 1001 86380 86390 1
424441 99424441 1001 86380 86390 1
424223 99424223 1001 86380 86390 1
425581 99425581 1001 86380 86390 1
425743 99425743 1001 86380 86390 1
425629 99425629 1001 86380 86390 1
427039 99427039 1001 86380 86390 1
426307 99426307 1001 86380 86390 1
426557 99426557 1001 86380 86390 1
426608 99426608 1001 86380 86390 1
426318 99426318 1001 86380 86390 1
426112 99426112 1001 86380 86390 1
427295 99427295 1001 86380 86390 1
427472 99427472 1001 86380 86390 1
428665 99428665 1001 86380 86390 1
428357 99428357 1001 86380 86390 1
428662 99428662 1001 86380 86390 1
428072 99428072 1001 86380 86390 1
428074 99428074 1001 86380 86390 1
428254 99428254 1001 86380 86390 1
427803 99427803 1001 86380 86390 1
428917 99428917 1001 86380 86390 1
428768 99428768 1001 86380 86390 1
428885 99428885 1001 86380 86390 1
429108 99429108 1001 86380 86390 1
428834 99428834 1001 86380 86390 1
428986 99428986 1001 86380 86390 1
428759 99428759 1001 86380 86390 1
430049 99430049 1001 86380 86390 1
430103 99430103 1001 86380 86390 1
430172 99430172 1001 86380 86390 1
430197 99430197 1001 86380 86390 1
430199 99430199 1001 86380 86390 1
430036 99430036 1001 86380 86390 1
430239 99430239 1001 86380 86390 1
430208 99430208 1001 86380 86390 1
429638 99429638 1001 86380 86390 1
429860 99429860 1001 86380 86390 1
429811 99429811 1001 86380 86390 1
429624 99429624 1001 86380 86390 1
429393 99429393 1001 86380 86390 1
429505 99429505 1001 86380 86390 1
429300 99429300 1001 86380 86390 1
429446 99429446 1001 86380 86390 1
429513 99429513 1001 86380 86390 1
429542 99429542 1001 86380 86390 1
429343 99429343 1001 86380 86390 1
430775 99430775 1001 86380 86390 1
430785 99430785 1001 86380 86390 1
430701 99430701 1001 86380 86390 1
431772 99431772 1001 86380 86390 1
431561 99431561 1001 86380 86390 1
431361 99431361 1001 86380 86390 1
431468 99431468 1001 86380 86390 1
431126 99431126 1001 86380 86390 1
432200 99432200 1001 86380 86390 1
432097 99432097 1001 86380 86390 1
432277 99432277 1001 86380 86390 1
432233 99432233 1001 86380 86390 1
432444 99432444 1001 86380 86390 1
433320 99433320 1001 86380 86390 1
433670 99433670 1001 86380 86390 1
433356 99433356 1001 86380 86390 1
433574 99433574 1001 86380 86390 1
433427 99433427 1001 86380 86390 1
433261 99433261 1001 86380 86390 1
433233 99433233 1001 86380 86390 1
433067 99433067 1001 86380 86390 1
433154 99433154 1001 86380 86390 1
432826 99432826 1001 86380 86390 1
432638 99432638 1001 86380 86390 1
433913 99433913 1001 86380 86390 1
433897 99433897 1001 86380 86390 1
433837 99433837 1001 86380 86390 1
434126 99434126 1001 86380 86390 1
433798 99433798 1001 86380 86390 1
433957 99433957 1001 86380 86390 1
434057 99434057 1001 86380 86390 1
435158 99435158 1001 86380 86390 1
435193 99435193 1001 86380 86390 1
435100 99435100 1001 86380 86390 1
434690 99434690 1001 86380 86390 1
434856 99434856 1001 86380 86390 1
434614 99434614 1001 86380 86390 1
434260 99434260 1001 86380 86390 1
435595 99435595 1001 86380 86390 1
435626 99435626 1001 86380 86390 1
435599 99435599 1001 86380 86390 1
435461 99435461 1001 86380 86390 1
436876 99436876 1001 86380 86390 1
436799 99436799 1001 86380 86390 1
436851 99436851 1001 86380 86390 1
436657 99436657 1001 86380 86390 1
436637 99436637 1001 86380 86390 1
436371 99436371 1001 86380 86390 1
436016 99436016 1001 86380 86390 1
436270 99436270 1001 86380 86390 1
300003 99300003 1001 86380 86390 1
300017 99300017 1001 86380 86390 1
300097 99300097 1001 86380 86390 1
437209 99437209 1001 86380 86390 1
300679 99300679 1001 86380 86390 1
300703 99300703 1001 86380 86390 1
300619 99300619 1001 86380 86390 1
300610 99300610 1001 86380 86390 1
300472 99300472 1001 86380 86390 1
300323 99300323 1001 86380 86390 1
300351 99300351 1001 86380 86390 1
300224 99300224 1001 86380 86390 1
300163 99300163 1001 86380 86390 1
300293 99300293 1001 86380 86390 1
300244 99300244 1001 86380 86390 1
300167 99300167 1001 86380 86390 1
300314 99300314 1001 86380 86390 1
300778 99300778 1001 86380 86390 1
300804 99300804 1001 86380 86390 1
300794 99300794 1001 86380 86390 1
300833 99300833 1001 86380 86390 1
300815 99300815 1001 86380 86390 1
301522 99301522 1001 86380 86390 1
301354 99301354 1001 86380 86390 1
301366 99301366 1001 86380 86390 1
301393 99301393 1001 86380 86390 1
301394 99301394 1001 86380 86390 1
301498 99301498 1001 86380 86390 1
301538 99301538 1001 86380 86390 1
301512 99301512 1001 86380 86390 1
301547 99301547 1001 86380 86390 1
301361 99301361 1001 86380 86390 1
301181 99301181 1001 86380 86390 1
301183 99301183 1001 86380 86390 1
301225 99301225 1001 86380 86390 1
301295 99301295 1001 86380 86390 1
300977 99300977 1001 86380 86390 1
301106 99301106 1001 86380 86390 1
300939 99300939 1001 86380 86390 1
301631 99301631 1001 86380 86390 1
301730 99301730 1001 86380 86390 1
302154 99302154 1001 86380 86390 1
302077 99302077 1001 86380 86390 1
302032 99302032 1001 86380 86390 1
301801 99301801 1001 86380 86390 1
302486 99302486 1001 86380 86390 1
302500 99302500 1001 86380 86390 1
303205 99303205 1001 86380 86390 1
302947 99302947 1001 86380 86390 1
302805 99302805 1001 86380 86390 1
302819 99302819 1001 86380 86390 1
302640 99302640 1001 86380 86390 1
302733 99302733 1001 86380 86390 1
302777 99302777 1001 86380 86390 1
303374 99303374 1001 86380 86390 1
303327 99303327 1001 86380 86390 1
303290 99303290 1001 86380 86390 1
303307 99303307 1001 86380 86390 1
304025 99304025 1001 86380 86390 1
303670 99303670 1001 86380 86390 1
303645 99303645 1001 86380 86390 1
303517 99303517 1001 86380 86390 1
303559 99303559 1001 86380 86390 1
304070 99304070 1001 86380 86390 1
304206 99304206 1001 86380 86390 1
304170 99304170 1001 86380 86390 1
304198 99304198 1001 86380 86390 1
304657 99304657 1001 86380 86390 1
304818 99304818 1001 86380 86390 1
304567 99304567 1001 86380 86390 1
304493 99304493 1001 86380 86390 1
304255 99304255 1001 86380 86390 1
304402 99304402 1001 86380 86390 1
304886 99304886 1001 86380 86390 1
305558 99305558 1001 86380 86390 1
305488 99305488 1001 86380 86390 1
305580 99305580 1001 86380 86390 1
305634 99305634 1001 86380 86390 1
305342 99305342 1001 86380 86390 1
305238 99305238 1001 86380 86390 1
305214 99305214 1001 86380 86390 1
305102 99305102 1001 86380 86390 1
305115 99305115 1001 86380 86390 1
500024 99500024 1001 86380 86390 1
500090 99500090 1001 86380 86390 1
500029 99500029 1001 86380 86390 1
500635 99500635 1001 86380 86390 1
500664 99500664 1001 86380 86390 1
500743 99500743 1001 86380 86390 1
500731 99500731 1001 86380 86390 1
500697 99500697 1001 86380 86390 1
500556 99500556 1001 86380 86390 1
500596 99500596 1001 86380 86390 1
500259 99500259 1001 86380 86390 1
500276 99500276 1001 86380 86390 1
500854 99500854 1001 86380 86390 1
500934 99500934 1001 86380 86390 1
500977 99500977 1001 86380 86390 1
501473 99501473 1001 86380 86390 1
501580 99501580 1001 86380 86390 1
501441 99501441 1001 86380 86390 1
501455 99501455 1001 86380 86390 1
501414 99501414 1001 86380 86390 1
501181 99501181 1001 86380 86390 1
501209 99501209 1001 86380 86390 1
501197 99501197 1001 86380 86390 1
501735 99501735 1001 86380 86390 1
501646 99501646 1001 86380 86390 1
501712 99501712 1001 86380 86390 1
502362 99502362 1001 86380 86390 1
502200 99502200 1001 86380 86390 1
502153 99502153 1001 86380 86390 1
502205 99502205 1001 86380 86390 1
501990 99501990 1001 86380 86390 1
502003 99502003 1001 86380 86390 1
501847 99501847 1001 86380 86390 1
501981 99501981 1001 86380 86390 1
501999 99501999 1001 86380 86390 1
502505 99502505 1001 86380 86390 1
502572 99502572 1001 86380 86390 1
502500 99502500 1001 86380 86390 1
502487 99502487 1001 86380 86390 1
503234 99503234 1001 86380 86390 1
503237 99503237 1001 86380 86390 1
503147 99503147 1001 86380 86390 1
502983 99502983 1001 86380 86390 1
503056 99503056 1001 86380 86390 1
502954 99502954 1001 86380 86390 1
502982 99502982 1001 86380 86390 1
503034 99503034 1001 86380 86390 1
502831 99502831 1001 86380 86390 1
502858 99502858 1001 86380 86390 1
502692 99502692 1001 86380 86390 1
502798 99502798 1001 86380 86390 1
502838 99502838 1001 86380 86390 1
503317 99503317 1001 86380 86390 1
504080 99504080 1001 86380 86390 1
504092 99504092 1001 86380 86390 1
503879 99503879 1001 86380 86390 1
503892 99503892 1001 86380 86390 1
503831 99503831 1001 86380 86390 1
503780 99503780 1001 86380 86390 1
503576 99503576 1001 86380 86390 1
503565 99503565 1001 86380 86390 1
503520 99503520 1001 86380 86390 1
503637 99503637 1001 86380 86390 1
503586 99503586 1001 86380 86390 1
503691 99503691 1001 86380 86390 1
504169 99504169 1001 86380 86390 1
504196 99504196 1001 86380 86390 1
504910 99504910 1001 86380 86390 1
504918 99504918 1001 86380 86390 1
504796 99504796 1001 86380 86390 1
504888 99504888 1001 86380 86390 1
504751 99504751 1001 86380 86390 1
504623 99504623 1001 86380 86390 1
504603 99504603 1001 86380 86390 1
504620 99504620 1001 86380 86390 1
504327 99504327 1001 86380 86390 1
504369 99504369 1001 86380 86390 1
504460 99504460 1001 86380 86390 1
505021 99505021 1001 86380 86390 1
505074 99505074 1001 86380 86390 1
505049 99505049 1001 86380 86390 1
505079 99505079 1001 86380 86390 1
505015 99505015 1001 86380 86390 1
505005 99505005 1001 86380 86390 1
505590 99505590 1001 86380 86390 1
505644 99505644 1001 86380 86390 1
505723 99505723 1001 86380 86390 1
505648 99505648 1001 86380 86390 1
505705 99505705 1001 86380 86390 1
505523 99505523 1001 86380 86390 1
505281 99505281 1001 86380 86390 1
505302 99505302 1001 86380 86390 1
505291 99505291 1001 86380 86390 1
505833 99505833 1001 86380 86390 1
505834 99505834 1001 86380 86390 1
505799 99505799 1001 86380 86390 1
505908 99505908 1001 86380 86390 1
506444 99506444 1001 86380 86390 1
506511 99506511 1001 86380 86390 1
506568 99506568 1001 86380 86390 1
506434 99506434 1001 86380 86390 1
506435 99506435 1001 86380 86390 1
506487 99506487 1001 86380 86390 1
506542 99506542 1001 86380 86390 1
506238 99506238 1001 86380 86390 1
506177 99506177 1001 86380 86390 1
506763 99506763 1001 86380 86390 1
506712 99506712 1001 86380 86390 1
506661 99506661 1001 86380 86390 1
506766 99506766 1001 86380 86390 1
506611 99506611 1001 86380 86390 1
506706 99506706 1001 86380 86390 1
506732 99506732 1001 86380 86390 1
506733 99506733 1001 86380 86390 1
506800 99506800 1001 86380 86390 1
507399 99507399 1001 86380 86390 1
507316 99507316 1001 86380 86390 1
507139 99507139 1001 86380 86390 1
507143 99507143 1001 86380 86390 1
507208 99507208 1001 86380 86390 1
507133 99507133 1001 86380 86390 1
507056 99507056 1001 86380 86390 1
507057 99507057 1001 86380 86390 1
507134 99507134 1001 86380 86390 1
506957 99506957 1001 86380 86390 1
506847 99506847 1001 86380 86390 1
506824 99506824 1001 86380 86390 1
507445 99507445 1001 86380 86390 1
507438 99507438 1001 86380 86390 1
507548 99507548 1001 86380 86390 1
508132 99508132 1001 86380 86390 1
508018 99508018 1001 86380 86390 1
507907 99507907 1001 86380 86390 1
507946 99507946 1001 86380 86390 1
507921 99507921 1001 86380 86390 1
508028 99508028 1001 86380 86390 1
507709 99507709 1001 86380 86390 1
507685 99507685 1001 86380 86390 1
507725 99507725 1001 86380 86390 1
507664 99507664 1001 86380 86390 1
508279 99508279 1001 86380 86390 1
508960 99508960 1001 86380 86390 1
509012 99509012 1001 86380 86390 1
508884 99508884 1001 86380 86390 1
509076 99509076 1001 86380 86390 1
509063 99509063 1001 86380 86390 1
508919 99508919 1001 86380 86390 1
508675 99508675 1001 86380 86390 1
508635 99508635 1001 86380 86390 1
508531 99508531 1001 86380 86390 1
509175 99509175 1001 86380 86390 1
509105 99509105 1001 86380 86390 1
509870 99509870 1001 86380 86390 1
509846 99509846 1001 86380 86390 1
509530 99509530 1001 86380 86390 1
509561 99509561 1001 86380 86390 1
509384 99509384 1001 86380 86390 1
509359 99509359 1001 86380 86390 1
509451 99509451 1001 86380 86390 1
509466 99509466 1001 86380 86390 1
509285 99509285 1001 86380 86390 1
509428 99509428 1001 86380 86390 1
509303 99509303 1001 86380 86390 1
510079 99510079 1001 86380 86390 1
510015 99510015 1001 86380 86390 1
509990 99509990 1001 86380 86390 1
509994 99509994 1001 86380 86390 1
510637 99510637 1001 86380 86390 1
510639 99510639 1001 86380 86390 1
510553 99510553 1001 86380 86390 1
510709 99510709 1001 86380 86390 1
510582 99510582 1001 86380 86390 1
510721 99510721 1001 86380 86390 1
510470 99510470 1001 86380 86390 1
510362 99510362 1001 86380 86390 1
510414 99510414 1001 86380 86390 1
510211 99510211 1001 86380 86390 1
510161 99510161 1001 86380 86390 1
510152 99510152 1001 86380 86390 1
510233 99510233 1001 86380 86390 1
510854 99510854 1001 86380 86390 1
510742 99510742 1001 86380 86390 1
510794 99510794 1001 86380 86390 1
510822 99510822 1001 86380 86390 1
510734 99510734 1001 86380 86390 1
511434 99511434 1001 86380 86390 1
511500 99511500 1001 86380 86390 1
511144 99511144 1001 86380 86390 1
511187 99511187 1001 86380 86390 1
511140 99511140 1001 86380 86390 1
511132 99511132 1001 86380 86390 1
511058 99511058 1001 86380 86390 1
511085 99511085 1001 86380 86390 1
511657 99511657 1001 86380 86390 1
511633 99511633 1001 86380 86390 1
511560 99511560 1001 86380 86390 1
512304 99512304 1001 86380 86390 1
512190 99512190 1001 86380 86390 1
512322 99512322 1001 86380 86390 1
512166 99512166 1001 86380 86390 1
511852 99511852 1001 86380 86390 1
511802 99511802 1001 86380 86390 1
511872 99511872 1001 86380 86390 1
511964 99511964 1001 86380 86390 1
512532 99512532 1001 86380 86390 1
512384 99512384 1001 86380 86390 1
512541 99512541 1001 86380 86390 1
512582 99512582 1001 86380 86390 1
513017 99513017 1001 86380 86390 1
513128 99513128 1001 86380 86390 1
512913 99512913 1001 86380 86390 1
512625 99512625 1001 86380 86390 1
512600 99512600 1001 86380 86390 1
512641 99512641 1001 86380 86390 1
513334 99513334 1001 86380 86390 1
513846 99513846 1001 86380 86390 1
513687 99513687 1001 86380 86390 1
513764 99513764 1001 86380 86390 1
513753 99513753 1001 86380 86390 1
513640 99513640 1001 86380 86390 1
513771 99513771 1001 86380 86390 1
513585 99513585 1001 86380 86390 1
514822 99514822 1001 86380 86390 1
514823 99514823 1001 86380 86390 1
514732 99514732 1001 86380 86390 1
514801 99514801 1001 86380 86390 1
514848 99514848 1001 86380 86390 1
514702 99514702 1001 86380 86390 1
514563 99514563 1001 86380 86390 1
514576 99514576 1001 86380 86390 1
514488 99514488 1001 86380 86390 1
514491 99514491 1001 86380 86390 1
514622 99514622 1001 86380 86390 1
514638 99514638 1001 86380 86390 1
514239 99514239 1001 86380 86390 1
514271 99514271 1001 86380 86390 1
515015 99515015 1001 86380 86390 1
515056 99515056 1001 86380 86390 1
515033 99515033 1001 86380 86390 1
515603 99515603 1001 86380 86390 1
515604 99515604 1001 86380 86390 1
515676 99515676 1001 86380 86390 1
515478 99515478 1001 86380 86390 1
515455 99515455 1001 86380 86390 1
515352 99515352 1001 86380 86390 1
515267 99515267 1001 86380 86390 1
515126 99515126 1001 86380 86390 1
515863 99515863 1001 86380 86390 1
515709 99515709 1001 86380 86390 1
515781 99515781 1001 86380 86390 1
516475 99516475 1001 86380 86390 1
516399 99516399 1001 86380 86390 1
516465 99516465 1001 86380 86390 1
516495 99516495 1001 86380 86390 1
516364 99516364 1001 86380 86390 1
516431 99516431 1001 86380 86390 1
516046 99516046 1001 86380 86390 1
515930 99515930 1001 86380 86390 1
515894 99515894 1001 86380 86390 1
516064 99516064 1001 86380 86390 1
515976 99515976 1001 86380 86390 1
516042 99516042 1001 86380 86390 1
516068 99516068 1001 86380 86390 1
516636 99516636 1001 86380 86390 1
516650 99516650 1001 86380 86390 1
517336 99517336 1001 86380 86390 1
517140 99517140 1001 86380 86390 1
517334 99517334 1001 86380 86390 1
517031 99517031 1001 86380 86390 1
516927 99516927 1001 86380 86390 1
516967 99516967 1001 86380 86390 1
517032 99517032 1001 86380 86390 1
517097 99517097 1001 86380 86390 1
517098 99517098 1001 86380 86390 1
517076 99517076 1001 86380 86390 1
517025 99517025 1001 86380 86390 1
516771 99516771 1001 86380 86390 1
516826 99516826 1001 86380 86390 1
516792 99516792 1001 86380 86390 1
517346 99517346 1001 86380 86390 1
517517 99517517 1001 86380 86390 1
517350 99517350 1001 86380 86390 1
517539 99517539 1001 86380 86390 1
518126 99518126 1001 86380 86390 1
518137 99518137 1001 86380 86390 1
517987 99517987 1001 86380 86390 1
518041 99518041 1001 86380 86390 1
518148 99518148 1001 86380 86390 1
517967 99517967 1001 86380 86390 1
517801 99517801 1001 86380 86390 1
517861 99517861 1001 86380 86390 1
517661 99517661 1001 86380 86390 1
517687 99517687 1001 86380 86390 1
517631 99517631 1001 86380 86390 1
517566 99517566 1001 86380 86390 1
518266 99518266 1001 86380 86390 1
518202 99518202 1001 86380 86390 1
518293 99518293 1001 86380 86390 1
518345 99518345 1001 86380 86390 1
518207 99518207 1001 86380 86390 1
518362 99518362 1001 86380 86390 1
518947 99518947 1001 86380 86390 1
518819 99518819 1001 86380 86390 1
518773 99518773 1001 86380 86390 1
518581 99518581 1001 86380 86390 1
518585 99518585 1001 86380 86390 1
518451 99518451 1001 86380 86390 1
518569 99518569 1001 86380 86390 1
519168 99519168 1001 86380 86390 1
519079 99519079 1001 86380 86390 1
519101 99519101 1001 86380 86390 1
519538 99519538 1001 86380 86390 1
519451 99519451 1001 86380 86390 1
519271 99519271 1001 86380 86390 1
519195 99519195 1001 86380 86390 1
519203 99519203 1001 86380 86390 1
519334 99519334 1001 86380 86390 1
519982 99519982 1001 86380 86390 1
519853 99519853 1001 86380 86390 1
519831 99519831 1001 86380 86390 1
519834 99519834 1001 86380 86390 1
520514 99520514 1001 86380 86390 1
520611 99520611 1001 86380 86390 1
520554 99520554 1001 86380 86390 1
520614 99520614 1001 86380 86390 1
520626 99520626 1001 86380 86390 1
520574 99520574 1001 86380 86390 1
520383 99520383 1001 86380 86390 1
520397 99520397 1001 86380 86390 1
520351 99520351 1001 86380 86390 1
520365 99520365 1001 86380 86390 1
520162 99520162 1001 86380 86390 1
520198 99520198 1001 86380 86390 1
520819 99520819 1001 86380 86390 1
520642 99520642 1001 86380 86390 1
520842 99520842 1001 86380 86390 1
521467 99521467 1001 86380 86390 1
521293 99521293 1001 86380 86390 1
521162 99521162 1001 86380 86390 1
521126 99521126 1001 86380 86390 1
521103 99521103 1001 86380 86390 1
520952 99520952 1001 86380 86390 1
521020 99521020 1001 86380 86390 1
521050 99521050 1001 86380 86390 1
521574 99521574 1001 86380 86390 1
521588 99521588 1001 86380 86390 1
521564 99521564 1001 86380 86390 1
521643 99521643 1001 86380 86390 1
521907 99521907 1001 86380 86390 1
522034 99522034 1001 86380 86390 1
522047 99522047 1001 86380 86390 1
521752 99521752 1001 86380 86390 1
521746 99521746 1001 86380 86390 1
521748 99521748 1001 86380 86390 1
522360 99522360 1001 86380 86390 1
522353 99522353 1001 86380 86390 1
522418 99522418 1001 86380 86390 1
522315 99522315 1001 86380 86390 1
523089 99523089 1001 86380 86390 1
523092 99523092 1001 86380 86390 1
522823 99522823 1001 86380 86390 1
522764 99522764 1001 86380 86390 1
522642 99522642 1001 86380 86390 1
522512 99522512 1001 86380 86390 1
522553 99522553 1001 86380 86390 1
522528 99522528 1001 86380 86390 1
522544 99522544 1001 86380 86390 1
522585 99522585 1001 86380 86390 1
523229 99523229 1001 86380 86390 1
523942 99523942 1001 86380 86390 1
523798 99523798 1001 86380 86390 1
523929 99523929 1001 86380 86390 1
523931 99523931 1001 86380 86390 1
523589 99523589 1001 86380 86390 1
523582 99523582 1001 86380 86390 1
523543 99523543 1001 86380 86390 1
523674 99523674 1001 86380 86390 1
523482 99523482 1001 86380 86390 1
523329 99523329 1001 86380 86390 1
523516 99523516 1001 86380 86390 1
523440 99523440 1001 86380 86390 1
524670 99524670 1001 86380 86390 1
524699 99524699 1001 86380 86390 1
524726 99524726 1001 86380 86390 1
524625 99524625 1001 86380 86390 1
524565 99524565 1001 86380 86390 1
524425 99524425 1001 86380 86390 1
524532 99524532 1001 86380 86390 1
524468 99524468 1001 86380 86390 1
524431 99524431 1001 86380 86390 1
524563 99524563 1001 86380 86390 1
524331 99524331 1001 86380 86390 1
524258 99524258 1001 86380 86390 1
524875 99524875 1001 86380 86390 1
524941 99524941 1001 86380 86390 1
524930 99524930 1001 86380 86390 1
524790 99524790 1001 86380 86390 1
524881 99524881 1001 86380 86390 1
524961 99524961 1001 86380 86390 1
525532 99525532 1001 86380 86390 1
525266 99525266 1001 86380 86390 1
525347 99525347 1001 86380 86390 1
525386 99525386 1001 86380 86390 1
525310 99525310 1001 86380 86390 1
525207 99525207 1001 86380 86390 1
525247 99525247 1001 86380 86390 1
525248 99525248 1001 86380 86390 1
525081 99525081 1001 86380 86390 1
525075 99525075 1001 86380 86390 1
525001 99525001 1001 86380 86390 1
525768 99525768 1001 86380 86390 1
525736 99525736 1001 86380 86390 1
526249 99526249 1001 86380 86390 1
526290 99526290 1001 86380 86390 1
526332 99526332 1001 86380 86390 1
526192 99526192 1001 86380 86390 1
526160 99526160 1001 86380 86390 1
526019 99526019 1001 86380 86390 1
526000 99526000 1001 86380 86390 1
526002 99526002 1001 86380 86390 1
525965 99525965 1001 86380 86390 1
525955 99525955 1001 86380 86390 1
526542 99526542 1001 86380 86390 1
526569 99526569 1001 86380 86390 1
526544 99526544 1001 86380 86390 1
526596 99526596 1001 86380 86390 1
527057 99527057 1001 86380 86390 1
527109 99527109 1001 86380 86390 1
526656 99526656 1001 86380 86390 1
526632 99526632 1001 86380 86390 1
526639 99526639 1001 86380 86390 1
526808 99526808 1001 86380 86390 1
526809 99526809 1001 86380 86390 1
527304 99527304 1001 86380 86390 1
527437 99527437 1001 86380 86390 1
527256 99527256 1001 86380 86390 1
527902 99527902 1001 86380 86390 1
527928 99527928 1001 86380 86390 1
527774 99527774 1001 86380 86390 1
527738 99527738 1001 86380 86390 1
527856 99527856 1001 86380 86390 1
527572 99527572 1001 86380 86390 1
527508 99527508 1001 86380 86390 1
527562 99527562 1001 86380 86390 1
527629 99527629 1001 86380 86390 1
527592 99527592 1001 86380 86390 1
527478 99527478 1001 86380 86390 1
527661 99527661 1001 86380 86390 1
528269 99528269 1001 86380 86390 1
528144 99528144 1001 86380 86390 1
528234 99528234 1001 86380 86390 1
528213 99528213 1001 86380 86390 1
528123 99528123 1001 86380 86390 1
528831 99528831 1001 86380 86390 1
528807 99528807 1001 86380 86390 1
528757 99528757 1001 86380 86390 1
528772 99528772 1001 86380 86390 1
528516 99528516 1001 86380 86390 1
528620 99528620 1001 86380 86390 1
528611 99528611 1001 86380 86390 1
528599 99528599 1001 86380 86390 1
528666 99528666 1001 86380 86390 1
528479 99528479 1001 86380 86390 1
528338 99528338 1001 86380 86390 1
528351 99528351 1001 86380 86390 1
528364 99528364 1001 86380 86390 1
528939 99528939 1001 86380 86390 1
529056 99529056 1001 86380 86390 1
528993 99528993 1001 86380 86390 1
529092 99529092 1001 86380 86390 1
529535 99529535 1001 86380 86390 1
529715 99529715 1001 86380 86390 1
529437 99529437 1001 86380 86390 1
529322 99529322 1001 86380 86390 1
529417 99529417 1001 86380 86390 1
529253 99529253 1001 86380 86390 1
529910 99529910 1001 86380 86390 1
529810 99529810 1001 86380 86390 1
529826 99529826 1001 86380 86390 1
529762 99529762 1001 86380 86390 1
530451 99530451 1001 86380 86390 1
530466 99530466 1001 86380 86390 1
530458 99530458 1001 86380 86390 1
530394 99530394 1001 86380 86390 1
530197 99530197 1001 86380 86390 1
530302 99530302 1001 86380 86390 1
530291 99530291 1001 86380 86390 1
530319 99530319 1001 86380 86390 1
530216 99530216 1001 86380 86390 1
530025 99530025 1001 86380 86390 1
530129 99530129 1001 86380 86390 1
530121 99530121 1001 86380 86390 1
529992 99529992 1001 86380 86390 1
530139 99530139 1001 86380 86390 1
530657 99530657 1001 86380 86390 1
530142 99530142 1001 86380 86390 1
530620 99530620 1001 86380 86390 1
530713 99530713 1001 86380 86390 1
531006 99531006 1001 86380 86390 1
531045 99531045 1001 86380 86390 1
531059 99531059 1001 86380 86390 1
531100 99531100 1001 86380 86390 1
531012 99531012 1001 86380 86390 1
530825 99530825 1001 86380 86390 1
530791 99530791 1001 86380 86390 1
530818 99530818 1001 86380 86390 1
530831 99530831 1001 86380 86390 1
530845 99530845 1001 86380 86390 1
531444 99531444 1001 86380 86390 1
531536 99531536 1001 86380 86390 1
531498 99531498 1001 86380 86390 1
531525 99531525 1001 86380 86390 1
531426 99531426 1001 86380 86390 1
531504 99531504 1001 86380 86390 1
532177 99532177 1001 86380 86390 1
532181 99532181 1001 86380 86390 1
532108 99532108 1001 86380 86390 1
532032 99532032 1001 86380 86390 1
532125 99532125 1001 86380 86390 1
531938 99531938 1001 86380 86390 1
531622 99531622 1001 86380 86390 1
531688 99531688 1001 86380 86390 1
532221 99532221 1001 86380 86390 1
532866 99532866 1001 86380 86390 1
532870 99532870 1001 86380 86390 1
532818 99532818 1001 86380 86390 1
532636 99532636 1001 86380 86390 1
532682 99532682 1001 86380 86390 1
532826 99532826 1001 86380 86390 1
532516 99532516 1001 86380 86390 1
532508 99532508 1001 86380 86390 1
532512 99532512 1001 86380 86390 1
533196 99533196 1001 86380 86390 1
533679 99533679 1001 86380 86390 1
533821 99533821 1001 86380 86390 1
533716 99533716 1001 86380 86390 1
533768 99533768 1001 86380 86390 1
533595 99533595 1001 86380 86390 1
533635 99533635 1001 86380 86390 1
533369 99533369 1001 86380 86390 1
533311 99533311 1001 86380 86390 1
533286 99533286 1001 86380 86390 1
533885 99533885 1001 86380 86390 1
534004 99534004 1001 86380 86390 1
534043 99534043 1001 86380 86390 1
534571 99534571 1001 86380 86390 1
534642 99534642 1001 86380 86390 1
534678 99534678 1001 86380 86390 1
534344 99534344 1001 86380 86390 1
534245 99534245 1001 86380 86390 1
534223 99534223 1001 86380 86390 1
534068 99534068 1001 86380 86390 1
534263 99534263 1001 86380 86390 1
534200 99534200 1001 86380 86390 1
534881 99534881 1001 86380 86390 1
534755 99534755 1001 86380 86390 1
535400 99535400 1001 86380 86390 1
535459 99535459 1001 86380 86390 1
535258 99535258 1001 86380 86390 1
535210 99535210 1001 86380 86390 1
535225 99535225 1001 86380 86390 1
535074 99535074 1001 86380 86390 1
535089 99535089 1001 86380 86390 1
534911 99534911 1001 86380 86390 1
535585 99535585 1001 86380 86390 1
535682 99535682 1001 86380 86390 1
535517 99535517 1001 86380 86390 1
535648 99535648 1001 86380 86390 1
536312 99536312 1001 86380 86390 1
536137 99536137 1001 86380 86390 1
536256 99536256 1001 86380 86390 1
536016 99536016 1001 86380 86390 1
536083 99536083 1001 86380 86390 1
535820 99535820 1001 86380 86390 1
535916 99535916 1001 86380 86390 1
535774 99535774 1001 86380 86390 1
535777 99535777 1001 86380 86390 1
537034 99537034 1001 86380 86390 1
537162 99537162 1001 86380 86390 1
537134 99537134 1001 86380 86390 1
537016 99537016 1001 86380 86390 1
536832 99536832 1001 86380 86390 1
536759 99536759 1001 86380 86390 1
536646 99536646 1001 86380 86390 1
536712 99536712 1001 86380 86390 1
536679 99536679 1001 86380 86390 1
536619 99536619 1001 86380 86390 1
537354 99537354 1001 86380 86390 1
537208 99537208 1001 86380 86390 1
537183 99537183 1001 86380 86390 1
537920 99537920 1001 86380 86390 1
537793 99537793 1001 86380 86390 1
537898 99537898 1001 86380 86390 1
537501 99537501 1001 86380 86390 1
537404 99537404 1001 86380 86390 1
537369 99537369 1001 86380 86390 1
538127 99538127 1001 86380 86390 1
538706 99538706 1001 86380 86390 1
538759 99538759 1001 86380 86390 1
538495 99538495 1001 86380 86390 1
538602 99538602 1001 86380 86390 1
538259 99538259 1001 86380 86390 1
538364 99538364 1001 86380 86390 1
538290 99538290 1001 86380 86390 1
538917 99538917 1001 86380 86390 1
538841 99538841 1001 86380 86390 1
538923 99538923 1001 86380 86390 1
539017 99539017 1001 86380 86390 1
539553 99539553 1001 86380 86390 1
539438 99539438 1001 86380 86390 1
539610 99539610 1001 86380 86390 1
539613 99539613 1001 86380 86390 1
539352 99539352 1001 86380 86390 1
539393 99539393 1001 86380 86390 1
539408 99539408 1001 86380 86390 1
539266 99539266 1001 86380 86390 1
539344 99539344 1001 86380 86390 1
539228 99539228 1001 86380 86390 1
539139 99539139 1001 86380 86390 1
539195 99539195 1001 86380 86390 1
539773 99539773 1001 86380 86390 1
539825 99539825 1001 86380 86390 1
539722 99539722 1001 86380 86390 1
540303 99540303 1001 86380 86390 1
540334 99540334 1001 86380 86390 1
540324 99540324 1001 86380 86390 1
540197 99540197 1001 86380 86390 1
540071 99540071 1001 86380 86390 1
540140 99540140 1001 86380 86390 1
540035 99540035 1001 86380 86390 1
539881 99539881 1001 86380 86390 1
539868 99539868 1001 86380 86390 1
540012 99540012 1001 86380 86390 1
540523 99540523 1001 86380 86390 1
541131 99541131 1001 86380 86390 1
541196 99541196 1001 86380 86390 1
541209 99541209 1001 86380 86390 1
541132 99541132 1001 86380 86390 1
541107 99541107 1001 86380 86390 1
541237 99541237 1001 86380 86390 1
541215 99541215 1001 86380 86390 1
540972 99540972 1001 86380 86390 1
540895 99540895 1001 86380 86390 1
540785 99540785 1001 86380 86390 1
540773 99540773 1001 86380 86390 1
540722 99540722 1001 86380 86390 1
541398 99541398 1001 86380 86390 1
541326 99541326 1001 86380 86390 1
541928 99541928 1001 86380 86390 1
541941 99541941 1001 86380 86390 1
542026 99542026 1001 86380 86390 1
542041 99542041 1001 86380 86390 1
541864 99541864 1001 86380 86390 1
541853 99541853 1001 86380 86390 1
541906 99541906 1001 86380 86390 1
541739 99541739 1001 86380 86390 1
541769 99541769 1001 86380 86390 1
541693 99541693 1001 86380 86390 1
541501 99541501 1001 86380 86390 1
541531 99541531 1001 86380 86390 1
541508 99541508 1001 86380 86390 1
542181 99542181 1001 86380 86390 1
542272 99542272 1001 86380 86390 1
542201 99542201 1001 86380 86390 1
542928 99542928 1001 86380 86390 1
542617 99542617 1001 86380 86390 1
542461 99542461 1001 86380 86390 1
542426 99542426 1001 86380 86390 1
542491 99542491 1001 86380 86390 1
542479 99542479 1001 86380 86390 1
543046 99543046 1001 86380 86390 1
543113 99543113 1001 86380 86390 1
542958 99542958 1001 86380 86390 1
543140 99543140 1001 86380 86390 1
543115 99543115 1001 86380 86390 1
542992 99542992 1001 86380 86390 1
543122 99543122 1001 86380 86390 1
543632 99543632 1001 86380 86390 1
543764 99543764 1001 86380 86390 1
543537 99543537 1001 86380 86390 1
543486 99543486 1001 86380 86390 1
543966 99543966 1001 86380 86390 1
543941 99543941 1001 86380 86390 1
543786 99543786 1001 86380 86390 1
543804 99543804 1001 86380 86390 1
543857 99543857 1001 86380 86390 1
543948 99543948 1001 86380 86390 1
544405 99544405 1001 86380 86390 1
544585 99544585 1001 86380 86390 1
544557 99544557 1001 86380 86390 1
544590 99544590 1001 86380 86390 1
544333 99544333 1001 86380 86390 1
544346 99544346 1001 86380 86390 1
544359 99544359 1001 86380 86390 1
544247 99544247 1001 86380 86390 1
544351 99544351 1001 86380 86390 1
544274 99544274 1001 86380 86390 1
544174 99544174 1001 86380 86390 1
544061 99544061 1001 86380 86390 1
544659 99544659 1001 86380 86390 1
508918 1023 1002 40425 43367 1
514488 592 1002 26352 38854 1
531441 762 1002 36066 46303 1
537075 827 1001 58798 59097 1
400109 99400109 1001 86380 86390 1
400060 99400060 1001 86380 86390 1
400150 99400150 1001 86380 86390 1
400132 99400132 1001 86380 86390 1
400343 99400343 1001 86380 86390 1
400512 99400512 1001 86380 86390 1
400745 99400745 1001 86380 86390 1
400954 99400954 1001 86380 86390 1
401325 99401325 1001 86380 86390 1
401567 99401567 1001 86380 86390 1
401769 99401769 1001 86380 86390 1
402018 99402018 1001 86380 86390 1
402095 99402095 1001 86380 86390 1
402192 99402192 1001 86380 86390 1
402454 99402454 1001 86380 86390 1
402441 99402441 1001 86380 86390 1
402653 99402653 1001 86380 86390 1
402811 99402811 1001 86380 86390 1
402990 99402990 1001 86380 86390 1
403082 99403082 1001 86380 86390 1
403012 99403012 1001 86380 86390 1
403372 99403372 1001 86380 86390 1
403535 99403535 1001 86380 86390 1
403728 99403728 1001 86380 86390 1
403742 99403742 1001 86380 86390 1
403841 99403841 1001 86380 86390 1
403871 99403871 1001 86380 86390 1
404036 99404036 1001 86380 86390 1
404111 99404111 1001 86380 86390 1
404536 99404536 1001 86380 86390 1
404635 99404635 1001 86380 86390 1
404659 99404659 1001 86380 86390 1
404665 99404665 1001 86380 86390 1
404776 99404776 1001 86380 86390 1
404964 99404964 1001 86380 86390 1
405378 99405378 1001 86380 86390 1
405423 99405423 1001 86380 86390 1
405443 99405443 1001 86380 86390 1
405546 99405546 1001 86380 86390 1
405663 99405663 1001 86380 86390 1
405887 99405887 1001 86380 86390 1
405934 99405934 1001 86380 86390 1
406050 99406050 1001 86380 86390 1
406033 99406033 1001 86380 86390 1
406343 99406343 1001 86380 86390 1
406907 99406907 1001 86380 86390 1
406892 99406892 1001 86380 86390 1
407079 99407079 1001 86380 86390 1
407058 99407058 1001 86380 86390 1
407147 99407147 1001 86380 86390 1
407252 99407252 1001 86380 86390 1
407255 99407255 1001 86380 86390 1
407246 99407246 1001 86380 86390 1
407402 99407402 1001 86380 86390 1
407383 99407383 1001 86380 86390 1
407631 99407631 1001 86380 86390 1
408019 99408019 1001 86380 86390 1
408063 99408063 1001 86380 86390 1
408126 99408126 1001 86380 86390 1
408316 99408316 1001 86380 86390 1
408492 99408492 1001 86380 86390 1
408692 99408692 1001 86380 86390 1
408964 99408964 1001 86380 86390 1
408950 99408950 1001 86380 86390 1
409195 99409195 1001 86380 86390 1
409335 99409335 1001 86380 86390 1
409460 99409460 1001 86380 86390 1
409518 99409518 1001 86380 86390 1
409635 99409635 1001 86380 86390 1
409625 99409625 1001 86380 86390 1
409747 99409747 1001 86380 86390 1
409854 99409854 1001 86380 86390 1
409796 99409796 1001 86380 86390 1
410085 99410085 1001 86380 86390 1
410021 99410021 1001 86380 86390 1
410203 99410203 1001 86380 86390 1
410155 99410155 1001 86380 86390 1
410382 99410382 1001 86380 86390 1
410595 99410595 1001 86380 86390 1
410576 99410576 1001 86380 86390 1
410511 99410511 1001 86380 86390 1
410705 99410705 1001 86380 86390 1
411261 99411261 1001 86380 86390 1
411236 99411236 1001 86380 86390 1
411303 99411303 1001 86380 86390 1
411522 99411522 1001 86380 86390 1
411717 99411717 1001 86380 86390 1
411740 99411740 1001 86380 86390 1
411732 99411732 1001 86380 86390 1
411917 99411917 1001 86380 86390 1
411865 99411865 1001 86380 86390 1
412035 99412035 1001 86380 86390 1
412250 99412250 1001 86380 86390 1
412277 99412277 1001 86380 86390 1
412366 99412366 1001 86380 86390 1
412369 99412369 1001 86380 86390 1
413568 99413568 1001 86380 86390 1
413664 99413664 1001 86380 86390 1
413694 99413694 1001 86380 86390 1
413083 99413083 1001 86380 86390 1
413186 99413186 1001 86380 86390 1
412981 99412981 1001 86380 86390 1
413224 99413224 1001 86380 86390 1
413081 99413081 1001 86380 86390 1
413158 99413158 1001 86380 86390 1
412848 99412848 1001 86380 86390 1
412619 99412619 1001 86380 86390 1
412491 99412491 1001 86380 86390 1
413715 99413715 1001 86380 86390 1
413799 99413799 1001 86380 86390 1
415179 99415179 1001 86380 86390 1
415054 99415054 1001 86380 86390 1
414910 99414910 1001 86380 86390 1
414273 99414273 1001 86380 86390 1
414352 99414352 1001 86380 86390 1
415490 99415490 1001 86380 86390 1
415609 99415609 1001 86380 86390 1
415618 99415618 1001 86380 86390 1
416726 99416726 1001 86380 86390 1
416929 99416929 1001 86380 86390 1
416861 99416861 1001 86380 86390 1
416613 99416613 1001 86380 86390 1
416799 99416799 1001 86380 86390 1
416686 99416686 1001 86380 86390 1
416983 99416983 1001 86380 86390 1
416462 99416462 1001 86380 86390 1
416155 99416155 1001 86380 86390 1
415790 99415790 1001 86380 86390 1
416099 99416099 1001 86380 86390 1
416071 99416071 1001 86380 86390 1
416000 99416000 1001 86380 86390 1
416027 99416027 1001 86380 86390 1
417380 99417380 1001 86380 86390 1
417347 99417347 1001 86380 86390 1
417350 99417350 1001 86380 86390 1
417485 99417485 1001 86380 86390 1
418549 99418549 1001 86380 86390 1
418676 99418676 1001 86380 86390 1
418697 99418697 1001 86380 86390 1
418466 99418466 1001 86380 86390 1
418766 99418766 1001 86380 86390 1
418790 99418790 1001 86380 86390 1
418144 99418144 1001 86380 86390 1
418170 99418170 1001 86380 86390 1
418184 99418184 1001 86380 86390 1
418230 99418230 1001 86380 86390 1
418055 99418055 1001 86380 86390 1
417735 99417735 1001 86380 86390 1
417871 99417871 1001 86380 86390 1
417745 99417745 1001 86380 86390 1
417853 99417853 1001 86380 86390 1
417643 99417643 1001 86380 86390 1
417748 99417748 1001 86380 86390 1
418023 99418023 1001 86380 86390 1
420256 99420256 1001 86380 86390 1
420314 99420314 1001 86380 86390 1
419900 99419900 1001 86380 86390 1
419220 99419220 1001 86380 86390 1
419399 99419399 1001 86380 86390 1
419400 99419400 1001 86380 86390 1
420691 99420691 1001 86380 86390 1
420490 99420490 1001 86380 86390 1
420769 99420769 1001 86380 86390 1
420676 99420676 1001 86380 86390 1
421889 99421889 1001 86380 86390 1
421890 99421890 1001 86380 86390 1
421954 99421954 1001 86380 86390 1
421613 99421613 1001 86380 86390 1
421378 99421378 1001 86380 86390 1
421573 99421573 1001 86380 86390 1
421646 99421646 1001 86380 86390 1
420990 99420990 1001 86380 86390 1
420901 99420901 1001 86380 86390 1
421033 99421033 1001 86380 86390 1
422479 99422479 1001 86380 86390 1
422247 99422247 1001 86380 86390 1
422334 99422334 1001 86380 86390 1
422222 99422222 1001 86380 86390 1
423459 99423459 1001 86380 86390 1
423710 99423710 1001 86380 86390 1
423328 99423328 1001 86380 86390 1
423110 99423110 1001 86380 86390 1
423006 99423006 1001 86380 86390 1
423153 99423153 1001 86380 86390 1
423066 99423066 1001 86380 86390 1
422950 99422950 1001 86380 86390 1
423017 99423017 1001 86380 86390 1
422539 99422539 1001 86380 86390 1
422662 99422662 1001 86380 86390 1
422732 99422732 1001 86380 86390 1
422938 99422938 1001 86380 86390 1
424035 99424035 1001 86380 86390 1
423832 99423832 1001 86380 86390 1
423983 99423983 1001 86380 86390 1
425176 99425176 1001 86380 86390 1
425091 99425091 1001 86380 86390 1
425205 99425205 1001 86380 86390 1
424669 99424669 1001 86380 86390 1
424885 99424885 1001 86380 86390 1
424649 99424649 1001 86380 86390 1
424973 99424973 1001 86380 86390 1
424698 99424698 1001 86380 86390 1
424335 99424335 1001 86380 86390 1
425689 99425689 1001 86380 86390 1
425677 99425677 1001 86380 86390 1
425419 99425419 1001 86380 86390 1
426764 99426764 1001 86380 86390 1
426736 99426736 1001 86380 86390 1
427073 99427073 1001 86380 86390 1
426709 99426709 1001 86380 86390 1
427080 99427080 1001 86380 86390 1
426908 99426908 1001 86380 86390 1
427113 99427113 1001 86380 86390 1
426478 99426478 1001 86380 86390 1
426377 99426377 1001 86380 86390 1
426607 99426607 1001 86380 86390 1
425991 99425991 1001 86380 86390 1
426055 99426055 1001 86380 86390 1
425953 99425953 1001 86380 86390 1
426270 99426270 1001 86380 86390 1
427379 99427379 1001 86380 86390 1
427408 99427408 1001 86380 86390 1
428734 99428734 1001 86380 86390 1
428696 99428696 1001 86380 86390 1
428411 99428411 1001 86380 86390 1
428577 99428577 1001 86380 86390 1
428416 99428416 1001 86380 86390 1
428712 99428712 1001 86380 86390 1
428532 99428532 1001 86380 86390 1
428489 99428489 1001 86380 86390 1
428318 99428318 1001 86380 86390 1
428052 99428052 1001 86380 86390 1
428081 99428081 1001 86380 86390 1
428109 99428109 1001 86380 86390 1
427739 99427739 1001 86380 86390 1
429066 99429066 1001 86380 86390 1
428966 99428966 1001 86380 86390 1
429011 99429011 1001 86380 86390 1
430319 99430319 1001 86380 86390 1
430167 99430167 1001 86380 86390 1
429591 99429591 1001 86380 86390 1
429433 99429433 1001 86380 86390 1
429335 99429335 1001 86380 86390 1
429314 99429314 1001 86380 86390 1
430609 99430609 1001 86380 86390 1
430389 99430389 1001 86380 86390 1
431820 99431820 1001 86380 86390 1
431719 99431719 1001 86380 86390 1
432034 99432034 1001 86380 86390 1
431376 99431376 1001 86380 86390 1
431267 99431267 1001 86380 86390 1
431493 99431493 1001 86380 86390 1
431320 99431320 1001 86380 86390 1
430897 99430897 1001 86380 86390 1
432189 99432189 1001 86380 86390 1
432370 99432370 1001 86380 86390 1
433671 99433671 1001 86380 86390 1
433167 99433167 1001 86380 86390 1
432954 99432954 1001 86380 86390 1
432755 99432755 1001 86380 86390 1
432535 99432535 1001 86380 86390 1
432511 99432511 1001 86380 86390 1
432658 99432658 1001 86380 86390 1
432765 99432765 1001 86380 86390 1
432575 99432575 1001 86380 86390 1
432787 99432787 1001 86380 86390 1
433828 99433828 1001 86380 86390 1
433829 99433829 1001 86380 86390 1
433860 99433860 1001 86380 86390 1
433741 99433741 1001 86380 86390 1
433880 99433880 1001 86380 86390 1
435379 99435379 1001 86380 86390 1
435070 99435070 1001 86380 86390 1
435146 99435146 1001 86380 86390 1
434895 99434895 1001 86380 86390 1
434924 99434924 1001 86380 86390 1
434655 99434655 1001 86380 86390 1
434469 99434469 1001 86380 86390 1
434568 99434568 1001 86380 86390 1
434388 99434388 1001 86380 86390 1
434251 99434251 1001 86380 86390 1
435527 99435527 1001 86380 86390 1
435772 99435772 1001 86380 86390 1
435473 99435473 1001 86380 86390 1
435504 99435504 1001 86380 86390 1
435476 99435476 1001 86380 86390 1
435566 99435566 1001 86380 86390 1
436931 99436931 1001 86380 86390 1
436868 99436868 1001 86380 86390 1
436554 99436554 1001 86380 86390 1
436374 99436374 1001 86380 86390 1
436311 99436311 1001 86380 86390 1
435960 99435960 1001 86380 86390 1
436056 99436056 1001 86380 86390 1
435919 99435919 1001 86380 86390 1
436034 99436034 1001 86380 86390 1
300042 99300042 1001 86380 86390 1
437188 99437188 1001 86380 86390 1
300101 99300101 1001 86380 86390 1
437362 99437362 1001 86380 86390 1
437181 99437181 1001 86380 86390 1
437208 99437208 1001 86380 86390 1
300714 99300714 1001 86380 86390 1
300513 99300513 1001 86380 86390 1
300320 99300320 1001 86380 86390 1
300180 99300180 1001 86380 86390 1
300284 99300284 1001 86380 86390 1
300769 99300769 1001 86380 86390 1
300730 99300730 1001 86380 86390 1
300785 99300785 1001 86380 86390 1
300837 99300837 1001 86380 86390 1
301468 99301468 1001 86380 86390 1
301524 99301524 1001 86380 86390 1
301407 99301407 1001 86380 86390 1
301545 99301545 1001 86380 86390 1
301387 99301387 1001 86380 86390 1
301464 99301464 1001 86380 86390 1
301169 99301169 1001 86380 86390 1
301294 99301294 1001 86380 86390 1
301128 99301128 1001 86380 86390 1
301090 99301090 1001 86380 86390 1
300984 99300984 1001 86380 86390 1
301657 99301657 1001 86380 86390 1
301608 99301608 1001 86380 86390 1
301750 99301750 1001 86380 86390 1
301597 99301597 1001 86380 86390 1
302230 99302230 1001 86380 86390 1
302232 99302232 1001 86380 86390 1
302233 99302233 1001 86380 86390 1
302365 99302365 1001 86380 86390 1
301972 99301972 1001 86380 86390 1
301878 99301878 1001 86380 86390 1
301837 99301837 1001 86380 86390 1
302484 99302484 1001 86380 86390 1
301969 99301969 1001 86380 86390 1
302177 99302177 1001 86380 86390 1
302474 99302474 1001 86380 86390 1
302477 99302477 1001 86380 86390 1
302478 99302478 1001 86380 86390 1
302504 99302504 1001 86380 86390 1
302388 99302388 1001 86380 86390 1
303158 99303158 1001 86380 86390 1
303100 99303100 1001 86380 86390 1
303142 99303142 1001 86380 86390 1
302899 99302899 1001 86380 86390 1
302864 99302864 1001 86380 86390 1
302882 99302882 1001 86380 86390 1
302730 99302730 1001 86380 86390 1
302762 99302762 1001 86380 86390 1
302595 99302595 1001 86380 86390 1
302701 99302701 1001 86380 86390 1
303243 99303243 1001 86380 86390 1
303358 99303358 1001 86380 86390 1
303986 99303986 1001 86380 86390 1
304027 99304027 1001 86380 86390 1
303786 99303786 1001 86380 86390 1
303542 99303542 1001 86380 86390 1
303533 99303533 1001 86380 86390 1
303484 99303484 1001 86380 86390 1
304136 99304136 1001 86380 86390 1
304188 99304188 1001 86380 86390 1
304151 99304151 1001 86380 86390 1
304180 99304180 1001 86380 86390 1
304747 99304747 1001 86380 86390 1
304675 99304675 1001 86380 86390 1
304820 99304820 1001 86380 86390 1
304578 99304578 1001 86380 86390 1
304621 99304621 1001 86380 86390 1
304531 99304531 1001 86380 86390 1
304277 99304277 1001 86380 86390 1
304398 99304398 1001 86380 86390 1
304444 99304444 1001 86380 86390 1
304948 99304948 1001 86380 86390 1
304889 99304889 1001 86380 86390 1
304981 99304981 1001 86380 86390 1
305060 99305060 1001 86380 86390 1
305539 99305539 1001 86380 86390 1
305678 99305678 1001 86380 86390 1
305556 99305556 1001 86380 86390 1
305298 99305298 1001 86380 86390 1
305107 99305107 1001 86380 86390 1
305135 99305135 1001 86380 86390 1
305097 99305097 1001 86380 86390 1
305167 99305167 1001 86380 86390 1
500181 99500181 1001 86380 86390 1
500143 99500143 1001 86380 86390 1
500108 99500108 1001 86380 86390 1
500044 99500044 1001 86380 86390 1
500112 99500112 1001 86380 86390 1
500164 99500164 1001 86380 86390 1
500740 99500740 1001 86380 86390 1
500689 99500689 1001 86380 86390 1
500717 99500717 1001 86380 86390 1
500617 99500617 1001 86380 86390 1
500583 99500583 1001 86380 86390 1
500469 99500469 1001 86380 86390 1
500602 99500602 1001 86380 86390 1
500564 99500564 1001 86380 86390 1
500895 99500895 1001 86380 86390 1
501013 99501013 1001 86380 86390 1
500963 99500963 1001 86380 86390 1
501529 99501529 1001 86380 86390 1
501363 99501363 1001 86380 86390 1
501151 99501151 1001 86380 86390 1
501076 99501076 1001 86380 86390 1
501818 99501818 1001 86380 86390 1
501716 99501716 1001 86380 86390 1
501695 99501695 1001 86380 86390 1
501659 99501659 1001 86380 86390 1
502326 99502326 1001 86380 86390 1
502434 99502434 1001 86380 86390 1
502263 99502263 1001 86380 86390 1
502438 99502438 1001 86380 86390 1
502398 99502398 1001 86380 86390 1
502454 99502454 1001 86380 86390 1
502090 99502090 1001 86380 86390 1
501874 99501874 1001 86380 86390 1
501927 99501927 1001 86380 86390 1
502018 99502018 1001 86380 86390 1
501863 99501863 1001 86380 86390 1
501943 99501943 1001 86380 86390 1
502644 99502644 1001 86380 86390 1
503243 99503243 1001 86380 86390 1
503170 99503170 1001 86380 86390 1
503213 99503213 1001 86380 86390 1
503076 99503076 1001 86380 86390 1
503070 99503070 1001 86380 86390 1
503083 99503083 1001 86380 86390 1
502840 99502840 1001 86380 86390 1
502720 99502720 1001 86380 86390 1
503394 99503394 1001 86380 86390 1
503422 99503422 1001 86380 86390 1
503334 99503334 1001 86380 86390 1
503377 99503377 1001 86380 86390 1
503392 99503392 1001 86380 86390 1
504021 99504021 1001 86380 86390 1
504108 99504108 1001 86380 86390 1
503770 99503770 1001 86380 86390 1
503900 99503900 1001 86380 86390 1
503849 99503849 1001 86380 86390 1
503885 99503885 1001 86380 86390 1
503911 99503911 1001 86380 86390 1
503743 99503743 1001 86380 86390 1
503589 99503589 1001 86380 86390 1
503603 99503603 1001 86380 86390 1
504167 99504167 1001 86380 86390 1
504323 99504323 1001 86380 86390 1
504300 99504300 1001 86380 86390 1
504178 99504178 1001 86380 86390 1
504943 99504943 1001 86380 86390 1
504882 99504882 1001 86380 86390 1
504867 99504867 1001 86380 86390 1
504691 99504691 1001 86380 86390 1
504666 99504666 1001 86380 86390 1
504592 99504592 1001 86380 86390 1
504332 99504332 1001 86380 86390 1
504361 99504361 1001 86380 86390 1
505032 99505032 1001 86380 86390 1
505127 99505127 1001 86380 86390 1
505027 99505027 1001 86380 86390 1
505709 99505709 1001 86380 86390 1
505751 99505751 1001 86380 86390 1
505755 99505755 1001 86380 86390 1
505664 99505664 1001 86380 86390 1
505730 99505730 1001 86380 86390 1
505679 99505679 1001 86380 86390 1
505447 99505447 1001 86380 86390 1
505256 99505256 1001 86380 86390 1
505857 99505857 1001 86380 86390 1
506442 99506442 1001 86380 86390 1
506459 99506459 1001 86380 86390 1
506451 99506451 1001 86380 86390 1
506441 99506441 1001 86380 86390 1
506197 99506197 1001 86380 86390 1
506341 99506341 1001 86380 86390 1
506343 99506343 1001 86380 86390 1
506266 99506266 1001 86380 86390 1
506267 99506267 1001 86380 86390 1
506118 99506118 1001 86380 86390 1
506170 99506170 1001 86380 86390 1
506054 99506054 1001 86380 86390 1
506110 99506110 1001 86380 86390 1
506020 99506020 1001 86380 86390 1
506062 99506062 1001 86380 86390 1
506078 99506078 1001 86380 86390 1
506723 99506723 1001 86380 86390 1
506792 99506792 1001 86380 86390 1
506637 99506637 1001 86380 86390 1
506676 99506676 1001 86380 86390 1
506682 99506682 1001 86380 86390 1
507359 99507359 1001 86380 86390 1
507376 99507376 1001 86380 86390 1
507260 99507260 1001 86380 86390 1
507357 99507357 1001 86380 86390 1
507033 99507033 1001 86380 86390 1
506856 99506856 1001 86380 86390 1
506969 99506969 1001 86380 86390 1
507590 99507590 1001 86380 86390 1
507565 99507565 1001 86380 86390 1
507517 99507517 1001 86380 86390 1
507620 99507620 1001 86380 86390 1
507521 99507521 1001 86380 86390 1
507599 99507599 1001 86380 86390 1
508147 99508147 1001 86380 86390 1
508122 99508122 1001 86380 86390 1
508228 99508228 1001 86380 86390 1
507875 99507875 1001 86380 86390 1
507948 99507948 1001 86380 86390 1
507765 99507765 1001 86380 86390 1
507690 99507690 1001 86380 86390 1
507821 99507821 1001 86380 86390 1
508251 99508251 1001 86380 86390 1
508295 99508295 1001 86380 86390 1
509001 99509001 1001 86380 86390 1
509016 99509016 1001 86380 86390 1
508878 99508878 1001 86380 86390 1
508860 99508860 1001 86380 86390 1
508776 99508776 1001 86380 86390 1
508829 99508829 1001 86380 86390 1
508596 99508596 1001 86380 86390 1
508498 99508498 1001 86380 86390 1
509205 99509205 1001 86380 86390 1
509181 99509181 1001 86380 86390 1
509274 99509274 1001 86380 86390 1
509158 99509158 1001 86380 86390 1
509184 99509184 1001 86380 86390 1
509856 99509856 1001 86380 86390 1
509499 99509499 1001 86380 86390 1
509412 99509412 1001 86380 86390 1
509299 99509299 1001 86380 86390 1
509288 99509288 1001 86380 86390 1
509292 99509292 1001 86380 86390 1
509918 99509918 1001 86380 86390 1
509919 99509919 1001 86380 86390 1
510025 99510025 1001 86380 86390 1
510691 99510691 1001 86380 86390 1
510651 99510651 1001 86380 86390 1
510626 99510626 1001 86380 86390 1
510665 99510665 1001 86380 86390 1
510526 99510526 1001 86380 86390 1
510555 99510555 1001 86380 86390 1
510379 99510379 1001 86380 86390 1
510475 99510475 1001 86380 86390 1
510489 99510489 1001 86380 86390 1
510479 99510479 1001 86380 86390 1
510505 99510505 1001 86380 86390 1
510189 99510189 1001 86380 86390 1
510268 99510268 1001 86380 86390 1
510281 99510281 1001 86380 86390 1
510219 99510219 1001 86380 86390 1
510155 99510155 1001 86380 86390 1
510898 99510898 1001 86380 86390 1
510795 99510795 1001 86380 86390 1
511376 99511376 1001 86380 86390 1
511443 99511443 1001 86380 86390 1
511384 99511384 1001 86380 86390 1
511010 99511010 1001 86380 86390 1
511077 99511077 1001 86380 86390 1
510966 99510966 1001 86380 86390 1
511707 99511707 1001 86380 86390 1
511683 99511683 1001 86380 86390 1
511609 99511609 1001 86380 86390 1
512349 99512349 1001 86380 86390 1
512256 99512256 1001 86380 86390 1
512375 99512375 1001 86380 86390 1
511824 99511824 1001 86380 86390 1
511895 99511895 1001 86380 86390 1
511925 99511925 1001 86380 86390 1
512488 99512488 1001 86380 86390 1
512580 99512580 1001 86380 86390 1
513179 99513179 1001 86380 86390 1
513047 99513047 1001 86380 86390 1
513062 99513062 1001 86380 86390 1
513166 99513166 1001 86380 86390 1
512844 99512844 1001 86380 86390 1
512893 99512893 1001 86380 86390 1
512919 99512919 1001 86380 86390 1
512816 99512816 1001 86380 86390 1
512999 99512999 1001 86380 86390 1
512616 99512616 1001 86380 86390 1
513310 99513310 1001 86380 86390 1
513272 99513272 1001 86380 86390 1
513274 99513274 1001 86380 86390 1
513313 99513313 1001 86380 86390 1
513301 99513301 1001 86380 86390 1
513969 99513969 1001 86380 86390 1
513538 99513538 1001 86380 86390 1
514172 99514172 1001 86380 86390 1
514213 99514213 1001 86380 86390 1
514034 99514034 1001 86380 86390 1
514079 99514079 1001 86380 86390 1
514222 99514222 1001 86380 86390 1
514716 99514716 1001 86380 86390 1
514830 99514830 1001 86380 86390 1
514640 99514640 1001 86380 86390 1
514542 99514542 1001 86380 86390 1
514427 99514427 1001 86380 86390 1
514389 99514389 1001 86380 86390 1
514275 99514275 1001 86380 86390 1
514916 99514916 1001 86380 86390 1
514892 99514892 1001 86380 86390 1
515034 99515034 1001 86380 86390 1
515061 99515061 1001 86380 86390 1
515619 99515619 1001 86380 86390 1
515388 99515388 1001 86380 86390 1
515340 99515340 1001 86380 86390 1
515116 99515116 1001 86380 86390 1
515168 99515168 1001 86380 86390 1
515725 99515725 1001 86380 86390 1
515726 99515726 1001 86380 86390 1
515729 99515729 1001 86380 86390 1
515755 99515755 1001 86380 86390 1
515822 99515822 1001 86380 86390 1
516472 99516472 1001 86380 86390 1
516356 99516356 1001 86380 86390 1
516467 99516467 1001 86380 86390 1
515915 99515915 1001 86380 86390 1
516008 99516008 1001 86380 86390 1
515932 99515932 1001 86380 86390 1
515997 99515997 1001 86380 86390 1
516039 99516039 1001 86380 86390 1
515927 99515927 1001 86380 86390 1
516546 99516546 1001 86380 86390 1
516608 99516608 1001 86380 86390 1
516635 99516635 1001 86380 86390 1
517307 99517307 1001 86380 86390 1
517315 99517315 1001 86380 86390 1
517191 99517191 1001 86380 86390 1
516975 99516975 1001 86380 86390 1
517040 99517040 1001 86380 86390 1
517015 99517015 1001 86380 86390 1
516925 99516925 1001 86380 86390 1
516977 99516977 1001 86380 86390 1
517094 99517094 1001 86380 86390 1
517021 99517021 1001 86380 86390 1
516983 99516983 1001 86380 86390 1
517048 99517048 1001 86380 86390 1
516997 99516997 1001 86380 86390 1
516823 99516823 1001 86380 86390 1
516774 99516774 1001 86380 86390 1
516816 99516816 1001 86380 86390 1
516881 99516881 1001 86380 86390 1
517383 99517383 1001 86380 86390 1
518072 99518072 1001 86380 86390 1
518118 99518118 1001 86380 86390 1
517550 99517550 1001 86380 86390 1
518366 99518366 1001 86380 86390 1
518223 99518223 1001 86380 86390 1
518925 99518925 1001 86380 86390 1
518862 99518862 1001 86380 86390 1
518890 99518890 1001 86380 86390 1
518973 99518973 1001 86380 86390 1
518936 99518936 1001 86380 86390 1
518617 99518617 1001 86380 86390 1
518682 99518682 1001 86380 86390 1
518633 99518633 1001 86380 86390 1
518660 99518660 1001 86380 86390 1
518635 99518635 1001 86380 86390 1
518729 99518729 1001 86380 86390 1
518755 99518755 1001 86380 86390 1
518511 99518511 1001 86380 86390 1
518517 99518517 1001 86380 86390 1
518427 99518427 1001 86380 86390 1
518505 99518505 1001 86380 86390 1
518535 99518535 1001 86380 86390 1
519025 99519025 1001 86380 86390 1
519157 99519157 1001 86380 86390 1
519158 99519158 1001 86380 86390 1
518995 99518995 1001 86380 86390 1
519699 99519699 1001 86380 86390 1
519664 99519664 1001 86380 86390 1
519729 99519729 1001 86380 86390 1
519678 99519678 1001 86380 86390 1
519691 99519691 1001 86380 86390 1
519532 99519532 1001 86380 86390 1
519449 99519449 1001 86380 86390 1
519219 99519219 1001 86380 86390 1
519944 99519944 1001 86380 86390 1
519958 99519958 1001 86380 86390 1
519946 99519946 1001 86380 86390 1
519949 99519949 1001 86380 86390 1
519926 99519926 1001 86380 86390 1
520556 99520556 1001 86380 86390 1
520548 99520548 1001 86380 86390 1
520537 99520537 1001 86380 86390 1
520248 99520248 1001 86380 86390 1
520291 99520291 1001 86380 86390 1
520197 99520197 1001 86380 86390 1
520705 99520705 1001 86380 86390 1
521392 99521392 1001 86380 86390 1
521354 99521354 1001 86380 86390 1
521382 99521382 1001 86380 86390 1
521413 99521413 1001 86380 86390 1
521388 99521388 1001 86380 86390 1
521161 99521161 1001 86380 86390 1
521201 99521201 1001 86380 86390 1
521176 99521176 1001 86380 86390 1
521228 99521228 1001 86380 86390 1
521258 99521258 1001 86380 86390 1
520924 99520924 1001 86380 86390 1
520938 99520938 1001 86380 86390 1
520941 99520941 1001 86380 86390 1
520985 99520985 1001 86380 86390 1
521594 99521594 1001 86380 86390 1
521623 99521623 1001 86380 86390 1
521487 99521487 1001 86380 86390 1
522178 99522178 1001 86380 86390 1
522246 99522246 1001 86380 86390 1
522208 99522208 1001 86380 86390 1
522048 99522048 1001 86380 86390 1
521978 99521978 1001 86380 86390 1
521957 99521957 1001 86380 86390 1
521702 99521702 1001 86380 86390 1
521847 99521847 1001 86380 86390 1
522330 99522330 1001 86380 86390 1
[truncated: 4,071,566 more chars]
