# Supplementary material for: Fast and near-optimal monitoring for healthcare acquired infection outbreaks
Source: PLoS Comput Biol. 2019 Sep 16;15(9):e1007284. doi: 10.1371/journal.pcbi.1007284 (PMC6762212; doi:10.1371/journal.pcbi.1007284)
Supplement: S2 Data — (ZIP) [file pcbi.1007284.s007.zip › MobilityLogs2/HAISE_Carilion_all_visits_day_121.txt]

#Person location Sublocation StartTime EndTime Type
517336 825 1002 37914 51791 1
520116 891 1001 51907 52207 1
400103 99400103 1001 86380 86390 1
400155 99400155 1001 86380 86390 1
400251 99400251 1001 86380 86390 1
400257 99400257 1001 86380 86390 1
400342 99400342 1001 86380 86390 1
400349 99400349 1001 86380 86390 1
400853 99400853 1001 86380 86390 1
400889 99400889 1001 86380 86390 1
400974 99400974 1001 86380 86390 1
401066 99401066 1001 86380 86390 1
401202 99401202 1001 86380 86390 1
401175 99401175 1001 86380 86390 1
401236 99401236 1001 86380 86390 1
401305 99401305 1001 86380 86390 1
401437 99401437 1001 86380 86390 1
401449 99401449 1001 86380 86390 1
401512 99401512 1001 86380 86390 1
401519 99401519 1001 86380 86390 1
401789 99401789 1001 86380 86390 1
402077 99402077 1001 86380 86390 1
402139 99402139 1001 86380 86390 1
402240 99402240 1001 86380 86390 1
402251 99402251 1001 86380 86390 1
402641 99402641 1001 86380 86390 1
402765 99402765 1001 86380 86390 1
402732 99402732 1001 86380 86390 1
402781 99402781 1001 86380 86390 1
402850 99402850 1001 86380 86390 1
403075 99403075 1001 86380 86390 1
403392 99403392 1001 86380 86390 1
403421 99403421 1001 86380 86390 1
403447 99403447 1001 86380 86390 1
403476 99403476 1001 86380 86390 1
403699 99403699 1001 86380 86390 1
403728 99403728 1001 86380 86390 1
403734 99403734 1001 86380 86390 1
404053 99404053 1001 86380 86390 1
403934 99403934 1001 86380 86390 1
404203 99404203 1001 86380 86390 1
404177 99404177 1001 86380 86390 1
404262 99404262 1001 86380 86390 1
404645 99404645 1001 86380 86390 1
404693 99404693 1001 86380 86390 1
404905 99404905 1001 86380 86390 1
404855 99404855 1001 86380 86390 1
404825 99404825 1001 86380 86390 1
405195 99405195 1001 86380 86390 1
405228 99405228 1001 86380 86390 1
405242 99405242 1001 86380 86390 1
405246 99405246 1001 86380 86390 1
405454 99405454 1001 86380 86390 1
405649 99405649 1001 86380 86390 1
405679 99405679 1001 86380 86390 1
405688 99405688 1001 86380 86390 1
405942 99405942 1001 86380 86390 1
405906 99405906 1001 86380 86390 1
406053 99406053 1001 86380 86390 1
406103 99406103 1001 86380 86390 1
406155 99406155 1001 86380 86390 1
406457 99406457 1001 86380 86390 1
406417 99406417 1001 86380 86390 1
406731 99406731 1001 86380 86390 1
406634 99406634 1001 86380 86390 1
406906 99406906 1001 86380 86390 1
407199 99407199 1001 86380 86390 1
407278 99407278 1001 86380 86390 1
407411 99407411 1001 86380 86390 1
407444 99407444 1001 86380 86390 1
407408 99407408 1001 86380 86390 1
407381 99407381 1001 86380 86390 1
407484 99407484 1001 86380 86390 1
407880 99407880 1001 86380 86390 1
407967 99407967 1001 86380 86390 1
408231 99408231 1001 86380 86390 1
408211 99408211 1001 86380 86390 1
408520 99408520 1001 86380 86390 1
408883 99408883 1001 86380 86390 1
409256 99409256 1001 86380 86390 1
409262 99409262 1001 86380 86390 1
409251 99409251 1001 86380 86390 1
409593 99409593 1001 86380 86390 1
409554 99409554 1001 86380 86390 1
409579 99409579 1001 86380 86390 1
409611 99409611 1001 86380 86390 1
409635 99409635 1001 86380 86390 1
409718 99409718 1001 86380 86390 1
409738 99409738 1001 86380 86390 1
409909 99409909 1001 86380 86390 1
409924 99409924 1001 86380 86390 1
410032 99410032 1001 86380 86390 1
410073 99410073 1001 86380 86390 1
410280 99410280 1001 86380 86390 1
410268 99410268 1001 86380 86390 1
410305 99410305 1001 86380 86390 1
410452 99410452 1001 86380 86390 1
410457 99410457 1001 86380 86390 1
410523 99410523 1001 86380 86390 1
410609 99410609 1001 86380 86390 1
410722 99410722 1001 86380 86390 1
410757 99410757 1001 86380 86390 1
410791 99410791 1001 86380 86390 1
410776 99410776 1001 86380 86390 1
410997 99410997 1001 86380 86390 1
411062 99411062 1001 86380 86390 1
411614 99411614 1001 86380 86390 1
411846 99411846 1001 86380 86390 1
411926 99411926 1001 86380 86390 1
412189 99412189 1001 86380 86390 1
412293 99412293 1001 86380 86390 1
412346 99412346 1001 86380 86390 1
412470 99412470 1001 86380 86390 1
413653 99413653 1001 86380 86390 1
412910 99412910 1001 86380 86390 1
413113 99413113 1001 86380 86390 1
412917 99412917 1001 86380 86390 1
412919 99412919 1001 86380 86390 1
412698 99412698 1001 86380 86390 1
412781 99412781 1001 86380 86390 1
412495 99412495 1001 86380 86390 1
412497 99412497 1001 86380 86390 1
413839 99413839 1001 86380 86390 1
413973 99413973 1001 86380 86390 1
413815 99413815 1001 86380 86390 1
415306 99415306 1001 86380 86390 1
414821 99414821 1001 86380 86390 1
414843 99414843 1001 86380 86390 1
414602 99414602 1001 86380 86390 1
414273 99414273 1001 86380 86390 1
414488 99414488 1001 86380 86390 1
414442 99414442 1001 86380 86390 1
414500 99414500 1001 86380 86390 1
415611 99415611 1001 86380 86390 1
415542 99415542 1001 86380 86390 1
416965 99416965 1001 86380 86390 1
416751 99416751 1001 86380 86390 1
416289 99416289 1001 86380 86390 1
416401 99416401 1001 86380 86390 1
416535 99416535 1001 86380 86390 1
416510 99416510 1001 86380 86390 1
416094 99416094 1001 86380 86390 1
416096 99416096 1001 86380 86390 1
415918 99415918 1001 86380 86390 1
415767 99415767 1001 86380 86390 1
417317 99417317 1001 86380 86390 1
417277 99417277 1001 86380 86390 1
417569 99417569 1001 86380 86390 1
418501 99418501 1001 86380 86390 1
418552 99418552 1001 86380 86390 1
418581 99418581 1001 86380 86390 1
418758 99418758 1001 86380 86390 1
418725 99418725 1001 86380 86390 1
418130 99418130 1001 86380 86390 1
418060 99418060 1001 86380 86390 1
417711 99417711 1001 86380 86390 1
417917 99417917 1001 86380 86390 1
417964 99417964 1001 86380 86390 1
417934 99417934 1001 86380 86390 1
418914 99418914 1001 86380 86390 1
420334 99420334 1001 86380 86390 1
419906 99419906 1001 86380 86390 1
419966 99419966 1001 86380 86390 1
419950 99419950 1001 86380 86390 1
419975 99419975 1001 86380 86390 1
419791 99419791 1001 86380 86390 1
419962 99419962 1001 86380 86390 1
419999 99419999 1001 86380 86390 1
419845 99419845 1001 86380 86390 1
419292 99419292 1001 86380 86390 1
419390 99419390 1001 86380 86390 1
419477 99419477 1001 86380 86390 1
419250 99419250 1001 86380 86390 1
419442 99419442 1001 86380 86390 1
420801 99420801 1001 86380 86390 1
421965 99421965 1001 86380 86390 1
421926 99421926 1001 86380 86390 1
421820 99421820 1001 86380 86390 1
421821 99421821 1001 86380 86390 1
421784 99421784 1001 86380 86390 1
421789 99421789 1001 86380 86390 1
421666 99421666 1001 86380 86390 1
421347 99421347 1001 86380 86390 1
421395 99421395 1001 86380 86390 1
421461 99421461 1001 86380 86390 1
421341 99421341 1001 86380 86390 1
421029 99421029 1001 86380 86390 1
422150 99422150 1001 86380 86390 1
422395 99422395 1001 86380 86390 1
422524 99422524 1001 86380 86390 1
423406 99423406 1001 86380 86390 1
423557 99423557 1001 86380 86390 1
423647 99423647 1001 86380 86390 1
422828 99422828 1001 86380 86390 1
422816 99422816 1001 86380 86390 1
422694 99422694 1001 86380 86390 1
423817 99423817 1001 86380 86390 1
425283 99425283 1001 86380 86390 1
425183 99425183 1001 86380 86390 1
425287 99425287 1001 86380 86390 1
424884 99424884 1001 86380 86390 1
424982 99424982 1001 86380 86390 1
424902 99424902 1001 86380 86390 1
424851 99424851 1001 86380 86390 1
424538 99424538 1001 86380 86390 1
424304 99424304 1001 86380 86390 1
424356 99424356 1001 86380 86390 1
424486 99424486 1001 86380 86390 1
425639 99425639 1001 86380 86390 1
425649 99425649 1001 86380 86390 1
426920 99426920 1001 86380 86390 1
427012 99427012 1001 86380 86390 1
426018 99426018 1001 86380 86390 1
425850 99425850 1001 86380 86390 1
426168 99426168 1001 86380 86390 1
425932 99425932 1001 86380 86390 1
427197 99427197 1001 86380 86390 1
427407 99427407 1001 86380 86390 1
427384 99427384 1001 86380 86390 1
427196 99427196 1001 86380 86390 1
428540 99428540 1001 86380 86390 1
427971 99427971 1001 86380 86390 1
428219 99428219 1001 86380 86390 1
428133 99428133 1001 86380 86390 1
428247 99428247 1001 86380 86390 1
428083 99428083 1001 86380 86390 1
427876 99427876 1001 86380 86390 1
427673 99427673 1001 86380 86390 1
428763 99428763 1001 86380 86390 1
430043 99430043 1001 86380 86390 1
430101 99430101 1001 86380 86390 1
430336 99430336 1001 86380 86390 1
430158 99430158 1001 86380 86390 1
429982 99429982 1001 86380 86390 1
429805 99429805 1001 86380 86390 1
429628 99429628 1001 86380 86390 1
429798 99429798 1001 86380 86390 1
429412 99429412 1001 86380 86390 1
429443 99429443 1001 86380 86390 1
429396 99429396 1001 86380 86390 1
429379 99429379 1001 86380 86390 1
430636 99430636 1001 86380 86390 1
430380 99430380 1001 86380 86390 1
430647 99430647 1001 86380 86390 1
430569 99430569 1001 86380 86390 1
431716 99431716 1001 86380 86390 1
432011 99432011 1001 86380 86390 1
431310 99431310 1001 86380 86390 1
431560 99431560 1001 86380 86390 1
431439 99431439 1001 86380 86390 1
431466 99431466 1001 86380 86390 1
431623 99431623 1001 86380 86390 1
431027 99431027 1001 86380 86390 1
430943 99430943 1001 86380 86390 1
431167 99431167 1001 86380 86390 1
431144 99431144 1001 86380 86390 1
432113 99432113 1001 86380 86390 1
432114 99432114 1001 86380 86390 1
433410 99433410 1001 86380 86390 1
433383 99433383 1001 86380 86390 1
433447 99433447 1001 86380 86390 1
433017 99433017 1001 86380 86390 1
433318 99433318 1001 86380 86390 1
433045 99433045 1001 86380 86390 1
433153 99433153 1001 86380 86390 1
433095 99433095 1001 86380 86390 1
432553 99432553 1001 86380 86390 1
432630 99432630 1001 86380 86390 1
433966 99433966 1001 86380 86390 1
434037 99434037 1001 86380 86390 1
433838 99433838 1001 86380 86390 1
433948 99433948 1001 86380 86390 1
433795 99433795 1001 86380 86390 1
434074 99434074 1001 86380 86390 1
433740 99433740 1001 86380 86390 1
433748 99433748 1001 86380 86390 1
435082 99435082 1001 86380 86390 1
435043 99435043 1001 86380 86390 1
435354 99435354 1001 86380 86390 1
434920 99434920 1001 86380 86390 1
434829 99434829 1001 86380 86390 1
434629 99434629 1001 86380 86390 1
434991 99434991 1001 86380 86390 1
434703 99434703 1001 86380 86390 1
434141 99434141 1001 86380 86390 1
434328 99434328 1001 86380 86390 1
434571 99434571 1001 86380 86390 1
434485 99434485 1001 86380 86390 1
434227 99434227 1001 86380 86390 1
435622 99435622 1001 86380 86390 1
435517 99435517 1001 86380 86390 1
435830 99435830 1001 86380 86390 1
435741 99435741 1001 86380 86390 1
435566 99435566 1001 86380 86390 1
435453 99435453 1001 86380 86390 1
436951 99436951 1001 86380 86390 1
437016 99437016 1001 86380 86390 1
436799 99436799 1001 86380 86390 1
436623 99436623 1001 86380 86390 1
436743 99436743 1001 86380 86390 1
436678 99436678 1001 86380 86390 1
436261 99436261 1001 86380 86390 1
300003 99300003 1001 86380 86390 1
300086 99300086 1001 86380 86390 1
300015 99300015 1001 86380 86390 1
300630 99300630 1001 86380 86390 1
300542 99300542 1001 86380 86390 1
300675 99300675 1001 86380 86390 1
300624 99300624 1001 86380 86390 1
300573 99300573 1001 86380 86390 1
300516 99300516 1001 86380 86390 1
300419 99300419 1001 86380 86390 1
300227 99300227 1001 86380 86390 1
300202 99300202 1001 86380 86390 1
300119 99300119 1001 86380 86390 1
300288 99300288 1001 86380 86390 1
300766 99300766 1001 86380 86390 1
300748 99300748 1001 86380 86390 1
301375 99301375 1001 86380 86390 1
301405 99301405 1001 86380 86390 1
301512 99301512 1001 86380 86390 1
301384 99301384 1001 86380 86390 1
301221 99301221 1001 86380 86390 1
301145 99301145 1001 86380 86390 1
301264 99301264 1001 86380 86390 1
301310 99301310 1001 86380 86390 1
300986 99300986 1001 86380 86390 1
301105 99301105 1001 86380 86390 1
301042 99301042 1001 86380 86390 1
300951 99300951 1001 86380 86390 1
301735 99301735 1001 86380 86390 1
301582 99301582 1001 86380 86390 1
302220 99302220 1001 86380 86390 1
302363 99302363 1001 86380 86390 1
302247 99302247 1001 86380 86390 1
302236 99302236 1001 86380 86390 1
302275 99302275 1001 86380 86390 1
302026 99302026 1001 86380 86390 1
302014 99302014 1001 86380 86390 1
301930 99301930 1001 86380 86390 1
301947 99301947 1001 86380 86390 1
302471 99302471 1001 86380 86390 1
302420 99302420 1001 86380 86390 1
302568 99302568 1001 86380 86390 1
302557 99302557 1001 86380 86390 1
302545 99302545 1001 86380 86390 1
303080 99303080 1001 86380 86390 1
303098 99303098 1001 86380 86390 1
303194 99303194 1001 86380 86390 1
303114 99303114 1001 86380 86390 1
303200 99303200 1001 86380 86390 1
303104 99303104 1001 86380 86390 1
302925 99302925 1001 86380 86390 1
302796 99302796 1001 86380 86390 1
302876 99302876 1001 86380 86390 1
302994 99302994 1001 86380 86390 1
302893 99302893 1001 86380 86390 1
302774 99302774 1001 86380 86390 1
302633 99302633 1001 86380 86390 1
302776 99302776 1001 86380 86390 1
302789 99302789 1001 86380 86390 1
302780 99302780 1001 86380 86390 1
304013 99304013 1001 86380 86390 1
303886 99303886 1001 86380 86390 1
303965 99303965 1001 86380 86390 1
303991 99303991 1001 86380 86390 1
303940 99303940 1001 86380 86390 1
303902 99303902 1001 86380 86390 1
303915 99303915 1001 86380 86390 1
303628 99303628 1001 86380 86390 1
303589 99303589 1001 86380 86390 1
304134 99304134 1001 86380 86390 1
304154 99304154 1001 86380 86390 1
304670 99304670 1001 86380 86390 1
304687 99304687 1001 86380 86390 1
304704 99304704 1001 86380 86390 1
304591 99304591 1001 86380 86390 1
304467 99304467 1001 86380 86390 1
304288 99304288 1001 86380 86390 1
304263 99304263 1001 86380 86390 1
304993 99304993 1001 86380 86390 1
304956 99304956 1001 86380 86390 1
305550 99305550 1001 86380 86390 1
305364 99305364 1001 86380 86390 1
305481 99305481 1001 86380 86390 1
305417 99305417 1001 86380 86390 1
305284 99305284 1001 86380 86390 1
305207 99305207 1001 86380 86390 1
305084 99305084 1001 86380 86390 1
305695 99305695 1001 86380 86390 1
305687 99305687 1001 86380 86390 1
500133 99500133 1001 86380 86390 1
500732 99500732 1001 86380 86390 1
500443 99500443 1001 86380 86390 1
500457 99500457 1001 86380 86390 1
500601 99500601 1001 86380 86390 1
500563 99500563 1001 86380 86390 1
500486 99500486 1001 86380 86390 1
500259 99500259 1001 86380 86390 1
501006 99501006 1001 86380 86390 1
500897 99500897 1001 86380 86390 1
500834 99500834 1001 86380 86390 1
501512 99501512 1001 86380 86390 1
501615 99501615 1001 86380 86390 1
501492 99501492 1001 86380 86390 1
501457 99501457 1001 86380 86390 1
501412 99501412 1001 86380 86390 1
501297 99501297 1001 86380 86390 1
501340 99501340 1001 86380 86390 1
501250 99501250 1001 86380 86390 1
501187 99501187 1001 86380 86390 1
501191 99501191 1001 86380 86390 1
501066 99501066 1001 86380 86390 1
501807 99501807 1001 86380 86390 1
501743 99501743 1001 86380 86390 1
501653 99501653 1001 86380 86390 1
501641 99501641 1001 86380 86390 1
502407 99502407 1001 86380 86390 1
502452 99502452 1001 86380 86390 1
502272 99502272 1001 86380 86390 1
502462 99502462 1001 86380 86390 1
502197 99502197 1001 86380 86390 1
502212 99502212 1001 86380 86390 1
502149 99502149 1001 86380 86390 1
502162 99502162 1001 86380 86390 1
503173 99503173 1001 86380 86390 1
502933 99502933 1001 86380 86390 1
502987 99502987 1001 86380 86390 1
503020 99503020 1001 86380 86390 1
502844 99502844 1001 86380 86390 1
502677 99502677 1001 86380 86390 1
502705 99502705 1001 86380 86390 1
502863 99502863 1001 86380 86390 1
504085 99504085 1001 86380 86390 1
503745 99503745 1001 86380 86390 1
503902 99503902 1001 86380 86390 1
503800 99503800 1001 86380 86390 1
503879 99503879 1001 86380 86390 1
503855 99503855 1001 86380 86390 1
503843 99503843 1001 86380 86390 1
503779 99503779 1001 86380 86390 1
503659 99503659 1001 86380 86390 1
503626 99503626 1001 86380 86390 1
504220 99504220 1001 86380 86390 1
504170 99504170 1001 86380 86390 1
504226 99504226 1001 86380 86390 1
504912 99504912 1001 86380 86390 1
504780 99504780 1001 86380 86390 1
504759 99504759 1001 86380 86390 1
504903 99504903 1001 86380 86390 1
504905 99504905 1001 86380 86390 1
504675 99504675 1001 86380 86390 1
504588 99504588 1001 86380 86390 1
504658 99504658 1001 86380 86390 1
504594 99504594 1001 86380 86390 1
504469 99504469 1001 86380 86390 1
504999 99504999 1001 86380 86390 1
505089 99505089 1001 86380 86390 1
504961 99504961 1001 86380 86390 1
504975 99504975 1001 86380 86390 1
505134 99505134 1001 86380 86390 1
505733 99505733 1001 86380 86390 1
505770 99505770 1001 86380 86390 1
505711 99505711 1001 86380 86390 1
505713 99505713 1001 86380 86390 1
505690 99505690 1001 86380 86390 1
505703 99505703 1001 86380 86390 1
505729 99505729 1001 86380 86390 1
505641 99505641 1001 86380 86390 1
505732 99505732 1001 86380 86390 1
505359 99505359 1001 86380 86390 1
505407 99505407 1001 86380 86390 1
505191 99505191 1001 86380 86390 1
505308 99505308 1001 86380 86390 1
505869 99505869 1001 86380 86390 1
505934 99505934 1001 86380 86390 1
506429 99506429 1001 86380 86390 1
506481 99506481 1001 86380 86390 1
506469 99506469 1001 86380 86390 1
506509 99506509 1001 86380 86390 1
506566 99506566 1001 86380 86390 1
506578 99506578 1001 86380 86390 1
506185 99506185 1001 86380 86390 1
506132 99506132 1001 86380 86390 1
506133 99506133 1001 86380 86390 1
505979 99505979 1001 86380 86390 1
506031 99506031 1001 86380 86390 1
506073 99506073 1001 86380 86390 1
506127 99506127 1001 86380 86390 1
506180 99506180 1001 86380 86390 1
506039 99506039 1001 86380 86390 1
506784 99506784 1001 86380 86390 1
506733 99506733 1001 86380 86390 1
506748 99506748 1001 86380 86390 1
507423 99507423 1001 86380 86390 1
507238 99507238 1001 86380 86390 1
507227 99507227 1001 86380 86390 1
507114 99507114 1001 86380 86390 1
507038 99507038 1001 86380 86390 1
507085 99507085 1001 86380 86390 1
507086 99507086 1001 86380 86390 1
506828 99506828 1001 86380 86390 1
506883 99506883 1001 86380 86390 1
506912 99506912 1001 86380 86390 1
507549 99507549 1001 86380 86390 1
507603 99507603 1001 86380 86390 1
507489 99507489 1001 86380 86390 1
508199 99508199 1001 86380 86390 1
508138 99508138 1001 86380 86390 1
508229 99508229 1001 86380 86390 1
508053 99508053 1001 86380 86390 1
508067 99508067 1001 86380 86390 1
507875 99507875 1001 86380 86390 1
507876 99507876 1001 86380 86390 1
507880 99507880 1001 86380 86390 1
507748 99507748 1001 86380 86390 1
508287 99508287 1001 86380 86390 1
508289 99508289 1001 86380 86390 1
508341 99508341 1001 86380 86390 1
509039 99509039 1001 86380 86390 1
509052 99509052 1001 86380 86390 1
509058 99509058 1001 86380 86390 1
508920 99508920 1001 86380 86390 1
508959 99508959 1001 86380 86390 1
508830 99508830 1001 86380 86390 1
508814 99508814 1001 86380 86390 1
508686 99508686 1001 86380 86390 1
508649 99508649 1001 86380 86390 1
508579 99508579 1001 86380 86390 1
508632 99508632 1001 86380 86390 1
509127 99509127 1001 86380 86390 1
509232 99509232 1001 86380 86390 1
509208 99509208 1001 86380 86390 1
509109 99509109 1001 86380 86390 1
509278 99509278 1001 86380 86390 1
509799 99509799 1001 86380 86390 1
509806 99509806 1001 86380 86390 1
509646 99509646 1001 86380 86390 1
509582 99509582 1001 86380 86390 1
509570 99509570 1001 86380 86390 1
509609 99509609 1001 86380 86390 1
509664 99509664 1001 86380 86390 1
509564 99509564 1001 86380 86390 1
509643 99509643 1001 86380 86390 1
509474 99509474 1001 86380 86390 1
509298 99509298 1001 86380 86390 1
509428 99509428 1001 86380 86390 1
509393 99509393 1001 86380 86390 1
509939 99509939 1001 86380 86390 1
510070 99510070 1001 86380 86390 1
510061 99510061 1001 86380 86390 1
509945 99509945 1001 86380 86390 1
510623 99510623 1001 86380 86390 1
510380 99510380 1001 86380 86390 1
510318 99510318 1001 86380 86390 1
510489 99510489 1001 86380 86390 1
510176 99510176 1001 86380 86390 1
510241 99510241 1001 86380 86390 1
510192 99510192 1001 86380 86390 1
510274 99510274 1001 86380 86390 1
510807 99510807 1001 86380 86390 1
510833 99510833 1001 86380 86390 1
510787 99510787 1001 86380 86390 1
511415 99511415 1001 86380 86390 1
511428 99511428 1001 86380 86390 1
511455 99511455 1001 86380 86390 1
511210 99511210 1001 86380 86390 1
511062 99511062 1001 86380 86390 1
510950 99510950 1001 86380 86390 1
511056 99511056 1001 86380 86390 1
511701 99511701 1001 86380 86390 1
512333 99512333 1001 86380 86390 1
512195 99512195 1001 86380 86390 1
512053 99512053 1001 86380 86390 1
511836 99511836 1001 86380 86390 1
511890 99511890 1001 86380 86390 1
511778 99511778 1001 86380 86390 1
511949 99511949 1001 86380 86390 1
512430 99512430 1001 86380 86390 1
512465 99512465 1001 86380 86390 1
512479 99512479 1001 86380 86390 1
513074 99513074 1001 86380 86390 1
512967 99512967 1001 86380 86390 1
512893 99512893 1001 86380 86390 1
512727 99512727 1001 86380 86390 1
512612 99512612 1001 86380 86390 1
512614 99512614 1001 86380 86390 1
512615 99512615 1001 86380 86390 1
512771 99512771 1001 86380 86390 1
512619 99512619 1001 86380 86390 1
512775 99512775 1001 86380 86390 1
513296 99513296 1001 86380 86390 1
513362 99513362 1001 86380 86390 1
513317 99513317 1001 86380 86390 1
513891 99513891 1001 86380 86390 1
513842 99513842 1001 86380 86390 1
513960 99513960 1001 86380 86390 1
513885 99513885 1001 86380 86390 1
513900 99513900 1001 86380 86390 1
513695 99513695 1001 86380 86390 1
513534 99513534 1001 86380 86390 1
513586 99513586 1001 86380 86390 1
513563 99513563 1001 86380 86390 1
514184 99514184 1001 86380 86390 1
514086 99514086 1001 86380 86390 1
514050 99514050 1001 86380 86390 1
514195 99514195 1001 86380 86390 1
514690 99514690 1001 86380 86390 1
514658 99514658 1001 86380 86390 1
514552 99514552 1001 86380 86390 1
514605 99514605 1001 86380 86390 1
514631 99514631 1001 86380 86390 1
514318 99514318 1001 86380 86390 1
514242 99514242 1001 86380 86390 1
514339 99514339 1001 86380 86390 1
514249 99514249 1001 86380 86390 1
514881 99514881 1001 86380 86390 1
514895 99514895 1001 86380 86390 1
514867 99514867 1001 86380 86390 1
515505 99515505 1001 86380 86390 1
515658 99515658 1001 86380 86390 1
515523 99515523 1001 86380 86390 1
515498 99515498 1001 86380 86390 1
515602 99515602 1001 86380 86390 1
515577 99515577 1001 86380 86390 1
515405 99515405 1001 86380 86390 1
515419 99515419 1001 86380 86390 1
515281 99515281 1001 86380 86390 1
515093 99515093 1001 86380 86390 1
515147 99515147 1001 86380 86390 1
515804 99515804 1001 86380 86390 1
515718 99515718 1001 86380 86390 1
516472 99516472 1001 86380 86390 1
516357 99516357 1001 86380 86390 1
516389 99516389 1001 86380 86390 1
515967 99515967 1001 86380 86390 1
515958 99515958 1001 86380 86390 1
515910 99515910 1001 86380 86390 1
516598 99516598 1001 86380 86390 1
516707 99516707 1001 86380 86390 1
516566 99516566 1001 86380 86390 1
516530 99516530 1001 86380 86390 1
516635 99516635 1001 86380 86390 1
517262 99517262 1001 86380 86390 1
517263 99517263 1001 86380 86390 1
517054 99517054 1001 86380 86390 1
516978 99516978 1001 86380 86390 1
516929 99516929 1001 86380 86390 1
517063 99517063 1001 86380 86390 1
516846 99516846 1001 86380 86390 1
516824 99516824 1001 86380 86390 1
516764 99516764 1001 86380 86390 1
517475 99517475 1001 86380 86390 1
517414 99517414 1001 86380 86390 1
517338 99517338 1001 86380 86390 1
517495 99517495 1001 86380 86390 1
517892 99517892 1001 86380 86390 1
517776 99517776 1001 86380 86390 1
517935 99517935 1001 86380 86390 1
517850 99517850 1001 86380 86390 1
517826 99517826 1001 86380 86390 1
517646 99517646 1001 86380 86390 1
517667 99517667 1001 86380 86390 1
517706 99517706 1001 86380 86390 1
518200 99518200 1001 86380 86390 1
518218 99518218 1001 86380 86390 1
518323 99518323 1001 86380 86390 1
518169 99518169 1001 86380 86390 1
518236 99518236 1001 86380 86390 1
518952 99518952 1001 86380 86390 1
518891 99518891 1001 86380 86390 1
518979 99518979 1001 86380 86390 1
518601 99518601 1001 86380 86390 1
518720 99518720 1001 86380 86390 1
518686 99518686 1001 86380 86390 1
518768 99518768 1001 86380 86390 1
518463 99518463 1001 86380 86390 1
518557 99518557 1001 86380 86390 1
518392 99518392 1001 86380 86390 1
519129 99519129 1001 86380 86390 1
519170 99519170 1001 86380 86390 1
519003 99519003 1001 86380 86390 1
519147 99519147 1001 86380 86390 1
519757 99519757 1001 86380 86390 1
519440 99519440 1001 86380 86390 1
519430 99519430 1001 86380 86390 1
519457 99519457 1001 86380 86390 1
519511 99519511 1001 86380 86390 1
519391 99519391 1001 86380 86390 1
519202 99519202 1001 86380 86390 1
519839 99519839 1001 86380 86390 1
519843 99519843 1001 86380 86390 1
519830 99519830 1001 86380 86390 1
519947 99519947 1001 86380 86390 1
519835 99519835 1001 86380 86390 1
519939 99519939 1001 86380 86390 1
520578 99520578 1001 86380 86390 1
520438 99520438 1001 86380 86390 1
520495 99520495 1001 86380 86390 1
520599 99520599 1001 86380 86390 1
520509 99520509 1001 86380 86390 1
520357 99520357 1001 86380 86390 1
520400 99520400 1001 86380 86390 1
520362 99520362 1001 86380 86390 1
520391 99520391 1001 86380 86390 1
520289 99520289 1001 86380 86390 1
520060 99520060 1001 86380 86390 1
520075 99520075 1001 86380 86390 1
520219 99520219 1001 86380 86390 1
520053 99520053 1001 86380 86390 1
520044 99520044 1001 86380 86390 1
520845 99520845 1001 86380 86390 1
520717 99520717 1001 86380 86390 1
520228 99520228 1001 86380 86390 1
520706 99520706 1001 86380 86390 1
520737 99520737 1001 86380 86390 1
521325 99521325 1001 86380 86390 1
521406 99521406 1001 86380 86390 1
521294 99521294 1001 86380 86390 1
521131 99521131 1001 86380 86390 1
521202 99521202 1001 86380 86390 1
521062 99521062 1001 86380 86390 1
521064 99521064 1001 86380 86390 1
520886 99520886 1001 86380 86390 1
520940 99520940 1001 86380 86390 1
520966 99520966 1001 86380 86390 1
521044 99521044 1001 86380 86390 1
520996 99520996 1001 86380 86390 1
521022 99521022 1001 86380 86390 1
521502 99521502 1001 86380 86390 1
521469 99521469 1001 86380 86390 1
521664 99521664 1001 86380 86390 1
521536 99521536 1001 86380 86390 1
521575 99521575 1001 86380 86390 1
521654 99521654 1001 86380 86390 1
522074 99522074 1001 86380 86390 1
521998 99521998 1001 86380 86390 1
521986 99521986 1001 86380 86390 1
522077 99522077 1001 86380 86390 1
521885 99521885 1001 86380 86390 1
521912 99521912 1001 86380 86390 1
522084 99522084 1001 86380 86390 1
521767 99521767 1001 86380 86390 1
521756 99521756 1001 86380 86390 1
521811 99521811 1001 86380 86390 1
521786 99521786 1001 86380 86390 1
522372 99522372 1001 86380 86390 1
522376 99522376 1001 86380 86390 1
522964 99522964 1001 86380 86390 1
523069 99523069 1001 86380 86390 1
522968 99522968 1001 86380 86390 1
522943 99522943 1001 86380 86390 1
522998 99522998 1001 86380 86390 1
522813 99522813 1001 86380 86390 1
522780 99522780 1001 86380 86390 1
522769 99522769 1001 86380 86390 1
522847 99522847 1001 86380 86390 1
522553 99522553 1001 86380 86390 1
522566 99522566 1001 86380 86390 1
523899 99523899 1001 86380 86390 1
523887 99523887 1001 86380 86390 1
523726 99523726 1001 86380 86390 1
523649 99523649 1001 86380 86390 1
523626 99523626 1001 86380 86390 1
523672 99523672 1001 86380 86390 1
523431 99523431 1001 86380 86390 1
523327 99523327 1001 86380 86390 1
523393 99523393 1001 86380 86390 1
523523 99523523 1001 86380 86390 1
523371 99523371 1001 86380 86390 1
523372 99523372 1001 86380 86390 1
523503 99523503 1001 86380 86390 1
523334 99523334 1001 86380 86390 1
524049 99524049 1001 86380 86390 1
523976 99523976 1001 86380 86390 1
524636 99524636 1001 86380 86390 1
524450 99524450 1001 86380 86390 1
524557 99524557 1001 86380 86390 1
524458 99524458 1001 86380 86390 1
524523 99524523 1001 86380 86390 1
524940 99524940 1001 86380 86390 1
525564 99525564 1001 86380 86390 1
525472 99525472 1001 86380 86390 1
525545 99525545 1001 86380 86390 1
525342 99525342 1001 86380 86390 1
525242 99525242 1001 86380 86390 1
525377 99525377 1001 86380 86390 1
525137 99525137 1001 86380 86390 1
525647 99525647 1001 86380 86390 1
526235 99526235 1001 86380 86390 1
526089 99526089 1001 86380 86390 1
526180 99526180 1001 86380 86390 1
526027 99526027 1001 86380 86390 1
526096 99526096 1001 86380 86390 1
525894 99525894 1001 86380 86390 1
525959 99525959 1001 86380 86390 1
525930 99525930 1001 86380 86390 1
526434 99526434 1001 86380 86390 1
526501 99526501 1001 86380 86390 1
526484 99526484 1001 86380 86390 1
527087 99527087 1001 86380 86390 1
527100 99527100 1001 86380 86390 1
527144 99527144 1001 86380 86390 1
526957 99526957 1001 86380 86390 1
527040 99527040 1001 86380 86390 1
526668 99526668 1001 86380 86390 1
526708 99526708 1001 86380 86390 1
526673 99526673 1001 86380 86390 1
526647 99526647 1001 86380 86390 1
526822 99526822 1001 86380 86390 1
527264 99527264 1001 86380 86390 1
527253 99527253 1001 86380 86390 1
527435 99527435 1001 86380 86390 1
527255 99527255 1001 86380 86390 1
528025 99528025 1001 86380 86390 1
527988 99527988 1001 86380 86390 1
528061 99528061 1001 86380 86390 1
527499 99527499 1001 86380 86390 1
527630 99527630 1001 86380 86390 1
528267 99528267 1001 86380 86390 1
528190 99528190 1001 86380 86390 1
528191 99528191 1001 86380 86390 1
528258 99528258 1001 86380 86390 1
528131 99528131 1001 86380 86390 1
528079 99528079 1001 86380 86390 1
528094 99528094 1001 86380 86390 1
528762 99528762 1001 86380 86390 1
528706 99528706 1001 86380 86390 1
528850 99528850 1001 86380 86390 1
528557 99528557 1001 86380 86390 1
528583 99528583 1001 86380 86390 1
528574 99528574 1001 86380 86390 1
528925 99528925 1001 86380 86390 1
529098 99529098 1001 86380 86390 1
528970 99528970 1001 86380 86390 1
528947 99528947 1001 86380 86390 1
528960 99528960 1001 86380 86390 1
528935 99528935 1001 86380 86390 1
529594 99529594 1001 86380 86390 1
529185 99529185 1001 86380 86390 1
529293 99529293 1001 86380 86390 1
529841 99529841 1001 86380 86390 1
529830 99529830 1001 86380 86390 1
529796 99529796 1001 86380 86390 1
530403 99530403 1001 86380 86390 1
530471 99530471 1001 86380 86390 1
530357 99530357 1001 86380 86390 1
530486 99530486 1001 86380 86390 1
530335 99530335 1001 86380 86390 1
530245 99530245 1001 86380 86390 1
530305 99530305 1001 86380 86390 1
530070 99530070 1001 86380 86390 1
530007 99530007 1001 86380 86390 1
530693 99530693 1001 86380 86390 1
530595 99530595 1001 86380 86390 1
530585 99530585 1001 86380 86390 1
530756 99530756 1001 86380 86390 1
530601 99530601 1001 86380 86390 1
531253 99531253 1001 86380 86390 1
531204 99531204 1001 86380 86390 1
531364 99531364 1001 86380 86390 1
530983 99530983 1001 86380 86390 1
531028 99531028 1001 86380 86390 1
531004 99531004 1001 86380 86390 1
531030 99531030 1001 86380 86390 1
530837 99530837 1001 86380 86390 1
530804 99530804 1001 86380 86390 1
530821 99530821 1001 86380 86390 1
530760 99530760 1001 86380 86390 1
531435 99531435 1001 86380 86390 1
531540 99531540 1001 86380 86390 1
531529 99531529 1001 86380 86390 1
532171 99532171 1001 86380 86390 1
532056 99532056 1001 86380 86390 1
531821 99531821 1001 86380 86390 1
531611 99531611 1001 86380 86390 1
531707 99531707 1001 86380 86390 1
531697 99531697 1001 86380 86390 1
531763 99531763 1001 86380 86390 1
531713 99531713 1001 86380 86390 1
532218 99532218 1001 86380 86390 1
532263 99532263 1001 86380 86390 1
532224 99532224 1001 86380 86390 1
532409 99532409 1001 86380 86390 1
532228 99532228 1001 86380 86390 1
532872 99532872 1001 86380 86390 1
532966 99532966 1001 86380 86390 1
532671 99532671 1001 86380 86390 1
532647 99532647 1001 86380 86390 1
532819 99532819 1001 86380 86390 1
532708 99532708 1001 86380 86390 1
532595 99532595 1001 86380 86390 1
532454 99532454 1001 86380 86390 1
532436 99532436 1001 86380 86390 1
533109 99533109 1001 86380 86390 1
533145 99533145 1001 86380 86390 1
533676 99533676 1001 86380 86390 1
533653 99533653 1001 86380 86390 1
533603 99533603 1001 86380 86390 1
533619 99533619 1001 86380 86390 1
533623 99533623 1001 86380 86390 1
533624 99533624 1001 86380 86390 1
533370 99533370 1001 86380 86390 1
533308 99533308 1001 86380 86390 1
533365 99533365 1001 86380 86390 1
533238 99533238 1001 86380 86390 1
534653 99534653 1001 86380 86390 1
534637 99534637 1001 86380 86390 1
534510 99534510 1001 86380 86390 1
534592 99534592 1001 86380 86390 1
534516 99534516 1001 86380 86390 1
534401 99534401 1001 86380 86390 1
534376 99534376 1001 86380 86390 1
534301 99534301 1001 86380 86390 1
534357 99534357 1001 86380 86390 1
534361 99534361 1001 86380 86390 1
534465 99534465 1001 86380 86390 1
534187 99534187 1001 86380 86390 1
534265 99534265 1001 86380 86390 1
534773 99534773 1001 86380 86390 1
534851 99534851 1001 86380 86390 1
534800 99534800 1001 86380 86390 1
534802 99534802 1001 86380 86390 1
534780 99534780 1001 86380 86390 1
535412 99535412 1001 86380 86390 1
535348 99535348 1001 86380 86390 1
535201 99535201 1001 86380 86390 1
535240 99535240 1001 86380 86390 1
535164 99535164 1001 86380 86390 1
535156 99535156 1001 86380 86390 1
534902 99534902 1001 86380 86390 1
534918 99534918 1001 86380 86390 1
535081 99535081 1001 86380 86390 1
535005 99535005 1001 86380 86390 1
535562 99535562 1001 86380 86390 1
535575 99535575 1001 86380 86390 1
535667 99535667 1001 86380 86390 1
536195 99536195 1001 86380 86390 1
536335 99536335 1001 86380 86390 1
536222 99536222 1001 86380 86390 1
536301 99536301 1001 86380 86390 1
536311 99536311 1001 86380 86390 1
536313 99536313 1001 86380 86390 1
536315 99536315 1001 86380 86390 1
536244 99536244 1001 86380 86390 1
536030 99536030 1001 86380 86390 1
536034 99536034 1001 86380 86390 1
536025 99536025 1001 86380 86390 1
535824 99535824 1001 86380 86390 1
535828 99535828 1001 86380 86390 1
536533 99536533 1001 86380 86390 1
536473 99536473 1001 86380 86390 1
536970 99536970 1001 86380 86390 1
537011 99537011 1001 86380 86390 1
537129 99537129 1001 86380 86390 1
537131 99537131 1001 86380 86390 1
537122 99537122 1001 86380 86390 1
536879 99536879 1001 86380 86390 1
536921 99536921 1001 86380 86390 1
536847 99536847 1001 86380 86390 1
536787 99536787 1001 86380 86390 1
536702 99536702 1001 86380 86390 1
536690 99536690 1001 86380 86390 1
536692 99536692 1001 86380 86390 1
536693 99536693 1001 86380 86390 1
536719 99536719 1001 86380 86390 1
536694 99536694 1001 86380 86390 1
536604 99536604 1001 86380 86390 1
536552 99536552 1001 86380 86390 1
537328 99537328 1001 86380 86390 1
537238 99537238 1001 86380 86390 1
537242 99537242 1001 86380 86390 1
537951 99537951 1001 86380 86390 1
537928 99537928 1001 86380 86390 1
537891 99537891 1001 86380 86390 1
537833 99537833 1001 86380 86390 1
537700 99537700 1001 86380 86390 1
537766 99537766 1001 86380 86390 1
537780 99537780 1001 86380 86390 1
538060 99538060 1001 86380 86390 1
538116 99538116 1001 86380 86390 1
538118 99538118 1001 86380 86390 1
538662 99538662 1001 86380 86390 1
538728 99538728 1001 86380 86390 1
538769 99538769 1001 86380 86390 1
538683 99538683 1001 86380 86390 1
538388 99538388 1001 86380 86390 1
538328 99538328 1001 86380 86390 1
538330 99538330 1001 86380 86390 1
538386 99538386 1001 86380 86390 1
538968 99538968 1001 86380 86390 1
538826 99538826 1001 86380 86390 1
538921 99538921 1001 86380 86390 1
538896 99538896 1001 86380 86390 1
538949 99538949 1001 86380 86390 1
538899 99538899 1001 86380 86390 1
539553 99539553 1001 86380 86390 1
539567 99539567 1001 86380 86390 1
539587 99539587 1001 86380 86390 1
539458 99539458 1001 86380 86390 1
539634 99539634 1001 86380 86390 1
539576 99539576 1001 86380 86390 1
539398 99539398 1001 86380 86390 1
539349 99539349 1001 86380 86390 1
539415 99539415 1001 86380 86390 1
539138 99539138 1001 86380 86390 1
539128 99539128 1001 86380 86390 1
539144 99539144 1001 86380 86390 1
539187 99539187 1001 86380 86390 1
539729 99539729 1001 86380 86390 1
539820 99539820 1001 86380 86390 1
539696 99539696 1001 86380 86390 1
539686 99539686 1001 86380 86390 1
540439 99540439 1001 86380 86390 1
540067 99540067 1001 86380 86390 1
540159 99540159 1001 86380 86390 1
540172 99540172 1001 86380 86390 1
539939 99539939 1001 86380 86390 1
539941 99539941 1001 86380 86390 1
540504 99540504 1001 86380 86390 1
540530 99540530 1001 86380 86390 1
540602 99540602 1001 86380 86390 1
541165 99541165 1001 86380 86390 1
541255 99541255 1001 86380 86390 1
541219 99541219 1001 86380 86390 1
541103 99541103 1001 86380 86390 1
541121 99541121 1001 86380 86390 1
541291 99541291 1001 86380 86390 1
541025 99541025 1001 86380 86390 1
541083 99541083 1001 86380 86390 1
540929 99540929 1001 86380 86390 1
540740 99540740 1001 86380 86390 1
540682 99540682 1001 86380 86390 1
541381 99541381 1001 86380 86390 1
541420 99541420 1001 86380 86390 1
541428 99541428 1001 86380 86390 1
541418 99541418 1001 86380 86390 1
542018 99542018 1001 86380 86390 1
541943 99541943 1001 86380 86390 1
541982 99541982 1001 86380 86390 1
541983 99541983 1001 86380 86390 1
541971 99541971 1001 86380 86390 1
541733 99541733 1001 86380 86390 1
541721 99541721 1001 86380 86390 1
541608 99541608 1001 86380 86390 1
541639 99541639 1001 86380 86390 1
541666 99541666 1001 86380 86390 1
542157 99542157 1001 86380 86390 1
542131 99542131 1001 86380 86390 1
542287 99542287 1001 86380 86390 1
542300 99542300 1001 86380 86390 1
542290 99542290 1001 86380 86390 1
542161 99542161 1001 86380 86390 1
542151 99542151 1001 86380 86390 1
542216 99542216 1001 86380 86390 1
542820 99542820 1001 86380 86390 1
542808 99542808 1001 86380 86390 1
542939 99542939 1001 86380 86390 1
542696 99542696 1001 86380 86390 1
542568 99542568 1001 86380 86390 1
542584 99542584 1001 86380 86390 1
542481 99542481 1001 86380 86390 1
542533 99542533 1001 86380 86390 1
542371 99542371 1001 86380 86390 1
542490 99542490 1001 86380 86390 1
543061 99543061 1001 86380 86390 1
543025 99543025 1001 86380 86390 1
543042 99543042 1001 86380 86390 1
543606 99543606 1001 86380 86390 1
543639 99543639 1001 86380 86390 1
543642 99543642 1001 86380 86390 1
543655 99543655 1001 86380 86390 1
543557 99543557 1001 86380 86390 1
543493 99543493 1001 86380 86390 1
543370 99543370 1001 86380 86390 1
543283 99543283 1001 86380 86390 1
543347 99543347 1001 86380 86390 1
543274 99543274 1001 86380 86390 1
543836 99543836 1001 86380 86390 1
543568 99543568 1001 86380 86390 1
544484 99544484 1001 86380 86390 1
544453 99544453 1001 86380 86390 1
544264 99544264 1001 86380 86390 1
544374 99544374 1001 86380 86390 1
544351 99544351 1001 86380 86390 1
544236 99544236 1001 86380 86390 1
544119 99544119 1001 86380 86390 1
544132 99544132 1001 86380 86390 1
544172 99544172 1001 86380 86390 1
544035 99544035 1001 86380 86390 1
544011 99544011 1001 86380 86390 1
544622 99544622 1001 86380 86390 1
544697 99544697 1001 86380 86390 1
544633 99544633 1001 86380 86390 1
422989 354 1001 22020 22377 1
506211 490 1002 50967 60007 1
534170 1015 1001 50181 50480 1
400065 99400065 1001 86380 86390 1
400196 99400196 1001 86380 86390 1
400178 99400178 1001 86380 86390 1
400287 99400287 1001 86380 86390 1
400253 99400253 1001 86380 86390 1
400459 99400459 1001 86380 86390 1
400683 99400683 1001 86380 86390 1
400725 99400725 1001 86380 86390 1
401119 99401119 1001 86380 86390 1
401053 99401053 1001 86380 86390 1
401142 99401142 1001 86380 86390 1
401318 99401318 1001 86380 86390 1
401324 99401324 1001 86380 86390 1
401436 99401436 1001 86380 86390 1
401410 99401410 1001 86380 86390 1
401484 99401484 1001 86380 86390 1
401527 99401527 1001 86380 86390 1
401526 99401526 1001 86380 86390 1
401791 99401791 1001 86380 86390 1
402171 99402171 1001 86380 86390 1
402274 99402274 1001 86380 86390 1
402283 99402283 1001 86380 86390 1
402340 99402340 1001 86380 86390 1
402524 99402524 1001 86380 86390 1
402699 99402699 1001 86380 86390 1
403021 99403021 1001 86380 86390 1
403176 99403176 1001 86380 86390 1
403250 99403250 1001 86380 86390 1
403509 99403509 1001 86380 86390 1
403538 99403538 1001 86380 86390 1
403675 99403675 1001 86380 86390 1
403641 99403641 1001 86380 86390 1
403777 99403777 1001 86380 86390 1
403756 99403756 1001 86380 86390 1
403782 99403782 1001 86380 86390 1
403923 99403923 1001 86380 86390 1
404015 99404015 1001 86380 86390 1
404265 99404265 1001 86380 86390 1
404292 99404292 1001 86380 86390 1
404641 99404641 1001 86380 86390 1
404711 99404711 1001 86380 86390 1
404847 99404847 1001 86380 86390 1
404875 99404875 1001 86380 86390 1
404881 99404881 1001 86380 86390 1
404790 99404790 1001 86380 86390 1
405063 99405063 1001 86380 86390 1
405071 99405071 1001 86380 86390 1
405162 99405162 1001 86380 86390 1
405212 99405212 1001 86380 86390 1
405139 99405139 1001 86380 86390 1
405482 99405482 1001 86380 86390 1
405515 99405515 1001 86380 86390 1
405750 99405750 1001 86380 86390 1
405677 99405677 1001 86380 86390 1
405709 99405709 1001 86380 86390 1
405739 99405739 1001 86380 86390 1
405871 99405871 1001 86380 86390 1
405930 99405930 1001 86380 86390 1
406714 99406714 1001 86380 86390 1
406996 99406996 1001 86380 86390 1
407246 99407246 1001 86380 86390 1
407401 99407401 1001 86380 86390 1
407459 99407459 1001 86380 86390 1
407446 99407446 1001 86380 86390 1
407615 99407615 1001 86380 86390 1
407602 99407602 1001 86380 86390 1
407757 99407757 1001 86380 86390 1
407774 99407774 1001 86380 86390 1
407797 99407797 1001 86380 86390 1
407913 99407913 1001 86380 86390 1
407928 99407928 1001 86380 86390 1
407909 99407909 1001 86380 86390 1
408210 99408210 1001 86380 86390 1
408758 99408758 1001 86380 86390 1
408934 99408934 1001 86380 86390 1
409060 99409060 1001 86380 86390 1
409190 99409190 1001 86380 86390 1
409239 99409239 1001 86380 86390 1
409218 99409218 1001 86380 86390 1
409342 99409342 1001 86380 86390 1
409614 99409614 1001 86380 86390 1
409800 99409800 1001 86380 86390 1
409973 99409973 1001 86380 86390 1
409993 99409993 1001 86380 86390 1
410283 99410283 1001 86380 86390 1
410243 99410243 1001 86380 86390 1
410444 99410444 1001 86380 86390 1
410464 99410464 1001 86380 86390 1
410422 99410422 1001 86380 86390 1
410488 99410488 1001 86380 86390 1
410732 99410732 1001 86380 86390 1
411054 99411054 1001 86380 86390 1
411061 99411061 1001 86380 86390 1
411208 99411208 1001 86380 86390 1
411158 99411158 1001 86380 86390 1
411263 99411263 1001 86380 86390 1
411374 99411374 1001 86380 86390 1
411700 99411700 1001 86380 86390 1
411709 99411709 1001 86380 86390 1
411656 99411656 1001 86380 86390 1
411732 99411732 1001 86380 86390 1
412074 99412074 1001 86380 86390 1
412089 99412089 1001 86380 86390 1
412095 99412095 1001 86380 86390 1
412109 99412109 1001 86380 86390 1
412426 99412426 1001 86380 86390 1
413661 99413661 1001 86380 86390 1
413613 99413613 1001 86380 86390 1
413143 99413143 1001 86380 86390 1
413244 99413244 1001 86380 86390 1
412941 99412941 1001 86380 86390 1
412946 99412946 1001 86380 86390 1
412798 99412798 1001 86380 86390 1
412501 99412501 1001 86380 86390 1
412619 99412619 1001 86380 86390 1
412491 99412491 1001 86380 86390 1
412687 99412687 1001 86380 86390 1
413725 99413725 1001 86380 86390 1
413930 99413930 1001 86380 86390 1
414027 99414027 1001 86380 86390 1
415171 99415171 1001 86380 86390 1
415146 99415146 1001 86380 86390 1
414951 99414951 1001 86380 86390 1
415176 99415176 1001 86380 86390 1
415042 99415042 1001 86380 86390 1
415022 99415022 1001 86380 86390 1
414844 99414844 1001 86380 86390 1
414536 99414536 1001 86380 86390 1
414543 99414543 1001 86380 86390 1
414366 99414366 1001 86380 86390 1
415499 99415499 1001 86380 86390 1
415699 99415699 1001 86380 86390 1
415402 99415402 1001 86380 86390 1
415545 99415545 1001 86380 86390 1
415619 99415619 1001 86380 86390 1
416843 99416843 1001 86380 86390 1
416744 99416744 1001 86380 86390 1
416871 99416871 1001 86380 86390 1
416872 99416872 1001 86380 86390 1
416464 99416464 1001 86380 86390 1
416144 99416144 1001 86380 86390 1
415811 99415811 1001 86380 86390 1
415786 99415786 1001 86380 86390 1
415792 99415792 1001 86380 86390 1
416132 99416132 1001 86380 86390 1
417202 99417202 1001 86380 86390 1
417203 99417203 1001 86380 86390 1
417050 99417050 1001 86380 86390 1
417079 99417079 1001 86380 86390 1
417251 99417251 1001 86380 86390 1
417608 99417608 1001 86380 86390 1
417420 99417420 1001 86380 86390 1
418435 99418435 1001 86380 86390 1
418683 99418683 1001 86380 86390 1
418449 99418449 1001 86380 86390 1
418522 99418522 1001 86380 86390 1
418615 99418615 1001 86380 86390 1
418689 99418689 1001 86380 86390 1
418375 99418375 1001 86380 86390 1
418123 99418123 1001 86380 86390 1
417663 99417663 1001 86380 86390 1
417716 99417716 1001 86380 86390 1
417853 99417853 1001 86380 86390 1
417973 99417973 1001 86380 86390 1
417669 99417669 1001 86380 86390 1
418990 99418990 1001 86380 86390 1
418837 99418837 1001 86380 86390 1
420079 99420079 1001 86380 86390 1
420204 99420204 1001 86380 86390 1
420036 99420036 1001 86380 86390 1
420038 99420038 1001 86380 86390 1
419592 99419592 1001 86380 86390 1
419354 99419354 1001 86380 86390 1
419522 99419522 1001 86380 86390 1
419411 99419411 1001 86380 86390 1
419265 99419265 1001 86380 86390 1
420490 99420490 1001 86380 86390 1
420542 99420542 1001 86380 86390 1
420678 99420678 1001 86380 86390 1
420779 99420779 1001 86380 86390 1
420601 99420601 1001 86380 86390 1
421794 99421794 1001 86380 86390 1
421742 99421742 1001 86380 86390 1
421889 99421889 1001 86380 86390 1
421689 99421689 1001 86380 86390 1
421900 99421900 1001 86380 86390 1
421928 99421928 1001 86380 86390 1
422057 99422057 1001 86380 86390 1
421803 99421803 1001 86380 86390 1
421831 99421831 1001 86380 86390 1
421433 99421433 1001 86380 86390 1
421475 99421475 1001 86380 86390 1
420912 99420912 1001 86380 86390 1
420969 99420969 1001 86380 86390 1
421005 99421005 1001 86380 86390 1
420847 99420847 1001 86380 86390 1
421168 99421168 1001 86380 86390 1
421255 99421255 1001 86380 86390 1
422121 99422121 1001 86380 86390 1
422377 99422377 1001 86380 86390 1
423419 99423419 1001 86380 86390 1
423498 99423498 1001 86380 86390 1
423288 99423288 1001 86380 86390 1
423289 99423289 1001 86380 86390 1
423009 99423009 1001 86380 86390 1
422940 99422940 1001 86380 86390 1
422906 99422906 1001 86380 86390 1
422854 99422854 1001 86380 86390 1
422709 99422709 1001 86380 86390 1
424045 99424045 1001 86380 86390 1
424030 99424030 1001 86380 86390 1
425126 99425126 1001 86380 86390 1
425139 99425139 1001 86380 86390 1
425315 99425315 1001 86380 86390 1
425070 99425070 1001 86380 86390 1
425072 99425072 1001 86380 86390 1
424785 99424785 1001 86380 86390 1
424923 99424923 1001 86380 86390 1
424530 99424530 1001 86380 86390 1
424414 99424414 1001 86380 86390 1
424194 99424194 1001 86380 86390 1
424542 99424542 1001 86380 86390 1
424383 99424383 1001 86380 86390 1
424408 99424408 1001 86380 86390 1
425711 99425711 1001 86380 86390 1
425410 99425410 1001 86380 86390 1
425412 99425412 1001 86380 86390 1
426996 99426996 1001 86380 86390 1
426761 99426761 1001 86380 86390 1
426549 99426549 1001 86380 86390 1
426280 99426280 1001 86380 86390 1
426581 99426581 1001 86380 86390 1
426566 99426566 1001 86380 86390 1
426608 99426608 1001 86380 86390 1
426638 99426638 1001 86380 86390 1
426414 99426414 1001 86380 86390 1
425968 99425968 1001 86380 86390 1
426112 99426112 1001 86380 86390 1
427394 99427394 1001 86380 86390 1
427358 99427358 1001 86380 86390 1
427366 99427366 1001 86380 86390 1
427387 99427387 1001 86380 86390 1
428733 99428733 1001 86380 86390 1
428452 99428452 1001 86380 86390 1
428239 99428239 1001 86380 86390 1
428098 99428098 1001 86380 86390 1
427930 99427930 1001 86380 86390 1
428132 99428132 1001 86380 86390 1
427826 99427826 1001 86380 86390 1
427783 99427783 1001 86380 86390 1
427607 99427607 1001 86380 86390 1
428787 99428787 1001 86380 86390 1
428828 99428828 1001 86380 86390 1
429062 99429062 1001 86380 86390 1
429064 99429064 1001 86380 86390 1
430149 99430149 1001 86380 86390 1
430037 99430037 1001 86380 86390 1
429957 99429957 1001 86380 86390 1
429858 99429858 1001 86380 86390 1
429595 99429595 1001 86380 86390 1
429699 99429699 1001 86380 86390 1
429675 99429675 1001 86380 86390 1
429945 99429945 1001 86380 86390 1
429232 99429232 1001 86380 86390 1
429257 99429257 1001 86380 86390 1
429430 99429430 1001 86380 86390 1
430653 99430653 1001 86380 86390 1
431703 99431703 1001 86380 86390 1
431788 99431788 1001 86380 86390 1
431096 99431096 1001 86380 86390 1
431164 99431164 1001 86380 86390 1
432389 99432389 1001 86380 86390 1
432215 99432215 1001 86380 86390 1
433656 99433656 1001 86380 86390 1
433684 99433684 1001 86380 86390 1
433600 99433600 1001 86380 86390 1
433540 99433540 1001 86380 86390 1
433269 99433269 1001 86380 86390 1
432527 99432527 1001 86380 86390 1
432853 99432853 1001 86380 86390 1
432496 99432496 1001 86380 86390 1
432703 99432703 1001 86380 86390 1
432736 99432736 1001 86380 86390 1
432511 99432511 1001 86380 86390 1
432822 99432822 1001 86380 86390 1
433913 99433913 1001 86380 86390 1
434119 99434119 1001 86380 86390 1
433757 99433757 1001 86380 86390 1
434134 99434134 1001 86380 86390 1
435433 99435433 1001 86380 86390 1
435111 99435111 1001 86380 86390 1
435138 99435138 1001 86380 86390 1
435166 99435166 1001 86380 86390 1
435262 99435262 1001 86380 86390 1
435330 99435330 1001 86380 86390 1
435147 99435147 1001 86380 86390 1
435336 99435336 1001 86380 86390 1
434784 99434784 1001 86380 86390 1
434970 99434970 1001 86380 86390 1
434939 99434939 1001 86380 86390 1
434616 99434616 1001 86380 86390 1
434242 99434242 1001 86380 86390 1
435786 99435786 1001 86380 86390 1
435462 99435462 1001 86380 86390 1
435611 99435611 1001 86380 86390 1
435695 99435695 1001 86380 86390 1
437107 99437107 1001 86380 86390 1
436371 99436371 1001 86380 86390 1
436364 99436364 1001 86380 86390 1
436093 99436093 1001 86380 86390 1
435962 99435962 1001 86380 86390 1
436302 99436302 1001 86380 86390 1
435917 99435917 1001 86380 86390 1
300095 99300095 1001 86380 86390 1
437345 99437345 1001 86380 86390 1
300085 99300085 1001 86380 86390 1
300101 99300101 1001 86380 86390 1
437308 99437308 1001 86380 86390 1
300564 99300564 1001 86380 86390 1
300512 99300512 1001 86380 86390 1
300357 99300357 1001 86380 86390 1
300320 99300320 1001 86380 86390 1
300518 99300518 1001 86380 86390 1
300128 99300128 1001 86380 86390 1
300181 99300181 1001 86380 86390 1
300829 99300829 1001 86380 86390 1
300768 99300768 1001 86380 86390 1
300758 99300758 1001 86380 86390 1
300812 99300812 1001 86380 86390 1
300775 99300775 1001 86380 86390 1
300815 99300815 1001 86380 86390 1
301463 99301463 1001 86380 86390 1
301171 99301171 1001 86380 86390 1
301148 99301148 1001 86380 86390 1
301257 99301257 1001 86380 86390 1
301008 99301008 1001 86380 86390 1
301570 99301570 1001 86380 86390 1
301635 99301635 1001 86380 86390 1
301700 99301700 1001 86380 86390 1
301676 99301676 1001 86380 86390 1
301651 99301651 1001 86380 86390 1
302350 99302350 1001 86380 86390 1
302231 99302231 1001 86380 86390 1
301789 99301789 1001 86380 86390 1
301932 99301932 1001 86380 86390 1
301776 99301776 1001 86380 86390 1
301888 99301888 1001 86380 86390 1
302394 99302394 1001 86380 86390 1
303143 99303143 1001 86380 86390 1
303033 99303033 1001 86380 86390 1
302810 99302810 1001 86380 86390 1
302862 99302862 1001 86380 86390 1
302980 99302980 1001 86380 86390 1
302916 99302916 1001 86380 86390 1
302908 99302908 1001 86380 86390 1
302652 99302652 1001 86380 86390 1
302704 99302704 1001 86380 86390 1
302681 99302681 1001 86380 86390 1
302592 99302592 1001 86380 86390 1
302714 99302714 1001 86380 86390 1
303320 99303320 1001 86380 86390 1
303854 99303854 1001 86380 86390 1
303950 99303950 1001 86380 86390 1
304026 99304026 1001 86380 86390 1
303803 99303803 1001 86380 86390 1
303661 99303661 1001 86380 86390 1
303638 99303638 1001 86380 86390 1
303668 99303668 1001 86380 86390 1
303601 99303601 1001 86380 86390 1
304133 99304133 1001 86380 86390 1
304727 99304727 1001 86380 86390 1
304767 99304767 1001 86380 86390 1
304602 99304602 1001 86380 86390 1
304616 99304616 1001 86380 86390 1
304606 99304606 1001 86380 86390 1
304569 99304569 1001 86380 86390 1
304599 99304599 1001 86380 86390 1
304446 99304446 1001 86380 86390 1
304308 99304308 1001 86380 86390 1
304248 99304248 1001 86380 86390 1
304328 99304328 1001 86380 86390 1
305015 99305015 1001 86380 86390 1
305030 99305030 1001 86380 86390 1
305665 99305665 1001 86380 86390 1
305603 99305603 1001 86380 86390 1
305467 99305467 1001 86380 86390 1
305326 99305326 1001 86380 86390 1
305209 99305209 1001 86380 86390 1
305253 99305253 1001 86380 86390 1
305254 99305254 1001 86380 86390 1
305075 99305075 1001 86380 86390 1
500063 99500063 1001 86380 86390 1
500103 99500103 1001 86380 86390 1
500053 99500053 1001 86380 86390 1
500146 99500146 1001 86380 86390 1
500122 99500122 1001 86380 86390 1
500112 99500112 1001 86380 86390 1
500781 99500781 1001 86380 86390 1
500739 99500739 1001 86380 86390 1
500651 99500651 1001 86380 86390 1
500414 99500414 1001 86380 86390 1
500429 99500429 1001 86380 86390 1
500420 99500420 1001 86380 86390 1
500307 99500307 1001 86380 86390 1
500997 99500997 1001 86380 86390 1
500846 99500846 1001 86380 86390 1
501612 99501612 1001 86380 86390 1
501529 99501529 1001 86380 86390 1
501471 99501471 1001 86380 86390 1
501384 99501384 1001 86380 86390 1
501258 99501258 1001 86380 86390 1
501311 99501311 1001 86380 86390 1
501234 99501234 1001 86380 86390 1
501416 99501416 1001 86380 86390 1
501126 99501126 1001 86380 86390 1
501094 99501094 1001 86380 86390 1
501789 99501789 1001 86380 86390 1
502326 99502326 1001 86380 86390 1
502331 99502331 1001 86380 86390 1
502073 99502073 1001 86380 86390 1
502195 99502195 1001 86380 86390 1
501899 99501899 1001 86380 86390 1
502658 99502658 1001 86380 86390 1
502547 99502547 1001 86380 86390 1
502564 99502564 1001 86380 86390 1
503204 99503204 1001 86380 86390 1
503278 99503278 1001 86380 86390 1
503134 99503134 1001 86380 86390 1
502908 99502908 1001 86380 86390 1
503068 99503068 1001 86380 86390 1
502767 99502767 1001 86380 86390 1
503371 99503371 1001 86380 86390 1
503311 99503311 1001 86380 86390 1
503480 99503480 1001 86380 86390 1
504082 99504082 1001 86380 86390 1
503965 99503965 1001 86380 86390 1
504070 99504070 1001 86380 86390 1
504060 99504060 1001 86380 86390 1
503907 99503907 1001 86380 86390 1
503808 99503808 1001 86380 86390 1
503501 99503501 1001 86380 86390 1
503554 99503554 1001 86380 86390 1
504268 99504268 1001 86380 86390 1
504882 99504882 1001 86380 86390 1
504810 99504810 1001 86380 86390 1
504597 99504597 1001 86380 86390 1
504606 99504606 1001 86380 86390 1
504686 99504686 1001 86380 86390 1
504406 99504406 1001 86380 86390 1
504432 99504432 1001 86380 86390 1
504449 99504449 1001 86380 86390 1
504967 99504967 1001 86380 86390 1
505064 99505064 1001 86380 86390 1
505656 99505656 1001 86380 86390 1
505670 99505670 1001 86380 86390 1
505645 99505645 1001 86380 86390 1
505658 99505658 1001 86380 86390 1
505595 99505595 1001 86380 86390 1
505588 99505588 1001 86380 86390 1
505602 99505602 1001 86380 86390 1
505374 99505374 1001 86380 86390 1
505427 99505427 1001 86380 86390 1
505266 99505266 1001 86380 86390 1
505196 99505196 1001 86380 86390 1
505252 99505252 1001 86380 86390 1
505923 99505923 1001 86380 86390 1
505938 99505938 1001 86380 86390 1
505945 99505945 1001 86380 86390 1
505959 99505959 1001 86380 86390 1
506449 99506449 1001 86380 86390 1
506413 99506413 1001 86380 86390 1
506529 99506529 1001 86380 86390 1
506542 99506542 1001 86380 86390 1
506585 99506585 1001 86380 86390 1
506519 99506519 1001 86380 86390 1
506304 99506304 1001 86380 86390 1
506307 99506307 1001 86380 86390 1
506384 99506384 1001 86380 86390 1
506209 99506209 1001 86380 86390 1
506112 99506112 1001 86380 86390 1
506684 99506684 1001 86380 86390 1
506603 99506603 1001 86380 86390 1
507336 99507336 1001 86380 86390 1
507315 99507315 1001 86380 86390 1
507319 99507319 1001 86380 86390 1
507126 99507126 1001 86380 86390 1
507077 99507077 1001 86380 86390 1
507015 99507015 1001 86380 86390 1
507163 99507163 1001 86380 86390 1
506881 99506881 1001 86380 86390 1
506911 99506911 1001 86380 86390 1
506821 99506821 1001 86380 86390 1
506887 99506887 1001 86380 86390 1
507528 99507528 1001 86380 86390 1
507425 99507425 1001 86380 86390 1
508120 99508120 1001 86380 86390 1
508140 99508140 1001 86380 86390 1
508118 99508118 1001 86380 86390 1
507902 99507902 1001 86380 86390 1
507893 99507893 1001 86380 86390 1
507882 99507882 1001 86380 86390 1
508013 99508013 1001 86380 86390 1
507758 99507758 1001 86380 86390 1
507767 99507767 1001 86380 86390 1
508454 99508454 1001 86380 86390 1
508325 99508325 1001 86380 86390 1
508279 99508279 1001 86380 86390 1
508307 99508307 1001 86380 86390 1
508399 99508399 1001 86380 86390 1
508921 99508921 1001 86380 86390 1
508902 99508902 1001 86380 86390 1
509021 99509021 1001 86380 86390 1
508831 99508831 1001 86380 86390 1
508790 99508790 1001 86380 86390 1
508571 99508571 1001 86380 86390 1
508562 99508562 1001 86380 86390 1
509257 99509257 1001 86380 86390 1
509277 99509277 1001 86380 86390 1
509095 99509095 1001 86380 86390 1
509252 99509252 1001 86380 86390 1
509750 99509750 1001 86380 86390 1
509845 99509845 1001 86380 86390 1
509716 99509716 1001 86380 86390 1
509567 99509567 1001 86380 86390 1
509594 99509594 1001 86380 86390 1
509398 99509398 1001 86380 86390 1
509477 99509477 1001 86380 86390 1
509336 99509336 1001 86380 86390 1
509479 99509479 1001 86380 86390 1
509454 99509454 1001 86380 86390 1
509300 99509300 1001 86380 86390 1
509353 99509353 1001 86380 86390 1
509408 99509408 1001 86380 86390 1
509912 99509912 1001 86380 86390 1
509991 99509991 1001 86380 86390 1
510045 99510045 1001 86380 86390 1
510100 99510100 1001 86380 86390 1
510012 99510012 1001 86380 86390 1
510627 99510627 1001 86380 86390 1
510563 99510563 1001 86380 86390 1
510545 99510545 1001 86380 86390 1
510368 99510368 1001 86380 86390 1
510356 99510356 1001 86380 86390 1
510488 99510488 1001 86380 86390 1
510416 99510416 1001 86380 86390 1
510146 99510146 1001 86380 86390 1
510112 99510112 1001 86380 86390 1
510203 99510203 1001 86380 86390 1
510920 99510920 1001 86380 86390 1
510832 99510832 1001 86380 86390 1
510809 99510809 1001 86380 86390 1
511193 99511193 1001 86380 86390 1
511152 99511152 1001 86380 86390 1
511045 99511045 1001 86380 86390 1
512331 99512331 1001 86380 86390 1
512192 99512192 1001 86380 86390 1
512049 99512049 1001 86380 86390 1
512127 99512127 1001 86380 86390 1
511875 99511875 1001 86380 86390 1
511764 99511764 1001 86380 86390 1
511869 99511869 1001 86380 86390 1
511960 99511960 1001 86380 86390 1
511909 99511909 1001 86380 86390 1
512532 99512532 1001 86380 86390 1
512512 99512512 1001 86380 86390 1
512577 99512577 1001 86380 86390 1
512475 99512475 1001 86380 86390 1
512464 99512464 1001 86380 86390 1
512427 99512427 1001 86380 86390 1
513091 99513091 1001 86380 86390 1
513200 99513200 1001 86380 86390 1
513011 99513011 1001 86380 86390 1
513063 99513063 1001 86380 86390 1
512911 99512911 1001 86380 86390 1
512977 99512977 1001 86380 86390 1
512888 99512888 1001 86380 86390 1
512970 99512970 1001 86380 86390 1
512714 99512714 1001 86380 86390 1
512673 99512673 1001 86380 86390 1
512635 99512635 1001 86380 86390 1
513308 99513308 1001 86380 86390 1
513386 99513386 1001 86380 86390 1
513405 99513405 1001 86380 86390 1
513250 99513250 1001 86380 86390 1
513986 99513986 1001 86380 86390 1
513936 99513936 1001 86380 86390 1
513925 99513925 1001 86380 86390 1
514026 99514026 1001 86380 86390 1
513710 99513710 1001 86380 86390 1
513620 99513620 1001 86380 86390 1
513713 99513713 1001 86380 86390 1
513805 99513805 1001 86380 86390 1
513650 99513650 1001 86380 86390 1
513652 99513652 1001 86380 86390 1
513691 99513691 1001 86380 86390 1
513540 99513540 1001 86380 86390 1
513438 99513438 1001 86380 86390 1
513469 99513469 1001 86380 86390 1
513497 99513497 1001 86380 86390 1
513523 99513523 1001 86380 86390 1
514217 99514217 1001 86380 86390 1
514167 99514167 1001 86380 86390 1
514809 99514809 1001 86380 86390 1
514759 99514759 1001 86380 86390 1
514688 99514688 1001 86380 86390 1
514855 99514855 1001 86380 86390 1
514754 99514754 1001 86380 86390 1
514562 99514562 1001 86380 86390 1
514566 99514566 1001 86380 86390 1
514554 99514554 1001 86380 86390 1
514452 99514452 1001 86380 86390 1
514327 99514327 1001 86380 86390 1
514280 99514280 1001 86380 86390 1
514384 99514384 1001 86380 86390 1
514436 99514436 1001 86380 86390 1
514377 99514377 1001 86380 86390 1
514654 99514654 1001 86380 86390 1
515595 99515595 1001 86380 86390 1
515548 99515548 1001 86380 86390 1
515563 99515563 1001 86380 86390 1
515427 99515427 1001 86380 86390 1
515319 99515319 1001 86380 86390 1
515089 99515089 1001 86380 86390 1
515258 99515258 1001 86380 86390 1
515210 99515210 1001 86380 86390 1
515123 99515123 1001 86380 86390 1
515266 99515266 1001 86380 86390 1
515098 99515098 1001 86380 86390 1
515099 99515099 1001 86380 86390 1
515810 99515810 1001 86380 86390 1
515727 99515727 1001 86380 86390 1
515754 99515754 1001 86380 86390 1
515794 99515794 1001 86380 86390 1
515731 99515731 1001 86380 86390 1
516449 99516449 1001 86380 86390 1
516323 99516323 1001 86380 86390 1
516453 99516453 1001 86380 86390 1
516471 99516471 1001 86380 86390 1
516278 99516278 1001 86380 86390 1
516163 99516163 1001 86380 86390 1
516128 99516128 1001 86380 86390 1
516270 99516270 1001 86380 86390 1
515983 99515983 1001 86380 86390 1
515896 99515896 1001 86380 86390 1
516053 99516053 1001 86380 86390 1
515927 99515927 1001 86380 86390 1
516628 99516628 1001 86380 86390 1
516634 99516634 1001 86380 86390 1
517290 99517290 1001 86380 86390 1
517331 99517331 1001 86380 86390 1
517155 99517155 1001 86380 86390 1
517001 99517001 1001 86380 86390 1
517010 99517010 1001 86380 86390 1
516901 99516901 1001 86380 86390 1
516902 99516902 1001 86380 86390 1
517528 99517528 1001 86380 86390 1
518059 99518059 1001 86380 86390 1
518072 99518072 1001 86380 86390 1
517788 99517788 1001 86380 86390 1
517957 99517957 1001 86380 86390 1
517893 99517893 1001 86380 86390 1
517914 99517914 1001 86380 86390 1
517917 99517917 1001 86380 86390 1
517671 99517671 1001 86380 86390 1
517726 99517726 1001 86380 86390 1
517574 99517574 1001 86380 86390 1
517590 99517590 1001 86380 86390 1
517656 99517656 1001 86380 86390 1
517722 99517722 1001 86380 86390 1
518209 99518209 1001 86380 86390 1
518836 99518836 1001 86380 86390 1
518820 99518820 1001 86380 86390 1
518760 99518760 1001 86380 86390 1
518605 99518605 1001 86380 86390 1
518382 99518382 1001 86380 86390 1
518482 99518482 1001 86380 86390 1
519067 99519067 1001 86380 86390 1
519159 99519159 1001 86380 86390 1
519113 99519113 1001 86380 86390 1
519644 99519644 1001 86380 86390 1
519494 99519494 1001 86380 86390 1
519376 99519376 1001 86380 86390 1
519382 99519382 1001 86380 86390 1
519227 99519227 1001 86380 86390 1
519358 99519358 1001 86380 86390 1
519282 99519282 1001 86380 86390 1
519955 99519955 1001 86380 86390 1
519969 99519969 1001 86380 86390 1
519402 99519402 1001 86380 86390 1
519879 99519879 1001 86380 86390 1
519895 99519895 1001 86380 86390 1
520014 99520014 1001 86380 86390 1
520451 99520451 1001 86380 86390 1
520447 99520447 1001 86380 86390 1
520359 99520359 1001 86380 86390 1
520380 99520380 1001 86380 86390 1
520151 99520151 1001 86380 86390 1
520026 99520026 1001 86380 86390 1
520080 99520080 1001 86380 86390 1
520134 99520134 1001 86380 86390 1
520225 99520225 1001 86380 86390 1
520689 99520689 1001 86380 86390 1
520807 99520807 1001 86380 86390 1
520788 99520788 1001 86380 86390 1
521410 99521410 1001 86380 86390 1
521310 99521310 1001 86380 86390 1
521415 99521415 1001 86380 86390 1
521056 99521056 1001 86380 86390 1
521218 99521218 1001 86380 86390 1
520973 99520973 1001 86380 86390 1
521026 99521026 1001 86380 86390 1
521660 99521660 1001 86380 86390 1
521661 99521661 1001 86380 86390 1
521597 99521597 1001 86380 86390 1
522140 99522140 1001 86380 86390 1
522264 99522264 1001 86380 86390 1
522118 99522118 1001 86380 86390 1
522222 99522222 1001 86380 86390 1
521867 99521867 1001 86380 86390 1
521676 99521676 1001 86380 86390 1
521754 99521754 1001 86380 86390 1
521693 99521693 1001 86380 86390 1
521745 99521745 1001 86380 86390 1
521838 99521838 1001 86380 86390 1
521813 99521813 1001 86380 86390 1
521826 99521826 1001 86380 86390 1
521865 99521865 1001 86380 86390 1
522380 99522380 1001 86380 86390 1
522472 99522472 1001 86380 86390 1
522369 99522369 1001 86380 86390 1
522299 99522299 1001 86380 86390 1
522301 99522301 1001 86380 86390 1
523107 99523107 1001 86380 86390 1
522826 99522826 1001 86380 86390 1
522742 99522742 1001 86380 86390 1
522501 99522501 1001 86380 86390 1
522657 99522657 1001 86380 86390 1
522532 99522532 1001 86380 86390 1
522584 99522584 1001 86380 86390 1
523271 99523271 1001 86380 86390 1
523297 99523297 1001 86380 86390 1
523142 99523142 1001 86380 86390 1
523298 99523298 1001 86380 86390 1
523314 99523314 1001 86380 86390 1
523302 99523302 1001 86380 86390 1
523228 99523228 1001 86380 86390 1
523244 99523244 1001 86380 86390 1
523896 99523896 1001 86380 86390 1
523914 99523914 1001 86380 86390 1
523820 99523820 1001 86380 86390 1
523875 99523875 1001 86380 86390 1
523939 99523939 1001 86380 86390 1
523737 99523737 1001 86380 86390 1
523583 99523583 1001 86380 86390 1
523518 99523518 1001 86380 86390 1
523326 99523326 1001 86380 86390 1
524087 99524087 1001 86380 86390 1
524038 99524038 1001 86380 86390 1
524703 99524703 1001 86380 86390 1
524678 99524678 1001 86380 86390 1
524465 99524465 1001 86380 86390 1
524374 99524374 1001 86380 86390 1
524429 99524429 1001 86380 86390 1
524469 99524469 1001 86380 86390 1
524154 99524154 1001 86380 86390 1
524235 99524235 1001 86380 86390 1
524239 99524239 1001 86380 86390 1
524227 99524227 1001 86380 86390 1
524894 99524894 1001 86380 86390 1
525459 99525459 1001 86380 86390 1
525424 99525424 1001 86380 86390 1
525463 99525463 1001 86380 86390 1
525590 99525590 1001 86380 86390 1
525593 99525593 1001 86380 86390 1
525337 99525337 1001 86380 86390 1
525287 99525287 1001 86380 86390 1
525196 99525196 1001 86380 86390 1
525041 99525041 1001 86380 86390 1
524994 99524994 1001 86380 86390 1
525011 99525011 1001 86380 86390 1
524998 99524998 1001 86380 86390 1
525663 99525663 1001 86380 86390 1
525721 99525721 1001 86380 86390 1
526322 99526322 1001 86380 86390 1
526336 99526336 1001 86380 86390 1
526311 99526311 1001 86380 86390 1
526408 99526408 1001 86380 86390 1
526384 99526384 1001 86380 86390 1
526076 99526076 1001 86380 86390 1
526038 99526038 1001 86380 86390 1
526077 99526077 1001 86380 86390 1
526109 99526109 1001 86380 86390 1
525806 99525806 1001 86380 86390 1
526488 99526488 1001 86380 86390 1
526533 99526533 1001 86380 86390 1
527224 99527224 1001 86380 86390 1
527061 99527061 1001 86380 86390 1
527234 99527234 1001 86380 86390 1
527236 99527236 1001 86380 86390 1
527183 99527183 1001 86380 86390 1
526904 99526904 1001 86380 86390 1
526824 99526824 1001 86380 86390 1
526724 99526724 1001 86380 86390 1
526660 99526660 1001 86380 86390 1
526790 99526790 1001 86380 86390 1
526778 99526778 1001 86380 86390 1
526766 99526766 1001 86380 86390 1
527430 99527430 1001 86380 86390 1
527322 99527322 1001 86380 86390 1
527427 99527427 1001 86380 86390 1
527948 99527948 1001 86380 86390 1
527898 99527898 1001 86380 86390 1
527911 99527911 1001 86380 86390 1
527925 99527925 1001 86380 86390 1
528030 99528030 1001 86380 86390 1
527892 99527892 1001 86380 86390 1
527762 99527762 1001 86380 86390 1
527687 99527687 1001 86380 86390 1
527506 99527506 1001 86380 86390 1
527597 99527597 1001 86380 86390 1
527470 99527470 1001 86380 86390 1
527574 99527574 1001 86380 86390 1
527462 99527462 1001 86380 86390 1
527555 99527555 1001 86380 86390 1
528163 99528163 1001 86380 86390 1
528280 99528280 1001 86380 86390 1
528226 99528226 1001 86380 86390 1
528750 99528750 1001 86380 86390 1
528740 99528740 1001 86380 86390 1
528683 99528683 1001 86380 86390 1
528658 99528658 1001 86380 86390 1
528568 99528568 1001 86380 86390 1
528677 99528677 1001 86380 86390 1
528667 99528667 1001 86380 86390 1
528319 99528319 1001 86380 86390 1
528439 99528439 1001 86380 86390 1
528340 99528340 1001 86380 86390 1
528483 99528483 1001 86380 86390 1
528407 99528407 1001 86380 86390 1
529054 99529054 1001 86380 86390 1
529016 99529016 1001 86380 86390 1
528941 99528941 1001 86380 86390 1
529693 99529693 1001 86380 86390 1
529523 99529523 1001 86380 86390 1
529370 99529370 1001 86380 86390 1
529448 99529448 1001 86380 86390 1
529400 99529400 1001 86380 86390 1
529365 99529365 1001 86380 86390 1
529521 99529521 1001 86380 86390 1
529249 99529249 1001 86380 86390 1
529147 99529147 1001 86380 86390 1
529154 99529154 1001 86380 86390 1
529156 99529156 1001 86380 86390 1
529235 99529235 1001 86380 86390 1
529815 99529815 1001 86380 86390 1
530440 99530440 1001 86380 86390 1
530367 99530367 1001 86380 86390 1
530406 99530406 1001 86380 86390 1
530169 99530169 1001 86380 86390 1
530209 99530209 1001 86380 86390 1
530279 99530279 1001 86380 86390 1
530153 99530153 1001 86380 86390 1
530053 99530053 1001 86380 86390 1
529939 99529939 1001 86380 86390 1
530097 99530097 1001 86380 86390 1
530746 99530746 1001 86380 86390 1
530721 99530721 1001 86380 86390 1
530618 99530618 1001 86380 86390 1
530606 99530606 1001 86380 86390 1
530748 99530748 1001 86380 86390 1
530699 99530699 1001 86380 86390 1
531297 99531297 1001 86380 86390 1
531236 99531236 1001 86380 86390 1
531263 99531263 1001 86380 86390 1
531163 99531163 1001 86380 86390 1
531076 99531076 1001 86380 86390 1
531171 99531171 1001 86380 86390 1
530919 99530919 1001 86380 86390 1
531468 99531468 1001 86380 86390 1
531430 99531430 1001 86380 86390 1
531534 99531534 1001 86380 86390 1
531567 99531567 1001 86380 86390 1
532203 99532203 1001 86380 86390 1
532205 99532205 1001 86380 86390 1
532080 99532080 1001 86380 86390 1
532187 99532187 1001 86380 86390 1
532098 99532098 1001 86380 86390 1
532124 99532124 1001 86380 86390 1
531811 99531811 1001 86380 86390 1
531997 99531997 1001 86380 86390 1
531830 99531830 1001 86380 86390 1
531741 99531741 1001 86380 86390 1
531687 99531687 1001 86380 86390 1
531649 99531649 1001 86380 86390 1
532252 99532252 1001 86380 86390 1
532981 99532981 1001 86380 86390 1
532969 99532969 1001 86380 86390 1
532879 99532879 1001 86380 86390 1
532841 99532841 1001 86380 86390 1
532975 99532975 1001 86380 86390 1
533015 99533015 1001 86380 86390 1
532916 99532916 1001 86380 86390 1
532824 99532824 1001 86380 86390 1
532502 99532502 1001 86380 86390 1
532443 99532443 1001 86380 86390 1
532474 99532474 1001 86380 86390 1
533172 99533172 1001 86380 86390 1
533682 99533682 1001 86380 86390 1
533636 99533636 1001 86380 86390 1
533456 99533456 1001 86380 86390 1
533368 99533368 1001 86380 86390 1
533297 99533297 1001 86380 86390 1
533249 99533249 1001 86380 86390 1
533977 99533977 1001 86380 86390 1
533904 99533904 1001 86380 86390 1
534505 99534505 1001 86380 86390 1
534675 99534675 1001 86380 86390 1
534377 99534377 1001 86380 86390 1
534345 99534345 1001 86380 86390 1
534280 99534280 1001 86380 86390 1
534333 99534333 1001 86380 86390 1
534398 99534398 1001 86380 86390 1
534234 99534234 1001 86380 86390 1
534266 99534266 1001 86380 86390 1
534098 99534098 1001 86380 86390 1
534876 99534876 1001 86380 86390 1
534832 99534832 1001 86380 86390 1
535421 99535421 1001 86380 86390 1
535453 99535453 1001 86380 86390 1
535380 99535380 1001 86380 86390 1
535329 99535329 1001 86380 86390 1
535191 99535191 1001 86380 86390 1
535271 99535271 1001 86380 86390 1
535248 99535248 1001 86380 86390 1
535072 99535072 1001 86380 86390 1
535063 99535063 1001 86380 86390 1
534999 99534999 1001 86380 86390 1
534901 99534901 1001 86380 86390 1
535546 99535546 1001 86380 86390 1
535650 99535650 1001 86380 86390 1
535715 99535715 1001 86380 86390 1
535669 99535669 1001 86380 86390 1
535671 99535671 1001 86380 86390 1
535701 99535701 1001 86380 86390 1
536173 99536173 1001 86380 86390 1
536239 99536239 1001 86380 86390 1
536314 99536314 1001 86380 86390 1
536214 99536214 1001 86380 86390 1
536293 99536293 1001 86380 86390 1
536269 99536269 1001 86380 86390 1
536295 99536295 1001 86380 86390 1
535967 99535967 1001 86380 86390 1
536010 99536010 1001 86380 86390 1
535736 99535736 1001 86380 86390 1
535776 99535776 1001 86380 86390 1
536517 99536517 1001 86380 86390 1
536496 99536496 1001 86380 86390 1
536497 99536497 1001 86380 86390 1
537102 99537102 1001 86380 86390 1
536992 99536992 1001 86380 86390 1
537123 99537123 1001 86380 86390 1
536816 99536816 1001 86380 86390 1
536933 99536933 1001 86380 86390 1
536804 99536804 1001 86380 86390 1
536857 99536857 1001 86380 86390 1
536834 99536834 1001 86380 86390 1
536824 99536824 1001 86380 86390 1
536715 99536715 1001 86380 86390 1
536600 99536600 1001 86380 86390 1
536656 99536656 1001 86380 86390 1
536695 99536695 1001 86380 86390 1
537186 99537186 1001 86380 86390 1
537274 99537274 1001 86380 86390 1
537987 99537987 1001 86380 86390 1
537849 99537849 1001 86380 86390 1
537814 99537814 1001 86380 86390 1
537818 99537818 1001 86380 86390 1
537629 99537629 1001 86380 86390 1
537634 99537634 1001 86380 86390 1
537674 99537674 1001 86380 86390 1
537451 99537451 1001 86380 86390 1
537402 99537402 1001 86380 86390 1
537469 99537469 1001 86380 86390 1
537391 99537391 1001 86380 86390 1
538018 99538018 1001 86380 86390 1
538085 99538085 1001 86380 86390 1
538189 99538189 1001 86380 86390 1
538190 99538190 1001 86380 86390 1
538741 99538741 1001 86380 86390 1
538480 99538480 1001 86380 86390 1
538576 99538576 1001 86380 86390 1
538474 99538474 1001 86380 86390 1
538543 99538543 1001 86380 86390 1
538207 99538207 1001 86380 86390 1
538374 99538374 1001 86380 86390 1
538336 99538336 1001 86380 86390 1
538970 99538970 1001 86380 86390 1
539475 99539475 1001 86380 86390 1
539559 99539559 1001 86380 86390 1
539372 99539372 1001 86380 86390 1
539271 99539271 1001 86380 86390 1
539369 99539369 1001 86380 86390 1
539157 99539157 1001 86380 86390 1
539657 99539657 1001 86380 86390 1
539685 99539685 1001 86380 86390 1
539726 99539726 1001 86380 86390 1
540419 99540419 1001 86380 86390 1
540316 99540316 1001 86380 86390 1
540381 99540381 1001 86380 86390 1
540266 99540266 1001 86380 86390 1
540371 99540371 1001 86380 86390 1
540269 99540269 1001 86380 86390 1
540244 99540244 1001 86380 86390 1
540128 99540128 1001 86380 86390 1
540053 99540053 1001 86380 86390 1
540672 99540672 1001 86380 86390 1
540507 99540507 1001 86380 86390 1
540585 99540585 1001 86380 86390 1
541090 99541090 1001 86380 86390 1
541232 99541232 1001 86380 86390 1
541267 99541267 1001 86380 86390 1
541235 99541235 1001 86380 86390 1
541023 99541023 1001 86380 86390 1
540828 99540828 1001 86380 86390 1
540809 99540809 1001 86380 86390 1
541374 99541374 1001 86380 86390 1
541493 99541493 1001 86380 86390 1
541417 99541417 1001 86380 86390 1
541483 99541483 1001 86380 86390 1
542086 99542086 1001 86380 86390 1
542046 99542046 1001 86380 86390 1
542010 99542010 1001 86380 86390 1
542051 99542051 1001 86380 86390 1
541759 99541759 1001 86380 86390 1
541777 99541777 1001 86380 86390 1
541500 99541500 1001 86380 86390 1
541645 99541645 1001 86380 86390 1
541689 99541689 1001 86380 86390 1
542168 99542168 1001 86380 86390 1
542293 99542293 1001 86380 86390 1
542912 99542912 1001 86380 86390 1
542915 99542915 1001 86380 86390 1
542812 99542812 1001 86380 86390 1
542865 99542865 1001 86380 86390 1
542776 99542776 1001 86380 86390 1
542906 99542906 1001 86380 86390 1
542881 99542881 1001 86380 86390 1
542623 99542623 1001 86380 86390 1
542701 99542701 1001 86380 86390 1
542429 99542429 1001 86380 86390 1
542507 99542507 1001 86380 86390 1
542509 99542509 1001 86380 86390 1
542341 99542341 1001 86380 86390 1
542382 99542382 1001 86380 86390 1
542408 99542408 1001 86380 86390 1
542449 99542449 1001 86380 86390 1
542464 99542464 1001 86380 86390 1
543073 99543073 1001 86380 86390 1
543062 99543062 1001 86380 86390 1
543013 99543013 1001 86380 86390 1
543763 99543763 1001 86380 86390 1
543707 99543707 1001 86380 86390 1
543450 99543450 1001 86380 86390 1
543476 99543476 1001 86380 86390 1
543452 99543452 1001 86380 86390 1
543479 99543479 1001 86380 86390 1
543363 99543363 1001 86380 86390 1
543234 99543234 1001 86380 86390 1
543251 99543251 1001 86380 86390 1
543174 99543174 1001 86380 86390 1
543850 99543850 1001 86380 86390 1
543930 99543930 1001 86380 86390 1
543944 99543944 1001 86380 86390 1
543920 99543920 1001 86380 86390 1
543843 99543843 1001 86380 86390 1
543845 99543845 1001 86380 86390 1
543780 99543780 1001 86380 86390 1
543910 99543910 1001 86380 86390 1
544569 99544569 1001 86380 86390 1
544487 99544487 1001 86380 86390 1
544572 99544572 1001 86380 86390 1
544528 99544528 1001 86380 86390 1
544305 99544305 1001 86380 86390 1
544217 99544217 1001 86380 86390 1
544205 99544205 1001 86380 86390 1
544284 99544284 1001 86380 86390 1
544389 99544389 1001 86380 86390 1
544094 99544094 1001 86380 86390 1
544056 99544056 1001 86380 86390 1
544044 99544044 1001 86380 86390 1
544139 99544139 1001 86380 86390 1
544091 99544091 1001 86380 86390 1
544604 99544604 1001 86380 86390 1
544620 99544620 1001 86380 86390 1
411301 385 1001 540 897 1
500744 1065 1001 68392 68691 1
511714 1220 1001 50426 50725 1
514501 1029 1002 50564 61713 1
542707 697 1001 36578 36878 1
400013 99400013 1001 86380 86390 1
400115 99400115 1001 86380 86390 1
400038 99400038 1001 86380 86390 1
400122 99400122 1001 86380 86390 1
400123 99400123 1001 86380 86390 1
400215 99400215 1001 86380 86390 1
400426 99400426 1001 86380 86390 1
400462 99400462 1001 86380 86390 1
400840 99400840 1001 86380 86390 1
400833 99400833 1001 86380 86390 1
401008 99401008 1001 86380 86390 1
401360 99401360 1001 86380 86390 1
401525 99401525 1001 86380 86390 1
401721 99401721 1001 86380 86390 1
401749 99401749 1001 86380 86390 1
402015 99402015 1001 86380 86390 1
402187 99402187 1001 86380 86390 1
402271 99402271 1001 86380 86390 1
402336 99402336 1001 86380 86390 1
402362 99402362 1001 86380 86390 1
402433 99402433 1001 86380 86390 1
402570 99402570 1001 86380 86390 1
402501 99402501 1001 86380 86390 1
402491 99402491 1001 86380 86390 1
402660 99402660 1001 86380 86390 1
402879 99402879 1001 86380 86390 1
402989 99402989 1001 86380 86390 1
402987 99402987 1001 86380 86390 1
402907 99402907 1001 86380 86390 1
403155 99403155 1001 86380 86390 1
403317 99403317 1001 86380 86390 1
403386 99403386 1001 86380 86390 1
403727 99403727 1001 86380 86390 1
403638 99403638 1001 86380 86390 1
403772 99403772 1001 86380 86390 1
403843 99403843 1001 86380 86390 1
403872 99403872 1001 86380 86390 1
403880 99403880 1001 86380 86390 1
403943 99403943 1001 86380 86390 1
404069 99404069 1001 86380 86390 1
404221 99404221 1001 86380 86390 1
404196 99404196 1001 86380 86390 1
404230 99404230 1001 86380 86390 1
404367 99404367 1001 86380 86390 1
404402 99404402 1001 86380 86390 1
405090 99405090 1001 86380 86390 1
405205 99405205 1001 86380 86390 1
405290 99405290 1001 86380 86390 1
405294 99405294 1001 86380 86390 1
405403 99405403 1001 86380 86390 1
405522 99405522 1001 86380 86390 1
405542 99405542 1001 86380 86390 1
405681 99405681 1001 86380 86390 1
406011 99406011 1001 86380 86390 1
406145 99406145 1001 86380 86390 1
406127 99406127 1001 86380 86390 1
406153 99406153 1001 86380 86390 1
406085 99406085 1001 86380 86390 1
406162 99406162 1001 86380 86390 1
406219 99406219 1001 86380 86390 1
406465 99406465 1001 86380 86390 1
406681 99406681 1001 86380 86390 1
406695 99406695 1001 86380 86390 1
406937 99406937 1001 86380 86390 1
406887 99406887 1001 86380 86390 1
406993 99406993 1001 86380 86390 1
407022 99407022 1001 86380 86390 1
406983 99406983 1001 86380 86390 1
407168 99407168 1001 86380 86390 1
407391 99407391 1001 86380 86390 1
407632 99407632 1001 86380 86390 1
407712 99407712 1001 86380 86390 1
408029 99408029 1001 86380 86390 1
408194 99408194 1001 86380 86390 1
408307 99408307 1001 86380 86390 1
408243 99408243 1001 86380 86390 1
408315 99408315 1001 86380 86390 1
408488 99408488 1001 86380 86390 1
408471 99408471 1001 86380 86390 1
408921 99408921 1001 86380 86390 1
409217 99409217 1001 86380 86390 1
409341 99409341 1001 86380 86390 1
409586 99409586 1001 86380 86390 1
409563 99409563 1001 86380 86390 1
409549 99409549 1001 86380 86390 1
409756 99409756 1001 86380 86390 1
409838 99409838 1001 86380 86390 1
409985 99409985 1001 86380 86390 1
409963 99409963 1001 86380 86390 1
409922 99409922 1001 86380 86390 1
410483 99410483 1001 86380 86390 1
410643 99410643 1001 86380 86390 1
410874 99410874 1001 86380 86390 1
410881 99410881 1001 86380 86390 1
410956 99410956 1001 86380 86390 1
410943 99410943 1001 86380 86390 1
410945 99410945 1001 86380 86390 1
411086 99411086 1001 86380 86390 1
411198 99411198 1001 86380 86390 1
411116 99411116 1001 86380 86390 1
411224 99411224 1001 86380 86390 1
411442 99411442 1001 86380 86390 1
411493 99411493 1001 86380 86390 1
411473 99411473 1001 86380 86390 1
411937 99411937 1001 86380 86390 1
411884 99411884 1001 86380 86390 1
411861 99411861 1001 86380 86390 1
412184 99412184 1001 86380 86390 1
412272 99412272 1001 86380 86390 1
412396 99412396 1001 86380 86390 1
412332 99412332 1001 86380 86390 1
412379 99412379 1001 86380 86390 1
413544 99413544 1001 86380 86390 1
413403 99413403 1001 86380 86390 1
413668 99413668 1001 86380 86390 1
413669 99413669 1001 86380 86390 1
413415 99413415 1001 86380 86390 1
413116 99413116 1001 86380 86390 1
412914 99412914 1001 86380 86390 1
412967 99412967 1001 86380 86390 1
413230 99413230 1001 86380 86390 1
412755 99412755 1001 86380 86390 1
412511 99412511 1001 86380 86390 1
412566 99412566 1001 86380 86390 1
413290 99413290 1001 86380 86390 1
414040 99414040 1001 86380 86390 1
415076 99415076 1001 86380 86390 1
415231 99415231 1001 86380 86390 1
415070 99415070 1001 86380 86390 1
415294 99415294 1001 86380 86390 1
414616 99414616 1001 86380 86390 1
414710 99414710 1001 86380 86390 1
414817 99414817 1001 86380 86390 1
414333 99414333 1001 86380 86390 1
414213 99414213 1001 86380 86390 1
414390 99414390 1001 86380 86390 1
414371 99414371 1001 86380 86390 1
414133 99414133 1001 86380 86390 1
414287 99414287 1001 86380 86390 1
415651 99415651 1001 86380 86390 1
415391 99415391 1001 86380 86390 1
415363 99415363 1001 86380 86390 1
416941 99416941 1001 86380 86390 1
416641 99416641 1001 86380 86390 1
416739 99416739 1001 86380 86390 1
416238 99416238 1001 86380 86390 1
416357 99416357 1001 86380 86390 1
416155 99416155 1001 86380 86390 1
416033 99416033 1001 86380 86390 1
415933 99415933 1001 86380 86390 1
415787 99415787 1001 86380 86390 1
415727 99415727 1001 86380 86390 1
415819 99415819 1001 86380 86390 1
415854 99415854 1001 86380 86390 1
415981 99415981 1001 86380 86390 1
417073 99417073 1001 86380 86390 1
417269 99417269 1001 86380 86390 1
417319 99417319 1001 86380 86390 1
417129 99417129 1001 86380 86390 1
417060 99417060 1001 86380 86390 1
417324 99417324 1001 86380 86390 1
417371 99417371 1001 86380 86390 1
417437 99417437 1001 86380 86390 1
418555 99418555 1001 86380 86390 1
418706 99418706 1001 86380 86390 1
418547 99418547 1001 86380 86390 1
418078 99418078 1001 86380 86390 1
418378 99418378 1001 86380 86390 1
418298 99418298 1001 86380 86390 1
417801 99417801 1001 86380 86390 1
419158 99419158 1001 86380 86390 1
420226 99420226 1001 86380 86390 1
420071 99420071 1001 86380 86390 1
419667 99419667 1001 86380 86390 1
419826 99419826 1001 86380 86390 1
419979 99419979 1001 86380 86390 1
419295 99419295 1001 86380 86390 1
420675 99420675 1001 86380 86390 1
420775 99420775 1001 86380 86390 1
420751 99420751 1001 86380 86390 1
420823 99420823 1001 86380 86390 1
421743 99421743 1001 86380 86390 1
422082 99422082 1001 86380 86390 1
421935 99421935 1001 86380 86390 1
421587 99421587 1001 86380 86390 1
421592 99421592 1001 86380 86390 1
421379 99421379 1001 86380 86390 1
421182 99421182 1001 86380 86390 1
421217 99421217 1001 86380 86390 1
422527 99422527 1001 86380 86390 1
422363 99422363 1001 86380 86390 1
422326 99422326 1001 86380 86390 1
422432 99422432 1001 86380 86390 1
422188 99422188 1001 86380 86390 1
423660 99423660 1001 86380 86390 1
423564 99423564 1001 86380 86390 1
423236 99423236 1001 86380 86390 1
422691 99422691 1001 86380 86390 1
422618 99422618 1001 86380 86390 1
425340 99425340 1001 86380 86390 1
425158 99425158 1001 86380 86390 1
425346 99425346 1001 86380 86390 1
424675 99424675 1001 86380 86390 1
424788 99424788 1001 86380 86390 1
424715 99424715 1001 86380 86390 1
424156 99424156 1001 86380 86390 1
424223 99424223 1001 86380 86390 1
424425 99424425 1001 86380 86390 1
424427 99424427 1001 86380 86390 1
425573 99425573 1001 86380 86390 1
425787 99425787 1001 86380 86390 1
425523 99425523 1001 86380 86390 1
425470 99425470 1001 86380 86390 1
427033 99427033 1001 86380 86390 1
426895 99426895 1001 86380 86390 1
426980 99426980 1001 86380 86390 1
426702 99426702 1001 86380 86390 1
426876 99426876 1001 86380 86390 1
427087 99427087 1001 86380 86390 1
426344 99426344 1001 86380 86390 1
426399 99426399 1001 86380 86390 1
426358 99426358 1001 86380 86390 1
426639 99426639 1001 86380 86390 1
426641 99426641 1001 86380 86390 1
426103 99426103 1001 86380 86390 1
425930 99425930 1001 86380 86390 1
427389 99427389 1001 86380 86390 1
427456 99427456 1001 86380 86390 1
427372 99427372 1001 86380 86390 1
427156 99427156 1001 86380 86390 1
428521 99428521 1001 86380 86390 1
428523 99428523 1001 86380 86390 1
428354 99428354 1001 86380 86390 1
428189 99428189 1001 86380 86390 1
428215 99428215 1001 86380 86390 1
428074 99428074 1001 86380 86390 1
427985 99427985 1001 86380 86390 1
428081 99428081 1001 86380 86390 1
428254 99428254 1001 86380 86390 1
427652 99427652 1001 86380 86390 1
427576 99427576 1001 86380 86390 1
427904 99427904 1001 86380 86390 1
427740 99427740 1001 86380 86390 1
427867 99427867 1001 86380 86390 1
428957 99428957 1001 86380 86390 1
429981 99429981 1001 86380 86390 1
429593 99429593 1001 86380 86390 1
429943 99429943 1001 86380 86390 1
429624 99429624 1001 86380 86390 1
429824 99429824 1001 86380 86390 1
429411 99429411 1001 86380 86390 1
429556 99429556 1001 86380 86390 1
429509 99429509 1001 86380 86390 1
430432 99430432 1001 86380 86390 1
430613 99430613 1001 86380 86390 1
430509 99430509 1001 86380 86390 1
430797 99430797 1001 86380 86390 1
430798 99430798 1001 86380 86390 1
430654 99430654 1001 86380 86390 1
431795 99431795 1001 86380 86390 1
431894 99431894 1001 86380 86390 1
431811 99431811 1001 86380 86390 1
431372 99431372 1001 86380 86390 1
430948 99430948 1001 86380 86390 1
431122 99431122 1001 86380 86390 1
431068 99431068 1001 86380 86390 1
431218 99431218 1001 86380 86390 1
431191 99431191 1001 86380 86390 1
430911 99430911 1001 86380 86390 1
432455 99432455 1001 86380 86390 1
432295 99432295 1001 86380 86390 1
432137 99432137 1001 86380 86390 1
433467 99433467 1001 86380 86390 1
433588 99433588 1001 86380 86390 1
433621 99433621 1001 86380 86390 1
433716 99433716 1001 86380 86390 1
433021 99433021 1001 86380 86390 1
433255 99433255 1001 86380 86390 1
432828 99432828 1001 86380 86390 1
432729 99432729 1001 86380 86390 1
432893 99432893 1001 86380 86390 1
434137 99434137 1001 86380 86390 1
433914 99433914 1001 86380 86390 1
433943 99433943 1001 86380 86390 1
433974 99433974 1001 86380 86390 1
434079 99434079 1001 86380 86390 1
435054 99435054 1001 86380 86390 1
435083 99435083 1001 86380 86390 1
435057 99435057 1001 86380 86390 1
435227 99435227 1001 86380 86390 1
435229 99435229 1001 86380 86390 1
435050 99435050 1001 86380 86390 1
434788 99434788 1001 86380 86390 1
434624 99434624 1001 86380 86390 1
434946 99434946 1001 86380 86390 1
434904 99434904 1001 86380 86390 1
434615 99434615 1001 86380 86390 1
434322 99434322 1001 86380 86390 1
434497 99434497 1001 86380 86390 1
436806 99436806 1001 86380 86390 1
436995 99436995 1001 86380 86390 1
436774 99436774 1001 86380 86390 1
436596 99436596 1001 86380 86390 1
436434 99436434 1001 86380 86390 1
436536 99436536 1001 86380 86390 1
436193 99436193 1001 86380 86390 1
435901 99435901 1001 86380 86390 1
436330 99436330 1001 86380 86390 1
300006 99300006 1001 86380 86390 1
437248 99437248 1001 86380 86390 1
300093 99300093 1001 86380 86390 1
300666 99300666 1001 86380 86390 1
300537 99300537 1001 86380 86390 1
300615 99300615 1001 86380 86390 1
300618 99300618 1001 86380 86390 1
300622 99300622 1001 86380 86390 1
300610 99300610 1001 86380 86390 1
300638 99300638 1001 86380 86390 1
300383 99300383 1001 86380 86390 1
300786 99300786 1001 86380 86390 1
300864 99300864 1001 86380 86390 1
301491 99301491 1001 86380 86390 1
301396 99301396 1001 86380 86390 1
301548 99301548 1001 86380 86390 1
301258 99301258 1001 86380 86390 1
300973 99300973 1001 86380 86390 1
300962 99300962 1001 86380 86390 1
301030 99301030 1001 86380 86390 1
300979 99300979 1001 86380 86390 1
301045 99301045 1001 86380 86390 1
301110 99301110 1001 86380 86390 1
300984 99300984 1001 86380 86390 1
301579 99301579 1001 86380 86390 1
301750 99301750 1001 86380 86390 1
301661 99301661 1001 86380 86390 1
302328 99302328 1001 86380 86390 1
302200 99302200 1001 86380 86390 1
302039 99302039 1001 86380 86390 1
302170 99302170 1001 86380 86390 1
302019 99302019 1001 86380 86390 1
301854 99301854 1001 86380 86390 1
302535 99302535 1001 86380 86390 1
302473 99302473 1001 86380 86390 1
302839 99302839 1001 86380 86390 1
302693 99302693 1001 86380 86390 1
302720 99302720 1001 86380 86390 1
302722 99302722 1001 86380 86390 1
302645 99302645 1001 86380 86390 1
302750 99302750 1001 86380 86390 1
302624 99302624 1001 86380 86390 1
303327 99303327 1001 86380 86390 1
303366 99303366 1001 86380 86390 1
303316 99303316 1001 86380 86390 1
303369 99303369 1001 86380 86390 1
303370 99303370 1001 86380 86390 1
303853 99303853 1001 86380 86390 1
303958 99303958 1001 86380 86390 1
303985 99303985 1001 86380 86390 1
304023 99304023 1001 86380 86390 1
303658 99303658 1001 86380 86390 1
303735 99303735 1001 86380 86390 1
303467 99303467 1001 86380 86390 1
303457 99303457 1001 86380 86390 1
303587 99303587 1001 86380 86390 1
304173 99304173 1001 86380 86390 1
304200 99304200 1001 86380 86390 1
304216 99304216 1001 86380 86390 1
304131 99304131 1001 86380 86390 1
304733 99304733 1001 86380 86390 1
304708 99304708 1001 86380 86390 1
304800 99304800 1001 86380 86390 1
304814 99304814 1001 86380 86390 1
304498 99304498 1001 86380 86390 1
304604 99304604 1001 86380 86390 1
304450 99304450 1001 86380 86390 1
304598 99304598 1001 86380 86390 1
304437 99304437 1001 86380 86390 1
304257 99304257 1001 86380 86390 1
304338 99304338 1001 86380 86390 1
304250 99304250 1001 86380 86390 1
305018 99305018 1001 86380 86390 1
305008 99305008 1001 86380 86390 1
305277 99305277 1001 86380 86390 1
305370 99305370 1001 86380 86390 1
305292 99305292 1001 86380 86390 1
305142 99305142 1001 86380 86390 1
305196 99305196 1001 86380 86390 1
305248 99305248 1001 86380 86390 1
305263 99305263 1001 86380 86390 1
305164 99305164 1001 86380 86390 1
305219 99305219 1001 86380 86390 1
305258 99305258 1001 86380 86390 1
500180 99500180 1001 86380 86390 1
500181 99500181 1001 86380 86390 1
500132 99500132 1001 86380 86390 1
500107 99500107 1001 86380 86390 1
500043 99500043 1001 86380 86390 1
500086 99500086 1001 86380 86390 1
500693 99500693 1001 86380 86390 1
500706 99500706 1001 86380 86390 1
500632 99500632 1001 86380 86390 1
500596 99500596 1001 86380 86390 1
500454 99500454 1001 86380 86390 1
500548 99500548 1001 86380 86390 1
500324 99500324 1001 86380 86390 1
500273 99500273 1001 86380 86390 1
500325 99500325 1001 86380 86390 1
500223 99500223 1001 86380 86390 1
500226 99500226 1001 86380 86390 1
500878 99500878 1001 86380 86390 1
500946 99500946 1001 86380 86390 1
500896 99500896 1001 86380 86390 1
500845 99500845 1001 86380 86390 1
500949 99500949 1001 86380 86390 1
501017 99501017 1001 86380 86390 1
501619 99501619 1001 86380 86390 1
501444 99501444 1001 86380 86390 1
501289 99501289 1001 86380 86390 1
501315 99501315 1001 86380 86390 1
501406 99501406 1001 86380 86390 1
501204 99501204 1001 86380 86390 1
501114 99501114 1001 86380 86390 1
501159 99501159 1001 86380 86390 1
501716 99501716 1001 86380 86390 1
502391 99502391 1001 86380 86390 1
502302 99502302 1001 86380 86390 1
502444 99502444 1001 86380 86390 1
502267 99502267 1001 86380 86390 1
502295 99502295 1001 86380 86390 1
502175 99502175 1001 86380 86390 1
502099 99502099 1001 86380 86390 1
502220 99502220 1001 86380 86390 1
501936 99501936 1001 86380 86390 1
502001 99502001 1001 86380 86390 1
502035 99502035 1001 86380 86390 1
501893 99501893 1001 86380 86390 1
501869 99501869 1001 86380 86390 1
502631 99502631 1001 86380 86390 1
502622 99502622 1001 86380 86390 1
503177 99503177 1001 86380 86390 1
502920 99502920 1001 86380 86390 1
503011 99503011 1001 86380 86390 1
502868 99502868 1001 86380 86390 1
502739 99502739 1001 86380 86390 1
502869 99502869 1001 86380 86390 1
502876 99502876 1001 86380 86390 1
503421 99503421 1001 86380 86390 1
503462 99503462 1001 86380 86390 1
503437 99503437 1001 86380 86390 1
503374 99503374 1001 86380 86390 1
503493 99503493 1001 86380 86390 1
503390 99503390 1001 86380 86390 1
503949 99503949 1001 86380 86390 1
503976 99503976 1001 86380 86390 1
503835 99503835 1001 86380 86390 1
503874 99503874 1001 86380 86390 1
503733 99503733 1001 86380 86390 1
503888 99503888 1001 86380 86390 1
503816 99503816 1001 86380 86390 1
503870 99503870 1001 86380 86390 1
503846 99503846 1001 86380 86390 1
503510 99503510 1001 86380 86390 1
503558 99503558 1001 86380 86390 1
504316 99504316 1001 86380 86390 1
504267 99504267 1001 86380 86390 1
504803 99504803 1001 86380 86390 1
504688 99504688 1001 86380 86390 1
504689 99504689 1001 86380 86390 1
504535 99504535 1001 86380 86390 1
504616 99504616 1001 86380 86390 1
504668 99504668 1001 86380 86390 1
504631 99504631 1001 86380 86390 1
504444 99504444 1001 86380 86390 1
504474 99504474 1001 86380 86390 1
504371 99504371 1001 86380 86390 1
505130 99505130 1001 86380 86390 1
505131 99505131 1001 86380 86390 1
504963 99504963 1001 86380 86390 1
505122 99505122 1001 86380 86390 1
505683 99505683 1001 86380 86390 1
505751 99505751 1001 86380 86390 1
505384 99505384 1001 86380 86390 1
505424 99505424 1001 86380 86390 1
505563 99505563 1001 86380 86390 1
505269 99505269 1001 86380 86390 1
505282 99505282 1001 86380 86390 1
505347 99505347 1001 86380 86390 1
505195 99505195 1001 86380 86390 1
505337 99505337 1001 86380 86390 1
505328 99505328 1001 86380 86390 1
506510 99506510 1001 86380 86390 1
506525 99506525 1001 86380 86390 1
506538 99506538 1001 86380 86390 1
506301 99506301 1001 86380 86390 1
506255 99506255 1001 86380 86390 1
506217 99506217 1001 86380 86390 1
506269 99506269 1001 86380 86390 1
506324 99506324 1001 86380 86390 1
506207 99506207 1001 86380 86390 1
506376 99506376 1001 86380 86390 1
506196 99506196 1001 86380 86390 1
506028 99506028 1001 86380 86390 1
506148 99506148 1001 86380 86390 1
507325 99507325 1001 86380 86390 1
507248 99507248 1001 86380 86390 1
507289 99507289 1001 86380 86390 1
507367 99507367 1001 86380 86390 1
507229 99507229 1001 86380 86390 1
507192 99507192 1001 86380 86390 1
507129 99507129 1001 86380 86390 1
507215 99507215 1001 86380 86390 1
506843 99506843 1001 86380 86390 1
506914 99506914 1001 86380 86390 1
506837 99506837 1001 86380 86390 1
507553 99507553 1001 86380 86390 1
507584 99507584 1001 86380 86390 1
508191 99508191 1001 86380 86390 1
508235 99508235 1001 86380 86390 1
507920 99507920 1001 86380 86390 1
507696 99507696 1001 86380 86390 1
507738 99507738 1001 86380 86390 1
507700 99507700 1001 86380 86390 1
507817 99507817 1001 86380 86390 1
507640 99507640 1001 86380 86390 1
508365 99508365 1001 86380 86390 1
508910 99508910 1001 86380 86390 1
509076 99509076 1001 86380 86390 1
509047 99509047 1001 86380 86390 1
508979 99508979 1001 86380 86390 1
508690 99508690 1001 86380 86390 1
508833 99508833 1001 86380 86390 1
508776 99508776 1001 86380 86390 1
508470 99508470 1001 86380 86390 1
508615 99508615 1001 86380 86390 1
508656 99508656 1001 86380 86390 1
509791 99509791 1001 86380 86390 1
509742 99509742 1001 86380 86390 1
509675 99509675 1001 86380 86390 1
509334 99509334 1001 86380 86390 1
509340 99509340 1001 86380 86390 1
509315 99509315 1001 86380 86390 1
509381 99509381 1001 86380 86390 1
509318 99509318 1001 86380 86390 1
509396 99509396 1001 86380 86390 1
510085 99510085 1001 86380 86390 1
509923 99509923 1001 86380 86390 1
510592 99510592 1001 86380 86390 1
510554 99510554 1001 86380 86390 1
510620 99510620 1001 86380 86390 1
510396 99510396 1001 86380 86390 1
510515 99510515 1001 86380 86390 1
510184 99510184 1001 86380 86390 1
510223 99510223 1001 86380 86390 1
510205 99510205 1001 86380 86390 1
510118 99510118 1001 86380 86390 1
510751 99510751 1001 86380 86390 1
510881 99510881 1001 86380 86390 1
510884 99510884 1001 86380 86390 1
511526 99511526 1001 86380 86390 1
511366 99511366 1001 86380 86390 1
511383 99511383 1001 86380 86390 1
511207 99511207 1001 86380 86390 1
511233 99511233 1001 86380 86390 1
511273 99511273 1001 86380 86390 1
510958 99510958 1001 86380 86390 1
510945 99510945 1001 86380 86390 1
511102 99511102 1001 86380 86390 1
510957 99510957 1001 86380 86390 1
511605 99511605 1001 86380 86390 1
511660 99511660 1001 86380 86390 1
512217 99512217 1001 86380 86390 1
512296 99512296 1001 86380 86390 1
512377 99512377 1001 86380 86390 1
512020 99512020 1001 86380 86390 1
512009 99512009 1001 86380 86390 1
512048 99512048 1001 86380 86390 1
512013 99512013 1001 86380 86390 1
511956 99511956 1001 86380 86390 1
511964 99511964 1001 86380 86390 1
512391 99512391 1001 86380 86390 1
512443 99512443 1001 86380 86390 1
512440 99512440 1001 86380 86390 1
513103 99513103 1001 86380 86390 1
513142 99513142 1001 86380 86390 1
513130 99513130 1001 86380 86390 1
513173 99513173 1001 86380 86390 1
513092 99513092 1001 86380 86390 1
513122 99513122 1001 86380 86390 1
512834 99512834 1001 86380 86390 1
512602 99512602 1001 86380 86390 1
512713 99512713 1001 86380 86390 1
513332 99513332 1001 86380 86390 1
513244 99513244 1001 86380 86390 1
513379 99513379 1001 86380 86390 1
513251 99513251 1001 86380 86390 1
514021 99514021 1001 86380 86390 1
513636 99513636 1001 86380 86390 1
513819 99513819 1001 86380 86390 1
514146 99514146 1001 86380 86390 1
514745 99514745 1001 86380 86390 1
514675 99514675 1001 86380 86390 1
514640 99514640 1001 86380 86390 1
514629 99514629 1001 86380 86390 1
514599 99514599 1001 86380 86390 1
514393 99514393 1001 86380 86390 1
514368 99514368 1001 86380 86390 1
514336 99514336 1001 86380 86390 1
515046 99515046 1001 86380 86390 1
515048 99515048 1001 86380 86390 1
515651 99515651 1001 86380 86390 1
515636 99515636 1001 86380 86390 1
515496 99515496 1001 86380 86390 1
515515 99515515 1001 86380 86390 1
515580 99515580 1001 86380 86390 1
515393 99515393 1001 86380 86390 1
515433 99515433 1001 86380 86390 1
515476 99515476 1001 86380 86390 1
515116 99515116 1001 86380 86390 1
515221 99515221 1001 86380 86390 1
515161 99515161 1001 86380 86390 1
515151 99515151 1001 86380 86390 1
515740 99515740 1001 86380 86390 1
515796 99515796 1001 86380 86390 1
516321 99516321 1001 86380 86390 1
516377 99516377 1001 86380 86390 1
516115 99516115 1001 86380 86390 1
516208 99516208 1001 86380 86390 1
516148 99516148 1001 86380 86390 1
516038 99516038 1001 86380 86390 1
516677 99516677 1001 86380 86390 1
516523 99516523 1001 86380 86390 1
516697 99516697 1001 86380 86390 1
516659 99516659 1001 86380 86390 1
517094 99517094 1001 86380 86390 1
517021 99517021 1001 86380 86390 1
517114 99517114 1001 86380 86390 1
516731 99516731 1001 86380 86390 1
516913 99516913 1001 86380 86390 1
516828 99516828 1001 86380 86390 1
516725 99516725 1001 86380 86390 1
517541 99517541 1001 86380 86390 1
517410 99517410 1001 86380 86390 1
518062 99518062 1001 86380 86390 1
518025 99518025 1001 86380 86390 1
518051 99518051 1001 86380 86390 1
518116 99518116 1001 86380 86390 1
517854 99517854 1001 86380 86390 1
517777 99517777 1001 86380 86390 1
517852 99517852 1001 86380 86390 1
517658 99517658 1001 86380 86390 1
518366 99518366 1001 86380 86390 1
518265 99518265 1001 86380 86390 1
518216 99518216 1001 86380 86390 1
518809 99518809 1001 86380 86390 1
518889 99518889 1001 86380 86390 1
518801 99518801 1001 86380 86390 1
518986 99518986 1001 86380 86390 1
518680 99518680 1001 86380 86390 1
518712 99518712 1001 86380 86390 1
518738 99518738 1001 86380 86390 1
518396 99518396 1001 86380 86390 1
518425 99518425 1001 86380 86390 1
518567 99518567 1001 86380 86390 1
518373 99518373 1001 86380 86390 1
519139 99519139 1001 86380 86390 1
519743 99519743 1001 86380 86390 1
519655 99519655 1001 86380 86390 1
519809 99519809 1001 86380 86390 1
519483 99519483 1001 86380 86390 1
519588 99519588 1001 86380 86390 1
519438 99519438 1001 86380 86390 1
519273 99519273 1001 86380 86390 1
519377 99519377 1001 86380 86390 1
519372 99519372 1001 86380 86390 1
519194 99519194 1001 86380 86390 1
519918 99519918 1001 86380 86390 1
520529 99520529 1001 86380 86390 1
520518 99520518 1001 86380 86390 1
520621 99520621 1001 86380 86390 1
520444 99520444 1001 86380 86390 1
520483 99520483 1001 86380 86390 1
520632 99520632 1001 86380 86390 1
520379 99520379 1001 86380 86390 1
520316 99520316 1001 86380 86390 1
520065 99520065 1001 86380 86390 1
520834 99520834 1001 86380 86390 1
520718 99520718 1001 86380 86390 1
520758 99520758 1001 86380 86390 1
521326 99521326 1001 86380 86390 1
521459 99521459 1001 86380 86390 1
521350 99521350 1001 86380 86390 1
521225 99521225 1001 86380 86390 1
521238 99521238 1001 86380 86390 1
521243 99521243 1001 86380 86390 1
521179 99521179 1001 86380 86390 1
521205 99521205 1001 86380 86390 1
521167 99521167 1001 86380 86390 1
521531 99521531 1001 86380 86390 1
521480 99521480 1001 86380 86390 1
522192 99522192 1001 86380 86390 1
522157 99522157 1001 86380 86390 1
521987 99521987 1001 86380 86390 1
521990 99521990 1001 86380 86390 1
521930 99521930 1001 86380 86390 1
521673 99521673 1001 86380 86390 1
521782 99521782 1001 86380 86390 1
522435 99522435 1001 86380 86390 1
522487 99522487 1001 86380 86390 1
522463 99522463 1001 86380 86390 1
522335 99522335 1001 86380 86390 1
522352 99522352 1001 86380 86390 1
523005 99523005 1001 86380 86390 1
522921 99522921 1001 86380 86390 1
522871 99522871 1001 86380 86390 1
522693 99522693 1001 86380 86390 1
522678 99522678 1001 86380 86390 1
523145 99523145 1001 86380 86390 1
523291 99523291 1001 86380 86390 1
523306 99523306 1001 86380 86390 1
523270 99523270 1001 86380 86390 1
523322 99523322 1001 86380 86390 1
523755 99523755 1001 86380 86390 1
523837 99523837 1001 86380 86390 1
523800 99523800 1001 86380 86390 1
523826 99523826 1001 86380 86390 1
523841 99523841 1001 86380 86390 1
523639 99523639 1001 86380 86390 1
523665 99523665 1001 86380 86390 1
523468 99523468 1001 86380 86390 1
523378 99523378 1001 86380 86390 1
523414 99523414 1001 86380 86390 1
524009 99524009 1001 86380 86390 1
524103 99524103 1001 86380 86390 1
524005 99524005 1001 86380 86390 1
523953 99523953 1001 86380 86390 1
524732 99524732 1001 86380 86390 1
524526 99524526 1001 86380 86390 1
524492 99524492 1001 86380 86390 1
524375 99524375 1001 86380 86390 1
524406 99524406 1001 86380 86390 1
524407 99524407 1001 86380 86390 1
524217 99524217 1001 86380 86390 1
524849 99524849 1001 86380 86390 1
524953 99524953 1001 86380 86390 1
524775 99524775 1001 86380 86390 1
524880 99524880 1001 86380 86390 1
524973 99524973 1001 86380 86390 1
524884 99524884 1001 86380 86390 1
524910 99524910 1001 86380 86390 1
525547 99525547 1001 86380 86390 1
525486 99525486 1001 86380 86390 1
525409 99525409 1001 86380 86390 1
525398 99525398 1001 86380 86390 1
525455 99525455 1001 86380 86390 1
525210 99525210 1001 86380 86390 1
525372 99525372 1001 86380 86390 1
525300 99525300 1001 86380 86390 1
525313 99525313 1001 86380 86390 1
525119 99525119 1001 86380 86390 1
525713 99525713 1001 86380 86390 1
525615 99525615 1001 86380 86390 1
525707 99525707 1001 86380 86390 1
525631 99525631 1001 86380 86390 1
526356 99526356 1001 86380 86390 1
526114 99526114 1001 86380 86390 1
525900 99525900 1001 86380 86390 1
526565 99526565 1001 86380 86390 1
526481 99526481 1001 86380 86390 1
526612 99526612 1001 86380 86390 1
527073 99527073 1001 86380 86390 1
527194 99527194 1001 86380 86390 1
526630 99526630 1001 86380 86390 1
526735 99526735 1001 86380 86390 1
526749 99526749 1001 86380 86390 1
526792 99526792 1001 86380 86390 1
527326 99527326 1001 86380 86390 1
527380 99527380 1001 86380 86390 1
527413 99527413 1001 86380 86390 1
528068 99528068 1001 86380 86390 1
528036 99528036 1001 86380 86390 1
527728 99527728 1001 86380 86390 1
527756 99527756 1001 86380 86390 1
527752 99527752 1001 86380 86390 1
527869 99527869 1001 86380 86390 1
527576 99527576 1001 86380 86390 1
528122 99528122 1001 86380 86390 1
528278 99528278 1001 86380 86390 1
528889 99528889 1001 86380 86390 1
528705 99528705 1001 86380 86390 1
528771 99528771 1001 86380 86390 1
528544 99528544 1001 86380 86390 1
528689 99528689 1001 86380 86390 1
528471 99528471 1001 86380 86390 1
529044 99529044 1001 86380 86390 1
528930 99528930 1001 86380 86390 1
529560 99529560 1001 86380 86390 1
529627 99529627 1001 86380 86390 1
529668 99529668 1001 86380 86390 1
529466 99529466 1001 86380 86390 1
529157 99529157 1001 86380 86390 1
529209 99529209 1001 86380 86390 1
529829 99529829 1001 86380 86390 1
529894 99529894 1001 86380 86390 1
529891 99529891 1001 86380 86390 1
529879 99529879 1001 86380 86390 1
530464 99530464 1001 86380 86390 1
530208 99530208 1001 86380 86390 1
530274 99530274 1001 86380 86390 1
530223 99530223 1001 86380 86390 1
530290 99530290 1001 86380 86390 1
530239 99530239 1001 86380 86390 1
530270 99530270 1001 86380 86390 1
529938 99529938 1001 86380 86390 1
530042 99530042 1001 86380 86390 1
530631 99530631 1001 86380 86390 1
530632 99530632 1001 86380 86390 1
530658 99530658 1001 86380 86390 1
530581 99530581 1001 86380 86390 1
530646 99530646 1001 86380 86390 1
530701 99530701 1001 86380 86390 1
530637 99530637 1001 86380 86390 1
530586 99530586 1001 86380 86390 1
531343 99531343 1001 86380 86390 1
531110 99531110 1001 86380 86390 1
531046 99531046 1001 86380 86390 1
531027 99531027 1001 86380 86390 1
531157 99531157 1001 86380 86390 1
531158 99531158 1001 86380 86390 1
530787 99530787 1001 86380 86390 1
530946 99530946 1001 86380 86390 1
531559 99531559 1001 86380 86390 1
532132 99532132 1001 86380 86390 1
532029 99532029 1001 86380 86390 1
532082 99532082 1001 86380 86390 1
532044 99532044 1001 86380 86390 1
532135 99532135 1001 86380 86390 1
532138 99532138 1001 86380 86390 1
531664 99531664 1001 86380 86390 1
531690 99531690 1001 86380 86390 1
531658 99531658 1001 86380 86390 1
531736 99531736 1001 86380 86390 1
532397 99532397 1001 86380 86390 1
532282 99532282 1001 86380 86390 1
532386 99532386 1001 86380 86390 1
532257 99532257 1001 86380 86390 1
532997 99532997 1001 86380 86390 1
533014 99533014 1001 86380 86390 1
532798 99532798 1001 86380 86390 1
532437 99532437 1001 86380 86390 1
532413 99532413 1001 86380 86390 1
532571 99532571 1001 86380 86390 1
532522 99532522 1001 86380 86390 1
532618 99532618 1001 86380 86390 1
533056 99533056 1001 86380 86390 1
533211 99533211 1001 86380 86390 1
533113 99533113 1001 86380 86390 1
533209 99533209 1001 86380 86390 1
533745 99533745 1001 86380 86390 1
533331 99533331 1001 86380 86390 1
533389 99533389 1001 86380 86390 1
533340 99533340 1001 86380 86390 1
533912 99533912 1001 86380 86390 1
534666 99534666 1001 86380 86390 1
534501 99534501 1001 86380 86390 1
534502 99534502 1001 86380 86390 1
534326 99534326 1001 86380 86390 1
534433 99534433 1001 86380 86390 1
534459 99534459 1001 86380 86390 1
534385 99534385 1001 86380 86390 1
534170 99534170 1001 86380 86390 1
534200 99534200 1001 86380 86390 1
534201 99534201 1001 86380 86390 1
534253 99534253 1001 86380 86390 1
534084 99534084 1001 86380 86390 1
534699 99534699 1001 86380 86390 1
534805 99534805 1001 86380 86390 1
534819 99534819 1001 86380 86390 1
534770 99534770 1001 86380 86390 1
535465 99535465 1001 86380 86390 1
535490 99535490 1001 86380 86390 1
535495 99535495 1001 86380 86390 1
535313 99535313 1001 86380 86390 1
535429 99535429 1001 86380 86390 1
535327 99535327 1001 86380 86390 1
535328 99535328 1001 86380 86390 1
535175 99535175 1001 86380 86390 1
535232 99535232 1001 86380 86390 1
535174 99535174 1001 86380 86390 1
535265 99535265 1001 86380 86390 1
535052 99535052 1001 86380 86390 1
534924 99534924 1001 86380 86390 1
535537 99535537 1001 86380 86390 1
535589 99535589 1001 86380 86390 1
535543 99535543 1001 86380 86390 1
536142 99536142 1001 86380 86390 1
536004 99536004 1001 86380 86390 1
535795 99535795 1001 86380 86390 1
535874 99535874 1001 86380 86390 1
535919 99535919 1001 86380 86390 1
535857 99535857 1001 86380 86390 1
536443 99536443 1001 86380 86390 1
536446 99536446 1001 86380 86390 1
536962 99536962 1001 86380 86390 1
537147 99537147 1001 86380 86390 1
537059 99537059 1001 86380 86390 1
536945 99536945 1001 86380 86390 1
536920 99536920 1001 86380 86390 1
536903 99536903 1001 86380 86390 1
536685 99536685 1001 86380 86390 1
536725 99536725 1001 86380 86390 1
536611 99536611 1001 86380 86390 1
536550 99536550 1001 86380 86390 1
536654 99536654 1001 86380 86390 1
536668 99536668 1001 86380 86390 1
537289 99537289 1001 86380 86390 1
537172 99537172 1001 86380 86390 1
537666 99537666 1001 86380 86390 1
537409 99537409 1001 86380 86390 1
537441 99537441 1001 86380 86390 1
537572 99537572 1001 86380 86390 1
538031 99538031 1001 86380 86390 1
538107 99538107 1001 86380 86390 1
538500 99538500 1001 86380 86390 1
538260 99538260 1001 86380 86390 1
538248 99538248 1001 86380 86390 1
538256 99538256 1001 86380 86390 1
538944 99538944 1001 86380 86390 1
539012 99539012 1001 86380 86390 1
538977 99538977 1001 86380 86390 1
538928 99538928 1001 86380 86390 1
539320 99539320 1001 86380 86390 1
539359 99539359 1001 86380 86390 1
539414 99539414 1001 86380 86390 1
539246 99539246 1001 86380 86390 1
539287 99539287 1001 86380 86390 1
539075 99539075 1001 86380 86390 1
539065 99539065 1001 86380 86390 1
539681 99539681 1001 86380 86390 1
539707 99539707 1001 86380 86390 1
539710 99539710 1001 86380 86390 1
539762 99539762 1001 86380 86390 1
539689 99539689 1001 86380 86390 1
540432 99540432 1001 86380 86390 1
540396 99540396 1001 86380 86390 1
540345 99540345 1001 86380 86390 1
540106 99540106 1001 86380 86390 1
540211 99540211 1001 86380 86390 1
540240 99540240 1001 86380 86390 1
540255 99540255 1001 86380 86390 1
540256 99540256 1001 86380 86390 1
539911 99539911 1001 86380 86390 1
540039 99540039 1001 86380 86390 1
540627 99540627 1001 86380 86390 1
540498 99540498 1001 86380 86390 1
541194 99541194 1001 86380 86390 1
541266 99541266 1001 86380 86390 1
541119 99541119 1001 86380 86390 1
541159 99541159 1001 86380 86390 1
541284 99541284 1001 86380 86390 1
541062 99541062 1001 86380 86390 1
540908 99540908 1001 86380 86390 1
540921 99540921 1001 86380 86390 1
540885 99540885 1001 86380 86390 1
540887 99540887 1001 86380 86390 1
541084 99541084 1001 86380 86390 1
540761 99540761 1001 86380 86390 1
541333 99541333 1001 86380 86390 1
541450 99541450 1001 86380 86390 1
541414 99541414 1001 86380 86390 1
541442 99541442 1001 86380 86390 1
541314 99541314 1001 86380 86390 1
542091 99542091 1001 86380 86390 1
542012 99542012 1001 86380 86390 1
542003 99542003 1001 86380 86390 1
541772 99541772 1001 86380 86390 1
541905 99541905 1001 86380 86390 1
541726 99541726 1001 86380 86390 1
541592 99541592 1001 86380 86390 1
541624 99541624 1001 86380 86390 1
542156 99542156 1001 86380 86390 1
542268 99542268 1001 86380 86390 1
542128 99542128 1001 86380 86390 1
542884 99542884 1001 86380 86390 1
542774 99542774 1001 86380 86390 1
542868 99542868 1001 86380 86390 1
542548 99542548 1001 86380 86390 1
542597 99542597 1001 86380 86390 1
542661 99542661 1001 86380 86390 1
542350 99542350 1001 86380 86390 1
542480 99542480 1001 86380 86390 1
542370 99542370 1001 86380 86390 1
543087 99543087 1001 86380 86390 1
543105 99543105 1001 86380 86390 1
542990 99542990 1001 86380 86390 1
543686 99543686 1001 86380 86390 1
543755 99543755 1001 86380 86390 1
543757 99543757 1001 86380 86390 1
543717 99543717 1001 86380 86390 1
543540 99543540 1001 86380 86390 1
543332 99543332 1001 86380 86390 1
543230 99543230 1001 86380 86390 1
543824 99543824 1001 86380 86390 1
544447 99544447 1001 86380 86390 1
544551 99544551 1001 86380 86390 1
544504 99544504 1001 86380 86390 1
544292 99544292 1001 86380 86390 1
544300 99544300 1001 86380 86390 1
544262 99544262 1001 86380 86390 1
544068 99544068 1001 86380 86390 1
544032 99544032 1001 86380 86390 1
543985 99543985 1001 86380 86390 1
544027 99544027 1001 86380 86390 1
544621 99544621 1001 86380 86390 1
544186 99544186 1001 86380 86390 1
528549 757 1001 54938 55238 1
539809 486 1002 60224 63424 1
400001 99400001 1001 86380 86390 1
400015 99400015 1001 86380 86390 1
400046 99400046 1001 86380 86390 1
400236 99400236 1001 86380 86390 1
400330 99400330 1001 86380 86390 1
400523 99400523 1001 86380 86390 1
400436 99400436 1001 86380 86390 1
400682 99400682 1001 86380 86390 1
400869 99400869 1001 86380 86390 1
400882 99400882 1001 86380 86390 1
400936 99400936 1001 86380 86390 1
400834 99400834 1001 86380 86390 1
400953 99400953 1001 86380 86390 1
401123 99401123 1001 86380 86390 1
401374 99401374 1001 86380 86390 1
401506 99401506 1001 86380 86390 1
401940 99401940 1001 86380 86390 1
402064 99402064 1001 86380 86390 1
401986 99401986 1001 86380 86390 1
402174 99402174 1001 86380 86390 1
402270 99402270 1001 86380 86390 1
402555 99402555 1001 86380 86390 1
402701 99402701 1001 86380 86390 1
402950 99402950 1001 86380 86390 1
403050 99403050 1001 86380 86390 1
403052 99403052 1001 86380 86390 1
403060 99403060 1001 86380 86390 1
403007 99403007 1001 86380 86390 1
402995 99402995 1001 86380 86390 1
403120 99403120 1001 86380 86390 1
403438 99403438 1001 86380 86390 1
403503 99403503 1001 86380 86390 1
403532 99403532 1001 86380 86390 1
403701 99403701 1001 86380 86390 1
403711 99403711 1001 86380 86390 1
403667 99403667 1001 86380 86390 1
403801 99403801 1001 86380 86390 1
404036 99404036 1001 86380 86390 1
404086 99404086 1001 86380 86390 1
404161 99404161 1001 86380 86390 1
404538 99404538 1001 86380 86390 1
404733 99404733 1001 86380 86390 1
404765 99404765 1001 86380 86390 1
404975 99404975 1001 86380 86390 1
405261 99405261 1001 86380 86390 1
405464 99405464 1001 86380 86390 1
405574 99405574 1001 86380 86390 1
405725 99405725 1001 86380 86390 1
405736 99405736 1001 86380 86390 1
405823 99405823 1001 86380 86390 1
406028 99406028 1001 86380 86390 1
406033 99406033 1001 86380 86390 1
406099 99406099 1001 86380 86390 1
406123 99406123 1001 86380 86390 1
406228 99406228 1001 86380 86390 1
406204 99406204 1001 86380 86390 1
406353 99406353 1001 86380 86390 1
406386 99406386 1001 86380 86390 1
406643 99406643 1001 86380 86390 1
406738 99406738 1001 86380 86390 1
406867 99406867 1001 86380 86390 1
407316 99407316 1001 86380 86390 1
407361 99407361 1001 86380 86390 1
407659 99407659 1001 86380 86390 1
407686 99407686 1001 86380 86390 1
407689 99407689 1001 86380 86390 1
407847 99407847 1001 86380 86390 1
408148 99408148 1001 86380 86390 1
408331 99408331 1001 86380 86390 1
408704 99408704 1001 86380 86390 1
408775 99408775 1001 86380 86390 1
408823 99408823 1001 86380 86390 1
408907 99408907 1001 86380 86390 1
409033 99409033 1001 86380 86390 1
409058 99409058 1001 86380 86390 1
409144 99409144 1001 86380 86390 1
409337 99409337 1001 86380 86390 1
409445 99409445 1001 86380 86390 1
409570 99409570 1001 86380 86390 1
409792 99409792 1001 86380 86390 1
409954 99409954 1001 86380 86390 1
409949 99409949 1001 86380 86390 1
410051 99410051 1001 86380 86390 1
410104 99410104 1001 86380 86390 1
410182 99410182 1001 86380 86390 1
410364 99410364 1001 86380 86390 1
410367 99410367 1001 86380 86390 1
410382 99410382 1001 86380 86390 1
410359 99410359 1001 86380 86390 1
410333 99410333 1001 86380 86390 1
410458 99410458 1001 86380 86390 1
410734 99410734 1001 86380 86390 1
410741 99410741 1001 86380 86390 1
410959 99410959 1001 86380 86390 1
411024 99411024 1001 86380 86390 1
411157 99411157 1001 86380 86390 1
411237 99411237 1001 86380 86390 1
411276 99411276 1001 86380 86390 1
411355 99411355 1001 86380 86390 1
411458 99411458 1001 86380 86390 1
411448 99411448 1001 86380 86390 1
411745 99411745 1001 86380 86390 1
411848 99411848 1001 86380 86390 1
411893 99411893 1001 86380 86390 1
412355 99412355 1001 86380 86390 1
412428 99412428 1001 86380 86390 1
412337 99412337 1001 86380 86390 1
413565 99413565 1001 86380 86390 1
413593 99413593 1001 86380 86390 1
413685 99413685 1001 86380 86390 1
413362 99413362 1001 86380 86390 1
413222 99413222 1001 86380 86390 1
413276 99413276 1001 86380 86390 1
413126 99413126 1001 86380 86390 1
413279 99413279 1001 86380 86390 1
413152 99413152 1001 86380 86390 1
413254 99413254 1001 86380 86390 1
412821 99412821 1001 86380 86390 1
412601 99412601 1001 86380 86390 1
413834 99413834 1001 86380 86390 1
413726 99413726 1001 86380 86390 1
414038 99414038 1001 86380 86390 1
413798 99413798 1001 86380 86390 1
415080 99415080 1001 86380 86390 1
415277 99415277 1001 86380 86390 1
415087 99415087 1001 86380 86390 1
414894 99414894 1001 86380 86390 1
414741 99414741 1001 86380 86390 1
414853 99414853 1001 86380 86390 1
414733 99414733 1001 86380 86390 1
416997 99416997 1001 86380 86390 1
416935 99416935 1001 86380 86390 1
416943 99416943 1001 86380 86390 1
416747 99416747 1001 86380 86390 1
416232 99416232 1001 86380 86390 1
416326 99416326 1001 86380 86390 1
416267 99416267 1001 86380 86390 1
417361 99417361 1001 86380 86390 1
417063 99417063 1001 86380 86390 1
417534 99417534 1001 86380 86390 1
418659 99418659 1001 86380 86390 1
418303 99418303 1001 86380 86390 1
418182 99418182 1001 86380 86390 1
417921 99417921 1001 86380 86390 1
417666 99417666 1001 86380 86390 1
417647 99417647 1001 86380 86390 1
419202 99419202 1001 86380 86390 1
420410 99420410 1001 86380 86390 1
419832 99419832 1001 86380 86390 1
419990 99419990 1001 86380 86390 1
419838 99419838 1001 86380 86390 1
419412 99419412 1001 86380 86390 1
419220 99419220 1001 86380 86390 1
420709 99420709 1001 86380 86390 1
420618 99420618 1001 86380 86390 1
420526 99420526 1001 86380 86390 1
421947 99421947 1001 86380 86390 1
421480 99421480 1001 86380 86390 1
421546 99421546 1001 86380 86390 1
421457 99421457 1001 86380 86390 1
421511 99421511 1001 86380 86390 1
421603 99421603 1001 86380 86390 1
421111 99421111 1001 86380 86390 1
420939 99420939 1001 86380 86390 1
422277 99422277 1001 86380 86390 1
422486 99422486 1001 86380 86390 1
422201 99422201 1001 86380 86390 1
422256 99422256 1001 86380 86390 1
422468 99422468 1001 86380 86390 1
422324 99422324 1001 86380 86390 1
422270 99422270 1001 86380 86390 1
423630 99423630 1001 86380 86390 1
423613 99423613 1001 86380 86390 1
423483 99423483 1001 86380 86390 1
423112 99423112 1001 86380 86390 1
422966 99422966 1001 86380 86390 1
423239 99423239 1001 86380 86390 1
422598 99422598 1001 86380 86390 1
422751 99422751 1001 86380 86390 1
422592 99422592 1001 86380 86390 1
422622 99422622 1001 86380 86390 1
424130 99424130 1001 86380 86390 1
423926 99423926 1001 86380 86390 1
425328 99425328 1001 86380 86390 1
425088 99425088 1001 86380 86390 1
425117 99425117 1001 86380 86390 1
424755 99424755 1001 86380 86390 1
424598 99424598 1001 86380 86390 1
424772 99424772 1001 86380 86390 1
424974 99424974 1001 86380 86390 1
424606 99424606 1001 86380 86390 1
424369 99424369 1001 86380 86390 1
424391 99424391 1001 86380 86390 1
424515 99424515 1001 86380 86390 1
424555 99424555 1001 86380 86390 1
424207 99424207 1001 86380 86390 1
425744 99425744 1001 86380 86390 1
425518 99425518 1001 86380 86390 1
425417 99425417 1001 86380 86390 1
426817 99426817 1001 86380 86390 1
426951 99426951 1001 86380 86390 1
427043 99427043 1001 86380 86390 1
427073 99427073 1001 86380 86390 1
426860 99426860 1001 86380 86390 1
427086 99427086 1001 86380 86390 1
426332 99426332 1001 86380 86390 1
426568 99426568 1001 86380 86390 1
426515 99426515 1001 86380 86390 1
425875 99425875 1001 86380 86390 1
426210 99426210 1001 86380 86390 1
425935 99425935 1001 86380 86390 1
428586 99428586 1001 86380 86390 1
428671 99428671 1001 86380 86390 1
428611 99428611 1001 86380 86390 1
428482 99428482 1001 86380 86390 1
428511 99428511 1001 86380 86390 1
428724 99428724 1001 86380 86390 1
427947 99427947 1001 86380 86390 1
428010 99428010 1001 86380 86390 1
428079 99428079 1001 86380 86390 1
428207 99428207 1001 86380 86390 1
427579 99427579 1001 86380 86390 1
427701 99427701 1001 86380 86390 1
428878 99428878 1001 86380 86390 1
428795 99428795 1001 86380 86390 1
429011 99429011 1001 86380 86390 1
429092 99429092 1001 86380 86390 1
430005 99430005 1001 86380 86390 1
430107 99430107 1001 86380 86390 1
430344 99430344 1001 86380 86390 1
429619 99429619 1001 86380 86390 1
429730 99429730 1001 86380 86390 1
429247 99429247 1001 86380 86390 1
430487 99430487 1001 86380 86390 1
430634 99430634 1001 86380 86390 1
430402 99430402 1001 86380 86390 1
430720 99430720 1001 86380 86390 1
430521 99430521 1001 86380 86390 1
431670 99431670 1001 86380 86390 1
431645 99431645 1001 86380 86390 1
431506 99431506 1001 86380 86390 1
431632 99431632 1001 86380 86390 1
431452 99431452 1001 86380 86390 1
430974 99430974 1001 86380 86390 1
430850 99430850 1001 86380 86390 1
431007 99431007 1001 86380 86390 1
430896 99430896 1001 86380 86390 1
430833 99430833 1001 86380 86390 1
430836 99430836 1001 86380 86390 1
432174 99432174 1001 86380 86390 1
432181 99432181 1001 86380 86390 1
432350 99432350 1001 86380 86390 1
432327 99432327 1001 86380 86390 1
432234 99432234 1001 86380 86390 1
433347 99433347 1001 86380 86390 1
433446 99433446 1001 86380 86390 1
433609 99433609 1001 86380 86390 1
433020 99433020 1001 86380 86390 1
433265 99433265 1001 86380 86390 1
432851 99432851 1001 86380 86390 1
432653 99432653 1001 86380 86390 1
432863 99432863 1001 86380 86390 1
432866 99432866 1001 86380 86390 1
432620 99432620 1001 86380 86390 1
432715 99432715 1001 86380 86390 1
434127 99434127 1001 86380 86390 1
435077 99435077 1001 86380 86390 1
435333 99435333 1001 86380 86390 1
434638 99434638 1001 86380 86390 1
434640 99434640 1001 86380 86390 1
434380 99434380 1001 86380 86390 1
434354 99434354 1001 86380 86390 1
434459 99434459 1001 86380 86390 1
435594 99435594 1001 86380 86390 1
435892 99435892 1001 86380 86390 1
435572 99435572 1001 86380 86390 1
435628 99435628 1001 86380 86390 1
435868 99435868 1001 86380 86390 1
435658 99435658 1001 86380 86390 1
435584 99435584 1001 86380 86390 1
435477 99435477 1001 86380 86390 1
436785 99436785 1001 86380 86390 1
437106 99437106 1001 86380 86390 1
437015 99437015 1001 86380 86390 1
436949 99436949 1001 86380 86390 1
437043 99437043 1001 86380 86390 1
436560 99436560 1001 86380 86390 1
436469 99436469 1001 86380 86390 1
436240 99436240 1001 86380 86390 1
436295 99436295 1001 86380 86390 1
436045 99436045 1001 86380 86390 1
435999 99435999 1001 86380 86390 1
300037 99300037 1001 86380 86390 1
300080 99300080 1001 86380 86390 1
300602 99300602 1001 86380 86390 1
300551 99300551 1001 86380 86390 1
300604 99300604 1001 86380 86390 1
300497 99300497 1001 86380 86390 1
300318 99300318 1001 86380 86390 1
300402 99300402 1001 86380 86390 1
300325 99300325 1001 86380 86390 1
300366 99300366 1001 86380 86390 1
300224 99300224 1001 86380 86390 1
300138 99300138 1001 86380 86390 1
300282 99300282 1001 86380 86390 1
300144 99300144 1001 86380 86390 1
300830 99300830 1001 86380 86390 1
300805 99300805 1001 86380 86390 1
301452 99301452 1001 86380 86390 1
301479 99301479 1001 86380 86390 1
301445 99301445 1001 86380 86390 1
301337 99301337 1001 86380 86390 1
301312 99301312 1001 86380 86390 1
301307 99301307 1001 86380 86390 1
301117 99301117 1001 86380 86390 1
301066 99301066 1001 86380 86390 1
301118 99301118 1001 86380 86390 1
301101 99301101 1001 86380 86390 1
301592 99301592 1001 86380 86390 1
301748 99301748 1001 86380 86390 1
301667 99301667 1001 86380 86390 1
302319 99302319 1001 86380 86390 1
302323 99302323 1001 86380 86390 1
302080 99302080 1001 86380 86390 1
301944 99301944 1001 86380 86390 1
301908 99301908 1001 86380 86390 1
301859 99301859 1001 86380 86390 1
301964 99301964 1001 86380 86390 1
301863 99301863 1001 86380 86390 1
302422 99302422 1001 86380 86390 1
303072 99303072 1001 86380 86390 1
303153 99303153 1001 86380 86390 1
302892 99302892 1001 86380 86390 1
302802 99302802 1001 86380 86390 1
302962 99302962 1001 86380 86390 1
302744 99302744 1001 86380 86390 1
302734 99302734 1001 86380 86390 1
302709 99302709 1001 86380 86390 1
302765 99302765 1001 86380 86390 1
303407 99303407 1001 86380 86390 1
303358 99303358 1001 86380 86390 1
303946 99303946 1001 86380 86390 1
303883 99303883 1001 86380 86390 1
303961 99303961 1001 86380 86390 1
303994 99303994 1001 86380 86390 1
303634 99303634 1001 86380 86390 1
303756 99303756 1001 86380 86390 1
303731 99303731 1001 86380 86390 1
303695 99303695 1001 86380 86390 1
303825 99303825 1001 86380 86390 1
303429 99303429 1001 86380 86390 1
303604 99303604 1001 86380 86390 1
303514 99303514 1001 86380 86390 1
304218 99304218 1001 86380 86390 1
304170 99304170 1001 86380 86390 1
304668 99304668 1001 86380 86390 1
304799 99304799 1001 86380 86390 1
304787 99304787 1001 86380 86390 1
304853 99304853 1001 86380 86390 1
304553 99304553 1001 86380 86390 1
304497 99304497 1001 86380 86390 1
304268 99304268 1001 86380 86390 1
304246 99304246 1001 86380 86390 1
304313 99304313 1001 86380 86390 1
304948 99304948 1001 86380 86390 1
305053 99305053 1001 86380 86390 1
305055 99305055 1001 86380 86390 1
304981 99304981 1001 86380 86390 1
305037 99305037 1001 86380 86390 1
305610 99305610 1001 86380 86390 1
305588 99305588 1001 86380 86390 1
305576 99305576 1001 86380 86390 1
305383 99305383 1001 86380 86390 1
305080 99305080 1001 86380 86390 1
305211 99305211 1001 86380 86390 1
305244 99305244 1001 86380 86390 1
305245 99305245 1001 86380 86390 1
500105 99500105 1001 86380 86390 1
500186 99500186 1001 86380 86390 1
500073 99500073 1001 86380 86390 1
500139 99500139 1001 86380 86390 1
500727 99500727 1001 86380 86390 1
500654 99500654 1001 86380 86390 1
500670 99500670 1001 86380 86390 1
500773 99500773 1001 86380 86390 1
500571 99500571 1001 86380 86390 1
500447 99500447 1001 86380 86390 1
500501 99500501 1001 86380 86390 1
500438 99500438 1001 86380 86390 1
500296 99500296 1001 86380 86390 1
500393 99500393 1001 86380 86390 1
500203 99500203 1001 86380 86390 1
500942 99500942 1001 86380 86390 1
501009 99501009 1001 86380 86390 1
500962 99500962 1001 86380 86390 1
501413 99501413 1001 86380 86390 1
501364 99501364 1001 86380 86390 1
501353 99501353 1001 86380 86390 1
501380 99501380 1001 86380 86390 1
501123 99501123 1001 86380 86390 1
501150 99501150 1001 86380 86390 1
501053 99501053 1001 86380 86390 1
501146 99501146 1001 86380 86390 1
501695 99501695 1001 86380 86390 1
501643 99501643 1001 86380 86390 1
501751 99501751 1001 86380 86390 1
501688 99501688 1001 86380 86390 1
502392 99502392 1001 86380 86390 1
502269 99502269 1001 86380 86390 1
502321 99502321 1001 86380 86390 1
502360 99502360 1001 86380 86390 1
502120 99502120 1001 86380 86390 1
502174 99502174 1001 86380 86390 1
502214 99502214 1001 86380 86390 1
502150 99502150 1001 86380 86390 1
502072 99502072 1001 86380 86390 1
502074 99502074 1001 86380 86390 1
502000 99502000 1001 86380 86390 1
501900 99501900 1001 86380 86390 1
501896 99501896 1001 86380 86390 1
501948 99501948 1001 86380 86390 1
502585 99502585 1001 86380 86390 1
502599 99502599 1001 86380 86390 1
502522 99502522 1001 86380 86390 1
503195 99503195 1001 86380 86390 1
503131 99503131 1001 86380 86390 1
503096 99503096 1001 86380 86390 1
503135 99503135 1001 86380 86390 1
502957 99502957 1001 86380 86390 1
502759 99502759 1001 86380 86390 1
502850 99502850 1001 86380 86390 1
503412 99503412 1001 86380 86390 1
503365 99503365 1001 86380 86390 1
503404 99503404 1001 86380 86390 1
503968 99503968 1001 86380 86390 1
504072 99504072 1001 86380 86390 1
504051 99504051 1001 86380 86390 1
503823 99503823 1001 86380 86390 1
503798 99503798 1001 86380 86390 1
503834 99503834 1001 86380 86390 1
503588 99503588 1001 86380 86390 1
503646 99503646 1001 86380 86390 1
503584 99503584 1001 86380 86390 1
503678 99503678 1001 86380 86390 1
504272 99504272 1001 86380 86390 1
504144 99504144 1001 86380 86390 1
504161 99504161 1001 86380 86390 1
504149 99504149 1001 86380 86390 1
504242 99504242 1001 86380 86390 1
504914 99504914 1001 86380 86390 1
504806 99504806 1001 86380 86390 1
504915 99504915 1001 86380 86390 1
504860 99504860 1001 86380 86390 1
504822 99504822 1001 86380 86390 1
504876 99504876 1001 86380 86390 1
504613 99504613 1001 86380 86390 1
504665 99504665 1001 86380 86390 1
504592 99504592 1001 86380 86390 1
504407 99504407 1001 86380 86390 1
504369 99504369 1001 86380 86390 1
504383 99504383 1001 86380 86390 1
504347 99504347 1001 86380 86390 1
504993 99504993 1001 86380 86390 1
505020 99505020 1001 86380 86390 1
505051 99505051 1001 86380 86390 1
505013 99505013 1001 86380 86390 1
505146 99505146 1001 86380 86390 1
505684 99505684 1001 86380 86390 1
505688 99505688 1001 86380 86390 1
505518 99505518 1001 86380 86390 1
505558 99505558 1001 86380 86390 1
505468 99505468 1001 86380 86390 1
505483 99505483 1001 86380 86390 1
505228 99505228 1001 86380 86390 1
505208 99505208 1001 86380 86390 1
505795 99505795 1001 86380 86390 1
505865 99505865 1001 86380 86390 1
505944 99505944 1001 86380 86390 1
505803 99505803 1001 86380 86390 1
505933 99505933 1001 86380 86390 1
506595 99506595 1001 86380 86390 1
506275 99506275 1001 86380 86390 1
506225 99506225 1001 86380 86390 1
506343 99506343 1001 86380 86390 1
506322 99506322 1001 86380 86390 1
506108 99506108 1001 86380 86390 1
506048 99506048 1001 86380 86390 1
506113 99506113 1001 86380 86390 1
506763 99506763 1001 86380 86390 1
506686 99506686 1001 86380 86390 1
506652 99506652 1001 86380 86390 1
506642 99506642 1001 86380 86390 1
506670 99506670 1001 86380 86390 1
507345 99507345 1001 86380 86390 1
507117 99507117 1001 86380 86390 1
507196 99507196 1001 86380 86390 1
507071 99507071 1001 86380 86390 1
506971 99506971 1001 86380 86390 1
506857 99506857 1001 86380 86390 1
506858 99506858 1001 86380 86390 1
507001 99507001 1001 86380 86390 1
506938 99506938 1001 86380 86390 1
506900 99506900 1001 86380 86390 1
506991 99506991 1001 86380 86390 1
506876 99506876 1001 86380 86390 1
507006 99507006 1001 86380 86390 1
506942 99506942 1001 86380 86390 1
507514 99507514 1001 86380 86390 1
507541 99507541 1001 86380 86390 1
507478 99507478 1001 86380 86390 1
507574 99507574 1001 86380 86390 1
508095 99508095 1001 86380 86390 1
508089 99508089 1001 86380 86390 1
508158 99508158 1001 86380 86390 1
507668 99507668 1001 86380 86390 1
507631 99507631 1001 86380 86390 1
507756 99507756 1001 86380 86390 1
508419 99508419 1001 86380 86390 1
508318 99508318 1001 86380 86390 1
508988 99508988 1001 86380 86390 1
509044 99509044 1001 86380 86390 1
509059 99509059 1001 86380 86390 1
508903 99508903 1001 86380 86390 1
508955 99508955 1001 86380 86390 1
508806 99508806 1001 86380 86390 1
508704 99508704 1001 86380 86390 1
508745 99508745 1001 86380 86390 1
508747 99508747 1001 86380 86390 1
508669 99508669 1001 86380 86390 1
508523 99508523 1001 86380 86390 1
508552 99508552 1001 86380 86390 1
508528 99508528 1001 86380 86390 1
509137 99509137 1001 86380 86390 1
509150 99509150 1001 86380 86390 1
509270 99509270 1001 86380 86390 1
509206 99509206 1001 86380 86390 1
509156 99509156 1001 86380 86390 1
509800 99509800 1001 86380 86390 1
509762 99509762 1001 86380 86390 1
509840 99509840 1001 86380 86390 1
509720 99509720 1001 86380 86390 1
509687 99509687 1001 86380 86390 1
509625 99509625 1001 86380 86390 1
509574 99509574 1001 86380 86390 1
509345 99509345 1001 86380 86390 1
509461 99509461 1001 86380 86390 1
509411 99509411 1001 86380 86390 1
509347 99509347 1001 86380 86390 1
509412 99509412 1001 86380 86390 1
509355 99509355 1001 86380 86390 1
509357 99509357 1001 86380 86390 1
509905 99509905 1001 86380 86390 1
509920 99509920 1001 86380 86390 1
510076 99510076 1001 86380 86390 1
510680 99510680 1001 86380 86390 1
510275 99510275 1001 86380 86390 1
510263 99510263 1001 86380 86390 1
510173 99510173 1001 86380 86390 1
510186 99510186 1001 86380 86390 1
510208 99510208 1001 86380 86390 1
510130 99510130 1001 86380 86390 1
510144 99510144 1001 86380 86390 1
510754 99510754 1001 86380 86390 1
510898 99510898 1001 86380 86390 1
511464 99511464 1001 86380 86390 1
511472 99511472 1001 86380 86390 1
511218 99511218 1001 86380 86390 1
511258 99511258 1001 86380 86390 1
511326 99511326 1001 86380 86390 1
511328 99511328 1001 86380 86390 1
511303 99511303 1001 86380 86390 1
511316 99511316 1001 86380 86390 1
511214 99511214 1001 86380 86390 1
511202 99511202 1001 86380 86390 1
511216 99511216 1001 86380 86390 1
511024 99511024 1001 86380 86390 1
510981 99510981 1001 86380 86390 1
511113 99511113 1001 86380 86390 1
511681 99511681 1001 86380 86390 1
511662 99511662 1001 86380 86390 1
512254 99512254 1001 86380 86390 1
512369 99512369 1001 86380 86390 1
512372 99512372 1001 86380 86390 1
511905 99511905 1001 86380 86390 1
511794 99511794 1001 86380 86390 1
512481 99512481 1001 86380 86390 1
512175 99512175 1001 86380 86390 1
512543 99512543 1001 86380 86390 1
512505 99512505 1001 86380 86390 1
513040 99513040 1001 86380 86390 1
512818 99512818 1001 86380 86390 1
512831 99512831 1001 86380 86390 1
512909 99512909 1001 86380 86390 1
512961 99512961 1001 86380 86390 1
512812 99512812 1001 86380 86390 1
512981 99512981 1001 86380 86390 1
512843 99512843 1001 86380 86390 1
513307 99513307 1001 86380 86390 1
513391 99513391 1001 86380 86390 1
513353 99513353 1001 86380 86390 1
513290 99513290 1001 86380 86390 1
513381 99513381 1001 86380 86390 1
513344 99513344 1001 86380 86390 1
513955 99513955 1001 86380 86390 1
513886 99513886 1001 86380 86390 1
513735 99513735 1001 86380 86390 1
513809 99513809 1001 86380 86390 1
513706 99513706 1001 86380 86390 1
513644 99513644 1001 86380 86390 1
513608 99513608 1001 86380 86390 1
513508 99513508 1001 86380 86390 1
514175 99514175 1001 86380 86390 1
514117 99514117 1001 86380 86390 1
514130 99514130 1001 86380 86390 1
514677 99514677 1001 86380 86390 1
514719 99514719 1001 86380 86390 1
514722 99514722 1001 86380 86390 1
514814 99514814 1001 86380 86390 1
514780 99514780 1001 86380 86390 1
514488 99514488 1001 86380 86390 1
514501 99514501 1001 86380 86390 1
514495 99514495 1001 86380 86390 1
514586 99514586 1001 86380 86390 1
514329 99514329 1001 86380 86390 1
514396 99514396 1001 86380 86390 1
514244 99514244 1001 86380 86390 1
515041 99515041 1001 86380 86390 1
514993 99514993 1001 86380 86390 1
515612 99515612 1001 86380 86390 1
515626 99515626 1001 86380 86390 1
515669 99515669 1001 86380 86390 1
515303 99515303 1001 86380 86390 1
515316 99515316 1001 86380 86390 1
515166 99515166 1001 86380 86390 1
515218 99515218 1001 86380 86390 1
515133 99515133 1001 86380 86390 1
515862 99515862 1001 86380 86390 1
515759 99515759 1001 86380 86390 1
516326 99516326 1001 86380 86390 1
516240 99516240 1001 86380 86390 1
516127 99516127 1001 86380 86390 1
516131 99516131 1001 86380 86390 1
515919 99515919 1001 86380 86390 1
515923 99515923 1001 86380 86390 1
515949 99515949 1001 86380 86390 1
515951 99515951 1001 86380 86390 1
516704 99516704 1001 86380 86390 1
516705 99516705 1001 86380 86390 1
517182 99517182 1001 86380 86390 1
517318 99517318 1001 86380 86390 1
517270 99517270 1001 86380 86390 1
517120 99517120 1001 86380 86390 1
516926 99516926 1001 86380 86390 1
517113 99517113 1001 86380 86390 1
516819 99516819 1001 86380 86390 1
516782 99516782 1001 86380 86390 1
516760 99516760 1001 86380 86390 1
517514 99517514 1001 86380 86390 1
517497 99517497 1001 86380 86390 1
517409 99517409 1001 86380 86390 1
518087 99518087 1001 86380 86390 1
518039 99518039 1001 86380 86390 1
518142 99518142 1001 86380 86390 1
518016 99518016 1001 86380 86390 1
518157 99518157 1001 86380 86390 1
517918 99517918 1001 86380 86390 1
517933 99517933 1001 86380 86390 1
517820 99517820 1001 86380 86390 1
517773 99517773 1001 86380 86390 1
517799 99517799 1001 86380 86390 1
517621 99517621 1001 86380 86390 1
517703 99517703 1001 86380 86390 1
517717 99517717 1001 86380 86390 1
517694 99517694 1001 86380 86390 1
518298 99518298 1001 86380 86390 1
518845 99518845 1001 86380 86390 1
518629 99518629 1001 86380 86390 1
518579 99518579 1001 86380 86390 1
518671 99518671 1001 86380 86390 1
518517 99518517 1001 86380 86390 1
518506 99518506 1001 86380 86390 1
518416 99518416 1001 86380 86390 1
518455 99518455 1001 86380 86390 1
519022 99519022 1001 86380 86390 1
519087 99519087 1001 86380 86390 1
519754 99519754 1001 86380 86390 1
519633 99519633 1001 86380 86390 1
519220 99519220 1001 86380 86390 1
519236 99519236 1001 86380 86390 1
519840 99519840 1001 86380 86390 1
520565 99520565 1001 86380 86390 1
520534 99520534 1001 86380 86390 1
520600 99520600 1001 86380 86390 1
520511 99520511 1001 86380 86390 1
520244 99520244 1001 86380 86390 1
520296 99520296 1001 86380 86390 1
520324 99520324 1001 86380 86390 1
520728 99520728 1001 86380 86390 1
520780 99520780 1001 86380 86390 1
520734 99520734 1001 86380 86390 1
521287 99521287 1001 86380 86390 1
521447 99521447 1001 86380 86390 1
521271 99521271 1001 86380 86390 1
521069 99521069 1001 86380 86390 1
521232 99521232 1001 86380 86390 1
520962 99520962 1001 86380 86390 1
520976 99520976 1001 86380 86390 1
521045 99521045 1001 86380 86390 1
521582 99521582 1001 86380 86390 1
521482 99521482 1001 86380 86390 1
521471 99521471 1001 86380 86390 1
521537 99521537 1001 86380 86390 1
521565 99521565 1001 86380 86390 1
522092 99522092 1001 86380 86390 1
522066 99522066 1001 86380 86390 1
522079 99522079 1001 86380 86390 1
522069 99522069 1001 86380 86390 1
521841 99521841 1001 86380 86390 1
521831 99521831 1001 86380 86390 1
521720 99521720 1001 86380 86390 1
521710 99521710 1001 86380 86390 1
521852 99521852 1001 86380 86390 1
522485 99522485 1001 86380 86390 1
522357 99522357 1001 86380 86390 1
522478 99522478 1001 86380 86390 1
522441 99522441 1001 86380 86390 1
522939 99522939 1001 86380 86390 1
522954 99522954 1001 86380 86390 1
523088 99523088 1001 86380 86390 1
523048 99523048 1001 86380 86390 1
523067 99523067 1001 86380 86390 1
522900 99522900 1001 86380 86390 1
522907 99522907 1001 86380 86390 1
522766 99522766 1001 86380 86390 1
522755 99522755 1001 86380 86390 1
522563 99522563 1001 86380 86390 1
522658 99522658 1001 86380 86390 1
522648 99522648 1001 86380 86390 1
523907 99523907 1001 86380 86390 1
523806 99523806 1001 86380 86390 1
523860 99523860 1001 86380 86390 1
523888 99523888 1001 86380 86390 1
523906 99523906 1001 86380 86390 1
523658 99523658 1001 86380 86390 1
523527 99523527 1001 86380 86390 1
523490 99523490 1001 86380 86390 1
523375 99523375 1001 86380 86390 1
524040 99524040 1001 86380 86390 1
524144 99524144 1001 86380 86390 1
524741 99524741 1001 86380 86390 1
524569 99524569 1001 86380 86390 1
524725 99524725 1001 86380 86390 1
524755 99524755 1001 86380 86390 1
524676 99524676 1001 86380 86390 1
524575 99524575 1001 86380 86390 1
524652 99524652 1001 86380 86390 1
524541 99524541 1001 86380 86390 1
524181 99524181 1001 86380 86390 1
524222 99524222 1001 86380 86390 1
524341 99524341 1001 86380 86390 1
524949 99524949 1001 86380 86390 1
524937 99524937 1001 86380 86390 1
524965 99524965 1001 86380 86390 1
524862 99524862 1001 86380 86390 1
524811 99524811 1001 86380 86390 1
524955 99524955 1001 86380 86390 1
524957 99524957 1001 86380 86390 1
524856 99524856 1001 86380 86390 1
525528 99525528 1001 86380 86390 1
525586 99525586 1001 86380 86390 1
525214 99525214 1001 86380 86390 1
525332 99525332 1001 86380 86390 1
525386 99525386 1001 86380 86390 1
525284 99525284 1001 86380 86390 1
525207 99525207 1001 86380 86390 1
525123 99525123 1001 86380 86390 1
525047 99525047 1001 86380 86390 1
525064 99525064 1001 86380 86390 1
525660 99525660 1001 86380 86390 1
525674 99525674 1001 86380 86390 1
525649 99525649 1001 86380 86390 1
525675 99525675 1001 86380 86390 1
526401 99526401 1001 86380 86390 1
526223 99526223 1001 86380 86390 1
526238 99526238 1001 86380 86390 1
526382 99526382 1001 86380 86390 1
526306 99526306 1001 86380 86390 1
526268 99526268 1001 86380 86390 1
526101 99526101 1001 86380 86390 1
526071 99526071 1001 86380 86390 1
526191 99526191 1001 86380 86390 1
525851 99525851 1001 86380 86390 1
525827 99525827 1001 86380 86390 1
526485 99526485 1001 86380 86390 1
527138 99527138 1001 86380 86390 1
526970 99526970 1001 86380 86390 1
527000 99527000 1001 86380 86390 1
526871 99526871 1001 86380 86390 1
527042 99527042 1001 86380 86390 1
526737 99526737 1001 86380 86390 1
526713 99526713 1001 86380 86390 1
527285 99527285 1001 86380 86390 1
527289 99527289 1001 86380 86390 1
527439 99527439 1001 86380 86390 1
527979 99527979 1001 86380 86390 1
528019 99528019 1001 86380 86390 1
527849 99527849 1001 86380 86390 1
527670 99527670 1001 86380 86390 1
527699 99527699 1001 86380 86390 1
527868 99527868 1001 86380 86390 1
527467 99527467 1001 86380 86390 1
527586 99527586 1001 86380 86390 1
527617 99527617 1001 86380 86390 1
527554 99527554 1001 86380 86390 1
527479 99527479 1001 86380 86390 1
528204 99528204 1001 86380 86390 1
528269 99528269 1001 86380 86390 1
528174 99528174 1001 86380 86390 1
528895 99528895 1001 86380 86390 1
528517 99528517 1001 86380 86390 1
528637 99528637 1001 86380 86390 1
528575 99528575 1001 86380 86390 1
528358 99528358 1001 86380 86390 1
528400 99528400 1001 86380 86390 1
528337 99528337 1001 86380 86390 1
528317 99528317 1001 86380 86390 1
528330 99528330 1001 86380 86390 1
528422 99528422 1001 86380 86390 1
528924 99528924 1001 86380 86390 1
529064 99529064 1001 86380 86390 1
529039 99529039 1001 86380 86390 1
529360 99529360 1001 86380 86390 1
529278 99529278 1001 86380 86390 1
529217 99529217 1001 86380 86390 1
529246 99529246 1001 86380 86390 1
529910 99529910 1001 86380 86390 1
529770 99529770 1001 86380 86390 1
529837 99529837 1001 86380 86390 1
530552 99530552 1001 86380 86390 1
530157 99530157 1001 86380 86390 1
530224 99530224 1001 86380 86390 1
530266 99530266 1001 86380 86390 1
530307 99530307 1001 86380 86390 1
530140 99530140 1001 86380 86390 1
529947 99529947 1001 86380 86390 1
529976 99529976 1001 86380 86390 1
530092 99530092 1001 86380 86390 1
530058 99530058 1001 86380 86390 1
530023 99530023 1001 86380 86390 1
530667 99530667 1001 86380 86390 1
530734 99530734 1001 86380 86390 1
530709 99530709 1001 86380 86390 1
530582 99530582 1001 86380 86390 1
530635 99530635 1001 86380 86390 1
531182 99531182 1001 86380 86390 1
531314 99531314 1001 86380 86390 1
531212 99531212 1001 86380 86390 1
531112 99531112 1001 86380 86390 1
531012 99531012 1001 86380 86390 1
531003 99531003 1001 86380 86390 1
531042 99531042 1001 86380 86390 1
531055 99531055 1001 86380 86390 1
531096 99531096 1001 86380 86390 1
530824 99530824 1001 86380 86390 1
530906 99530906 1001 86380 86390 1
530947 99530947 1001 86380 86390 1
530883 99530883 1001 86380 86390 1
530871 99530871 1001 86380 86390 1
531431 99531431 1001 86380 86390 1
531176 99531176 1001 86380 86390 1
531452 99531452 1001 86380 86390 1
531466 99531466 1001 86380 86390 1
532178 99532178 1001 86380 86390 1
532019 99532019 1001 86380 86390 1
532058 99532058 1001 86380 86390 1
531862 99531862 1001 86380 86390 1
531877 99531877 1001 86380 86390 1
531893 99531893 1001 86380 86390 1
531932 99531932 1001 86380 86390 1
531816 99531816 1001 86380 86390 1
531869 99531869 1001 86380 86390 1
531663 99531663 1001 86380 86390 1
531692 99531692 1001 86380 86390 1
532289 99532289 1001 86380 86390 1
532266 99532266 1001 86380 86390 1
532724 99532724 1001 86380 86390 1
532648 99532648 1001 86380 86390 1
532649 99532649 1001 86380 86390 1
532761 99532761 1001 86380 86390 1
533107 99533107 1001 86380 86390 1
533071 99533071 1001 86380 86390 1
533203 99533203 1001 86380 86390 1
533132 99533132 1001 86380 86390 1
533489 99533489 1001 86380 86390 1
533482 99533482 1001 86380 86390 1
533342 99533342 1001 86380 86390 1
533407 99533407 1001 86380 86390 1
533399 99533399 1001 86380 86390 1
533244 99533244 1001 86380 86390 1
533442 99533442 1001 86380 86390 1
533937 99533937 1001 86380 86390 1
533903 99533903 1001 86380 86390 1
534582 99534582 1001 86380 86390 1
534531 99534531 1001 86380 86390 1
534485 99534485 1001 86380 86390 1
534644 99534644 1001 86380 86390 1
534317 99534317 1001 86380 86390 1
534194 99534194 1001 86380 86390 1
534220 99534220 1001 86380 86390 1
534235 99534235 1001 86380 86390 1
534095 99534095 1001 86380 86390 1
534082 99534082 1001 86380 86390 1
534688 99534688 1001 86380 86390 1
535461 99535461 1001 86380 86390 1
535477 99535477 1001 86380 86390 1
535374 99535374 1001 86380 86390 1
535494 99535494 1001 86380 86390 1
535417 99535417 1001 86380 86390 1
535118 99535118 1001 86380 86390 1
535133 99535133 1001 86380 86390 1
534904 99534904 1001 86380 86390 1
535024 99535024 1001 86380 86390 1
534963 99534963 1001 86380 86390 1
534979 99534979 1001 86380 86390 1
535585 99535585 1001 86380 86390 1
535551 99535551 1001 86380 86390 1
536135 99536135 1001 86380 86390 1
536160 99536160 1001 86380 86390 1
536240 99536240 1001 86380 86390 1
536138 99536138 1001 86380 86390 1
536241 99536241 1001 86380 86390 1
536268 99536268 1001 86380 86390 1
536322 99536322 1001 86380 86390 1
536230 99536230 1001 86380 86390 1
536111 99536111 1001 86380 86390 1
535970 99535970 1001 86380 86390 1
535914 99535914 1001 86380 86390 1
535772 99535772 1001 86380 86390 1
535906 99535906 1001 86380 86390 1
536457 99536457 1001 86380 86390 1
536344 99536344 1001 86380 86390 1
537047 99537047 1001 86380 86390 1
537140 99537140 1001 86380 86390 1
536976 99536976 1001 86380 86390 1
536989 99536989 1001 86380 86390 1
536855 99536855 1001 86380 86390 1
536821 99536821 1001 86380 86390 1
536788 99536788 1001 86380 86390 1
536623 99536623 1001 86380 86390 1
536562 99536562 1001 86380 86390 1
537847 99537847 1001 86380 86390 1
537809 99537809 1001 86380 86390 1
537836 99537836 1001 86380 86390 1
537889 99537889 1001 86380 86390 1
537904 99537904 1001 86380 86390 1
537602 99537602 1001 86380 86390 1
537641 99537641 1001 86380 86390 1
537630 99537630 1001 86380 86390 1
537736 99537736 1001 86380 86390 1
537646 99537646 1001 86380 86390 1
537584 99537584 1001 86380 86390 1
537665 99537665 1001 86380 86390 1
537523 99537523 1001 86380 86390 1
537381 99537381 1001 86380 86390 1
537564 99537564 1001 86380 86390 1
537427 99537427 1001 86380 86390 1
537492 99537492 1001 86380 86390 1
537557 99537557 1001 86380 86390 1
537405 99537405 1001 86380 86390 1
538077 99538077 1001 86380 86390 1
538026 99538026 1001 86380 86390 1
538156 99538156 1001 86380 86390 1
538703 99538703 1001 86380 86390 1
538799 99538799 1001 86380 86390 1
538430 99538430 1001 86380 86390 1
538549 99538549 1001 86380 86390 1
538569 99538569 1001 86380 86390 1
538426 99538426 1001 86380 86390 1
538262 99538262 1001 86380 86390 1
538383 99538383 1001 86380 86390 1
538334 99538334 1001 86380 86390 1
538361 99538361 1001 86380 86390 1
538310 99538310 1001 86380 86390 1
538981 99538981 1001 86380 86390 1
538852 99538852 1001 86380 86390 1
538870 99538870 1001 86380 86390 1
539577 99539577 1001 86380 86390 1
539519 99539519 1001 86380 86390 1
539270 99539270 1001 86380 86390 1
539335 99539335 1001 86380 86390 1
539327 99539327 1001 86380 86390 1
539189 99539189 1001 86380 86390 1
539045 99539045 1001 86380 86390 1
539668 99539668 1001 86380 86390 1
539798 99539798 1001 86380 86390 1
539751 99539751 1001 86380 86390 1
539792 99539792 1001 86380 86390 1
539662 99539662 1001 86380 86390 1
539780 99539780 1001 86380 86390 1
540383 99540383 1001 86380 86390 1
540372 99540372 1001 86380 86390 1
540057 99540057 1001 86380 86390 1
540137 99540137 1001 86380 86390 1
540126 99540126 1001 86380 86390 1
540076 99540076 1001 86380 86390 1
540233 99540233 1001 86380 86390 1
540002 99540002 1001 86380 86390 1
540011 99540011 1001 86380 86390 1
540654 99540654 1001 86380 86390 1
540485 99540485 1001 86380 86390 1
540526 99540526 1001 86380 86390 1
541239 99541239 1001 86380 86390 1
541162 99541162 1001 86380 86390 1
541240 99541240 1001 86380 86390 1
540907 99540907 1001 86380 86390 1
540998 99540998 1001 86380 86390 1
540910 99540910 1001 86380 86390 1
540936 99540936 1001 86380 86390 1
540962 99540962 1001 86380 86390 1
540951 99540951 1001 86380 86390 1
540964 99540964 1001 86380 86390 1
540872 99540872 1001 86380 86390 1
541357 99541357 1001 86380 86390 1
541435 99541435 1001 86380 86390 1
541089 99541089 1001 86380 86390 1
541480 99541480 1001 86380 86390 1
542096 99542096 1001 86380 86390 1
542104 99542104 1001 86380 86390 1
541922 99541922 1001 86380 86390 1
541715 99541715 1001 86380 86390 1
541560 99541560 1001 86380 86390 1
542182 99542182 1001 86380 86390 1
542195 99542195 1001 86380 86390 1
542238 99542238 1001 86380 86390 1
542294 99542294 1001 86380 86390 1
542895 99542895 1001 86380 86390 1
542800 99542800 1001 86380 86390 1
542777 99542777 1001 86380 86390 1
542663 99542663 1001 86380 86390 1
542639 99542639 1001 86380 86390 1
542692 99542692 1001 86380 86390 1
542733 99542733 1001 86380 86390 1
542580 99542580 1001 86380 86390 1
542542 99542542 1001 86380 86390 1
542700 99542700 1001 86380 86390 1
542454 99542454 1001 86380 86390 1
542403 99542403 1001 86380 86390 1
542468 99542468 1001 86380 86390 1
542409 99542409 1001 86380 86390 1
542410 99542410 1001 86380 86390 1
542346 99542346 1001 86380 86390 1
542452 99542452 1001 86380 86390 1
542440 99542440 1001 86380 86390 1
543098 99543098 1001 86380 86390 1
543040 99543040 1001 86380 86390 1
543053 99543053 1001 86380 86390 1
543144 99543144 1001 86380 86390 1
543605 99543605 1001 86380 86390 1
543737 99543737 1001 86380 86390 1
543741 99543741 1001 86380 86390 1
543673 99543673 1001 86380 86390 1
543674 99543674 1001 86380 86390 1
543597 99543597 1001 86380 86390 1
543524 99543524 1001 86380 86390 1
543357 99543357 1001 86380 86390 1
543877 99543877 1001 86380 86390 1
543942 99543942 1001 86380 86390 1
543840 99543840 1001 86380 86390 1
544430 99544430 1001 86380 86390 1
544460 99544460 1001 86380 86390 1
544397 99544397 1001 86380 86390 1
544422 99544422 1001 86380 86390 1
544437 99544437 1001 86380 86390 1
544239 99544239 1001 86380 86390 1
544344 99544344 1001 86380 86390 1
544242 99544242 1001 86380 86390 1
544246 99544246 1001 86380 86390 1
544080 99544080 1001 86380 86390 1
543990 99543990 1001 86380 86390 1
544182 99544182 1001 86380 86390 1
500751 985 1002 63639 71911 1
514526 822 1002 30937 39790 1
542650 492 1001 63601 63901 1
400021 99400021 1001 86380 86390 1
400367 99400367 1001 86380 86390 1
400801 99400801 1001 86380 86390 1
400984 99400984 1001 86380 86390 1
401070 99401070 1001 86380 86390 1
401184 99401184 1001 86380 86390 1
401544 99401544 1001 86380 86390 1
401529 99401529 1001 86380 86390 1
401710 99401710 1001 86380 86390 1
401944 99401944 1001 86380 86390 1
401984 99401984 1001 86380 86390 1
402146 99402146 1001 86380 86390 1
402234 99402234 1001 86380 86390 1
402575 99402575 1001 86380 86390 1
402784 99402784 1001 86380 86390 1
402933 99402933 1001 86380 86390 1
403068 99403068 1001 86380 86390 1
403254 99403254 1001 86380 86390 1
403367 99403367 1001 86380 86390 1
403455 99403455 1001 86380 86390 1
403481 99403481 1001 86380 86390 1
403469 99403469 1001 86380 86390 1
403871 99403871 1001 86380 86390 1
404049 99404049 1001 86380 86390 1
404143 99404143 1001 86380 86390 1
404251 99404251 1001 86380 86390 1
404231 99404231 1001 86380 86390 1
404155 99404155 1001 86380 86390 1
404520 99404520 1001 86380 86390 1
404530 99404530 1001 86380 86390 1
404666 99404666 1001 86380 86390 1
404653 99404653 1001 86380 86390 1
404797 99404797 1001 86380 86390 1
404953 99404953 1001 86380 86390 1
404969 99404969 1001 86380 86390 1
405280 99405280 1001 86380 86390 1
405402 99405402 1001 86380 86390 1
405368 99405368 1001 86380 86390 1
405540 99405540 1001 86380 86390 1
405657 99405657 1001 86380 86390 1
405859 99405859 1001 86380 86390 1
405934 99405934 1001 86380 86390 1
406073 99406073 1001 86380 86390 1
406111 99406111 1001 86380 86390 1
406346 99406346 1001 86380 86390 1
406818 99406818 1001 86380 86390 1
407229 99407229 1001 86380 86390 1
407149 99407149 1001 86380 86390 1
407423 99407423 1001 86380 86390 1
407469 99407469 1001 86380 86390 1
407768 99407768 1001 86380 86390 1
407963 99407963 1001 86380 86390 1
408306 99408306 1001 86380 86390 1
408345 99408345 1001 86380 86390 1
408547 99408547 1001 86380 86390 1
408756 99408756 1001 86380 86390 1
408768 99408768 1001 86380 86390 1
409063 99409063 1001 86380 86390 1
409126 99409126 1001 86380 86390 1
409448 99409448 1001 86380 86390 1
409734 99409734 1001 86380 86390 1
409797 99409797 1001 86380 86390 1
409811 99409811 1001 86380 86390 1
409952 99409952 1001 86380 86390 1
410014 99410014 1001 86380 86390 1
410018 99410018 1001 86380 86390 1
410022 99410022 1001 86380 86390 1
410304 99410304 1001 86380 86390 1
410558 99410558 1001 86380 86390 1
410546 99410546 1001 86380 86390 1
410670 99410670 1001 86380 86390 1
410770 99410770 1001 86380 86390 1
410965 99410965 1001 86380 86390 1
411103 99411103 1001 86380 86390 1
411107 99411107 1001 86380 86390 1
411222 99411222 1001 86380 86390 1
411488 99411488 1001 86380 86390 1
411454 99411454 1001 86380 86390 1
411717 99411717 1001 86380 86390 1
411838 99411838 1001 86380 86390 1
411862 99411862 1001 86380 86390 1
412042 99412042 1001 86380 86390 1
412402 99412402 1001 86380 86390 1
413475 99413475 1001 86380 86390 1
413297 99413297 1001 86380 86390 1
413396 99413396 1001 86380 86390 1
412952 99412952 1001 86380 86390 1
413258 99413258 1001 86380 86390 1
413142 99413142 1001 86380 86390 1
412959 99412959 1001 86380 86390 1
412489 99412489 1001 86380 86390 1
413902 99413902 1001 86380 86390 1
414101 99414101 1001 86380 86390 1
413846 99413846 1001 86380 86390 1
413861 99413861 1001 86380 86390 1
415180 99415180 1001 86380 86390 1
414643 99414643 1001 86380 86390 1
414828 99414828 1001 86380 86390 1
414830 99414830 1001 86380 86390 1
414910 99414910 1001 86380 86390 1
414505 99414505 1001 86380 86390 1
414274 99414274 1001 86380 86390 1
414206 99414206 1001 86380 86390 1
414143 99414143 1001 86380 86390 1
414282 99414282 1001 86380 86390 1
415647 99415647 1001 86380 86390 1
415700 99415700 1001 86380 86390 1
415390 99415390 1001 86380 86390 1
415374 99415374 1001 86380 86390 1
415663 99415663 1001 86380 86390 1
416816 99416816 1001 86380 86390 1
416682 99416682 1001 86380 86390 1
416620 99416620 1001 86380 86390 1
416663 99416663 1001 86380 86390 1
416142 99416142 1001 86380 86390 1
416411 99416411 1001 86380 86390 1
416264 99416264 1001 86380 86390 1
416305 99416305 1001 86380 86390 1
415832 99415832 1001 86380 86390 1
417075 99417075 1001 86380 86390 1
417117 99417117 1001 86380 86390 1
417339 99417339 1001 86380 86390 1
417105 99417105 1001 86380 86390 1
417326 99417326 1001 86380 86390 1
417544 99417544 1001 86380 86390 1
417589 99417589 1001 86380 86390 1
417415 99417415 1001 86380 86390 1
417438 99417438 1001 86380 86390 1
418528 99418528 1001 86380 86390 1
418731 99418731 1001 86380 86390 1
418599 99418599 1001 86380 86390 1
418565 99418565 1001 86380 86390 1
418726 99418726 1001 86380 86390 1
418220 99418220 1001 86380 86390 1
418340 99418340 1001 86380 86390 1
418398 99418398 1001 86380 86390 1
418424 99418424 1001 86380 86390 1
418425 99418425 1001 86380 86390 1
418122 99418122 1001 86380 86390 1
417714 99417714 1001 86380 86390 1
417798 99417798 1001 86380 86390 1
417689 99417689 1001 86380 86390 1
417945 99417945 1001 86380 86390 1
418936 99418936 1001 86380 86390 1
419105 99419105 1001 86380 86390 1
418803 99418803 1001 86380 86390 1
419181 99419181 1001 86380 86390 1
420369 99420369 1001 86380 86390 1
420230 99420230 1001 86380 86390 1
419967 99419967 1001 86380 86390 1
420039 99420039 1001 86380 86390 1
419988 99419988 1001 86380 86390 1
419980 99419980 1001 86380 86390 1
419512 99419512 1001 86380 86390 1
420674 99420674 1001 86380 86390 1
420569 99420569 1001 86380 86390 1
420634 99420634 1001 86380 86390 1
420764 99420764 1001 86380 86390 1
420830 99420830 1001 86380 86390 1
421969 99421969 1001 86380 86390 1
421760 99421760 1001 86380 86390 1
421378 99421378 1001 86380 86390 1
421446 99421446 1001 86380 86390 1
420920 99420920 1001 86380 86390 1
421153 99421153 1001 86380 86390 1
420845 99420845 1001 86380 86390 1
422387 99422387 1001 86380 86390 1
422172 99422172 1001 86380 86390 1
423710 99423710 1001 86380 86390 1
423642 99423642 1001 86380 86390 1
423062 99423062 1001 86380 86390 1
423253 99423253 1001 86380 86390 1
423284 99423284 1001 86380 86390 1
423213 99423213 1001 86380 86390 1
423053 99423053 1001 86380 86390 1
423264 99423264 1001 86380 86390 1
422581 99422581 1001 86380 86390 1
422706 99422706 1001 86380 86390 1
424107 99424107 1001 86380 86390 1
424145 99424145 1001 86380 86390 1
425321 99425321 1001 86380 86390 1
425335 99425335 1001 86380 86390 1
425316 99425316 1001 86380 86390 1
425066 99425066 1001 86380 86390 1
424823 99424823 1001 86380 86390 1
424935 99424935 1001 86380 86390 1
424993 99424993 1001 86380 86390 1
424563 99424563 1001 86380 86390 1
424535 99424535 1001 86380 86390 1
424174 99424174 1001 86380 86390 1
425742 99425742 1001 86380 86390 1
425446 99425446 1001 86380 86390 1
425389 99425389 1001 86380 86390 1
425788 99425788 1001 86380 86390 1
426751 99426751 1001 86380 86390 1
426993 99426993 1001 86380 86390 1
426831 99426831 1001 86380 86390 1
426454 99426454 1001 86380 86390 1
426406 99426406 1001 86380 86390 1
426257 99426257 1001 86380 86390 1
425998 99425998 1001 86380 86390 1
425931 99425931 1001 86380 86390 1
427219 99427219 1001 86380 86390 1
428679 99428679 1001 86380 86390 1
428687 99428687 1001 86380 86390 1
428453 99428453 1001 86380 86390 1
428416 99428416 1001 86380 86390 1
428006 99428006 1001 86380 86390 1
428330 99428330 1001 86380 86390 1
427735 99427735 1001 86380 86390 1
427807 99427807 1001 86380 86390 1
427846 99427846 1001 86380 86390 1
428920 99428920 1001 86380 86390 1
428836 99428836 1001 86380 86390 1
430199 99430199 1001 86380 86390 1
429660 99429660 1001 86380 86390 1
429655 99429655 1001 86380 86390 1
429390 99429390 1001 86380 86390 1
429527 99429527 1001 86380 86390 1
429529 99429529 1001 86380 86390 1
429398 99429398 1001 86380 86390 1
429538 99429538 1001 86380 86390 1
430412 99430412 1001 86380 86390 1
431679 99431679 1001 86380 86390 1
431669 99431669 1001 86380 86390 1
431980 99431980 1001 86380 86390 1
431606 99431606 1001 86380 86390 1
431263 99431263 1001 86380 86390 1
431617 99431617 1001 86380 86390 1
431323 99431323 1001 86380 86390 1
431194 99431194 1001 86380 86390 1
432116 99432116 1001 86380 86390 1
432178 99432178 1001 86380 86390 1
432097 99432097 1001 86380 86390 1
432361 99432361 1001 86380 86390 1
432312 99432312 1001 86380 86390 1
433690 99433690 1001 86380 86390 1
433648 99433648 1001 86380 86390 1
433054 99433054 1001 86380 86390 1
432607 99432607 1001 86380 86390 1
432608 99432608 1001 86380 86390 1
432627 99432627 1001 86380 86390 1
432843 99432843 1001 86380 86390 1
433945 99433945 1001 86380 86390 1
433947 99433947 1001 86380 86390 1
433798 99433798 1001 86380 86390 1
433908 99433908 1001 86380 86390 1
433958 99433958 1001 86380 86390 1
435183 99435183 1001 86380 86390 1
435042 99435042 1001 86380 86390 1
435165 99435165 1001 86380 86390 1
435335 99435335 1001 86380 86390 1
434690 99434690 1001 86380 86390 1
434954 99434954 1001 86380 86390 1
434958 99434958 1001 86380 86390 1
434635 99434635 1001 86380 86390 1
434176 99434176 1001 86380 86390 1
434437 99434437 1001 86380 86390 1
435595 99435595 1001 86380 86390 1
435600 99435600 1001 86380 86390 1
435747 99435747 1001 86380 86390 1
437004 99437004 1001 86380 86390 1
437117 99437117 1001 86380 86390 1
437134 99437134 1001 86380 86390 1
436361 99436361 1001 86380 86390 1
436383 99436383 1001 86380 86390 1
436166 99436166 1001 86380 86390 1
436244 99436244 1001 86380 86390 1
437259 99437259 1001 86380 86390 1
300034 99300034 1001 86380 86390 1
300048 99300048 1001 86380 86390 1
437329 99437329 1001 86380 86390 1
300553 99300553 1001 86380 86390 1
300703 99300703 1001 86380 86390 1
300596 99300596 1001 86380 86390 1
300721 99300721 1001 86380 86390 1
300395 99300395 1001 86380 86390 1
300276 99300276 1001 86380 86390 1
300225 99300225 1001 86380 86390 1
300238 99300238 1001 86380 86390 1
300148 99300148 1001 86380 86390 1
300163 99300163 1001 86380 86390 1
300206 99300206 1001 86380 86390 1
300261 99300261 1001 86380 86390 1
300817 99300817 1001 86380 86390 1
300793 99300793 1001 86380 86390 1
300806 99300806 1001 86380 86390 1
300834 99300834 1001 86380 86390 1
300860 99300860 1001 86380 86390 1
300925 99300925 1001 86380 86390 1
300927 99300927 1001 86380 86390 1
300764 99300764 1001 86380 86390 1
301376 99301376 1001 86380 86390 1
301403 99301403 1001 86380 86390 1
301378 99301378 1001 86380 86390 1
301500 99301500 1001 86380 86390 1
301361 99301361 1001 86380 86390 1
301182 99301182 1001 86380 86390 1
301350 99301350 1001 86380 86390 1
301319 99301319 1001 86380 86390 1
301269 99301269 1001 86380 86390 1
301336 99301336 1001 86380 86390 1
300949 99300949 1001 86380 86390 1
301022 99301022 1001 86380 86390 1
301606 99301606 1001 86380 86390 1
301622 99301622 1001 86380 86390 1
301598 99301598 1001 86380 86390 1
301995 99301995 1001 86380 86390 1
302061 99302061 1001 86380 86390 1
302075 99302075 1001 86380 86390 1
302052 99302052 1001 86380 86390 1
302130 99302130 1001 86380 86390 1
302070 99302070 1001 86380 86390 1
302162 99302162 1001 86380 86390 1
301816 99301816 1001 86380 86390 1
301922 99301922 1001 86380 86390 1
301858 99301858 1001 86380 86390 1
302538 99302538 1001 86380 86390 1
302553 99302553 1001 86380 86390 1
303032 99303032 1001 86380 86390 1
303099 99303099 1001 86380 86390 1
303039 99303039 1001 86380 86390 1
302966 99302966 1001 86380 86390 1
302941 99302941 1001 86380 86390 1
302855 99302855 1001 86380 86390 1
302766 99302766 1001 86380 86390 1
302663 99302663 1001 86380 86390 1
303243 99303243 1001 86380 86390 1
303232 99303232 1001 86380 86390 1
302795 99302795 1001 86380 86390 1
303395 99303395 1001 86380 86390 1
303971 99303971 1001 86380 86390 1
303865 99303865 1001 86380 86390 1
303677 99303677 1001 86380 86390 1
303795 99303795 1001 86380 86390 1
303683 99303683 1001 86380 86390 1
303442 99303442 1001 86380 86390 1
303469 99303469 1001 86380 86390 1
303575 99303575 1001 86380 86390 1
303565 99303565 1001 86380 86390 1
304057 99304057 1001 86380 86390 1
304076 99304076 1001 86380 86390 1
304236 99304236 1001 86380 86390 1
304658 99304658 1001 86380 86390 1
304841 99304841 1001 86380 86390 1
304462 99304462 1001 86380 86390 1
304634 99304634 1001 86380 86390 1
304521 99304521 1001 86380 86390 1
304264 99304264 1001 86380 86390 1
305052 99305052 1001 86380 86390 1
305014 99305014 1001 86380 86390 1
305027 99305027 1001 86380 86390 1
305017 99305017 1001 86380 86390 1
305061 99305061 1001 86380 86390 1
305590 99305590 1001 86380 86390 1
305670 99305670 1001 86380 86390 1
305500 99305500 1001 86380 86390 1
305143 99305143 1001 86380 86390 1
305169 99305169 1001 86380 86390 1
305118 99305118 1001 86380 86390 1
305125 99305125 1001 86380 86390 1
305127 99305127 1001 86380 86390 1
500783 99500783 1001 86380 86390 1
500694 99500694 1001 86380 86390 1
500733 99500733 1001 86380 86390 1
500775 99500775 1001 86380 86390 1
500556 99500556 1001 86380 86390 1
500283 99500283 1001 86380 86390 1
500301 99500301 1001 86380 86390 1
500851 99500851 1001 86380 86390 1
500982 99500982 1001 86380 86390 1
501000 99501000 1001 86380 86390 1
501638 99501638 1001 86380 86390 1
501473 99501473 1001 86380 86390 1
501543 99501543 1001 86380 86390 1
501509 99501509 1001 86380 86390 1
501280 99501280 1001 86380 86390 1
501334 99501334 1001 86380 86390 1
501415 99501415 1001 86380 86390 1
501149 99501149 1001 86380 86390 1
501133 99501133 1001 86380 86390 1
501029 99501029 1001 86380 86390 1
501676 99501676 1001 86380 86390 1
501702 99501702 1001 86380 86390 1
501717 99501717 1001 86380 86390 1
501795 99501795 1001 86380 86390 1
501757 99501757 1001 86380 86390 1
501734 99501734 1001 86380 86390 1
501646 99501646 1001 86380 86390 1
501647 99501647 1001 86380 86390 1
502402 99502402 1001 86380 86390 1
502436 99502436 1001 86380 86390 1
502409 99502409 1001 86380 86390 1
502358 99502358 1001 86380 86390 1
502385 99502385 1001 86380 86390 1
502053 99502053 1001 86380 86390 1
501876 99501876 1001 86380 86390 1
502008 99502008 1001 86380 86390 1
502657 99502657 1001 86380 86390 1
502624 99502624 1001 86380 86390 1
503113 99503113 1001 86380 86390 1
503117 99503117 1001 86380 86390 1
503250 99503250 1001 86380 86390 1
503284 99503284 1001 86380 86390 1
502921 99502921 1001 86380 86390 1
503001 99503001 1001 86380 86390 1
503003 99503003 1001 86380 86390 1
503081 99503081 1001 86380 86390 1
502955 99502955 1001 86380 86390 1
502737 99502737 1001 86380 86390 1
502803 99502803 1001 86380 86390 1
502778 99502778 1001 86380 86390 1
502857 99502857 1001 86380 86390 1
502780 99502780 1001 86380 86390 1
502758 99502758 1001 86380 86390 1
503337 99503337 1001 86380 86390 1
504028 99504028 1001 86380 86390 1
503917 99503917 1001 86380 86390 1
504048 99504048 1001 86380 86390 1
503948 99503948 1001 86380 86390 1
503825 99503825 1001 86380 86390 1
503523 99503523 1001 86380 86390 1
503615 99503615 1001 86380 86390 1
504322 99504322 1001 86380 86390 1
504271 99504271 1001 86380 86390 1
504186 99504186 1001 86380 86390 1
504868 99504868 1001 86380 86390 1
504817 99504817 1001 86380 86390 1
504808 99504808 1001 86380 86390 1
504887 99504887 1001 86380 86390 1
504937 99504937 1001 86380 86390 1
504788 99504788 1001 86380 86390 1
504587 99504587 1001 86380 86390 1
504654 99504654 1001 86380 86390 1
504338 99504338 1001 86380 86390 1
504473 99504473 1001 86380 86390 1
505028 99505028 1001 86380 86390 1
505755 99505755 1001 86380 86390 1
505599 99505599 1001 86380 86390 1
505761 99505761 1001 86380 86390 1
505555 99505555 1001 86380 86390 1
505414 99505414 1001 86380 86390 1
505873 99505873 1001 86380 86390 1
505776 99505776 1001 86380 86390 1
505818 99505818 1001 86380 86390 1
505844 99505844 1001 86380 86390 1
506562 99506562 1001 86380 86390 1
506424 99506424 1001 86380 86390 1
506555 99506555 1001 86380 86390 1
506330 99506330 1001 86380 86390 1
506214 99506214 1001 86380 86390 1
506192 99506192 1001 86380 86390 1
506260 99506260 1001 86380 86390 1
506067 99506067 1001 86380 86390 1
506723 99506723 1001 86380 86390 1
506660 99506660 1001 86380 86390 1
506768 99506768 1001 86380 86390 1
507272 99507272 1001 86380 86390 1
507311 99507311 1001 86380 86390 1
507396 99507396 1001 86380 86390 1
507399 99507399 1001 86380 86390 1
507352 99507352 1001 86380 86390 1
507276 99507276 1001 86380 86390 1
507039 99507039 1001 86380 86390 1
507092 99507092 1001 86380 86390 1
507119 99507119 1001 86380 86390 1
507120 99507120 1001 86380 86390 1
506829 99506829 1001 86380 86390 1
506908 99506908 1001 86380 86390 1
506899 99506899 1001 86380 86390 1
507003 99507003 1001 86380 86390 1
507601 99507601 1001 86380 86390 1
507614 99507614 1001 86380 86390 1
507480 99507480 1001 86380 86390 1
507428 99507428 1001 86380 86390 1
507547 99507547 1001 86380 86390 1
507560 99507560 1001 86380 86390 1
508214 99508214 1001 86380 86390 1
508226 99508226 1001 86380 86390 1
508074 99508074 1001 86380 86390 1
508062 99508062 1001 86380 86390 1
508243 99508243 1001 86380 86390 1
507879 99507879 1001 86380 86390 1
507944 99507944 1001 86380 86390 1
507906 99507906 1001 86380 86390 1
507936 99507936 1001 86380 86390 1
507646 99507646 1001 86380 86390 1
508394 99508394 1001 86380 86390 1
508436 99508436 1001 86380 86390 1
508451 99508451 1001 86380 86390 1
508439 99508439 1001 86380 86390 1
509012 99509012 1001 86380 86390 1
509027 99509027 1001 86380 86390 1
509029 99509029 1001 86380 86390 1
509053 99509053 1001 86380 86390 1
508914 99508914 1001 86380 86390 1
509020 99509020 1001 86380 86390 1
509068 99509068 1001 86380 86390 1
508664 99508664 1001 86380 86390 1
508796 99508796 1001 86380 86390 1
508758 99508758 1001 86380 86390 1
508785 99508785 1001 86380 86390 1
508760 99508760 1001 86380 86390 1
508749 99508749 1001 86380 86390 1
508737 99508737 1001 86380 86390 1
508558 99508558 1001 86380 86390 1
508637 99508637 1001 86380 86390 1
508639 99508639 1001 86380 86390 1
508524 99508524 1001 86380 86390 1
508514 99508514 1001 86380 86390 1
509189 99509189 1001 86380 86390 1
509154 99509154 1001 86380 86390 1
509747 99509747 1001 86380 86390 1
509738 99509738 1001 86380 86390 1
509743 99509743 1001 86380 86390 1
509893 99509893 1001 86380 86390 1
509771 99509771 1001 86380 86390 1
509580 99509580 1001 86380 86390 1
509628 99509628 1001 86380 86390 1
509346 99509346 1001 86380 86390 1
509359 99509359 1001 86380 86390 1
509483 99509483 1001 86380 86390 1
509484 99509484 1001 86380 86390 1
509342 99509342 1001 86380 86390 1
509292 99509292 1001 86380 86390 1
509972 99509972 1001 86380 86390 1
510063 99510063 1001 86380 86390 1
510064 99510064 1001 86380 86390 1
510601 99510601 1001 86380 86390 1
510629 99510629 1001 86380 86390 1
510617 99510617 1001 86380 86390 1
510672 99510672 1001 86380 86390 1
510569 99510569 1001 86380 86390 1
510345 99510345 1001 86380 86390 1
510389 99510389 1001 86380 86390 1
510233 99510233 1001 86380 86390 1
510311 99510311 1001 86380 86390 1
510170 99510170 1001 86380 86390 1
510907 99510907 1001 86380 86390 1
510913 99510913 1001 86380 86390 1
510801 99510801 1001 86380 86390 1
511521 99511521 1001 86380 86390 1
511540 99511540 1001 86380 86390 1
511369 99511369 1001 86380 86390 1
511408 99511408 1001 86380 86390 1
511298 99511298 1001 86380 86390 1
511248 99511248 1001 86380 86390 1
511160 99511160 1001 86380 86390 1
511085 99511085 1001 86380 86390 1
510943 99510943 1001 86380 86390 1
511682 99511682 1001 86380 86390 1
511725 99511725 1001 86380 86390 1
511585 99511585 1001 86380 86390 1
511640 99511640 1001 86380 86390 1
512317 99512317 1001 86380 86390 1
512227 99512227 1001 86380 86390 1
512308 99512308 1001 86380 86390 1
512194 99512194 1001 86380 86390 1
511933 99511933 1001 86380 86390 1
512393 99512393 1001 86380 86390 1
512537 99512537 1001 86380 86390 1
512395 99512395 1001 86380 86390 1
513158 99513158 1001 86380 86390 1
513055 99513055 1001 86380 86390 1
513148 99513148 1001 86380 86390 1
512837 99512837 1001 86380 86390 1
512955 99512955 1001 86380 86390 1
512814 99512814 1001 86380 86390 1
512919 99512919 1001 86380 86390 1
512677 99512677 1001 86380 86390 1
512755 99512755 1001 86380 86390 1
512793 99512793 1001 86380 86390 1
513207 99513207 1001 86380 86390 1
513331 99513331 1001 86380 86390 1
513999 99513999 1001 86380 86390 1
513828 99513828 1001 86380 86390 1
513913 99513913 1001 86380 86390 1
513671 99513671 1001 86380 86390 1
513697 99513697 1001 86380 86390 1
513673 99513673 1001 86380 86390 1
513642 99513642 1001 86380 86390 1
513480 99513480 1001 86380 86390 1
513512 99513512 1001 86380 86390 1
513577 99513577 1001 86380 86390 1
514044 99514044 1001 86380 86390 1
514725 99514725 1001 86380 86390 1
514726 99514726 1001 86380 86390 1
514580 99514580 1001 86380 86390 1
514503 99514503 1001 86380 86390 1
514622 99514622 1001 86380 86390 1
514493 99514493 1001 86380 86390 1
514534 99514534 1001 86380 86390 1
514348 99514348 1001 86380 86390 1
514362 99514362 1001 86380 86390 1
514894 99514894 1001 86380 86390 1
514915 99514915 1001 86380 86390 1
515575 99515575 1001 86380 86390 1
515667 99515667 1001 86380 86390 1
515275 99515275 1001 86380 86390 1
515142 99515142 1001 86380 86390 1
515117 99515117 1001 86380 86390 1
515209 99515209 1001 86380 86390 1
515235 99515235 1001 86380 86390 1
515140 99515140 1001 86380 86390 1
515889 99515889 1001 86380 86390 1
515722 99515722 1001 86380 86390 1
515852 99515852 1001 86380 86390 1
515752 99515752 1001 86380 86390 1
515700 99515700 1001 86380 86390 1
515792 99515792 1001 86380 86390 1
515719 99515719 1001 86380 86390 1
516355 99516355 1001 86380 86390 1
516333 99516333 1001 86380 86390 1
516464 99516464 1001 86380 86390 1
516401 99516401 1001 86380 86390 1
516503 99516503 1001 86380 86390 1
516316 99516316 1001 86380 86390 1
516242 99516242 1001 86380 86390 1
516006 99516006 1001 86380 86390 1
515970 99515970 1001 86380 86390 1
515960 99515960 1001 86380 86390 1
515973 99515973 1001 86380 86390 1
515922 99515922 1001 86380 86390 1
516004 99516004 1001 86380 86390 1
516306 99516306 1001 86380 86390 1
517246 99517246 1001 86380 86390 1
517200 99517200 1001 86380 86390 1
517269 99517269 1001 86380 86390 1
517070 99517070 1001 86380 86390 1
517124 99517124 1001 86380 86390 1
516974 99516974 1001 86380 86390 1
517065 99517065 1001 86380 86390 1
516780 99516780 1001 86380 86390 1
516871 99516871 1001 86380 86390 1
516898 99516898 1001 86380 86390 1
516771 99516771 1001 86380 86390 1
516772 99516772 1001 86380 86390 1
516799 99516799 1001 86380 86390 1
516840 99516840 1001 86380 86390 1
516905 99516905 1001 86380 86390 1
517361 99517361 1001 86380 86390 1
517507 99517507 1001 86380 86390 1
517352 99517352 1001 86380 86390 1
517536 99517536 1001 86380 86390 1
517460 99517460 1001 86380 86390 1
517996 99517996 1001 86380 86390 1
518132 99518132 1001 86380 86390 1
518077 99518077 1001 86380 86390 1
518079 99518079 1001 86380 86390 1
518145 99518145 1001 86380 86390 1
517790 99517790 1001 86380 86390 1
517883 99517883 1001 86380 86390 1
517785 99517785 1001 86380 86390 1
517571 99517571 1001 86380 86390 1
517728 99517728 1001 86380 86390 1
517589 99517589 1001 86380 86390 1
518204 99518204 1001 86380 86390 1
518310 99518310 1001 86380 86390 1
518906 99518906 1001 86380 86390 1
518745 99518745 1001 86380 86390 1
518684 99518684 1001 86380 86390 1
518665 99518665 1001 86380 86390 1
518551 99518551 1001 86380 86390 1
518436 99518436 1001 86380 86390 1
518477 99518477 1001 86380 86390 1
519083 99519083 1001 86380 86390 1
519072 99519072 1001 86380 86390 1
519752 99519752 1001 86380 86390 1
519441 99519441 1001 86380 86390 1
519574 99519574 1001 86380 86390 1
519463 99519463 1001 86380 86390 1
519424 99519424 1001 86380 86390 1
519464 99519464 1001 86380 86390 1
519465 99519465 1001 86380 86390 1
519277 99519277 1001 86380 86390 1
519356 99519356 1001 86380 86390 1
519243 99519243 1001 86380 86390 1
519231 99519231 1001 86380 86390 1
520512 99520512 1001 86380 86390 1
520462 99520462 1001 86380 86390 1
520610 99520610 1001 86380 86390 1
520618 99520618 1001 86380 86390 1
520595 99520595 1001 86380 86390 1
520638 99520638 1001 86380 86390 1
520311 99520311 1001 86380 86390 1
520378 99520378 1001 86380 86390 1
520176 99520176 1001 86380 86390 1
520035 99520035 1001 86380 86390 1
520113 99520113 1001 86380 86390 1
520139 99520139 1001 86380 86390 1
520192 99520192 1001 86380 86390 1
520183 99520183 1001 86380 86390 1
521280 99521280 1001 86380 86390 1
521348 99521348 1001 86380 86390 1
521298 99521298 1001 86380 86390 1
521248 99521248 1001 86380 86390 1
521086 99521086 1001 86380 86390 1
521139 99521139 1001 86380 86390 1
521116 99521116 1001 86380 86390 1
521168 99521168 1001 86380 86390 1
520991 99520991 1001 86380 86390 1
521580 99521580 1001 86380 86390 1
521476 99521476 1001 86380 86390 1
521646 99521646 1001 86380 86390 1
521546 99521546 1001 86380 86390 1
521650 99521650 1001 86380 86390 1
522177 99522177 1001 86380 86390 1
522263 99522263 1001 86380 86390 1
522194 99522194 1001 86380 86390 1
522146 99522146 1001 86380 86390 1
522252 99522252 1001 86380 86390 1
521736 99521736 1001 86380 86390 1
521746 99521746 1001 86380 86390 1
522442 99522442 1001 86380 86390 1
523084 99523084 1001 86380 86390 1
523006 99523006 1001 86380 86390 1
522995 99522995 1001 86380 86390 1
523104 99523104 1001 86380 86390 1
522836 99522836 1001 86380 86390 1
522857 99522857 1001 86380 86390 1
522540 99522540 1001 86380 86390 1
522664 99522664 1001 86380 86390 1
523273 99523273 1001 86380 86390 1
523263 99523263 1001 86380 86390 1
523238 99523238 1001 86380 86390 1
523150 99523150 1001 86380 86390 1
523253 99523253 1001 86380 86390 1
523942 99523942 1001 86380 86390 1
523798 99523798 1001 86380 86390 1
523815 99523815 1001 86380 86390 1
523540 99523540 1001 86380 86390 1
523329 99523329 1001 86380 86390 1
523460 99523460 1001 86380 86390 1
524078 99524078 1001 86380 86390 1
524709 99524709 1001 86380 86390 1
524753 99524753 1001 86380 86390 1
524313 99524313 1001 86380 86390 1
524356 99524356 1001 86380 86390 1
525407 99525407 1001 86380 86390 1
525512 99525512 1001 86380 86390 1
525461 99525461 1001 86380 86390 1
525224 99525224 1001 86380 86390 1
525198 99525198 1001 86380 86390 1
525354 99525354 1001 86380 86390 1
525200 99525200 1001 86380 86390 1
525321 99525321 1001 86380 86390 1
525016 99525016 1001 86380 86390 1
525030 99525030 1001 86380 86390 1
525121 99525121 1001 86380 86390 1
524981 99524981 1001 86380 86390 1
525141 99525141 1001 86380 86390 1
525750 99525750 1001 86380 86390 1
525714 99525714 1001 86380 86390 1
525768 99525768 1001 86380 86390 1
525719 99525719 1001 86380 86390 1
525642 99525642 1001 86380 86390 1
526313 99526313 1001 86380 86390 1
526288 99526288 1001 86380 86390 1
526226 99526226 1001 86380 86390 1
526023 99526023 1001 86380 86390 1
526052 99526052 1001 86380 86390 1
526183 99526183 1001 86380 86390 1
526029 99526029 1001 86380 86390 1
526058 99526058 1001 86380 86390 1
526204 99526204 1001 86380 86390 1
525844 99525844 1001 86380 86390 1
525978 99525978 1001 86380 86390 1
526604 99526604 1001 86380 86390 1
527057 99527057 1001 86380 86390 1
527110 99527110 1001 86380 86390 1
527139 99527139 1001 86380 86390 1
526914 99526914 1001 86380 86390 1
526884 99526884 1001 86380 86390 1
526847 99526847 1001 86380 86390 1
527029 99527029 1001 86380 86390 1
526732 99526732 1001 86380 86390 1
526736 99526736 1001 86380 86390 1
526750 99526750 1001 86380 86390 1
527419 99527419 1001 86380 86390 1
527309 99527309 1001 86380 86390 1
527909 99527909 1001 86380 86390 1
527961 99527961 1001 86380 86390 1
527880 99527880 1001 86380 86390 1
527692 99527692 1001 86380 86390 1
527693 99527693 1001 86380 86390 1
527748 99527748 1001 86380 86390 1
527840 99527840 1001 86380 86390 1
527496 99527496 1001 86380 86390 1
527587 99527587 1001 86380 86390 1
527614 99527614 1001 86380 86390 1
527538 99527538 1001 86380 86390 1
528257 99528257 1001 86380 86390 1
528246 99528246 1001 86380 86390 1
528198 99528198 1001 86380 86390 1
528147 99528147 1001 86380 86390 1
528266 99528266 1001 86380 86390 1
528734 99528734 1001 86380 86390 1
528865 99528865 1001 86380 86390 1
528821 99528821 1001 86380 86390 1
528860 99528860 1001 86380 86390 1
528863 99528863 1001 86380 86390 1
528618 99528618 1001 86380 86390 1
528528 99528528 1001 86380 86390 1
528624 99528624 1001 86380 86390 1
528437 99528437 1001 86380 86390 1
528464 99528464 1001 86380 86390 1
528426 99528426 1001 86380 86390 1
529084 99529084 1001 86380 86390 1
529089 99529089 1001 86380 86390 1
529065 99529065 1001 86380 86390 1
529577 99529577 1001 86380 86390 1
529643 99529643 1001 86380 86390 1
529528 99529528 1001 86380 86390 1
529343 99529343 1001 86380 86390 1
529319 99529319 1001 86380 86390 1
529372 99529372 1001 86380 86390 1
529468 99529468 1001 86380 86390 1
529254 99529254 1001 86380 86390 1
529307 99529307 1001 86380 86390 1
529218 99529218 1001 86380 86390 1
529231 99529231 1001 86380 86390 1
529115 99529115 1001 86380 86390 1
529925 99529925 1001 86380 86390 1
530445 99530445 1001 86380 86390 1
530488 99530488 1001 86380 86390 1
530206 99530206 1001 86380 86390 1
530197 99530197 1001 86380 86390 1
530339 99530339 1001 86380 86390 1
530201 99530201 1001 86380 86390 1
530344 99530344 1001 86380 86390 1
530218 99530218 1001 86380 86390 1
530283 99530283 1001 86380 86390 1
529951 99529951 1001 86380 86390 1
530739 99530739 1001 86380 86390 1
530727 99530727 1001 86380 86390 1
531211 99531211 1001 86380 86390 1
530998 99530998 1001 86380 86390 1
530945 99530945 1001 86380 86390 1
530792 99530792 1001 86380 86390 1
530780 99530780 1001 86380 86390 1
530898 99530898 1001 86380 86390 1
531497 99531497 1001 86380 86390 1
531510 99531510 1001 86380 86390 1
531487 99531487 1001 86380 86390 1
531438 99531438 1001 86380 86390 1
531796 99531796 1001 86380 86390 1
531985 99531985 1001 86380 86390 1
531652 99531652 1001 86380 86390 1
531737 99531737 1001 86380 86390 1
531750 99531750 1001 86380 86390 1
531648 99531648 1001 86380 86390 1
532320 99532320 1001 86380 86390 1
532297 99532297 1001 86380 86390 1
532388 99532388 1001 86380 86390 1
532219 99532219 1001 86380 86390 1
532377 99532377 1001 86380 86390 1
532301 99532301 1001 86380 86390 1
532392 99532392 1001 86380 86390 1
532212 99532212 1001 86380 86390 1
532291 99532291 1001 86380 86390 1
532845 99532845 1001 86380 86390 1
532873 99532873 1001 86380 86390 1
532674 99532674 1001 86380 86390 1
532757 99532757 1001 86380 86390 1
532466 99532466 1001 86380 86390 1
532558 99532558 1001 86380 86390 1
532552 99532552 1001 86380 86390 1
533135 99533135 1001 86380 86390 1
533088 99533088 1001 86380 86390 1
533698 99533698 1001 86380 86390 1
533713 99533713 1001 86380 86390 1
533714 99533714 1001 86380 86390 1
533806 99533806 1001 86380 86390 1
533549 99533549 1001 86380 86390 1
533531 99533531 1001 86380 86390 1
533279 99533279 1001 86380 86390 1
533270 99533270 1001 86380 86390 1
533260 99533260 1001 86380 86390 1
533972 99533972 1001 86380 86390 1
534003 99534003 1001 86380 86390 1
534016 99534016 1001 86380 86390 1
533992 99533992 1001 86380 86390 1
533984 99533984 1001 86380 86390 1
534506 99534506 1001 86380 86390 1
534508 99534508 1001 86380 86390 1
534663 99534663 1001 86380 86390 1
534577 99534577 1001 86380 86390 1
534605 99534605 1001 86380 86390 1
534286 99534286 1001 86380 86390 1
534352 99534352 1001 86380 86390 1
534380 99534380 1001 86380 86390 1
534381 99534381 1001 86380 86390 1
534408 99534408 1001 86380 86390 1
534437 99534437 1001 86380 86390 1
534308 99534308 1001 86380 86390 1
534261 99534261 1001 86380 86390 1
534124 99534124 1001 86380 86390 1
534163 99534163 1001 86380 86390 1
534202 99534202 1001 86380 86390 1
534268 99534268 1001 86380 86390 1
534715 99534715 1001 86380 86390 1
534887 99534887 1001 86380 86390 1
534888 99534888 1001 86380 86390 1
535409 99535409 1001 86380 86390 1
535414 99535414 1001 86380 86390 1
535416 99535416 1001 86380 86390 1
535202 99535202 1001 86380 86390 1
535185 99535185 1001 86380 86390 1
535173 99535173 1001 86380 86390 1
535225 99535225 1001 86380 86390 1
535264 99535264 1001 86380 86390 1
535226 99535226 1001 86380 86390 1
534995 99534995 1001 86380 86390 1
535000 99535000 1001 86380 86390 1
535638 99535638 1001 86380 86390 1
536172 99536172 1001 86380 86390 1
536279 99536279 1001 86380 86390 1
535934 99535934 1001 86380 86390 1
535858 99535858 1001 86380 86390 1
535773 99535773 1001 86380 86390 1
536498 99536498 1001 86380 86390 1
536538 99536538 1001 86380 86390 1
536527 99536527 1001 86380 86390 1
537158 99537158 1001 86380 86390 1
536756 99536756 1001 86380 86390 1
536939 99536939 1001 86380 86390 1
536889 99536889 1001 86380 86390 1
536891 99536891 1001 86380 86390 1
536645 99536645 1001 86380 86390 1
536661 99536661 1001 86380 86390 1
537266 99537266 1001 86380 86390 1
537307 99537307 1001 86380 86390 1
537311 99537311 1001 86380 86390 1
537208 99537208 1001 86380 86390 1
537224 99537224 1001 86380 86390 1
537986 99537986 1001 86380 86390 1
537975 99537975 1001 86380 86390 1
537595 99537595 1001 86380 86390 1
537679 99537679 1001 86380 86390 1
537421 99537421 1001 86380 86390 1
537512 99537512 1001 86380 86390 1
537369 99537369 1001 86380 86390 1
537442 99537442 1001 86380 86390 1
538082 99538082 1001 86380 86390 1
538109 99538109 1001 86380 86390 1
538674 99538674 1001 86380 86390 1
538667 99538667 1001 86380 86390 1
538735 99538735 1001 86380 86390 1
538585 99538585 1001 86380 86390 1
538460 99538460 1001 86380 86390 1
538349 99538349 1001 86380 86390 1
538208 99538208 1001 86380 86390 1
538211 99538211 1001 86380 86390 1
538279 99538279 1001 86380 86390 1
538254 99538254 1001 86380 86390 1
538215 99538215 1001 86380 86390 1
538281 99538281 1001 86380 86390 1
538996 99538996 1001 86380 86390 1
538868 99538868 1001 86380 86390 1
538860 99538860 1001 86380 86390 1
539488 99539488 1001 86380 86390 1
539540 99539540 1001 86380 86390 1
539611 99539611 1001 86380 86390 1
539261 99539261 1001 86380 86390 1
539357 99539357 1001 86380 86390 1
539396 99539396 1001 86380 86390 1
539101 99539101 1001 86380 86390 1
539221 99539221 1001 86380 86390 1
539079 99539079 1001 86380 86390 1
539041 99539041 1001 86380 86390 1
539122 99539122 1001 86380 86390 1
539744 99539744 1001 86380 86390 1
539757 99539757 1001 86380 86390 1
539801 99539801 1001 86380 86390 1
539802 99539802 1001 86380 86390 1
539713 99539713 1001 86380 86390 1
540442 99540442 1001 86380 86390 1
540268 99540268 1001 86380 86390 1
540306 99540306 1001 86380 86390 1
540236 99540236 1001 86380 86390 1
540251 99540251 1001 86380 86390 1
540162 99540162 1001 86380 86390 1
540204 99540204 1001 86380 86390 1
540248 99540248 1001 86380 86390 1
539954 99539954 1001 86380 86390 1
539869 99539869 1001 86380 86390 1
539949 99539949 1001 86380 86390 1
540550 99540550 1001 86380 86390 1
540605 99540605 1001 86380 86390 1
540580 99540580 1001 86380 86390 1
541154 99541154 1001 86380 86390 1
541172 99541172 1001 86380 86390 1
541211 99541211 1001 86380 86390 1
541186 99541186 1001 86380 86390 1
541175 99541175 1001 86380 86390 1
540971 99540971 1001 86380 86390 1
541066 99541066 1001 86380 86390 1
541041 99541041 1001 86380 86390 1
540952 99540952 1001 86380 86390 1
540927 99540927 1001 86380 86390 1
541070 99541070 1001 86380 86390 1
540917 99540917 1001 86380 86390 1
540765 99540765 1001 86380 86390 1
540779 99540779 1001 86380 86390 1
540823 99540823 1001 86380 86390 1
540681 99540681 1001 86380 86390 1
540814 99540814 1001 86380 86390 1
541312 99541312 1001 86380 86390 1
542094 99542094 1001 86380 86390 1
541852 99541852 1001 86380 86390 1
541790 99541790 1001 86380 86390 1
541910 99541910 1001 86380 86390 1
541718 99541718 1001 86380 86390 1
541518 99541518 1001 86380 86390 1
541508 99541508 1001 86380 86390 1
542190 99542190 1001 86380 86390 1
542909 99542909 1001 86380 86390 1
542591 99542591 1001 86380 86390 1
542366 99542366 1001 86380 86390 1
542498 99542498 1001 86380 86390 1
542955 99542955 1001 86380 86390 1
543103 99543103 1001 86380 86390 1
543084 99543084 1001 86380 86390 1
543736 99543736 1001 86380 86390 1
543646 99543646 1001 86380 86390 1
543687 99543687 1001 86380 86390 1
543573 99543573 1001 86380 86390 1
543753 99543753 1001 86380 86390 1
543376 99543376 1001 86380 86390 1
543407 99543407 1001 86380 86390 1
543383 99543383 1001 86380 86390 1
543192 99543192 1001 86380 86390 1
543875 99543875 1001 86380 86390 1
543905 99543905 1001 86380 86390 1
543828 99543828 1001 86380 86390 1
543856 99543856 1001 86380 86390 1
544565 99544565 1001 86380 86390 1
544479 99544479 1001 86380 86390 1
544353 99544353 1001 86380 86390 1
544393 99544393 1001 86380 86390 1
544331 99544331 1001 86380 86390 1
544222 99544222 1001 86380 86390 1
544059 99544059 1001 86380 86390 1
544156 99544156 1001 86380 86390 1
544661 99544661 1001 86380 86390 1
544677 99544677 1001 86380 86390 1
544656 99544656 1001 86380 86390 1
407806 375 1001 19920 20637 1
528576 872 1002 64750 71431 1
400104 99400104 1001 86380 86390 1
400109 99400109 1001 86380 86390 1
400354 99400354 1001 86380 86390 1
400359 99400359 1001 86380 86390 1
400496 99400496 1001 86380 86390 1
400323 99400323 1001 86380 86390 1
400419 99400419 1001 86380 86390 1
400695 99400695 1001 86380 86390 1
400733 99400733 1001 86380 86390 1
400742 99400742 1001 86380 86390 1
400908 99400908 1001 86380 86390 1
400859 99400859 1001 86380 86390 1
401284 99401284 1001 86380 86390 1
401343 99401343 1001 86380 86390 1
401543 99401543 1001 86380 86390 1
401888 99401888 1001 86380 86390 1
402061 99402061 1001 86380 86390 1
401974 99401974 1001 86380 86390 1
401976 99401976 1001 86380 86390 1
402346 99402346 1001 86380 86390 1
402476 99402476 1001 86380 86390 1
402580 99402580 1001 86380 86390 1
402569 99402569 1001 86380 86390 1
402599 99402599 1001 86380 86390 1
402710 99402710 1001 86380 86390 1
402921 99402921 1001 86380 86390 1
403249 99403249 1001 86380 86390 1
403222 99403222 1001 86380 86390 1
403660 99403660 1001 86380 86390 1
403735 99403735 1001 86380 86390 1
403837 99403837 1001 86380 86390 1
403894 99403894 1001 86380 86390 1
404052 99404052 1001 86380 86390 1
404119 99404119 1001 86380 86390 1
404122 99404122 1001 86380 86390 1
404071 99404071 1001 86380 86390 1
404295 99404295 1001 86380 86390 1
404512 99404512 1001 86380 86390 1
404595 99404595 1001 86380 86390 1
404735 99404735 1001 86380 86390 1
404738 99404738 1001 86380 86390 1
404901 99404901 1001 86380 86390 1
404856 99404856 1001 86380 86390 1
404978 99404978 1001 86380 86390 1
405120 99405120 1001 86380 86390 1
405408 99405408 1001 86380 86390 1
405412 99405412 1001 86380 86390 1
405467 99405467 1001 86380 86390 1
405431 99405431 1001 86380 86390 1
405474 99405474 1001 86380 86390 1
405693 99405693 1001 86380 86390 1
405835 99405835 1001 86380 86390 1
405863 99405863 1001 86380 86390 1
405978 99405978 1001 86380 86390 1
406157 99406157 1001 86380 86390 1
406226 99406226 1001 86380 86390 1
406255 99406255 1001 86380 86390 1
406348 99406348 1001 86380 86390 1
406421 99406421 1001 86380 86390 1
406473 99406473 1001 86380 86390 1
406630 99406630 1001 86380 86390 1
406700 99406700 1001 86380 86390 1
406728 99406728 1001 86380 86390 1
407095 99407095 1001 86380 86390 1
407065 99407065 1001 86380 86390 1
407078 99407078 1001 86380 86390 1
407224 99407224 1001 86380 86390 1
407425 99407425 1001 86380 86390 1
407817 99407817 1001 86380 86390 1
407965 99407965 1001 86380 86390 1
408083 99408083 1001 86380 86390 1
407993 99407993 1001 86380 86390 1
408421 99408421 1001 86380 86390 1
408606 99408606 1001 86380 86390 1
408799 99408799 1001 86380 86390 1
409075 99409075 1001 86380 86390 1
409113 99409113 1001 86380 86390 1
409257 99409257 1001 86380 86390 1
409318 99409318 1001 86380 86390 1
409587 99409587 1001 86380 86390 1
409546 99409546 1001 86380 86390 1
409571 99409571 1001 86380 86390 1
409809 99409809 1001 86380 86390 1
409950 99409950 1001 86380 86390 1
409916 99409916 1001 86380 86390 1
410401 99410401 1001 86380 86390 1
410788 99410788 1001 86380 86390 1
410875 99410875 1001 86380 86390 1
411173 99411173 1001 86380 86390 1
411167 99411167 1001 86380 86390 1
411412 99411412 1001 86380 86390 1
411379 99411379 1001 86380 86390 1
411738 99411738 1001 86380 86390 1
411778 99411778 1001 86380 86390 1
411782 99411782 1001 86380 86390 1
411904 99411904 1001 86380 86390 1
412168 99412168 1001 86380 86390 1
412133 99412133 1001 86380 86390 1
412193 99412193 1001 86380 86390 1
412403 99412403 1001 86380 86390 1
413635 99413635 1001 86380 86390 1
413500 99413500 1001 86380 86390 1
413385 99413385 1001 86380 86390 1
413387 99413387 1001 86380 86390 1
413398 99413398 1001 86380 86390 1
413542 99413542 1001 86380 86390 1
413146 99413146 1001 86380 86390 1
412697 99412697 1001 86380 86390 1
412529 99412529 1001 86380 86390 1
412855 99412855 1001 86380 86390 1
412659 99412659 1001 86380 86390 1
413956 99413956 1001 86380 86390 1
414067 99414067 1001 86380 86390 1
414068 99414068 1001 86380 86390 1
413709 99413709 1001 86380 86390 1
413964 99413964 1001 86380 86390 1
415161 99415161 1001 86380 86390 1
414740 99414740 1001 86380 86390 1
414779 99414779 1001 86380 86390 1
414515 99414515 1001 86380 86390 1
414886 99414886 1001 86380 86390 1
414909 99414909 1001 86380 86390 1
414170 99414170 1001 86380 86390 1
414493 99414493 1001 86380 86390 1
414196 99414196 1001 86380 86390 1
414220 99414220 1001 86380 86390 1
415559 99415559 1001 86380 86390 1
415564 99415564 1001 86380 86390 1
415440 99415440 1001 86380 86390 1
415409 99415409 1001 86380 86390 1
415718 99415718 1001 86380 86390 1
416952 99416952 1001 86380 86390 1
416957 99416957 1001 86380 86390 1
416346 99416346 1001 86380 86390 1
416192 99416192 1001 86380 86390 1
415991 99415991 1001 86380 86390 1
415899 99415899 1001 86380 86390 1
417080 99417080 1001 86380 86390 1
417111 99417111 1001 86380 86390 1
417425 99417425 1001 86380 86390 1
417582 99417582 1001 86380 86390 1
417533 99417533 1001 86380 86390 1
418585 99418585 1001 86380 86390 1
418218 99418218 1001 86380 86390 1
418187 99418187 1001 86380 86390 1
418412 99418412 1001 86380 86390 1
417735 99417735 1001 86380 86390 1
417916 99417916 1001 86380 86390 1
417715 99417715 1001 86380 86390 1
417872 99417872 1001 86380 86390 1
417727 99417727 1001 86380 86390 1
417811 99417811 1001 86380 86390 1
417673 99417673 1001 86380 86390 1
418028 99418028 1001 86380 86390 1
418883 99418883 1001 86380 86390 1
418887 99418887 1001 86380 86390 1
419071 99419071 1001 86380 86390 1
420070 99420070 1001 86380 86390 1
419830 99419830 1001 86380 86390 1
419787 99419787 1001 86380 86390 1
419685 99419685 1001 86380 86390 1
419565 99419565 1001 86380 86390 1
419405 99419405 1001 86380 86390 1
419516 99419516 1001 86380 86390 1
419593 99419593 1001 86380 86390 1
419322 99419322 1001 86380 86390 1
419248 99419248 1001 86380 86390 1
419576 99419576 1001 86380 86390 1
419582 99419582 1001 86380 86390 1
419583 99419583 1001 86380 86390 1
419262 99419262 1001 86380 86390 1
420809 99420809 1001 86380 86390 1
420453 99420453 1001 86380 86390 1
420605 99420605 1001 86380 86390 1
421847 99421847 1001 86380 86390 1
422084 99422084 1001 86380 86390 1
421828 99421828 1001 86380 86390 1
421393 99421393 1001 86380 86390 1
421317 99421317 1001 86380 86390 1
421456 99421456 1001 86380 86390 1
421532 99421532 1001 86380 86390 1
421632 99421632 1001 86380 86390 1
421365 99421365 1001 86380 86390 1
421204 99421204 1001 86380 86390 1
420839 99420839 1001 86380 86390 1
421241 99421241 1001 86380 86390 1
420976 99420976 1001 86380 86390 1
420879 99420879 1001 86380 86390 1
420980 99420980 1001 86380 86390 1
421227 99421227 1001 86380 86390 1
421096 99421096 1001 86380 86390 1
422473 99422473 1001 86380 86390 1
423395 99423395 1001 86380 86390 1
423525 99423525 1001 86380 86390 1
422987 99422987 1001 86380 86390 1
422852 99422852 1001 86380 86390 1
422539 99422539 1001 86380 86390 1
422579 99422579 1001 86380 86390 1
422841 99422841 1001 86380 86390 1
422693 99422693 1001 86380 86390 1
424067 99424067 1001 86380 86390 1
423970 99423970 1001 86380 86390 1
423998 99423998 1001 86380 86390 1
425233 99425233 1001 86380 86390 1
425063 99425063 1001 86380 86390 1
425184 99425184 1001 86380 86390 1
424782 99424782 1001 86380 86390 1
424642 99424642 1001 86380 86390 1
424732 99424732 1001 86380 86390 1
424910 99424910 1001 86380 86390 1
424943 99424943 1001 86380 86390 1
424635 99424635 1001 86380 86390 1
424796 99424796 1001 86380 86390 1
425003 99425003 1001 86380 86390 1
424190 99424190 1001 86380 86390 1
424301 99424301 1001 86380 86390 1
424228 99424228 1001 86380 86390 1
425406 99425406 1001 86380 86390 1
425565 99425565 1001 86380 86390 1
425544 99425544 1001 86380 86390 1
425592 99425592 1001 86380 86390 1
425701 99425701 1001 86380 86390 1
425604 99425604 1001 86380 86390 1
426800 99426800 1001 86380 86390 1
426787 99426787 1001 86380 86390 1
426451 99426451 1001 86380 86390 1
426400 99426400 1001 86380 86390 1
426580 99426580 1001 86380 86390 1
425876 99425876 1001 86380 86390 1
426182 99426182 1001 86380 86390 1
427529 99427529 1001 86380 86390 1
428518 99428518 1001 86380 86390 1
428616 99428616 1001 86380 86390 1
428530 99428530 1001 86380 86390 1
428093 99428093 1001 86380 86390 1
428260 99428260 1001 86380 86390 1
428181 99428181 1001 86380 86390 1
427803 99427803 1001 86380 86390 1
427782 99427782 1001 86380 86390 1
427784 99427784 1001 86380 86390 1
427887 99427887 1001 86380 86390 1
427593 99427593 1001 86380 86390 1
428964 99428964 1001 86380 86390 1
428927 99428927 1001 86380 86390 1
429141 99429141 1001 86380 86390 1
430194 99430194 1001 86380 86390 1
430027 99430027 1001 86380 86390 1
430054 99430054 1001 86380 86390 1
430348 99430348 1001 86380 86390 1
429791 99429791 1001 86380 86390 1
429296 99429296 1001 86380 86390 1
429183 99429183 1001 86380 86390 1
430579 99430579 1001 86380 86390 1
430750 99430750 1001 86380 86390 1
430730 99430730 1001 86380 86390 1
430700 99430700 1001 86380 86390 1
431778 99431778 1001 86380 86390 1
431557 99431557 1001 86380 86390 1
430845 99430845 1001 86380 86390 1
430923 99430923 1001 86380 86390 1
431011 99431011 1001 86380 86390 1
430856 99430856 1001 86380 86390 1
432288 99432288 1001 86380 86390 1
432375 99432375 1001 86380 86390 1
432129 99432129 1001 86380 86390 1
432210 99432210 1001 86380 86390 1
432365 99432365 1001 86380 86390 1
432240 99432240 1001 86380 86390 1
433080 99433080 1001 86380 86390 1
432874 99432874 1001 86380 86390 1
433828 99433828 1001 86380 86390 1
434039 99434039 1001 86380 86390 1
433873 99433873 1001 86380 86390 1
435184 99435184 1001 86380 86390 1
435114 99435114 1001 86380 86390 1
435096 99435096 1001 86380 86390 1
435239 99435239 1001 86380 86390 1
434708 99434708 1001 86380 86390 1
434877 99434877 1001 86380 86390 1
434339 99434339 1001 86380 86390 1
434401 99434401 1001 86380 86390 1
434201 99434201 1001 86380 86390 1
434173 99434173 1001 86380 86390 1
434561 99434561 1001 86380 86390 1
435457 99435457 1001 86380 86390 1
435458 99435458 1001 86380 86390 1
435870 99435870 1001 86380 86390 1
435585 99435585 1001 86380 86390 1
435664 99435664 1001 86380 86390 1
435755 99435755 1001 86380 86390 1
435675 99435675 1001 86380 86390 1
437090 99437090 1001 86380 86390 1
436959 99436959 1001 86380 86390 1
437093 99437093 1001 86380 86390 1
437099 99437099 1001 86380 86390 1
436548 99436548 1001 86380 86390 1
436710 99436710 1001 86380 86390 1
436462 99436462 1001 86380 86390 1
436078 99436078 1001 86380 86390 1
436221 99436221 1001 86380 86390 1
436247 99436247 1001 86380 86390 1
436234 99436234 1001 86380 86390 1
436308 99436308 1001 86380 86390 1
437245 99437245 1001 86380 86390 1
300000 99300000 1001 86380 86390 1
300576 99300576 1001 86380 86390 1
300660 99300660 1001 86380 86390 1
300674 99300674 1001 86380 86390 1
300715 99300715 1001 86380 86390 1
300462 99300462 1001 86380 86390 1
300387 99300387 1001 86380 86390 1
300240 99300240 1001 86380 86390 1
300177 99300177 1001 86380 86390 1
300259 99300259 1001 86380 86390 1
300863 99300863 1001 86380 86390 1
301354 99301354 1001 86380 86390 1
301483 99301483 1001 86380 86390 1
301459 99301459 1001 86380 86390 1
301359 99301359 1001 86380 86390 1
301147 99301147 1001 86380 86390 1
301015 99301015 1001 86380 86390 1
300937 99300937 1001 86380 86390 1
301120 99301120 1001 86380 86390 1
300991 99300991 1001 86380 86390 1
301095 99301095 1001 86380 86390 1
301044 99301044 1001 86380 86390 1
301136 99301136 1001 86380 86390 1
300971 99300971 1001 86380 86390 1
300958 99300958 1001 86380 86390 1
301738 99301738 1001 86380 86390 1
301666 99301666 1001 86380 86390 1
302260 99302260 1001 86380 86390 1
302138 99302138 1001 86380 86390 1
302132 99302132 1001 86380 86390 1
301954 99301954 1001 86380 86390 1
301894 99301894 1001 86380 86390 1
302547 99302547 1001 86380 86390 1
302580 99302580 1001 86380 86390 1
302400 99302400 1001 86380 86390 1
302466 99302466 1001 86380 86390 1
303067 99303067 1001 86380 86390 1
303058 99303058 1001 86380 86390 1
302874 99302874 1001 86380 86390 1
302964 99302964 1001 86380 86390 1
302942 99302942 1001 86380 86390 1
302904 99302904 1001 86380 86390 1
302853 99302853 1001 86380 86390 1
302803 99302803 1001 86380 86390 1
302949 99302949 1001 86380 86390 1
302600 99302600 1001 86380 86390 1
302758 99302758 1001 86380 86390 1
302785 99302785 1001 86380 86390 1
302748 99302748 1001 86380 86390 1
303399 99303399 1001 86380 86390 1
303259 99303259 1001 86380 86390 1
303311 99303311 1001 86380 86390 1
303247 99303247 1001 86380 86390 1
303222 99303222 1001 86380 86390 1
303317 99303317 1001 86380 86390 1
303241 99303241 1001 86380 86390 1
304022 99304022 1001 86380 86390 1
304031 99304031 1001 86380 86390 1
303969 99303969 1001 86380 86390 1
303662 99303662 1001 86380 86390 1
303664 99303664 1001 86380 86390 1
303654 99303654 1001 86380 86390 1
303694 99303694 1001 86380 86390 1
303749 99303749 1001 86380 86390 1
303531 99303531 1001 86380 86390 1
303430 99303430 1001 86380 86390 1
303576 99303576 1001 86380 86390 1
303617 99303617 1001 86380 86390 1
304238 99304238 1001 86380 86390 1
303413 99303413 1001 86380 86390 1
304048 99304048 1001 86380 86390 1
304143 99304143 1001 86380 86390 1
304211 99304211 1001 86380 86390 1
304055 99304055 1001 86380 86390 1
304856 99304856 1001 86380 86390 1
304797 99304797 1001 86380 86390 1
304833 99304833 1001 86380 86390 1
304834 99304834 1001 86380 86390 1
304802 99304802 1001 86380 86390 1
304674 99304674 1001 86380 86390 1
304778 99304778 1001 86380 86390 1
304666 99304666 1001 86380 86390 1
304655 99304655 1001 86380 86390 1
304251 99304251 1001 86380 86390 1
304281 99304281 1001 86380 86390 1
304346 99304346 1001 86380 86390 1
304895 99304895 1001 86380 86390 1
304923 99304923 1001 86380 86390 1
304952 99304952 1001 86380 86390 1
304914 99304914 1001 86380 86390 1
305509 99305509 1001 86380 86390 1
305352 99305352 1001 86380 86390 1
305433 99305433 1001 86380 86390 1
305452 99305452 1001 86380 86390 1
305296 99305296 1001 86380 86390 1
305198 99305198 1001 86380 86390 1
500051 99500051 1001 86380 86390 1
500182 99500182 1001 86380 86390 1
500184 99500184 1001 86380 86390 1
500008 99500008 1001 86380 86390 1
500700 99500700 1001 86380 86390 1
500740 99500740 1001 86380 86390 1
500792 99500792 1001 86380 86390 1
500668 99500668 1001 86380 86390 1
500810 99500810 1001 86380 86390 1
500569 99500569 1001 86380 86390 1
500496 99500496 1001 86380 86390 1
500434 99500434 1001 86380 86390 1
500527 99500527 1001 86380 86390 1
500364 99500364 1001 86380 86390 1
500198 99500198 1001 86380 86390 1
500227 99500227 1001 86380 86390 1
500346 99500346 1001 86380 86390 1
500830 99500830 1001 86380 86390 1
501551 99501551 1001 86380 86390 1
501607 99501607 1001 86380 86390 1
501481 99501481 1001 86380 86390 1
501560 99501560 1001 86380 86390 1
501414 99501414 1001 86380 86390 1
501420 99501420 1001 86380 86390 1
501109 99501109 1001 86380 86390 1
501175 99501175 1001 86380 86390 1
501033 99501033 1001 86380 86390 1
501050 99501050 1001 86380 86390 1
501194 99501194 1001 86380 86390 1
501199 99501199 1001 86380 86390 1
501733 99501733 1001 86380 86390 1
501785 99501785 1001 86380 86390 1
501642 99501642 1001 86380 86390 1
501748 99501748 1001 86380 86390 1
501764 99501764 1001 86380 86390 1
502338 99502338 1001 86380 86390 1
502437 99502437 1001 86380 86390 1
502283 99502283 1001 86380 86390 1
502461 99502461 1001 86380 86390 1
502056 99502056 1001 86380 86390 1
502251 99502251 1001 86380 86390 1
502226 99502226 1001 86380 86390 1
502140 99502140 1001 86380 86390 1
501897 99501897 1001 86380 86390 1
502020 99502020 1001 86380 86390 1
501944 99501944 1001 86380 86390 1
501882 99501882 1001 86380 86390 1
502632 99502632 1001 86380 86390 1
502569 99502569 1001 86380 86390 1
502583 99502583 1001 86380 86390 1
502635 99502635 1001 86380 86390 1
502520 99502520 1001 86380 86390 1
502546 99502546 1001 86380 86390 1
502471 99502471 1001 86380 86390 1
503273 99503273 1001 86380 86390 1
503226 99503226 1001 86380 86390 1
503098 99503098 1001 86380 86390 1
503078 99503078 1001 86380 86390 1
502966 99502966 1001 86380 86390 1
502715 99502715 1001 86380 86390 1
502805 99502805 1001 86380 86390 1
502794 99502794 1001 86380 86390 1
502837 99502837 1001 86380 86390 1
503315 99503315 1001 86380 86390 1
503305 99503305 1001 86380 86390 1
503449 99503449 1001 86380 86390 1
503453 99503453 1001 86380 86390 1
503351 99503351 1001 86380 86390 1
503943 99503943 1001 86380 86390 1
503920 99503920 1001 86380 86390 1
503901 99503901 1001 86380 86390 1
503773 99503773 1001 86380 86390 1
503838 99503838 1001 86380 86390 1
503840 99503840 1001 86380 86390 1
503842 99503842 1001 86380 86390 1
503527 99503527 1001 86380 86390 1
503657 99503657 1001 86380 86390 1
503611 99503611 1001 86380 86390 1
503663 99503663 1001 86380 86390 1
503586 99503586 1001 86380 86390 1
504181 99504181 1001 86380 86390 1
504127 99504127 1001 86380 86390 1
504881 99504881 1001 86380 86390 1
504833 99504833 1001 86380 86390 1
504925 99504925 1001 86380 86390 1
504850 99504850 1001 86380 86390 1
504854 99504854 1001 86380 86390 1
504687 99504687 1001 86380 86390 1
504637 99504637 1001 86380 86390 1
504589 99504589 1001 86380 86390 1
504718 99504718 1001 86380 86390 1
504725 99504725 1001 86380 86390 1
504483 99504483 1001 86380 86390 1
504523 99504523 1001 86380 86390 1
504981 99504981 1001 86380 86390 1
505137 99505137 1001 86380 86390 1
505127 99505127 1001 86380 86390 1
505067 99505067 1001 86380 86390 1
504977 99504977 1001 86380 86390 1
505710 99505710 1001 86380 86390 1
505674 99505674 1001 86380 86390 1
505554 99505554 1001 86380 86390 1
505490 99505490 1001 86380 86390 1
505229 99505229 1001 86380 86390 1
505311 99505311 1001 86380 86390 1
505169 99505169 1001 86380 86390 1
505210 99505210 1001 86380 86390 1
505341 99505341 1001 86380 86390 1
505161 99505161 1001 86380 86390 1
505901 99505901 1001 86380 86390 1
505890 99505890 1001 86380 86390 1
505878 99505878 1001 86380 86390 1
506484 99506484 1001 86380 86390 1
506500 99506500 1001 86380 86390 1
506586 99506586 1001 86380 86390 1
506414 99506414 1001 86380 86390 1
506415 99506415 1001 86380 86390 1
506558 99506558 1001 86380 86390 1
506227 99506227 1001 86380 86390 1
506372 99506372 1001 86380 86390 1
506247 99506247 1001 86380 86390 1
506107 99506107 1001 86380 86390 1
506007 99506007 1001 86380 86390 1
506100 99506100 1001 86380 86390 1
506062 99506062 1001 86380 86390 1
506735 99506735 1001 86380 86390 1
507274 99507274 1001 86380 86390 1
507405 99507405 1001 86380 86390 1
507366 99507366 1001 86380 86390 1
507226 99507226 1001 86380 86390 1
507049 99507049 1001 86380 86390 1
507156 99507156 1001 86380 86390 1
506854 99506854 1001 86380 86390 1
506882 99506882 1001 86380 86390 1
506885 99506885 1001 86380 86390 1
506861 99506861 1001 86380 86390 1
507523 99507523 1001 86380 86390 1
508139 99508139 1001 86380 86390 1
508037 99508037 1001 86380 86390 1
508001 99508001 1001 86380 86390 1
507632 99507632 1001 86380 86390 1
507633 99507633 1001 86380 86390 1
507781 99507781 1001 86380 86390 1
507834 99507834 1001 86380 86390 1
508362 99508362 1001 86380 86390 1
508314 99508314 1001 86380 86390 1
508354 99508354 1001 86380 86390 1
508386 99508386 1001 86380 86390 1
508965 99508965 1001 86380 86390 1
508980 99508980 1001 86380 86390 1
508893 99508893 1001 86380 86390 1
508984 99508984 1001 86380 86390 1
509011 99509011 1001 86380 86390 1
508846 99508846 1001 86380 86390 1
508576 99508576 1001 86380 86390 1
508658 99508658 1001 86380 86390 1
508646 99508646 1001 86380 86390 1
509244 99509244 1001 86380 86390 1
509129 99509129 1001 86380 86390 1
509105 99509105 1001 86380 86390 1
509225 99509225 1001 86380 86390 1
509759 99509759 1001 86380 86390 1
509553 99509553 1001 86380 86390 1
509618 99509618 1001 86380 86390 1
509518 99509518 1001 86380 86390 1
509674 99509674 1001 86380 86390 1
509676 99509676 1001 86380 86390 1
509562 99509562 1001 86380 86390 1
509578 99509578 1001 86380 86390 1
509424 99509424 1001 86380 86390 1
509349 99509349 1001 86380 86390 1
509376 99509376 1001 86380 86390 1
509950 99509950 1001 86380 86390 1
510724 99510724 1001 86380 86390 1
510699 99510699 1001 86380 86390 1
510703 99510703 1001 86380 86390 1
510541 99510541 1001 86380 86390 1
510715 99510715 1001 86380 86390 1
510533 99510533 1001 86380 86390 1
510571 99510571 1001 86380 86390 1
510434 99510434 1001 86380 86390 1
510390 99510390 1001 86380 86390 1
510178 99510178 1001 86380 86390 1
510282 99510282 1001 86380 86390 1
510218 99510218 1001 86380 86390 1
510296 99510296 1001 86380 86390 1
510309 99510309 1001 86380 86390 1
510299 99510299 1001 86380 86390 1
510750 99510750 1001 86380 86390 1
510868 99510868 1001 86380 86390 1
510857 99510857 1001 86380 86390 1
510729 99510729 1001 86380 86390 1
510860 99510860 1001 86380 86390 1
510758 99510758 1001 86380 86390 1
510823 99510823 1001 86380 86390 1
510875 99510875 1001 86380 86390 1
511518 99511518 1001 86380 86390 1
511483 99511483 1001 86380 86390 1
511542 99511542 1001 86380 86390 1
511545 99511545 1001 86380 86390 1
511475 99511475 1001 86380 86390 1
511501 99511501 1001 86380 86390 1
511169 99511169 1001 86380 86390 1
511078 99511078 1001 86380 86390 1
510976 99510976 1001 86380 86390 1
511095 99511095 1001 86380 86390 1
510942 99510942 1001 86380 86390 1
511137 99511137 1001 86380 86390 1
511563 99511563 1001 86380 86390 1
511656 99511656 1001 86380 86390 1
511595 99511595 1001 86380 86390 1
511673 99511673 1001 86380 86390 1
511613 99511613 1001 86380 86390 1
511614 99511614 1001 86380 86390 1
512345 99512345 1001 86380 86390 1
512294 99512294 1001 86380 86390 1
512359 99512359 1001 86380 86390 1
512206 99512206 1001 86380 86390 1
512260 99512260 1001 86380 86390 1
512288 99512288 1001 86380 86390 1
512375 99512375 1001 86380 86390 1
512150 99512150 1001 86380 86390 1
512029 99512029 1001 86380 86390 1
511840 99511840 1001 86380 86390 1
511892 99511892 1001 86380 86390 1
512406 99512406 1001 86380 86390 1
512552 99512552 1001 86380 86390 1
512583 99512583 1001 86380 86390 1
512401 99512401 1001 86380 86390 1
513015 99513015 1001 86380 86390 1
513184 99513184 1001 86380 86390 1
513084 99513084 1001 86380 86390 1
513100 99513100 1001 86380 86390 1
513050 99513050 1001 86380 86390 1
512668 99512668 1001 86380 86390 1
512644 99512644 1001 86380 86390 1
512735 99512735 1001 86380 86390 1
512762 99512762 1001 86380 86390 1
512737 99512737 1001 86380 86390 1
513388 99513388 1001 86380 86390 1
513234 99513234 1001 86380 86390 1
513957 99513957 1001 86380 86390 1
514022 99514022 1001 86380 86390 1
513774 99513774 1001 86380 86390 1
513646 99513646 1001 86380 86390 1
513698 99513698 1001 86380 86390 1
513765 99513765 1001 86380 86390 1
513727 99513727 1001 86380 86390 1
513690 99513690 1001 86380 86390 1
513678 99513678 1001 86380 86390 1
513641 99513641 1001 86380 86390 1
513436 99513436 1001 86380 86390 1
513481 99513481 1001 86380 86390 1
513510 99513510 1001 86380 86390 1
514498 99514498 1001 86380 86390 1
514447 99514447 1001 86380 86390 1
514454 99514454 1001 86380 86390 1
514300 99514300 1001 86380 86390 1
514909 99514909 1001 86380 86390 1
515028 99515028 1001 86380 86390 1
514992 99514992 1001 86380 86390 1
515542 99515542 1001 86380 86390 1
515569 99515569 1001 86380 86390 1
515647 99515647 1001 86380 86390 1
515519 99515519 1001 86380 86390 1
515545 99515545 1001 86380 86390 1
515528 99515528 1001 86380 86390 1
515300 99515300 1001 86380 86390 1
515352 99515352 1001 86380 86390 1
515291 99515291 1001 86380 86390 1
515837 99515837 1001 86380 86390 1
515800 99515800 1001 86380 86390 1
515712 99515712 1001 86380 86390 1
515822 99515822 1001 86380 86390 1
516490 99516490 1001 86380 86390 1
516467 99516467 1001 86380 86390 1
516327 99516327 1001 86380 86390 1
516164 99516164 1001 86380 86390 1
516272 99516272 1001 86380 86390 1
516223 99516223 1001 86380 86390 1
516013 99516013 1001 86380 86390 1
516026 99516026 1001 86380 86390 1
516703 99516703 1001 86380 86390 1
516511 99516511 1001 86380 86390 1
517171 99517171 1001 86380 86390 1
516968 99516968 1001 86380 86390 1
516995 99516995 1001 86380 86390 1
517061 99517061 1001 86380 86390 1
517984 99517984 1001 86380 86390 1
518090 99518090 1001 86380 86390 1
517987 99517987 1001 86380 86390 1
518146 99518146 1001 86380 86390 1
517815 99517815 1001 86380 86390 1
517921 99517921 1001 86380 86390 1
517619 99517619 1001 86380 86390 1
517697 99517697 1001 86380 86390 1
517749 99517749 1001 86380 86390 1
517737 99517737 1001 86380 86390 1
517647 99517647 1001 86380 86390 1
517674 99517674 1001 86380 86390 1
517587 99517587 1001 86380 86390 1
518850 99518850 1001 86380 86390 1
518915 99518915 1001 86380 86390 1
518842 99518842 1001 86380 86390 1
518592 99518592 1001 86380 86390 1
518596 99518596 1001 86380 86390 1
518663 99518663 1001 86380 86390 1
518512 99518512 1001 86380 86390 1
518500 99518500 1001 86380 86390 1
518574 99518574 1001 86380 86390 1
519103 99519103 1001 86380 86390 1
519184 99519184 1001 86380 86390 1
519048 99519048 1001 86380 86390 1
519165 99519165 1001 86380 86390 1
519637 99519637 1001 86380 86390 1
519722 99519722 1001 86380 86390 1
519672 99519672 1001 86380 86390 1
519609 99519609 1001 86380 86390 1
519404 99519404 1001 86380 86390 1
519593 99519593 1001 86380 86390 1
519302 99519302 1001 86380 86390 1
520476 99520476 1001 86380 86390 1
520515 99520515 1001 86380 86390 1
520369 99520369 1001 86380 86390 1
520047 99520047 1001 86380 86390 1
520066 99520066 1001 86380 86390 1
520105 99520105 1001 86380 86390 1
520691 99520691 1001 86380 86390 1
520830 99520830 1001 86380 86390 1
521329 99521329 1001 86380 86390 1
521369 99521369 1001 86380 86390 1
521375 99521375 1001 86380 86390 1
521144 99521144 1001 86380 86390 1
521140 99521140 1001 86380 86390 1
520968 99520968 1001 86380 86390 1
520959 99520959 1001 86380 86390 1
521038 99521038 1001 86380 86390 1
521633 99521633 1001 86380 86390 1
521478 99521478 1001 86380 86390 1
521587 99521587 1001 86380 86390 1
522242 99522242 1001 86380 86390 1
522179 99522179 1001 86380 86390 1
522210 99522210 1001 86380 86390 1
522055 99522055 1001 86380 86390 1
521887 99521887 1001 86380 86390 1
521915 99521915 1001 86380 86390 1
521716 99521716 1001 86380 86390 1
521747 99521747 1001 86380 86390 1
521695 99521695 1001 86380 86390 1
521878 99521878 1001 86380 86390 1
522406 99522406 1001 86380 86390 1
522342 99522342 1001 86380 86390 1
522324 99522324 1001 86380 86390 1
523017 99523017 1001 86380 86390 1
522953 99522953 1001 86380 86390 1
523091 99523091 1001 86380 86390 1
522932 99522932 1001 86380 86390 1
522877 99522877 1001 86380 86390 1
522841 99522841 1001 86380 86390 1
522671 99522671 1001 86380 86390 1
522660 99522660 1001 86380 86390 1
523222 99523222 1001 86380 86390 1
523743 99523743 1001 86380 86390 1
523773 99523773 1001 86380 86390 1
523891 99523891 1001 86380 86390 1
523576 99523576 1001 86380 86390 1
523732 99523732 1001 86380 86390 1
523660 99523660 1001 86380 86390 1
523441 99523441 1001 86380 86390 1
523416 99523416 1001 86380 86390 1
523365 99523365 1001 86380 86390 1
523406 99523406 1001 86380 86390 1
523381 99523381 1001 86380 86390 1
523451 99523451 1001 86380 86390 1
524048 99524048 1001 86380 86390 1
523972 99523972 1001 86380 86390 1
524131 99524131 1001 86380 86390 1
523993 99523993 1001 86380 86390 1
524135 99524135 1001 86380 86390 1
524719 99524719 1001 86380 86390 1
524599 99524599 1001 86380 86390 1
524677 99524677 1001 86380 86390 1
524627 99524627 1001 86380 86390 1
524409 99524409 1001 86380 86390 1
524517 99524517 1001 86380 86390 1
524505 99524505 1001 86380 86390 1
524442 99524442 1001 86380 86390 1
524405 99524405 1001 86380 86390 1
524380 99524380 1001 86380 86390 1
524524 99524524 1001 86380 86390 1
524382 99524382 1001 86380 86390 1
524177 99524177 1001 86380 86390 1
524178 99524178 1001 86380 86390 1
524334 99524334 1001 86380 86390 1
524335 99524335 1001 86380 86390 1
524194 99524194 1001 86380 86390 1
524351 99524351 1001 86380 86390 1
524316 99524316 1001 86380 86390 1
524821 99524821 1001 86380 86390 1
524851 99524851 1001 86380 86390 1
525443 99525443 1001 86380 86390 1
525395 99525395 1001 86380 86390 1
525579 99525579 1001 86380 86390 1
525503 99525503 1001 86380 86390 1
525381 99525381 1001 86380 86390 1
525304 99525304 1001 86380 86390 1
525243 99525243 1001 86380 86390 1
525311 99525311 1001 86380 86390 1
525086 99525086 1001 86380 86390 1
525752 99525752 1001 86380 86390 1
525641 99525641 1001 86380 86390 1
525760 99525760 1001 86380 86390 1
526257 99526257 1001 86380 86390 1
526234 99526234 1001 86380 86390 1
526068 99526068 1001 86380 86390 1
526016 99526016 1001 86380 86390 1
526018 99526018 1001 86380 86390 1
526060 99526060 1001 86380 86390 1
525836 99525836 1001 86380 86390 1
525994 99525994 1001 86380 86390 1
526511 99526511 1001 86380 86390 1
526602 99526602 1001 86380 86390 1
526474 99526474 1001 86380 86390 1
526463 99526463 1001 86380 86390 1
526424 99526424 1001 86380 86390 1
526516 99526516 1001 86380 86390 1
526508 99526508 1001 86380 86390 1
526598 99526598 1001 86380 86390 1
526988 99526988 1001 86380 86390 1
526636 99526636 1001 86380 86390 1
526639 99526639 1001 86380 86390 1
526705 99526705 1001 86380 86390 1
527415 99527415 1001 86380 86390 1
527369 99527369 1001 86380 86390 1
527400 99527400 1001 86380 86390 1
527973 99527973 1001 86380 86390 1
527560 99527560 1001 86380 86390 1
527659 99527659 1001 86380 86390 1
528194 99528194 1001 86380 86390 1
528197 99528197 1001 86380 86390 1
528738 99528738 1001 86380 86390 1
528755 99528755 1001 86380 86390 1
528809 99528809 1001 86380 86390 1
528685 99528685 1001 86380 86390 1
528660 99528660 1001 86380 86390 1
528641 99528641 1001 86380 86390 1
528511 99528511 1001 86380 86390 1
528525 99528525 1001 86380 86390 1
528565 99528565 1001 86380 86390 1
528460 99528460 1001 86380 86390 1
528474 99528474 1001 86380 86390 1
528964 99528964 1001 86380 86390 1
528929 99528929 1001 86380 86390 1
529060 99529060 1001 86380 86390 1
529690 99529690 1001 86380 86390 1
529666 99529666 1001 86380 86390 1
529539 99529539 1001 86380 86390 1
529718 99529718 1001 86380 86390 1
529354 99529354 1001 86380 86390 1
529399 99529399 1001 86380 86390 1
529520 99529520 1001 86380 86390 1
529392 99529392 1001 86380 86390 1
529184 99529184 1001 86380 86390 1
529244 99529244 1001 86380 86390 1
529196 99529196 1001 86380 86390 1
529779 99529779 1001 86380 86390 1
529812 99529812 1001 86380 86390 1
529865 99529865 1001 86380 86390 1
530529 99530529 1001 86380 86390 1
530354 99530354 1001 86380 86390 1
530302 99530302 1001 86380 86390 1
530214 99530214 1001 86380 86390 1
529959 99529959 1001 86380 86390 1
530120 99530120 1001 86380 86390 1
530138 99530138 1001 86380 86390 1
530736 99530736 1001 86380 86390 1
530615 99530615 1001 86380 86390 1
531292 99531292 1001 86380 86390 1
531178 99531178 1001 86380 86390 1
531294 99531294 1001 86380 86390 1
531191 99531191 1001 86380 86390 1
531257 99531257 1001 86380 86390 1
531367 99531367 1001 86380 86390 1
531013 99531013 1001 86380 86390 1
530789 99530789 1001 86380 86390 1
530767 99530767 1001 86380 86390 1
530782 99530782 1001 86380 86390 1
530822 99530822 1001 86380 86390 1
531496 99531496 1001 86380 86390 1
531449 99531449 1001 86380 86390 1
531463 99531463 1001 86380 86390 1
531401 99531401 1001 86380 86390 1
532104 99532104 1001 86380 86390 1
532015 99532015 1001 86380 86390 1
532032 99532032 1001 86380 86390 1
531937 99531937 1001 86380 86390 1
531812 99531812 1001 86380 86390 1
531994 99531994 1001 86380 86390 1
531650 99531650 1001 86380 86390 1
531793 99531793 1001 86380 86390 1
531771 99531771 1001 86380 86390 1
532281 99532281 1001 86380 86390 1
532324 99532324 1001 86380 86390 1
532248 99532248 1001 86380 86390 1
532407 99532407 1001 86380 86390 1
532675 99532675 1001 86380 86390 1
532782 99532782 1001 86380 86390 1
532733 99532733 1001 86380 86390 1
532428 99532428 1001 86380 86390 1
532416 99532416 1001 86380 86390 1
532560 99532560 1001 86380 86390 1
532577 99532577 1001 86380 86390 1
532526 99532526 1001 86380 86390 1
533679 99533679 1001 86380 86390 1
533827 99533827 1001 86380 86390 1
533839 99533839 1001 86380 86390 1
533701 99533701 1001 86380 86390 1
533499 99533499 1001 86380 86390 1
533476 99533476 1001 86380 86390 1
533508 99533508 1001 86380 86390 1
533352 99533352 1001 86380 86390 1
533430 99533430 1001 86380 86390 1
533876 99533876 1001 86380 86390 1
534430 99534430 1001 86380 86390 1
534448 99534448 1001 86380 86390 1
534237 99534237 1001 86380 86390 1
534186 99534186 1001 86380 86390 1
534225 99534225 1001 86380 86390 1
534817 99534817 1001 86380 86390 1
534862 99534862 1001 86380 86390 1
535385 99535385 1001 86380 86390 1
535483 99535483 1001 86380 86390 1
535386 99535386 1001 86380 86390 1
535391 99535391 1001 86380 86390 1
535355 99535355 1001 86380 86390 1
535243 99535243 1001 86380 86390 1
535244 99535244 1001 86380 86390 1
534956 99534956 1001 86380 86390 1
535047 99535047 1001 86380 86390 1
534961 99534961 1001 86380 86390 1
534951 99534951 1001 86380 86390 1
535068 99535068 1001 86380 86390 1
535549 99535549 1001 86380 86390 1
535658 99535658 1001 86380 86390 1
535712 99535712 1001 86380 86390 1
535623 99535623 1001 86380 86390 1
536308 99536308 1001 86380 86390 1
536212 99536212 1001 86380 86390 1
536035 99536035 1001 86380 86390 1
536023 99536023 1001 86380 86390 1
536064 99536064 1001 86380 86390 1
536437 99536437 1001 86380 86390 1
536426 99536426 1001 86380 86390 1
536521 99536521 1001 86380 86390 1
536447 99536447 1001 86380 86390 1
536753 99536753 1001 86380 86390 1
536913 99536913 1001 86380 86390 1
536784 99536784 1001 86380 86390 1
536771 99536771 1001 86380 86390 1
536760 99536760 1001 86380 86390 1
536664 99536664 1001 86380 86390 1
537199 99537199 1001 86380 86390 1
537322 99537322 1001 86380 86390 1
537297 99537297 1001 86380 86390 1
537851 99537851 1001 86380 86390 1
537669 99537669 1001 86380 86390 1
537576 99537576 1001 86380 86390 1
537993 99537993 1001 86380 86390 1
538170 99538170 1001 86380 86390 1
538105 99538105 1001 86380 86390 1
538133 99538133 1001 86380 86390 1
538185 99538185 1001 86380 86390 1
538661 99538661 1001 86380 86390 1
538715 99538715 1001 86380 86390 1
538790 99538790 1001 86380 86390 1
538580 99538580 1001 86380 86390 1
538375 99538375 1001 86380 86390 1
538381 99538381 1001 86380 86390 1
538231 99538231 1001 86380 86390 1
538948 99538948 1001 86380 86390 1
538874 99538874 1001 86380 86390 1
539590 99539590 1001 86380 86390 1
539451 99539451 1001 86380 86390 1
539594 99539594 1001 86380 86390 1
539548 99539548 1001 86380 86390 1
539486 99539486 1001 86380 86390 1
539243 99539243 1001 86380 86390 1
539386 99539386 1001 86380 86390 1
539303 99539303 1001 86380 86390 1
539292 99539292 1001 86380 86390 1
539211 99539211 1001 86380 86390 1
539084 99539084 1001 86380 86390 1
539742 99539742 1001 86380 86390 1
539746 99539746 1001 86380 86390 1
539656 99539656 1001 86380 86390 1
539701 99539701 1001 86380 86390 1
539806 99539806 1001 86380 86390 1
540385 99540385 1001 86380 86390 1
540170 99540170 1001 86380 86390 1
540029 99540029 1001 86380 86390 1
539953 99539953 1001 86380 86390 1
539851 99539851 1001 86380 86390 1
539919 99539919 1001 86380 86390 1
539972 99539972 1001 86380 86390 1
540556 99540556 1001 86380 86390 1
540629 99540629 1001 86380 86390 1
541114 99541114 1001 86380 86390 1
541153 99541153 1001 86380 86390 1
541177 99541177 1001 86380 86390 1
540869 99540869 1001 86380 86390 1
540706 99540706 1001 86380 86390 1
540693 99540693 1001 86380 86390 1
541346 99541346 1001 86380 86390 1
542030 99542030 1001 86380 86390 1
541996 99541996 1001 86380 86390 1
542100 99542100 1001 86380 86390 1
542079 99542079 1001 86380 86390 1
541811 99541811 1001 86380 86390 1
541880 99541880 1001 86380 86390 1
541855 99541855 1001 86380 86390 1
541540 99541540 1001 86380 86390 1
541698 99541698 1001 86380 86390 1
541536 99541536 1001 86380 86390 1
542285 99542285 1001 86380 86390 1
542120 99542120 1001 86380 86390 1
542228 99542228 1001 86380 86390 1
542205 99542205 1001 86380 86390 1
542244 99542244 1001 86380 86390 1
542257 99542257 1001 86380 86390 1
542920 99542920 1001 86380 86390 1
542810 99542810 1001 86380 86390 1
542676 99542676 1001 86380 86390 1
542680 99542680 1001 86380 86390 1
542725 99542725 1001 86380 86390 1
542516 99542516 1001 86380 86390 1
542401 99542401 1001 86380 86390 1
543063 99543063 1001 86380 86390 1
542978 99542978 1001 86380 86390 1
543082 99543082 1001 86380 86390 1
542952 99542952 1001 86380 86390 1
543593 99543593 1001 86380 86390 1
543501 99543501 1001 86380 86390 1
543242 99543242 1001 86380 86390 1
543204 99543204 1001 86380 86390 1
543270 99543270 1001 86380 86390 1
543271 99543271 1001 86380 86390 1
543195 99543195 1001 86380 86390 1
543239 99543239 1001 86380 86390 1
543827 99543827 1001 86380 86390 1
543933 99543933 1001 86380 86390 1
543923 99543923 1001 86380 86390 1
544462 99544462 1001 86380 86390 1
544478 99544478 1001 86380 86390 1
544216 99544216 1001 86380 86390 1
544371 99544371 1001 86380 86390 1
544321 99544321 1001 86380 86390 1
544349 99544349 1001 86380 86390 1
544337 99544337 1001 86380 86390 1
544363 99544363 1001 86380 86390 1
544260 99544260 1001 86380 86390 1
544158 99544158 1001 86380 86390 1
544048 99544048 1001 86380 86390 1
544049 99544049 1001 86380 86390 1
544101 99544101 1001 86380 86390 1
544143 99544143 1001 86380 86390 1
544674 99544674 1001 86380 86390 1
544609 99544609 1001 86380 86390 1
544682 99544682 1001 86380 86390 1
544722 99544722 1001 86380 86390 1
508920 731 1002 45412 56884 1
537042 1104 1001 68904 69003 1
400177 99400177 1001 86380 86390 1
400278 99400278 1001 86380 86390 1
400406 99400406 1001 86380 86390 1
400529 99400529 1001 86380 86390 1
401019 99401019 1001 86380 86390 1
401249 99401249 1001 86380 86390 1
401480 99401480 1001 86380 86390 1
401686 99401686 1001 86380 86390 1
401746 99401746 1001 86380 86390 1
401717 99401717 1001 86380 86390 1
402249 99402249 1001 86380 86390 1
402319 99402319 1001 86380 86390 1
402292 99402292 1001 86380 86390 1
402481 99402481 1001 86380 86390 1
402707 99402707 1001 86380 86390 1
402746 99402746 1001 86380 86390 1
402805 99402805 1001 86380 86390 1
403003 99403003 1001 86380 86390 1
403115 99403115 1001 86380 86390 1
403121 99403121 1001 86380 86390 1
403214 99403214 1001 86380 86390 1
403581 99403581 1001 86380 86390 1
403689 99403689 1001 86380 86390 1
403755 99403755 1001 86380 86390 1
403855 99403855 1001 86380 86390 1
403942 99403942 1001 86380 86390 1
404097 99404097 1001 86380 86390 1
404127 99404127 1001 86380 86390 1
404322 99404322 1001 86380 86390 1
404561 99404561 1001 86380 86390 1
404659 99404659 1001 86380 86390 1
404960 99404960 1001 86380 86390 1
404931 99404931 1001 86380 86390 1
404944 99404944 1001 86380 86390 1
405198 99405198 1001 86380 86390 1
405289 99405289 1001 86380 86390 1
405371 99405371 1001 86380 86390 1
405372 99405372 1001 86380 86390 1
405485 99405485 1001 86380 86390 1
405582 99405582 1001 86380 86390 1
405513 99405513 1001 86380 86390 1
405644 99405644 1001 86380 86390 1
405586 99405586 1001 86380 86390 1
405641 99405641 1001 86380 86390 1
405696 99405696 1001 86380 86390 1
405676 99405676 1001 86380 86390 1
405697 99405697 1001 86380 86390 1
405776 99405776 1001 86380 86390 1
406518 99406518 1001 86380 86390 1
406683 99406683 1001 86380 86390 1
406696 99406696 1001 86380 86390 1
406925 99406925 1001 86380 86390 1
406870 99406870 1001 86380 86390 1
407414 99407414 1001 86380 86390 1
407678 99407678 1001 86380 86390 1
407804 99407804 1001 86380 86390 1
407772 99407772 1001 86380 86390 1
408004 99408004 1001 86380 86390 1
408446 99408446 1001 86380 86390 1
408754 99408754 1001 86380 86390 1
409055 99409055 1001 86380 86390 1
409083 99409083 1001 86380 86390 1
409216 99409216 1001 86380 86390 1
409423 99409423 1001 86380 86390 1
409659 99409659 1001 86380 86390 1
409683 99409683 1001 86380 86390 1
409638 99409638 1001 86380 86390 1
409786 99409786 1001 86380 86390 1
410278 99410278 1001 86380 86390 1
410536 99410536 1001 86380 86390 1
410650 99410650 1001 86380 86390 1
410651 99410651 1001 86380 86390 1
410876 99410876 1001 86380 86390 1
410902 99410902 1001 86380 86390 1
410949 99410949 1001 86380 86390 1
411019 99411019 1001 86380 86390 1
411236 99411236 1001 86380 86390 1
411404 99411404 1001 86380 86390 1
411479 99411479 1001 86380 86390 1
411723 99411723 1001 86380 86390 1
411857 99411857 1001 86380 86390 1
412188 99412188 1001 86380 86390 1
412441 99412441 1001 86380 86390 1
413527 99413527 1001 86380 86390 1
413031 99413031 1001 86380 86390 1
413214 99413214 1001 86380 86390 1
412955 99412955 1001 86380 86390 1
413250 99413250 1001 86380 86390 1
412901 99412901 1001 86380 86390 1
412538 99412538 1001 86380 86390 1
414011 99414011 1001 86380 86390 1
413926 99413926 1001 86380 86390 1
413779 99413779 1001 86380 86390 1
414973 99414973 1001 86380 86390 1
415005 99415005 1001 86380 86390 1
415036 99415036 1001 86380 86390 1
414964 99414964 1001 86380 86390 1
415241 99415241 1001 86380 86390 1
414139 99414139 1001 86380 86390 1
414167 99414167 1001 86380 86390 1
415681 99415681 1001 86380 86390 1
416639 99416639 1001 86380 86390 1
416587 99416587 1001 86380 86390 1
416301 99416301 1001 86380 86390 1
416225 99416225 1001 86380 86390 1
416432 99416432 1001 86380 86390 1
415905 99415905 1001 86380 86390 1
415817 99415817 1001 86380 86390 1
416022 99416022 1001 86380 86390 1
417181 99417181 1001 86380 86390 1
417226 99417226 1001 86380 86390 1
417155 99417155 1001 86380 86390 1
417228 99417228 1001 86380 86390 1
417349 99417349 1001 86380 86390 1
417396 99417396 1001 86380 86390 1
417015 99417015 1001 86380 86390 1
417523 99417523 1001 86380 86390 1
418801 99418801 1001 86380 86390 1
418751 99418751 1001 86380 86390 1
418489 99418489 1001 86380 86390 1
418542 99418542 1001 86380 86390 1
418792 99418792 1001 86380 86390 1
418427 99418427 1001 86380 86390 1
417765 99417765 1001 86380 86390 1
417827 99417827 1001 86380 86390 1
417836 99417836 1001 86380 86390 1
417879 99417879 1001 86380 86390 1
417812 99417812 1001 86380 86390 1
418821 99418821 1001 86380 86390 1
418890 99418890 1001 86380 86390 1
419009 99419009 1001 86380 86390 1
420100 99420100 1001 86380 86390 1
420213 99420213 1001 86380 86390 1
419973 99419973 1001 86380 86390 1
419678 99419678 1001 86380 86390 1
419259 99419259 1001 86380 86390 1
420537 99420537 1001 86380 86390 1
420475 99420475 1001 86380 86390 1
421688 99421688 1001 86380 86390 1
421401 99421401 1001 86380 86390 1
421668 99421668 1001 86380 86390 1
421355 99421355 1001 86380 86390 1
421240 99421240 1001 86380 86390 1
420841 99420841 1001 86380 86390 1
421113 99421113 1001 86380 86390 1
421115 99421115 1001 86380 86390 1
420907 99420907 1001 86380 86390 1
422216 99422216 1001 86380 86390 1
423544 99423544 1001 86380 86390 1
423088 99423088 1001 86380 86390 1
423296 99423296 1001 86380 86390 1
422969 99422969 1001 86380 86390 1
423107 99423107 1001 86380 86390 1
423987 99423987 1001 86380 86390 1
423845 99423845 1001 86380 86390 1
423853 99423853 1001 86380 86390 1
424108 99424108 1001 86380 86390 1
423788 99423788 1001 86380 86390 1
423818 99423818 1001 86380 86390 1
424116 99424116 1001 86380 86390 1
425056 99425056 1001 86380 86390 1
425226 99425226 1001 86380 86390 1
425016 99425016 1001 86380 86390 1
424709 99424709 1001 86380 86390 1
424994 99424994 1001 86380 86390 1
424722 99424722 1001 86380 86390 1
424837 99424837 1001 86380 86390 1
424399 99424399 1001 86380 86390 1
424229 99424229 1001 86380 86390 1
424164 99424164 1001 86380 86390 1
424526 99424526 1001 86380 86390 1
424557 99424557 1001 86380 86390 1
425531 99425531 1001 86380 86390 1
425689 99425689 1001 86380 86390 1
425392 99425392 1001 86380 86390 1
425814 99425814 1001 86380 86390 1
425767 99425767 1001 86380 86390 1
425466 99425466 1001 86380 86390 1
427117 99427117 1001 86380 86390 1
426848 99426848 1001 86380 86390 1
426756 99426756 1001 86380 86390 1
426668 99426668 1001 86380 86390 1
426429 99426429 1001 86380 86390 1
426167 99426167 1001 86380 86390 1
427148 99427148 1001 86380 86390 1
427466 99427466 1001 86380 86390 1
428566 99428566 1001 86380 86390 1
428607 99428607 1001 86380 86390 1
428575 99428575 1001 86380 86390 1
428701 99428701 1001 86380 86390 1
428580 99428580 1001 86380 86390 1
428465 99428465 1001 86380 86390 1
428515 99428515 1001 86380 86390 1
428088 99428088 1001 86380 86390 1
428122 99428122 1001 86380 86390 1
428270 99428270 1001 86380 86390 1
428152 99428152 1001 86380 86390 1
428085 99428085 1001 86380 86390 1
427919 99427919 1001 86380 86390 1
429017 99429017 1001 86380 86390 1
428841 99428841 1001 86380 86390 1
428968 99428968 1001 86380 86390 1
428833 99428833 1001 86380 86390 1
428892 99428892 1001 86380 86390 1
428757 99428757 1001 86380 86390 1
430371 99430371 1001 86380 86390 1
430001 99430001 1001 86380 86390 1
430341 99430341 1001 86380 86390 1
430241 99430241 1001 86380 86390 1
429827 99429827 1001 86380 86390 1
429925 99429925 1001 86380 86390 1
429344 99429344 1001 86380 86390 1
429545 99429545 1001 86380 86390 1
429212 99429212 1001 86380 86390 1
429280 99429280 1001 86380 86390 1
429492 99429492 1001 86380 86390 1
429193 99429193 1001 86380 86390 1
430458 99430458 1001 86380 86390 1
430489 99430489 1001 86380 86390 1
430593 99430593 1001 86380 86390 1
430492 99430492 1001 86380 86390 1
430495 99430495 1001 86380 86390 1
430816 99430816 1001 86380 86390 1
431686 99431686 1001 86380 86390 1
431628 99431628 1001 86380 86390 1
431293 99431293 1001 86380 86390 1
431334 99431334 1001 86380 86390 1
431363 99431363 1001 86380 86390 1
431573 99431573 1001 86380 86390 1
430949 99430949 1001 86380 86390 1
430872 99430872 1001 86380 86390 1
431047 99431047 1001 86380 86390 1
430909 99430909 1001 86380 86390 1
432206 99432206 1001 86380 86390 1
432158 99432158 1001 86380 86390 1
433720 99433720 1001 86380 86390 1
433167 99433167 1001 86380 86390 1
433200 99433200 1001 86380 86390 1
432873 99432873 1001 86380 86390 1
432899 99432899 1001 86380 86390 1
433818 99433818 1001 86380 86390 1
434088 99434088 1001 86380 86390 1
435224 99435224 1001 86380 86390 1
434875 99434875 1001 86380 86390 1
434741 99434741 1001 86380 86390 1
434955 99434955 1001 86380 86390 1
434200 99434200 1001 86380 86390 1
435824 99435824 1001 86380 86390 1
435473 99435473 1001 86380 86390 1
435852 99435852 1001 86380 86390 1
436980 99436980 1001 86380 86390 1
436782 99436782 1001 86380 86390 1
436864 99436864 1001 86380 86390 1
436471 99436471 1001 86380 86390 1
436547 99436547 1001 86380 86390 1
436394 99436394 1001 86380 86390 1
436356 99436356 1001 86380 86390 1
436217 99436217 1001 86380 86390 1
436046 99436046 1001 86380 86390 1
300107 99300107 1001 86380 86390 1
437356 99437356 1001 86380 86390 1
300011 99300011 1001 86380 86390 1
300013 99300013 1001 86380 86390 1
300104 99300104 1001 86380 86390 1
300014 99300014 1001 86380 86390 1
437210 99437210 1001 86380 86390 1
300614 99300614 1001 86380 86390 1
300633 99300633 1001 86380 86390 1
300544 99300544 1001 86380 86390 1
300585 99300585 1001 86380 86390 1
300397 99300397 1001 86380 86390 1
300496 99300496 1001 86380 86390 1
300175 99300175 1001 86380 86390 1
300895 99300895 1001 86380 86390 1
300818 99300818 1001 86380 86390 1
300733 99300733 1001 86380 86390 1
300916 99300916 1001 86380 86390 1
300892 99300892 1001 86380 86390 1
301413 99301413 1001 86380 86390 1
301442 99301442 1001 86380 86390 1
301455 99301455 1001 86380 86390 1
301528 99301528 1001 86380 86390 1
301498 99301498 1001 86380 86390 1
301544 99301544 1001 86380 86390 1
301161 99301161 1001 86380 86390 1
301232 99301232 1001 86380 86390 1
301073 99301073 1001 86380 86390 1
301604 99301604 1001 86380 86390 1
301684 99301684 1001 86380 86390 1
301736 99301736 1001 86380 86390 1
301672 99301672 1001 86380 86390 1
301751 99301751 1001 86380 86390 1
301744 99301744 1001 86380 86390 1
302209 99302209 1001 86380 86390 1
302288 99302288 1001 86380 86390 1
302263 99302263 1001 86380 86390 1
302126 99302126 1001 86380 86390 1
301974 99301974 1001 86380 86390 1
301832 99301832 1001 86380 86390 1
302443 99302443 1001 86380 86390 1
302483 99302483 1001 86380 86390 1
302433 99302433 1001 86380 86390 1
302552 99302552 1001 86380 86390 1
302502 99302502 1001 86380 86390 1
302454 99302454 1001 86380 86390 1
303092 99303092 1001 86380 86390 1
303146 99303146 1001 86380 86390 1
303047 99303047 1001 86380 86390 1
302953 99302953 1001 86380 86390 1
302987 99302987 1001 86380 86390 1
302595 99302595 1001 86380 86390 1
302753 99302753 1001 86380 86390 1
303257 99303257 1001 86380 86390 1
303335 99303335 1001 86380 86390 1
303213 99303213 1001 86380 86390 1
303885 99303885 1001 86380 86390 1
303913 99303913 1001 86380 86390 1
303888 99303888 1001 86380 86390 1
303914 99303914 1001 86380 86390 1
303876 99303876 1001 86380 86390 1
303622 99303622 1001 86380 86390 1
303778 99303778 1001 86380 86390 1
303539 99303539 1001 86380 86390 1
303619 99303619 1001 86380 86390 1
304097 99304097 1001 86380 86390 1
304047 99304047 1001 86380 86390 1
304100 99304100 1001 86380 86390 1
304062 99304062 1001 86380 86390 1
304036 99304036 1001 86380 86390 1
304858 99304858 1001 86380 86390 1
304656 99304656 1001 86380 86390 1
304736 99304736 1001 86380 86390 1
304662 99304662 1001 86380 86390 1
304654 99304654 1001 86380 86390 1
304545 99304545 1001 86380 86390 1
304584 99304584 1001 86380 86390 1
304546 99304546 1001 86380 86390 1
304386 99304386 1001 86380 86390 1
304403 99304403 1001 86380 86390 1
304897 99304897 1001 86380 86390 1
304239 99304239 1001 86380 86390 1
304977 99304977 1001 86380 86390 1
304887 99304887 1001 86380 86390 1
304919 99304919 1001 86380 86390 1
305062 99305062 1001 86380 86390 1
304946 99304946 1001 86380 86390 1
305636 99305636 1001 86380 86390 1
305611 99305611 1001 86380 86390 1
305662 99305662 1001 86380 86390 1
305472 99305472 1001 86380 86390 1
305437 99305437 1001 86380 86390 1
305453 99305453 1001 86380 86390 1
305466 99305466 1001 86380 86390 1
305146 99305146 1001 86380 86390 1
500118 99500118 1001 86380 86390 1
500017 99500017 1001 86380 86390 1
500084 99500084 1001 86380 86390 1
500165 99500165 1001 86380 86390 1
500713 99500713 1001 86380 86390 1
500701 99500701 1001 86380 86390 1
500755 99500755 1001 86380 86390 1
500475 99500475 1001 86380 86390 1
500490 99500490 1001 86380 86390 1
500261 99500261 1001 86380 86390 1
500239 99500239 1001 86380 86390 1
500200 99500200 1001 86380 86390 1
500306 99500306 1001 86380 86390 1
500332 99500332 1001 86380 86390 1
501499 99501499 1001 86380 86390 1
501516 99501516 1001 86380 86390 1
501535 99501535 1001 86380 86390 1
501304 99501304 1001 86380 86390 1
501128 99501128 1001 86380 86390 1
501043 99501043 1001 86380 86390 1
501715 99501715 1001 86380 86390 1
501832 99501832 1001 86380 86390 1
501690 99501690 1001 86380 86390 1
501794 99501794 1001 86380 86390 1
501760 99501760 1001 86380 86390 1
501696 99501696 1001 86380 86390 1
501763 99501763 1001 86380 86390 1
502377 99502377 1001 86380 86390 1
502403 99502403 1001 86380 86390 1
502354 99502354 1001 86380 86390 1
502394 99502394 1001 86380 86390 1
502343 99502343 1001 86380 86390 1
502421 99502421 1001 86380 86390 1
502223 99502223 1001 86380 86390 1
502138 99502138 1001 86380 86390 1
502190 99502190 1001 86380 86390 1
502027 99502027 1001 86380 86390 1
501950 99501950 1001 86380 86390 1
501913 99501913 1001 86380 86390 1
502021 99502021 1001 86380 86390 1
502588 99502588 1001 86380 86390 1
502563 99502563 1001 86380 86390 1
503260 99503260 1001 86380 86390 1
503128 99503128 1001 86380 86390 1
503232 99503232 1001 86380 86390 1
503130 99503130 1001 86380 86390 1
503280 99503280 1001 86380 86390 1
503160 99503160 1001 86380 86390 1
503110 99503110 1001 86380 86390 1
503080 99503080 1001 86380 86390 1
502913 99502913 1001 86380 86390 1
502967 99502967 1001 86380 86390 1
503072 99503072 1001 86380 86390 1
502806 99502806 1001 86380 86390 1
503483 99503483 1001 86380 86390 1
503361 99503361 1001 86380 86390 1
503362 99503362 1001 86380 86390 1
503491 99503491 1001 86380 86390 1
504034 99504034 1001 86380 86390 1
503999 99503999 1001 86380 86390 1
504002 99504002 1001 86380 86390 1
503796 99503796 1001 86380 86390 1
503810 99503810 1001 86380 86390 1
503893 99503893 1001 86380 86390 1
503752 99503752 1001 86380 86390 1
503908 99503908 1001 86380 86390 1
503766 99503766 1001 86380 86390 1
503670 99503670 1001 86380 86390 1
503702 99503702 1001 86380 86390 1
504172 99504172 1001 86380 86390 1
504215 99504215 1001 86380 86390 1
504140 99504140 1001 86380 86390 1
504909 99504909 1001 86380 86390 1
504843 99504843 1001 86380 86390 1
504858 99504858 1001 86380 86390 1
504773 99504773 1001 86380 86390 1
504841 99504841 1001 86380 86390 1
504574 99504574 1001 86380 86390 1
504720 99504720 1001 86380 86390 1
504591 99504591 1001 86380 86390 1
504683 99504683 1001 86380 86390 1
504696 99504696 1001 86380 86390 1
504393 99504393 1001 86380 86390 1
504514 99504514 1001 86380 86390 1
504437 99504437 1001 86380 86390 1
504971 99504971 1001 86380 86390 1
505044 99505044 1001 86380 86390 1
505654 99505654 1001 86380 86390 1
505399 99505399 1001 86380 86390 1
505531 99505531 1001 86380 86390 1
505362 99505362 1001 86380 86390 1
505220 99505220 1001 86380 86390 1
505259 99505259 1001 86380 86390 1
505323 99505323 1001 86380 86390 1
505785 99505785 1001 86380 86390 1
505831 99505831 1001 86380 86390 1
506486 99506486 1001 86380 86390 1
506212 99506212 1001 86380 86390 1
506200 99506200 1001 86380 86390 1
505989 99505989 1001 86380 86390 1
506013 99506013 1001 86380 86390 1
506181 99506181 1001 86380 86390 1
506663 99506663 1001 86380 86390 1
506780 99506780 1001 86380 86390 1
506706 99506706 1001 86380 86390 1
506798 99506798 1001 86380 86390 1
507372 99507372 1001 86380 86390 1
507379 99507379 1001 86380 86390 1
507291 99507291 1001 86380 86390 1
507204 99507204 1001 86380 86390 1
507115 99507115 1001 86380 86390 1
507142 99507142 1001 86380 86390 1
507216 99507216 1001 86380 86390 1
506855 99506855 1001 86380 86390 1
506804 99506804 1001 86380 86390 1
506897 99506897 1001 86380 86390 1
507004 99507004 1001 86380 86390 1
506852 99506852 1001 86380 86390 1
506865 99506865 1001 86380 86390 1
507437 99507437 1001 86380 86390 1
507441 99507441 1001 86380 86390 1
508164 99508164 1001 86380 86390 1
508168 99508168 1001 86380 86390 1
508195 99508195 1001 86380 86390 1
508157 99508157 1001 86380 86390 1
508030 99508030 1001 86380 86390 1
507940 99507940 1001 86380 86390 1
507956 99507956 1001 86380 86390 1
507898 99507898 1001 86380 86390 1
507681 99507681 1001 86380 86390 1
507724 99507724 1001 86380 86390 1
507714 99507714 1001 86380 86390 1
508315 99508315 1001 86380 86390 1
508406 99508406 1001 86380 86390 1
508397 99508397 1001 86380 86390 1
508268 99508268 1001 86380 86390 1
508900 99508900 1001 86380 86390 1
508926 99508926 1001 86380 86390 1
508857 99508857 1001 86380 86390 1
508841 99508841 1001 86380 86390 1
508712 99508712 1001 86380 86390 1
508803 99508803 1001 86380 86390 1
508778 99508778 1001 86380 86390 1
508636 99508636 1001 86380 86390 1
508625 99508625 1001 86380 86390 1
508483 99508483 1001 86380 86390 1
508628 99508628 1001 86380 86390 1
508540 99508540 1001 86380 86390 1
508463 99508463 1001 86380 86390 1
508515 99508515 1001 86380 86390 1
509152 99509152 1001 86380 86390 1
509205 99509205 1001 86380 86390 1
509207 99509207 1001 86380 86390 1
509186 99509186 1001 86380 86390 1
509796 99509796 1001 86380 86390 1
509896 99509896 1001 86380 86390 1
509551 99509551 1001 86380 86390 1
509351 99509351 1001 86380 86390 1
509287 99509287 1001 86380 86390 1
510029 99510029 1001 86380 86390 1
509489 99509489 1001 86380 86390 1
510072 99510072 1001 86380 86390 1
510103 99510103 1001 86380 86390 1
510645 99510645 1001 86380 86390 1
510633 99510633 1001 86380 86390 1
510621 99510621 1001 86380 86390 1
510720 99510720 1001 86380 86390 1
510350 99510350 1001 86380 86390 1
510210 99510210 1001 86380 86390 1
510297 99510297 1001 86380 86390 1
510168 99510168 1001 86380 86390 1
510816 99510816 1001 86380 86390 1
510921 99510921 1001 86380 86390 1
510870 99510870 1001 86380 86390 1
510523 99510523 1001 86380 86390 1
510837 99510837 1001 86380 86390 1
510773 99510773 1001 86380 86390 1
510825 99510825 1001 86380 86390 1
510890 99510890 1001 86380 86390 1
511503 99511503 1001 86380 86390 1
511404 99511404 1001 86380 86390 1
511175 99511175 1001 86380 86390 1
511332 99511332 1001 86380 86390 1
511268 99511268 1001 86380 86390 1
511114 99511114 1001 86380 86390 1
511093 99511093 1001 86380 86390 1
511057 99511057 1001 86380 86390 1
510980 99510980 1001 86380 86390 1
511604 99511604 1001 86380 86390 1
511670 99511670 1001 86380 86390 1
511666 99511666 1001 86380 86390 1
512285 99512285 1001 86380 86390 1
512144 99512144 1001 86380 86390 1
511989 99511989 1001 86380 86390 1
512520 99512520 1001 86380 86390 1
512508 99512508 1001 86380 86390 1
512511 99512511 1001 86380 86390 1
512382 99512382 1001 86380 86390 1
512462 99512462 1001 86380 86390 1
513121 99513121 1001 86380 86390 1
513060 99513060 1001 86380 86390 1
513022 99513022 1001 86380 86390 1
512910 99512910 1001 86380 86390 1
512826 99512826 1001 86380 86390 1
512918 99512918 1001 86380 86390 1
512675 99512675 1001 86380 86390 1
512728 99512728 1001 86380 86390 1
512691 99512691 1001 86380 86390 1
512730 99512730 1001 86380 86390 1
512720 99512720 1001 86380 86390 1
512759 99512759 1001 86380 86390 1
512607 99512607 1001 86380 86390 1
513217 99513217 1001 86380 86390 1
513309 99513309 1001 86380 86390 1
513368 99513368 1001 86380 86390 1
513836 99513836 1001 86380 86390 1
513874 99513874 1001 86380 86390 1
514020 99514020 1001 86380 86390 1
513979 99513979 1001 86380 86390 1
513658 99513658 1001 86380 86390 1
513655 99513655 1001 86380 86390 1
513734 99513734 1001 86380 86390 1
513488 99513488 1001 86380 86390 1
513423 99513423 1001 86380 86390 1
513517 99513517 1001 86380 86390 1
513584 99513584 1001 86380 86390 1
513482 99513482 1001 86380 86390 1
513614 99513614 1001 86380 86390 1
514054 99514054 1001 86380 86390 1
514145 99514145 1001 86380 86390 1
514107 99514107 1001 86380 86390 1
514136 99514136 1001 86380 86390 1
514075 99514075 1001 86380 86390 1
514063 99514063 1001 86380 86390 1
514143 99514143 1001 86380 86390 1
514782 99514782 1001 86380 86390 1
514744 99514744 1001 86380 86390 1
514681 99514681 1001 86380 86390 1
514748 99514748 1001 86380 86390 1
514565 99514565 1001 86380 86390 1
514632 99514632 1001 86380 86390 1
514505 99514505 1001 86380 86390 1
514288 99514288 1001 86380 86390 1
514433 99514433 1001 86380 86390 1
514361 99514361 1001 86380 86390 1
514919 99514919 1001 86380 86390 1
515031 99515031 1001 86380 86390 1
515630 99515630 1001 86380 86390 1
515302 99515302 1001 86380 86390 1
515296 99515296 1001 86380 86390 1
515065 99515065 1001 86380 86390 1
515211 99515211 1001 86380 86390 1
515709 99515709 1001 86380 86390 1
515839 99515839 1001 86380 86390 1
515814 99515814 1001 86380 86390 1
515802 99515802 1001 86380 86390 1
515882 99515882 1001 86380 86390 1
515780 99515780 1001 86380 86390 1
516480 99516480 1001 86380 86390 1
516347 99516347 1001 86380 86390 1
516493 99516493 1001 86380 86390 1
516418 99516418 1001 86380 86390 1
516445 99516445 1001 86380 86390 1
516269 99516269 1001 86380 86390 1
516168 99516168 1001 86380 86390 1
516286 99516286 1001 86380 86390 1
516171 99516171 1001 86380 86390 1
516275 99516275 1001 86380 86390 1
516058 99516058 1001 86380 86390 1
515891 99515891 1001 86380 86390 1
516526 99516526 1001 86380 86390 1
516514 99516514 1001 86380 86390 1
516670 99516670 1001 86380 86390 1
516709 99516709 1001 86380 86390 1
516661 99516661 1001 86380 86390 1
517285 99517285 1001 86380 86390 1
517335 99517335 1001 86380 86390 1
517301 99517301 1001 86380 86390 1
517131 99517131 1001 86380 86390 1
517004 99517004 1001 86380 86390 1
517033 99517033 1001 86380 86390 1
516833 99516833 1001 86380 86390 1
516885 99516885 1001 86380 86390 1
516903 99516903 1001 86380 86390 1
517364 99517364 1001 86380 86390 1
517499 99517499 1001 86380 86390 1
517999 99517999 1001 86380 86390 1
518102 99518102 1001 86380 86390 1
518139 99518139 1001 86380 86390 1
518003 99518003 1001 86380 86390 1
518095 99518095 1001 86380 86390 1
517880 99517880 1001 86380 86390 1
517906 99517906 1001 86380 86390 1
517767 99517767 1001 86380 86390 1
517570 99517570 1001 86380 86390 1
517611 99517611 1001 86380 86390 1
517676 99517676 1001 86380 86390 1
518347 99518347 1001 86380 86390 1
518299 99518299 1001 86380 86390 1
518962 99518962 1001 86380 86390 1
518877 99518877 1001 86380 86390 1
518932 99518932 1001 86380 86390 1
518803 99518803 1001 86380 86390 1
518668 99518668 1001 86380 86390 1
518747 99518747 1001 86380 86390 1
518439 99518439 1001 86380 86390 1
518401 99518401 1001 86380 86390 1
519040 99519040 1001 86380 86390 1
519092 99519092 1001 86380 86390 1
519060 99519060 1001 86380 86390 1
519101 99519101 1001 86380 86390 1
519705 99519705 1001 86380 86390 1
519617 99519617 1001 86380 86390 1
519447 99519447 1001 86380 86390 1
519499 99519499 1001 86380 86390 1
519581 99519581 1001 86380 86390 1
519207 99519207 1001 86380 86390 1
519286 99519286 1001 86380 86390 1
519251 99519251 1001 86380 86390 1
519394 99519394 1001 86380 86390 1
520010 99520010 1001 86380 86390 1
519950 99519950 1001 86380 86390 1
520525 99520525 1001 86380 86390 1
520608 99520608 1001 86380 86390 1
520546 99520546 1001 86380 86390 1
520345 99520345 1001 86380 86390 1
520399 99520399 1001 86380 86390 1
520231 99520231 1001 86380 86390 1
520258 99520258 1001 86380 86390 1
520286 99520286 1001 86380 86390 1
520351 99520351 1001 86380 86390 1
520339 99520339 1001 86380 86390 1
520404 99520404 1001 86380 86390 1
520301 99520301 1001 86380 86390 1
520072 99520072 1001 86380 86390 1
520073 99520073 1001 86380 86390 1
520037 99520037 1001 86380 86390 1
520028 99520028 1001 86380 86390 1
520836 99520836 1001 86380 86390 1
520772 99520772 1001 86380 86390 1
520828 99520828 1001 86380 86390 1
520661 99520661 1001 86380 86390 1
521465 99521465 1001 86380 86390 1
521317 99521317 1001 86380 86390 1
521445 99521445 1001 86380 86390 1
521321 99521321 1001 86380 86390 1
521362 99521362 1001 86380 86390 1
521159 99521159 1001 86380 86390 1
521070 99521070 1001 86380 86390 1
521215 99521215 1001 86380 86390 1
521165 99521165 1001 86380 86390 1
521256 99521256 1001 86380 86390 1
520871 99520871 1001 86380 86390 1
520852 99520852 1001 86380 86390 1
520918 99520918 1001 86380 86390 1
521561 99521561 1001 86380 86390 1
521549 99521549 1001 86380 86390 1
521591 99521591 1001 86380 86390 1
521630 99521630 1001 86380 86390 1
522217 99522217 1001 86380 86390 1
522101 99522101 1001 86380 86390 1
522094 99522094 1001 86380 86390 1
522137 99522137 1001 86380 86390 1
522022 99522022 1001 86380 86390 1
521933 99521933 1001 86380 86390 1
522028 99522028 1001 86380 86390 1
522016 99522016 1001 86380 86390 1
521711 99521711 1001 86380 86390 1
521759 99521759 1001 86380 86390 1
522448 99522448 1001 86380 86390 1
522462 99522462 1001 86380 86390 1
522359 99522359 1001 86380 86390 1
522323 99522323 1001 86380 86390 1
522327 99522327 1001 86380 86390 1
522431 99522431 1001 86380 86390 1
522994 99522994 1001 86380 86390 1
523110 99523110 1001 86380 86390 1
522853 99522853 1001 86380 86390 1
522906 99522906 1001 86380 86390 1
522614 99522614 1001 86380 86390 1
522644 99522644 1001 86380 86390 1
523206 99523206 1001 86380 86390 1
523249 99523249 1001 86380 86390 1
523211 99523211 1001 86380 86390 1
523807 99523807 1001 86380 86390 1
523865 99523865 1001 86380 86390 1
523536 99523536 1001 86380 86390 1
523669 99523669 1001 86380 86390 1
523670 99523670 1001 86380 86390 1
523645 99523645 1001 86380 86390 1
523403 99523403 1001 86380 86390 1
523482 99523482 1001 86380 86390 1
523445 99523445 1001 86380 86390 1
523425 99523425 1001 86380 86390 1
523349 99523349 1001 86380 86390 1
524128 99524128 1001 86380 86390 1
524042 99524042 1001 86380 86390 1
524134 99524134 1001 86380 86390 1
524590 99524590 1001 86380 86390 1
524605 99524605 1001 86380 86390 1
524684 99524684 1001 86380 86390 1
524596 99524596 1001 86380 86390 1
524730 99524730 1001 86380 86390 1
524561 99524561 1001 86380 86390 1
524486 99524486 1001 86380 86390 1
524280 99524280 1001 86380 86390 1
524861 99524861 1001 86380 86390 1
524783 99524783 1001 86380 86390 1
525533 99525533 1001 86380 86390 1
525418 99525418 1001 86380 86390 1
525516 99525516 1001 86380 86390 1
525505 99525505 1001 86380 86390 1
525238 99525238 1001 86380 86390 1
525253 99525253 1001 86380 86390 1
525383 99525383 1001 86380 86390 1
525320 99525320 1001 86380 86390 1
525359 99525359 1001 86380 86390 1
524995 99524995 1001 86380 86390 1
524985 99524985 1001 86380 86390 1
525634 99525634 1001 86380 86390 1
525702 99525702 1001 86380 86390 1
525782 99525782 1001 86380 86390 1
525619 99525619 1001 86380 86390 1
526309 99526309 1001 86380 86390 1
526325 99526325 1001 86380 86390 1
526261 99526261 1001 86380 86390 1
526055 99526055 1001 86380 86390 1
526190 99526190 1001 86380 86390 1
525874 99525874 1001 86380 86390 1
525913 99525913 1001 86380 86390 1
525849 99525849 1001 86380 86390 1
525955 99525955 1001 86380 86390 1
526616 99526616 1001 86380 86390 1
526514 99526514 1001 86380 86390 1
526596 99526596 1001 86380 86390 1
526571 99526571 1001 86380 86390 1
527105 99527105 1001 86380 86390 1
526890 99526890 1001 86380 86390 1
526836 99526836 1001 86380 86390 1
526657 99526657 1001 86380 86390 1
526774 99526774 1001 86380 86390 1
526674 99526674 1001 86380 86390 1
526700 99526700 1001 86380 86390 1
526795 99526795 1001 86380 86390 1
527311 99527311 1001 86380 86390 1
527301 99527301 1001 86380 86390 1
527319 99527319 1001 86380 86390 1
528046 99528046 1001 86380 86390 1
527924 99527924 1001 86380 86390 1
528015 99528015 1001 86380 86390 1
527917 99527917 1001 86380 86390 1
527918 99527918 1001 86380 86390 1
527665 99527665 1001 86380 86390 1
527770 99527770 1001 86380 86390 1
527651 99527651 1001 86380 86390 1
527613 99527613 1001 86380 86390 1
527615 99527615 1001 86380 86390 1
527526 99527526 1001 86380 86390 1
527657 99527657 1001 86380 86390 1
527541 99527541 1001 86380 86390 1
527530 99527530 1001 86380 86390 1
528178 99528178 1001 86380 86390 1
528244 99528244 1001 86380 86390 1
528812 99528812 1001 86380 86390 1
528847 99528847 1001 86380 86390 1
528655 99528655 1001 86380 86390 1
528398 99528398 1001 86380 86390 1
528365 99528365 1001 86380 86390 1
528421 99528421 1001 86380 86390 1
529050 99529050 1001 86380 86390 1
529038 99529038 1001 86380 86390 1
529000 99529000 1001 86380 86390 1
529001 99529001 1001 86380 86390 1
529368 99529368 1001 86380 86390 1
529498 99529498 1001 86380 86390 1
529323 99529323 1001 86380 86390 1
529268 99529268 1001 86380 86390 1
529741 99529741 1001 86380 86390 1
529808 99529808 1001 86380 86390 1
529798 99529798 1001 86380 86390 1
530373 99530373 1001 86380 86390 1
530451 99530451 1001 86380 86390 1
530504 99530504 1001 86380 86390 1
529962 99529962 1001 86380 86390 1
529989 99529989 1001 86380 86390 1
530081 99530081 1001 86380 86390 1
529984 99529984 1001 86380 86390 1
530720 99530720 1001 86380 86390 1
530684 99530684 1001 86380 86390 1
531180 99531180 1001 86380 86390 1
531075 99531075 1001 86380 86390 1
531156 99531156 1001 86380 86390 1
531118 99531118 1001 86380 86390 1
531067 99531067 1001 86380 86390 1
531147 99531147 1001 86380 86390 1
530877 99530877 1001 86380 86390 1
530761 99530761 1001 86380 86390 1
530882 99530882 1001 86380 86390 1
531404 99531404 1001 86380 86390 1
531400 99531400 1001 86380 86390 1
532144 99532144 1001 86380 86390 1
532120 99532120 1001 86380 86390 1
532085 99532085 1001 86380 86390 1
531861 99531861 1001 86380 86390 1
531907 99531907 1001 86380 86390 1
531677 99531677 1001 86380 86390 1
531752 99531752 1001 86380 86390 1
532256 99532256 1001 86380 86390 1
532309 99532309 1001 86380 86390 1
532365 99532365 1001 86380 86390 1
532276 99532276 1001 86380 86390 1
532331 99532331 1001 86380 86390 1
533001 99533001 1001 86380 86390 1
532855 99532855 1001 86380 86390 1
532950 99532950 1001 86380 86390 1
532976 99532976 1001 86380 86390 1
532714 99532714 1001 86380 86390 1
532642 99532642 1001 86380 86390 1
532507 99532507 1001 86380 86390 1
532603 99532603 1001 86380 86390 1
533133 99533133 1001 86380 86390 1
533111 99533111 1001 86380 86390 1
533180 99533180 1001 86380 86390 1
533206 99533206 1001 86380 86390 1
533678 99533678 1001 86380 86390 1
533833 99533833 1001 86380 86390 1
533775 99533775 1001 86380 86390 1
533789 99533789 1001 86380 86390 1
533840 99533840 1001 86380 86390 1
533662 99533662 1001 86380 86390 1
533631 99533631 1001 86380 86390 1
533465 99533465 1001 86380 86390 1
533466 99533466 1001 86380 86390 1
533396 99533396 1001 86380 86390 1
533347 99533347 1001 86380 86390 1
533283 99533283 1001 86380 86390 1
533298 99533298 1001 86380 86390 1
533299 99533299 1001 86380 86390 1
533313 99533313 1001 86380 86390 1
533326 99533326 1001 86380 86390 1
533942 99533942 1001 86380 86390 1
533981 99533981 1001 86380 86390 1
534533 99534533 1001 86380 86390 1
534624 99534624 1001 86380 86390 1
534667 99534667 1001 86380 86390 1
534365 99534365 1001 86380 86390 1
534279 99534279 1001 86380 86390 1
534120 99534120 1001 86380 86390 1
534791 99534791 1001 86380 86390 1
534687 99534687 1001 86380 86390 1
534691 99534691 1001 86380 86390 1
534873 99534873 1001 86380 86390 1
535022 99535022 1001 86380 86390 1
535061 99535061 1001 86380 86390 1
535025 99535025 1001 86380 86390 1
534975 99534975 1001 86380 86390 1
534937 99534937 1001 86380 86390 1
534938 99534938 1001 86380 86390 1
535030 99535030 1001 86380 86390 1
535083 99535083 1001 86380 86390 1
535595 99535595 1001 86380 86390 1
535544 99535544 1001 86380 86390 1
536260 99536260 1001 86380 86390 1
536215 99536215 1001 86380 86390 1
536106 99536106 1001 86380 86390 1
536075 99536075 1001 86380 86390 1
536013 99536013 1001 86380 86390 1
535768 99535768 1001 86380 86390 1
535777 99535777 1001 86380 86390 1
535881 99535881 1001 86380 86390 1
536424 99536424 1001 86380 86390 1
536534 99536534 1001 86380 86390 1
536382 99536382 1001 86380 86390 1
536383 99536383 1001 86380 86390 1
536423 99536423 1001 86380 86390 1
537062 99537062 1001 86380 86390 1
537054 99537054 1001 86380 86390 1
537152 99537152 1001 86380 86390 1
536922 99536922 1001 86380 86390 1
536860 99536860 1001 86380 86390 1
536684 99536684 1001 86380 86390 1
536554 99536554 1001 86380 86390 1
537227 99537227 1001 86380 86390 1
537240 99537240 1001 86380 86390 1
537203 99537203 1001 86380 86390 1
537362 99537362 1001 86380 86390 1
537300 99537300 1001 86380 86390 1
537977 99537977 1001 86380 86390 1
537612 99537612 1001 86380 86390 1
537510 99537510 1001 86380 86390 1
537554 99537554 1001 86380 86390 1
537377 99537377 1001 86380 86390 1
537548 99537548 1001 86380 86390 1
538052 99538052 1001 86380 86390 1
538008 99538008 1001 86380 86390 1
538092 99538092 1001 86380 86390 1
538497 99538497 1001 86380 86390 1
538433 99538433 1001 86380 86390 1
538413 99538413 1001 86380 86390 1
538391 99538391 1001 86380 86390 1
538329 99538329 1001 86380 86390 1
538293 99538293 1001 86380 86390 1
538283 99538283 1001 86380 86390 1
538258 99538258 1001 86380 86390 1
538893 99538893 1001 86380 86390 1
539640 99539640 1001 86380 86390 1
539476 99539476 1001 86380 86390 1
539489 99539489 1001 86380 86390 1
539466 99539466 1001 86380 86390 1
539443 99539443 1001 86380 86390 1
539536 99539536 1001 86380 86390 1
539371 99539371 1001 86380 86390 1
539334 99539334 1001 86380 86390 1
539164 99539164 1001 86380 86390 1
539143 99539143 1001 86380 86390 1
539184 99539184 1001 86380 86390 1
539781 99539781 1001 86380 86390 1
539835 99539835 1001 86380 86390 1
539771 99539771 1001 86380 86390 1
539805 99539805 1001 86380 86390 1
540288 99540288 1001 86380 86390 1
540435 99540435 1001 86380 86390 1
540451 99540451 1001 86380 86390 1
540322 99540322 1001 86380 86390 1
540361 99540361 1001 86380 86390 1
540462 99540462 1001 86380 86390 1
540465 99540465 1001 86380 86390 1
540151 99540151 1001 86380 86390 1
540254 99540254 1001 86380 86390 1
540073 99540073 1001 86380 86390 1
540182 99540182 1001 86380 86390 1
539887 99539887 1001 86380 86390 1
539943 99539943 1001 86380 86390 1
539879 99539879 1001 86380 86390 1
539908 99539908 1001 86380 86390 1
539947 99539947 1001 86380 86390 1
540038 99540038 1001 86380 86390 1
540503 99540503 1001 86380 86390 1
540532 99540532 1001 86380 86390 1
540598 99540598 1001 86380 86390 1
541101 99541101 1001 86380 86390 1
541129 99541129 1001 86380 86390 1
541271 99541271 1001 86380 86390 1
541248 99541248 1001 86380 86390 1
541250 99541250 1001 86380 86390 1
540999 99540999 1001 86380 86390 1
541078 99541078 1001 86380 86390 1
540938 99540938 1001 86380 86390 1
541055 99541055 1001 86380 86390 1
541082 99541082 1001 86380 86390 1
540833 99540833 1001 86380 86390 1
540762 99540762 1001 86380 86390 1
541940 99541940 1001 86380 86390 1
542013 99542013 1001 86380 86390 1
542016 99542016 1001 86380 86390 1
541784 99541784 1001 86380 86390 1
541915 99541915 1001 86380 86390 1
541760 99541760 1001 86380 86390 1
541826 99541826 1001 86380 86390 1
541853 99541853 1001 86380 86390 1
541893 99541893 1001 86380 86390 1
541795 99541795 1001 86380 86390 1
541550 99541550 1001 86380 86390 1
541515 99541515 1001 86380 86390 1
542233 99542233 1001 86380 86390 1
542144 99542144 1001 86380 86390 1
542138 99542138 1001 86380 86390 1
542296 99542296 1001 86380 86390 1
542843 99542843 1001 86380 86390 1
542806 99542806 1001 86380 86390 1
542744 99542744 1001 86380 86390 1
542801 99542801 1001 86380 86390 1
542718 99542718 1001 86380 86390 1
542732 99542732 1001 86380 86390 1
542707 99542707 1001 86380 86390 1
542659 99542659 1001 86380 86390 1
542376 99542376 1001 86380 86390 1
542354 99542354 1001 86380 86390 1
542511 99542511 1001 86380 86390 1
542528 99542528 1001 86380 86390 1
542465 99542465 1001 86380 86390 1
543036 99543036 1001 86380 86390 1
542985 99542985 1001 86380 86390 1
542986 99542986 1001 86380 86390 1
543090 99543090 1001 86380 86390 1
543131 99543131 1001 86380 86390 1
543081 99543081 1001 86380 86390 1
543043 99543043 1001 86380 86390 1
543592 99543592 1001 86380 86390 1
543633 99543633 1001 86380 86390 1
543598 99543598 1001 86380 86390 1
543625 99543625 1001 86380 86390 1
543516 99543516 1001 86380 86390 1
543374 99543374 1001 86380 86390 1
543375 99543375 1001 86380 86390 1
543402 99543402 1001 86380 86390 1
543367 99543367 1001 86380 86390 1
543382 99543382 1001 86380 86390 1
543306 99543306 1001 86380 86390 1
543245 99543245 1001 86380 86390 1
543284 99543284 1001 86380 86390 1
543246 99543246 1001 86380 86390 1
543249 99543249 1001 86380 86390 1
543327 99543327 1001 86380 86390 1
543266 99543266 1001 86380 86390 1
543906 99543906 1001 86380 86390 1
543974 99543974 1001 86380 86390 1
544560 99544560 1001 86380 86390 1
544440 99544440 1001 86380 86390 1
544207 99544207 1001 86380 86390 1
544627 99544627 1001 86380 86390 1
544666 99544666 1001 86380 86390 1
544693 99544693 1001 86380 86390 1
544668 99544668 1001 86380 86390 1
544708 99544708 1001 86380 86390 1
421240 350 1001 71580 72297 1
434051 876 1001 47100 49497 1
503557 866 1002 49230 59018 1
400002 99400002 1001 86380 86390 1
400009 99400009 1001 86380 86390 1
400012 99400012 1001 86380 86390 1
400034 99400034 1001 86380 86390 1
400161 99400161 1001 86380 86390 1
400193 99400193 1001 86380 86390 1
400279 99400279 1001 86380 86390 1
400258 99400258 1001 86380 86390 1
400394 99400394 1001 86380 86390 1
400488 99400488 1001 86380 86390 1
400514 99400514 1001 86380 86390 1
400713 99400713 1001 86380 86390 1
400649 99400649 1001 86380 86390 1
400837 99400837 1001 86380 86390 1
400986 99400986 1001 86380 86390 1
401377 99401377 1001 86380 86390 1
401425 99401425 1001 86380 86390 1
401368 99401368 1001 86380 86390 1
401498 99401498 1001 86380 86390 1
401807 99401807 1001 86380 86390 1
401840 99401840 1001 86380 86390 1
401884 99401884 1001 86380 86390 1
401858 99401858 1001 86380 86390 1
402117 99402117 1001 86380 86390 1
402235 99402235 1001 86380 86390 1
402224 99402224 1001 86380 86390 1
402290 99402290 1001 86380 86390 1
402308 99402308 1001 86380 86390 1
402465 99402465 1001 86380 86390 1
402447 99402447 1001 86380 86390 1
402523 99402523 1001 86380 86390 1
402687 99402687 1001 86380 86390 1
402679 99402679 1001 86380 86390 1
402709 99402709 1001 86380 86390 1
402751 99402751 1001 86380 86390 1
402777 99402777 1001 86380 86390 1
402894 99402894 1001 86380 86390 1
403174 99403174 1001 86380 86390 1
403123 99403123 1001 86380 86390 1
403285 99403285 1001 86380 86390 1
403242 99403242 1001 86380 86390 1
403494 99403494 1001 86380 86390 1
403518 99403518 1001 86380 86390 1
403546 99403546 1001 86380 86390 1
403742 99403742 1001 86380 86390 1
404399 99404399 1001 86380 86390 1
404843 99404843 1001 86380 86390 1
404987 99404987 1001 86380 86390 1
405031 99405031 1001 86380 86390 1
405251 99405251 1001 86380 86390 1
405278 99405278 1001 86380 86390 1
405401 99405401 1001 86380 86390 1
405559 99405559 1001 86380 86390 1
405755 99405755 1001 86380 86390 1
406113 99406113 1001 86380 86390 1
406423 99406423 1001 86380 86390 1
406581 99406581 1001 86380 86390 1
406777 99406777 1001 86380 86390 1
406752 99406752 1001 86380 86390 1
406808 99406808 1001 86380 86390 1
407017 99407017 1001 86380 86390 1
407383 99407383 1001 86380 86390 1
407535 99407535 1001 86380 86390 1
407565 99407565 1001 86380 86390 1
407629 99407629 1001 86380 86390 1
407739 99407739 1001 86380 86390 1
407740 99407740 1001 86380 86390 1
407905 99407905 1001 86380 86390 1
408551 99408551 1001 86380 86390 1
409221 99409221 1001 86380 86390 1
409335 99409335 1001 86380 86390 1
409314 99409314 1001 86380 86390 1
409462 99409462 1001 86380 86390 1
409477 99409477 1001 86380 86390 1
409522 99409522 1001 86380 86390 1
409592 99409592 1001 86380 86390 1
409715 99409715 1001 86380 86390 1
409700 99409700 1001 86380 86390 1
409843 99409843 1001 86380 86390 1
409907 99409907 1001 86380 86390 1
409992 99409992 1001 86380 86390 1
410230 99410230 1001 86380 86390 1
410384 99410384 1001 86380 86390 1
410516 99410516 1001 86380 86390 1
410652 99410652 1001 86380 86390 1
410709 99410709 1001 86380 86390 1
410724 99410724 1001 86380 86390 1
410795 99410795 1001 86380 86390 1
411018 99411018 1001 86380 86390 1
411265 99411265 1001 86380 86390 1
411360 99411360 1001 86380 86390 1
411375 99411375 1001 86380 86390 1
411380 99411380 1001 86380 86390 1
411447 99411447 1001 86380 86390 1
412041 99412041 1001 86380 86390 1
412002 99412002 1001 86380 86390 1
412202 99412202 1001 86380 86390 1
412455 99412455 1001 86380 86390 1
413453 99413453 1001 86380 86390 1
413497 99413497 1001 86380 86390 1
413417 99413417 1001 86380 86390 1
413511 99413511 1001 86380 86390 1
413136 99413136 1001 86380 86390 1
412978 99412978 1001 86380 86390 1
413039 99413039 1001 86380 86390 1
413253 99413253 1001 86380 86390 1
412949 99412949 1001 86380 86390 1
413081 99413081 1001 86380 86390 1
413158 99413158 1001 86380 86390 1
412640 99412640 1001 86380 86390 1
412886 99412886 1001 86380 86390 1
412513 99412513 1001 86380 86390 1
412703 99412703 1001 86380 86390 1
412831 99412831 1001 86380 86390 1
412709 99412709 1001 86380 86390 1
414089 99414089 1001 86380 86390 1
413734 99413734 1001 86380 86390 1
414099 99414099 1001 86380 86390 1
413741 99413741 1001 86380 86390 1
413708 99413708 1001 86380 86390 1
415311 99415311 1001 86380 86390 1
415142 99415142 1001 86380 86390 1
415258 99415258 1001 86380 86390 1
415089 99415089 1001 86380 86390 1
414703 99414703 1001 86380 86390 1
414669 99414669 1001 86380 86390 1
414920 99414920 1001 86380 86390 1
414225 99414225 1001 86380 86390 1
414131 99414131 1001 86380 86390 1
414271 99414271 1001 86380 86390 1
415432 99415432 1001 86380 86390 1
416955 99416955 1001 86380 86390 1
416550 99416550 1001 86380 86390 1
416172 99416172 1001 86380 86390 1
416181 99416181 1001 86380 86390 1
415835 99415835 1001 86380 86390 1
415753 99415753 1001 86380 86390 1
416122 99416122 1001 86380 86390 1
415816 99415816 1001 86380 86390 1
415741 99415741 1001 86380 86390 1
415982 99415982 1001 86380 86390 1
417138 99417138 1001 86380 86390 1
417347 99417347 1001 86380 86390 1
417085 99417085 1001 86380 86390 1
417043 99417043 1001 86380 86390 1
417480 99417480 1001 86380 86390 1
418694 99418694 1001 86380 86390 1
418048 99418048 1001 86380 86390 1
418403 99418403 1001 86380 86390 1
418356 99418356 1001 86380 86390 1
417893 99417893 1001 86380 86390 1
417978 99417978 1001 86380 86390 1
417624 99417624 1001 86380 86390 1
417674 99417674 1001 86380 86390 1
417733 99417733 1001 86380 86390 1
418877 99418877 1001 86380 86390 1
419110 99419110 1001 86380 86390 1
419114 99419114 1001 86380 86390 1
419091 99419091 1001 86380 86390 1
418903 99418903 1001 86380 86390 1
420425 99420425 1001 86380 86390 1
420044 99420044 1001 86380 86390 1
419683 99419683 1001 86380 86390 1
419717 99419717 1001 86380 86390 1
419905 99419905 1001 86380 86390 1
419745 99419745 1001 86380 86390 1
419663 99419663 1001 86380 86390 1
419698 99419698 1001 86380 86390 1
419519 99419519 1001 86380 86390 1
420821 99420821 1001 86380 86390 1
420608 99420608 1001 86380 86390 1
422051 99422051 1001 86380 86390 1
421726 99421726 1001 86380 86390 1
421788 99421788 1001 86380 86390 1
421857 99421857 1001 86380 86390 1
421506 99421506 1001 86380 86390 1
421011 99421011 1001 86380 86390 1
421038 99421038 1001 86380 86390 1
421018 99421018 1001 86380 86390 1
420971 99420971 1001 86380 86390 1
421106 99421106 1001 86380 86390 1
422370 99422370 1001 86380 86390 1
423403 99423403 1001 86380 86390 1
423752 99423752 1001 86380 86390 1
423412 99423412 1001 86380 86390 1
422890 99422890 1001 86380 86390 1
422761 99422761 1001 86380 86390 1
422743 99422743 1001 86380 86390 1
423762 99423762 1001 86380 86390 1
424061 99424061 1001 86380 86390 1
425302 99425302 1001 86380 86390 1
425185 99425185 1001 86380 86390 1
425317 99425317 1001 86380 86390 1
425358 99425358 1001 86380 86390 1
424865 99424865 1001 86380 86390 1
424769 99424769 1001 86380 86390 1
424904 99424904 1001 86380 86390 1
424390 99424390 1001 86380 86390 1
424359 99424359 1001 86380 86390 1
424432 99424432 1001 86380 86390 1
425810 99425810 1001 86380 86390 1
425794 99425794 1001 86380 86390 1
425737 99425737 1001 86380 86390 1
426746 99426746 1001 86380 86390 1
426929 99426929 1001 86380 86390 1
427016 99427016 1001 86380 86390 1
426710 99426710 1001 86380 86390 1
426740 99426740 1001 86380 86390 1
426663 99426663 1001 86380 86390 1
426328 99426328 1001 86380 86390 1
426330 99426330 1001 86380 86390 1
426658 99426658 1001 86380 86390 1
426094 99426094 1001 86380 86390 1
426055 99426055 1001 86380 86390 1
426231 99426231 1001 86380 86390 1
427509 99427509 1001 86380 86390 1
427370 99427370 1001 86380 86390 1
427504 99427504 1001 86380 86390 1
428440 99428440 1001 86380 86390 1
428374 99428374 1001 86380 86390 1
428486 99428486 1001 86380 86390 1
428092 99428092 1001 86380 86390 1
427925 99427925 1001 86380 86390 1
427899 99427899 1001 86380 86390 1
427739 99427739 1001 86380 86390 1
427759 99427759 1001 86380 86390 1
428782 99428782 1001 86380 86390 1
429127 99429127 1001 86380 86390 1
428838 99428838 1001 86380 86390 1
430044 99430044 1001 86380 86390 1
430196 99430196 1001 86380 86390 1
430126 99430126 1001 86380 86390 1
430083 99430083 1001 86380 86390 1
430291 99430291 1001 86380 86390 1
430208 99430208 1001 86380 86390 1
429741 99429741 1001 86380 86390 1
429771 99429771 1001 86380 86390 1
429180 99429180 1001 86380 86390 1
429339 99429339 1001 86380 86390 1
429405 99429405 1001 86380 86390 1
429493 99429493 1001 86380 86390 1
430652 99430652 1001 86380 86390 1
430788 99430788 1001 86380 86390 1
431400 99431400 1001 86380 86390 1
431508 99431508 1001 86380 86390 1
431090 99431090 1001 86380 86390 1
430891 99430891 1001 86380 86390 1
431208 99431208 1001 86380 86390 1
431010 99431010 1001 86380 86390 1
431019 99431019 1001 86380 86390 1
431234 99431234 1001 86380 86390 1
432268 99432268 1001 86380 86390 1
432290 99432290 1001 86380 86390 1
432128 99432128 1001 86380 86390 1
432330 99432330 1001 86380 86390 1
432314 99432314 1001 86380 86390 1
432445 99432445 1001 86380 86390 1
432219 99432219 1001 86380 86390 1
433660 99433660 1001 86380 86390 1
433384 99433384 1001 86380 86390 1
433191 99433191 1001 86380 86390 1
433009 99433009 1001 86380 86390 1
433154 99433154 1001 86380 86390 1
433749 99433749 1001 86380 86390 1
433750 99433750 1001 86380 86390 1
433922 99433922 1001 86380 86390 1
433872 99433872 1001 86380 86390 1
435136 99435136 1001 86380 86390 1
435406 99435406 1001 86380 86390 1
434900 99434900 1001 86380 86390 1
434700 99434700 1001 86380 86390 1
434266 99434266 1001 86380 86390 1
434524 99434524 1001 86380 86390 1
435461 99435461 1001 86380 86390 1
435767 99435767 1001 86380 86390 1
435811 99435811 1001 86380 86390 1
435723 99435723 1001 86380 86390 1
436897 99436897 1001 86380 86390 1
436835 99436835 1001 86380 86390 1
437031 99437031 1001 86380 86390 1
436868 99436868 1001 86380 86390 1
436669 99436669 1001 86380 86390 1
436537 99436537 1001 86380 86390 1
436201 99436201 1001 86380 86390 1
436226 99436226 1001 86380 86390 1
437277 99437277 1001 86380 86390 1
300088 99300088 1001 86380 86390 1
300027 99300027 1001 86380 86390 1
300066 99300066 1001 86380 86390 1
300054 99300054 1001 86380 86390 1
300528 99300528 1001 86380 86390 1
300554 99300554 1001 86380 86390 1
300719 99300719 1001 86380 86390 1
300586 99300586 1001 86380 86390 1
300689 99300689 1001 86380 86390 1
300447 99300447 1001 86380 86390 1
300515 99300515 1001 86380 86390 1
300491 99300491 1001 86380 86390 1
300237 99300237 1001 86380 86390 1
300161 99300161 1001 86380 86390 1
300214 99300214 1001 86380 86390 1
300268 99300268 1001 86380 86390 1
300139 99300139 1001 86380 86390 1
300311 99300311 1001 86380 86390 1
300117 99300117 1001 86380 86390 1
300896 99300896 1001 86380 86390 1
300821 99300821 1001 86380 86390 1
300913 99300913 1001 86380 86390 1
301538 99301538 1001 86380 86390 1
301277 99301277 1001 86380 86390 1
301291 99301291 1001 86380 86390 1
301065 99301065 1001 86380 86390 1
300988 99300988 1001 86380 86390 1
301040 99301040 1001 86380 86390 1
301018 99301018 1001 86380 86390 1
301083 99301083 1001 86380 86390 1
301137 99301137 1001 86380 86390 1
300983 99300983 1001 86380 86390 1
301674 99301674 1001 86380 86390 1
301572 99301572 1001 86380 86390 1
302341 99302341 1001 86380 86390 1
302225 99302225 1001 86380 86390 1
302086 99302086 1001 86380 86390 1
302015 99302015 1001 86380 86390 1
301787 99301787 1001 86380 86390 1
301831 99301831 1001 86380 86390 1
301938 99301938 1001 86380 86390 1
301811 99301811 1001 86380 86390 1
302405 99302405 1001 86380 86390 1
302475 99302475 1001 86380 86390 1
302397 99302397 1001 86380 86390 1
303183 99303183 1001 86380 86390 1
303154 99303154 1001 86380 86390 1
302846 99302846 1001 86380 86390 1
302991 99302991 1001 86380 86390 1
302954 99302954 1001 86380 86390 1
302929 99302929 1001 86380 86390 1
302840 99302840 1001 86380 86390 1
302933 99302933 1001 86380 86390 1
302870 99302870 1001 86380 86390 1
302631 99302631 1001 86380 86390 1
302696 99302696 1001 86380 86390 1
302728 99302728 1001 86380 86390 1
302611 99302611 1001 86380 86390 1
303298 99303298 1001 86380 86390 1
303221 99303221 1001 86380 86390 1
303302 99303302 1001 86380 86390 1
303304 99303304 1001 86380 86390 1
303371 99303371 1001 86380 86390 1
303281 99303281 1001 86380 86390 1
303860 99303860 1001 86380 86390 1
303740 99303740 1001 86380 86390 1
303689 99303689 1001 86380 86390 1
303806 99303806 1001 86380 86390 1
303690 99303690 1001 86380 86390 1
303629 99303629 1001 86380 86390 1
303491 99303491 1001 86380 86390 1
303466 99303466 1001 86380 86390 1
303522 99303522 1001 86380 86390 1
303578 99303578 1001 86380 86390 1
304058 99304058 1001 86380 86390 1
304085 99304085 1001 86380 86390 1
304231 99304231 1001 86380 86390 1
304221 99304221 1001 86380 86390 1
304209 99304209 1001 86380 86390 1
304185 99304185 1001 86380 86390 1
304822 99304822 1001 86380 86390 1
304828 99304828 1001 86380 86390 1
304838 99304838 1001 86380 86390 1
304808 99304808 1001 86380 86390 1
304526 99304526 1001 86380 86390 1
304533 99304533 1001 86380 86390 1
304252 99304252 1001 86380 86390 1
304974 99304974 1001 86380 86390 1
304886 99304886 1001 86380 86390 1
304864 99304864 1001 86380 86390 1
305007 99305007 1001 86380 86390 1
304905 99304905 1001 86380 86390 1
304881 99304881 1001 86380 86390 1
305493 99305493 1001 86380 86390 1
305653 99305653 1001 86380 86390 1
305626 99305626 1001 86380 86390 1
305498 99305498 1001 86380 86390 1
305312 99305312 1001 86380 86390 1
305387 99305387 1001 86380 86390 1
305108 99305108 1001 86380 86390 1
305228 99305228 1001 86380 86390 1
305138 99305138 1001 86380 86390 1
305203 99305203 1001 86380 86390 1
305178 99305178 1001 86380 86390 1
305217 99305217 1001 86380 86390 1
305089 99305089 1001 86380 86390 1
500077 99500077 1001 86380 86390 1
500026 99500026 1001 86380 86390 1
500627 99500627 1001 86380 86390 1
500769 99500769 1001 86380 86390 1
500718 99500718 1001 86380 86390 1
500456 99500456 1001 86380 86390 1
500508 99500508 1001 86380 86390 1
500576 99500576 1001 86380 86390 1
500463 99500463 1001 86380 86390 1
500303 99500303 1001 86380 86390 1
500294 99500294 1001 86380 86390 1
500321 99500321 1001 86380 86390 1
500880 99500880 1001 86380 86390 1
500959 99500959 1001 86380 86390 1
500947 99500947 1001 86380 86390 1
500859 99500859 1001 86380 86390 1
501445 99501445 1001 86380 86390 1
501398 99501398 1001 86380 86390 1
501230 99501230 1001 86380 86390 1
501348 99501348 1001 86380 86390 1
501140 99501140 1001 86380 86390 1
501211 99501211 1001 86380 86390 1
501108 99501108 1001 86380 86390 1
501057 99501057 1001 86380 86390 1
501800 99501800 1001 86380 86390 1
502351 99502351 1001 86380 86390 1
502196 99502196 1001 86380 86390 1
502171 99502171 1001 86380 86390 1
502107 99502107 1001 86380 86390 1
502123 99502123 1001 86380 86390 1
502201 99502201 1001 86380 86390 1
502117 99502117 1001 86380 86390 1
501993 99501993 1001 86380 86390 1
502007 99502007 1001 86380 86390 1
501946 99501946 1001 86380 86390 1
503089 99503089 1001 86380 86390 1
503279 99503279 1001 86380 86390 1
503123 99503123 1001 86380 86390 1
502905 99502905 1001 86380 86390 1
503075 99503075 1001 86380 86390 1
503002 99503002 1001 86380 86390 1
502763 99502763 1001 86380 86390 1
502772 99502772 1001 86380 86390 1
503357 99503357 1001 86380 86390 1
503422 99503422 1001 86380 86390 1
503359 99503359 1001 86380 86390 1
503414 99503414 1001 86380 86390 1
504069 99504069 1001 86380 86390 1
504018 99504018 1001 86380 86390 1
504075 99504075 1001 86380 86390 1
504037 99504037 1001 86380 86390 1
504039 99504039 1001 86380 86390 1
503988 99503988 1001 86380 86390 1
503750 99503750 1001 86380 86390 1
503856 99503856 1001 86380 86390 1
503512 99503512 1001 86380 86390 1
503552 99503552 1001 86380 86390 1
503505 99503505 1001 86380 86390 1
503546 99503546 1001 86380 86390 1
503574 99503574 1001 86380 86390 1
504246 99504246 1001 86380 86390 1
504146 99504146 1001 86380 86390 1
504880 99504880 1001 86380 86390 1
504792 99504792 1001 86380 86390 1
504767 99504767 1001 86380 86390 1
504897 99504897 1001 86380 86390 1
504774 99504774 1001 86380 86390 1
504802 99504802 1001 86380 86390 1
504867 99504867 1001 86380 86390 1
504557 99504557 1001 86380 86390 1
504651 99504651 1001 86380 86390 1
504352 99504352 1001 86380 86390 1
504367 99504367 1001 86380 86390 1
504420 99504420 1001 86380 86390 1
504512 99504512 1001 86380 86390 1
504372 99504372 1001 86380 86390 1
504502 99504502 1001 86380 86390 1
505071 99505071 1001 86380 86390 1
505072 99505072 1001 86380 86390 1
504532 99504532 1001 86380 86390 1
504970 99504970 1001 86380 86390 1
504985 99504985 1001 86380 86390 1
505052 99505052 1001 86380 86390 1
504978 99504978 1001 86380 86390 1
505581 99505581 1001 86380 86390 1
505662 99505662 1001 86380 86390 1
505573 99505573 1001 86380 86390 1
505728 99505728 1001 86380 86390 1
505499 99505499 1001 86380 86390 1
505190 99505190 1001 86380 86390 1
505157 99505157 1001 86380 86390 1
505821 99505821 1001 86380 86390 1
505809 99505809 1001 86380 86390 1
505857 99505857 1001 86380 86390 1
505870 99505870 1001 86380 86390 1
506433 99506433 1001 86380 86390 1
506161 99506161 1001 86380 86390 1
506025 99506025 1001 86380 86390 1
506168 99506168 1001 86380 86390 1
506000 99506000 1001 86380 86390 1
506601 99506601 1001 86380 86390 1
507281 99507281 1001 86380 86390 1
507422 99507422 1001 86380 86390 1
507373 99507373 1001 86380 86390 1
507324 99507324 1001 86380 86390 1
507338 99507338 1001 86380 86390 1
507381 99507381 1001 86380 86390 1
507064 99507064 1001 86380 86390 1
507014 99507014 1001 86380 86390 1
507044 99507044 1001 86380 86390 1
507187 99507187 1001 86380 86390 1
507047 99507047 1001 86380 86390 1
506867 99506867 1001 86380 86390 1
506898 99506898 1001 86380 86390 1
507008 99507008 1001 86380 86390 1
507576 99507576 1001 86380 86390 1
507504 99507504 1001 86380 86390 1
507569 99507569 1001 86380 86390 1
508108 99508108 1001 86380 86390 1
508111 99508111 1001 86380 86390 1
508189 99508189 1001 86380 86390 1
508190 99508190 1001 86380 86390 1
507955 99507955 1001 86380 86390 1
507720 99507720 1001 86380 86390 1
507775 99507775 1001 86380 86390 1
507740 99507740 1001 86380 86390 1
507753 99507753 1001 86380 86390 1
507716 99507716 1001 86380 86390 1
507665 99507665 1001 86380 86390 1
508421 99508421 1001 86380 86390 1
508922 99508922 1001 86380 86390 1
508957 99508957 1001 86380 86390 1
508820 99508820 1001 86380 86390 1
508808 99508808 1001 86380 86390 1
508823 99508823 1001 86380 86390 1
508759 99508759 1001 86380 86390 1
508609 99508609 1001 86380 86390 1
508640 99508640 1001 86380 86390 1
508488 99508488 1001 86380 86390 1
509279 99509279 1001 86380 86390 1
509178 99509178 1001 86380 86390 1
509258 99509258 1001 86380 86390 1
509259 99509259 1001 86380 86390 1
509261 99509261 1001 86380 86390 1
509148 99509148 1001 86380 86390 1
509850 99509850 1001 86380 86390 1
509713 99509713 1001 86380 86390 1
509882 99509882 1001 86380 86390 1
509783 99509783 1001 86380 86390 1
509529 99509529 1001 86380 86390 1
509581 99509581 1001 86380 86390 1
509608 99509608 1001 86380 86390 1
509508 99509508 1001 86380 86390 1
509371 99509371 1001 86380 86390 1
509423 99509423 1001 86380 86390 1
509372 99509372 1001 86380 86390 1
509362 99509362 1001 86380 86390 1
509390 99509390 1001 86380 86390 1
509302 99509302 1001 86380 86390 1
509407 99509407 1001 86380 86390 1
509979 99509979 1001 86380 86390 1
509915 99509915 1001 86380 86390 1
509916 99509916 1001 86380 86390 1
510020 99510020 1001 86380 86390 1
510059 99510059 1001 86380 86390 1
509958 99509958 1001 86380 86390 1
510011 99510011 1001 86380 86390 1
510702 99510702 1001 86380 86390 1
510608 99510608 1001 86380 86390 1
510544 99510544 1001 86380 86390 1
510460 99510460 1001 86380 86390 1
510317 99510317 1001 86380 86390 1
510400 99510400 1001 86380 86390 1
510507 99510507 1001 86380 86390 1
510226 99510226 1001 86380 86390 1
510109 99510109 1001 86380 86390 1
510214 99510214 1001 86380 86390 1
510815 99510815 1001 86380 86390 1
510843 99510843 1001 86380 86390 1
510745 99510745 1001 86380 86390 1
510927 99510927 1001 86380 86390 1
510747 99510747 1001 86380 86390 1
511502 99511502 1001 86380 86390 1
511308 99511308 1001 86380 86390 1
510988 99510988 1001 86380 86390 1
511048 99511048 1001 86380 86390 1
511570 99511570 1001 86380 86390 1
512343 99512343 1001 86380 86390 1
512348 99512348 1001 86380 86390 1
512313 99512313 1001 86380 86390 1
512211 99512211 1001 86380 86390 1
512126 99512126 1001 86380 86390 1
512077 99512077 1001 86380 86390 1
512042 99512042 1001 86380 86390 1
511928 99511928 1001 86380 86390 1
511957 99511957 1001 86380 86390 1
511920 99511920 1001 86380 86390 1
511844 99511844 1001 86380 86390 1
512389 99512389 1001 86380 86390 1
513104 99513104 1001 86380 86390 1
513191 99513191 1001 86380 86390 1
512923 99512923 1001 86380 86390 1
512960 99512960 1001 86380 86390 1
512686 99512686 1001 86380 86390 1
513335 99513335 1001 86380 86390 1
513326 99513326 1001 86380 86390 1
513869 99513869 1001 86380 86390 1
514015 99514015 1001 86380 86390 1
513927 99513927 1001 86380 86390 1
513688 99513688 1001 86380 86390 1
513820 99513820 1001 86380 86390 1
513720 99513720 1001 86380 86390 1
513452 99513452 1001 86380 86390 1
513530 99513530 1001 86380 86390 1
514041 99514041 1001 86380 86390 1
514218 99514218 1001 86380 86390 1
514090 99514090 1001 86380 86390 1
514181 99514181 1001 86380 86390 1
514687 99514687 1001 86380 86390 1
514511 99514511 1001 86380 86390 1
514515 99514515 1001 86380 86390 1
514597 99514597 1001 86380 86390 1
514547 99514547 1001 86380 86390 1
514277 99514277 1001 86380 86390 1
514421 99514421 1001 86380 86390 1
514385 99514385 1001 86380 86390 1
514425 99514425 1001 86380 86390 1
514438 99514438 1001 86380 86390 1
514376 99514376 1001 86380 86390 1
514274 99514274 1001 86380 86390 1
514248 99514248 1001 86380 86390 1
514935 99514935 1001 86380 86390 1
514901 99514901 1001 86380 86390 1
515517 99515517 1001 86380 86390 1
515546 99515546 1001 86380 86390 1
515574 99515574 1001 86380 86390 1
515487 99515487 1001 86380 86390 1
515677 99515677 1001 86380 86390 1
515388 99515388 1001 86380 86390 1
515305 99515305 1001 86380 86390 1
515171 99515171 1001 86380 86390 1
515084 99515084 1001 86380 86390 1
515086 99515086 1001 86380 86390 1
515815 99515815 1001 86380 86390 1
516510 99516510 1001 86380 86390 1
516393 99516393 1001 86380 86390 1
516231 99516231 1001 86380 86390 1
516169 99516169 1001 86380 86390 1
515995 99515995 1001 86380 86390 1
516015 99516015 1001 86380 86390 1
516552 99516552 1001 86380 86390 1
516553 99516553 1001 86380 86390 1
516579 99516579 1001 86380 86390 1
517134 99517134 1001 86380 86390 1
517189 99517189 1001 86380 86390 1
517231 99517231 1001 86380 86390 1
517072 99517072 1001 86380 86390 1
518128 99518128 1001 86380 86390 1
518118 99518118 1001 86380 86390 1
517989 99517989 1001 86380 86390 1
518110 99518110 1001 86380 86390 1
517868 99517868 1001 86380 86390 1
517920 99517920 1001 86380 86390 1
517856 99517856 1001 86380 86390 1
517950 99517950 1001 86380 86390 1
517632 99517632 1001 86380 86390 1
517581 99517581 1001 86380 86390 1
517601 99517601 1001 86380 86390 1
518263 99518263 1001 86380 86390 1
518252 99518252 1001 86380 86390 1
518232 99518232 1001 86380 86390 1
518168 99518168 1001 86380 86390 1
518221 99518221 1001 86380 86390 1
518888 99518888 1001 86380 86390 1
518839 99518839 1001 86380 86390 1
518893 99518893 1001 86380 86390 1
518973 99518973 1001 86380 86390 1
518590 99518590 1001 86380 86390 1
518681 99518681 1001 86380 86390 1
518656 99518656 1001 86380 86390 1
518695 99518695 1001 86380 86390 1
518724 99518724 1001 86380 86390 1
518740 99518740 1001 86380 86390 1
518597 99518597 1001 86380 86390 1
518728 99518728 1001 86380 86390 1
518756 99518756 1001 86380 86390 1
518407 99518407 1001 86380 86390 1
518550 99518550 1001 86380 86390 1
518421 99518421 1001 86380 86390 1
518434 99518434 1001 86380 86390 1
518520 99518520 1001 86380 86390 1
518508 99518508 1001 86380 86390 1
519118 99519118 1001 86380 86390 1
519095 99519095 1001 86380 86390 1
519121 99519121 1001 86380 86390 1
519647 99519647 1001 86380 86390 1
519635 99519635 1001 86380 86390 1
519791 99519791 1001 86380 86390 1
519495 99519495 1001 86380 86390 1
519569 99519569 1001 86380 86390 1
519362 99519362 1001 86380 86390 1
519221 99519221 1001 86380 86390 1
519253 99519253 1001 86380 86390 1
519318 99519318 1001 86380 86390 1
519281 99519281 1001 86380 86390 1
519853 99519853 1001 86380 86390 1
519897 99519897 1001 86380 86390 1
519873 99519873 1001 86380 86390 1
519989 99519989 1001 86380 86390 1
519913 99519913 1001 86380 86390 1
520551 99520551 1001 86380 86390 1
520604 99520604 1001 86380 86390 1
520603 99520603 1001 86380 86390 1
520475 99520475 1001 86380 86390 1
520593 99520593 1001 86380 86390 1
520559 99520559 1001 86380 86390 1
520628 99520628 1001 86380 86390 1
520629 99520629 1001 86380 86390 1
520436 99520436 1001 86380 86390 1
520411 99520411 1001 86380 86390 1
520424 99520424 1001 86380 86390 1
520271 99520271 1001 86380 86390 1
520312 99520312 1001 86380 86390 1
520062 99520062 1001 86380 86390 1
520067 99520067 1001 86380 86390 1
520808 99520808 1001 86380 86390 1
520821 99520821 1001 86380 86390 1
520771 99520771 1001 86380 86390 1
520684 99520684 1001 86380 86390 1
520751 99520751 1001 86380 86390 1
520842 99520842 1001 86380 86390 1
520792 99520792 1001 86380 86390 1
521351 99521351 1001 86380 86390 1
521404 99521404 1001 86380 86390 1
521289 99521289 1001 86380 86390 1
521279 99521279 1001 86380 86390 1
521443 99521443 1001 86380 86390 1
521347 99521347 1001 86380 86390 1
521145 99521145 1001 86380 86390 1
521251 99521251 1001 86380 86390 1
521065 99521065 1001 86380 86390 1
521234 99521234 1001 86380 86390 1
521030 99521030 1001 86380 86390 1
520890 99520890 1001 86380 86390 1
520995 99520995 1001 86380 86390 1
520893 99520893 1001 86380 86390 1
521532 99521532 1001 86380 86390 1
521637 99521637 1001 86380 86390 1
521522 99521522 1001 86380 86390 1
521485 99521485 1001 86380 86390 1
522203 99522203 1001 86380 86390 1
522291 99522291 1001 86380 86390 1
522283 99522283 1001 86380 86390 1
522240 99522240 1001 86380 86390 1
522290 99522290 1001 86380 86390 1
522009 99522009 1001 86380 86390 1
521934 99521934 1001 86380 86390 1
521964 99521964 1001 86380 86390 1
521966 99521966 1001 86380 86390 1
521916 99521916 1001 86380 86390 1
521981 99521981 1001 86380 86390 1
521792 99521792 1001 86380 86390 1
521715 99521715 1001 86380 86390 1
521680 99521680 1001 86380 86390 1
521810 99521810 1001 86380 86390 1
521709 99521709 1001 86380 86390 1
522990 99522990 1001 86380 86390 1
523045 99523045 1001 86380 86390 1
523075 99523075 1001 86380 86390 1
522875 99522875 1001 86380 86390 1
522818 99522818 1001 86380 86390 1
522633 99522633 1001 86380 86390 1
522544 99522544 1001 86380 86390 1
523209 99523209 1001 86380 86390 1
523248 99523248 1001 86380 86390 1
523283 99523283 1001 86380 86390 1
523910 99523910 1001 86380 86390 1
523915 99523915 1001 86380 86390 1
523850 99523850 1001 86380 86390 1
523650 99523650 1001 86380 86390 1
523588 99523588 1001 86380 86390 1
523554 99523554 1001 86380 86390 1
523736 99523736 1001 86380 86390 1
523392 99523392 1001 86380 86390 1
523447 99523447 1001 86380 86390 1
523500 99523500 1001 86380 86390 1
523345 99523345 1001 86380 86390 1
523347 99523347 1001 86380 86390 1
524089 99524089 1001 86380 86390 1
523999 99523999 1001 86380 86390 1
524104 99524104 1001 86380 86390 1
524079 99524079 1001 86380 86390 1
524080 99524080 1001 86380 86390 1
524106 99524106 1001 86380 86390 1
524120 99524120 1001 86380 86390 1
523978 99523978 1001 86380 86390 1
524646 99524646 1001 86380 86390 1
524744 99524744 1001 86380 86390 1
524672 99524672 1001 86380 86390 1
524571 99524571 1001 86380 86390 1
524500 99524500 1001 86380 86390 1
524549 99524549 1001 86380 86390 1
524537 99524537 1001 86380 86390 1
524338 99524338 1001 86380 86390 1
524183 99524183 1001 86380 86390 1
524209 99524209 1001 86380 86390 1
524200 99524200 1001 86380 86390 1
524975 99524975 1001 86380 86390 1
524952 99524952 1001 86380 86390 1
525562 99525562 1001 86380 86390 1
525531 99525531 1001 86380 86390 1
525314 99525314 1001 86380 86390 1
525197 99525197 1001 86380 86390 1
525265 99525265 1001 86380 86390 1
525221 99525221 1001 86380 86390 1
525067 99525067 1001 86380 86390 1
525171 99525171 1001 86380 86390 1
525057 99525057 1001 86380 86390 1
525138 99525138 1001 86380 86390 1
525010 99525010 1001 86380 86390 1
525037 99525037 1001 86380 86390 1
525065 99525065 1001 86380 86390 1
525751 99525751 1001 86380 86390 1
525701 99525701 1001 86380 86390 1
525610 99525610 1001 86380 86390 1
525625 99525625 1001 86380 86390 1
525795 99525795 1001 86380 86390 1
525705 99525705 1001 86380 86390 1
526373 99526373 1001 86380 86390 1
526291 99526291 1001 86380 86390 1
526305 99526305 1001 86380 86390 1
526318 99526318 1001 86380 86390 1
526154 99526154 1001 86380 86390 1
526181 99526181 1001 86380 86390 1
526174 99526174 1001 86380 86390 1
525960 99525960 1001 86380 86390 1
525873 99525873 1001 86380 86390 1
525861 99525861 1001 86380 86390 1
525853 99525853 1001 86380 86390 1
526513 99526513 1001 86380 86390 1
526540 99526540 1001 86380 86390 1
526425 99526425 1001 86380 86390 1
526469 99526469 1001 86380 86390 1
527069 99527069 1001 86380 86390 1
527046 99527046 1001 86380 86390 1
527092 99527092 1001 86380 86390 1
526956 99526956 1001 86380 86390 1
526934 99526934 1001 86380 86390 1
526950 99526950 1001 86380 86390 1
527041 99527041 1001 86380 86390 1
526771 99526771 1001 86380 86390 1
527353 99527353 1001 86380 86390 1
527379 99527379 1001 86380 86390 1
527278 99527278 1001 86380 86390 1
527323 99527323 1001 86380 86390 1
528076 99528076 1001 86380 86390 1
527989 99527989 1001 86380 86390 1
528028 99528028 1001 86380 86390 1
528051 99528051 1001 86380 86390 1
527888 99527888 1001 86380 86390 1
528020 99528020 1001 86380 86390 1
528008 99528008 1001 86380 86390 1
527997 99527997 1001 86380 86390 1
528023 99528023 1001 86380 86390 1
527714 99527714 1001 86380 86390 1
527870 99527870 1001 86380 86390 1
527709 99527709 1001 86380 86390 1
527598 99527598 1001 86380 86390 1
527529 99527529 1001 86380 86390 1
527609 99527609 1001 86380 86390 1
528758 99528758 1001 86380 86390 1
528619 99528619 1001 86380 86390 1
528594 99528594 1001 86380 86390 1
528545 99528545 1001 86380 86390 1
528559 99528559 1001 86380 86390 1
528693 99528693 1001 86380 86390 1
528617 99528617 1001 86380 86390 1
528484 99528484 1001 86380 86390 1
528381 99528381 1001 86380 86390 1
528344 99528344 1001 86380 86390 1
529100 99529100 1001 86380 86390 1
529526 99529526 1001 86380 86390 1
529564 99529564 1001 86380 86390 1
529568 99529568 1001 86380 86390 1
529659 99529659 1001 86380 86390 1
529689 99529689 1001 86380 86390 1
529357 99529357 1001 86380 86390 1
529326 99529326 1001 86380 86390 1
529205 99529205 1001 86380 86390 1
529208 99529208 1001 86380 86390 1
529921 99529921 1001 86380 86390 1
529771 99529771 1001 86380 86390 1
530376 99530376 1001 86380 86390 1
530541 99530541 1001 86380 86390 1
530235 99530235 1001 86380 86390 1
530198 99530198 1001 86380 86390 1
530101 99530101 1001 86380 86390 1
529935 99529935 1001 86380 86390 1
530706 99530706 1001 86380 86390 1
530759 99530759 1001 86380 86390 1
530555 99530555 1001 86380 86390 1
530599 99530599 1001 86380 86390 1
530730 99530730 1001 86380 86390 1
531213 99531213 1001 86380 86390 1
531280 99531280 1001 86380 86390 1
531286 99531286 1001 86380 86390 1
531196 99531196 1001 86380 86390 1
531125 99531125 1001 86380 86390 1
531025 99531025 1001 86380 86390 1
531130 99531130 1001 86380 86390 1
531005 99531005 1001 86380 86390 1
530853 99530853 1001 86380 86390 1
530815 99530815 1001 86380 86390 1
530779 99530779 1001 86380 86390 1
530897 99530897 1001 86380 86390 1
531551 99531551 1001 86380 86390 1
531453 99531453 1001 86380 86390 1
532028 99532028 1001 86380 86390 1
532016 99532016 1001 86380 86390 1
532154 99532154 1001 86380 86390 1
531928 99531928 1001 86380 86390 1
531916 99531916 1001 86380 86390 1
531803 99531803 1001 86380 86390 1
531599 99531599 1001 86380 86390 1
531745 99531745 1001 86380 86390 1
531656 99531656 1001 86380 86390 1
532229 99532229 1001 86380 86390 1
532361 99532361 1001 86380 86390 1
532383 99532383 1001 86380 86390 1
532910 99532910 1001 86380 86390 1
532886 99532886 1001 86380 86390 1
533030 99533030 1001 86380 86390 1
532635 99532635 1001 86380 86390 1
532769 99532769 1001 86380 86390 1
532785 99532785 1001 86380 86390 1
532584 99532584 1001 86380 86390 1
532598 99532598 1001 86380 86390 1
532535 99532535 1001 86380 86390 1
532446 99532446 1001 86380 86390 1
532459 99532459 1001 86380 86390 1
532564 99532564 1001 86380 86390 1
533160 99533160 1001 86380 86390 1
533151 99533151 1001 86380 86390 1
533783 99533783 1001 86380 86390 1
533667 99533667 1001 86380 86390 1
533720 99533720 1001 86380 86390 1
533670 99533670 1001 86380 86390 1
533751 99533751 1001 86380 86390 1
533766 99533766 1001 86380 86390 1
533523 99533523 1001 86380 86390 1
533500 99533500 1001 86380 86390 1
533533 99533533 1001 86380 86390 1
533599 99533599 1001 86380 86390 1
533535 99533535 1001 86380 86390 1
533276 99533276 1001 86380 86390 1
533355 99533355 1001 86380 86390 1
533412 99533412 1001 86380 86390 1
533336 99533336 1001 86380 86390 1
534009 99534009 1001 86380 86390 1
533906 99533906 1001 86380 86390 1
534518 99534518 1001 86380 86390 1
534634 99534634 1001 86380 86390 1
534623 99534623 1001 86380 86390 1
534618 99534618 1001 86380 86390 1
534440 99534440 1001 86380 86390 1
534406 99534406 1001 86380 86390 1
534303 99534303 1001 86380 86390 1
534292 99534292 1001 86380 86390 1
534155 99534155 1001 86380 86390 1
534166 99534166 1001 86380 86390 1
534827 99534827 1001 86380 86390 1
534739 99534739 1001 86380 86390 1
534818 99534818 1001 86380 86390 1
534755 99534755 1001 86380 86390 1
534849 99534849 1001 86380 86390 1
535350 99535350 1001 86380 86390 1
535419 99535419 1001 86380 86390 1
535228 99535228 1001 86380 86390 1
535260 99535260 1001 86380 86390 1
534909 99534909 1001 86380 86390 1
534898 99534898 1001 86380 86390 1
535628 99535628 1001 86380 86390 1
535545 99535545 1001 86380 86390 1
536309 99536309 1001 86380 86390 1
536175 99536175 1001 86380 86390 1
536291 99536291 1001 86380 86390 1
536324 99536324 1001 86380 86390 1
536257 99536257 1001 86380 86390 1
535977 99535977 1001 86380 86390 1
536058 99536058 1001 86380 86390 1
536071 99536071 1001 86380 86390 1
536037 99536037 1001 86380 86390 1
535793 99535793 1001 86380 86390 1
535807 99535807 1001 86380 86390 1
535782 99535782 1001 86380 86390 1
535860 99535860 1001 86380 86390 1
535900 99535900 1001 86380 86390 1
535813 99535813 1001 86380 86390 1
535766 99535766 1001 86380 86390 1
536535 99536535 1001 86380 86390 1
536524 99536524 1001 86380 86390 1
537036 99537036 1001 86380 86390 1
537105 99537105 1001 86380 86390 1
537150 99537150 1001 86380 86390 1
537032 99537032 1001 86380 86390 1
536776 99536776 1001 86380 86390 1
536881 99536881 1001 86380 86390 1
536801 99536801 1001 86380 86390 1
536648 99536648 1001 86380 86390 1
536558 99536558 1001 86380 86390 1
536689 99536689 1001 86380 86390 1
536625 99536625 1001 86380 86390 1
536718 99536718 1001 86380 86390 1
537293 99537293 1001 86380 86390 1
537273 99537273 1001 86380 86390 1
537808 99537808 1001 86380 86390 1
537916 99537916 1001 86380 86390 1
537943 99537943 1001 86380 86390 1
537965 99537965 1001 86380 86390 1
537732 99537732 1001 86380 86390 1
537578 99537578 1001 86380 86390 1
537696 99537696 1001 86380 86390 1
537727 99537727 1001 86380 86390 1
537373 99537373 1001 86380 86390 1
538075 99538075 1001 86380 86390 1
537998 99537998 1001 86380 86390 1
538167 99538167 1001 86380 86390 1
538184 99538184 1001 86380 86390 1
538176 99538176 1001 86380 86390 1
538764 99538764 1001 86380 86390 1
538700 99538700 1001 86380 86390 1
538644 99538644 1001 86380 86390 1
538633 99538633 1001 86380 86390 1
538423 99538423 1001 86380 86390 1
538557 99538557 1001 86380 86390 1
538210 99538210 1001 86380 86390 1
538930 99538930 1001 86380 86390 1
538943 99538943 1001 86380 86390 1
538875 99538875 1001 86380 86390 1
538888 99538888 1001 86380 86390 1
539579 99539579 1001 86380 86390 1
539596 99539596 1001 86380 86390 1
539621 99539621 1001 86380 86390 1
539550 99539550 1001 86380 86390 1
539319 99539319 1001 86380 86390 1
539285 99539285 1001 86380 86390 1
539233 99539233 1001 86380 86390 1
539392 99539392 1001 86380 86390 1
539236 99539236 1001 86380 86390 1
539393 99539393 1001 86380 86390 1
539434 99539434 1001 86380 86390 1
539074 99539074 1001 86380 86390 1
539062 99539062 1001 86380 86390 1
539066 99539066 1001 86380 86390 1
539200 99539200 1001 86380 86390 1
539846 99539846 1001 86380 86390 1
539800 99539800 1001 86380 86390 1
540365 99540365 1001 86380 86390 1
540420 99540420 1001 86380 86390 1
540413 99540413 1001 86380 86390 1
540458 99540458 1001 86380 86390 1
540325 99540325 1001 86380 86390 1
540113 99540113 1001 86380 86390 1
540101 99540101 1001 86380 86390 1
539966 99539966 1001 86380 86390 1
539863 99539863 1001 86380 86390 1
540531 99540531 1001 86380 86390 1
540511 99540511 1001 86380 86390 1
540563 99540563 1001 86380 86390 1
540671 99540671 1001 86380 86390 1
541142 99541142 1001 86380 86390 1
541171 99541171 1001 86380 86390 1
541161 99541161 1001 86380 86390 1
541200 99541200 1001 86380 86390 1
540932 99540932 1001 86380 86390 1
541010 99541010 1001 86380 86390 1
541053 99541053 1001 86380 86390 1
541030 99541030 1001 86380 86390 1
540847 99540847 1001 86380 86390 1
540850 99540850 1001 86380 86390 1
540825 99540825 1001 86380 86390 1
541303 99541303 1001 86380 86390 1
541385 99541385 1001 86380 86390 1
541467 99541467 1001 86380 86390 1
541327 99541327 1001 86380 86390 1
541941 99541941 1001 86380 86390 1
542049 99542049 1001 86380 86390 1
542050 99542050 1001 86380 86390 1
541769 99541769 1001 86380 86390 1
541533 99541533 1001 86380 86390 1
541507 99541507 1001 86380 86390 1
541653 99541653 1001 86380 86390 1
542121 99542121 1001 86380 86390 1
542202 99542202 1001 86380 86390 1
542217 99542217 1001 86380 86390 1
542936 99542936 1001 86380 86390 1
542905 99542905 1001 86380 86390 1
542802 99542802 1001 86380 86390 1
542803 99542803 1001 86380 86390 1
542600 99542600 1001 86380 86390 1
542693 99542693 1001 86380 86390 1
542706 99542706 1001 86380 86390 1
542578 99542578 1001 86380 86390 1
542631 99542631 1001 86380 86390 1
542541 99542541 1001 86380 86390 1
542609 99542609 1001 86380 86390 1
542497 99542497 1001 86380 86390 1
542421 99542421 1001 86380 86390 1
542512 99542512 1001 86380 86390 1
542400 99542400 1001 86380 86390 1
542987 99542987 1001 86380 86390 1
543068 99543068 1001 86380 86390 1
543097 99543097 1001 86380 86390 1
543770 99543770 1001 86380 86390 1
543647 99543647 1001 86380 86390 1
543714 99543714 1001 86380 86390 1
543676 99543676 1001 86380 86390 1
543664 99543664 1001 86380 86390 1
543422 99543422 1001 86380 86390 1
543397 99543397 1001 86380 86390 1
543256 99543256 1001 86380 86390 1
543296 99543296 1001 86380 86390 1
543182 99543182 1001 86380 86390 1
543849 99543849 1001 86380 86390 1
543864 99543864 1001 86380 86390 1
543790 99543790 1001 86380 86390 1
544471 99544471 1001 86380 86390 1
544502 99544502 1001 86380 86390 1
544429 99544429 1001 86380 86390 1
544224 99544224 1001 86380 86390 1
544358 99544358 1001 86380 86390 1
544230 99544230 1001 86380 86390 1
544136 99544136 1001 86380 86390 1
544021 99544021 1001 86380 86390 1
544153 99544153 1001 86380 86390 1
544116 99544116 1001 86380 86390 1
544628 99544628 1001 86380 86390 1
544732 99544732 1001 86380 86390 1
544670 99544670 1001 86380 86390 1
520102 829 1002 36771 48702 1
528615 1031 1002 63969 69435 1
400043 99400043 1001 86380 86390 1
400110 99400110 1001 86380 86390 1
400140 99400140 1001 86380 86390 1
400230 99400230 1001 86380 86390 1
400333 99400333 1001 86380 86390 1
400368 99400368 1001 86380 86390 1
400464 99400464 1001 86380 86390 1
400528 99400528 1001 86380 86390 1
401433 99401433 1001 86380 86390 1
401522 99401522 1001 86380 86390 1
401731 99401731 1001 86380 86390 1
402314 99402314 1001 86380 86390 1
402329 99402329 1001 86380 86390 1
402480 99402480 1001 86380 86390 1
402571 99402571 1001 86380 86390 1
402847 99402847 1001 86380 86390 1
402981 99402981 1001 86380 86390 1
402990 99402990 1001 86380 86390 1
402936 99402936 1001 86380 86390 1
402897 99402897 1001 86380 86390 1
403061 99403061 1001 86380 86390 1
403125 99403125 1001 86380 86390 1
403188 99403188 1001 86380 86390 1
403195 99403195 1001 86380 86390 1
403407 99403407 1001 86380 86390 1
403467 99403467 1001 86380 86390 1
403640 99403640 1001 86380 86390 1
404442 99404442 1001 86380 86390 1
404432 99404432 1001 86380 86390 1
404490 99404490 1001 86380 86390 1
404523 99404523 1001 86380 86390 1
404638 99404638 1001 86380 86390 1
404747 99404747 1001 86380 86390 1
404814 99404814 1001 86380 86390 1
404924 99404924 1001 86380 86390 1
404961 99404961 1001 86380 86390 1
405196 99405196 1001 86380 86390 1
405284 99405284 1001 86380 86390 1
405314 99405314 1001 86380 86390 1
405330 99405330 1001 86380 86390 1
405525 99405525 1001 86380 86390 1
405667 99405667 1001 86380 86390 1
405848 99405848 1001 86380 86390 1
405852 99405852 1001 86380 86390 1
406075 99406075 1001 86380 86390 1
406187 99406187 1001 86380 86390 1
406398 99406398 1001 86380 86390 1
406475 99406475 1001 86380 86390 1
406589 99406589 1001 86380 86390 1
406816 99406816 1001 86380 86390 1
406871 99406871 1001 86380 86390 1
406938 99406938 1001 86380 86390 1
406995 99406995 1001 86380 86390 1
407002 99407002 1001 86380 86390 1
407009 99407009 1001 86380 86390 1
407214 99407214 1001 86380 86390 1
407400 99407400 1001 86380 86390 1
407450 99407450 1001 86380 86390 1
407794 99407794 1001 86380 86390 1
407899 99407899 1001 86380 86390 1
408374 99408374 1001 86380 86390 1
408375 99408375 1001 86380 86390 1
408712 99408712 1001 86380 86390 1
408830 99408830 1001 86380 86390 1
408980 99408980 1001 86380 86390 1
409353 99409353 1001 86380 86390 1
409308 99409308 1001 86380 86390 1
409347 99409347 1001 86380 86390 1
409484 99409484 1001 86380 86390 1
409778 99409778 1001 86380 86390 1
409812 99409812 1001 86380 86390 1
409810 99409810 1001 86380 86390 1
409970 99409970 1001 86380 86390 1
410208 99410208 1001 86380 86390 1
410144 99410144 1001 86380 86390 1
410348 99410348 1001 86380 86390 1
410579 99410579 1001 86380 86390 1
410528 99410528 1001 86380 86390 1
410556 99410556 1001 86380 86390 1
410646 99410646 1001 86380 86390 1
410810 99410810 1001 86380 86390 1
411000 99411000 1001 86380 86390 1
411059 99411059 1001 86380 86390 1
411149 99411149 1001 86380 86390 1
411230 99411230 1001 86380 86390 1
411284 99411284 1001 86380 86390 1
411340 99411340 1001 86380 86390 1
411528 99411528 1001 86380 86390 1
411929 99411929 1001 86380 86390 1
412037 99412037 1001 86380 86390 1
412022 99412022 1001 86380 86390 1
412106 99412106 1001 86380 86390 1
412220 99412220 1001 86380 86390 1
412314 99412314 1001 86380 86390 1
412477 99412477 1001 86380 86390 1
412431 99412431 1001 86380 86390 1
412415 99412415 1001 86380 86390 1
413655 99413655 1001 86380 86390 1
413552 99413552 1001 86380 86390 1
413563 99413563 1001 86380 86390 1
413058 99413058 1001 86380 86390 1
413289 99413289 1001 86380 86390 1
413241 99413241 1001 86380 86390 1
412988 99412988 1001 86380 86390 1
412970 99412970 1001 86380 86390 1
412862 99412862 1001 86380 86390 1
412868 99412868 1001 86380 86390 1
412731 99412731 1001 86380 86390 1
414012 99414012 1001 86380 86390 1
413762 99413762 1001 86380 86390 1
415222 99415222 1001 86380 86390 1
414983 99414983 1001 86380 86390 1
415234 99415234 1001 86380 86390 1
415105 99415105 1001 86380 86390 1
415055 99415055 1001 86380 86390 1
414577 99414577 1001 86380 86390 1
414281 99414281 1001 86380 86390 1
414344 99414344 1001 86380 86390 1
414151 99414151 1001 86380 86390 1
415585 99415585 1001 86380 86390 1
415566 99415566 1001 86380 86390 1
416613 99416613 1001 86380 86390 1
416959 99416959 1001 86380 86390 1
416749 99416749 1001 86380 86390 1
416692 99416692 1001 86380 86390 1
416534 99416534 1001 86380 86390 1
416490 99416490 1001 86380 86390 1
415958 99415958 1001 86380 86390 1
417259 99417259 1001 86380 86390 1
417522 99417522 1001 86380 86390 1
417511 99417511 1001 86380 86390 1
417563 99417563 1001 86380 86390 1
418593 99418593 1001 86380 86390 1
418795 99418795 1001 86380 86390 1
418670 99418670 1001 86380 86390 1
418164 99418164 1001 86380 86390 1
418206 99418206 1001 86380 86390 1
418174 99418174 1001 86380 86390 1
418246 99418246 1001 86380 86390 1
417926 99417926 1001 86380 86390 1
419075 99419075 1001 86380 86390 1
418985 99418985 1001 86380 86390 1
418987 99418987 1001 86380 86390 1
420263 99420263 1001 86380 86390 1
420417 99420417 1001 86380 86390 1
420074 99420074 1001 86380 86390 1
419726 99419726 1001 86380 86390 1
419993 99419993 1001 86380 86390 1
419716 99419716 1001 86380 86390 1
419963 99419963 1001 86380 86390 1
419406 99419406 1001 86380 86390 1
419429 99419429 1001 86380 86390 1
419500 99419500 1001 86380 86390 1
419463 99419463 1001 86380 86390 1
419488 99419488 1001 86380 86390 1
419622 99419622 1001 86380 86390 1
420820 99420820 1001 86380 86390 1
420452 99420452 1001 86380 86390 1
420506 99420506 1001 86380 86390 1
420829 99420829 1001 86380 86390 1
421979 99421979 1001 86380 86390 1
421959 99421959 1001 86380 86390 1
421681 99421681 1001 86380 86390 1
421629 99421629 1001 86380 86390 1
421449 99421449 1001 86380 86390 1
421212 99421212 1001 86380 86390 1
421109 99421109 1001 86380 86390 1
421155 99421155 1001 86380 86390 1
422334 99422334 1001 86380 86390 1
422412 99422412 1001 86380 86390 1
422154 99422154 1001 86380 86390 1
423486 99423486 1001 86380 86390 1
423703 99423703 1001 86380 86390 1
423495 99423495 1001 86380 86390 1
423422 99423422 1001 86380 86390 1
423457 99423457 1001 86380 86390 1
423219 99423219 1001 86380 86390 1
423293 99423293 1001 86380 86390 1
422978 99422978 1001 86380 86390 1
422678 99422678 1001 86380 86390 1
422941 99422941 1001 86380 86390 1
422606 99422606 1001 86380 86390 1
422812 99422812 1001 86380 86390 1
423825 99423825 1001 86380 86390 1
423866 99423866 1001 86380 86390 1
423994 99423994 1001 86380 86390 1
424103 99424103 1001 86380 86390 1
423852 99423852 1001 86380 86390 1
424005 99424005 1001 86380 86390 1
425172 99425172 1001 86380 86390 1
425180 99425180 1001 86380 86390 1
425371 99425371 1001 86380 86390 1
424861 99424861 1001 86380 86390 1
424737 99424737 1001 86380 86390 1
424999 99424999 1001 86380 86390 1
424847 99424847 1001 86380 86390 1
424799 99424799 1001 86380 86390 1
424519 99424519 1001 86380 86390 1
424182 99424182 1001 86380 86390 1
425473 99425473 1001 86380 86390 1
425693 99425693 1001 86380 86390 1
425612 99425612 1001 86380 86390 1
425619 99425619 1001 86380 86390 1
425528 99425528 1001 86380 86390 1
426947 99426947 1001 86380 86390 1
427059 99427059 1001 86380 86390 1
426991 99426991 1001 86380 86390 1
426801 99426801 1001 86380 86390 1
426854 99426854 1001 86380 86390 1
426904 99426904 1001 86380 86390 1
426836 99426836 1001 86380 86390 1
426742 99426742 1001 86380 86390 1
426557 99426557 1001 86380 86390 1
426652 99426652 1001 86380 86390 1
426342 99426342 1001 86380 86390 1
426573 99426573 1001 86380 86390 1
426194 99426194 1001 86380 86390 1
425883 99425883 1001 86380 86390 1
427239 99427239 1001 86380 86390 1
427495 99427495 1001 86380 86390 1
427123 99427123 1001 86380 86390 1
427159 99427159 1001 86380 86390 1
428445 99428445 1001 86380 86390 1
428446 99428446 1001 86380 86390 1
428432 99428432 1001 86380 86390 1
428456 99428456 1001 86380 86390 1
428561 99428561 1001 86380 86390 1
428359 99428359 1001 86380 86390 1
428732 99428732 1001 86380 86390 1
428279 99428279 1001 86380 86390 1
427953 99427953 1001 86380 86390 1
427871 99427871 1001 86380 86390 1
427552 99427552 1001 86380 86390 1
428840 99428840 1001 86380 86390 1
429126 99429126 1001 86380 86390 1
427532 99427532 1001 86380 86390 1
430332 99430332 1001 86380 86390 1
430182 99430182 1001 86380 86390 1
429616 99429616 1001 86380 86390 1
429908 99429908 1001 86380 86390 1
429826 99429826 1001 86380 86390 1
429433 99429433 1001 86380 86390 1
429514 99429514 1001 86380 86390 1
429363 99429363 1001 86380 86390 1
430381 99430381 1001 86380 86390 1
430783 99430783 1001 86380 86390 1
430415 99430415 1001 86380 86390 1
431754 99431754 1001 86380 86390 1
431708 99431708 1001 86380 86390 1
431456 99431456 1001 86380 86390 1
431329 99431329 1001 86380 86390 1
431359 99431359 1001 86380 86390 1
431413 99431413 1001 86380 86390 1
431274 99431274 1001 86380 86390 1
431171 99431171 1001 86380 86390 1
431035 99431035 1001 86380 86390 1
431072 99431072 1001 86380 86390 1
432277 99432277 1001 86380 86390 1
432419 99432419 1001 86380 86390 1
432474 99432474 1001 86380 86390 1
433396 99433396 1001 86380 86390 1
433552 99433552 1001 86380 86390 1
433399 99433399 1001 86380 86390 1
433678 99433678 1001 86380 86390 1
433548 99433548 1001 86380 86390 1
433216 99433216 1001 86380 86390 1
433196 99433196 1001 86380 86390 1
432835 99432835 1001 86380 86390 1
432889 99432889 1001 86380 86390 1
432577 99432577 1001 86380 86390 1
432823 99432823 1001 86380 86390 1
432663 99432663 1001 86380 86390 1
433830 99433830 1001 86380 86390 1
434093 99434093 1001 86380 86390 1
433865 99433865 1001 86380 86390 1
435037 99435037 1001 86380 86390 1
435069 99435069 1001 86380 86390 1
434817 99434817 1001 86380 86390 1
434868 99434868 1001 86380 86390 1
434918 99434918 1001 86380 86390 1
434792 99434792 1001 86380 86390 1
434876 99434876 1001 86380 86390 1
434668 99434668 1001 86380 86390 1
434283 99434283 1001 86380 86390 1
434396 99434396 1001 86380 86390 1
434452 99434452 1001 86380 86390 1
434193 99434193 1001 86380 86390 1
435729 99435729 1001 86380 86390 1
435483 99435483 1001 86380 86390 1
435687 99435687 1001 86380 86390 1
436895 99436895 1001 86380 86390 1
437085 99437085 1001 86380 86390 1
436786 99436786 1001 86380 86390 1
437032 99437032 1001 86380 86390 1
436706 99436706 1001 86380 86390 1
436593 99436593 1001 86380 86390 1
436105 99436105 1001 86380 86390 1
437300 99437300 1001 86380 86390 1
300098 99300098 1001 86380 86390 1
300047 99300047 1001 86380 86390 1
437173 99437173 1001 86380 86390 1
300103 99300103 1001 86380 86390 1
300002 99300002 1001 86380 86390 1
437183 99437183 1001 86380 86390 1
300530 99300530 1001 86380 86390 1
300685 99300685 1001 86380 86390 1
300342 99300342 1001 86380 86390 1
300498 99300498 1001 86380 86390 1
300460 99300460 1001 86380 86390 1
300514 99300514 1001 86380 86390 1
300494 99300494 1001 86380 86390 1
300303 99300303 1001 86380 86390 1
300230 99300230 1001 86380 86390 1
300262 99300262 1001 86380 86390 1
300909 99300909 1001 86380 86390 1
300871 99300871 1001 86380 86390 1
300742 99300742 1001 86380 86390 1
300762 99300762 1001 86380 86390 1
300879 99300879 1001 86380 86390 1
300854 99300854 1001 86380 86390 1
301440 99301440 1001 86380 86390 1
301417 99301417 1001 86380 86390 1
301393 99301393 1001 86380 86390 1
301432 99301432 1001 86380 86390 1
301446 99301446 1001 86380 86390 1
301537 99301537 1001 86380 86390 1
301511 99301511 1001 86380 86390 1
301449 99301449 1001 86380 86390 1
301152 99301152 1001 86380 86390 1
301055 99301055 1001 86380 86390 1
301031 99301031 1001 86380 86390 1
301643 99301643 1001 86380 86390 1
301641 99301641 1001 86380 86390 1
301642 99301642 1001 86380 86390 1
302358 99302358 1001 86380 86390 1
302364 99302364 1001 86380 86390 1
302301 99302301 1001 86380 86390 1
302213 99302213 1001 86380 86390 1
302085 99302085 1001 86380 86390 1
301886 99301886 1001 86380 86390 1
302523 99302523 1001 86380 86390 1
302536 99302536 1001 86380 86390 1
302571 99302571 1001 86380 86390 1
303071 99303071 1001 86380 86390 1
303100 99303100 1001 86380 86390 1
303116 99303116 1001 86380 86390 1
302856 99302856 1001 86380 86390 1
302857 99302857 1001 86380 86390 1
302627 99302627 1001 86380 86390 1
302756 99302756 1001 86380 86390 1
302644 99302644 1001 86380 86390 1
302609 99302609 1001 86380 86390 1
302767 99302767 1001 86380 86390 1
303324 99303324 1001 86380 86390 1
303390 99303390 1001 86380 86390 1
303935 99303935 1001 86380 86390 1
303923 99303923 1001 86380 86390 1
303751 99303751 1001 86380 86390 1
303791 99303791 1001 86380 86390 1
303676 99303676 1001 86380 86390 1
303757 99303757 1001 86380 86390 1
303719 99303719 1001 86380 86390 1
303548 99303548 1001 86380 86390 1
303458 99303458 1001 86380 86390 1
304178 99304178 1001 86380 86390 1
304127 99304127 1001 86380 86390 1
304219 99304219 1001 86380 86390 1
304172 99304172 1001 86380 86390 1
304725 99304725 1001 86380 86390 1
304817 99304817 1001 86380 86390 1
304847 99304847 1001 86380 86390 1
304691 99304691 1001 86380 86390 1
304485 99304485 1001 86380 86390 1
304590 99304590 1001 86380 86390 1
304560 99304560 1001 86380 86390 1
304241 99304241 1001 86380 86390 1
304361 99304361 1001 86380 86390 1
304247 99304247 1001 86380 86390 1
304341 99304341 1001 86380 86390 1
304869 99304869 1001 86380 86390 1
304884 99304884 1001 86380 86390 1
304951 99304951 1001 86380 86390 1
304953 99304953 1001 86380 86390 1
305035 99305035 1001 86380 86390 1
305023 99305023 1001 86380 86390 1
305581 99305581 1001 86380 86390 1
305393 99305393 1001 86380 86390 1
305279 99305279 1001 86380 86390 1
305435 99305435 1001 86380 86390 1
305280 99305280 1001 86380 86390 1
305413 99305413 1001 86380 86390 1
305208 99305208 1001 86380 86390 1
305273 99305273 1001 86380 86390 1
305068 99305068 1001 86380 86390 1
305172 99305172 1001 86380 86390 1
305226 99305226 1001 86380 86390 1
305086 99305086 1001 86380 86390 1
305270 99305270 1001 86380 86390 1
500005 99500005 1001 86380 86390 1
500072 99500072 1001 86380 86390 1
500124 99500124 1001 86380 86390 1
500178 99500178 1001 86380 86390 1
500648 99500648 1001 86380 86390 1
500653 99500653 1001 86380 86390 1
500641 99500641 1001 86380 86390 1
500680 99500680 1001 86380 86390 1
500801 99500801 1001 86380 86390 1
500800 99500800 1001 86380 86390 1
500721 99500721 1001 86380 86390 1
500406 99500406 1001 86380 86390 1
500448 99500448 1001 86380 86390 1
500422 99500422 1001 86380 86390 1
500410 99500410 1001 86380 86390 1
500502 99500502 1001 86380 86390 1
500412 99500412 1001 86380 86390 1
500195 99500195 1001 86380 86390 1
500291 99500291 1001 86380 86390 1
500202 99500202 1001 86380 86390 1
500244 99500244 1001 86380 86390 1
500984 99500984 1001 86380 86390 1
501015 99501015 1001 86380 86390 1
501461 99501461 1001 86380 86390 1
501530 99501530 1001 86380 86390 1
501496 99501496 1001 86380 86390 1
501522 99501522 1001 86380 86390 1
501458 99501458 1001 86380 86390 1
501536 99501536 1001 86380 86390 1
501434 99501434 1001 86380 86390 1
501242 99501242 1001 86380 86390 1
501313 99501313 1001 86380 86390 1
501419 99501419 1001 86380 86390 1
501368 99501368 1001 86380 86390 1
501214 99501214 1001 86380 86390 1
501048 99501048 1001 86380 86390 1
501028 99501028 1001 86380 86390 1
501667 99501667 1001 86380 86390 1
501713 99501713 1001 86380 86390 1
501830 99501830 1001 86380 86390 1
502418 99502418 1001 86380 86390 1
502380 99502380 1001 86380 86390 1
502278 99502278 1001 86380 86390 1
502453 99502453 1001 86380 86390 1
502457 99502457 1001 86380 86390 1
502172 99502172 1001 86380 86390 1
502213 99502213 1001 86380 86390 1
502202 99502202 1001 86380 86390 1
502228 99502228 1001 86380 86390 1
502233 99502233 1001 86380 86390 1
502130 99502130 1001 86380 86390 1
502221 99502221 1001 86380 86390 1
501970 99501970 1001 86380 86390 1
501854 99501854 1001 86380 86390 1
501895 99501895 1001 86380 86390 1
502634 99502634 1001 86380 86390 1
502532 99502532 1001 86380 86390 1
502654 99502654 1001 86380 86390 1
503165 99503165 1001 86380 86390 1
503206 99503206 1001 86380 86390 1
503246 99503246 1001 86380 86390 1
503182 99503182 1001 86380 86390 1
502909 99502909 1001 86380 86390 1
502948 99502948 1001 86380 86390 1
503026 99503026 1001 86380 86390 1
503016 99503016 1001 86380 86390 1
503030 99503030 1001 86380 86390 1
502766 99502766 1001 86380 86390 1
502836 99502836 1001 86380 86390 1
503470 99503470 1001 86380 86390 1
503472 99503472 1001 86380 86390 1
503977 99503977 1001 86380 86390 1
504057 99504057 1001 86380 86390 1
504045 99504045 1001 86380 86390 1
503994 99503994 1001 86380 86390 1
503957 99503957 1001 86380 86390 1
504112 99504112 1001 86380 86390 1
503721 99503721 1001 86380 86390 1
503500 99503500 1001 86380 86390 1
503580 99503580 1001 86380 86390 1
504262 99504262 1001 86380 86390 1
504133 99504133 1001 86380 86390 1
504134 99504134 1001 86380 86390 1
504823 99504823 1001 86380 86390 1
504863 99504863 1001 86380 86390 1
504932 99504932 1001 86380 86390 1
504933 99504933 1001 86380 86390 1
504635 99504635 1001 86380 86390 1
504650 99504650 1001 86380 86390 1
504625 99504625 1001 86380 86390 1
504693 99504693 1001 86380 86390 1
504458 99504458 1001 86380 86390 1
505084 99505084 1001 86380 86390 1
504991 99504991 1001 86380 86390 1
505017 99505017 1001 86380 86390 1
505148 99505148 1001 86380 86390 1
505739 99505739 1001 86380 86390 1
505608 99505608 1001 86380 86390 1
505622 99505622 1001 86380 86390 1
505575 99505575 1001 86380 86390 1
505435 99505435 1001 86380 86390 1
505489 99505489 1001 86380 86390 1
505363 99505363 1001 86380 86390 1
505404 99505404 1001 86380 86390 1
505495 99505495 1001 86380 86390 1
505508 99505508 1001 86380 86390 1
505551 99505551 1001 86380 86390 1
505344 99505344 1001 86380 86390 1
505231 99505231 1001 86380 86390 1
505315 99505315 1001 86380 86390 1
505356 99505356 1001 86380 86390 1
505814 99505814 1001 86380 86390 1
505802 99505802 1001 86380 86390 1
505816 99505816 1001 86380 86390 1
505817 99505817 1001 86380 86390 1
505778 99505778 1001 86380 86390 1
506425 99506425 1001 86380 86390 1
506019 99506019 1001 86380 86390 1
506621 99506621 1001 86380 86390 1
506725 99506725 1001 86380 86390 1
506767 99506767 1001 86380 86390 1
506639 99506639 1001 86380 86390 1
506770 99506770 1001 86380 86390 1
506641 99506641 1001 86380 86390 1
506681 99506681 1001 86380 86390 1
506772 99506772 1001 86380 86390 1
506787 99506787 1001 86380 86390 1
507321 99507321 1001 86380 86390 1
507223 99507223 1001 86380 86390 1
507249 99507249 1001 86380 86390 1
507414 99507414 1001 86380 86390 1
507206 99507206 1001 86380 86390 1
507103 99507103 1001 86380 86390 1
507012 99507012 1001 86380 86390 1
507026 99507026 1001 86380 86390 1
507118 99507118 1001 86380 86390 1
507146 99507146 1001 86380 86390 1
507070 99507070 1001 86380 86390 1
507112 99507112 1001 86380 86390 1
506983 99506983 1001 86380 86390 1
506846 99506846 1001 86380 86390 1
506965 99506965 1001 86380 86390 1
507557 99507557 1001 86380 86390 1
508123 99508123 1001 86380 86390 1
508227 99508227 1001 86380 86390 1
508054 99508054 1001 86380 86390 1
508244 99508244 1001 86380 86390 1
508246 99508246 1001 86380 86390 1
507993 99507993 1001 86380 86390 1
507949 99507949 1001 86380 86390 1
507860 99507860 1001 86380 86390 1
507777 99507777 1001 86380 86390 1
507713 99507713 1001 86380 86390 1
507651 99507651 1001 86380 86390 1
508416 99508416 1001 86380 86390 1
508261 99508261 1001 86380 86390 1
508448 99508448 1001 86380 86390 1
509003 99509003 1001 86380 86390 1
508939 99508939 1001 86380 86390 1
509017 99509017 1001 86380 86390 1
508931 99508931 1001 86380 86390 1
508681 99508681 1001 86380 86390 1
508671 99508671 1001 86380 86390 1
508829 99508829 1001 86380 86390 1
508650 99508650 1001 86380 86390 1
508487 99508487 1001 86380 86390 1
508476 99508476 1001 86380 86390 1
509201 99509201 1001 86380 86390 1
509181 99509181 1001 86380 86390 1
509118 99509118 1001 86380 86390 1
509107 99509107 1001 86380 86390 1
509898 99509898 1001 86380 86390 1
509788 99509788 1001 86380 86390 1
509766 99509766 1001 86380 86390 1
509517 99509517 1001 86380 86390 1
509571 99509571 1001 86380 86390 1
509626 99509626 1001 86380 86390 1
509616 99509616 1001 86380 86390 1
510005 99510005 1001 86380 86390 1
510679 99510679 1001 86380 86390 1
510709 99510709 1001 86380 86390 1
510713 99510713 1001 86380 86390 1
510647 99510647 1001 86380 86390 1
510648 99510648 1001 86380 86390 1
510379 99510379 1001 86380 86390 1
510497 99510497 1001 86380 86390 1
510372 99510372 1001 86380 86390 1
510467 99510467 1001 86380 86390 1
510200 99510200 1001 86380 86390 1
510123 99510123 1001 86380 86390 1
510154 99510154 1001 86380 86390 1
510271 99510271 1001 86380 86390 1
510817 99510817 1001 86380 86390 1
510909 99510909 1001 86380 86390 1
510873 99510873 1001 86380 86390 1
510835 99510835 1001 86380 86390 1
510849 99510849 1001 86380 86390 1
510914 99510914 1001 86380 86390 1
510733 99510733 1001 86380 86390 1
510930 99510930 1001 86380 86390 1
511412 99511412 1001 86380 86390 1
511355 99511355 1001 86380 86390 1
511536 99511536 1001 86380 86390 1
511322 99511322 1001 86380 86390 1
511335 99511335 1001 86380 86390 1
511245 99511245 1001 86380 86390 1
511259 99511259 1001 86380 86390 1
511222 99511222 1001 86380 86390 1
511255 99511255 1001 86380 86390 1
511294 99511294 1001 86380 86390 1
511027 99511027 1001 86380 86390 1
511079 99511079 1001 86380 86390 1
511081 99511081 1001 86380 86390 1
511635 99511635 1001 86380 86390 1
511572 99511572 1001 86380 86390 1
512344 99512344 1001 86380 86390 1
512246 99512246 1001 86380 86390 1
512135 99512135 1001 86380 86390 1
512038 99512038 1001 86380 86390 1
512133 99512133 1001 86380 86390 1
512082 99512082 1001 86380 86390 1
511879 99511879 1001 86380 86390 1
511766 99511766 1001 86380 86390 1
511806 99511806 1001 86380 86390 1
512448 99512448 1001 86380 86390 1
513175 99513175 1001 86380 86390 1
513193 99513193 1001 86380 86390 1
513164 99513164 1001 86380 86390 1
512875 99512875 1001 86380 86390 1
512927 99512927 1001 86380 86390 1
512838 99512838 1001 86380 86390 1
512815 99512815 1001 86380 86390 1
512650 99512650 1001 86380 86390 1
512659 99512659 1001 86380 86390 1
512726 99512726 1001 86380 86390 1
513284 99513284 1001 86380 86390 1
513233 99513233 1001 86380 86390 1
513311 99513311 1001 86380 86390 1
513352 99513352 1001 86380 86390 1
513407 99513407 1001 86380 86390 1
513240 99513240 1001 86380 86390 1
513890 99513890 1001 86380 86390 1
513961 99513961 1001 86380 86390 1
513827 99513827 1001 86380 86390 1
513711 99513711 1001 86380 86390 1
513797 99513797 1001 86380 86390 1
513503 99513503 1001 86380 86390 1
513610 99513610 1001 86380 86390 1
513507 99513507 1001 86380 86390 1
513559 99513559 1001 86380 86390 1
513601 99513601 1001 86380 86390 1
513550 99513550 1001 86380 86390 1
513589 99513589 1001 86380 86390 1
514148 99514148 1001 86380 86390 1
514191 99514191 1001 86380 86390 1
514089 99514089 1001 86380 86390 1
514696 99514696 1001 86380 86390 1
514542 99514542 1001 86380 86390 1
514492 99514492 1001 86380 86390 1
514595 99514595 1001 86380 86390 1
514649 99514649 1001 86380 86390 1
514253 99514253 1001 86380 86390 1
514370 99514370 1001 86380 86390 1
514435 99514435 1001 86380 86390 1
514269 99514269 1001 86380 86390 1
514312 99514312 1001 86380 86390 1
514261 99514261 1001 86380 86390 1
514897 99514897 1001 86380 86390 1
515637 99515637 1001 86380 86390 1
515599 99515599 1001 86380 86390 1
515512 99515512 1001 86380 86390 1
515616 99515616 1001 86380 86390 1
515567 99515567 1001 86380 86390 1
515470 99515470 1001 86380 86390 1
515335 99515335 1001 86380 86390 1
515155 99515155 1001 86380 86390 1
515157 99515157 1001 86380 86390 1
515254 99515254 1001 86380 86390 1
515177 99515177 1001 86380 86390 1
515074 99515074 1001 86380 86390 1
515763 99515763 1001 86380 86390 1
515776 99515776 1001 86380 86390 1
515817 99515817 1001 86380 86390 1
516433 99516433 1001 86380 86390 1
516307 99516307 1001 86380 86390 1
516310 99516310 1001 86380 86390 1
516350 99516350 1001 86380 86390 1
516354 99516354 1001 86380 86390 1
516280 99516280 1001 86380 86390 1
516297 99516297 1001 86380 86390 1
516103 99516103 1001 86380 86390 1
516132 99516132 1001 86380 86390 1
516237 99516237 1001 86380 86390 1
516073 99516073 1001 86380 86390 1
516062 99516062 1001 86380 86390 1
516623 99516623 1001 86380 86390 1
516664 99516664 1001 86380 86390 1
516690 99516690 1001 86380 86390 1
516665 99516665 1001 86380 86390 1
516588 99516588 1001 86380 86390 1
516524 99516524 1001 86380 86390 1
516655 99516655 1001 86380 86390 1
516531 99516531 1001 86380 86390 1
517235 99517235 1001 86380 86390 1
517210 99517210 1001 86380 86390 1
517148 99517148 1001 86380 86390 1
517205 99517205 1001 86380 86390 1
516937 99516937 1001 86380 86390 1
516957 99516957 1001 86380 86390 1
517023 99517023 1001 86380 86390 1
517026 99517026 1001 86380 86390 1
516870 99516870 1001 86380 86390 1
516859 99516859 1001 86380 86390 1
516732 99516732 1001 86380 86390 1
516877 99516877 1001 86380 86390 1
516813 99516813 1001 86380 86390 1
517385 99517385 1001 86380 86390 1
517501 99517501 1001 86380 86390 1
517403 99517403 1001 86380 86390 1
517982 99517982 1001 86380 86390 1
518060 99518060 1001 86380 86390 1
518089 99518089 1001 86380 86390 1
518082 99518082 1001 86380 86390 1
517843 99517843 1001 86380 86390 1
517877 99517877 1001 86380 86390 1
517839 99517839 1001 86380 86390 1
517593 99517593 1001 86380 86390 1
517582 99517582 1001 86380 86390 1
517583 99517583 1001 86380 86390 1
517690 99517690 1001 86380 86390 1
518199 99518199 1001 86380 86390 1
518315 99518315 1001 86380 86390 1
518303 99518303 1001 86380 86390 1
518176 99518176 1001 86380 86390 1
518957 99518957 1001 86380 86390 1
518838 99518838 1001 86380 86390 1
518789 99518789 1001 86380 86390 1
518672 99518672 1001 86380 86390 1
518626 99518626 1001 86380 86390 1
518523 99518523 1001 86380 86390 1
518395 99518395 1001 86380 86390 1
518370 99518370 1001 86380 86390 1
518544 99518544 1001 86380 86390 1
518415 99518415 1001 86380 86390 1
518468 99518468 1001 86380 86390 1
518494 99518494 1001 86380 86390 1
519143 99519143 1001 86380 86390 1
519135 99519135 1001 86380 86390 1
519059 99519059 1001 86380 86390 1
518995 99518995 1001 86380 86390 1
519624 99519624 1001 86380 86390 1
519548 99519548 1001 86380 86390 1
519488 99519488 1001 86380 86390 1
519515 99519515 1001 86380 86390 1
519300 99519300 1001 86380 86390 1
519250 99519250 1001 86380 86390 1
519290 99519290 1001 86380 86390 1
519283 99519283 1001 86380 86390 1
519878 99519878 1001 86380 86390 1
519982 99519982 1001 86380 86390 1
519935 99519935 1001 86380 86390 1
519991 99519991 1001 86380 86390 1
520637 99520637 1001 86380 86390 1
520446 99520446 1001 86380 86390 1
520409 99520409 1001 86380 86390 1
520406 99520406 1001 86380 86390 1
520239 99520239 1001 86380 86390 1
520162 99520162 1001 86380 86390 1
520806 99520806 1001 86380 86390 1
520755 99520755 1001 86380 86390 1
520781 99520781 1001 86380 86390 1
520795 99520795 1001 86380 86390 1
521416 99521416 1001 86380 86390 1
521314 99521314 1001 86380 86390 1
521367 99521367 1001 86380 86390 1
521376 99521376 1001 86380 86390 1
521158 99521158 1001 86380 86390 1
521057 99521057 1001 86380 86390 1
521204 99521204 1001 86380 86390 1
521180 99521180 1001 86380 86390 1
521181 99521181 1001 86380 86390 1
521233 99521233 1001 86380 86390 1
521118 99521118 1001 86380 86390 1
520923 99520923 1001 86380 86390 1
520877 99520877 1001 86380 86390 1
521021 99521021 1001 86380 86390 1
520868 99520868 1001 86380 86390 1
521000 99521000 1001 86380 86390 1
521534 99521534 1001 86380 86390 1
521486 99521486 1001 86380 86390 1
521526 99521526 1001 86380 86390 1
521655 99521655 1001 86380 86390 1
522267 99522267 1001 86380 86390 1
522186 99522186 1001 86380 86390 1
522251 99522251 1001 86380 86390 1
522109 99522109 1001 86380 86390 1
522201 99522201 1001 86380 86390 1
521984 99521984 1001 86380 86390 1
522006 99522006 1001 86380 86390 1
522059 99522059 1001 86380 86390 1
522329 99522329 1001 86380 86390 1
522916 99522916 1001 86380 86390 1
522928 99522928 1001 86380 86390 1
523026 99523026 1001 86380 86390 1
523114 99523114 1001 86380 86390 1
523054 99523054 1001 86380 86390 1
522758 99522758 1001 86380 86390 1
522751 99522751 1001 86380 86390 1
522897 99522897 1001 86380 86390 1
522846 99522846 1001 86380 86390 1
522615 99522615 1001 86380 86390 1
522632 99522632 1001 86380 86390 1
522504 99522504 1001 86380 86390 1
523311 99523311 1001 86380 86390 1
523143 99523143 1001 86380 86390 1
523208 99523208 1001 86380 86390 1
523149 99523149 1001 86380 86390 1
523163 99523163 1001 86380 86390 1
523827 99523827 1001 86380 86390 1
523722 99523722 1001 86380 86390 1
523556 99523556 1001 86380 86390 1
523467 99523467 1001 86380 86390 1
523339 99523339 1001 86380 86390 1
523446 99523446 1001 86380 86390 1
523475 99523475 1001 86380 86390 1
523994 99523994 1001 86380 86390 1
524136 99524136 1001 86380 86390 1
524041 99524041 1001 86380 86390 1
524132 99524132 1001 86380 86390 1
524708 99524708 1001 86380 86390 1
524634 99524634 1001 86380 86390 1
524649 99524649 1001 86380 86390 1
524408 99524408 1001 86380 86390 1
524243 99524243 1001 86380 86390 1
524192 99524192 1001 86380 86390 1
524342 99524342 1001 86380 86390 1
524930 99524930 1001 86380 86390 1
524882 99524882 1001 86380 86390 1
525396 99525396 1001 86380 86390 1
525552 99525552 1001 86380 86390 1
525576 99525576 1001 86380 86390 1
525554 99525554 1001 86380 86390 1
525187 99525187 1001 86380 86390 1
525247 99525247 1001 86380 86390 1
525080 99525080 1001 86380 86390 1
525184 99525184 1001 86380 86390 1
525154 99525154 1001 86380 86390 1
525393 99525393 1001 86380 86390 1
525759 99525759 1001 86380 86390 1
526390 99526390 1001 86380 86390 1
526244 99526244 1001 86380 86390 1
526362 99526362 1001 86380 86390 1
526354 99526354 1001 86380 86390 1
526330 99526330 1001 86380 86390 1
526104 99526104 1001 86380 86390 1
526210 99526210 1001 86380 86390 1
526149 99526149 1001 86380 86390 1
525919 99525919 1001 86380 86390 1
525921 99525921 1001 86380 86390 1
525980 99525980 1001 86380 86390 1
525839 99525839 1001 86380 86390 1
526458 99526458 1001 86380 86390 1
526627 99526627 1001 86380 86390 1
527082 99527082 1001 86380 86390 1
527186 99527186 1001 86380 86390 1
527025 99527025 1001 86380 86390 1
526844 99526844 1001 86380 86390 1
526909 99526909 1001 86380 86390 1
526989 99526989 1001 86380 86390 1
526873 99526873 1001 86380 86390 1
526965 99526965 1001 86380 86390 1
526748 99526748 1001 86380 86390 1
526645 99526645 1001 86380 86390 1
526685 99526685 1001 86380 86390 1
527313 99527313 1001 86380 86390 1
527406 99527406 1001 86380 86390 1
527382 99527382 1001 86380 86390 1
527335 99527335 1001 86380 86390 1
527899 99527899 1001 86380 86390 1
527978 99527978 1001 86380 86390 1
527876 99527876 1001 86380 86390 1
527953 99527953 1001 86380 86390 1
527891 99527891 1001 86380 86390 1
527930 99527930 1001 86380 86390 1
527723 99527723 1001 86380 86390 1
527610 99527610 1001 86380 86390 1
527509 99527509 1001 86380 86390 1
527590 99527590 1001 86380 86390 1
527502 99527502 1001 86380 86390 1
527607 99527607 1001 86380 86390 1
528101 99528101 1001 86380 86390 1
528154 99528154 1001 86380 86390 1
528091 99528091 1001 86380 86390 1
528144 99528144 1001 86380 86390 1
528234 99528234 1001 86380 86390 1
528162 99528162 1001 86380 86390 1
528647 99528647 1001 86380 86390 1
528576 99528576 1001 86380 86390 1
528423 99528423 1001 86380 86390 1
528321 99528321 1001 86380 86390 1
528465 99528465 1001 86380 86390 1
528468 99528468 1001 86380 86390 1
528369 99528369 1001 86380 86390 1
528461 99528461 1001 86380 86390 1
529029 99529029 1001 86380 86390 1
529601 99529601 1001 86380 86390 1
529602 99529602 1001 86380 86390 1
529584 99529584 1001 86380 86390 1
529457 99529457 1001 86380 86390 1
529373 99529373 1001 86380 86390 1
529335 99529335 1001 86380 86390 1
529376 99529376 1001 86380 86390 1
529292 99529292 1001 86380 86390 1
529126 99529126 1001 86380 86390 1
529299 99529299 1001 86380 86390 1
529802 99529802 1001 86380 86390 1
529932 99529932 1001 86380 86390 1
529739 99529739 1001 86380 86390 1
530427 99530427 1001 86380 86390 1
530522 99530522 1001 86380 86390 1
530493 99530493 1001 86380 86390 1
530327 99530327 1001 86380 86390 1
530251 99530251 1001 86380 86390 1
530000 99530000 1001 86380 86390 1
530066 99530066 1001 86380 86390 1
530082 99530082 1001 86380 86390 1
530045 99530045 1001 86380 86390 1
529969 99529969 1001 86380 86390 1
530100 99530100 1001 86380 86390 1
530722 99530722 1001 86380 86390 1
530704 99530704 1001 86380 86390 1
531283 99531283 1001 86380 86390 1
531311 99531311 1001 86380 86390 1
531261 99531261 1001 86380 86390 1
531071 99531071 1001 86380 86390 1
531116 99531116 1001 86380 86390 1
531135 99531135 1001 86380 86390 1
530786 99530786 1001 86380 86390 1
530795 99530795 1001 86380 86390 1
530849 99530849 1001 86380 86390 1
531558 99531558 1001 86380 86390 1
531405 99531405 1001 86380 86390 1
531536 99531536 1001 86380 86390 1
531436 99531436 1001 86380 86390 1
532103 99532103 1001 86380 86390 1
532072 99532072 1001 86380 86390 1
532021 99532021 1001 86380 86390 1
532061 99532061 1001 86380 86390 1
531820 99531820 1001 86380 86390 1
531912 99531912 1001 86380 86390 1
531914 99531914 1001 86380 86390 1
531967 99531967 1001 86380 86390 1
531903 99531903 1001 86380 86390 1
531955 99531955 1001 86380 86390 1
531826 99531826 1001 86380 86390 1
531905 99531905 1001 86380 86390 1
531704 99531704 1001 86380 86390 1
531720 99531720 1001 86380 86390 1
531721 99531721 1001 86380 86390 1
532334 99532334 1001 86380 86390 1
532352 99532352 1001 86380 86390 1
532316 99532316 1001 86380 86390 1
532329 99532329 1001 86380 86390 1
532868 99532868 1001 86380 86390 1
532843 99532843 1001 86380 86390 1
532948 99532948 1001 86380 86390 1
532979 99532979 1001 86380 86390 1
532656 99532656 1001 86380 86390 1
532450 99532450 1001 86380 86390 1
532569 99532569 1001 86380 86390 1
532495 99532495 1001 86380 86390 1
532565 99532565 1001 86380 86390 1
532591 99532591 1001 86380 86390 1
533055 99533055 1001 86380 86390 1
533237 99533237 1001 86380 86390 1
533150 99533150 1001 86380 86390 1
533105 99533105 1001 86380 86390 1
533795 99533795 1001 86380 86390 1
533706 99533706 1001 86380 86390 1
533778 99533778 1001 86380 86390 1
533779 99533779 1001 86380 86390 1
533460 99533460 1001 86380 86390 1
533632 99533632 1001 86380 86390 1
533481 99533481 1001 86380 86390 1
533637 99533637 1001 86380 86390 1
533457 99533457 1001 86380 86390 1
533353 99533353 1001 86380 86390 1
534057 99534057 1001 86380 86390 1
533864 99533864 1001 86380 86390 1
534020 99534020 1001 86380 86390 1
534596 99534596 1001 86380 86390 1
534588 99534588 1001 86380 86390 1
534604 99534604 1001 86380 86390 1
534555 99534555 1001 86380 86390 1
534441 99534441 1001 86380 86390 1
534300 99534300 1001 86380 86390 1
534394 99534394 1001 86380 86390 1
534213 99534213 1001 86380 86390 1
534099 99534099 1001 86380 86390 1
534164 99534164 1001 86380 86390 1
534216 99534216 1001 86380 86390 1
534747 99534747 1001 86380 86390 1
534775 99534775 1001 86380 86390 1
534883 99534883 1001 86380 86390 1
534745 99534745 1001 86380 86390 1
535370 99535370 1001 86380 86390 1
535411 99535411 1001 86380 86390 1
535347 99535347 1001 86380 86390 1
535241 99535241 1001 86380 86390 1
535233 99535233 1001 86380 86390 1
535008 99535008 1001 86380 86390 1
535018 99535018 1001 86380 86390 1
536290 99536290 1001 86380 86390 1
536042 99536042 1001 86380 86390 1
535952 99535952 1001 86380 86390 1
536017 99536017 1001 86380 86390 1
535808 99535808 1001 86380 86390 1
536388 99536388 1001 86380 86390 1
536513 99536513 1001 86380 86390 1
536488 99536488 1001 86380 86390 1
537126 99537126 1001 86380 86390 1
536994 99536994 1001 86380 86390 1
537085 99537085 1001 86380 86390 1
536856 99536856 1001 86380 86390 1
536954 99536954 1001 86380 86390 1
536865 99536865 1001 86380 86390 1
536601 99536601 1001 86380 86390 1
537302 99537302 1001 86380 86390 1
537239 99537239 1001 86380 86390 1
537323 99537323 1001 86380 86390 1
537848 99537848 1001 86380 86390 1
537799 99537799 1001 86380 86390 1
537788 99537788 1001 86380 86390 1
537930 99537930 1001 86380 86390 1
537866 99537866 1001 86380 86390 1
537972 99537972 1001 86380 86390 1
537683 99537683 1001 86380 86390 1
537725 99537725 1001 86380 86390 1
537596 99537596 1001 86380 86390 1
537781 99537781 1001 86380 86390 1
537613 99537613 1001 86380 86390 1
537639 99537639 1001 86380 86390 1
537460 99537460 1001 86380 86390 1
537396 99537396 1001 86380 86390 1
537522 99537522 1001 86380 86390 1
538180 99538180 1001 86380 86390 1
538768 99538768 1001 86380 86390 1
538641 99538641 1001 86380 86390 1
538522 99538522 1001 86380 86390 1
538405 99538405 1001 86380 86390 1
538471 99538471 1001 86380 86390 1
538424 99538424 1001 86380 86390 1
538541 99538541 1001 86380 86390 1
538313 99538313 1001 86380 86390 1
538865 99538865 1001 86380 86390 1
538983 99538983 1001 86380 86390 1
538937 99538937 1001 86380 86390 1
538822 99538822 1001 86380 86390 1
538927 99538927 1001 86380 86390 1
539617 99539617 1001 86380 86390 1
539254 99539254 1001 86380 86390 1
539306 99539306 1001 86380 86390 1
539360 99539360 1001 86380 86390 1
539322 99539322 1001 86380 86390 1
539310 99539310 1001 86380 86390 1
539390 99539390 1001 86380 86390 1
539190 99539190 1001 86380 86390 1
539050 99539050 1001 86380 86390 1
539131 99539131 1001 86380 86390 1
539159 99539159 1001 86380 86390 1
539666 99539666 1001 86380 86390 1
539770 99539770 1001 86380 86390 1
539709 99539709 1001 86380 86390 1
539674 99539674 1001 86380 86390 1
540397 99540397 1001 86380 86390 1
540271 99540271 1001 86380 86390 1
540309 99540309 1001 86380 86390 1
540184 99540184 1001 86380 86390 1
540194 99540194 1001 86380 86390 1
540540 99540540 1001 86380 86390 1
541102 99541102 1001 86380 86390 1
541209 99541209 1001 86380 86390 1
541251 99541251 1001 86380 86390 1
541215 99541215 1001 86380 86390 1
541046 99541046 1001 86380 86390 1
540674 99540674 1001 86380 86390 1
540804 99540804 1001 86380 86390 1
540864 99540864 1001 86380 86390 1
541342 99541342 1001 86380 86390 1
542084 99542084 1001 86380 86390 1
542001 99542001 1001 86380 86390 1
541950 99541950 1001 86380 86390 1
541564 99541564 1001 86380 86390 1
541605 99541605 1001 86380 86390 1
541554 99541554 1001 86380 86390 1
541556 99541556 1001 86380 86390 1
541510 99541510 1001 86380 86390 1
542221 99542221 1001 86380 86390 1
542130 99542130 1001 86380 86390 1
542291 99542291 1001 86380 86390 1
542253 99542253 1001 86380 86390 1
542320 99542320 1001 86380 86390 1
542152 99542152 1001 86380 86390 1
542180 99542180 1001 86380 86390 1
542888 99542888 1001 86380 86390 1
542636 99542636 1001 86380 86390 1
542705 99542705 1001 86380 86390 1
542642 99542642 1001 86380 86390 1
542734 99542734 1001 86380 86390 1
542724 99542724 1001 86380 86390 1
542484 99542484 1001 86380 86390 1
542472 99542472 1001 86380 86390 1
542981 99542981 1001 86380 86390 1
543100 99543100 1001 86380 86390 1
542974 99542974 1001 86380 86390 1
543634 99543634 1001 86380 86390 1
543752 99543752 1001 86380 86390 1
543754 99543754 1001 86380 86390 1
543678 99543678 1001 86380 86390 1
543666 99543666 1001 86380 86390 1
543628 99543628 1001 86380 86390 1
543705 99543705 1001 86380 86390 1
543526 99543526 1001 86380 86390 1
543241 99543241 1001 86380 86390 1
543272 99543272 1001 86380 86390 1
543324 99543324 1001 86380 86390 1
543350 99543350 1001 86380 86390 1
543209 99543209 1001 86380 86390 1
543300 99543300 1001 86380 86390 1
543223 99543223 1001 86380 86390 1
543314 99543314 1001 86380 86390 1
543839 99543839 1001 86380 86390 1
543778 99543778 1001 86380 86390 1
544508 99544508 1001 86380 86390 1
544596 99544596 1001 86380 86390 1
544450 99544450 1001 86380 86390 1
544203 99544203 1001 86380 86390 1
544338 99544338 1001 86380 86390 1
544083 99544083 1001 86380 86390 1
543992 99543992 1001 86380 86390 1
544073 99544073 1001 86380 86390 1
544140 99544140 1001 86380 86390 1
544038 99544038 1001 86380 86390 1
544702 99544702 1001 86380 86390 1
402413 391 1001 48540 49317 1
514530 657 1002 33727 38313 1
514532 657 1002 58546 66061 1
400563 99400563 1001 86380 86390 1
400910 99400910 1001 86380 86390 1
400911 99400911 1001 86380 86390 1
400922 99400922 1001 86380 86390 1
401207 99401207 1001 86380 86390 1
401657 99401657 1001 86380 86390 1
401723 99401723 1001 86380 86390 1
402063 99402063 1001 86380 86390 1
402110 99402110 1001 86380 86390 1
402295 99402295 1001 86380 86390 1
402420 99402420 1001 86380 86390 1
402461 99402461 1001 86380 86390 1
402567 99402567 1001 86380 86390 1
402600 99402600 1001 86380 86390 1
402767 99402767 1001 86380 86390 1
402875 99402875 1001 86380 86390 1
402839 99402839 1001 86380 86390 1
402842 99402842 1001 86380 86390 1
403196 99403196 1001 86380 86390 1
403122 99403122 1001 86380 86390 1
403282 99403282 1001 86380 86390 1
403223 99403223 1001 86380 86390 1
403272 99403272 1001 86380 86390 1
403595 99403595 1001 86380 86390 1
403825 99403825 1001 86380 86390 1
403986 99403986 1001 86380 86390 1
404106 99404106 1001 86380 86390 1
404061 99404061 1001 86380 86390 1
404211 99404211 1001 86380 86390 1
404334 99404334 1001 86380 86390 1
404294 99404294 1001 86380 86390 1
404408 99404408 1001 86380 86390 1
404876 99404876 1001 86380 86390 1
404952 99404952 1001 86380 86390 1
405055 99405055 1001 86380 86390 1
405017 99405017 1001 86380 86390 1
405259 99405259 1001 86380 86390 1
405507 99405507 1001 86380 86390 1
405617 99405617 1001 86380 86390 1
405793 99405793 1001 86380 86390 1
406038 99406038 1001 86380 86390 1
406148 99406148 1001 86380 86390 1
406301 99406301 1001 86380 86390 1
406364 99406364 1001 86380 86390 1
406401 99406401 1001 86380 86390 1
406488 99406488 1001 86380 86390 1
406543 99406543 1001 86380 86390 1
406726 99406726 1001 86380 86390 1
406852 99406852 1001 86380 86390 1
406859 99406859 1001 86380 86390 1
406911 99406911 1001 86380 86390 1
407151 99407151 1001 86380 86390 1
407518 99407518 1001 86380 86390 1
407756 99407756 1001 86380 86390 1
407872 99407872 1001 86380 86390 1
407830 99407830 1001 86380 86390 1
407932 99407932 1001 86380 86390 1
408285 99408285 1001 86380 86390 1
408353 99408353 1001 86380 86390 1
408310 99408310 1001 86380 86390 1
408609 99408609 1001 86380 86390 1
408657 99408657 1001 86380 86390 1
408847 99408847 1001 86380 86390 1
409006 99409006 1001 86380 86390 1
409181 99409181 1001 86380 86390 1
409377 99409377 1001 86380 86390 1
409468 99409468 1001 86380 86390 1
410085 99410085 1001 86380 86390 1
410180 99410180 1001 86380 86390 1
410126 99410126 1001 86380 86390 1
410196 99410196 1001 86380 86390 1
410295 99410295 1001 86380 86390 1
410329 99410329 1001 86380 86390 1
410465 99410465 1001 86380 86390 1
410450 99410450 1001 86380 86390 1
410515 99410515 1001 86380 86390 1
410783 99410783 1001 86380 86390 1
410747 99410747 1001 86380 86390 1
410868 99410868 1001 86380 86390 1
410928 99410928 1001 86380 86390 1
411006 99411006 1001 86380 86390 1
410935 99410935 1001 86380 86390 1
410937 99410937 1001 86380 86390 1
410939 99410939 1001 86380 86390 1
411171 99411171 1001 86380 86390 1
411125 99411125 1001 86380 86390 1
411354 99411354 1001 86380 86390 1
411781 99411781 1001 86380 86390 1
411753 99411753 1001 86380 86390 1
411883 99411883 1001 86380 86390 1
412121 99412121 1001 86380 86390 1
412092 99412092 1001 86380 86390 1
412242 99412242 1001 86380 86390 1
412281 99412281 1001 86380 86390 1
413695 99413695 1001 86380 86390 1
413293 99413293 1001 86380 86390 1
413569 99413569 1001 86380 86390 1
413671 99413671 1001 86380 86390 1
413130 99413130 1001 86380 86390 1
413257 99413257 1001 86380 86390 1
412613 99412613 1001 86380 86390 1
412515 99412515 1001 86380 86390 1
412858 99412858 1001 86380 86390 1
413986 99413986 1001 86380 86390 1
413972 99413972 1001 86380 86390 1
413878 99413878 1001 86380 86390 1
414088 99414088 1001 86380 86390 1
415172 99415172 1001 86380 86390 1
414989 99414989 1001 86380 86390 1
414778 99414778 1001 86380 86390 1
414781 99414781 1001 86380 86390 1
414903 99414903 1001 86380 86390 1
414561 99414561 1001 86380 86390 1
414357 99414357 1001 86380 86390 1
414142 99414142 1001 86380 86390 1
414298 99414298 1001 86380 86390 1
414418 99414418 1001 86380 86390 1
414350 99414350 1001 86380 86390 1
415368 99415368 1001 86380 86390 1
415449 99415449 1001 86380 86390 1
415480 99415480 1001 86380 86390 1
415338 99415338 1001 86380 86390 1
415704 99415704 1001 86380 86390 1
415630 99415630 1001 86380 86390 1
415468 99415468 1001 86380 86390 1
415692 99415692 1001 86380 86390 1
416674 99416674 1001 86380 86390 1
416906 99416906 1001 86380 86390 1
416679 99416679 1001 86380 86390 1
416899 99416899 1001 86380 86390 1
416439 99416439 1001 86380 86390 1
416501 99416501 1001 86380 86390 1
416525 99416525 1001 86380 86390 1
416509 99416509 1001 86380 86390 1
416202 99416202 1001 86380 86390 1
416130 99416130 1001 86380 86390 1
415743 99415743 1001 86380 86390 1
417233 99417233 1001 86380 86390 1
417025 99417025 1001 86380 86390 1
417084 99417084 1001 86380 86390 1
417130 99417130 1001 86380 86390 1
417458 99417458 1001 86380 86390 1
417597 99417597 1001 86380 86390 1
418619 99418619 1001 86380 86390 1
418600 99418600 1001 86380 86390 1
418443 99418443 1001 86380 86390 1
418433 99418433 1001 86380 86390 1
418072 99418072 1001 86380 86390 1
417927 99417927 1001 86380 86390 1
417805 99417805 1001 86380 86390 1
417783 99417783 1001 86380 86390 1
417700 99417700 1001 86380 86390 1
417626 99417626 1001 86380 86390 1
417844 99417844 1001 86380 86390 1
419100 99419100 1001 86380 86390 1
418994 99418994 1001 86380 86390 1
419121 99419121 1001 86380 86390 1
420307 99420307 1001 86380 86390 1
420367 99420367 1001 86380 86390 1
420409 99420409 1001 86380 86390 1
420143 99420143 1001 86380 86390 1
419883 99419883 1001 86380 86390 1
419793 99419793 1001 86380 86390 1
419547 99419547 1001 86380 86390 1
420651 99420651 1001 86380 86390 1
420676 99420676 1001 86380 86390 1
420705 99420705 1001 86380 86390 1
422007 99422007 1001 86380 86390 1
421851 99421851 1001 86380 86390 1
421787 99421787 1001 86380 86390 1
421673 99421673 1001 86380 86390 1
421502 99421502 1001 86380 86390 1
421686 99421686 1001 86380 86390 1
421190 99421190 1001 86380 86390 1
421249 99421249 1001 86380 86390 1
420849 99420849 1001 86380 86390 1
420955 99420955 1001 86380 86390 1
421171 99421171 1001 86380 86390 1
422268 99422268 1001 86380 86390 1
422186 99422186 1001 86380 86390 1
423628 99423628 1001 86380 86390 1
423491 99423491 1001 86380 86390 1
423617 99423617 1001 86380 86390 1
423329 99423329 1001 86380 86390 1
423244 99423244 1001 86380 86390 1
423299 99423299 1001 86380 86390 1
423084 99423084 1001 86380 86390 1
423243 99423243 1001 86380 86390 1
423167 99423167 1001 86380 86390 1
422867 99422867 1001 86380 86390 1
422674 99422674 1001 86380 86390 1
422548 99422548 1001 86380 86390 1
423873 99423873 1001 86380 86390 1
424147 99424147 1001 86380 86390 1
425284 99425284 1001 86380 86390 1
425345 99425345 1001 86380 86390 1
425291 99425291 1001 86380 86390 1
424800 99424800 1001 86380 86390 1
424863 99424863 1001 86380 86390 1
424798 99424798 1001 86380 86390 1
424562 99424562 1001 86380 86390 1
424361 99424361 1001 86380 86390 1
425490 99425490 1001 86380 86390 1
427030 99427030 1001 86380 86390 1
426699 99426699 1001 86380 86390 1
427080 99427080 1001 86380 86390 1
426763 99426763 1001 86380 86390 1
426664 99426664 1001 86380 86390 1
426005 99426005 1001 86380 86390 1
427376 99427376 1001 86380 86390 1
427248 99427248 1001 86380 86390 1
427381 99427381 1001 86380 86390 1
427281 99427281 1001 86380 86390 1
428414 99428414 1001 86380 86390 1
428509 99428509 1001 86380 86390 1
428145 99428145 1001 86380 86390 1
427988 99427988 1001 86380 86390 1
428228 99428228 1001 86380 86390 1
427534 99427534 1001 86380 86390 1
427738 99427738 1001 86380 86390 1
428834 99428834 1001 86380 86390 1
428758 99428758 1001 86380 86390 1
430317 99430317 1001 86380 86390 1
430170 99430170 1001 86380 86390 1
430103 99430103 1001 86380 86390 1
430335 99430335 1001 86380 86390 1
430362 99430362 1001 86380 86390 1
429934 99429934 1001 86380 86390 1
429890 99429890 1001 86380 86390 1
429654 99429654 1001 86380 86390 1
430681 99430681 1001 86380 86390 1
430740 99430740 1001 86380 86390 1
430532 99430532 1001 86380 86390 1
430464 99430464 1001 86380 86390 1
430805 99430805 1001 86380 86390 1
431738 99431738 1001 86380 86390 1
431713 99431713 1001 86380 86390 1
431841 99431841 1001 86380 86390 1
431701 99431701 1001 86380 86390 1
431320 99431320 1001 86380 86390 1
431300 99431300 1001 86380 86390 1
431545 99431545 1001 86380 86390 1
430963 99430963 1001 86380 86390 1
430992 99430992 1001 86380 86390 1
432156 99432156 1001 86380 86390 1
432388 99432388 1001 86380 86390 1
433640 99433640 1001 86380 86390 1
433316 99433316 1001 86380 86390 1
433069 99433069 1001 86380 86390 1
432965 99432965 1001 86380 86390 1
433188 99433188 1001 86380 86390 1
432555 99432555 1001 86380 86390 1
432584 99432584 1001 86380 86390 1
432543 99432543 1001 86380 86390 1
432524 99432524 1001 86380 86390 1
435220 99435220 1001 86380 86390 1
435377 99435377 1001 86380 86390 1
435230 99435230 1001 86380 86390 1
435031 99435031 1001 86380 86390 1
434919 99434919 1001 86380 86390 1
434927 99434927 1001 86380 86390 1
434783 99434783 1001 86380 86390 1
434370 99434370 1001 86380 86390 1
434143 99434143 1001 86380 86390 1
434543 99434543 1001 86380 86390 1
434381 99434381 1001 86380 86390 1
434217 99434217 1001 86380 86390 1
434529 99434529 1001 86380 86390 1
434197 99434197 1001 86380 86390 1
435601 99435601 1001 86380 86390 1
435603 99435603 1001 86380 86390 1
436832 99436832 1001 86380 86390 1
436769 99436769 1001 86380 86390 1
436899 99436899 1001 86380 86390 1
436771 99436771 1001 86380 86390 1
436818 99436818 1001 86380 86390 1
436503 99436503 1001 86380 86390 1
436638 99436638 1001 86380 86390 1
436077 99436077 1001 86380 86390 1
436196 99436196 1001 86380 86390 1
435961 99435961 1001 86380 86390 1
435919 99435919 1001 86380 86390 1
300070 99300070 1001 86380 86390 1
300033 99300033 1001 86380 86390 1
300701 99300701 1001 86380 86390 1
300636 99300636 1001 86380 86390 1
300625 99300625 1001 86380 86390 1
300434 99300434 1001 86380 86390 1
300360 99300360 1001 86380 86390 1
300361 99300361 1001 86380 86390 1
300471 99300471 1001 86380 86390 1
300255 99300255 1001 86380 86390 1
300191 99300191 1001 86380 86390 1
300169 99300169 1001 86380 86390 1
300754 99300754 1001 86380 86390 1
300845 99300845 1001 86380 86390 1
300771 99300771 1001 86380 86390 1
300902 99300902 1001 86380 86390 1
300839 99300839 1001 86380 86390 1
300840 99300840 1001 86380 86390 1
300906 99300906 1001 86380 86390 1
301460 99301460 1001 86380 86390 1
301410 99301410 1001 86380 86390 1
301181 99301181 1001 86380 86390 1
301260 99301260 1001 86380 86390 1
301325 99301325 1001 86380 86390 1
301342 99301342 1001 86380 86390 1
301213 99301213 1001 86380 86390 1
301229 99301229 1001 86380 86390 1
301206 99301206 1001 86380 86390 1
301098 99301098 1001 86380 86390 1
300998 99300998 1001 86380 86390 1
301024 99301024 1001 86380 86390 1
300935 99300935 1001 86380 86390 1
301742 99301742 1001 86380 86390 1
301628 99301628 1001 86380 86390 1
302308 99302308 1001 86380 86390 1
302283 99302283 1001 86380 86390 1
301999 99301999 1001 86380 86390 1
302058 99302058 1001 86380 86390 1
301935 99301935 1001 86380 86390 1
301924 99301924 1001 86380 86390 1
302470 99302470 1001 86380 86390 1
302411 99302411 1001 86380 86390 1
302516 99302516 1001 86380 86390 1
302387 99302387 1001 86380 86390 1
302506 99302506 1001 86380 86390 1
303017 99303017 1001 86380 86390 1
303049 99303049 1001 86380 86390 1
302849 99302849 1001 86380 86390 1
302799 99302799 1001 86380 86390 1
302919 99302919 1001 86380 86390 1
302997 99302997 1001 86380 86390 1
302868 99302868 1001 86380 86390 1
302676 99302676 1001 86380 86390 1
303234 99303234 1001 86380 86390 1
303299 99303299 1001 86380 86390 1
303383 99303383 1001 86380 86390 1
303869 99303869 1001 86380 86390 1
303858 99303858 1001 86380 86390 1
303426 99303426 1001 86380 86390 1
304083 99304083 1001 86380 86390 1
304214 99304214 1001 86380 86390 1
304228 99304228 1001 86380 86390 1
304177 99304177 1001 86380 86390 1
304229 99304229 1001 86380 86390 1
304103 99304103 1001 86380 86390 1
304775 99304775 1001 86380 86390 1
304711 99304711 1001 86380 86390 1
304804 99304804 1001 86380 86390 1
304554 99304554 1001 86380 86390 1
304517 99304517 1001 86380 86390 1
304384 99304384 1001 86380 86390 1
304360 99304360 1001 86380 86390 1
304404 99304404 1001 86380 86390 1
304302 99304302 1001 86380 86390 1
304947 99304947 1001 86380 86390 1
304970 99304970 1001 86380 86390 1
304958 99304958 1001 86380 86390 1
304997 99304997 1001 86380 86390 1
305484 99305484 1001 86380 86390 1
305429 99305429 1001 86380 86390 1
305395 99305395 1001 86380 86390 1
305318 99305318 1001 86380 86390 1
305344 99305344 1001 86380 86390 1
305357 99305357 1001 86380 86390 1
305307 99305307 1001 86380 86390 1
305295 99305295 1001 86380 86390 1
305090 99305090 1001 86380 86390 1
305139 99305139 1001 86380 86390 1
500116 99500116 1001 86380 86390 1
500052 99500052 1001 86380 86390 1
500097 99500097 1001 86380 86390 1
500149 99500149 1001 86380 86390 1
500098 99500098 1001 86380 86390 1
500750 99500750 1001 86380 86390 1
500787 99500787 1001 86380 86390 1
500768 99500768 1001 86380 86390 1
500617 99500617 1001 86380 86390 1
500772 99500772 1001 86380 86390 1
500485 99500485 1001 86380 86390 1
500511 99500511 1001 86380 86390 1
500365 99500365 1001 86380 86390 1
500228 99500228 1001 86380 86390 1
500243 99500243 1001 86380 86390 1
500943 99500943 1001 86380 86390 1
500815 99500815 1001 86380 86390 1
500828 99500828 1001 86380 86390 1
501472 99501472 1001 86380 86390 1
501562 99501562 1001 86380 86390 1
501601 99501601 1001 86380 86390 1
501305 99501305 1001 86380 86390 1
501254 99501254 1001 86380 86390 1
501273 99501273 1001 86380 86390 1
501377 99501377 1001 86380 86390 1
501288 99501288 1001 86380 86390 1
501136 99501136 1001 86380 86390 1
501046 99501046 1001 86380 86390 1
501145 99501145 1001 86380 86390 1
501070 99501070 1001 86380 86390 1
502420 99502420 1001 86380 86390 1
502397 99502397 1001 86380 86390 1
502309 99502309 1001 86380 86390 1
502297 99502297 1001 86380 86390 1
502087 99502087 1001 86380 86390 1
501988 99501988 1001 86380 86390 1
501856 99501856 1001 86380 86390 1
502038 99502038 1001 86380 86390 1
502506 99502506 1001 86380 86390 1
502640 99502640 1001 86380 86390 1
503179 99503179 1001 86380 86390 1
503167 99503167 1001 86380 86390 1
503222 99503222 1001 86380 86390 1
503145 99503145 1001 86380 86390 1
503087 99503087 1001 86380 86390 1
503010 99503010 1001 86380 86390 1
502977 99502977 1001 86380 86390 1
502956 99502956 1001 86380 86390 1
502776 99502776 1001 86380 86390 1
502846 99502846 1001 86380 86390 1
503457 99503457 1001 86380 86390 1
503434 99503434 1001 86380 86390 1
503398 99503398 1001 86380 86390 1
503363 99503363 1001 86380 86390 1
504049 99504049 1001 86380 86390 1
503783 99503783 1001 86380 86390 1
503849 99503849 1001 86380 86390 1
503774 99503774 1001 86380 86390 1
503711 99503711 1001 86380 86390 1
503601 99503601 1001 86380 86390 1
503668 99503668 1001 86380 86390 1
503681 99503681 1001 86380 86390 1
503528 99503528 1001 86380 86390 1
504323 99504323 1001 86380 86390 1
504312 99504312 1001 86380 86390 1
504252 99504252 1001 86380 86390 1
504305 99504305 1001 86380 86390 1
504791 99504791 1001 86380 86390 1
504756 99504756 1001 86380 86390 1
504853 99504853 1001 86380 86390 1
504828 99504828 1001 86380 86390 1
504940 99504940 1001 86380 86390 1
504605 99504605 1001 86380 86390 1
504619 99504619 1001 86380 86390 1
504581 99504581 1001 86380 86390 1
504376 99504376 1001 86380 86390 1
504389 99504389 1001 86380 86390 1
504481 99504481 1001 86380 86390 1
504358 99504358 1001 86380 86390 1
504438 99504438 1001 86380 86390 1
504490 99504490 1001 86380 86390 1
504976 99504976 1001 86380 86390 1
505083 99505083 1001 86380 86390 1
505714 99505714 1001 86380 86390 1
505715 99505715 1001 86380 86390 1
505293 99505293 1001 86380 86390 1
505203 99505203 1001 86380 86390 1
505301 99505301 1001 86380 86390 1
505237 99505237 1001 86380 86390 1
505302 99505302 1001 86380 86390 1
505794 99505794 1001 86380 86390 1
505872 99505872 1001 86380 86390 1
505798 99505798 1001 86380 86390 1
505863 99505863 1001 86380 86390 1
505799 99505799 1001 86380 86390 1
506418 99506418 1001 86380 86390 1
506580 99506580 1001 86380 86390 1
506491 99506491 1001 86380 86390 1
506592 99506592 1001 86380 86390 1
506357 99506357 1001 86380 86390 1
506241 99506241 1001 86380 86390 1
506282 99506282 1001 86380 86390 1
506321 99506321 1001 86380 86390 1
506053 99506053 1001 86380 86390 1
506762 99506762 1001 86380 86390 1
507258 99507258 1001 86380 86390 1
507350 99507350 1001 86380 86390 1
507313 99507313 1001 86380 86390 1
507100 99507100 1001 86380 86390 1
507195 99507195 1001 86380 86390 1
507147 99507147 1001 86380 86390 1
507188 99507188 1001 86380 86390 1
506999 99506999 1001 86380 86390 1
506902 99506902 1001 86380 86390 1
506930 99506930 1001 86380 86390 1
507562 99507562 1001 86380 86390 1
507628 99507628 1001 86380 86390 1
508173 99508173 1001 86380 86390 1
508046 99508046 1001 86380 86390 1
508130 99508130 1001 86380 86390 1
507961 99507961 1001 86380 86390 1
507939 99507939 1001 86380 86390 1
507784 99507784 1001 86380 86390 1
507648 99507648 1001 86380 86390 1
508403 99508403 1001 86380 86390 1
508355 99508355 1001 86380 86390 1
508356 99508356 1001 86380 86390 1
508284 99508284 1001 86380 86390 1
508963 99508963 1001 86380 86390 1
508966 99508966 1001 86380 86390 1
508954 99508954 1001 86380 86390 1
508879 99508879 1001 86380 86390 1
508741 99508741 1001 86380 86390 1
508716 99508716 1001 86380 86390 1
508835 99508835 1001 86380 86390 1
508735 99508735 1001 86380 86390 1
508512 99508512 1001 86380 86390 1
508531 99508531 1001 86380 86390 1
509219 99509219 1001 86380 86390 1
509220 99509220 1001 86380 86390 1
509123 99509123 1001 86380 86390 1
509761 99509761 1001 86380 86390 1
509804 99509804 1001 86380 86390 1
509892 99509892 1001 86380 86390 1
509651 99509651 1001 86380 86390 1
509500 99509500 1001 86380 86390 1
509333 99509333 1001 86380 86390 1
509327 99509327 1001 86380 86390 1
509931 99509931 1001 86380 86390 1
510600 99510600 1001 86380 86390 1
510581 99510581 1001 86380 86390 1
510594 99510594 1001 86380 86390 1
510419 99510419 1001 86380 86390 1
510472 99510472 1001 86380 86390 1
510487 99510487 1001 86380 86390 1
510373 99510373 1001 86380 86390 1
510438 99510438 1001 86380 86390 1
510481 99510481 1001 86380 86390 1
510152 99510152 1001 86380 86390 1
510777 99510777 1001 86380 86390 1
510885 99510885 1001 86380 86390 1
510847 99510847 1001 86380 86390 1
510731 99510731 1001 86380 86390 1
511476 99511476 1001 86380 86390 1
511516 99511516 1001 86380 86390 1
511400 99511400 1001 86380 86390 1
511465 99511465 1001 86380 86390 1
511522 99511522 1001 86380 86390 1
511156 99511156 1001 86380 86390 1
511157 99511157 1001 86380 86390 1
511275 99511275 1001 86380 86390 1
511341 99511341 1001 86380 86390 1
511292 99511292 1001 86380 86390 1
511055 99511055 1001 86380 86390 1
511094 99511094 1001 86380 86390 1
511031 99511031 1001 86380 86390 1
511654 99511654 1001 86380 86390 1
511577 99511577 1001 86380 86390 1
511695 99511695 1001 86380 86390 1
511737 99511737 1001 86380 86390 1
512307 99512307 1001 86380 86390 1
512232 99512232 1001 86380 86390 1
512336 99512336 1001 86380 86390 1
512185 99512185 1001 86380 86390 1
512289 99512289 1001 86380 86390 1
511982 99511982 1001 86380 86390 1
512076 99512076 1001 86380 86390 1
512092 99512092 1001 86380 86390 1
512015 99512015 1001 86380 86390 1
511902 99511902 1001 86380 86390 1
511930 99511930 1001 86380 86390 1
511893 99511893 1001 86380 86390 1
511790 99511790 1001 86380 86390 1
511829 99511829 1001 86380 86390 1
512433 99512433 1001 86380 86390 1
512459 99512459 1001 86380 86390 1
512386 99512386 1001 86380 86390 1
513169 99513169 1001 86380 86390 1
513201 99513201 1001 86380 86390 1
512980 99512980 1001 86380 86390 1
512868 99512868 1001 86380 86390 1
512731 99512731 1001 86380 86390 1
512655 99512655 1001 86380 86390 1
513231 99513231 1001 86380 86390 1
513288 99513288 1001 86380 86390 1
513865 99513865 1001 86380 86390 1
513994 99513994 1001 86380 86390 1
513911 99513911 1001 86380 86390 1
513902 99513902 1001 86380 86390 1
513781 99513781 1001 86380 86390 1
513694 99513694 1001 86380 86390 1
513786 99513786 1001 86380 86390 1
513543 99513543 1001 86380 86390 1
513456 99513456 1001 86380 86390 1
513509 99513509 1001 86380 86390 1
514049 99514049 1001 86380 86390 1
514154 99514154 1001 86380 86390 1
514040 99514040 1001 86380 86390 1
514808 99514808 1001 86380 86390 1
514784 99514784 1001 86380 86390 1
514775 99514775 1001 86380 86390 1
514852 99514852 1001 86380 86390 1
514546 99514546 1001 86380 86390 1
514380 99514380 1001 86380 86390 1
514398 99514398 1001 86380 86390 1
514424 99514424 1001 86380 86390 1
514882 99514882 1001 86380 86390 1
514934 99514934 1001 86380 86390 1
514237 99514237 1001 86380 86390 1
515056 99515056 1001 86380 86390 1
515482 99515482 1001 86380 86390 1
515627 99515627 1001 86380 86390 1
515565 99515565 1001 86380 86390 1
515365 99515365 1001 86380 86390 1
515192 99515192 1001 86380 86390 1
515180 99515180 1001 86380 86390 1
515119 99515119 1001 86380 86390 1
515786 99515786 1001 86380 86390 1
515480 99515480 1001 86380 86390 1
515764 99515764 1001 86380 86390 1
515778 99515778 1001 86380 86390 1
515701 99515701 1001 86380 86390 1
515744 99515744 1001 86380 86390 1
515705 99515705 1001 86380 86390 1
516339 99516339 1001 86380 86390 1
516366 99516366 1001 86380 86390 1
516281 99516281 1001 86380 86390 1
516211 99516211 1001 86380 86390 1
516161 99516161 1001 86380 86390 1
515890 99515890 1001 86380 86390 1
515943 99515943 1001 86380 86390 1
515892 99515892 1001 86380 86390 1
516090 99516090 1001 86380 86390 1
515964 99515964 1001 86380 86390 1
516094 99516094 1001 86380 86390 1
515900 99515900 1001 86380 86390 1
516521 99516521 1001 86380 86390 1
516691 99516691 1001 86380 86390 1
516592 99516592 1001 86380 86390 1
516568 99516568 1001 86380 86390 1
516646 99516646 1001 86380 86390 1
516660 99516660 1001 86380 86390 1
516712 99516712 1001 86380 86390 1
517161 99517161 1001 86380 86390 1
517177 99517177 1001 86380 86390 1
517040 99517040 1001 86380 86390 1
517118 99517118 1001 86380 86390 1
517080 99517080 1001 86380 86390 1
517119 99517119 1001 86380 86390 1
517057 99517057 1001 86380 86390 1
517075 99517075 1001 86380 86390 1
516900 99516900 1001 86380 86390 1
516775 99516775 1001 86380 86390 1
517346 99517346 1001 86380 86390 1
517465 99517465 1001 86380 86390 1
517132 99517132 1001 86380 86390 1
517506 99517506 1001 86380 86390 1
517442 99517442 1001 86380 86390 1
517365 99517365 1001 86380 86390 1
517418 99517418 1001 86380 86390 1
517447 99517447 1001 86380 86390 1
517436 99517436 1001 86380 86390 1
517924 99517924 1001 86380 86390 1
517951 99517951 1001 86380 86390 1
517952 99517952 1001 86380 86390 1
517580 99517580 1001 86380 86390 1
517596 99517596 1001 86380 86390 1
517651 99517651 1001 86380 86390 1
517563 99517563 1001 86380 86390 1
517708 99517708 1001 86380 86390 1
517566 99517566 1001 86380 86390 1
518367 99518367 1001 86380 86390 1
518226 99518226 1001 86380 86390 1
518234 99518234 1001 86380 86390 1
518887 99518887 1001 86380 86390 1
518959 99518959 1001 86380 86390 1
518975 99518975 1001 86380 86390 1
518782 99518782 1001 86380 86390 1
518381 99518381 1001 86380 86390 1
518516 99518516 1001 86380 86390 1
518441 99518441 1001 86380 86390 1
518571 99518571 1001 86380 86390 1
518470 99518470 1001 86380 86390 1
519090 99519090 1001 86380 86390 1
519014 99519014 1001 86380 86390 1
519144 99519144 1001 86380 86390 1
519071 99519071 1001 86380 86390 1
519047 99519047 1001 86380 86390 1
519777 99519777 1001 86380 86390 1
519614 99519614 1001 86380 86390 1
519744 99519744 1001 86380 86390 1
519628 99519628 1001 86380 86390 1
519682 99519682 1001 86380 86390 1
519802 99519802 1001 86380 86390 1
519810 99519810 1001 86380 86390 1
519585 99519585 1001 86380 86390 1
519560 99519560 1001 86380 86390 1
519407 99519407 1001 86380 86390 1
519327 99519327 1001 86380 86390 1
519957 99519957 1001 86380 86390 1
520015 99520015 1001 86380 86390 1
519978 99519978 1001 86380 86390 1
520527 99520527 1001 86380 86390 1
520582 99520582 1001 86380 86390 1
520547 99520547 1001 86380 86390 1
520331 99520331 1001 86380 86390 1
520396 99520396 1001 86380 86390 1
520768 99520768 1001 86380 86390 1
520746 99520746 1001 86380 86390 1
520802 99520802 1001 86380 86390 1
521373 99521373 1001 86380 86390 1
521337 99521337 1001 86380 86390 1
521222 99521222 1001 86380 86390 1
521150 99521150 1001 86380 86390 1
521242 99521242 1001 86380 86390 1
521193 99521193 1001 86380 86390 1
520910 99520910 1001 86380 86390 1
521018 99521018 1001 86380 86390 1
521013 99521013 1001 86380 86390 1
521662 99521662 1001 86380 86390 1
522191 99522191 1001 86380 86390 1
522128 99522128 1001 86380 86390 1
522249 99522249 1001 86380 86390 1
522003 99522003 1001 86380 86390 1
522034 99522034 1001 86380 86390 1
522425 99522425 1001 86380 86390 1
522336 99522336 1001 86380 86390 1
522491 99522491 1001 86380 86390 1
522315 99522315 1001 86380 86390 1
522979 99522979 1001 86380 86390 1
522872 99522872 1001 86380 86390 1
522716 99522716 1001 86380 86390 1
522821 99522821 1001 86380 86390 1
522886 99522886 1001 86380 86390 1
522537 99522537 1001 86380 86390 1
522589 99522589 1001 86380 86390 1
522551 99522551 1001 86380 86390 1
522514 99522514 1001 86380 86390 1
522505 99522505 1001 86380 86390 1
522701 99522701 1001 86380 86390 1
523241 99523241 1001 86380 86390 1
523767 99523767 1001 86380 86390 1
523780 99523780 1001 86380 86390 1
523904 99523904 1001 86380 86390 1
523548 99523548 1001 86380 86390 1
523618 99523618 1001 86380 86390 1
523508 99523508 1001 86380 86390 1
523438 99523438 1001 86380 86390 1
523387 99523387 1001 86380 86390 1
524020 99524020 1001 86380 86390 1
523970 99523970 1001 86380 86390 1
523971 99523971 1001 86380 86390 1
524001 99524001 1001 86380 86390 1
523966 99523966 1001 86380 86390 1
524607 99524607 1001 86380 86390 1
524586 99524586 1001 86380 86390 1
524705 99524705 1001 86380 86390 1
524641 99524641 1001 86380 86390 1
524401 99524401 1001 86380 86390 1
524393 99524393 1001 86380 86390 1
524511 99524511 1001 86380 86390 1
524165 99524165 1001 86380 86390 1
524249 99524249 1001 86380 86390 1
524262 99524262 1001 86380 86390 1
524800 99524800 1001 86380 86390 1
524852 99524852 1001 86380 86390 1
524816 99524816 1001 86380 86390 1
524777 99524777 1001 86380 86390 1
524780 99524780 1001 86380 86390 1
525430 99525430 1001 86380 86390 1
525560 99525560 1001 86380 86390 1
525513 99525513 1001 86380 86390 1
525504 99525504 1001 86380 86390 1
525305 99525305 1001 86380 86390 1
525267 99525267 1001 86380 86390 1
525361 99525361 1001 86380 86390 1
525378 99525378 1001 86380 86390 1
525096 99525096 1001 86380 86390 1
525125 99525125 1001 86380 86390 1
525022 99525022 1001 86380 86390 1
525063 99525063 1001 86380 86390 1
525128 99525128 1001 86380 86390 1
525753 99525753 1001 86380 86390 1
525690 99525690 1001 86380 86390 1
525730 99525730 1001 86380 86390 1
525761 99525761 1001 86380 86390 1
526387 99526387 1001 86380 86390 1
526308 99526308 1001 86380 86390 1
526317 99526317 1001 86380 86390 1
526088 99526088 1001 86380 86390 1
526050 99526050 1001 86380 86390 1
526119 99526119 1001 86380 86390 1
526094 99526094 1001 86380 86390 1
526061 99526061 1001 86380 86390 1
525855 99525855 1001 86380 86390 1
525953 99525953 1001 86380 86390 1
526524 99526524 1001 86380 86390 1
526578 99526578 1001 86380 86390 1
526541 99526541 1001 86380 86390 1
526545 99526545 1001 86380 86390 1
527115 99527115 1001 86380 86390 1
527142 99527142 1001 86380 86390 1
527065 99527065 1001 86380 86390 1
526901 99526901 1001 86380 86390 1
526960 99526960 1001 86380 86390 1
526963 99526963 1001 86380 86390 1
526734 99526734 1001 86380 86390 1
526715 99526715 1001 86380 86390 1
526780 99526780 1001 86380 86390 1
527410 99527410 1001 86380 86390 1
527308 99527308 1001 86380 86390 1
527896 99527896 1001 86380 86390 1
527871 99527871 1001 86380 86390 1
527719 99527719 1001 86380 86390 1
527852 99527852 1001 86380 86390 1
527711 99527711 1001 86380 86390 1
527738 99527738 1001 86380 86390 1
527790 99527790 1001 86380 86390 1
527624 99527624 1001 86380 86390 1
527485 99527485 1001 86380 86390 1
527476 99527476 1001 86380 86390 1
528243 99528243 1001 86380 86390 1
528206 99528206 1001 86380 86390 1
528247 99528247 1001 86380 86390 1
528119 99528119 1001 86380 86390 1
528171 99528171 1001 86380 86390 1
528134 99528134 1001 86380 86390 1
528872 99528872 1001 86380 86390 1
528725 99528725 1001 86380 86390 1
528752 99528752 1001 86380 86390 1
528765 99528765 1001 86380 86390 1
528856 99528856 1001 86380 86390 1
528849 99528849 1001 86380 86390 1
528622 99528622 1001 86380 86390 1
528508 99528508 1001 86380 86390 1
528692 99528692 1001 86380 86390 1
528537 99528537 1001 86380 86390 1
528577 99528577 1001 86380 86390 1
528513 99528513 1001 86380 86390 1
528384 99528384 1001 86380 86390 1
528482 99528482 1001 86380 86390 1
529107 99529107 1001 86380 86390 1
528982 99528982 1001 86380 86390 1
528958 99528958 1001 86380 86390 1
528936 99528936 1001 86380 86390 1
529672 99529672 1001 86380 86390 1
529713 99529713 1001 86380 86390 1
529571 99529571 1001 86380 86390 1
529412 99529412 1001 86380 86390 1
529388 99529388 1001 86380 86390 1
529351 99529351 1001 86380 86390 1
529390 99529390 1001 86380 86390 1
529255 99529255 1001 86380 86390 1
529233 99529233 1001 86380 86390 1
529742 99529742 1001 86380 86390 1
529836 99529836 1001 86380 86390 1
530412 99530412 1001 86380 86390 1
530466 99530466 1001 86380 86390 1
530404 99530404 1001 86380 86390 1
530430 99530430 1001 86380 86390 1
530532 99530532 1001 86380 86390 1
530543 99530543 1001 86380 86390 1
530232 99530232 1001 86380 86390 1
530181 99530181 1001 86380 86390 1
530287 99530287 1001 86380 86390 1
530304 99530304 1001 86380 86390 1
530253 99530253 1001 86380 86390 1
530205 99530205 1001 86380 86390 1
530065 99530065 1001 86380 86390 1
530015 99530015 1001 86380 86390 1
529952 99529952 1001 86380 86390 1
530020 99530020 1001 86380 86390 1
530112 99530112 1001 86380 86390 1
531189 99531189 1001 86380 86390 1
531194 99531194 1001 86380 86390 1
531209 99531209 1001 86380 86390 1
531378 99531378 1001 86380 86390 1
531123 99531123 1001 86380 86390 1
531072 99531072 1001 86380 86390 1
531039 99531039 1001 86380 86390 1
531169 99531169 1001 86380 86390 1
531131 99531131 1001 86380 86390 1
530915 99530915 1001 86380 86390 1
530968 99530968 1001 86380 86390 1
531577 99531577 1001 86380 86390 1
531489 99531489 1001 86380 86390 1
532179 99532179 1001 86380 86390 1
531654 99531654 1001 86380 86390 1
531682 99531682 1001 86380 86390 1
531710 99531710 1001 86380 86390 1
532230 99532230 1001 86380 86390 1
532356 99532356 1001 86380 86390 1
533005 99533005 1001 86380 86390 1
532912 99532912 1001 86380 86390 1
532725 99532725 1001 86380 86390 1
532639 99532639 1001 86380 86390 1
532809 99532809 1001 86380 86390 1
532630 99532630 1001 86380 86390 1
532799 99532799 1001 86380 86390 1
532696 99532696 1001 86380 86390 1
532516 99532516 1001 86380 86390 1
532534 99532534 1001 86380 86390 1
532547 99532547 1001 86380 86390 1
532458 99532458 1001 86380 86390 1
532498 99532498 1001 86380 86390 1
532550 99532550 1001 86380 86390 1
532604 99532604 1001 86380 86390 1
533112 99533112 1001 86380 86390 1
533694 99533694 1001 86380 86390 1
533815 99533815 1001 86380 86390 1
533765 99533765 1001 86380 86390 1
533690 99533690 1001 86380 86390 1
533614 99533614 1001 86380 86390 1
533602 99533602 1001 86380 86390 1
533570 99533570 1001 86380 86390 1
533445 99533445 1001 86380 86390 1
534021 99534021 1001 86380 86390 1
533905 99533905 1001 86380 86390 1
534523 99534523 1001 86380 86390 1
534285 99534285 1001 86380 86390 1
534457 99534457 1001 86380 86390 1
534182 99534182 1001 86380 86390 1
534242 99534242 1001 86380 86390 1
534837 99534837 1001 86380 86390 1
534889 99534889 1001 86380 86390 1
534870 99534870 1001 86380 86390 1
534702 99534702 1001 86380 86390 1
534690 99534690 1001 86380 86390 1
534705 99534705 1001 86380 86390 1
535311 99535311 1001 86380 86390 1
535375 99535375 1001 86380 86390 1
535363 99535363 1001 86380 86390 1
535296 99535296 1001 86380 86390 1
535128 99535128 1001 86380 86390 1
535104 99535104 1001 86380 86390 1
535106 99535106 1001 86380 86390 1
535159 99535159 1001 86380 86390 1
535147 99535147 1001 86380 86390 1
535160 99535160 1001 86380 86390 1
535200 99535200 1001 86380 86390 1
535123 99535123 1001 86380 86390 1
535006 99535006 1001 86380 86390 1
535524 99535524 1001 86380 86390 1
535590 99535590 1001 86380 86390 1
535594 99535594 1001 86380 86390 1
535621 99535621 1001 86380 86390 1
535649 99535649 1001 86380 86390 1
536224 99536224 1001 86380 86390 1
536186 99536186 1001 86380 86390 1
536251 99536251 1001 86380 86390 1
536252 99536252 1001 86380 86390 1
536254 99536254 1001 86380 86390 1
536132 99536132 1001 86380 86390 1
536108 99536108 1001 86380 86390 1
535954 99535954 1001 86380 86390 1
535975 99535975 1001 86380 86390 1
535924 99535924 1001 86380 86390 1
535810 99535810 1001 86380 86390 1
535789 99535789 1001 86380 86390 1
536360 99536360 1001 86380 86390 1
536387 99536387 1001 86380 86390 1
537048 99537048 1001 86380 86390 1
537053 99537053 1001 86380 86390 1
537004 99537004 1001 86380 86390 1
537019 99537019 1001 86380 86390 1
537046 99537046 1001 86380 86390 1
536895 99536895 1001 86380 86390 1
536835 99536835 1001 86380 86390 1
536848 99536848 1001 86380 86390 1
536698 99536698 1001 86380 86390 1
536597 99536597 1001 86380 86390 1
536638 99536638 1001 86380 86390 1
536669 99536669 1001 86380 86390 1
537181 99537181 1001 86380 86390 1
537337 99537337 1001 86380 86390 1
537942 99537942 1001 86380 86390 1
537897 99537897 1001 86380 86390 1
537985 99537985 1001 86380 86390 1
537642 99537642 1001 86380 86390 1
537697 99537697 1001 86380 86390 1
537739 99537739 1001 86380 86390 1
537555 99537555 1001 86380 86390 1
537568 99537568 1001 86380 86390 1
537466 99537466 1001 86380 86390 1
537544 99537544 1001 86380 86390 1
538022 99538022 1001 86380 86390 1
538078 99538078 1001 86380 86390 1
538704 99538704 1001 86380 86390 1
538682 99538682 1001 86380 86390 1
538697 99538697 1001 86380 86390 1
538442 99538442 1001 86380 86390 1
538289 99538289 1001 86380 86390 1
538950 99538950 1001 86380 86390 1
538912 99538912 1001 86380 86390 1
539580 99539580 1001 86380 86390 1
539505 99539505 1001 86380 86390 1
539534 99539534 1001 86380 86390 1
539510 99539510 1001 86380 86390 1
539562 99539562 1001 86380 86390 1
539498 99539498 1001 86380 86390 1
539639 99539639 1001 86380 86390 1
539248 99539248 1001 86380 86390 1
539302 99539302 1001 86380 86390 1
539783 99539783 1001 86380 86390 1
540287 99540287 1001 86380 86390 1
540320 99540320 1001 86380 86390 1
540273 99540273 1001 86380 86390 1
540285 99540285 1001 86380 86390 1
540112 99540112 1001 86380 86390 1
540127 99540127 1001 86380 86390 1
540166 99540166 1001 86380 86390 1
540042 99540042 1001 86380 86390 1
540020 99540020 1001 86380 86390 1
539995 99539995 1001 86380 86390 1
539970 99539970 1001 86380 86390 1
540009 99540009 1001 86380 86390 1
540023 99540023 1001 86380 86390 1
540581 99540581 1001 86380 86390 1
540544 99540544 1001 86380 86390 1
540609 99540609 1001 86380 86390 1
540545 99540545 1001 86380 86390 1
540495 99540495 1001 86380 86390 1
540626 99540626 1001 86380 86390 1
540565 99540565 1001 86380 86390 1
540579 99540579 1001 86380 86390 1
541111 99541111 1001 86380 86390 1
541071 99541071 1001 86380 86390 1
540711 99540711 1001 86380 86390 1
540688 99540688 1001 86380 86390 1
540873 99540873 1001 86380 86390 1
540799 99540799 1001 86380 86390 1
541436 99541436 1001 86380 86390 1
541449 99541449 1001 86380 86390 1
541340 99541340 1001 86380 86390 1
541965 99541965 1001 86380 86390 1
541999 99541999 1001 86380 86390 1
542077 99542077 1001 86380 86390 1
541738 99541738 1001 86380 86390 1
541501 99541501 1001 86380 86390 1
541640 99541640 1001 86380 86390 1
541705 99541705 1001 86380 86390 1
542312 99542312 1001 86380 86390 1
542136 99542136 1001 86380 86390 1
542310 99542310 1001 86380 86390 1
542896 99542896 1001 86380 86390 1
542743 99542743 1001 86380 86390 1
542546 99542546 1001 86380 86390 1
542619 99542619 1001 86380 86390 1
542687 99542687 1001 86380 86390 1
542443 99542443 1001 86380 86390 1
542340 99542340 1001 86380 86390 1
543093 99543093 1001 86380 86390 1
543721 99543721 1001 86380 86390 1
543580 99543580 1001 86380 86390 1
543640 99543640 1001 86380 86390 1
543558 99543558 1001 86380 86390 1
543430 99543430 1001 86380 86390 1
543419 99543419 1001 86380 86390 1
543549 99543549 1001 86380 86390 1
543293 99543293 1001 86380 86390 1
543258 99543258 1001 86380 86390 1
543313 99543313 1001 86380 86390 1
543224 99543224 1001 86380 86390 1
543176 99543176 1001 86380 86390 1
543953 99543953 1001 86380 86390 1
543897 99543897 1001 86380 86390 1
544435 99544435 1001 86380 86390 1
544543 99544543 1001 86380 86390 1
544266 99544266 1001 86380 86390 1
544215 99544215 1001 86380 86390 1
544357 99544357 1001 86380 86390 1
544299 99544299 1001 86380 86390 1
544106 99544106 1001 86380 86390 1
543980 99543980 1001 86380 86390 1
544123 99544123 1001 86380 86390 1
544026 99544026 1001 86380 86390 1
544130 99544130 1001 86380 86390 1
544676 99544676 1001 86380 86390 1
544689 99544689 1001 86380 86390 1
544664 99544664 1001 86380 86390 1
544601 99544601 1001 86380 86390 1
544680 99544680 1001 86380 86390 1
544617 99544617 1001 86380 86390 1
506282 614 1001 32676 32975 1
520104 649 1001 61653 61952 1
523017 900 1002 38764 40634 1
400190 99400190 1001 86380 86390 1
400390 99400390 1001 86380 86390 1
400531 99400531 1001 86380 86390 1
400626 99400626 1001 86380 86390 1
400677 99400677 1001 86380 86390 1
400633 99400633 1001 86380 86390 1
400766 99400766 1001 86380 86390 1
400825 99400825 1001 86380 86390 1
400909 99400909 1001 86380 86390 1
400948 99400948 1001 86380 86390 1
401143 99401143 1001 86380 86390 1
401206 99401206 1001 86380 86390 1
401677 99401677 1001 86380 86390 1
402143 99402143 1001 86380 86390 1
402220 99402220 1001 86380 86390 1
402237 99402237 1001 86380 86390 1
402275 99402275 1001 86380 86390 1
402347 99402347 1001 86380 86390 1
402276 99402276 1001 86380 86390 1
402883 99402883 1001 86380 86390 1
403149 99403149 1001 86380 86390 1
403098 99403098 1001 86380 86390 1
403383 99403383 1001 86380 86390 1
403427 99403427 1001 86380 86390 1
403800 99403800 1001 86380 86390 1
403737 99403737 1001 86380 86390 1
403940 99403940 1001 86380 86390 1
404234 99404234 1001 86380 86390 1
404545 99404545 1001 86380 86390 1
404502 99404502 1001 86380 86390 1
404555 99404555 1001 86380 86390 1
404508 99404508 1001 86380 86390 1
404558 99404558 1001 86380 86390 1
404760 99404760 1001 86380 86390 1
404908 99404908 1001 86380 86390 1
405110 99405110 1001 86380 86390 1
405189 99405189 1001 86380 86390 1
405217 99405217 1001 86380 86390 1
405346 99405346 1001 86380 86390 1
405350 99405350 1001 86380 86390 1
405568 99405568 1001 86380 86390 1
405619 99405619 1001 86380 86390 1
405645 99405645 1001 86380 86390 1
405733 99405733 1001 86380 86390 1
405775 99405775 1001 86380 86390 1
405943 99405943 1001 86380 86390 1
405991 99405991 1001 86380 86390 1
406360 99406360 1001 86380 86390 1
406450 99406450 1001 86380 86390 1
406510 99406510 1001 86380 86390 1
406575 99406575 1001 86380 86390 1
406869 99406869 1001 86380 86390 1
407010 99407010 1001 86380 86390 1
407070 99407070 1001 86380 86390 1
407106 99407106 1001 86380 86390 1
407052 99407052 1001 86380 86390 1
407200 99407200 1001 86380 86390 1
407146 99407146 1001 86380 86390 1
407261 99407261 1001 86380 86390 1
407698 99407698 1001 86380 86390 1
407937 99407937 1001 86380 86390 1
407991 99407991 1001 86380 86390 1
408106 99408106 1001 86380 86390 1
408229 99408229 1001 86380 86390 1
408288 99408288 1001 86380 86390 1
408350 99408350 1001 86380 86390 1
408601 99408601 1001 86380 86390 1
408584 99408584 1001 86380 86390 1
408571 99408571 1001 86380 86390 1
408868 99408868 1001 86380 86390 1
408935 99408935 1001 86380 86390 1
409333 99409333 1001 86380 86390 1
409479 99409479 1001 86380 86390 1
409560 99409560 1001 86380 86390 1
409557 99409557 1001 86380 86390 1
409752 99409752 1001 86380 86390 1
409847 99409847 1001 86380 86390 1
410095 99410095 1001 86380 86390 1
410300 99410300 1001 86380 86390 1
410590 99410590 1001 86380 86390 1
410766 99410766 1001 86380 86390 1
410912 99410912 1001 86380 86390 1
410818 99410818 1001 86380 86390 1
410934 99410934 1001 86380 86390 1
411286 99411286 1001 86380 86390 1
411251 99411251 1001 86380 86390 1
411587 99411587 1001 86380 86390 1
411811 99411811 1001 86380 86390 1
411771 99411771 1001 86380 86390 1
411860 99411860 1001 86380 86390 1
411894 99411894 1001 86380 86390 1
412098 99412098 1001 86380 86390 1
412102 99412102 1001 86380 86390 1
412462 99412462 1001 86380 86390 1
413566 99413566 1001 86380 86390 1
413292 99413292 1001 86380 86390 1
413383 99413383 1001 86380 86390 1
413649 99413649 1001 86380 86390 1
413612 99413612 1001 86380 86390 1
412915 99412915 1001 86380 86390 1
413020 99413020 1001 86380 86390 1
413000 99413000 1001 86380 86390 1
412548 99412548 1001 86380 86390 1
412701 99412701 1001 86380 86390 1
412827 99412827 1001 86380 86390 1
412490 99412490 1001 86380 86390 1
412832 99412832 1001 86380 86390 1
412539 99412539 1001 86380 86390 1
413953 99413953 1001 86380 86390 1
414041 99414041 1001 86380 86390 1
413774 99413774 1001 86380 86390 1
415273 99415273 1001 86380 86390 1
415131 99415131 1001 86380 86390 1
414937 99414937 1001 86380 86390 1
415183 99415183 1001 86380 86390 1
415299 99415299 1001 86380 86390 1
414675 99414675 1001 86380 86390 1
414801 99414801 1001 86380 86390 1
414690 99414690 1001 86380 86390 1
414748 99414748 1001 86380 86390 1
414647 99414647 1001 86380 86390 1
414400 99414400 1001 86380 86390 1
415453 99415453 1001 86380 86390 1
415382 99415382 1001 86380 86390 1
415714 99415714 1001 86380 86390 1
415666 99415666 1001 86380 86390 1
416636 99416636 1001 86380 86390 1
416926 99416926 1001 86380 86390 1
416255 99416255 1001 86380 86390 1
416470 99416470 1001 86380 86390 1
416217 99416217 1001 86380 86390 1
416416 99416416 1001 86380 86390 1
416201 99416201 1001 86380 86390 1
416226 99416226 1001 86380 86390 1
415869 99415869 1001 86380 86390 1
415788 99415788 1001 86380 86390 1
415978 99415978 1001 86380 86390 1
415980 99415980 1001 86380 86390 1
415879 99415879 1001 86380 86390 1
416076 99416076 1001 86380 86390 1
417354 99417354 1001 86380 86390 1
417100 99417100 1001 86380 86390 1
417008 99417008 1001 86380 86390 1
417017 99417017 1001 86380 86390 1
417583 99417583 1001 86380 86390 1
418576 99418576 1001 86380 86390 1
418697 99418697 1001 86380 86390 1
418760 99418760 1001 86380 86390 1
418657 99418657 1001 86380 86390 1
418798 99418798 1001 86380 86390 1
418548 99418548 1001 86380 86390 1
418422 99418422 1001 86380 86390 1
418152 99418152 1001 86380 86390 1
417723 99417723 1001 86380 86390 1
417692 99417692 1001 86380 86390 1
417695 99417695 1001 86380 86390 1
417815 99417815 1001 86380 86390 1
418895 99418895 1001 86380 86390 1
418967 99418967 1001 86380 86390 1
420378 99420378 1001 86380 86390 1
420243 99420243 1001 86380 86390 1
420265 99420265 1001 86380 86390 1
420185 99420185 1001 86380 86390 1
420229 99420229 1001 86380 86390 1
420187 99420187 1001 86380 86390 1
419925 99419925 1001 86380 86390 1
419976 99419976 1001 86380 86390 1
419297 99419297 1001 86380 86390 1
419277 99419277 1001 86380 86390 1
419308 99419308 1001 86380 86390 1
419620 99419620 1001 86380 86390 1
419444 99419444 1001 86380 86390 1
419229 99419229 1001 86380 86390 1
420510 99420510 1001 86380 86390 1
420587 99420587 1001 86380 86390 1
420468 99420468 1001 86380 86390 1
420458 99420458 1001 86380 86390 1
420558 99420558 1001 86380 86390 1
421945 99421945 1001 86380 86390 1
421968 99421968 1001 86380 86390 1
421807 99421807 1001 86380 86390 1
421810 99421810 1001 86380 86390 1
421552 99421552 1001 86380 86390 1
420961 99420961 1001 86380 86390 1
421191 99421191 1001 86380 86390 1
421225 99421225 1001 86380 86390 1
420855 99420855 1001 86380 86390 1
422166 99422166 1001 86380 86390 1
422522 99422522 1001 86380 86390 1
422499 99422499 1001 86380 86390 1
423433 99423433 1001 86380 86390 1
423608 99423608 1001 86380 86390 1
423737 99423737 1001 86380 86390 1
423194 99423194 1001 86380 86390 1
422534 99422534 1001 86380 86390 1
422783 99422783 1001 86380 86390 1
422862 99422862 1001 86380 86390 1
422550 99422550 1001 86380 86390 1
423880 99423880 1001 86380 86390 1
423982 99423982 1001 86380 86390 1
423790 99423790 1001 86380 86390 1
424651 99424651 1001 86380 86390 1
424945 99424945 1001 86380 86390 1
424975 99424975 1001 86380 86390 1
424700 99424700 1001 86380 86390 1
424640 99424640 1001 86380 86390 1
424456 99424456 1001 86380 86390 1
424296 99424296 1001 86380 86390 1
424329 99424329 1001 86380 86390 1
424518 99424518 1001 86380 86390 1
425398 99425398 1001 86380 86390 1
425421 99425421 1001 86380 86390 1
427069 99427069 1001 86380 86390 1
426970 99426970 1001 86380 86390 1
426578 99426578 1001 86380 86390 1
426437 99426437 1001 86380 86390 1
426472 99426472 1001 86380 86390 1
425987 99425987 1001 86380 86390 1
426270 99426270 1001 86380 86390 1
427235 99427235 1001 86380 86390 1
427250 99427250 1001 86380 86390 1
427158 99427158 1001 86380 86390 1
427429 99427429 1001 86380 86390 1
427408 99427408 1001 86380 86390 1
428731 99428731 1001 86380 86390 1
428422 99428422 1001 86380 86390 1
428256 99428256 1001 86380 86390 1
428322 99428322 1001 86380 86390 1
428295 99428295 1001 86380 86390 1
427558 99427558 1001 86380 86390 1
427559 99427559 1001 86380 86390 1
427654 99427654 1001 86380 86390 1
427800 99427800 1001 86380 86390 1
428829 99428829 1001 86380 86390 1
428897 99428897 1001 86380 86390 1
429065 99429065 1001 86380 86390 1
430046 99430046 1001 86380 86390 1
430283 99430283 1001 86380 86390 1
429907 99429907 1001 86380 86390 1
429861 99429861 1001 86380 86390 1
429604 99429604 1001 86380 86390 1
429586 99429586 1001 86380 86390 1
429241 99429241 1001 86380 86390 1
429203 99429203 1001 86380 86390 1
429369 99429369 1001 86380 86390 1
429474 99429474 1001 86380 86390 1
430704 99430704 1001 86380 86390 1
430771 99430771 1001 86380 86390 1
430551 99430551 1001 86380 86390 1
430775 99430775 1001 86380 86390 1
430756 99430756 1001 86380 86390 1
431973 99431973 1001 86380 86390 1
431661 99431661 1001 86380 86390 1
431763 99431763 1001 86380 86390 1
431529 99431529 1001 86380 86390 1
431381 99431381 1001 86380 86390 1
431633 99431633 1001 86380 86390 1
431317 99431317 1001 86380 86390 1
431536 99431536 1001 86380 86390 1
431445 99431445 1001 86380 86390 1
431542 99431542 1001 86380 86390 1
431520 99431520 1001 86380 86390 1
431601 99431601 1001 86380 86390 1
430980 99430980 1001 86380 86390 1
431130 99431130 1001 86380 86390 1
431073 99431073 1001 86380 86390 1
430991 99430991 1001 86380 86390 1
432407 99432407 1001 86380 86390 1
432087 99432087 1001 86380 86390 1
432324 99432324 1001 86380 86390 1
432066 99432066 1001 86380 86390 1
432233 99432233 1001 86380 86390 1
433320 99433320 1001 86380 86390 1
433533 99433533 1001 86380 86390 1
433323 99433323 1001 86380 86390 1
433686 99433686 1001 86380 86390 1
433006 99433006 1001 86380 86390 1
432634 99432634 1001 86380 86390 1
432515 99432515 1001 86380 86390 1
433752 99433752 1001 86380 86390 1
433864 99433864 1001 86380 86390 1
433972 99433972 1001 86380 86390 1
433926 99433926 1001 86380 86390 1
435133 99435133 1001 86380 86390 1
435342 99435342 1001 86380 86390 1
435314 99435314 1001 86380 86390 1
434852 99434852 1001 86380 86390 1
434831 99434831 1001 86380 86390 1
434314 99434314 1001 86380 86390 1
434421 99434421 1001 86380 86390 1
434261 99434261 1001 86380 86390 1
434470 99434470 1001 86380 86390 1
434407 99434407 1001 86380 86390 1
434144 99434144 1001 86380 86390 1
434249 99434249 1001 86380 86390 1
435550 99435550 1001 86380 86390 1
435742 99435742 1001 86380 86390 1
435775 99435775 1001 86380 86390 1
435844 99435844 1001 86380 86390 1
435538 99435538 1001 86380 86390 1
436905 99436905 1001 86380 86390 1
436866 99436866 1001 86380 86390 1
436881 99436881 1001 86380 86390 1
436970 99436970 1001 86380 86390 1
437133 99437133 1001 86380 86390 1
437143 99437143 1001 86380 86390 1
436425 99436425 1001 86380 86390 1
436671 99436671 1001 86380 86390 1
435952 99435952 1001 86380 86390 1
436204 99436204 1001 86380 86390 1
436029 99436029 1001 86380 86390 1
437298 99437298 1001 86380 86390 1
300018 99300018 1001 86380 86390 1
437241 99437241 1001 86380 86390 1
300019 99300019 1001 86380 86390 1
437217 99437217 1001 86380 86390 1
300021 99300021 1001 86380 86390 1
300073 99300073 1001 86380 86390 1
300022 99300022 1001 86380 86390 1
437256 99437256 1001 86380 86390 1
300654 99300654 1001 86380 86390 1
300623 99300623 1001 86380 86390 1
300720 99300720 1001 86380 86390 1
300433 99300433 1001 86380 86390 1
300372 99300372 1001 86380 86390 1
300373 99300373 1001 86380 86390 1
300809 99300809 1001 86380 86390 1
300744 99300744 1001 86380 86390 1
300836 99300836 1001 86380 86390 1
300876 99300876 1001 86380 86390 1
300826 99300826 1001 86380 86390 1
300880 99300880 1001 86380 86390 1
301427 99301427 1001 86380 86390 1
301521 99301521 1001 86380 86390 1
301420 99301420 1001 86380 86390 1
301275 99301275 1001 86380 86390 1
301341 99301341 1001 86380 86390 1
301129 99301129 1001 86380 86390 1
301130 99301130 1001 86380 86390 1
300956 99300956 1001 86380 86390 1
301010 99301010 1001 86380 86390 1
301720 99301720 1001 86380 86390 1
301721 99301721 1001 86380 86390 1
301752 99301752 1001 86380 86390 1
301649 99301649 1001 86380 86390 1
301716 99301716 1001 86380 86390 1
301730 99301730 1001 86380 86390 1
301757 99301757 1001 86380 86390 1
302205 99302205 1001 86380 86390 1
302272 99302272 1001 86380 86390 1
302210 99302210 1001 86380 86390 1
301970 99301970 1001 86380 86390 1
302100 99302100 1001 86380 86390 1
302152 99302152 1001 86380 86390 1
302131 99302131 1001 86380 86390 1
301774 99301774 1001 86380 86390 1
301878 99301878 1001 86380 86390 1
301893 99301893 1001 86380 86390 1
301843 99301843 1001 86380 86390 1
301910 99301910 1001 86380 86390 1
301820 99301820 1001 86380 86390 1
301887 99301887 1001 86380 86390 1
301900 99301900 1001 86380 86390 1
301953 99301953 1001 86380 86390 1
302458 99302458 1001 86380 86390 1
302382 99302382 1001 86380 86390 1
302461 99302461 1001 86380 86390 1
302529 99302529 1001 86380 86390 1
302478 99302478 1001 86380 86390 1
302401 99302401 1001 86380 86390 1
303163 99303163 1001 86380 86390 1
303061 99303061 1001 86380 86390 1
303193 99303193 1001 86380 86390 1
303102 99303102 1001 86380 86390 1
302992 99302992 1001 86380 86390 1
302895 99302895 1001 86380 86390 1
302768 99302768 1001 86380 86390 1
302615 99302615 1001 86380 86390 1
302791 99302791 1001 86380 86390 1
303362 99303362 1001 86380 86390 1
303325 99303325 1001 86380 86390 1
303356 99303356 1001 86380 86390 1
303975 99303975 1001 86380 86390 1
303861 99303861 1001 86380 86390 1
303704 99303704 1001 86380 86390 1
303709 99303709 1001 86380 86390 1
303581 99303581 1001 86380 86390 1
303465 99303465 1001 86380 86390 1
303612 99303612 1001 86380 86390 1
303535 99303535 1001 86380 86390 1
304116 99304116 1001 86380 86390 1
304182 99304182 1001 86380 86390 1
304171 99304171 1001 86380 86390 1
304210 99304210 1001 86380 86390 1
304683 99304683 1001 86380 86390 1
304685 99304685 1001 86380 86390 1
304766 99304766 1001 86380 86390 1
304480 99304480 1001 86380 86390 1
304459 99304459 1001 86380 86390 1
304343 99304343 1001 86380 86390 1
304410 99304410 1001 86380 86390 1
304365 99304365 1001 86380 86390 1
304444 99304444 1001 86380 86390 1
305004 99305004 1001 86380 86390 1
305045 99305045 1001 86380 86390 1
304944 99304944 1001 86380 86390 1
305505 99305505 1001 86380 86390 1
305483 99305483 1001 86380 86390 1
305502 99305502 1001 86380 86390 1
305473 99305473 1001 86380 86390 1
305323 99305323 1001 86380 86390 1
500024 99500024 1001 86380 86390 1
500004 99500004 1001 86380 86390 1
500152 99500152 1001 86380 86390 1
500677 99500677 1001 86380 86390 1
500441 99500441 1001 86380 86390 1
500470 99500470 1001 86380 86390 1
500537 99500537 1001 86380 86390 1
500568 99500568 1001 86380 86390 1
500224 99500224 1001 86380 86390 1
500358 99500358 1001 86380 86390 1
500371 99500371 1001 86380 86390 1
500971 99500971 1001 86380 86390 1
500948 99500948 1001 86380 86390 1
500924 99500924 1001 86380 86390 1
500951 99500951 1001 86380 86390 1
501449 99501449 1001 86380 86390 1
501595 99501595 1001 86380 86390 1
501495 99501495 1001 86380 86390 1
501521 99501521 1001 86380 86390 1
501321 99501321 1001 86380 86390 1
501309 99501309 1001 86380 86390 1
501322 99501322 1001 86380 86390 1
501327 99501327 1001 86380 86390 1
501405 99501405 1001 86380 86390 1
501394 99501394 1001 86380 86390 1
501144 99501144 1001 86380 86390 1
501080 99501080 1001 86380 86390 1
501658 99501658 1001 86380 86390 1
501765 99501765 1001 86380 86390 1
502289 99502289 1001 86380 86390 1
502345 99502345 1001 86380 86390 1
502133 99502133 1001 86380 86390 1
502253 99502253 1001 86380 86390 1
502114 99502114 1001 86380 86390 1
502155 99502155 1001 86380 86390 1
501975 99501975 1001 86380 86390 1
501886 99501886 1001 86380 86390 1
501901 99501901 1001 86380 86390 1
501983 99501983 1001 86380 86390 1
502606 99502606 1001 86380 86390 1
501846 99501846 1001 86380 86390 1
502543 99502543 1001 86380 86390 1
502596 99502596 1001 86380 86390 1
502636 99502636 1001 86380 86390 1
502601 99502601 1001 86380 86390 1
502538 99502538 1001 86380 86390 1
502473 99502473 1001 86380 86390 1
503132 99503132 1001 86380 86390 1
503236 99503236 1001 86380 86390 1
502827 99502827 1001 86380 86390 1
502816 99502816 1001 86380 86390 1
502743 99502743 1001 86380 86390 1
502838 99502838 1001 86380 86390 1
502709 99502709 1001 86380 86390 1
503370 99503370 1001 86380 86390 1
503373 99503373 1001 86380 86390 1
503325 99503325 1001 86380 86390 1
504015 99504015 1001 86380 86390 1
503991 99503991 1001 86380 86390 1
504064 99504064 1001 86380 86390 1
503799 99503799 1001 86380 86390 1
503762 99503762 1001 86380 86390 1
503814 99503814 1001 86380 86390 1
503525 99503525 1001 86380 86390 1
503656 99503656 1001 86380 86390 1
503514 99503514 1001 86380 86390 1
503608 99503608 1001 86380 86390 1
503557 99503557 1001 86380 86390 1
503674 99503674 1001 86380 86390 1
504157 99504157 1001 86380 86390 1
504123 99504123 1001 86380 86390 1
504319 99504319 1001 86380 86390 1
504229 99504229 1001 86380 86390 1
504549 99504549 1001 86380 86390 1
504578 99504578 1001 86380 86390 1
504684 99504684 1001 86380 86390 1
504737 99504737 1001 86380 86390 1
504402 99504402 1001 86380 86390 1
504354 99504354 1001 86380 86390 1
504395 99504395 1001 86380 86390 1
505034 99505034 1001 86380 86390 1
505132 99505132 1001 86380 86390 1
504966 99504966 1001 86380 86390 1
505586 99505586 1001 86380 86390 1
505768 99505768 1001 86380 86390 1
505719 99505719 1001 86380 86390 1
505543 99505543 1001 86380 86390 1
505493 99505493 1001 86380 86390 1
505559 99505559 1001 86380 86390 1
505242 99505242 1001 86380 86390 1
505205 99505205 1001 86380 86390 1
505349 99505349 1001 86380 86390 1
505156 99505156 1001 86380 86390 1
505340 99505340 1001 86380 86390 1
505912 99505912 1001 86380 86390 1
505839 99505839 1001 86380 86390 1
506556 99506556 1001 86380 86390 1
506594 99506594 1001 86380 86390 1
506249 99506249 1001 86380 86390 1
506244 99506244 1001 86380 86390 1
506018 99506018 1001 86380 86390 1
506135 99506135 1001 86380 86390 1
506022 99506022 1001 86380 86390 1
505999 99505999 1001 86380 86390 1
506688 99506688 1001 86380 86390 1
506618 99506618 1001 86380 86390 1
507388 99507388 1001 86380 86390 1
507298 99507298 1001 86380 86390 1
507398 99507398 1001 86380 86390 1
507182 99507182 1001 86380 86390 1
507144 99507144 1001 86380 86390 1
507157 99507157 1001 86380 86390 1
507145 99507145 1001 86380 86390 1
506816 99506816 1001 86380 86390 1
506986 99506986 1001 86380 86390 1
506896 99506896 1001 86380 86390 1
506926 99506926 1001 86380 86390 1
506849 99506849 1001 86380 86390 1
506992 99506992 1001 86380 86390 1
507501 99507501 1001 86380 86390 1
507567 99507567 1001 86380 86390 1
507492 99507492 1001 86380 86390 1
508084 99508084 1001 86380 86390 1
508231 99508231 1001 86380 86390 1
508166 99508166 1001 86380 86390 1
508154 99508154 1001 86380 86390 1
508005 99508005 1001 86380 86390 1
507969 99507969 1001 86380 86390 1
508003 99508003 1001 86380 86390 1
507809 99507809 1001 86380 86390 1
507725 99507725 1001 86380 86390 1
507728 99507728 1001 86380 86390 1
508401 99508401 1001 86380 86390 1
508280 99508280 1001 86380 86390 1
508269 99508269 1001 86380 86390 1
508951 99508951 1001 86380 86390 1
508944 99508944 1001 86380 86390 1
508701 99508701 1001 86380 86390 1
508740 99508740 1001 86380 86390 1
508666 99508666 1001 86380 86390 1
508848 99508848 1001 86380 86390 1
508624 99508624 1001 86380 86390 1
508469 99508469 1001 86380 86390 1
508526 99508526 1001 86380 86390 1
509268 99509268 1001 86380 86390 1
509196 99509196 1001 86380 86390 1
509171 99509171 1001 86380 86390 1
509097 99509097 1001 86380 86390 1
509825 99509825 1001 86380 86390 1
509663 99509663 1001 86380 86390 1
509487 99509487 1001 86380 86390 1
509295 99509295 1001 86380 86390 1
509370 99509370 1001 86380 86390 1
509305 99509305 1001 86380 86390 1
510008 99510008 1001 86380 86390 1
509974 99509974 1001 86380 86390 1
510013 99510013 1001 86380 86390 1
510625 99510625 1001 86380 86390 1
510526 99510526 1001 86380 86390 1
510556 99510556 1001 86380 86390 1
510328 99510328 1001 86380 86390 1
510420 99510420 1001 86380 86390 1
510364 99510364 1001 86380 86390 1
510201 99510201 1001 86380 86390 1
510180 99510180 1001 86380 86390 1
510261 99510261 1001 86380 86390 1
510908 99510908 1001 86380 86390 1
510739 99510739 1001 86380 86390 1
510795 99510795 1001 86380 86390 1
510886 99510886 1001 86380 86390 1
510865 99510865 1001 86380 86390 1
511520 99511520 1001 86380 86390 1
511361 99511361 1001 86380 86390 1
511453 99511453 1001 86380 86390 1
511297 99511297 1001 86380 86390 1
510998 99510998 1001 86380 86390 1
511140 99511140 1001 86380 86390 1
511067 99511067 1001 86380 86390 1
510939 99510939 1001 86380 86390 1
[truncated: 4,074,280 more chars]
