# Supplementary material for: Fast and near-optimal monitoring for healthcare acquired infection outbreaks
Source: PLoS Comput Biol. 2019 Sep 16;15(9):e1007284. doi: 10.1371/journal.pcbi.1007284 (PMC6762212; doi:10.1371/journal.pcbi.1007284)
Supplement: S2 Data — (ZIP) [file pcbi.1007284.s007.zip › MobilityLogs2/HAISE_Carilion_all_visits_day_122.txt]

#Person location Sublocation StartTime EndTime Type
421240 346 1001 55740 56457 1
432314 375 1001 19920 20697 1
400308 99400308 1001 86380 86390 1
400404 99400404 1001 86380 86390 1
400366 99400366 1001 86380 86390 1
400501 99400501 1001 86380 86390 1
400485 99400485 1001 86380 86390 1
400624 99400624 1001 86380 86390 1
400559 99400559 1001 86380 86390 1
400711 99400711 1001 86380 86390 1
401060 99401060 1001 86380 86390 1
401234 99401234 1001 86380 86390 1
401276 99401276 1001 86380 86390 1
401443 99401443 1001 86380 86390 1
401415 99401415 1001 86380 86390 1
401432 99401432 1001 86380 86390 1
401764 99401764 1001 86380 86390 1
401839 99401839 1001 86380 86390 1
401967 99401967 1001 86380 86390 1
402226 99402226 1001 86380 86390 1
402359 99402359 1001 86380 86390 1
402555 99402555 1001 86380 86390 1
402580 99402580 1001 86380 86390 1
402647 99402647 1001 86380 86390 1
402752 99402752 1001 86380 86390 1
402818 99402818 1001 86380 86390 1
402798 99402798 1001 86380 86390 1
402897 99402897 1001 86380 86390 1
403211 99403211 1001 86380 86390 1
403445 99403445 1001 86380 86390 1
403361 99403361 1001 86380 86390 1
403530 99403530 1001 86380 86390 1
403562 99403562 1001 86380 86390 1
403691 99403691 1001 86380 86390 1
403627 99403627 1001 86380 86390 1
403772 99403772 1001 86380 86390 1
403908 99403908 1001 86380 86390 1
404027 99404027 1001 86380 86390 1
404125 99404125 1001 86380 86390 1
404163 99404163 1001 86380 86390 1
404230 99404230 1001 86380 86390 1
404266 99404266 1001 86380 86390 1
404876 99404876 1001 86380 86390 1
405034 99405034 1001 86380 86390 1
405119 99405119 1001 86380 86390 1
405743 99405743 1001 86380 86390 1
405820 99405820 1001 86380 86390 1
405782 99405782 1001 86380 86390 1
406031 99406031 1001 86380 86390 1
406165 99406165 1001 86380 86390 1
406103 99406103 1001 86380 86390 1
406433 99406433 1001 86380 86390 1
406447 99406447 1001 86380 86390 1
406517 99406517 1001 86380 86390 1
406857 99406857 1001 86380 86390 1
407017 99407017 1001 86380 86390 1
407026 99407026 1001 86380 86390 1
407003 99407003 1001 86380 86390 1
406981 99406981 1001 86380 86390 1
407290 99407290 1001 86380 86390 1
407270 99407270 1001 86380 86390 1
407713 99407713 1001 86380 86390 1
407703 99407703 1001 86380 86390 1
408040 99408040 1001 86380 86390 1
408289 99408289 1001 86380 86390 1
408400 99408400 1001 86380 86390 1
408524 99408524 1001 86380 86390 1
408738 99408738 1001 86380 86390 1
408975 99408975 1001 86380 86390 1
408961 99408961 1001 86380 86390 1
409095 99409095 1001 86380 86390 1
409330 99409330 1001 86380 86390 1
409331 99409331 1001 86380 86390 1
409361 99409361 1001 86380 86390 1
409318 99409318 1001 86380 86390 1
409324 99409324 1001 86380 86390 1
409423 99409423 1001 86380 86390 1
409660 99409660 1001 86380 86390 1
409690 99409690 1001 86380 86390 1
410261 99410261 1001 86380 86390 1
410459 99410459 1001 86380 86390 1
410543 99410543 1001 86380 86390 1
410858 99410858 1001 86380 86390 1
410931 99410931 1001 86380 86390 1
411287 99411287 1001 86380 86390 1
411251 99411251 1001 86380 86390 1
411824 99411824 1001 86380 86390 1
411926 99411926 1001 86380 86390 1
412194 99412194 1001 86380 86390 1
412210 99412210 1001 86380 86390 1
412189 99412189 1001 86380 86390 1
413653 99413653 1001 86380 86390 1
413507 99413507 1001 86380 86390 1
413084 99413084 1001 86380 86390 1
413263 99413263 1001 86380 86390 1
413166 99413166 1001 86380 86390 1
412943 99412943 1001 86380 86390 1
412723 99412723 1001 86380 86390 1
412510 99412510 1001 86380 86390 1
412726 99412726 1001 86380 86390 1
412730 99412730 1001 86380 86390 1
413872 99413872 1001 86380 86390 1
413929 99413929 1001 86380 86390 1
413843 99413843 1001 86380 86390 1
413960 99413960 1001 86380 86390 1
413712 99413712 1001 86380 86390 1
415198 99415198 1001 86380 86390 1
414821 99414821 1001 86380 86390 1
414781 99414781 1001 86380 86390 1
414746 99414746 1001 86380 86390 1
415542 99415542 1001 86380 86390 1
416672 99416672 1001 86380 86390 1
416732 99416732 1001 86380 86390 1
416808 99416808 1001 86380 86390 1
416903 99416903 1001 86380 86390 1
416289 99416289 1001 86380 86390 1
415827 99415827 1001 86380 86390 1
415932 99415932 1001 86380 86390 1
415878 99415878 1001 86380 86390 1
415880 99415880 1001 86380 86390 1
417256 99417256 1001 86380 86390 1
417309 99417309 1001 86380 86390 1
417117 99417117 1001 86380 86390 1
417126 99417126 1001 86380 86390 1
417391 99417391 1001 86380 86390 1
417349 99417349 1001 86380 86390 1
417589 99417589 1001 86380 86390 1
418739 99418739 1001 86380 86390 1
418678 99418678 1001 86380 86390 1
418772 99418772 1001 86380 86390 1
418782 99418782 1001 86380 86390 1
418521 99418521 1001 86380 86390 1
418646 99418646 1001 86380 86390 1
418712 99418712 1001 86380 86390 1
418251 99418251 1001 86380 86390 1
418256 99418256 1001 86380 86390 1
418425 99418425 1001 86380 86390 1
418323 99418323 1001 86380 86390 1
417847 99417847 1001 86380 86390 1
417797 99417797 1001 86380 86390 1
417703 99417703 1001 86380 86390 1
418931 99418931 1001 86380 86390 1
418982 99418982 1001 86380 86390 1
418997 99418997 1001 86380 86390 1
420152 99420152 1001 86380 86390 1
420311 99420311 1001 86380 86390 1
420367 99420367 1001 86380 86390 1
420074 99420074 1001 86380 86390 1
419710 99419710 1001 86380 86390 1
419425 99419425 1001 86380 86390 1
419444 99419444 1001 86380 86390 1
420502 99420502 1001 86380 86390 1
421814 99421814 1001 86380 86390 1
421871 99421871 1001 86380 86390 1
422100 99422100 1001 86380 86390 1
421831 99421831 1001 86380 86390 1
421592 99421592 1001 86380 86390 1
421484 99421484 1001 86380 86390 1
421681 99421681 1001 86380 86390 1
421064 99421064 1001 86380 86390 1
420896 99420896 1001 86380 86390 1
421111 99421111 1001 86380 86390 1
420982 99420982 1001 86380 86390 1
420910 99420910 1001 86380 86390 1
422402 99422402 1001 86380 86390 1
422515 99422515 1001 86380 86390 1
423387 99423387 1001 86380 86390 1
423638 99423638 1001 86380 86390 1
423201 99423201 1001 86380 86390 1
423096 99423096 1001 86380 86390 1
423239 99423239 1001 86380 86390 1
422852 99422852 1001 86380 86390 1
422882 99422882 1001 86380 86390 1
423918 99423918 1001 86380 86390 1
423801 99423801 1001 86380 86390 1
424140 99424140 1001 86380 86390 1
425172 99425172 1001 86380 86390 1
425255 99425255 1001 86380 86390 1
425347 99425347 1001 86380 86390 1
424837 99424837 1001 86380 86390 1
424212 99424212 1001 86380 86390 1
424451 99424451 1001 86380 86390 1
425406 99425406 1001 86380 86390 1
425596 99425596 1001 86380 86390 1
426865 99426865 1001 86380 86390 1
426894 99426894 1001 86380 86390 1
427034 99427034 1001 86380 86390 1
426829 99426829 1001 86380 86390 1
427002 99427002 1001 86380 86390 1
426498 99426498 1001 86380 86390 1
426288 99426288 1001 86380 86390 1
426619 99426619 1001 86380 86390 1
427127 99427127 1001 86380 86390 1
427453 99427453 1001 86380 86390 1
428519 99428519 1001 86380 86390 1
428690 99428690 1001 86380 86390 1
428432 99428432 1001 86380 86390 1
428600 99428600 1001 86380 86390 1
428627 99428627 1001 86380 86390 1
427950 99427950 1001 86380 86390 1
428072 99428072 1001 86380 86390 1
428265 99428265 1001 86380 86390 1
428147 99428147 1001 86380 86390 1
427707 99427707 1001 86380 86390 1
427738 99427738 1001 86380 86390 1
427757 99427757 1001 86380 86390 1
427906 99427906 1001 86380 86390 1
427842 99427842 1001 86380 86390 1
428766 99428766 1001 86380 86390 1
428848 99428848 1001 86380 86390 1
428849 99428849 1001 86380 86390 1
429114 99429114 1001 86380 86390 1
429116 99429116 1001 86380 86390 1
429142 99429142 1001 86380 86390 1
430249 99430249 1001 86380 86390 1
430083 99430083 1001 86380 86390 1
429987 99429987 1001 86380 86390 1
429903 99429903 1001 86380 86390 1
429813 99429813 1001 86380 86390 1
429743 99429743 1001 86380 86390 1
429523 99429523 1001 86380 86390 1
430704 99430704 1001 86380 86390 1
430397 99430397 1001 86380 86390 1
430434 99430434 1001 86380 86390 1
430711 99430711 1001 86380 86390 1
430470 99430470 1001 86380 86390 1
430522 99430522 1001 86380 86390 1
430700 99430700 1001 86380 86390 1
430523 99430523 1001 86380 86390 1
431713 99431713 1001 86380 86390 1
431708 99431708 1001 86380 86390 1
431542 99431542 1001 86380 86390 1
430975 99430975 1001 86380 86390 1
431126 99431126 1001 86380 86390 1
431139 99431139 1001 86380 86390 1
431061 99431061 1001 86380 86390 1
432207 99432207 1001 86380 86390 1
432234 99432234 1001 86380 86390 1
432080 99432080 1001 86380 86390 1
432217 99432217 1001 86380 86390 1
433553 99433553 1001 86380 86390 1
433274 99433274 1001 86380 86390 1
433277 99433277 1001 86380 86390 1
432829 99432829 1001 86380 86390 1
432830 99432830 1001 86380 86390 1
434065 99434065 1001 86380 86390 1
435183 99435183 1001 86380 86390 1
435147 99435147 1001 86380 86390 1
434622 99434622 1001 86380 86390 1
434851 99434851 1001 86380 86390 1
434673 99434673 1001 86380 86390 1
434284 99434284 1001 86380 86390 1
434427 99434427 1001 86380 86390 1
434173 99434173 1001 86380 86390 1
434495 99434495 1001 86380 86390 1
435777 99435777 1001 86380 86390 1
436806 99436806 1001 86380 86390 1
437005 99437005 1001 86380 86390 1
436460 99436460 1001 86380 86390 1
436673 99436673 1001 86380 86390 1
435930 99435930 1001 86380 86390 1
435996 99435996 1001 86380 86390 1
437259 99437259 1001 86380 86390 1
437217 99437217 1001 86380 86390 1
300033 99300033 1001 86380 86390 1
300099 99300099 1001 86380 86390 1
437252 99437252 1001 86380 86390 1
300088 99300088 1001 86380 86390 1
437332 99437332 1001 86380 86390 1
300588 99300588 1001 86380 86390 1
300614 99300614 1001 86380 86390 1
300698 99300698 1001 86380 86390 1
300685 99300685 1001 86380 86390 1
300595 99300595 1001 86380 86390 1
300637 99300637 1001 86380 86390 1
300463 99300463 1001 86380 86390 1
300482 99300482 1001 86380 86390 1
300366 99300366 1001 86380 86390 1
300278 99300278 1001 86380 86390 1
300293 99300293 1001 86380 86390 1
300167 99300167 1001 86380 86390 1
300193 99300193 1001 86380 86390 1
300158 99300158 1001 86380 86390 1
300780 99300780 1001 86380 86390 1
300832 99300832 1001 86380 86390 1
300772 99300772 1001 86380 86390 1
300929 99300929 1001 86380 86390 1
301362 99301362 1001 86380 86390 1
301508 99301508 1001 86380 86390 1
301369 99301369 1001 86380 86390 1
301408 99301408 1001 86380 86390 1
301251 99301251 1001 86380 86390 1
301226 99301226 1001 86380 86390 1
301229 99301229 1001 86380 86390 1
301051 99301051 1001 86380 86390 1
301005 99301005 1001 86380 86390 1
301580 99301580 1001 86380 86390 1
301751 99301751 1001 86380 86390 1
302346 99302346 1001 86380 86390 1
302309 99302309 1001 86380 86390 1
302224 99302224 1001 86380 86390 1
302375 99302375 1001 86380 86390 1
302102 99302102 1001 86380 86390 1
302064 99302064 1001 86380 86390 1
302559 99302559 1001 86380 86390 1
302444 99302444 1001 86380 86390 1
302420 99302420 1001 86380 86390 1
302462 99302462 1001 86380 86390 1
303163 99303163 1001 86380 86390 1
302872 99302872 1001 86380 86390 1
302807 99302807 1001 86380 86390 1
302773 99302773 1001 86380 86390 1
303256 99303256 1001 86380 86390 1
303258 99303258 1001 86380 86390 1
303351 99303351 1001 86380 86390 1
303391 99303391 1001 86380 86390 1
303251 99303251 1001 86380 86390 1
303212 99303212 1001 86380 86390 1
303990 99303990 1001 86380 86390 1
303776 99303776 1001 86380 86390 1
303717 99303717 1001 86380 86390 1
303743 99303743 1001 86380 86390 1
303798 99303798 1001 86380 86390 1
303773 99303773 1001 86380 86390 1
303657 99303657 1001 86380 86390 1
303594 99303594 1001 86380 86390 1
303415 99303415 1001 86380 86390 1
303604 99303604 1001 86380 86390 1
304110 99304110 1001 86380 86390 1
304112 99304112 1001 86380 86390 1
304765 99304765 1001 86380 86390 1
304552 99304552 1001 86380 86390 1
304462 99304462 1001 86380 86390 1
304594 99304594 1001 86380 86390 1
304621 99304621 1001 86380 86390 1
304480 99304480 1001 86380 86390 1
304585 99304585 1001 86380 86390 1
304459 99304459 1001 86380 86390 1
304408 99304408 1001 86380 86390 1
304338 99304338 1001 86380 86390 1
304445 99304445 1001 86380 86390 1
304962 99304962 1001 86380 86390 1
304931 99304931 1001 86380 86390 1
304866 99304866 1001 86380 86390 1
304972 99304972 1001 86380 86390 1
305640 99305640 1001 86380 86390 1
305538 99305538 1001 86380 86390 1
305517 99305517 1001 86380 86390 1
305556 99305556 1001 86380 86390 1
305647 99305647 1001 86380 86390 1
305467 99305467 1001 86380 86390 1
305339 99305339 1001 86380 86390 1
305465 99305465 1001 86380 86390 1
305259 99305259 1001 86380 86390 1
305249 99305249 1001 86380 86390 1
500184 99500184 1001 86380 86390 1
500005 99500005 1001 86380 86390 1
500702 99500702 1001 86380 86390 1
500690 99500690 1001 86380 86390 1
500756 99500756 1001 86380 86390 1
500760 99500760 1001 86380 86390 1
500594 99500594 1001 86380 86390 1
500212 99500212 1001 86380 86390 1
501472 99501472 1001 86380 86390 1
501551 99501551 1001 86380 86390 1
501513 99501513 1001 86380 86390 1
501514 99501514 1001 86380 86390 1
501588 99501588 1001 86380 86390 1
501382 99501382 1001 86380 86390 1
501260 99501260 1001 86380 86390 1
501377 99501377 1001 86380 86390 1
501403 99501403 1001 86380 86390 1
501138 99501138 1001 86380 86390 1
501792 99501792 1001 86380 86390 1
501676 99501676 1001 86380 86390 1
501804 99501804 1001 86380 86390 1
502287 99502287 1001 86380 86390 1
502300 99502300 1001 86380 86390 1
502447 99502447 1001 86380 86390 1
502452 99502452 1001 86380 86390 1
502249 99502249 1001 86380 86390 1
501871 99501871 1001 86380 86390 1
502043 99502043 1001 86380 86390 1
501863 99501863 1001 86380 86390 1
502020 99502020 1001 86380 86390 1
501869 99501869 1001 86380 86390 1
502557 99502557 1001 86380 86390 1
502262 99502262 1001 86380 86390 1
502497 99502497 1001 86380 86390 1
502538 99502538 1001 86380 86390 1
503191 99503191 1001 86380 86390 1
503179 99503179 1001 86380 86390 1
503222 99503222 1001 86380 86390 1
503136 99503136 1001 86380 86390 1
502997 99502997 1001 86380 86390 1
502963 99502963 1001 86380 86390 1
502976 99502976 1001 86380 86390 1
503028 99503028 1001 86380 86390 1
502840 99502840 1001 86380 86390 1
502690 99502690 1001 86380 86390 1
502863 99502863 1001 86380 86390 1
503483 99503483 1001 86380 86390 1
503362 99503362 1001 86380 86390 1
503310 99503310 1001 86380 86390 1
503429 99503429 1001 86380 86390 1
503993 99503993 1001 86380 86390 1
503960 99503960 1001 86380 86390 1
503925 99503925 1001 86380 86390 1
503792 99503792 1001 86380 86390 1
503806 99503806 1001 86380 86390 1
503883 99503883 1001 86380 86390 1
503499 99503499 1001 86380 86390 1
503538 99503538 1001 86380 86390 1
504188 99504188 1001 86380 86390 1
504893 99504893 1001 86380 86390 1
504557 99504557 1001 86380 86390 1
504670 99504670 1001 86380 86390 1
504723 99504723 1001 86380 86390 1
504402 99504402 1001 86380 86390 1
504341 99504341 1001 86380 86390 1
505007 99505007 1001 86380 86390 1
504959 99504959 1001 86380 86390 1
505043 99505043 1001 86380 86390 1
505660 99505660 1001 86380 86390 1
505701 99505701 1001 86380 86390 1
505715 99505715 1001 86380 86390 1
505452 99505452 1001 86380 86390 1
505557 99505557 1001 86380 86390 1
505402 99505402 1001 86380 86390 1
505407 99505407 1001 86380 86390 1
505197 99505197 1001 86380 86390 1
505236 99505236 1001 86380 86390 1
505341 99505341 1001 86380 86390 1
505863 99505863 1001 86380 86390 1
505896 99505896 1001 86380 86390 1
506497 99506497 1001 86380 86390 1
506580 99506580 1001 86380 86390 1
506232 99506232 1001 86380 86390 1
506167 99506167 1001 86380 86390 1
505986 99505986 1001 86380 86390 1
506725 99506725 1001 86380 86390 1
506657 99506657 1001 86380 86390 1
507223 99507223 1001 86380 86390 1
507354 99507354 1001 86380 86390 1
507117 99507117 1001 86380 86390 1
507080 99507080 1001 86380 86390 1
507073 99507073 1001 86380 86390 1
506973 99506973 1001 86380 86390 1
506824 99506824 1001 86380 86390 1
506968 99506968 1001 86380 86390 1
507487 99507487 1001 86380 86390 1
507582 99507582 1001 86380 86390 1
507557 99507557 1001 86380 86390 1
507548 99507548 1001 86380 86390 1
508135 99508135 1001 86380 86390 1
508180 99508180 1001 86380 86390 1
508116 99508116 1001 86380 86390 1
507946 99507946 1001 86380 86390 1
508025 99508025 1001 86380 86390 1
507707 99507707 1001 86380 86390 1
507767 99507767 1001 86380 86390 1
507781 99507781 1001 86380 86390 1
508324 99508324 1001 86380 86390 1
508259 99508259 1001 86380 86390 1
508420 99508420 1001 86380 86390 1
508360 99508360 1001 86380 86390 1
508903 99508903 1001 86380 86390 1
509062 99509062 1001 86380 86390 1
508843 99508843 1001 86380 86390 1
508689 99508689 1001 86380 86390 1
508715 99508715 1001 86380 86390 1
508624 99508624 1001 86380 86390 1
508613 99508613 1001 86380 86390 1
508629 99508629 1001 86380 86390 1
509082 99509082 1001 86380 86390 1
509760 99509760 1001 86380 86390 1
509724 99509724 1001 86380 86390 1
509752 99509752 1001 86380 86390 1
509672 99509672 1001 86380 86390 1
509584 99509584 1001 86380 86390 1
509598 99509598 1001 86380 86390 1
509564 99509564 1001 86380 86390 1
509449 99509449 1001 86380 86390 1
509372 99509372 1001 86380 86390 1
509296 99509296 1001 86380 86390 1
509478 99509478 1001 86380 86390 1
509469 99509469 1001 86380 86390 1
510043 99510043 1001 86380 86390 1
509966 99509966 1001 86380 86390 1
510050 99510050 1001 86380 86390 1
510025 99510025 1001 86380 86390 1
510676 99510676 1001 86380 86390 1
510638 99510638 1001 86380 86390 1
510667 99510667 1001 86380 86390 1
510566 99510566 1001 86380 86390 1
510532 99510532 1001 86380 86390 1
510725 99510725 1001 86380 86390 1
510585 99510585 1001 86380 86390 1
510723 99510723 1001 86380 86390 1
510445 99510445 1001 86380 86390 1
510486 99510486 1001 86380 86390 1
510436 99510436 1001 86380 86390 1
510515 99510515 1001 86380 86390 1
510441 99510441 1001 86380 86390 1
510338 99510338 1001 86380 86390 1
510287 99510287 1001 86380 86390 1
510159 99510159 1001 86380 86390 1
510165 99510165 1001 86380 86390 1
510297 99510297 1001 86380 86390 1
510854 99510854 1001 86380 86390 1
510817 99510817 1001 86380 86390 1
510870 99510870 1001 86380 86390 1
510899 99510899 1001 86380 86390 1
510863 99510863 1001 86380 86390 1
510748 99510748 1001 86380 86390 1
511425 99511425 1001 86380 86390 1
511356 99511356 1001 86380 86390 1
511372 99511372 1001 86380 86390 1
511179 99511179 1001 86380 86390 1
511311 99511311 1001 86380 86390 1
511223 99511223 1001 86380 86390 1
511127 99511127 1001 86380 86390 1
511131 99511131 1001 86380 86390 1
510938 99510938 1001 86380 86390 1
511069 99511069 1001 86380 86390 1
511031 99511031 1001 86380 86390 1
511564 99511564 1001 86380 86390 1
511569 99511569 1001 86380 86390 1
511648 99511648 1001 86380 86390 1
511676 99511676 1001 86380 86390 1
512187 99512187 1001 86380 86390 1
512330 99512330 1001 86380 86390 1
512228 99512228 1001 86380 86390 1
512283 99512283 1001 86380 86390 1
511987 99511987 1001 86380 86390 1
512107 99512107 1001 86380 86390 1
511799 99511799 1001 86380 86390 1
512394 99512394 1001 86380 86390 1
512447 99512447 1001 86380 86390 1
512388 99512388 1001 86380 86390 1
513040 99513040 1001 86380 86390 1
513058 99513058 1001 86380 86390 1
512987 99512987 1001 86380 86390 1
512965 99512965 1001 86380 86390 1
512721 99512721 1001 86380 86390 1
512618 99512618 1001 86380 86390 1
512788 99512788 1001 86380 86390 1
513311 99513311 1001 86380 86390 1
513277 99513277 1001 86380 86390 1
513851 99513851 1001 86380 86390 1
513938 99513938 1001 86380 86390 1
513787 99513787 1001 86380 86390 1
513813 99513813 1001 86380 86390 1
513784 99513784 1001 86380 86390 1
513546 99513546 1001 86380 86390 1
513509 99513509 1001 86380 86390 1
514184 99514184 1001 86380 86390 1
514099 99514099 1001 86380 86390 1
514763 99514763 1001 86380 86390 1
514855 99514855 1001 86380 86390 1
514458 99514458 1001 86380 86390 1
514589 99514589 1001 86380 86390 1
514343 99514343 1001 86380 86390 1
514323 99514323 1001 86380 86390 1
514999 99514999 1001 86380 86390 1
514923 99514923 1001 86380 86390 1
514951 99514951 1001 86380 86390 1
514888 99514888 1001 86380 86390 1
515623 99515623 1001 86380 86390 1
515576 99515576 1001 86380 86390 1
515440 99515440 1001 86380 86390 1
515311 99515311 1001 86380 86390 1
515377 99515377 1001 86380 86390 1
515442 99515442 1001 86380 86390 1
515468 99515468 1001 86380 86390 1
515444 99515444 1001 86380 86390 1
515433 99515433 1001 86380 86390 1
515130 99515130 1001 86380 86390 1
515226 99515226 1001 86380 86390 1
515149 99515149 1001 86380 86390 1
515086 99515086 1001 86380 86390 1
515776 99515776 1001 86380 86390 1
515716 99515716 1001 86380 86390 1
516510 99516510 1001 86380 86390 1
516350 99516350 1001 86380 86390 1
516417 99516417 1001 86380 86390 1
516231 99516231 1001 86380 86390 1
516271 99516271 1001 86380 86390 1
516272 99516272 1001 86380 86390 1
516196 99516196 1001 86380 86390 1
515960 99515960 1001 86380 86390 1
515923 99515923 1001 86380 86390 1
516613 99516613 1001 86380 86390 1
516544 99516544 1001 86380 86390 1
517157 99517157 1001 86380 86390 1
517257 99517257 1001 86380 86390 1
517130 99517130 1001 86380 86390 1
517003 99517003 1001 86380 86390 1
517085 99517085 1001 86380 86390 1
517022 99517022 1001 86380 86390 1
516767 99516767 1001 86380 86390 1
516860 99516860 1001 86380 86390 1
516862 99516862 1001 86380 86390 1
516811 99516811 1001 86380 86390 1
516917 99516917 1001 86380 86390 1
517385 99517385 1001 86380 86390 1
517393 99517393 1001 86380 86390 1
518155 99518155 1001 86380 86390 1
517785 99517785 1001 86380 86390 1
517635 99517635 1001 86380 86390 1
517745 99517745 1001 86380 86390 1
518230 99518230 1001 86380 86390 1
518270 99518270 1001 86380 86390 1
518902 99518902 1001 86380 86390 1
518959 99518959 1001 86380 86390 1
518605 99518605 1001 86380 86390 1
518657 99518657 1001 86380 86390 1
518765 99518765 1001 86380 86390 1
518563 99518563 1001 86380 86390 1
518552 99518552 1001 86380 86390 1
518391 99518391 1001 86380 86390 1
519110 99519110 1001 86380 86390 1
519136 99519136 1001 86380 86390 1
519789 99519789 1001 86380 86390 1
519679 99519679 1001 86380 86390 1
519733 99519733 1001 86380 86390 1
519772 99519772 1001 86380 86390 1
519804 99519804 1001 86380 86390 1
519429 99519429 1001 86380 86390 1
519430 99519430 1001 86380 86390 1
519534 99519534 1001 86380 86390 1
519434 99519434 1001 86380 86390 1
519363 99519363 1001 86380 86390 1
519325 99519325 1001 86380 86390 1
519327 99519327 1001 86380 86390 1
519197 99519197 1001 86380 86390 1
519302 99519302 1001 86380 86390 1
519902 99519902 1001 86380 86390 1
519926 99519926 1001 86380 86390 1
520593 99520593 1001 86380 86390 1
520451 99520451 1001 86380 86390 1
520569 99520569 1001 86380 86390 1
520454 99520454 1001 86380 86390 1
520374 99520374 1001 86380 86390 1
520392 99520392 1001 86380 86390 1
520024 99520024 1001 86380 86390 1
520695 99520695 1001 86380 86390 1
521432 99521432 1001 86380 86390 1
521330 99521330 1001 86380 86390 1
521360 99521360 1001 86380 86390 1
521103 99521103 1001 86380 86390 1
520923 99520923 1001 86380 86390 1
520977 99520977 1001 86380 86390 1
520888 99520888 1001 86380 86390 1
520992 99520992 1001 86380 86390 1
520943 99520943 1001 86380 86390 1
520853 99520853 1001 86380 86390 1
520948 99520948 1001 86380 86390 1
521645 99521645 1001 86380 86390 1
521553 99521553 1001 86380 86390 1
522092 99522092 1001 86380 86390 1
521996 99521996 1001 86380 86390 1
521953 99521953 1001 86380 86390 1
522046 99522046 1001 86380 86390 1
522072 99522072 1001 86380 86390 1
521827 99521827 1001 86380 86390 1
521715 99521715 1001 86380 86390 1
521858 99521858 1001 86380 86390 1
521795 99521795 1001 86380 86390 1
521860 99521860 1001 86380 86390 1
522434 99522434 1001 86380 86390 1
522386 99522386 1001 86380 86390 1
523116 99523116 1001 86380 86390 1
523072 99523072 1001 86380 86390 1
523037 99523037 1001 86380 86390 1
522869 99522869 1001 86380 86390 1
522753 99522753 1001 86380 86390 1
522716 99522716 1001 86380 86390 1
522743 99522743 1001 86380 86390 1
523153 99523153 1001 86380 86390 1
523631 99523631 1001 86380 86390 1
523391 99523391 1001 86380 86390 1
523457 99523457 1001 86380 86390 1
524099 99524099 1001 86380 86390 1
524075 99524075 1001 86380 86390 1
523964 99523964 1001 86380 86390 1
524645 99524645 1001 86380 86390 1
524513 99524513 1001 86380 86390 1
524400 99524400 1001 86380 86390 1
524280 99524280 1001 86380 86390 1
524324 99524324 1001 86380 86390 1
524302 99524302 1001 86380 86390 1
524173 99524173 1001 86380 86390 1
524900 99524900 1001 86380 86390 1
524955 99524955 1001 86380 86390 1
524917 99524917 1001 86380 86390 1
524814 99524814 1001 86380 86390 1
525594 99525594 1001 86380 86390 1
525236 99525236 1001 86380 86390 1
525289 99525289 1001 86380 86390 1
525268 99525268 1001 86380 86390 1
525029 99525029 1001 86380 86390 1
525073 99525073 1001 86380 86390 1
525104 99525104 1001 86380 86390 1
525712 99525712 1001 86380 86390 1
525623 99525623 1001 86380 86390 1
525627 99525627 1001 86380 86390 1
525614 99525614 1001 86380 86390 1
525708 99525708 1001 86380 86390 1
525657 99525657 1001 86380 86390 1
525748 99525748 1001 86380 86390 1
526285 99526285 1001 86380 86390 1
526394 99526394 1001 86380 86390 1
526141 99526141 1001 86380 86390 1
526017 99526017 1001 86380 86390 1
526188 99526188 1001 86380 86390 1
526163 99526163 1001 86380 86390 1
525857 99525857 1001 86380 86390 1
525911 99525911 1001 86380 86390 1
525873 99525873 1001 86380 86390 1
525812 99525812 1001 86380 86390 1
525918 99525918 1001 86380 86390 1
526602 99526602 1001 86380 86390 1
526534 99526534 1001 86380 86390 1
526599 99526599 1001 86380 86390 1
527151 99527151 1001 86380 86390 1
527102 99527102 1001 86380 86390 1
527054 99527054 1001 86380 86390 1
527158 99527158 1001 86380 86390 1
526862 99526862 1001 86380 86390 1
526940 99526940 1001 86380 86390 1
526688 99526688 1001 86380 86390 1
526821 99526821 1001 86380 86390 1
527261 99527261 1001 86380 86390 1
526837 99526837 1001 86380 86390 1
527394 99527394 1001 86380 86390 1
527264 99527264 1001 86380 86390 1
527425 99527425 1001 86380 86390 1
527336 99527336 1001 86380 86390 1
528058 99528058 1001 86380 86390 1
527956 99527956 1001 86380 86390 1
528066 99528066 1001 86380 86390 1
527985 99527985 1001 86380 86390 1
527813 99527813 1001 86380 86390 1
527868 99527868 1001 86380 86390 1
527467 99527467 1001 86380 86390 1
527587 99527587 1001 86380 86390 1
527613 99527613 1001 86380 86390 1
527524 99527524 1001 86380 86390 1
528115 99528115 1001 86380 86390 1
528103 99528103 1001 86380 86390 1
528132 99528132 1001 86380 86390 1
528212 99528212 1001 86380 86390 1
528882 99528882 1001 86380 86390 1
528705 99528705 1001 86380 86390 1
528834 99528834 1001 86380 86390 1
528836 99528836 1001 86380 86390 1
528592 99528592 1001 86380 86390 1
528522 99528522 1001 86380 86390 1
528614 99528614 1001 86380 86390 1
528668 99528668 1001 86380 86390 1
528320 99528320 1001 86380 86390 1
528284 99528284 1001 86380 86390 1
528299 99528299 1001 86380 86390 1
528379 99528379 1001 86380 86390 1
528315 99528315 1001 86380 86390 1
528924 99528924 1001 86380 86390 1
528978 99528978 1001 86380 86390 1
528909 99528909 1001 86380 86390 1
529671 99529671 1001 86380 86390 1
529715 99529715 1001 86380 86390 1
529674 99529674 1001 86380 86390 1
529433 99529433 1001 86380 86390 1
529319 99529319 1001 86380 86390 1
529411 99529411 1001 86380 86390 1
529507 99529507 1001 86380 86390 1
529148 99529148 1001 86380 86390 1
529285 99529285 1001 86380 86390 1
529182 99529182 1001 86380 86390 1
529871 99529871 1001 86380 86390 1
530312 99530312 1001 86380 86390 1
530177 99530177 1001 86380 86390 1
530088 99530088 1001 86380 86390 1
530094 99530094 1001 86380 86390 1
530556 99530556 1001 86380 86390 1
530561 99530561 1001 86380 86390 1
531227 99531227 1001 86380 86390 1
531305 99531305 1001 86380 86390 1
531192 99531192 1001 86380 86390 1
531020 99531020 1001 86380 86390 1
531029 99531029 1001 86380 86390 1
530928 99530928 1001 86380 86390 1
530808 99530808 1001 86380 86390 1
531509 99531509 1001 86380 86390 1
531474 99531474 1001 86380 86390 1
532103 99532103 1001 86380 86390 1
532205 99532205 1001 86380 86390 1
532053 99532053 1001 86380 86390 1
532118 99532118 1001 86380 86390 1
532082 99532082 1001 86380 86390 1
532148 99532148 1001 86380 86390 1
531925 99531925 1001 86380 86390 1
531887 99531887 1001 86380 86390 1
531978 99531978 1001 86380 86390 1
531972 99531972 1001 86380 86390 1
531857 99531857 1001 86380 86390 1
531677 99531677 1001 86380 86390 1
531618 99531618 1001 86380 86390 1
531723 99531723 1001 86380 86390 1
532399 99532399 1001 86380 86390 1
532368 99532368 1001 86380 86390 1
532369 99532369 1001 86380 86390 1
532344 99532344 1001 86380 86390 1
532919 99532919 1001 86380 86390 1
532932 99532932 1001 86380 86390 1
533006 99533006 1001 86380 86390 1
533010 99533010 1001 86380 86390 1
532937 99532937 1001 86380 86390 1
532913 99532913 1001 86380 86390 1
532939 99532939 1001 86380 86390 1
532621 99532621 1001 86380 86390 1
532692 99532692 1001 86380 86390 1
532680 99532680 1001 86380 86390 1
532825 99532825 1001 86380 86390 1
532528 99532528 1001 86380 86390 1
532529 99532529 1001 86380 86390 1
532568 99532568 1001 86380 86390 1
532569 99532569 1001 86380 86390 1
532559 99532559 1001 86380 86390 1
532485 99532485 1001 86380 86390 1
532435 99532435 1001 86380 86390 1
532618 99532618 1001 86380 86390 1
533666 99533666 1001 86380 86390 1
533773 99533773 1001 86380 86390 1
533320 99533320 1001 86380 86390 1
533388 99533388 1001 86380 86390 1
533364 99533364 1001 86380 86390 1
533934 99533934 1001 86380 86390 1
533987 99533987 1001 86380 86390 1
534028 99534028 1001 86380 86390 1
534059 99534059 1001 86380 86390 1
534495 99534495 1001 86380 86390 1
534617 99534617 1001 86380 86390 1
534301 99534301 1001 86380 86390 1
534434 99534434 1001 86380 86390 1
534293 99534293 1001 86380 86390 1
534294 99534294 1001 86380 86390 1
534296 99534296 1001 86380 86390 1
534118 99534118 1001 86380 86390 1
534223 99534223 1001 86380 86390 1
534250 99534250 1001 86380 86390 1
534241 99534241 1001 86380 86390 1
534269 99534269 1001 86380 86390 1
534244 99534244 1001 86380 86390 1
534812 99534812 1001 86380 86390 1
534752 99534752 1001 86380 86390 1
534858 99534858 1001 86380 86390 1
535474 99535474 1001 86380 86390 1
535314 99535314 1001 86380 86390 1
535419 99535419 1001 86380 86390 1
535221 99535221 1001 86380 86390 1
535210 99535210 1001 86380 86390 1
535073 99535073 1001 86380 86390 1
535091 99535091 1001 86380 86390 1
535005 99535005 1001 86380 86390 1
535575 99535575 1001 86380 86390 1
535592 99535592 1001 86380 86390 1
535619 99535619 1001 86380 86390 1
535697 99535697 1001 86380 86390 1
535660 99535660 1001 86380 86390 1
535675 99535675 1001 86380 86390 1
536198 99536198 1001 86380 86390 1
536216 99536216 1001 86380 86390 1
536229 99536229 1001 86380 86390 1
536165 99536165 1001 86380 86390 1
536244 99536244 1001 86380 86390 1
535977 99535977 1001 86380 86390 1
535980 99535980 1001 86380 86390 1
536033 99536033 1001 86380 86390 1
536099 99536099 1001 86380 86390 1
535910 99535910 1001 86380 86390 1
535768 99535768 1001 86380 86390 1
535733 99535733 1001 86380 86390 1
535920 99535920 1001 86380 86390 1
535844 99535844 1001 86380 86390 1
536372 99536372 1001 86380 86390 1
536502 99536502 1001 86380 86390 1
536453 99536453 1001 86380 86390 1
537112 99537112 1001 86380 86390 1
536975 99536975 1001 86380 86390 1
536767 99536767 1001 86380 86390 1
536886 99536886 1001 86380 86390 1
536694 99536694 1001 86380 86390 1
536746 99536746 1001 86380 86390 1
536606 99536606 1001 86380 86390 1
537278 99537278 1001 86380 86390 1
537298 99537298 1001 86380 86390 1
537944 99537944 1001 86380 86390 1
537857 99537857 1001 86380 86390 1
537937 99537937 1001 86380 86390 1
537601 99537601 1001 86380 86390 1
537562 99537562 1001 86380 86390 1
537447 99537447 1001 86380 86390 1
537449 99537449 1001 86380 86390 1
538049 99538049 1001 86380 86390 1
538039 99538039 1001 86380 86390 1
538182 99538182 1001 86380 86390 1
538136 99538136 1001 86380 86390 1
538112 99538112 1001 86380 86390 1
538677 99538677 1001 86380 86390 1
538705 99538705 1001 86380 86390 1
538547 99538547 1001 86380 86390 1
538471 99538471 1001 86380 86390 1
538885 99538885 1001 86380 86390 1
538976 99538976 1001 86380 86390 1
539002 99539002 1001 86380 86390 1
538939 99538939 1001 86380 86390 1
538889 99538889 1001 86380 86390 1
538824 99538824 1001 86380 86390 1
539538 99539538 1001 86380 86390 1
539513 99539513 1001 86380 86390 1
539476 99539476 1001 86380 86390 1
539425 99539425 1001 86380 86390 1
539260 99539260 1001 86380 86390 1
539237 99539237 1001 86380 86390 1
539383 99539383 1001 86380 86390 1
539034 99539034 1001 86380 86390 1
539152 99539152 1001 86380 86390 1
539706 99539706 1001 86380 86390 1
539710 99539710 1001 86380 86390 1
539674 99539674 1001 86380 86390 1
539662 99539662 1001 86380 86390 1
540405 99540405 1001 86380 86390 1
540304 99540304 1001 86380 86390 1
540452 99540452 1001 86380 86390 1
540212 99540212 1001 86380 86390 1
540164 99540164 1001 86380 86390 1
540141 99540141 1001 86380 86390 1
540157 99540157 1001 86380 86390 1
540015 99540015 1001 86380 86390 1
539967 99539967 1001 86380 86390 1
539850 99539850 1001 86380 86390 1
540036 99540036 1001 86380 86390 1
540040 99540040 1001 86380 86390 1
540494 99540494 1001 86380 86390 1
540523 99540523 1001 86380 86390 1
541148 99541148 1001 86380 86390 1
541187 99541187 1001 86380 86390 1
541188 99541188 1001 86380 86390 1
541022 99541022 1001 86380 86390 1
540693 99540693 1001 86380 86390 1
540696 99540696 1001 86380 86390 1
541383 99541383 1001 86380 86390 1
541384 99541384 1001 86380 86390 1
541301 99541301 1001 86380 86390 1
541927 99541927 1001 86380 86390 1
541992 99541992 1001 86380 86390 1
541997 99541997 1001 86380 86390 1
541926 99541926 1001 86380 86390 1
541747 99541747 1001 86380 86390 1
541838 99541838 1001 86380 86390 1
541791 99541791 1001 86380 86390 1
541831 99541831 1001 86380 86390 1
541699 99541699 1001 86380 86390 1
541575 99541575 1001 86380 86390 1
542156 99542156 1001 86380 86390 1
542184 99542184 1001 86380 86390 1
542301 99542301 1001 86380 86390 1
542133 99542133 1001 86380 86390 1
542266 99542266 1001 86380 86390 1
542124 99542124 1001 86380 86390 1
542871 99542871 1001 86380 86390 1
542925 99542925 1001 86380 86390 1
542851 99542851 1001 86380 86390 1
542852 99542852 1001 86380 86390 1
542788 99542788 1001 86380 86390 1
542943 99542943 1001 86380 86390 1
542578 99542578 1001 86380 86390 1
542723 99542723 1001 86380 86390 1
542381 99542381 1001 86380 86390 1
542397 99542397 1001 86380 86390 1
543137 99543137 1001 86380 86390 1
543102 99543102 1001 86380 86390 1
543579 99543579 1001 86380 86390 1
543674 99543674 1001 86380 86390 1
543758 99543758 1001 86380 86390 1
543542 99543542 1001 86380 86390 1
543468 99543468 1001 86380 86390 1
543379 99543379 1001 86380 86390 1
543393 99543393 1001 86380 86390 1
543282 99543282 1001 86380 86390 1
543180 99543180 1001 86380 86390 1
543315 99543315 1001 86380 86390 1
543941 99543941 1001 86380 86390 1
543789 99543789 1001 86380 86390 1
543906 99543906 1001 86380 86390 1
543844 99543844 1001 86380 86390 1
544511 99544511 1001 86380 86390 1
544517 99544517 1001 86380 86390 1
544590 99544590 1001 86380 86390 1
544532 99544532 1001 86380 86390 1
544341 99544341 1001 86380 86390 1
544372 99544372 1001 86380 86390 1
543992 99543992 1001 86380 86390 1
544140 99544140 1001 86380 86390 1
544041 99544041 1001 86380 86390 1
544183 99544183 1001 86380 86390 1
544611 99544611 1001 86380 86390 1
544716 99544716 1001 86380 86390 1
500757 734 1002 52539 56553 1
400002 99400002 1001 86380 86390 1
400452 99400452 1001 86380 86390 1
400585 99400585 1001 86380 86390 1
401328 99401328 1001 86380 86390 1
401515 99401515 1001 86380 86390 1
401491 99401491 1001 86380 86390 1
401901 99401901 1001 86380 86390 1
402092 99402092 1001 86380 86390 1
402299 99402299 1001 86380 86390 1
402662 99402662 1001 86380 86390 1
402600 99402600 1001 86380 86390 1
402737 99402737 1001 86380 86390 1
402815 99402815 1001 86380 86390 1
402953 99402953 1001 86380 86390 1
403373 99403373 1001 86380 86390 1
403490 99403490 1001 86380 86390 1
403469 99403469 1001 86380 86390 1
403817 99403817 1001 86380 86390 1
403819 99403819 1001 86380 86390 1
403849 99403849 1001 86380 86390 1
404115 99404115 1001 86380 86390 1
404421 99404421 1001 86380 86390 1
404637 99404637 1001 86380 86390 1
404768 99404768 1001 86380 86390 1
404843 99404843 1001 86380 86390 1
404961 99404961 1001 86380 86390 1
405055 99405055 1001 86380 86390 1
405207 99405207 1001 86380 86390 1
405183 99405183 1001 86380 86390 1
405307 99405307 1001 86380 86390 1
405240 99405240 1001 86380 86390 1
405346 99405346 1001 86380 86390 1
405445 99405445 1001 86380 86390 1
405636 99405636 1001 86380 86390 1
405677 99405677 1001 86380 86390 1
405705 99405705 1001 86380 86390 1
405950 99405950 1001 86380 86390 1
405931 99405931 1001 86380 86390 1
406051 99406051 1001 86380 86390 1
406131 99406131 1001 86380 86390 1
406156 99406156 1001 86380 86390 1
406620 99406620 1001 86380 86390 1
406747 99406747 1001 86380 86390 1
407136 99407136 1001 86380 86390 1
407406 99407406 1001 86380 86390 1
407486 99407486 1001 86380 86390 1
407670 99407670 1001 86380 86390 1
407693 99407693 1001 86380 86390 1
407858 99407858 1001 86380 86390 1
407913 99407913 1001 86380 86390 1
408178 99408178 1001 86380 86390 1
408299 99408299 1001 86380 86390 1
408290 99408290 1001 86380 86390 1
408322 99408322 1001 86380 86390 1
408396 99408396 1001 86380 86390 1
408493 99408493 1001 86380 86390 1
408590 99408590 1001 86380 86390 1
408730 99408730 1001 86380 86390 1
408852 99408852 1001 86380 86390 1
408974 99408974 1001 86380 86390 1
409110 99409110 1001 86380 86390 1
409349 99409349 1001 86380 86390 1
409598 99409598 1001 86380 86390 1
409667 99409667 1001 86380 86390 1
409753 99409753 1001 86380 86390 1
409730 99409730 1001 86380 86390 1
409945 99409945 1001 86380 86390 1
409993 99409993 1001 86380 86390 1
409994 99409994 1001 86380 86390 1
410166 99410166 1001 86380 86390 1
410647 99410647 1001 86380 86390 1
410770 99410770 1001 86380 86390 1
410855 99410855 1001 86380 86390 1
411171 99411171 1001 86380 86390 1
411137 99411137 1001 86380 86390 1
411546 99411546 1001 86380 86390 1
411805 99411805 1001 86380 86390 1
411932 99411932 1001 86380 86390 1
412055 99412055 1001 86380 86390 1
411959 99411959 1001 86380 86390 1
412035 99412035 1001 86380 86390 1
412172 99412172 1001 86380 86390 1
412443 99412443 1001 86380 86390 1
413565 99413565 1001 86380 86390 1
413419 99413419 1001 86380 86390 1
413045 99413045 1001 86380 86390 1
413227 99413227 1001 86380 86390 1
413250 99413250 1001 86380 86390 1
412645 99412645 1001 86380 86390 1
412761 99412761 1001 86380 86390 1
413810 99413810 1001 86380 86390 1
414105 99414105 1001 86380 86390 1
413983 99413983 1001 86380 86390 1
414971 99414971 1001 86380 86390 1
415249 99415249 1001 86380 86390 1
415118 99415118 1001 86380 86390 1
415030 99415030 1001 86380 86390 1
414751 99414751 1001 86380 86390 1
414673 99414673 1001 86380 86390 1
414505 99414505 1001 86380 86390 1
414382 99414382 1001 86380 86390 1
414437 99414437 1001 86380 86390 1
414307 99414307 1001 86380 86390 1
414137 99414137 1001 86380 86390 1
415647 99415647 1001 86380 86390 1
415678 99415678 1001 86380 86390 1
415713 99415713 1001 86380 86390 1
415410 99415410 1001 86380 86390 1
416929 99416929 1001 86380 86390 1
416906 99416906 1001 86380 86390 1
416620 99416620 1001 86380 86390 1
416850 99416850 1001 86380 86390 1
416498 99416498 1001 86380 86390 1
416503 99416503 1001 86380 86390 1
416326 99416326 1001 86380 86390 1
415819 99415819 1001 86380 86390 1
415775 99415775 1001 86380 86390 1
417280 99417280 1001 86380 86390 1
417095 99417095 1001 86380 86390 1
417008 99417008 1001 86380 86390 1
417043 99417043 1001 86380 86390 1
417428 99417428 1001 86380 86390 1
417604 99417604 1001 86380 86390 1
418730 99418730 1001 86380 86390 1
418655 99418655 1001 86380 86390 1
418565 99418565 1001 86380 86390 1
418775 99418775 1001 86380 86390 1
418218 99418218 1001 86380 86390 1
418422 99418422 1001 86380 86390 1
418296 99418296 1001 86380 86390 1
417638 99417638 1001 86380 86390 1
417748 99417748 1001 86380 86390 1
419131 99419131 1001 86380 86390 1
419080 99419080 1001 86380 86390 1
418893 99418893 1001 86380 86390 1
420238 99420238 1001 86380 86390 1
420313 99420313 1001 86380 86390 1
420368 99420368 1001 86380 86390 1
420424 99420424 1001 86380 86390 1
419665 99419665 1001 86380 86390 1
419925 99419925 1001 86380 86390 1
419952 99419952 1001 86380 86390 1
419757 99419757 1001 86380 86390 1
420051 99420051 1001 86380 86390 1
419316 99419316 1001 86380 86390 1
419273 99419273 1001 86380 86390 1
419581 99419581 1001 86380 86390 1
419227 99419227 1001 86380 86390 1
420574 99420574 1001 86380 86390 1
420555 99420555 1001 86380 86390 1
420804 99420804 1001 86380 86390 1
422065 99422065 1001 86380 86390 1
421721 99421721 1001 86380 86390 1
421875 99421875 1001 86380 86390 1
421769 99421769 1001 86380 86390 1
421566 99421566 1001 86380 86390 1
421458 99421458 1001 86380 86390 1
421389 99421389 1001 86380 86390 1
421174 99421174 1001 86380 86390 1
420918 99420918 1001 86380 86390 1
420905 99420905 1001 86380 86390 1
421200 99421200 1001 86380 86390 1
421009 99421009 1001 86380 86390 1
421168 99421168 1001 86380 86390 1
422222 99422222 1001 86380 86390 1
422158 99422158 1001 86380 86390 1
423751 99423751 1001 86380 86390 1
423685 99423685 1001 86380 86390 1
423517 99423517 1001 86380 86390 1
423660 99423660 1001 86380 86390 1
423452 99423452 1001 86380 86390 1
423395 99423395 1001 86380 86390 1
423481 99423481 1001 86380 86390 1
423498 99423498 1001 86380 86390 1
423646 99423646 1001 86380 86390 1
423624 99423624 1001 86380 86390 1
423062 99423062 1001 86380 86390 1
422994 99422994 1001 86380 86390 1
423085 99423085 1001 86380 86390 1
422877 99422877 1001 86380 86390 1
422812 99422812 1001 86380 86390 1
422862 99422862 1001 86380 86390 1
422937 99422937 1001 86380 86390 1
423781 99423781 1001 86380 86390 1
423818 99423818 1001 86380 86390 1
424065 99424065 1001 86380 86390 1
425124 99425124 1001 86380 86390 1
425304 99425304 1001 86380 86390 1
425035 99425035 1001 86380 86390 1
425318 99425318 1001 86380 86390 1
424959 99424959 1001 86380 86390 1
424766 99424766 1001 86380 86390 1
424895 99424895 1001 86380 86390 1
424606 99424606 1001 86380 86390 1
424608 99424608 1001 86380 86390 1
424950 99424950 1001 86380 86390 1
424304 99424304 1001 86380 86390 1
424406 99424406 1001 86380 86390 1
425587 99425587 1001 86380 86390 1
425765 99425765 1001 86380 86390 1
426943 99426943 1001 86380 86390 1
426947 99426947 1001 86380 86390 1
426875 99426875 1001 86380 86390 1
426703 99426703 1001 86380 86390 1
426712 99426712 1001 86380 86390 1
426941 99426941 1001 86380 86390 1
427089 99427089 1001 86380 86390 1
426323 99426323 1001 86380 86390 1
426386 99426386 1001 86380 86390 1
425923 99425923 1001 86380 86390 1
425903 99425903 1001 86380 86390 1
426087 99426087 1001 86380 86390 1
427509 99427509 1001 86380 86390 1
427443 99427443 1001 86380 86390 1
427184 99427184 1001 86380 86390 1
427341 99427341 1001 86380 86390 1
428423 99428423 1001 86380 86390 1
428348 99428348 1001 86380 86390 1
428449 99428449 1001 86380 86390 1
428510 99428510 1001 86380 86390 1
428120 99428120 1001 86380 86390 1
427971 99427971 1001 86380 86390 1
428322 99428322 1001 86380 86390 1
428098 99428098 1001 86380 86390 1
428010 99428010 1001 86380 86390 1
428074 99428074 1001 86380 86390 1
428053 99428053 1001 86380 86390 1
428272 99428272 1001 86380 86390 1
428336 99428336 1001 86380 86390 1
428155 99428155 1001 86380 86390 1
427704 99427704 1001 86380 86390 1
427921 99427921 1001 86380 86390 1
427833 99427833 1001 86380 86390 1
427615 99427615 1001 86380 86390 1
427919 99427919 1001 86380 86390 1
429065 99429065 1001 86380 86390 1
430148 99430148 1001 86380 86390 1
430102 99430102 1001 86380 86390 1
429983 99429983 1001 86380 86390 1
430293 99430293 1001 86380 86390 1
429835 99429835 1001 86380 86390 1
429868 99429868 1001 86380 86390 1
429895 99429895 1001 86380 86390 1
429455 99429455 1001 86380 86390 1
429283 99429283 1001 86380 86390 1
430639 99430639 1001 86380 86390 1
430531 99430531 1001 86380 86390 1
430752 99430752 1001 86380 86390 1
430604 99430604 1001 86380 86390 1
431822 99431822 1001 86380 86390 1
431795 99431795 1001 86380 86390 1
431700 99431700 1001 86380 86390 1
431973 99431973 1001 86380 86390 1
431583 99431583 1001 86380 86390 1
431307 99431307 1001 86380 86390 1
431412 99431412 1001 86380 86390 1
431640 99431640 1001 86380 86390 1
430949 99430949 1001 86380 86390 1
431208 99431208 1001 86380 86390 1
431029 99431029 1001 86380 86390 1
432414 99432414 1001 86380 86390 1
432470 99432470 1001 86380 86390 1
432283 99432283 1001 86380 86390 1
433326 99433326 1001 86380 86390 1
432931 99432931 1001 86380 86390 1
433251 99433251 1001 86380 86390 1
433092 99433092 1001 86380 86390 1
433046 99433046 1001 86380 86390 1
433749 99433749 1001 86380 86390 1
433750 99433750 1001 86380 86390 1
433863 99433863 1001 86380 86390 1
434021 99434021 1001 86380 86390 1
434034 99434034 1001 86380 86390 1
435244 99435244 1001 86380 86390 1
435439 99435439 1001 86380 86390 1
435253 99435253 1001 86380 86390 1
435229 99435229 1001 86380 86390 1
435241 99435241 1001 86380 86390 1
435416 99435416 1001 86380 86390 1
434767 99434767 1001 86380 86390 1
434699 99434699 1001 86380 86390 1
434451 99434451 1001 86380 86390 1
434378 99434378 1001 86380 86390 1
434472 99434472 1001 86380 86390 1
434330 99434330 1001 86380 86390 1
434525 99434525 1001 86380 86390 1
435704 99435704 1001 86380 86390 1
435680 99435680 1001 86380 86390 1
435734 99435734 1001 86380 86390 1
435837 99435837 1001 86380 86390 1
435603 99435603 1001 86380 86390 1
435660 99435660 1001 86380 86390 1
435778 99435778 1001 86380 86390 1
435620 99435620 1001 86380 86390 1
435675 99435675 1001 86380 86390 1
437008 99437008 1001 86380 86390 1
436450 99436450 1001 86380 86390 1
436367 99436367 1001 86380 86390 1
436555 99436555 1001 86380 86390 1
436537 99436537 1001 86380 86390 1
436699 99436699 1001 86380 86390 1
436617 99436617 1001 86380 86390 1
435908 99435908 1001 86380 86390 1
436079 99436079 1001 86380 86390 1
436329 99436329 1001 86380 86390 1
436112 99436112 1001 86380 86390 1
436330 99436330 1001 86380 86390 1
436306 99436306 1001 86380 86390 1
437316 99437316 1001 86380 86390 1
437349 99437349 1001 86380 86390 1
300037 99300037 1001 86380 86390 1
300066 99300066 1001 86380 86390 1
300639 99300639 1001 86380 86390 1
300603 99300603 1001 86380 86390 1
300554 99300554 1001 86380 86390 1
300710 99300710 1001 86380 86390 1
300546 99300546 1001 86380 86390 1
300663 99300663 1001 86380 86390 1
300523 99300523 1001 86380 86390 1
300332 99300332 1001 86380 86390 1
300385 99300385 1001 86380 86390 1
300440 99300440 1001 86380 86390 1
300402 99300402 1001 86380 86390 1
300443 99300443 1001 86380 86390 1
300289 99300289 1001 86380 86390 1
300213 99300213 1001 86380 86390 1
300175 99300175 1001 86380 86390 1
300309 99300309 1001 86380 86390 1
300287 99300287 1001 86380 86390 1
300765 99300765 1001 86380 86390 1
300778 99300778 1001 86380 86390 1
300934 99300934 1001 86380 86390 1
300794 99300794 1001 86380 86390 1
301375 99301375 1001 86380 86390 1
301414 99301414 1001 86380 86390 1
301440 99301440 1001 86380 86390 1
301240 99301240 1001 86380 86390 1
301118 99301118 1001 86380 86390 1
301035 99301035 1001 86380 86390 1
301720 99301720 1001 86380 86390 1
301661 99301661 1001 86380 86390 1
301615 99301615 1001 86380 86390 1
302240 99302240 1001 86380 86390 1
302366 99302366 1001 86380 86390 1
302067 99302067 1001 86380 86390 1
302106 99302106 1001 86380 86390 1
302133 99302133 1001 86380 86390 1
302123 99302123 1001 86380 86390 1
301830 99301830 1001 86380 86390 1
301923 99301923 1001 86380 86390 1
301951 99301951 1001 86380 86390 1
302394 99302394 1001 86380 86390 1
303181 99303181 1001 86380 86390 1
303077 99303077 1001 86380 86390 1
303129 99303129 1001 86380 86390 1
302925 99302925 1001 86380 86390 1
302796 99302796 1001 86380 86390 1
302818 99302818 1001 86380 86390 1
302909 99302909 1001 86380 86390 1
302694 99302694 1001 86380 86390 1
302604 99302604 1001 86380 86390 1
302737 99302737 1001 86380 86390 1
302751 99302751 1001 86380 86390 1
302767 99302767 1001 86380 86390 1
303399 99303399 1001 86380 86390 1
303322 99303322 1001 86380 86390 1
303223 99303223 1001 86380 86390 1
303947 99303947 1001 86380 86390 1
303847 99303847 1001 86380 86390 1
303705 99303705 1001 86380 86390 1
303656 99303656 1001 86380 86390 1
303428 99303428 1001 86380 86390 1
303419 99303419 1001 86380 86390 1
303601 99303601 1001 86380 86390 1
303602 99303602 1001 86380 86390 1
304040 99304040 1001 86380 86390 1
304170 99304170 1001 86380 86390 1
304106 99304106 1001 86380 86390 1
304119 99304119 1001 86380 86390 1
304654 99304654 1001 86380 86390 1
304609 99304609 1001 86380 86390 1
304457 99304457 1001 86380 86390 1
304290 99304290 1001 86380 86390 1
304271 99304271 1001 86380 86390 1
304324 99304324 1001 86380 86390 1
304402 99304402 1001 86380 86390 1
304417 99304417 1001 86380 86390 1
305064 99305064 1001 86380 86390 1
304954 99304954 1001 86380 86390 1
304878 99304878 1001 86380 86390 1
304906 99304906 1001 86380 86390 1
305598 99305598 1001 86380 86390 1
305514 99305514 1001 86380 86390 1
305608 99305608 1001 86380 86390 1
305621 99305621 1001 86380 86390 1
305456 99305456 1001 86380 86390 1
305409 99305409 1001 86380 86390 1
305279 99305279 1001 86380 86390 1
305306 99305306 1001 86380 86390 1
305135 99305135 1001 86380 86390 1
305161 99305161 1001 86380 86390 1
305123 99305123 1001 86380 86390 1
305162 99305162 1001 86380 86390 1
305150 99305150 1001 86380 86390 1
500028 99500028 1001 86380 86390 1
500096 99500096 1001 86380 86390 1
500085 99500085 1001 86380 86390 1
500713 99500713 1001 86380 86390 1
500494 99500494 1001 86380 86390 1
500513 99500513 1001 86380 86390 1
500539 99500539 1001 86380 86390 1
500475 99500475 1001 86380 86390 1
500489 99500489 1001 86380 86390 1
500363 99500363 1001 86380 86390 1
500391 99500391 1001 86380 86390 1
500241 99500241 1001 86380 86390 1
500384 99500384 1001 86380 86390 1
500876 99500876 1001 86380 86390 1
500997 99500997 1001 86380 86390 1
500897 99500897 1001 86380 86390 1
500832 99500832 1001 86380 86390 1
500937 99500937 1001 86380 86390 1
501447 99501447 1001 86380 86390 1
501607 99501607 1001 86380 86390 1
501463 99501463 1001 86380 86390 1
501440 99501440 1001 86380 86390 1
501599 99501599 1001 86380 86390 1
501435 99501435 1001 86380 86390 1
501385 99501385 1001 86380 86390 1
501273 99501273 1001 86380 86390 1
501433 99501433 1001 86380 86390 1
501086 99501086 1001 86380 86390 1
501153 99501153 1001 86380 86390 1
501744 99501744 1001 86380 86390 1
501732 99501732 1001 86380 86390 1
501734 99501734 1001 86380 86390 1
501751 99501751 1001 86380 86390 1
502428 99502428 1001 86380 86390 1
502404 99502404 1001 86380 86390 1
502383 99502383 1001 86380 86390 1
502098 99502098 1001 86380 86390 1
502087 99502087 1001 86380 86390 1
502113 99502113 1001 86380 86390 1
502181 99502181 1001 86380 86390 1
501858 99501858 1001 86380 86390 1
501875 99501875 1001 86380 86390 1
502022 99502022 1001 86380 86390 1
502038 99502038 1001 86380 86390 1
503115 99503115 1001 86380 86390 1
503240 99503240 1001 86380 86390 1
502920 99502920 1001 86380 86390 1
503064 99503064 1001 86380 86390 1
502935 99502935 1001 86380 86390 1
502883 99502883 1001 86380 86390 1
503032 99503032 1001 86380 86390 1
502741 99502741 1001 86380 86390 1
502735 99502735 1001 86380 86390 1
503485 99503485 1001 86380 86390 1
503337 99503337 1001 86380 86390 1
503479 99503479 1001 86380 86390 1
504101 99504101 1001 86380 86390 1
504012 99504012 1001 86380 86390 1
503760 99503760 1001 86380 86390 1
503735 99503735 1001 86380 86390 1
503813 99503813 1001 86380 86390 1
503642 99503642 1001 86380 86390 1
503501 99503501 1001 86380 86390 1
503646 99503646 1001 86380 86390 1
503685 99503685 1001 86380 86390 1
503700 99503700 1001 86380 86390 1
503519 99503519 1001 86380 86390 1
503574 99503574 1001 86380 86390 1
504143 99504143 1001 86380 86390 1
504303 99504303 1001 86380 86390 1
504307 99504307 1001 86380 86390 1
504843 99504843 1001 86380 86390 1
504823 99504823 1001 86380 86390 1
504932 99504932 1001 86380 86390 1
504603 99504603 1001 86380 86390 1
504365 99504365 1001 86380 86390 1
504994 99504994 1001 86380 86390 1
505046 99505046 1001 86380 86390 1
505024 99505024 1001 86380 86390 1
505117 99505117 1001 86380 86390 1
505727 99505727 1001 86380 86390 1
505370 99505370 1001 86380 86390 1
505493 99505493 1001 86380 86390 1
505532 99505532 1001 86380 86390 1
505443 99505443 1001 86380 86390 1
505510 99505510 1001 86380 86390 1
505563 99505563 1001 86380 86390 1
505538 99505538 1001 86380 86390 1
505331 99505331 1001 86380 86390 1
505321 99505321 1001 86380 86390 1
505231 99505231 1001 86380 86390 1
505222 99505222 1001 86380 86390 1
505303 99505303 1001 86380 86390 1
505968 99505968 1001 86380 86390 1
506523 99506523 1001 86380 86390 1
506584 99506584 1001 86380 86390 1
506490 99506490 1001 86380 86390 1
506543 99506543 1001 86380 86390 1
506480 99506480 1001 86380 86390 1
506340 99506340 1001 86380 86390 1
506220 99506220 1001 86380 86390 1
506259 99506259 1001 86380 86390 1
506796 99506796 1001 86380 86390 1
506773 99506773 1001 86380 86390 1
507334 99507334 1001 86380 86390 1
507298 99507298 1001 86380 86390 1
507299 99507299 1001 86380 86390 1
507328 99507328 1001 86380 86390 1
507317 99507317 1001 86380 86390 1
507358 99507358 1001 86380 86390 1
507165 99507165 1001 86380 86390 1
506958 99506958 1001 86380 86390 1
506877 99506877 1001 86380 86390 1
507575 99507575 1001 86380 86390 1
507463 99507463 1001 86380 86390 1
508212 99508212 1001 86380 86390 1
508160 99508160 1001 86380 86390 1
508216 99508216 1001 86380 86390 1
508156 99508156 1001 86380 86390 1
507849 99507849 1001 86380 86390 1
508032 99508032 1001 86380 86390 1
507910 99507910 1001 86380 86390 1
507806 99507806 1001 86380 86390 1
508432 99508432 1001 86380 86390 1
508268 99508268 1001 86380 86390 1
508282 99508282 1001 86380 86390 1
508902 99508902 1001 86380 86390 1
508972 99508972 1001 86380 86390 1
508781 99508781 1001 86380 86390 1
508704 99508704 1001 86380 86390 1
508769 99508769 1001 86380 86390 1
508772 99508772 1001 86380 86390 1
508500 99508500 1001 86380 86390 1
509227 99509227 1001 86380 86390 1
509085 99509085 1001 86380 86390 1
509099 99509099 1001 86380 86390 1
509114 99509114 1001 86380 86390 1
509091 99509091 1001 86380 86390 1
509183 99509183 1001 86380 86390 1
509147 99509147 1001 86380 86390 1
509841 99509841 1001 86380 86390 1
509830 99509830 1001 86380 86390 1
509820 99509820 1001 86380 86390 1
509730 99509730 1001 86380 86390 1
509689 99509689 1001 86380 86390 1
509307 99509307 1001 86380 86390 1
509425 99509425 1001 86380 86390 1
510042 99510042 1001 86380 86390 1
510030 99510030 1001 86380 86390 1
509943 99509943 1001 86380 86390 1
509948 99509948 1001 86380 86390 1
510039 99510039 1001 86380 86390 1
510714 99510714 1001 86380 86390 1
510596 99510596 1001 86380 86390 1
510533 99510533 1001 86380 86390 1
510226 99510226 1001 86380 86390 1
510126 99510126 1001 86380 86390 1
510310 99510310 1001 86380 86390 1
510246 99510246 1001 86380 86390 1
510776 99510776 1001 86380 86390 1
510897 99510897 1001 86380 86390 1
510758 99510758 1001 86380 86390 1
511502 99511502 1001 86380 86390 1
511490 99511490 1001 86380 86390 1
511067 99511067 1001 86380 86390 1
511098 99511098 1001 86380 86390 1
511141 99511141 1001 86380 86390 1
511605 99511605 1001 86380 86390 1
511349 99511349 1001 86380 86390 1
511611 99511611 1001 86380 86390 1
511639 99511639 1001 86380 86390 1
512226 99512226 1001 86380 86390 1
512293 99512293 1001 86380 86390 1
512306 99512306 1001 86380 86390 1
512242 99512242 1001 86380 86390 1
512179 99512179 1001 86380 86390 1
512337 99512337 1001 86380 86390 1
512062 99512062 1001 86380 86390 1
512140 99512140 1001 86380 86390 1
512093 99512093 1001 86380 86390 1
512004 99512004 1001 86380 86390 1
512082 99512082 1001 86380 86390 1
511814 99511814 1001 86380 86390 1
511816 99511816 1001 86380 86390 1
511842 99511842 1001 86380 86390 1
511855 99511855 1001 86380 86390 1
511908 99511908 1001 86380 86390 1
511767 99511767 1001 86380 86390 1
511835 99511835 1001 86380 86390 1
512549 99512549 1001 86380 86390 1
512500 99512500 1001 86380 86390 1
512397 99512397 1001 86380 86390 1
512466 99512466 1001 86380 86390 1
513091 99513091 1001 86380 86390 1
512883 99512883 1001 86380 86390 1
512904 99512904 1001 86380 86390 1
512918 99512918 1001 86380 86390 1
512731 99512731 1001 86380 86390 1
512628 99512628 1001 86380 86390 1
512738 99512738 1001 86380 86390 1
512778 99512778 1001 86380 86390 1
513371 99513371 1001 86380 86390 1
513262 99513262 1001 86380 86390 1
513381 99513381 1001 86380 86390 1
513409 99513409 1001 86380 86390 1
513930 99513930 1001 86380 86390 1
513866 99513866 1001 86380 86390 1
513937 99513937 1001 86380 86390 1
513977 99513977 1001 86380 86390 1
513889 99513889 1001 86380 86390 1
513755 99513755 1001 86380 86390 1
513719 99513719 1001 86380 86390 1
513746 99513746 1001 86380 86390 1
513438 99513438 1001 86380 86390 1
513443 99513443 1001 86380 86390 1
513508 99513508 1001 86380 86390 1
513434 99513434 1001 86380 86390 1
514119 99514119 1001 86380 86390 1
514084 99514084 1001 86380 86390 1
514182 99514182 1001 86380 86390 1
514783 99514783 1001 86380 86390 1
514760 99514760 1001 86380 86390 1
514725 99514725 1001 86380 86390 1
514792 99514792 1001 86380 86390 1
514628 99514628 1001 86380 86390 1
514541 99514541 1001 86380 86390 1
514649 99514649 1001 86380 86390 1
514522 99514522 1001 86380 86390 1
514419 99514419 1001 86380 86390 1
514407 99514407 1001 86380 86390 1
514281 99514281 1001 86380 86390 1
514960 99514960 1001 86380 86390 1
514973 99514973 1001 86380 86390 1
514974 99514974 1001 86380 86390 1
514885 99514885 1001 86380 86390 1
514938 99514938 1001 86380 86390 1
514873 99514873 1001 86380 86390 1
515004 99515004 1001 86380 86390 1
515030 99515030 1001 86380 86390 1
514966 99514966 1001 86380 86390 1
515018 99515018 1001 86380 86390 1
515518 99515518 1001 86380 86390 1
515609 99515609 1001 86380 86390 1
515533 99515533 1001 86380 86390 1
515485 99515485 1001 86380 86390 1
515605 99515605 1001 86380 86390 1
515475 99515475 1001 86380 86390 1
515294 99515294 1001 86380 86390 1
515158 99515158 1001 86380 86390 1
515200 99515200 1001 86380 86390 1
515825 99515825 1001 86380 86390 1
515851 99515851 1001 86380 86390 1
515841 99515841 1001 86380 86390 1
515795 99515795 1001 86380 86390 1
516395 99516395 1001 86380 86390 1
516364 99516364 1001 86380 86390 1
516366 99516366 1001 86380 86390 1
516100 99516100 1001 86380 86390 1
516114 99516114 1001 86380 86390 1
515983 99515983 1001 86380 86390 1
515894 99515894 1001 86380 86390 1
516030 99516030 1001 86380 86390 1
516559 99516559 1001 86380 86390 1
516694 99516694 1001 86380 86390 1
516645 99516645 1001 86380 86390 1
516671 99516671 1001 86380 86390 1
517333 99517333 1001 86380 86390 1
517234 99517234 1001 86380 86390 1
517251 99517251 1001 86380 86390 1
517205 99517205 1001 86380 86390 1
517068 99517068 1001 86380 86390 1
517006 99517006 1001 86380 86390 1
517109 99517109 1001 86380 86390 1
516732 99516732 1001 86380 86390 1
517373 99517373 1001 86380 86390 1
517493 99517493 1001 86380 86390 1
517895 99517895 1001 86380 86390 1
517886 99517886 1001 86380 86390 1
517938 99517938 1001 86380 86390 1
517900 99517900 1001 86380 86390 1
517926 99517926 1001 86380 86390 1
517915 99517915 1001 86380 86390 1
517543 99517543 1001 86380 86390 1
517569 99517569 1001 86380 86390 1
517588 99517588 1001 86380 86390 1
517680 99517680 1001 86380 86390 1
517552 99517552 1001 86380 86390 1
518254 99518254 1001 86380 86390 1
518267 99518267 1001 86380 86390 1
518957 99518957 1001 86380 86390 1
518813 99518813 1001 86380 86390 1
518917 99518917 1001 86380 86390 1
518980 99518980 1001 86380 86390 1
518857 99518857 1001 86380 86390 1
518705 99518705 1001 86380 86390 1
518656 99518656 1001 86380 86390 1
518751 99518751 1001 86380 86390 1
518739 99518739 1001 86380 86390 1
518597 99518597 1001 86380 86390 1
518650 99518650 1001 86380 86390 1
518530 99518530 1001 86380 86390 1
518479 99518479 1001 86380 86390 1
519007 99519007 1001 86380 86390 1
519779 99519779 1001 86380 86390 1
519781 99519781 1001 86380 86390 1
519682 99519682 1001 86380 86390 1
519619 99519619 1001 86380 86390 1
519723 99519723 1001 86380 86390 1
519455 99519455 1001 86380 86390 1
519520 99519520 1001 86380 86390 1
519591 99519591 1001 86380 86390 1
519462 99519462 1001 86380 86390 1
519541 99519541 1001 86380 86390 1
519219 99519219 1001 86380 86390 1
519343 99519343 1001 86380 86390 1
519256 99519256 1001 86380 86390 1
519205 99519205 1001 86380 86390 1
519905 99519905 1001 86380 86390 1
519983 99519983 1001 86380 86390 1
519841 99519841 1001 86380 86390 1
519869 99519869 1001 86380 86390 1
519885 99519885 1001 86380 86390 1
519966 99519966 1001 86380 86390 1
520478 99520478 1001 86380 86390 1
520357 99520357 1001 86380 86390 1
520383 99520383 1001 86380 86390 1
520314 99520314 1001 86380 86390 1
520393 99520393 1001 86380 86390 1
520250 99520250 1001 86380 86390 1
520085 99520085 1001 86380 86390 1
520075 99520075 1001 86380 86390 1
520081 99520081 1001 86380 86390 1
520765 99520765 1001 86380 86390 1
521299 99521299 1001 86380 86390 1
521429 99521429 1001 86380 86390 1
521287 99521287 1001 86380 86390 1
521341 99521341 1001 86380 86390 1
521320 99521320 1001 86380 86390 1
521120 99521120 1001 86380 86390 1
521211 99521211 1001 86380 86390 1
521227 99521227 1001 86380 86390 1
521142 99521142 1001 86380 86390 1
520885 99520885 1001 86380 86390 1
520981 99520981 1001 86380 86390 1
520894 99520894 1001 86380 86390 1
520883 99520883 1001 86380 86390 1
521582 99521582 1001 86380 86390 1
522094 99522094 1001 86380 86390 1
522274 99522274 1001 86380 86390 1
522252 99522252 1001 86380 86390 1
521997 99521997 1001 86380 86390 1
521989 99521989 1001 86380 86390 1
521967 99521967 1001 86380 86390 1
521866 99521866 1001 86380 86390 1
521725 99521725 1001 86380 86390 1
521857 99521857 1001 86380 86390 1
521759 99521759 1001 86380 86390 1
522367 99522367 1001 86380 86390 1
522422 99522422 1001 86380 86390 1
522385 99522385 1001 86380 86390 1
522411 99522411 1001 86380 86390 1
522412 99522412 1001 86380 86390 1
522451 99522451 1001 86380 86390 1
522490 99522490 1001 86380 86390 1
522309 99522309 1001 86380 86390 1
522311 99522311 1001 86380 86390 1
522328 99522328 1001 86380 86390 1
522983 99522983 1001 86380 86390 1
523063 99523063 1001 86380 86390 1
522987 99522987 1001 86380 86390 1
522988 99522988 1001 86380 86390 1
522588 99522588 1001 86380 86390 1
522654 99522654 1001 86380 86390 1
522541 99522541 1001 86380 86390 1
522658 99522658 1001 86380 86390 1
523271 99523271 1001 86380 86390 1
523186 99523186 1001 86380 86390 1
523280 99523280 1001 86380 86390 1
523218 99523218 1001 86380 86390 1
523768 99523768 1001 86380 86390 1
523794 99523794 1001 86380 86390 1
523744 99523744 1001 86380 86390 1
523933 99523933 1001 86380 86390 1
523680 99523680 1001 86380 86390 1
523695 99523695 1001 86380 86390 1
523734 99523734 1001 86380 86390 1
523683 99523683 1001 86380 86390 1
523709 99523709 1001 86380 86390 1
523541 99523541 1001 86380 86390 1
523710 99523710 1001 86380 86390 1
523424 99523424 1001 86380 86390 1
523994 99523994 1001 86380 86390 1
524047 99524047 1001 86380 86390 1
524009 99524009 1001 86380 86390 1
524017 99524017 1001 86380 86390 1
524095 99524095 1001 86380 86390 1
524681 99524681 1001 86380 86390 1
524733 99524733 1001 86380 86390 1
524579 99524579 1001 86380 86390 1
524746 99524746 1001 86380 86390 1
524757 99524757 1001 86380 86390 1
524716 99524716 1001 86380 86390 1
524436 99524436 1001 86380 86390 1
524371 99524371 1001 86380 86390 1
524359 99524359 1001 86380 86390 1
524465 99524465 1001 86380 86390 1
524254 99524254 1001 86380 86390 1
524307 99524307 1001 86380 86390 1
524320 99524320 1001 86380 86390 1
524206 99524206 1001 86380 86390 1
524259 99524259 1001 86380 86390 1
524352 99524352 1001 86380 86390 1
524224 99524224 1001 86380 86390 1
524315 99524315 1001 86380 86390 1
524775 99524775 1001 86380 86390 1
524909 99524909 1001 86380 86390 1
525430 99525430 1001 86380 86390 1
525490 99525490 1001 86380 86390 1
525403 99525403 1001 86380 86390 1
525506 99525506 1001 86380 86390 1
525592 99525592 1001 86380 86390 1
525237 99525237 1001 86380 86390 1
525360 99525360 1001 86380 86390 1
525220 99525220 1001 86380 86390 1
525059 99525059 1001 86380 86390 1
525139 99525139 1001 86380 86390 1
525049 99525049 1001 86380 86390 1
525062 99525062 1001 86380 86390 1
525680 99525680 1001 86380 86390 1
525684 99525684 1001 86380 86390 1
526379 99526379 1001 86380 86390 1
526405 99526405 1001 86380 86390 1
526344 99526344 1001 86380 86390 1
526357 99526357 1001 86380 86390 1
526025 99526025 1001 86380 86390 1
526183 99526183 1001 86380 86390 1
526056 99526056 1001 86380 86390 1
526185 99526185 1001 86380 86390 1
526213 99526213 1001 86380 86390 1
526085 99526085 1001 86380 86390 1
526190 99526190 1001 86380 86390 1
525962 99525962 1001 86380 86390 1
525885 99525885 1001 86380 86390 1
525898 99525898 1001 86380 86390 1
525886 99525886 1001 86380 86390 1
526466 99526466 1001 86380 86390 1
526505 99526505 1001 86380 86390 1
526520 99526520 1001 86380 86390 1
527147 99527147 1001 86380 86390 1
527246 99527246 1001 86380 86390 1
527189 99527189 1001 86380 86390 1
527207 99527207 1001 86380 86390 1
527197 99527197 1001 86380 86390 1
526896 99526896 1001 86380 86390 1
526726 99526726 1001 86380 86390 1
527326 99527326 1001 86380 86390 1
527352 99527352 1001 86380 86390 1
527444 99527444 1001 86380 86390 1
527446 99527446 1001 86380 86390 1
527385 99527385 1001 86380 86390 1
527400 99527400 1001 86380 86390 1
527426 99527426 1001 86380 86390 1
527427 99527427 1001 86380 86390 1
527948 99527948 1001 86380 86390 1
527886 99527886 1001 86380 86390 1
527925 99527925 1001 86380 86390 1
527996 99527996 1001 86380 86390 1
528009 99528009 1001 86380 86390 1
528035 99528035 1001 86380 86390 1
527729 99527729 1001 86380 86390 1
527683 99527683 1001 86380 86390 1
527497 99527497 1001 86380 86390 1
528141 99528141 1001 86380 86390 1
528169 99528169 1001 86380 86390 1
528081 99528081 1001 86380 86390 1
528799 99528799 1001 86380 86390 1
528752 99528752 1001 86380 86390 1
528644 99528644 1001 86380 86390 1
528645 99528645 1001 86380 86390 1
528518 99528518 1001 86380 86390 1
528402 99528402 1001 86380 86390 1
528339 99528339 1001 86380 86390 1
528434 99528434 1001 86380 86390 1
528486 99528486 1001 86380 86390 1
528992 99528992 1001 86380 86390 1
528930 99528930 1001 86380 86390 1
529086 99529086 1001 86380 86390 1
528933 99528933 1001 86380 86390 1
529063 99529063 1001 86380 86390 1
528949 99528949 1001 86380 86390 1
529586 99529586 1001 86380 86390 1
529599 99529599 1001 86380 86390 1
529382 99529382 1001 86380 86390 1
529397 99529397 1001 86380 86390 1
529385 99529385 1001 86380 86390 1
529366 99529366 1001 86380 86390 1
529237 99529237 1001 86380 86390 1
529138 99529138 1001 86380 86390 1
529151 99529151 1001 86380 86390 1
529255 99529255 1001 86380 86390 1
529142 99529142 1001 86380 86390 1
529207 99529207 1001 86380 86390 1
529234 99529234 1001 86380 86390 1
529925 99529925 1001 86380 86390 1
530551 99530551 1001 86380 86390 1
530233 99530233 1001 86380 86390 1
530244 99530244 1001 86380 86390 1
530051 99530051 1001 86380 86390 1
530058 99530058 1001 86380 86390 1
530110 99530110 1001 86380 86390 1
529969 99529969 1001 86380 86390 1
530047 99530047 1001 86380 86390 1
530693 99530693 1001 86380 86390 1
530719 99530719 1001 86380 86390 1
530644 99530644 1001 86380 86390 1
531182 99531182 1001 86380 86390 1
531026 99531026 1001 86380 86390 1
531053 99531053 1001 86380 86390 1
531144 99531144 1001 86380 86390 1
531134 99531134 1001 86380 86390 1
530992 99530992 1001 86380 86390 1
530916 99530916 1001 86380 86390 1
530934 99530934 1001 86380 86390 1
530794 99530794 1001 86380 86390 1
531525 99531525 1001 86380 86390 1
531526 99531526 1001 86380 86390 1
531423 99531423 1001 86380 86390 1
532043 99532043 1001 86380 86390 1
532006 99532006 1001 86380 86390 1
532084 99532084 1001 86380 86390 1
532191 99532191 1001 86380 86390 1
532165 99532165 1001 86380 86390 1
532127 99532127 1001 86380 86390 1
531980 99531980 1001 86380 86390 1
531864 99531864 1001 86380 86390 1
531945 99531945 1001 86380 86390 1
531896 99531896 1001 86380 86390 1
531614 99531614 1001 86380 86390 1
531718 99531718 1001 86380 86390 1
532385 99532385 1001 86380 86390 1
532339 99532339 1001 86380 86390 1
532379 99532379 1001 86380 86390 1
532277 99532277 1001 86380 86390 1
532878 99532878 1001 86380 86390 1
532982 99532982 1001 86380 86390 1
532857 99532857 1001 86380 86390 1
533023 99533023 1001 86380 86390 1
532723 99532723 1001 86380 86390 1
532752 99532752 1001 86380 86390 1
532515 99532515 1001 86380 86390 1
532543 99532543 1001 86380 86390 1
532532 99532532 1001 86380 86390 1
533055 99533055 1001 86380 86390 1
533081 99533081 1001 86380 86390 1
533123 99533123 1001 86380 86390 1
533037 99533037 1001 86380 86390 1
533078 99533078 1001 86380 86390 1
533131 99533131 1001 86380 86390 1
533144 99533144 1001 86380 86390 1
533679 99533679 1001 86380 86390 1
533697 99533697 1001 86380 86390 1
533511 99533511 1001 86380 86390 1
533642 99533642 1001 86380 86390 1
533645 99533645 1001 86380 86390 1
533557 99533557 1001 86380 86390 1
533521 99533521 1001 86380 86390 1
533309 99533309 1001 86380 86390 1
533336 99533336 1001 86380 86390 1
533337 99533337 1001 86380 86390 1
533442 99533442 1001 86380 86390 1
533936 99533936 1001 86380 86390 1
533993 99533993 1001 86380 86390 1
533994 99533994 1001 86380 86390 1
534585 99534585 1001 86380 86390 1
534628 99534628 1001 86380 86390 1
534670 99534670 1001 86380 86390 1
534488 99534488 1001 86380 86390 1
534292 99534292 1001 86380 86390 1
534321 99534321 1001 86380 86390 1
534309 99534309 1001 86380 86390 1
534167 99534167 1001 86380 86390 1
534134 99534134 1001 86380 86390 1
534228 99534228 1001 86380 86390 1
534072 99534072 1001 86380 86390 1
534085 99534085 1001 86380 86390 1
534164 99534164 1001 86380 86390 1
534256 99534256 1001 86380 86390 1
534759 99534759 1001 86380 86390 1
534749 99534749 1001 86380 86390 1
534867 99534867 1001 86380 86390 1
534830 99534830 1001 86380 86390 1
534834 99534834 1001 86380 86390 1
535348 99535348 1001 86380 86390 1
535415 99535415 1001 86380 86390 1
535355 99535355 1001 86380 86390 1
535163 99535163 1001 86380 86390 1
535256 99535256 1001 86380 86390 1
535120 99535120 1001 86380 86390 1
535173 99535173 1001 86380 86390 1
535212 99535212 1001 86380 86390 1
534903 99534903 1001 86380 86390 1
535011 99535011 1001 86380 86390 1
534911 99534911 1001 86380 86390 1
534912 99534912 1001 86380 86390 1
535685 99535685 1001 86380 86390 1
536164 99536164 1001 86380 86390 1
536230 99536230 1001 86380 86390 1
536243 99536243 1001 86380 86390 1
536246 99536246 1001 86380 86390 1
535953 99535953 1001 86380 86390 1
535994 99535994 1001 86380 86390 1
536020 99536020 1001 86380 86390 1
535942 99535942 1001 86380 86390 1
536078 99536078 1001 86380 86390 1
535769 99535769 1001 86380 86390 1
535887 99535887 1001 86380 86390 1
535852 99535852 1001 86380 86390 1
535893 99535893 1001 86380 86390 1
535804 99535804 1001 86380 86390 1
536371 99536371 1001 86380 86390 1
537060 99537060 1001 86380 86390 1
537076 99537076 1001 86380 86390 1
537028 99537028 1001 86380 86390 1
537159 99537159 1001 86380 86390 1
536792 99536792 1001 86380 86390 1
536851 99536851 1001 86380 86390 1
536865 99536865 1001 86380 86390 1
536700 99536700 1001 86380 86390 1
536626 99536626 1001 86380 86390 1
536708 99536708 1001 86380 86390 1
537318 99537318 1001 86380 86390 1
537244 99537244 1001 86380 86390 1
537361 99537361 1001 86380 86390 1
537207 99537207 1001 86380 86390 1
537897 99537897 1001 86380 86390 1
537949 99537949 1001 86380 86390 1
537761 99537761 1001 86380 86390 1
537581 99537581 1001 86380 86390 1
537499 99537499 1001 86380 86390 1
537527 99537527 1001 86380 86390 1
537425 99537425 1001 86380 86390 1
537402 99537402 1001 86380 86390 1
537467 99537467 1001 86380 86390 1
537443 99537443 1001 86380 86390 1
537391 99537391 1001 86380 86390 1
538012 99538012 1001 86380 86390 1
537992 99537992 1001 86380 86390 1
538093 99538093 1001 86380 86390 1
538106 99538106 1001 86380 86390 1
538702 99538702 1001 86380 86390 1
538747 99538747 1001 86380 86390 1
538671 99538671 1001 86380 86390 1
538736 99538736 1001 86380 86390 1
538808 99538808 1001 86380 86390 1
538510 99538510 1001 86380 86390 1
538537 99538537 1001 86380 86390 1
538377 99538377 1001 86380 86390 1
538304 99538304 1001 86380 86390 1
538817 99538817 1001 86380 86390 1
538830 99538830 1001 86380 86390 1
539579 99539579 1001 86380 86390 1
539294 99539294 1001 86380 86390 1
539323 99539323 1001 86380 86390 1
539098 99539098 1001 86380 86390 1
539077 99539077 1001 86380 86390 1
539107 99539107 1001 86380 86390 1
539133 99539133 1001 86380 86390 1
539108 99539108 1001 86380 86390 1
539758 99539758 1001 86380 86390 1
539720 99539720 1001 86380 86390 1
539712 99539712 1001 86380 86390 1
539649 99539649 1001 86380 86390 1
540433 99540433 1001 86380 86390 1
540449 99540449 1001 86380 86390 1
540453 99540453 1001 86380 86390 1
540414 99540414 1001 86380 86390 1
540285 99540285 1001 86380 86390 1
540122 99540122 1001 86380 86390 1
539937 99539937 1001 86380 86390 1
540048 99540048 1001 86380 86390 1
540620 99540620 1001 86380 86390 1
540622 99540622 1001 86380 86390 1
540263 99540263 1001 86380 86390 1
540650 99540650 1001 86380 86390 1
540670 99540670 1001 86380 86390 1
541153 99541153 1001 86380 86390 1
540924 99540924 1001 86380 86390 1
540898 99540898 1001 86380 86390 1
540890 99540890 1001 86380 86390 1
540930 99540930 1001 86380 86390 1
540753 99540753 1001 86380 86390 1
540702 99540702 1001 86380 86390 1
541489 99541489 1001 86380 86390 1
541347 99541347 1001 86380 86390 1
541322 99541322 1001 86380 86390 1
541456 99541456 1001 86380 86390 1
542057 99542057 1001 86380 86390 1
542046 99542046 1001 86380 86390 1
541746 99541746 1001 86380 86390 1
541724 99541724 1001 86380 86390 1
541766 99541766 1001 86380 86390 1
541779 99541779 1001 86380 86390 1
541900 99541900 1001 86380 86390 1
541681 99541681 1001 86380 86390 1
541562 99541562 1001 86380 86390 1
542311 99542311 1001 86380 86390 1
542767 99542767 1001 86380 86390 1
542824 99542824 1001 86380 86390 1
542863 99542863 1001 86380 86390 1
542623 99542623 1001 86380 86390 1
542719 99542719 1001 86380 86390 1
542683 99542683 1001 86380 86390 1
542580 99542580 1001 86380 86390 1
542473 99542473 1001 86380 86390 1
542370 99542370 1001 86380 86390 1
542409 99542409 1001 86380 86390 1
542331 99542331 1001 86380 86390 1
542386 99542386 1001 86380 86390 1
542361 99542361 1001 86380 86390 1
543048 99543048 1001 86380 86390 1
543116 99543116 1001 86380 86390 1
543040 99543040 1001 86380 86390 1
543028 99543028 1001 86380 86390 1
543604 99543604 1001 86380 86390 1
543360 99543360 1001 86380 86390 1
543389 99543389 1001 86380 86390 1
543456 99543456 1001 86380 86390 1
543153 99543153 1001 86380 86390 1
543335 99543335 1001 86380 86390 1
543258 99543258 1001 86380 86390 1
543170 99543170 1001 86380 86390 1
543971 99543971 1001 86380 86390 1
543897 99543897 1001 86380 86390 1
544497 99544497 1001 86380 86390 1
544568 99544568 1001 86380 86390 1
544474 99544474 1001 86380 86390 1
544319 99544319 1001 86380 86390 1
544286 99544286 1001 86380 86390 1
544339 99544339 1001 86380 86390 1
544223 99544223 1001 86380 86390 1
544197 99544197 1001 86380 86390 1
543980 99543980 1001 86380 86390 1
544086 99544086 1001 86380 86390 1
544622 99544622 1001 86380 86390 1
405767 610 1001 13140 20337 1
506286 968 1002 48505 57794 1
522969 1122 1001 56350 56650 1
522996 634 1001 39444 39744 1
534153 655 1002 26147 37838 1
534171 1117 1001 48661 48960 1
539856 469 1001 31531 31630 1
542709 1109 1001 37798 38098 1
400283 99400283 1001 86380 86390 1
400424 99400424 1001 86380 86390 1
400626 99400626 1001 86380 86390 1
400530 99400530 1001 86380 86390 1
400667 99400667 1001 86380 86390 1
400939 99400939 1001 86380 86390 1
400957 99400957 1001 86380 86390 1
401360 99401360 1001 86380 86390 1
401440 99401440 1001 86380 86390 1
401871 99401871 1001 86380 86390 1
401906 99401906 1001 86380 86390 1
402020 99402020 1001 86380 86390 1
402055 99402055 1001 86380 86390 1
401971 99401971 1001 86380 86390 1
402134 99402134 1001 86380 86390 1
402446 99402446 1001 86380 86390 1
402686 99402686 1001 86380 86390 1
402678 99402678 1001 86380 86390 1
402707 99402707 1001 86380 86390 1
402809 99402809 1001 86380 86390 1
402811 99402811 1001 86380 86390 1
402835 99402835 1001 86380 86390 1
402905 99402905 1001 86380 86390 1
402932 99402932 1001 86380 86390 1
403066 99403066 1001 86380 86390 1
403140 99403140 1001 86380 86390 1
403395 99403395 1001 86380 86390 1
403396 99403396 1001 86380 86390 1
403509 99403509 1001 86380 86390 1
403675 99403675 1001 86380 86390 1
403727 99403727 1001 86380 86390 1
403708 99403708 1001 86380 86390 1
404009 99404009 1001 86380 86390 1
404151 99404151 1001 86380 86390 1
404252 99404252 1001 86380 86390 1
404476 99404476 1001 86380 86390 1
404461 99404461 1001 86380 86390 1
404512 99404512 1001 86380 86390 1
404593 99404593 1001 86380 86390 1
404727 99404727 1001 86380 86390 1
405132 99405132 1001 86380 86390 1
405485 99405485 1001 86380 86390 1
405440 99405440 1001 86380 86390 1
405508 99405508 1001 86380 86390 1
405515 99405515 1001 86380 86390 1
406307 99406307 1001 86380 86390 1
406553 99406553 1001 86380 86390 1
406501 99406501 1001 86380 86390 1
406748 99406748 1001 86380 86390 1
406904 99406904 1001 86380 86390 1
406937 99406937 1001 86380 86390 1
406887 99406887 1001 86380 86390 1
407122 99407122 1001 86380 86390 1
407077 99407077 1001 86380 86390 1
407200 99407200 1001 86380 86390 1
407212 99407212 1001 86380 86390 1
407236 99407236 1001 86380 86390 1
407429 99407429 1001 86380 86390 1
407420 99407420 1001 86380 86390 1
407499 99407499 1001 86380 86390 1
407488 99407488 1001 86380 86390 1
407649 99407649 1001 86380 86390 1
407679 99407679 1001 86380 86390 1
408196 99408196 1001 86380 86390 1
408098 99408098 1001 86380 86390 1
408213 99408213 1001 86380 86390 1
408367 99408367 1001 86380 86390 1
408368 99408368 1001 86380 86390 1
408376 99408376 1001 86380 86390 1
408310 99408310 1001 86380 86390 1
408848 99408848 1001 86380 86390 1
408951 99408951 1001 86380 86390 1
409053 99409053 1001 86380 86390 1
409137 99409137 1001 86380 86390 1
409270 99409270 1001 86380 86390 1
409354 99409354 1001 86380 86390 1
409360 99409360 1001 86380 86390 1
409347 99409347 1001 86380 86390 1
409438 99409438 1001 86380 86390 1
409663 99409663 1001 86380 86390 1
409727 99409727 1001 86380 86390 1
409843 99409843 1001 86380 86390 1
409824 99409824 1001 86380 86390 1
410156 99410156 1001 86380 86390 1
410143 99410143 1001 86380 86390 1
410197 99410197 1001 86380 86390 1
410279 99410279 1001 86380 86390 1
410310 99410310 1001 86380 86390 1
410401 99410401 1001 86380 86390 1
410376 99410376 1001 86380 86390 1
410851 99410851 1001 86380 86390 1
410998 99410998 1001 86380 86390 1
411043 99411043 1001 86380 86390 1
411173 99411173 1001 86380 86390 1
411419 99411419 1001 86380 86390 1
411431 99411431 1001 86380 86390 1
411456 99411456 1001 86380 86390 1
411621 99411621 1001 86380 86390 1
411846 99411846 1001 86380 86390 1
412044 99412044 1001 86380 86390 1
412132 99412132 1001 86380 86390 1
412206 99412206 1001 86380 86390 1
412232 99412232 1001 86380 86390 1
412438 99412438 1001 86380 86390 1
413337 99413337 1001 86380 86390 1
413148 99413148 1001 86380 86390 1
413080 99413080 1001 86380 86390 1
412929 99412929 1001 86380 86390 1
412519 99412519 1001 86380 86390 1
412736 99412736 1001 86380 86390 1
412860 99412860 1001 86380 86390 1
413804 99413804 1001 86380 86390 1
413889 99413889 1001 86380 86390 1
413979 99413979 1001 86380 86390 1
414112 99414112 1001 86380 86390 1
415075 99415075 1001 86380 86390 1
415268 99415268 1001 86380 86390 1
414984 99414984 1001 86380 86390 1
415086 99415086 1001 86380 86390 1
415131 99415131 1001 86380 86390 1
414828 99414828 1001 86380 86390 1
414423 99414423 1001 86380 86390 1
414275 99414275 1001 86380 86390 1
414333 99414333 1001 86380 86390 1
414217 99414217 1001 86380 86390 1
414218 99414218 1001 86380 86390 1
414419 99414419 1001 86380 86390 1
414290 99414290 1001 86380 86390 1
415499 99415499 1001 86380 86390 1
415525 99415525 1001 86380 86390 1
415656 99415656 1001 86380 86390 1
415538 99415538 1001 86380 86390 1
416698 99416698 1001 86380 86390 1
416932 99416932 1001 86380 86390 1
416959 99416959 1001 86380 86390 1
416596 99416596 1001 86380 86390 1
416966 99416966 1001 86380 86390 1
416852 99416852 1001 86380 86390 1
416856 99416856 1001 86380 86390 1
416291 99416291 1001 86380 86390 1
416313 99416313 1001 86380 86390 1
416396 99416396 1001 86380 86390 1
415724 99415724 1001 86380 86390 1
416107 99416107 1001 86380 86390 1
417200 99417200 1001 86380 86390 1
417402 99417402 1001 86380 86390 1
416138 99416138 1001 86380 86390 1
417017 99417017 1001 86380 86390 1
417499 99417499 1001 86380 86390 1
417531 99417531 1001 86380 86390 1
417588 99417588 1001 86380 86390 1
418768 99418768 1001 86380 86390 1
418613 99418613 1001 86380 86390 1
418456 99418456 1001 86380 86390 1
418181 99418181 1001 86380 86390 1
418040 99418040 1001 86380 86390 1
417639 99417639 1001 86380 86390 1
417777 99417777 1001 86380 86390 1
417650 99417650 1001 86380 86390 1
417652 99417652 1001 86380 86390 1
418842 99418842 1001 86380 86390 1
418843 99418843 1001 86380 86390 1
418881 99418881 1001 86380 86390 1
418803 99418803 1001 86380 86390 1
420356 99420356 1001 86380 86390 1
420197 99420197 1001 86380 86390 1
420114 99420114 1001 86380 86390 1
420374 99420374 1001 86380 86390 1
419823 99419823 1001 86380 86390 1
419987 99419987 1001 86380 86390 1
419787 99419787 1001 86380 86390 1
419990 99419990 1001 86380 86390 1
419745 99419745 1001 86380 86390 1
419248 99419248 1001 86380 86390 1
419365 99419365 1001 86380 86390 1
419401 99419401 1001 86380 86390 1
420724 99420724 1001 86380 86390 1
420456 99420456 1001 86380 86390 1
420687 99420687 1001 86380 86390 1
421848 99421848 1001 86380 86390 1
421982 99421982 1001 86380 86390 1
421694 99421694 1001 86380 86390 1
421824 99421824 1001 86380 86390 1
421998 99421998 1001 86380 86390 1
421537 99421537 1001 86380 86390 1
421519 99421519 1001 86380 86390 1
421381 99421381 1001 86380 86390 1
421215 99421215 1001 86380 86390 1
421049 99421049 1001 86380 86390 1
421133 99421133 1001 86380 86390 1
421196 99421196 1001 86380 86390 1
420958 99420958 1001 86380 86390 1
421095 99421095 1001 86380 86390 1
421096 99421096 1001 86380 86390 1
422131 99422131 1001 86380 86390 1
422186 99422186 1001 86380 86390 1
422326 99422326 1001 86380 86390 1
422242 99422242 1001 86380 86390 1
423680 99423680 1001 86380 86390 1
423684 99423684 1001 86380 86390 1
423468 99423468 1001 86380 86390 1
423710 99423710 1001 86380 86390 1
423563 99423563 1001 86380 86390 1
422982 99422982 1001 86380 86390 1
422577 99422577 1001 86380 86390 1
422632 99422632 1001 86380 86390 1
422685 99422685 1001 86380 86390 1
422583 99422583 1001 86380 86390 1
423820 99423820 1001 86380 86390 1
423847 99423847 1001 86380 86390 1
423971 99423971 1001 86380 86390 1
423960 99423960 1001 86380 86390 1
425066 99425066 1001 86380 86390 1
425098 99425098 1001 86380 86390 1
424665 99424665 1001 86380 86390 1
424880 99424880 1001 86380 86390 1
424346 99424346 1001 86380 86390 1
424511 99424511 1001 86380 86390 1
424258 99424258 1001 86380 86390 1
425559 99425559 1001 86380 86390 1
425700 99425700 1001 86380 86390 1
425701 99425701 1001 86380 86390 1
425492 99425492 1001 86380 86390 1
425708 99425708 1001 86380 86390 1
427059 99427059 1001 86380 86390 1
426729 99426729 1001 86380 86390 1
426801 99426801 1001 86380 86390 1
426903 99426903 1001 86380 86390 1
427095 99427095 1001 86380 86390 1
426645 99426645 1001 86380 86390 1
426652 99426652 1001 86380 86390 1
426343 99426343 1001 86380 86390 1
426152 99426152 1001 86380 86390 1
426096 99426096 1001 86380 86390 1
426264 99426264 1001 86380 86390 1
426060 99426060 1001 86380 86390 1
427172 99427172 1001 86380 86390 1
427374 99427374 1001 86380 86390 1
427220 99427220 1001 86380 86390 1
427507 99427507 1001 86380 86390 1
427528 99427528 1001 86380 86390 1
427135 99427135 1001 86380 86390 1
428665 99428665 1001 86380 86390 1
428669 99428669 1001 86380 86390 1
428543 99428543 1001 86380 86390 1
428695 99428695 1001 86380 86390 1
428127 99428127 1001 86380 86390 1
428246 99428246 1001 86380 86390 1
427993 99427993 1001 86380 86390 1
428275 99428275 1001 86380 86390 1
427618 99427618 1001 86380 86390 1
427624 99427624 1001 86380 86390 1
428873 99428873 1001 86380 86390 1
428776 99428776 1001 86380 86390 1
430307 99430307 1001 86380 86390 1
430317 99430317 1001 86380 86390 1
429776 99429776 1001 86380 86390 1
429664 99429664 1001 86380 86390 1
429699 99429699 1001 86380 86390 1
429943 99429943 1001 86380 86390 1
429745 99429745 1001 86380 86390 1
429227 99429227 1001 86380 86390 1
429537 99429537 1001 86380 86390 1
430593 99430593 1001 86380 86390 1
430787 99430787 1001 86380 86390 1
431742 99431742 1001 86380 86390 1
431655 99431655 1001 86380 86390 1
431718 99431718 1001 86380 86390 1
431847 99431847 1001 86380 86390 1
431626 99431626 1001 86380 86390 1
431329 99431329 1001 86380 86390 1
431529 99431529 1001 86380 86390 1
431305 99431305 1001 86380 86390 1
430974 99430974 1001 86380 86390 1
431092 99431092 1001 86380 86390 1
430928 99430928 1001 86380 86390 1
430904 99430904 1001 86380 86390 1
432467 99432467 1001 86380 86390 1
432388 99432388 1001 86380 86390 1
433447 99433447 1001 86380 86390 1
433715 99433715 1001 86380 86390 1
433054 99433054 1001 86380 86390 1
433301 99433301 1001 86380 86390 1
433260 99433260 1001 86380 86390 1
433043 99433043 1001 86380 86390 1
433208 99433208 1001 86380 86390 1
433936 99433936 1001 86380 86390 1
433820 99433820 1001 86380 86390 1
434131 99434131 1001 86380 86390 1
435259 99435259 1001 86380 86390 1
435326 99435326 1001 86380 86390 1
435306 99435306 1001 86380 86390 1
435406 99435406 1001 86380 86390 1
434951 99434951 1001 86380 86390 1
434572 99434572 1001 86380 86390 1
434578 99434578 1001 86380 86390 1
434509 99434509 1001 86380 86390 1
435826 99435826 1001 86380 86390 1
435460 99435460 1001 86380 86390 1
435628 99435628 1001 86380 86390 1
435527 99435527 1001 86380 86390 1
435721 99435721 1001 86380 86390 1
435479 99435479 1001 86380 86390 1
436988 99436988 1001 86380 86390 1
436879 99436879 1001 86380 86390 1
437043 99437043 1001 86380 86390 1
436521 99436521 1001 86380 86390 1
436731 99436731 1001 86380 86390 1
436554 99436554 1001 86380 86390 1
436402 99436402 1001 86380 86390 1
436466 99436466 1001 86380 86390 1
436561 99436561 1001 86380 86390 1
436312 99436312 1001 86380 86390 1
435960 99435960 1001 86380 86390 1
300055 99300055 1001 86380 86390 1
437212 99437212 1001 86380 86390 1
437240 99437240 1001 86380 86390 1
300013 99300013 1001 86380 86390 1
437208 99437208 1001 86380 86390 1
300689 99300689 1001 86380 86390 1
300677 99300677 1001 86380 86390 1
300484 99300484 1001 86380 86390 1
300439 99300439 1001 86380 86390 1
300217 99300217 1001 86380 86390 1
300806 99300806 1001 86380 86390 1
300835 99300835 1001 86380 86390 1
300890 99300890 1001 86380 86390 1
300813 99300813 1001 86380 86390 1
301467 99301467 1001 86380 86390 1
301471 99301471 1001 86380 86390 1
301324 99301324 1001 86380 86390 1
301268 99301268 1001 86380 86390 1
301205 99301205 1001 86380 86390 1
301103 99301103 1001 86380 86390 1
300978 99300978 1001 86380 86390 1
301068 99301068 1001 86380 86390 1
301031 99301031 1001 86380 86390 1
301059 99301059 1001 86380 86390 1
301011 99301011 1001 86380 86390 1
301733 99301733 1001 86380 86390 1
301605 99301605 1001 86380 86390 1
301752 99301752 1001 86380 86390 1
301703 99301703 1001 86380 86390 1
302364 99302364 1001 86380 86390 1
302373 99302373 1001 86380 86390 1
302341 99302341 1001 86380 86390 1
302060 99302060 1001 86380 86390 1
302066 99302066 1001 86380 86390 1
302016 99302016 1001 86380 86390 1
302057 99302057 1001 86380 86390 1
301789 99301789 1001 86380 86390 1
301919 99301919 1001 86380 86390 1
301778 99301778 1001 86380 86390 1
301870 99301870 1001 86380 86390 1
301850 99301850 1001 86380 86390 1
302509 99302509 1001 86380 86390 1
302421 99302421 1001 86380 86390 1
302539 99302539 1001 86380 86390 1
302410 99302410 1001 86380 86390 1
302438 99302438 1001 86380 86390 1
302439 99302439 1001 86380 86390 1
302543 99302543 1001 86380 86390 1
302518 99302518 1001 86380 86390 1
303189 99303189 1001 86380 86390 1
303023 99303023 1001 86380 86390 1
302859 99302859 1001 86380 86390 1
302924 99302924 1001 86380 86390 1
302903 99302903 1001 86380 86390 1
302667 99302667 1001 86380 86390 1
302707 99302707 1001 86380 86390 1
302734 99302734 1001 86380 86390 1
302762 99302762 1001 86380 86390 1
302620 99302620 1001 86380 86390 1
302672 99302672 1001 86380 86390 1
302791 99302791 1001 86380 86390 1
302637 99302637 1001 86380 86390 1
303365 99303365 1001 86380 86390 1
303210 99303210 1001 86380 86390 1
303381 99303381 1001 86380 86390 1
303226 99303226 1001 86380 86390 1
303319 99303319 1001 86380 86390 1
303957 99303957 1001 86380 86390 1
303885 99303885 1001 86380 86390 1
303890 99303890 1001 86380 86390 1
303646 99303646 1001 86380 86390 1
303777 99303777 1001 86380 86390 1
303785 99303785 1001 86380 86390 1
303761 99303761 1001 86380 86390 1
303813 99303813 1001 86380 86390 1
303632 99303632 1001 86380 86390 1
303645 99303645 1001 86380 86390 1
303427 99303427 1001 86380 86390 1
303470 99303470 1001 86380 86390 1
303514 99303514 1001 86380 86390 1
304044 99304044 1001 86380 86390 1
304771 99304771 1001 86380 86390 1
304747 99304747 1001 86380 86390 1
304736 99304736 1001 86380 86390 1
304716 99304716 1001 86380 86390 1
304498 99304498 1001 86380 86390 1
304524 99304524 1001 86380 86390 1
304453 99304453 1001 86380 86390 1
304600 99304600 1001 86380 86390 1
304244 99304244 1001 86380 86390 1
304336 99304336 1001 86380 86390 1
304431 99304431 1001 86380 86390 1
304250 99304250 1001 86380 86390 1
304908 99304908 1001 86380 86390 1
305016 99305016 1001 86380 86390 1
304991 99304991 1001 86380 86390 1
304930 99304930 1001 86380 86390 1
304892 99304892 1001 86380 86390 1
305635 99305635 1001 86380 86390 1
305629 99305629 1001 86380 86390 1
305529 99305529 1001 86380 86390 1
305434 99305434 1001 86380 86390 1
305172 99305172 1001 86380 86390 1
305113 99305113 1001 86380 86390 1
305114 99305114 1001 86380 86390 1
500167 99500167 1001 86380 86390 1
500078 99500078 1001 86380 86390 1
500031 99500031 1001 86380 86390 1
500135 99500135 1001 86380 86390 1
500675 99500675 1001 86380 86390 1
500638 99500638 1001 86380 86390 1
500569 99500569 1001 86380 86390 1
500430 99500430 1001 86380 86390 1
500476 99500476 1001 86380 86390 1
500296 99500296 1001 86380 86390 1
500227 99500227 1001 86380 86390 1
500228 99500228 1001 86380 86390 1
500293 99500293 1001 86380 86390 1
500294 99500294 1001 86380 86390 1
500203 99500203 1001 86380 86390 1
500231 99500231 1001 86380 86390 1
500914 99500914 1001 86380 86390 1
500892 99500892 1001 86380 86390 1
501012 99501012 1001 86380 86390 1
501570 99501570 1001 86380 86390 1
501446 99501446 1001 86380 86390 1
501575 99501575 1001 86380 86390 1
501411 99501411 1001 86380 86390 1
501298 99501298 1001 86380 86390 1
501162 99501162 1001 86380 86390 1
501163 99501163 1001 86380 86390 1
501052 99501052 1001 86380 86390 1
501065 99501065 1001 86380 86390 1
501208 99501208 1001 86380 86390 1
501027 99501027 1001 86380 86390 1
501183 99501183 1001 86380 86390 1
501779 99501779 1001 86380 86390 1
501708 99501708 1001 86380 86390 1
502311 99502311 1001 86380 86390 1
502380 99502380 1001 86380 86390 1
502279 99502279 1001 86380 86390 1
502223 99502223 1001 86380 86390 1
502212 99502212 1001 86380 86390 1
502135 99502135 1001 86380 86390 1
502129 99502129 1001 86380 86390 1
502065 99502065 1001 86380 86390 1
501879 99501879 1001 86380 86390 1
502478 99502478 1001 86380 86390 1
502558 99502558 1001 86380 86390 1
502612 99502612 1001 86380 86390 1
502651 99502651 1001 86380 86390 1
502587 99502587 1001 86380 86390 1
502641 99502641 1001 86380 86390 1
503262 99503262 1001 86380 86390 1
503155 99503155 1001 86380 86390 1
503253 99503253 1001 86380 86390 1
502945 99502945 1001 86380 86390 1
503059 99503059 1001 86380 86390 1
502698 99502698 1001 86380 86390 1
502775 99502775 1001 86380 86390 1
502750 99502750 1001 86380 86390 1
502725 99502725 1001 86380 86390 1
502810 99502810 1001 86380 86390 1
503395 99503395 1001 86380 86390 1
503370 99503370 1001 86380 86390 1
503450 99503450 1001 86380 86390 1
503375 99503375 1001 86380 86390 1
504094 99504094 1001 86380 86390 1
504034 99504034 1001 86380 86390 1
504105 99504105 1001 86380 86390 1
503935 99503935 1001 86380 86390 1
503877 99503877 1001 86380 86390 1
503819 99503819 1001 86380 86390 1
503871 99503871 1001 86380 86390 1
503911 99503911 1001 86380 86390 1
503551 99503551 1001 86380 86390 1
503540 99503540 1001 86380 86390 1
503554 99503554 1001 86380 86390 1
503696 99503696 1001 86380 86390 1
503548 99503548 1001 86380 86390 1
503665 99503665 1001 86380 86390 1
504297 99504297 1001 86380 86390 1
504286 99504286 1001 86380 86390 1
504225 99504225 1001 86380 86390 1
504252 99504252 1001 86380 86390 1
504278 99504278 1001 86380 86390 1
504162 99504162 1001 86380 86390 1
504214 99504214 1001 86380 86390 1
504139 99504139 1001 86380 86390 1
504806 99504806 1001 86380 86390 1
504772 99504772 1001 86380 86390 1
504811 99504811 1001 86380 86390 1
504813 99504813 1001 86380 86390 1
504572 99504572 1001 86380 86390 1
504601 99504601 1001 86380 86390 1
504531 99504531 1001 86380 86390 1
504527 99504527 1001 86380 86390 1
505123 99505123 1001 86380 86390 1
505048 99505048 1001 86380 86390 1
505023 99505023 1001 86380 86390 1
504998 99504998 1001 86380 86390 1
505142 99505142 1001 86380 86390 1
505148 99505148 1001 86380 86390 1
505697 99505697 1001 86380 86390 1
505646 99505646 1001 86380 86390 1
505760 99505760 1001 86380 86390 1
505475 99505475 1001 86380 86390 1
505545 99505545 1001 86380 86390 1
505523 99505523 1001 86380 86390 1
505395 99505395 1001 86380 86390 1
505460 99505460 1001 86380 86390 1
505267 99505267 1001 86380 86390 1
505165 99505165 1001 86380 86390 1
505217 99505217 1001 86380 86390 1
505161 99505161 1001 86380 86390 1
505832 99505832 1001 86380 86390 1
505780 99505780 1001 86380 86390 1
505941 99505941 1001 86380 86390 1
505814 99505814 1001 86380 86390 1
505843 99505843 1001 86380 86390 1
505974 99505974 1001 86380 86390 1
506328 99506328 1001 86380 86390 1
506021 99506021 1001 86380 86390 1
506165 99506165 1001 86380 86390 1
506744 99506744 1001 86380 86390 1
507247 99507247 1001 86380 86390 1
507378 99507378 1001 86380 86390 1
507405 99507405 1001 86380 86390 1
507262 99507262 1001 86380 86390 1
507340 99507340 1001 86380 86390 1
507011 99507011 1001 86380 86390 1
507210 99507210 1001 86380 86390 1
507030 99507030 1001 86380 86390 1
506997 99506997 1001 86380 86390 1
506979 99506979 1001 86380 86390 1
506851 99506851 1001 86380 86390 1
507484 99507484 1001 86380 86390 1
507628 99507628 1001 86380 86390 1
507616 99507616 1001 86380 86390 1
508162 99508162 1001 86380 86390 1
508093 99508093 1001 86380 86390 1
507941 99507941 1001 86380 86390 1
507983 99507983 1001 86380 86390 1
507909 99507909 1001 86380 86390 1
508027 99508027 1001 86380 86390 1
507706 99507706 1001 86380 86390 1
507810 99507810 1001 86380 86390 1
507788 99507788 1001 86380 86390 1
507659 99507659 1001 86380 86390 1
507816 99507816 1001 86380 86390 1
507752 99507752 1001 86380 86390 1
507791 99507791 1001 86380 86390 1
508453 99508453 1001 86380 86390 1
508339 99508339 1001 86380 86390 1
508395 99508395 1001 86380 86390 1
508370 99508370 1001 86380 86390 1
508297 99508297 1001 86380 86390 1
508936 99508936 1001 86380 86390 1
509051 99509051 1001 86380 86390 1
508996 99508996 1001 86380 86390 1
508818 99508818 1001 86380 86390 1
508703 99508703 1001 86380 86390 1
508721 99508721 1001 86380 86390 1
508599 99508599 1001 86380 86390 1
508499 99508499 1001 86380 86390 1
509100 99509100 1001 86380 86390 1
509274 99509274 1001 86380 86390 1
509792 99509792 1001 86380 86390 1
509882 99509882 1001 86380 86390 1
509592 99509592 1001 86380 86390 1
509526 99509526 1001 86380 86390 1
509630 99509630 1001 86380 86390 1
509326 99509326 1001 86380 86390 1
509378 99509378 1001 86380 86390 1
510106 99510106 1001 86380 86390 1
509929 99509929 1001 86380 86390 1
510727 99510727 1001 86380 86390 1
510684 99510684 1001 86380 86390 1
510672 99510672 1001 86380 86390 1
510635 99510635 1001 86380 86390 1
510412 99510412 1001 86380 86390 1
510428 99510428 1001 86380 86390 1
510455 99510455 1001 86380 86390 1
510521 99510521 1001 86380 86390 1
510136 99510136 1001 86380 86390 1
510179 99510179 1001 86380 86390 1
510221 99510221 1001 86380 86390 1
510832 99510832 1001 86380 86390 1
510886 99510886 1001 86380 86390 1
510774 99510774 1001 86380 86390 1
511452 99511452 1001 86380 86390 1
511523 99511523 1001 86380 86390 1
511435 99511435 1001 86380 86390 1
511272 99511272 1001 86380 86390 1
511268 99511268 1001 86380 86390 1
510997 99510997 1001 86380 86390 1
511102 99511102 1001 86380 86390 1
511115 99511115 1001 86380 86390 1
511025 99511025 1001 86380 86390 1
510954 99510954 1001 86380 86390 1
511594 99511594 1001 86380 86390 1
511634 99511634 1001 86380 86390 1
511713 99511713 1001 86380 86390 1
511610 99511610 1001 86380 86390 1
511705 99511705 1001 86380 86390 1
512328 99512328 1001 86380 86390 1
512279 99512279 1001 86380 86390 1
512268 99512268 1001 86380 86390 1
512323 99512323 1001 86380 86390 1
512246 99512246 1001 86380 86390 1
512366 99512366 1001 86380 86390 1
512302 99512302 1001 86380 86390 1
512020 99512020 1001 86380 86390 1
512112 99512112 1001 86380 86390 1
512164 99512164 1001 86380 86390 1
512009 99512009 1001 86380 86390 1
512025 99512025 1001 86380 86390 1
512028 99512028 1001 86380 86390 1
512069 99512069 1001 86380 86390 1
511943 99511943 1001 86380 86390 1
512566 99512566 1001 86380 86390 1
512489 99512489 1001 86380 86390 1
512438 99512438 1001 86380 86390 1
512518 99512518 1001 86380 86390 1
513077 99513077 1001 86380 86390 1
513202 99513202 1001 86380 86390 1
513156 99513156 1001 86380 86390 1
513029 99513029 1001 86380 86390 1
513008 99513008 1001 86380 86390 1
512989 99512989 1001 86380 86390 1
512894 99512894 1001 86380 86390 1
512947 99512947 1001 86380 86390 1
512597 99512597 1001 86380 86390 1
512586 99512586 1001 86380 86390 1
512615 99512615 1001 86380 86390 1
512695 99512695 1001 86380 86390 1
513260 99513260 1001 86380 86390 1
513380 99513380 1001 86380 86390 1
513343 99513343 1001 86380 86390 1
513408 99513408 1001 86380 86390 1
514015 99514015 1001 86380 86390 1
513899 99513899 1001 86380 86390 1
513722 99513722 1001 86380 86390 1
513775 99513775 1001 86380 86390 1
513621 99513621 1001 86380 86390 1
513462 99513462 1001 86380 86390 1
513476 99513476 1001 86380 86390 1
513612 99513612 1001 86380 86390 1
513471 99513471 1001 86380 86390 1
513432 99513432 1001 86380 86390 1
513616 99513616 1001 86380 86390 1
514146 99514146 1001 86380 86390 1
514195 99514195 1001 86380 86390 1
514782 99514782 1001 86380 86390 1
514667 99514667 1001 86380 86390 1
514796 99514796 1001 86380 86390 1
514801 99514801 1001 86380 86390 1
514778 99514778 1001 86380 86390 1
514562 99514562 1001 86380 86390 1
514539 99514539 1001 86380 86390 1
514552 99514552 1001 86380 86390 1
514606 99514606 1001 86380 86390 1
514647 99514647 1001 86380 86390 1
514453 99514453 1001 86380 86390 1
514269 99514269 1001 86380 86390 1
514413 99514413 1001 86380 86390 1
514274 99514274 1001 86380 86390 1
514933 99514933 1001 86380 86390 1
514918 99514918 1001 86380 86390 1
515492 99515492 1001 86380 86390 1
515604 99515604 1001 86380 86390 1
515375 99515375 1001 86380 86390 1
515390 99515390 1001 86380 86390 1
515339 99515339 1001 86380 86390 1
515404 99515404 1001 86380 86390 1
515327 99515327 1001 86380 86390 1
515420 99515420 1001 86380 86390 1
515291 99515291 1001 86380 86390 1
515292 99515292 1001 86380 86390 1
515359 99515359 1001 86380 86390 1
515385 99515385 1001 86380 86390 1
515167 99515167 1001 86380 86390 1
515246 99515246 1001 86380 86390 1
515145 99515145 1001 86380 86390 1
515224 99515224 1001 86380 86390 1
515201 99515201 1001 86380 86390 1
515072 99515072 1001 86380 86390 1
515826 99515826 1001 86380 86390 1
516493 99516493 1001 86380 86390 1
516312 99516312 1001 86380 86390 1
516390 99516390 1001 86380 86390 1
516110 99516110 1001 86380 86390 1
516138 99516138 1001 86380 86390 1
516249 99516249 1001 86380 86390 1
516251 99516251 1001 86380 86390 1
516058 99516058 1001 86380 86390 1
515935 99515935 1001 86380 86390 1
515988 99515988 1001 86380 86390 1
515938 99515938 1001 86380 86390 1
515901 99515901 1001 86380 86390 1
516610 99516610 1001 86380 86390 1
516685 99516685 1001 86380 86390 1
517331 99517331 1001 86380 86390 1
516978 99516978 1001 86380 86390 1
517007 99517007 1001 86380 86390 1
517033 99517033 1001 86380 86390 1
517010 99517010 1001 86380 86390 1
516825 99516825 1001 86380 86390 1
516864 99516864 1001 86380 86390 1
516905 99516905 1001 86380 86390 1
517437 99517437 1001 86380 86390 1
517465 99517465 1001 86380 86390 1
518098 99518098 1001 86380 86390 1
518128 99518128 1001 86380 86390 1
518031 99518031 1001 86380 86390 1
518156 99518156 1001 86380 86390 1
517969 99517969 1001 86380 86390 1
517761 99517761 1001 86380 86390 1
517671 99517671 1001 86380 86390 1
517728 99517728 1001 86380 86390 1
518238 99518238 1001 86380 86390 1
518213 99518213 1001 86380 86390 1
518345 99518345 1001 86380 86390 1
518899 99518899 1001 86380 86390 1
518930 99518930 1001 86380 86390 1
518933 99518933 1001 86380 86390 1
518744 99518744 1001 86380 86390 1
518588 99518588 1001 86380 86390 1
518680 99518680 1001 86380 86390 1
518773 99518773 1001 86380 86390 1
518528 99518528 1001 86380 86390 1
518454 99518454 1001 86380 86390 1
518390 99518390 1001 86380 86390 1
518560 99518560 1001 86380 86390 1
519012 99519012 1001 86380 86390 1
519167 99519167 1001 86380 86390 1
519132 99519132 1001 86380 86390 1
519174 99519174 1001 86380 86390 1
519188 99519188 1001 86380 86390 1
519647 99519647 1001 86380 86390 1
519802 99519802 1001 86380 86390 1
519659 99519659 1001 86380 86390 1
519494 99519494 1001 86380 86390 1
519431 99519431 1001 86380 86390 1
519276 99519276 1001 86380 86390 1
519225 99519225 1001 86380 86390 1
519914 99519914 1001 86380 86390 1
520464 99520464 1001 86380 86390 1
520471 99520471 1001 86380 86390 1
520348 99520348 1001 86380 86390 1
520124 99520124 1001 86380 86390 1
520036 99520036 1001 86380 86390 1
520106 99520106 1001 86380 86390 1
520729 99520729 1001 86380 86390 1
520704 99520704 1001 86380 86390 1
520785 99520785 1001 86380 86390 1
521263 99521263 1001 86380 86390 1
521329 99521329 1001 86380 86390 1
521171 99521171 1001 86380 86390 1
521133 99521133 1001 86380 86390 1
521217 99521217 1001 86380 86390 1
521128 99521128 1001 86380 86390 1
520849 99520849 1001 86380 86390 1
521005 99521005 1001 86380 86390 1
520968 99520968 1001 86380 86390 1
520956 99520956 1001 86380 86390 1
521493 99521493 1001 86380 86390 1
521572 99521572 1001 86380 86390 1
521650 99521650 1001 86380 86390 1
521560 99521560 1001 86380 86390 1
521510 99521510 1001 86380 86390 1
522164 99522164 1001 86380 86390 1
522093 99522093 1001 86380 86390 1
522132 99522132 1001 86380 86390 1
522276 99522276 1001 86380 86390 1
522109 99522109 1001 86380 86390 1
522088 99522088 1001 86380 86390 1
521765 99521765 1001 86380 86390 1
521872 99521872 1001 86380 86390 1
521808 99521808 1001 86380 86390 1
522421 99522421 1001 86380 86390 1
522357 99522357 1001 86380 86390 1
522991 99522991 1001 86380 86390 1
523015 99523015 1001 86380 86390 1
522732 99522732 1001 86380 86390 1
522736 99522736 1001 86380 86390 1
522854 99522854 1001 86380 86390 1
522822 99522822 1001 86380 86390 1
522661 99522661 1001 86380 86390 1
522509 99522509 1001 86380 86390 1
523223 99523223 1001 86380 86390 1
523257 99523257 1001 86380 86390 1
523917 99523917 1001 86380 86390 1
523662 99523662 1001 86380 86390 1
523629 99523629 1001 86380 86390 1
523555 99523555 1001 86380 86390 1
523596 99523596 1001 86380 86390 1
523470 99523470 1001 86380 86390 1
523395 99523395 1001 86380 86390 1
523359 99523359 1001 86380 86390 1
523333 99523333 1001 86380 86390 1
524133 99524133 1001 86380 86390 1
524032 99524032 1001 86380 86390 1
524568 99524568 1001 86380 86390 1
524622 99524622 1001 86380 86390 1
524648 99524648 1001 86380 86390 1
524715 99524715 1001 86380 86390 1
524615 99524615 1001 86380 86390 1
524565 99524565 1001 86380 86390 1
524424 99524424 1001 86380 86390 1
524553 99524553 1001 86380 86390 1
524375 99524375 1001 86380 86390 1
524471 99524471 1001 86380 86390 1
524524 99524524 1001 86380 86390 1
524192 99524192 1001 86380 86390 1
524231 99524231 1001 86380 86390 1
524348 99524348 1001 86380 86390 1
524821 99524821 1001 86380 86390 1
524830 99524830 1001 86380 86390 1
524973 99524973 1001 86380 86390 1
525444 99525444 1001 86380 86390 1
525436 99525436 1001 86380 86390 1
525356 99525356 1001 86380 86390 1
525284 99525284 1001 86380 86390 1
525313 99525313 1001 86380 86390 1
525107 99525107 1001 86380 86390 1
525160 99525160 1001 86380 86390 1
524992 99524992 1001 86380 86390 1
524998 99524998 1001 86380 86390 1
525727 99525727 1001 86380 86390 1
526321 99526321 1001 86380 86390 1
526223 99526223 1001 86380 86390 1
526279 99526279 1001 86380 86390 1
526075 99526075 1001 86380 86390 1
526206 99526206 1001 86380 86390 1
526040 99526040 1001 86380 86390 1
526176 99526176 1001 86380 86390 1
525834 99525834 1001 86380 86390 1
525902 99525902 1001 86380 86390 1
525892 99525892 1001 86380 86390 1
526492 99526492 1001 86380 86390 1
526521 99526521 1001 86380 86390 1
526509 99526509 1001 86380 86390 1
526561 99526561 1001 86380 86390 1
527173 99527173 1001 86380 86390 1
527225 99527225 1001 86380 86390 1
527115 99527115 1001 86380 86390 1
526914 99526914 1001 86380 86390 1
526844 99526844 1001 86380 86390 1
526785 99526785 1001 86380 86390 1
526764 99526764 1001 86380 86390 1
526636 99526636 1001 86380 86390 1
526702 99526702 1001 86380 86390 1
526715 99526715 1001 86380 86390 1
526679 99526679 1001 86380 86390 1
527365 99527365 1001 86380 86390 1
527291 99527291 1001 86380 86390 1
527873 99527873 1001 86380 86390 1
527977 99527977 1001 86380 86390 1
527891 99527891 1001 86380 86390 1
527637 99527637 1001 86380 86390 1
527573 99527573 1001 86380 86390 1
527458 99527458 1001 86380 86390 1
527473 99527473 1001 86380 86390 1
527477 99527477 1001 86380 86390 1
528154 99528154 1001 86380 86390 1
528183 99528183 1001 86380 86390 1
528749 99528749 1001 86380 86390 1
528872 99528872 1001 86380 86390 1
528824 99528824 1001 86380 86390 1
528850 99528850 1001 86380 86390 1
528620 99528620 1001 86380 86390 1
528633 99528633 1001 86380 86390 1
528321 99528321 1001 86380 86390 1
528335 99528335 1001 86380 86390 1
528439 99528439 1001 86380 86390 1
528452 99528452 1001 86380 86390 1
528377 99528377 1001 86380 86390 1
529106 99529106 1001 86380 86390 1
529695 99529695 1001 86380 86390 1
529562 99529562 1001 86380 86390 1
529615 99529615 1001 86380 86390 1
529681 99529681 1001 86380 86390 1
529716 99529716 1001 86380 86390 1
529622 99529622 1001 86380 86390 1
529687 99529687 1001 86380 86390 1
529450 99529450 1001 86380 86390 1
529364 99529364 1001 86380 86390 1
529494 99529494 1001 86380 86390 1
529482 99529482 1001 86380 86390 1
529289 99529289 1001 86380 86390 1
529239 99529239 1001 86380 86390 1
529228 99529228 1001 86380 86390 1
529843 99529843 1001 86380 86390 1
529524 99529524 1001 86380 86390 1
529833 99529833 1001 86380 86390 1
529733 99529733 1001 86380 86390 1
530539 99530539 1001 86380 86390 1
530285 99530285 1001 86380 86390 1
530311 99530311 1001 86380 86390 1
530224 99530224 1001 86380 86390 1
529989 99529989 1001 86380 86390 1
530030 99530030 1001 86380 86390 1
529966 99529966 1001 86380 86390 1
530717 99530717 1001 86380 86390 1
530563 99530563 1001 86380 86390 1
531335 99531335 1001 86380 86390 1
531272 99531272 1001 86380 86390 1
531211 99531211 1001 86380 86390 1
531023 99531023 1001 86380 86390 1
531076 99531076 1001 86380 86390 1
531102 99531102 1001 86380 86390 1
531095 99531095 1001 86380 86390 1
531147 99531147 1001 86380 86390 1
531096 99531096 1001 86380 86390 1
530883 99530883 1001 86380 86390 1
530939 99530939 1001 86380 86390 1
531549 99531549 1001 86380 86390 1
531531 99531531 1001 86380 86390 1
532114 99532114 1001 86380 86390 1
531977 99531977 1001 86380 86390 1
531879 99531879 1001 86380 86390 1
531814 99531814 1001 86380 86390 1
531893 99531893 1001 86380 86390 1
531703 99531703 1001 86380 86390 1
531771 99531771 1001 86380 86390 1
531682 99531682 1001 86380 86390 1
531688 99531688 1001 86380 86390 1
532363 99532363 1001 86380 86390 1
532354 99532354 1001 86380 86390 1
533002 99533002 1001 86380 86390 1
532987 99532987 1001 86380 86390 1
532884 99532884 1001 86380 86390 1
532976 99532976 1001 86380 86390 1
532625 99532625 1001 86380 86390 1
532555 99532555 1001 86380 86390 1
532607 99532607 1001 86380 86390 1
532578 99532578 1001 86380 86390 1
533130 99533130 1001 86380 86390 1
533848 99533848 1001 86380 86390 1
533619 99533619 1001 86380 86390 1
533542 99533542 1001 86380 86390 1
533387 99533387 1001 86380 86390 1
533392 99533392 1001 86380 86390 1
533935 99533935 1001 86380 86390 1
533901 99533901 1001 86380 86390 1
533878 99533878 1001 86380 86390 1
534610 99534610 1001 86380 86390 1
534602 99534602 1001 86380 86390 1
534298 99534298 1001 86380 86390 1
534377 99534377 1001 86380 86390 1
534339 99534339 1001 86380 86390 1
534143 99534143 1001 86380 86390 1
534211 99534211 1001 86380 86390 1
534253 99534253 1001 86380 86390 1
534098 99534098 1001 86380 86390 1
534815 99534815 1001 86380 86390 1
535431 99535431 1001 86380 86390 1
535471 99535471 1001 86380 86390 1
535198 99535198 1001 86380 86390 1
535251 99535251 1001 86380 86390 1
535019 99535019 1001 86380 86390 1
534996 99534996 1001 86380 86390 1
535076 99535076 1001 86380 86390 1
534948 99534948 1001 86380 86390 1
534991 99534991 1001 86380 86390 1
535678 99535678 1001 86380 86390 1
535658 99535658 1001 86380 86390 1
536336 99536336 1001 86380 86390 1
536249 99536249 1001 86380 86390 1
536262 99536262 1001 86380 86390 1
536312 99536312 1001 86380 86390 1
536270 99536270 1001 86380 86390 1
536233 99536233 1001 86380 86390 1
536105 99536105 1001 86380 86390 1
535976 99535976 1001 86380 86390 1
536067 99536067 1001 86380 86390 1
535873 99535873 1001 86380 86390 1
535862 99535862 1001 86380 86390 1
535799 99535799 1001 86380 86390 1
535864 99535864 1001 86380 86390 1
535865 99535865 1001 86380 86390 1
535829 99535829 1001 86380 86390 1
536450 99536450 1001 86380 86390 1
536427 99536427 1001 86380 86390 1
536523 99536523 1001 86380 86390 1
536355 99536355 1001 86380 86390 1
537086 99537086 1001 86380 86390 1
537145 99537145 1001 86380 86390 1
537045 99537045 1001 86380 86390 1
536754 99536754 1001 86380 86390 1
536814 99536814 1001 86380 86390 1
536737 99536737 1001 86380 86390 1
536624 99536624 1001 86380 86390 1
536743 99536743 1001 86380 86390 1
536679 99536679 1001 86380 86390 1
536656 99536656 1001 86380 86390 1
536959 99536959 1001 86380 86390 1
537165 99537165 1001 86380 86390 1
537322 99537322 1001 86380 86390 1
537340 99537340 1001 86380 86390 1
537811 99537811 1001 86380 86390 1
537931 99537931 1001 86380 86390 1
537619 99537619 1001 86380 86390 1
537633 99537633 1001 86380 86390 1
537661 99537661 1001 86380 86390 1
537610 99537610 1001 86380 86390 1
537597 99537597 1001 86380 86390 1
537766 99537766 1001 86380 86390 1
537664 99537664 1001 86380 86390 1
537382 99537382 1001 86380 86390 1
537370 99537370 1001 86380 86390 1
537436 99537436 1001 86380 86390 1
537542 99537542 1001 86380 86390 1
537428 99537428 1001 86380 86390 1
537533 99537533 1001 86380 86390 1
538051 99538051 1001 86380 86390 1
538067 99538067 1001 86380 86390 1
538042 99538042 1001 86380 86390 1
538070 99538070 1001 86380 86390 1
538103 99538103 1001 86380 86390 1
538636 99538636 1001 86380 86390 1
538701 99538701 1001 86380 86390 1
538788 99538788 1001 86380 86390 1
538631 99538631 1001 86380 86390 1
538658 99538658 1001 86380 86390 1
538447 99538447 1001 86380 86390 1
538505 99538505 1001 86380 86390 1
538967 99538967 1001 86380 86390 1
538917 99538917 1001 86380 86390 1
538611 99538611 1001 86380 86390 1
538973 99538973 1001 86380 86390 1
538986 99538986 1001 86380 86390 1
538977 99538977 1001 86380 86390 1
539497 99539497 1001 86380 86390 1
539410 99539410 1001 86380 86390 1
539242 99539242 1001 86380 86390 1
539399 99539399 1001 86380 86390 1
539299 99539299 1001 86380 86390 1
539075 99539075 1001 86380 86390 1
539037 99539037 1001 86380 86390 1
539103 99539103 1001 86380 86390 1
539038 99539038 1001 86380 86390 1
539184 99539184 1001 86380 86390 1
539678 99539678 1001 86380 86390 1
539756 99539756 1001 86380 86390 1
539771 99539771 1001 86380 86390 1
539814 99539814 1001 86380 86390 1
539714 99539714 1001 86380 86390 1
540393 99540393 1001 86380 86390 1
540409 99540409 1001 86380 86390 1
540361 99540361 1001 86380 86390 1
540311 99540311 1001 86380 86390 1
540389 99540389 1001 86380 86390 1
540062 99540062 1001 86380 86390 1
540233 99540233 1001 86380 86390 1
539938 99539938 1001 86380 86390 1
539849 99539849 1001 86380 86390 1
539943 99539943 1001 86380 86390 1
539956 99539956 1001 86380 86390 1
539907 99539907 1001 86380 86390 1
540001 99540001 1001 86380 86390 1
540532 99540532 1001 86380 86390 1
540623 99540623 1001 86380 86390 1
540520 99540520 1001 86380 86390 1
540521 99540521 1001 86380 86390 1
540638 99540638 1001 86380 86390 1
541181 99541181 1001 86380 86390 1
541220 99541220 1001 86380 86390 1
541050 99541050 1001 86380 86390 1
540973 99540973 1001 86380 86390 1
540949 99540949 1001 86380 86390 1
541001 99541001 1001 86380 86390 1
540970 99540970 1001 86380 86390 1
540750 99540750 1001 86380 86390 1
540855 99540855 1001 86380 86390 1
540767 99540767 1001 86380 86390 1
540875 99540875 1001 86380 86390 1
540787 99540787 1001 86380 86390 1
540878 99540878 1001 86380 86390 1
542086 99542086 1001 86380 86390 1
541946 99541946 1001 86380 86390 1
541876 99541876 1001 86380 86390 1
541803 99541803 1001 86380 86390 1
541834 99541834 1001 86380 86390 1
541541 99541541 1001 86380 86390 1
541646 99541646 1001 86380 86390 1
541648 99541648 1001 86380 86390 1
542314 99542314 1001 86380 86390 1
542265 99542265 1001 86380 86390 1
542150 99542150 1001 86380 86390 1
542294 99542294 1001 86380 86390 1
542764 99542764 1001 86380 86390 1
542572 99542572 1001 86380 86390 1
542669 99542669 1001 86380 86390 1
542597 99542597 1001 86380 86390 1
542526 99542526 1001 86380 86390 1
542410 99542410 1001 86380 86390 1
542449 99542449 1001 86380 86390 1
542424 99542424 1001 86380 86390 1
542362 99542362 1001 86380 86390 1
542973 99542973 1001 86380 86390 1
543105 99543105 1001 86380 86390 1
543144 99543144 1001 86380 86390 1
543146 99543146 1001 86380 86390 1
542992 99542992 1001 86380 86390 1
543019 99543019 1001 86380 86390 1
543032 99543032 1001 86380 86390 1
543630 99543630 1001 86380 86390 1
543771 99543771 1001 86380 86390 1
543738 99543738 1001 86380 86390 1
543726 99543726 1001 86380 86390 1
543567 99543567 1001 86380 86390 1
543453 99543453 1001 86380 86390 1
543397 99543397 1001 86380 86390 1
543269 99543269 1001 86380 86390 1
543338 99543338 1001 86380 86390 1
543211 99543211 1001 86380 86390 1
543354 99543354 1001 86380 86390 1
543252 99543252 1001 86380 86390 1
543876 99543876 1001 86380 86390 1
544521 99544521 1001 86380 86390 1
544445 99544445 1001 86380 86390 1
544488 99544488 1001 86380 86390 1
544466 99544466 1001 86380 86390 1
544428 99544428 1001 86380 86390 1
544281 99544281 1001 86380 86390 1
544294 99544294 1001 86380 86390 1
544310 99544310 1001 86380 86390 1
544074 99544074 1001 86380 86390 1
544115 99544115 1001 86380 86390 1
543988 99543988 1001 86380 86390 1
421240 873 1001 56460 59337 1
500772 609 1001 64308 64607 1
522921 628 1002 68924 69865 1
534154 655 1002 34124 35214 1
534194 701 1001 35628 35928 1
400001 99400001 1001 86380 86390 1
400029 99400029 1001 86380 86390 1
400282 99400282 1001 86380 86390 1
400394 99400394 1001 86380 86390 1
400490 99400490 1001 86380 86390 1
400504 99400504 1001 86380 86390 1
400911 99400911 1001 86380 86390 1
401033 99401033 1001 86380 86390 1
401226 99401226 1001 86380 86390 1
401686 99401686 1001 86380 86390 1
402110 99402110 1001 86380 86390 1
402113 99402113 1001 86380 86390 1
402222 99402222 1001 86380 86390 1
402447 99402447 1001 86380 86390 1
402898 99402898 1001 86380 86390 1
402911 99402911 1001 86380 86390 1
402977 99402977 1001 86380 86390 1
403084 99403084 1001 86380 86390 1
403030 99403030 1001 86380 86390 1
403170 99403170 1001 86380 86390 1
403201 99403201 1001 86380 86390 1
403465 99403465 1001 86380 86390 1
403746 99403746 1001 86380 86390 1
403736 99403736 1001 86380 86390 1
403907 99403907 1001 86380 86390 1
403944 99403944 1001 86380 86390 1
404016 99404016 1001 86380 86390 1
404062 99404062 1001 86380 86390 1
404069 99404069 1001 86380 86390 1
404102 99404102 1001 86380 86390 1
404334 99404334 1001 86380 86390 1
404285 99404285 1001 86380 86390 1
404378 99404378 1001 86380 86390 1
404262 99404262 1001 86380 86390 1
404295 99404295 1001 86380 86390 1
404427 99404427 1001 86380 86390 1
404413 99404413 1001 86380 86390 1
404526 99404526 1001 86380 86390 1
404695 99404695 1001 86380 86390 1
404847 99404847 1001 86380 86390 1
404862 99404862 1001 86380 86390 1
404826 99404826 1001 86380 86390 1
404975 99404975 1001 86380 86390 1
404992 99404992 1001 86380 86390 1
405278 99405278 1001 86380 86390 1
405217 99405217 1001 86380 86390 1
405316 99405316 1001 86380 86390 1
405471 99405471 1001 86380 86390 1
405459 99405459 1001 86380 86390 1
405477 99405477 1001 86380 86390 1
405581 99405581 1001 86380 86390 1
405588 99405588 1001 86380 86390 1
405641 99405641 1001 86380 86390 1
405861 99405861 1001 86380 86390 1
405899 99405899 1001 86380 86390 1
406068 99406068 1001 86380 86390 1
406384 99406384 1001 86380 86390 1
406316 99406316 1001 86380 86390 1
406460 99406460 1001 86380 86390 1
406582 99406582 1001 86380 86390 1
406591 99406591 1001 86380 86390 1
406977 99406977 1001 86380 86390 1
407226 99407226 1001 86380 86390 1
407409 99407409 1001 86380 86390 1
407608 99407608 1001 86380 86390 1
407641 99407641 1001 86380 86390 1
407814 99407814 1001 86380 86390 1
407893 99407893 1001 86380 86390 1
407952 99407952 1001 86380 86390 1
408054 99408054 1001 86380 86390 1
408090 99408090 1001 86380 86390 1
408015 99408015 1001 86380 86390 1
408434 99408434 1001 86380 86390 1
408559 99408559 1001 86380 86390 1
408729 99408729 1001 86380 86390 1
409006 99409006 1001 86380 86390 1
409236 99409236 1001 86380 86390 1
409240 99409240 1001 86380 86390 1
409296 99409296 1001 86380 86390 1
409424 99409424 1001 86380 86390 1
410063 99410063 1001 86380 86390 1
410198 99410198 1001 86380 86390 1
410380 99410380 1001 86380 86390 1
410594 99410594 1001 86380 86390 1
410575 99410575 1001 86380 86390 1
410709 99410709 1001 86380 86390 1
410692 99410692 1001 86380 86390 1
410621 99410621 1001 86380 86390 1
410869 99410869 1001 86380 86390 1
411144 99411144 1001 86380 86390 1
411235 99411235 1001 86380 86390 1
411931 99411931 1001 86380 86390 1
412042 99412042 1001 86380 86390 1
412166 99412166 1001 86380 86390 1
412219 99412219 1001 86380 86390 1
412254 99412254 1001 86380 86390 1
412415 99412415 1001 86380 86390 1
413618 99413618 1001 86380 86390 1
413619 99413619 1001 86380 86390 1
413568 99413568 1001 86380 86390 1
413487 99413487 1001 86380 86390 1
412977 99412977 1001 86380 86390 1
412979 99412979 1001 86380 86390 1
412913 99412913 1001 86380 86390 1
412950 99412950 1001 86380 86390 1
412802 99412802 1001 86380 86390 1
414089 99414089 1001 86380 86390 1
413879 99413879 1001 86380 86390 1
413886 99413886 1001 86380 86390 1
415168 99415168 1001 86380 86390 1
415058 99415058 1001 86380 86390 1
414826 99414826 1001 86380 86390 1
414886 99414886 1001 86380 86390 1
414628 99414628 1001 86380 86390 1
414284 99414284 1001 86380 86390 1
414468 99414468 1001 86380 86390 1
414374 99414374 1001 86380 86390 1
415602 99415602 1001 86380 86390 1
416905 99416905 1001 86380 86390 1
416744 99416744 1001 86380 86390 1
416896 99416896 1001 86380 86390 1
416745 99416745 1001 86380 86390 1
416323 99416323 1001 86380 86390 1
416328 99416328 1001 86380 86390 1
416489 99416489 1001 86380 86390 1
416054 99416054 1001 86380 86390 1
415780 99415780 1001 86380 86390 1
416098 99416098 1001 86380 86390 1
415742 99415742 1001 86380 86390 1
417333 99417333 1001 86380 86390 1
417341 99417341 1001 86380 86390 1
417183 99417183 1001 86380 86390 1
417158 99417158 1001 86380 86390 1
417470 99417470 1001 86380 86390 1
417552 99417552 1001 86380 86390 1
418620 99418620 1001 86380 86390 1
418700 99418700 1001 86380 86390 1
418547 99418547 1001 86380 86390 1
418593 99418593 1001 86380 86390 1
418116 99418116 1001 86380 86390 1
418322 99418322 1001 86380 86390 1
418386 99418386 1001 86380 86390 1
417938 99417938 1001 86380 86390 1
417966 99417966 1001 86380 86390 1
417668 99417668 1001 86380 86390 1
417620 99417620 1001 86380 86390 1
417948 99417948 1001 86380 86390 1
417989 99417989 1001 86380 86390 1
418907 99418907 1001 86380 86390 1
418902 99418902 1001 86380 86390 1
420093 99420093 1001 86380 86390 1
420385 99420385 1001 86380 86390 1
420383 99420383 1001 86380 86390 1
420439 99420439 1001 86380 86390 1
420006 99420006 1001 86380 86390 1
419670 99419670 1001 86380 86390 1
419651 99419651 1001 86380 86390 1
419991 99419991 1001 86380 86390 1
419905 99419905 1001 86380 86390 1
419269 99419269 1001 86380 86390 1
419389 99419389 1001 86380 86390 1
419607 99419607 1001 86380 86390 1
419399 99419399 1001 86380 86390 1
420615 99420615 1001 86380 86390 1
420649 99420649 1001 86380 86390 1
420465 99420465 1001 86380 86390 1
420677 99420677 1001 86380 86390 1
420552 99420552 1001 86380 86390 1
420629 99420629 1001 86380 86390 1
420458 99420458 1001 86380 86390 1
421966 99421966 1001 86380 86390 1
422057 99422057 1001 86380 86390 1
421695 99421695 1001 86380 86390 1
421700 99421700 1001 86380 86390 1
421702 99421702 1001 86380 86390 1
421507 99421507 1001 86380 86390 1
421573 99421573 1001 86380 86390 1
421464 99421464 1001 86380 86390 1
421109 99421109 1001 86380 86390 1
420978 99420978 1001 86380 86390 1
422304 99422304 1001 86380 86390 1
422388 99422388 1001 86380 86390 1
422207 99422207 1001 86380 86390 1
422413 99422413 1001 86380 86390 1
422299 99422299 1001 86380 86390 1
423334 99423334 1001 86380 86390 1
423664 99423664 1001 86380 86390 1
423724 99423724 1001 86380 86390 1
423246 99423246 1001 86380 86390 1
423036 99423036 1001 86380 86390 1
422551 99422551 1001 86380 86390 1
422729 99422729 1001 86380 86390 1
422555 99422555 1001 86380 86390 1
422703 99422703 1001 86380 86390 1
424136 99424136 1001 86380 86390 1
424145 99424145 1001 86380 86390 1
425125 99425125 1001 86380 86390 1
425132 99425132 1001 86380 86390 1
425117 99425117 1001 86380 86390 1
424681 99424681 1001 86380 86390 1
424726 99424726 1001 86380 86390 1
424974 99424974 1001 86380 86390 1
424729 99424729 1001 86380 86390 1
424536 99424536 1001 86380 86390 1
424336 99424336 1001 86380 86390 1
425712 99425712 1001 86380 86390 1
425611 99425611 1001 86380 86390 1
425644 99425644 1001 86380 86390 1
425524 99425524 1001 86380 86390 1
427083 99427083 1001 86380 86390 1
426907 99426907 1001 86380 86390 1
426743 99426743 1001 86380 86390 1
426692 99426692 1001 86380 86390 1
426577 99426577 1001 86380 86390 1
426458 99426458 1001 86380 86390 1
426218 99426218 1001 86380 86390 1
426273 99426273 1001 86380 86390 1
426220 99426220 1001 86380 86390 1
425964 99425964 1001 86380 86390 1
426069 99426069 1001 86380 86390 1
425918 99425918 1001 86380 86390 1
425870 99425870 1001 86380 86390 1
425871 99425871 1001 86380 86390 1
426201 99426201 1001 86380 86390 1
426235 99426235 1001 86380 86390 1
425875 99425875 1001 86380 86390 1
426106 99426106 1001 86380 86390 1
427258 99427258 1001 86380 86390 1
427263 99427263 1001 86380 86390 1
427441 99427441 1001 86380 86390 1
428425 99428425 1001 86380 86390 1
428354 99428354 1001 86380 86390 1
428435 99428435 1001 86380 86390 1
428488 99428488 1001 86380 86390 1
428388 99428388 1001 86380 86390 1
428727 99428727 1001 86380 86390 1
428229 99428229 1001 86380 86390 1
427979 99427979 1001 86380 86390 1
428179 99428179 1001 86380 86390 1
428204 99428204 1001 86380 86390 1
427538 99427538 1001 86380 86390 1
427808 99427808 1001 86380 86390 1
427762 99427762 1001 86380 86390 1
427918 99427918 1001 86380 86390 1
427896 99427896 1001 86380 86390 1
427730 99427730 1001 86380 86390 1
429040 99429040 1001 86380 86390 1
428763 99428763 1001 86380 86390 1
428986 99428986 1001 86380 86390 1
430088 99430088 1001 86380 86390 1
429690 99429690 1001 86380 86390 1
429941 99429941 1001 86380 86390 1
429727 99429727 1001 86380 86390 1
429678 99429678 1001 86380 86390 1
429178 99429178 1001 86380 86390 1
429415 99429415 1001 86380 86390 1
429560 99429560 1001 86380 86390 1
430653 99430653 1001 86380 86390 1
431772 99431772 1001 86380 86390 1
431677 99431677 1001 86380 86390 1
431719 99431719 1001 86380 86390 1
432033 99432033 1001 86380 86390 1
431905 99431905 1001 86380 86390 1
431588 99431588 1001 86380 86390 1
430890 99430890 1001 86380 86390 1
431044 99431044 1001 86380 86390 1
430874 99430874 1001 86380 86390 1
431100 99431100 1001 86380 86390 1
431191 99431191 1001 86380 86390 1
431170 99431170 1001 86380 86390 1
432462 99432462 1001 86380 86390 1
432184 99432184 1001 86380 86390 1
432113 99432113 1001 86380 86390 1
433359 99433359 1001 86380 86390 1
432902 99432902 1001 86380 86390 1
433069 99433069 1001 86380 86390 1
432748 99432748 1001 86380 86390 1
432674 99432674 1001 86380 86390 1
432675 99432675 1001 86380 86390 1
432714 99432714 1001 86380 86390 1
432891 99432891 1001 86380 86390 1
432492 99432492 1001 86380 86390 1
434039 99434039 1001 86380 86390 1
433817 99433817 1001 86380 86390 1
433841 99433841 1001 86380 86390 1
433826 99433826 1001 86380 86390 1
435216 99435216 1001 86380 86390 1
435109 99435109 1001 86380 86390 1
435274 99435274 1001 86380 86390 1
434727 99434727 1001 86380 86390 1
434532 99434532 1001 86380 86390 1
434332 99434332 1001 86380 86390 1
434448 99434448 1001 86380 86390 1
434367 99434367 1001 86380 86390 1
434449 99434449 1001 86380 86390 1
435643 99435643 1001 86380 86390 1
435701 99435701 1001 86380 86390 1
435679 99435679 1001 86380 86390 1
434138 99434138 1001 86380 86390 1
435618 99435618 1001 86380 86390 1
436771 99436771 1001 86380 86390 1
436842 99436842 1001 86380 86390 1
436818 99436818 1001 86380 86390 1
436996 99436996 1001 86380 86390 1
436779 99436779 1001 86380 86390 1
436381 99436381 1001 86380 86390 1
436265 99436265 1001 86380 86390 1
436098 99436098 1001 86380 86390 1
436034 99436034 1001 86380 86390 1
300019 99300019 1001 86380 86390 1
437202 99437202 1001 86380 86390 1
300001 99300001 1001 86380 86390 1
300616 99300616 1001 86380 86390 1
300596 99300596 1001 86380 86390 1
300717 99300717 1001 86380 86390 1
300355 99300355 1001 86380 86390 1
300502 99300502 1001 86380 86390 1
300404 99300404 1001 86380 86390 1
300237 99300237 1001 86380 86390 1
300161 99300161 1001 86380 86390 1
300292 99300292 1001 86380 86390 1
300177 99300177 1001 86380 86390 1
300216 99300216 1001 86380 86390 1
300274 99300274 1001 86380 86390 1
300197 99300197 1001 86380 86390 1
300924 99300924 1001 86380 86390 1
300834 99300834 1001 86380 86390 1
300874 99300874 1001 86380 86390 1
300825 99300825 1001 86380 86390 1
301518 99301518 1001 86380 86390 1
301395 99301395 1001 86380 86390 1
301451 99301451 1001 86380 86390 1
301195 99301195 1001 86380 86390 1
301273 99301273 1001 86380 86390 1
301300 99301300 1001 86380 86390 1
301326 99301326 1001 86380 86390 1
301277 99301277 1001 86380 86390 1
300963 99300963 1001 86380 86390 1
301109 99301109 1001 86380 86390 1
300941 99300941 1001 86380 86390 1
301111 99301111 1001 86380 86390 1
301557 99301557 1001 86380 86390 1
301561 99301561 1001 86380 86390 1
301692 99301692 1001 86380 86390 1
302253 99302253 1001 86380 86390 1
302232 99302232 1001 86380 86390 1
302362 99302362 1001 86380 86390 1
302061 99302061 1001 86380 86390 1
302056 99302056 1001 86380 86390 1
301858 99301858 1001 86380 86390 1
302434 99302434 1001 86380 86390 1
302530 99302530 1001 86380 86390 1
302479 99302479 1001 86380 86390 1
303009 99303009 1001 86380 86390 1
303021 99303021 1001 86380 86390 1
302861 99302861 1001 86380 86390 1
302816 99302816 1001 86380 86390 1
302639 99302639 1001 86380 86390 1
302628 99302628 1001 86380 86390 1
302606 99302606 1001 86380 86390 1
303321 99303321 1001 86380 86390 1
303402 99303402 1001 86380 86390 1
303274 99303274 1001 86380 86390 1
303872 99303872 1001 86380 86390 1
303702 99303702 1001 86380 86390 1
303755 99303755 1001 86380 86390 1
303684 99303684 1001 86380 86390 1
303762 99303762 1001 86380 86390 1
303559 99303559 1001 86380 86390 1
303457 99303457 1001 86380 86390 1
303500 99303500 1001 86380 86390 1
303413 99303413 1001 86380 86390 1
304089 99304089 1001 86380 86390 1
304144 99304144 1001 86380 86390 1
304157 99304157 1001 86380 86390 1
304813 99304813 1001 86380 86390 1
304849 99304849 1001 86380 86390 1
304728 99304728 1001 86380 86390 1
304755 99304755 1001 86380 86390 1
304475 99304475 1001 86380 86390 1
304595 99304595 1001 86380 86390 1
304533 99304533 1001 86380 86390 1
304560 99304560 1001 86380 86390 1
304304 99304304 1001 86380 86390 1
304370 99304370 1001 86380 86390 1
304361 99304361 1001 86380 86390 1
304284 99304284 1001 86380 86390 1
304965 99304965 1001 86380 86390 1
304914 99304914 1001 86380 86390 1
304957 99304957 1001 86380 86390 1
305568 99305568 1001 86380 86390 1
305390 99305390 1001 86380 86390 1
305395 99305395 1001 86380 86390 1
305319 99305319 1001 86380 86390 1
305158 99305158 1001 86380 86390 1
305200 99305200 1001 86380 86390 1
305175 99305175 1001 86380 86390 1
305189 99305189 1001 86380 86390 1
305086 99305086 1001 86380 86390 1
500012 99500012 1001 86380 86390 1
500107 99500107 1001 86380 86390 1
500034 99500034 1001 86380 86390 1
500126 99500126 1001 86380 86390 1
500781 99500781 1001 86380 86390 1
500749 99500749 1001 86380 86390 1
500511 99500511 1001 86380 86390 1
500514 99500514 1001 86380 86390 1
500437 99500437 1001 86380 86390 1
500451 99500451 1001 86380 86390 1
500342 99500342 1001 86380 86390 1
500295 99500295 1001 86380 86390 1
500875 99500875 1001 86380 86390 1
501019 99501019 1001 86380 86390 1
500996 99500996 1001 86380 86390 1
500815 99500815 1001 86380 86390 1
500869 99500869 1001 86380 86390 1
501480 99501480 1001 86380 86390 1
501547 99501547 1001 86380 86390 1
501092 99501092 1001 86380 86390 1
501081 99501081 1001 86380 86390 1
501082 99501082 1001 86380 86390 1
501798 99501798 1001 86380 86390 1
501642 99501642 1001 86380 86390 1
501825 99501825 1001 86380 86390 1
501646 99501646 1001 86380 86390 1
502341 99502341 1001 86380 86390 1
502236 99502236 1001 86380 86390 1
502259 99502259 1001 86380 86390 1
501934 99501934 1001 86380 86390 1
502556 99502556 1001 86380 86390 1
502590 99502590 1001 86380 86390 1
503259 99503259 1001 86380 86390 1
502960 99502960 1001 86380 86390 1
503013 99503013 1001 86380 86390 1
502865 99502865 1001 86380 86390 1
502714 99502714 1001 86380 86390 1
502834 99502834 1001 86380 86390 1
502823 99502823 1001 86380 86390 1
503319 99503319 1001 86380 86390 1
503345 99503345 1001 86380 86390 1
503321 99503321 1001 86380 86390 1
503452 99503452 1001 86380 86390 1
503299 99503299 1001 86380 86390 1
503919 99503919 1001 86380 86390 1
503747 99503747 1001 86380 86390 1
503781 99503781 1001 86380 86390 1
503846 99503846 1001 86380 86390 1
503602 99503602 1001 86380 86390 1
503604 99503604 1001 86380 86390 1
503516 99503516 1001 86380 86390 1
504261 99504261 1001 86380 86390 1
504250 99504250 1001 86380 86390 1
504136 99504136 1001 86380 86390 1
504138 99504138 1001 86380 86390 1
504244 99504244 1001 86380 86390 1
504943 99504943 1001 86380 86390 1
504830 99504830 1001 86380 86390 1
504781 99504781 1001 86380 86390 1
504800 99504800 1001 86380 86390 1
504942 99504942 1001 86380 86390 1
504602 99504602 1001 86380 86390 1
504667 99504667 1001 86380 86390 1
504331 99504331 1001 86380 86390 1
504954 99504954 1001 86380 86390 1
505116 99505116 1001 86380 86390 1
505067 99505067 1001 86380 86390 1
505593 99505593 1001 86380 86390 1
505699 99505699 1001 86380 86390 1
505461 99505461 1001 86380 86390 1
505359 99505359 1001 86380 86390 1
505541 99505541 1001 86380 86390 1
505529 99505529 1001 86380 86390 1
505432 99505432 1001 86380 86390 1
505230 99505230 1001 86380 86390 1
505166 99505166 1001 86380 86390 1
505156 99505156 1001 86380 86390 1
505315 99505315 1001 86380 86390 1
505926 99505926 1001 86380 86390 1
505797 99505797 1001 86380 86390 1
505917 99505917 1001 86380 86390 1
505972 99505972 1001 86380 86390 1
506472 99506472 1001 86380 86390 1
506539 99506539 1001 86380 86390 1
506334 99506334 1001 86380 86390 1
506245 99506245 1001 86380 86390 1
506195 99506195 1001 86380 86390 1
506029 99506029 1001 86380 86390 1
506176 99506176 1001 86380 86390 1
506078 99506078 1001 86380 86390 1
506666 99506666 1001 86380 86390 1
506771 99506771 1001 86380 86390 1
506681 99506681 1001 86380 86390 1
507283 99507283 1001 86380 86390 1
507348 99507348 1001 86380 86390 1
507276 99507276 1001 86380 86390 1
507304 99507304 1001 86380 86390 1
507183 99507183 1001 86380 86390 1
507061 99507061 1001 86380 86390 1
507453 99507453 1001 86380 86390 1
508095 99508095 1001 86380 86390 1
508161 99508161 1001 86380 86390 1
508089 99508089 1001 86380 86390 1
508245 99508245 1001 86380 86390 1
507885 99507885 1001 86380 86390 1
508016 99508016 1001 86380 86390 1
507823 99507823 1001 86380 86390 1
507645 99507645 1001 86380 86390 1
507725 99507725 1001 86380 86390 1
507834 99507834 1001 86380 86390 1
508415 99508415 1001 86380 86390 1
508315 99508315 1001 86380 86390 1
508304 99508304 1001 86380 86390 1
508283 99508283 1001 86380 86390 1
508921 99508921 1001 86380 86390 1
509046 99509046 1001 86380 86390 1
508886 99508886 1001 86380 86390 1
508969 99508969 1001 86380 86390 1
508807 99508807 1001 86380 86390 1
508811 99508811 1001 86380 86390 1
508813 99508813 1001 86380 86390 1
508724 99508724 1001 86380 86390 1
508737 99508737 1001 86380 86390 1
508510 99508510 1001 86380 86390 1
509156 99509156 1001 86380 86390 1
509262 99509262 1001 86380 86390 1
509252 99509252 1001 86380 86390 1
509851 99509851 1001 86380 86390 1
509848 99509848 1001 86380 86390 1
509581 99509581 1001 86380 86390 1
509556 99509556 1001 86380 86390 1
509621 99509621 1001 86380 86390 1
509651 99509651 1001 86380 86390 1
509640 99509640 1001 86380 86390 1
509346 99509346 1001 86380 86390 1
509430 99509430 1001 86380 86390 1
509459 99509459 1001 86380 86390 1
509472 99509472 1001 86380 86390 1
509305 99509305 1001 86380 86390 1
510079 99510079 1001 86380 86390 1
509927 99509927 1001 86380 86390 1
509928 99509928 1001 86380 86390 1
510010 99510010 1001 86380 86390 1
510011 99510011 1001 86380 86390 1
510682 99510682 1001 86380 86390 1
510644 99510644 1001 86380 86390 1
510721 99510721 1001 86380 86390 1
510330 99510330 1001 86380 86390 1
510383 99510383 1001 86380 86390 1
510402 99510402 1001 86380 86390 1
510108 99510108 1001 86380 86390 1
510123 99510123 1001 86380 86390 1
510282 99510282 1001 86380 86390 1
510295 99510295 1001 86380 86390 1
510258 99510258 1001 86380 86390 1
510915 99510915 1001 86380 86390 1
510929 99510929 1001 86380 86390 1
511519 99511519 1001 86380 86390 1
511409 99511409 1001 86380 86390 1
511462 99511462 1001 86380 86390 1
511210 99511210 1001 86380 86390 1
511302 99511302 1001 86380 86390 1
511345 99511345 1001 86380 86390 1
510990 99510990 1001 86380 86390 1
511055 99511055 1001 86380 86390 1
511019 99511019 1001 86380 86390 1
511137 99511137 1001 86380 86390 1
511073 99511073 1001 86380 86390 1
512220 99512220 1001 86380 86390 1
512183 99512183 1001 86380 86390 1
512250 99512250 1001 86380 86390 1
512109 99512109 1001 86380 86390 1
511980 99511980 1001 86380 86390 1
512149 99512149 1001 86380 86390 1
512111 99512111 1001 86380 86390 1
512012 99512012 1001 86380 86390 1
511812 99511812 1001 86380 86390 1
511800 99511800 1001 86380 86390 1
511904 99511904 1001 86380 86390 1
511853 99511853 1001 86380 86390 1
511860 99511860 1001 86380 86390 1
512480 99512480 1001 86380 86390 1
512535 99512535 1001 86380 86390 1
512382 99512382 1001 86380 86390 1
512426 99512426 1001 86380 86390 1
513172 99513172 1001 86380 86390 1
513174 99513174 1001 86380 86390 1
513186 99513186 1001 86380 86390 1
513188 99513188 1001 86380 86390 1
513007 99513007 1001 86380 86390 1
513097 99513097 1001 86380 86390 1
513048 99513048 1001 86380 86390 1
513050 99513050 1001 86380 86390 1
513089 99513089 1001 86380 86390 1
512822 99512822 1001 86380 86390 1
512958 99512958 1001 86380 86390 1
512972 99512972 1001 86380 86390 1
512689 99512689 1001 86380 86390 1
512728 99512728 1001 86380 86390 1
512640 99512640 1001 86380 86390 1
512658 99512658 1001 86380 86390 1
512710 99512710 1001 86380 86390 1
512659 99512659 1001 86380 86390 1
513256 99513256 1001 86380 86390 1
513301 99513301 1001 86380 86390 1
513844 99513844 1001 86380 86390 1
513814 99513814 1001 86380 86390 1
513622 99513622 1001 86380 86390 1
513778 99513778 1001 86380 86390 1
513663 99513663 1001 86380 86390 1
513821 99513821 1001 86380 86390 1
513681 99513681 1001 86380 86390 1
513785 99513785 1001 86380 86390 1
513657 99513657 1001 86380 86390 1
513593 99513593 1001 86380 86390 1
513426 99513426 1001 86380 86390 1
513520 99513520 1001 86380 86390 1
513459 99513459 1001 86380 86390 1
513473 99513473 1001 86380 86390 1
514236 99514236 1001 86380 86390 1
514149 99514149 1001 86380 86390 1
514191 99514191 1001 86380 86390 1
514848 99514848 1001 86380 86390 1
514715 99514715 1001 86380 86390 1
514607 99514607 1001 86380 86390 1
514392 99514392 1001 86380 86390 1
514336 99514336 1001 86380 86390 1
514921 99514921 1001 86380 86390 1
514925 99514925 1001 86380 86390 1
514978 99514978 1001 86380 86390 1
514890 99514890 1001 86380 86390 1
514931 99514931 1001 86380 86390 1
515034 99515034 1001 86380 86390 1
515634 99515634 1001 86380 86390 1
515651 99515651 1001 86380 86390 1
515549 99515549 1001 86380 86390 1
515489 99515489 1001 86380 86390 1
515579 99515579 1001 86380 86390 1
515410 99515410 1001 86380 86390 1
515425 99515425 1001 86380 86390 1
515159 99515159 1001 86380 86390 1
515082 99515082 1001 86380 86390 1
515098 99515098 1001 86380 86390 1
515830 99515830 1001 86380 86390 1
515805 99515805 1001 86380 86390 1
515781 99515781 1001 86380 86390 1
515846 99515846 1001 86380 86390 1
516368 99516368 1001 86380 86390 1
516497 99516497 1001 86380 86390 1
516155 99516155 1001 86380 86390 1
516146 99516146 1001 86380 86390 1
516213 99516213 1001 86380 86390 1
516012 99516012 1001 86380 86390 1
516042 99516042 1001 86380 86390 1
516627 99516627 1001 86380 86390 1
516682 99516682 1001 86380 86390 1
516566 99516566 1001 86380 86390 1
516515 99516515 1001 86380 86390 1
516542 99516542 1001 86380 86390 1
517223 99517223 1001 86380 86390 1
517131 99517131 1001 86380 86390 1
516953 99516953 1001 86380 86390 1
517061 99517061 1001 86380 86390 1
516775 99516775 1001 86380 86390 1
517426 99517426 1001 86380 86390 1
517379 99517379 1001 86380 86390 1
517484 99517484 1001 86380 86390 1
517369 99517369 1001 86380 86390 1
517512 99517512 1001 86380 86390 1
517461 99517461 1001 86380 86390 1
517358 99517358 1001 86380 86390 1
518014 99518014 1001 86380 86390 1
518015 99518015 1001 86380 86390 1
518056 99518056 1001 86380 86390 1
517937 99517937 1001 86380 86390 1
517716 99517716 1001 86380 86390 1
517574 99517574 1001 86380 86390 1
517718 99517718 1001 86380 86390 1
518361 99518361 1001 86380 86390 1
518259 99518259 1001 86380 86390 1
518197 99518197 1001 86380 86390 1
518838 99518838 1001 86380 86390 1
518802 99518802 1001 86380 86390 1
518972 99518972 1001 86380 86390 1
518709 99518709 1001 86380 86390 1
518661 99518661 1001 86380 86390 1
518726 99518726 1001 86380 86390 1
518400 99518400 1001 86380 86390 1
518543 99518543 1001 86380 86390 1
519635 99519635 1001 86380 86390 1
519784 99519784 1001 86380 86390 1
519627 99519627 1001 86380 86390 1
519734 99519734 1001 86380 86390 1
519570 99519570 1001 86380 86390 1
519404 99519404 1001 86380 86390 1
519314 99519314 1001 86380 86390 1
519358 99519358 1001 86380 86390 1
519269 99519269 1001 86380 86390 1
519929 99519929 1001 86380 86390 1
519917 99519917 1001 86380 86390 1
520443 99520443 1001 86380 86390 1
520508 99520508 1001 86380 86390 1
520281 99520281 1001 86380 86390 1
520298 99520298 1001 86380 86390 1
520246 99520246 1001 86380 86390 1
520304 99520304 1001 86380 86390 1
520114 99520114 1001 86380 86390 1
520169 99520169 1001 86380 86390 1
520795 99520795 1001 86380 86390 1
520719 99520719 1001 86380 86390 1
520800 99520800 1001 86380 86390 1
520645 99520645 1001 86380 86390 1
520775 99520775 1001 86380 86390 1
520763 99520763 1001 86380 86390 1
521111 99521111 1001 86380 86390 1
521140 99521140 1001 86380 86390 1
520926 99520926 1001 86380 86390 1
520996 99520996 1001 86380 86390 1
520907 99520907 1001 86380 86390 1
521479 99521479 1001 86380 86390 1
521648 99521648 1001 86380 86390 1
521506 99521506 1001 86380 86390 1
521624 99521624 1001 86380 86390 1
521613 99521613 1001 86380 86390 1
521475 99521475 1001 86380 86390 1
522292 99522292 1001 86380 86390 1
522293 99522293 1001 86380 86390 1
522220 99522220 1001 86380 86390 1
522270 99522270 1001 86380 86390 1
522157 99522157 1001 86380 86390 1
522209 99522209 1001 86380 86390 1
521987 99521987 1001 86380 86390 1
522016 99522016 1001 86380 86390 1
522004 99522004 1001 86380 86390 1
522017 99522017 1001 86380 86390 1
521942 99521942 1001 86380 86390 1
521750 99521750 1001 86380 86390 1
521741 99521741 1001 86380 86390 1
521862 99521862 1001 86380 86390 1
521773 99521773 1001 86380 86390 1
522497 99522497 1001 86380 86390 1
522384 99522384 1001 86380 86390 1
522438 99522438 1001 86380 86390 1
522296 99522296 1001 86380 86390 1
522491 99522491 1001 86380 86390 1
522467 99522467 1001 86380 86390 1
522353 99522353 1001 86380 86390 1
522302 99522302 1001 86380 86390 1
522938 99522938 1001 86380 86390 1
522920 99522920 1001 86380 86390 1
522971 99522971 1001 86380 86390 1
523001 99523001 1001 86380 86390 1
522784 99522784 1001 86380 86390 1
522879 99522879 1001 86380 86390 1
522806 99522806 1001 86380 86390 1
522910 99522910 1001 86380 86390 1
522524 99522524 1001 86380 86390 1
522659 99522659 1001 86380 86390 1
523267 99523267 1001 86380 86390 1
523293 99523293 1001 86380 86390 1
523824 99523824 1001 86380 86390 1
523748 99523748 1001 86380 86390 1
523864 99523864 1001 86380 86390 1
523890 99523890 1001 86380 86390 1
523670 99523670 1001 86380 86390 1
523684 99523684 1001 86380 86390 1
523469 99523469 1001 86380 86390 1
523339 99523339 1001 86380 86390 1
523410 99523410 1001 86380 86390 1
523347 99523347 1001 86380 86390 1
524091 99524091 1001 86380 86390 1
524707 99524707 1001 86380 86390 1
524743 99524743 1001 86380 86390 1
524745 99524745 1001 86380 86390 1
524583 99524583 1001 86380 86390 1
524650 99524650 1001 86380 86390 1
524577 99524577 1001 86380 86390 1
524589 99524589 1001 86380 86390 1
524562 99524562 1001 86380 86390 1
524267 99524267 1001 86380 86390 1
524294 99524294 1001 86380 86390 1
524204 99524204 1001 86380 86390 1
524217 99524217 1001 86380 86390 1
524308 99524308 1001 86380 86390 1
524848 99524848 1001 86380 86390 1
524943 99524943 1001 86380 86390 1
525094 99525094 1001 86380 86390 1
525155 99525155 1001 86380 86390 1
525065 99525065 1001 86380 86390 1
525681 99525681 1001 86380 86390 1
526387 99526387 1001 86380 86390 1
526258 99526258 1001 86380 86390 1
526299 99526299 1001 86380 86390 1
526262 99526262 1001 86380 86390 1
526417 99526417 1001 86380 86390 1
526218 99526218 1001 86380 86390 1
526115 99526115 1001 86380 86390 1
526120 99526120 1001 86380 86390 1
526082 99526082 1001 86380 86390 1
526137 99526137 1001 86380 86390 1
525949 99525949 1001 86380 86390 1
525900 99525900 1001 86380 86390 1
525926 99525926 1001 86380 86390 1
525917 99525917 1001 86380 86390 1
527215 99527215 1001 86380 86390 1
527077 99527077 1001 86380 86390 1
527066 99527066 1001 86380 86390 1
527033 99527033 1001 86380 86390 1
527012 99527012 1001 86380 86390 1
526963 99526963 1001 86380 86390 1
526926 99526926 1001 86380 86390 1
526939 99526939 1001 86380 86390 1
526829 99526829 1001 86380 86390 1
526730 99526730 1001 86380 86390 1
528002 99528002 1001 86380 86390 1
527964 99527964 1001 86380 86390 1
527955 99527955 1001 86380 86390 1
527945 99527945 1001 86380 86390 1
527755 99527755 1001 86380 86390 1
527801 99527801 1001 86380 86390 1
527802 99527802 1001 86380 86390 1
527627 99527627 1001 86380 86390 1
527632 99527632 1001 86380 86390 1
527529 99527529 1001 86380 86390 1
528127 99528127 1001 86380 86390 1
528243 99528243 1001 86380 86390 1
528158 99528158 1001 86380 86390 1
528173 99528173 1001 86380 86390 1
528825 99528825 1001 86380 86390 1
528796 99528796 1001 86380 86390 1
528899 99528899 1001 86380 86390 1
528659 99528659 1001 86380 86390 1
528563 99528563 1001 86380 86390 1
528576 99528576 1001 86380 86390 1
528551 99528551 1001 86380 86390 1
528332 99528332 1001 86380 86390 1
528477 99528477 1001 86380 86390 1
528323 99528323 1001 86380 86390 1
528325 99528325 1001 86380 86390 1
528351 99528351 1001 86380 86390 1
528419 99528419 1001 86380 86390 1
528939 99528939 1001 86380 86390 1
528967 99528967 1001 86380 86390 1
529033 99529033 1001 86380 86390 1
528905 99528905 1001 86380 86390 1
529022 99529022 1001 86380 86390 1
529088 99529088 1001 86380 86390 1
529024 99529024 1001 86380 86390 1
528948 99528948 1001 86380 86390 1
528974 99528974 1001 86380 86390 1
528923 99528923 1001 86380 86390 1
529645 99529645 1001 86380 86390 1
529721 99529721 1001 86380 86390 1
529724 99529724 1001 86380 86390 1
529342 99529342 1001 86380 86390 1
529505 99529505 1001 86380 86390 1
529324 99529324 1001 86380 86390 1
529389 99529389 1001 86380 86390 1
529351 99529351 1001 86380 86390 1
529265 99529265 1001 86380 86390 1
529292 99529292 1001 86380 86390 1
529180 99529180 1001 86380 86390 1
529129 99529129 1001 86380 86390 1
529789 99529789 1001 86380 86390 1
529807 99529807 1001 86380 86390 1
529745 99529745 1001 86380 86390 1
529904 99529904 1001 86380 86390 1
529879 99529879 1001 86380 86390 1
530373 99530373 1001 86380 86390 1
530482 99530482 1001 86380 86390 1
530532 99530532 1001 86380 86390 1
530145 99530145 1001 86380 86390 1
530162 99530162 1001 86380 86390 1
529956 99529956 1001 86380 86390 1
530729 99530729 1001 86380 86390 1
530756 99530756 1001 86380 86390 1
531336 99531336 1001 86380 86390 1
531032 99531032 1001 86380 86390 1
531013 99531013 1001 86380 86390 1
530967 99530967 1001 86380 86390 1
530878 99530878 1001 86380 86390 1
530905 99530905 1001 86380 86390 1
530919 99530919 1001 86380 86390 1
530764 99530764 1001 86380 86390 1
530964 99530964 1001 86380 86390 1
530849 99530849 1001 86380 86390 1
531584 99531584 1001 86380 86390 1
531536 99531536 1001 86380 86390 1
531538 99531538 1001 86380 86390 1
531480 99531480 1001 86380 86390 1
532131 99532131 1001 86380 86390 1
532196 99532196 1001 86380 86390 1
531885 99531885 1001 86380 86390 1
531954 99531954 1001 86380 86390 1
531917 99531917 1001 86380 86390 1
531946 99531946 1001 86380 86390 1
531986 99531986 1001 86380 86390 1
531870 99531870 1001 86380 86390 1
531948 99531948 1001 86380 86390 1
531788 99531788 1001 86380 86390 1
531739 99531739 1001 86380 86390 1
532307 99532307 1001 86380 86390 1
532388 99532388 1001 86380 86390 1
532263 99532263 1001 86380 86390 1
532356 99532356 1001 86380 86390 1
532306 99532306 1001 86380 86390 1
532332 99532332 1001 86380 86390 1
532750 99532750 1001 86380 86390 1
532727 99532727 1001 86380 86390 1
532626 99532626 1001 86380 86390 1
532759 99532759 1001 86380 86390 1
532581 99532581 1001 86380 86390 1
532426 99532426 1001 86380 86390 1
532597 99532597 1001 86380 86390 1
532574 99532574 1001 86380 86390 1
532562 99532562 1001 86380 86390 1
532538 99532538 1001 86380 86390 1
533225 99533225 1001 86380 86390 1
533086 99533086 1001 86380 86390 1
533182 99533182 1001 86380 86390 1
533092 99533092 1001 86380 86390 1
533105 99533105 1001 86380 86390 1
533678 99533678 1001 86380 86390 1
533841 99533841 1001 86380 86390 1
533803 99533803 1001 86380 86390 1
533554 99533554 1001 86380 86390 1
533412 99533412 1001 86380 86390 1
533860 99533860 1001 86380 86390 1
533952 99533952 1001 86380 86390 1
533978 99533978 1001 86380 86390 1
533863 99533863 1001 86380 86390 1
533891 99533891 1001 86380 86390 1
534020 99534020 1001 86380 86390 1
533932 99533932 1001 86380 86390 1
534634 99534634 1001 86380 86390 1
534609 99534609 1001 86380 86390 1
534558 99534558 1001 86380 86390 1
534584 99534584 1001 86380 86390 1
534629 99534629 1001 86380 86390 1
534500 99534500 1001 86380 86390 1
534444 99534444 1001 86380 86390 1
534447 99534447 1001 86380 86390 1
534170 99534170 1001 86380 86390 1
534235 99534235 1001 86380 86390 1
534268 99534268 1001 86380 86390 1
534230 99534230 1001 86380 86390 1
534734 99534734 1001 86380 86390 1
534842 99534842 1001 86380 86390 1
534868 99534868 1001 86380 86390 1
534716 99534716 1001 86380 86390 1
534861 99534861 1001 86380 86390 1
534874 99534874 1001 86380 86390 1
535382 99535382 1001 86380 86390 1
535338 99535338 1001 86380 86390 1
535176 99535176 1001 86380 86390 1
535114 99535114 1001 86380 86390 1
535167 99535167 1001 86380 86390 1
535168 99535168 1001 86380 86390 1
535181 99535181 1001 86380 86390 1
535058 99535058 1001 86380 86390 1
535677 99535677 1001 86380 86390 1
535670 99535670 1001 86380 86390 1
535542 99535542 1001 86380 86390 1
536286 99536286 1001 86380 86390 1
536313 99536313 1001 86380 86390 1
536141 99536141 1001 86380 86390 1
536058 99536058 1001 86380 86390 1
536008 99536008 1001 86380 86390 1
536086 99536086 1001 86380 86390 1
536011 99536011 1001 86380 86390 1
535744 99535744 1001 86380 86390 1
535748 99535748 1001 86380 86390 1
535878 99535878 1001 86380 86390 1
535905 99535905 1001 86380 86390 1
535843 99535843 1001 86380 86390 1
536414 99536414 1001 86380 86390 1
537141 99537141 1001 86380 86390 1
537031 99537031 1001 86380 86390 1
536934 99536934 1001 86380 86390 1
536753 99536753 1001 86380 86390 1
536786 99536786 1001 86380 86390 1
536762 99536762 1001 86380 86390 1
536602 99536602 1001 86380 86390 1
536603 99536603 1001 86380 86390 1
537328 99537328 1001 86380 86390 1
537356 99537356 1001 86380 86390 1
537357 99537357 1001 86380 86390 1
537332 99537332 1001 86380 86390 1
537300 99537300 1001 86380 86390 1
537197 99537197 1001 86380 86390 1
537275 99537275 1001 86380 86390 1
537899 99537899 1001 86380 86390 1
537835 99537835 1001 86380 86390 1
537876 99537876 1001 86380 86390 1
537698 99537698 1001 86380 86390 1
537660 99537660 1001 86380 86390 1
537595 99537595 1001 86380 86390 1
537679 99537679 1001 86380 86390 1
537411 99537411 1001 86380 86390 1
537399 99537399 1001 86380 86390 1
537388 99537388 1001 86380 86390 1
537430 99537430 1001 86380 86390 1
538041 99538041 1001 86380 86390 1
538133 99538133 1001 86380 86390 1
538667 99538667 1001 86380 86390 1
538430 99538430 1001 86380 86390 1
538535 99538535 1001 86380 86390 1
538421 99538421 1001 86380 86390 1
538392 99538392 1001 86380 86390 1
538333 99538333 1001 86380 86390 1
538903 99538903 1001 86380 86390 1
538937 99538937 1001 86380 86390 1
538950 99538950 1001 86380 86390 1
538886 99538886 1001 86380 86390 1
538861 99538861 1001 86380 86390 1
539541 99539541 1001 86380 86390 1
539482 99539482 1001 86380 86390 1
539457 99539457 1001 86380 86390 1
539637 99539637 1001 86380 86390 1
539348 99539348 1001 86380 86390 1
539389 99539389 1001 86380 86390 1
539415 99539415 1001 86380 86390 1
539431 99539431 1001 86380 86390 1
539208 99539208 1001 86380 86390 1
539079 99539079 1001 86380 86390 1
539120 99539120 1001 86380 86390 1
539829 99539829 1001 86380 86390 1
539700 99539700 1001 86380 86390 1
540365 99540365 1001 86380 86390 1
540291 99540291 1001 86380 86390 1
539917 99539917 1001 86380 86390 1
539999 99539999 1001 86380 86390 1
539858 99539858 1001 86380 86390 1
540609 99540609 1001 86380 86390 1
540515 99540515 1001 86380 86390 1
541126 99541126 1001 86380 86390 1
541282 99541282 1001 86380 86390 1
541052 99541052 1001 86380 86390 1
540910 99540910 1001 86380 86390 1
540937 99540937 1001 86380 86390 1
540905 99540905 1001 86380 86390 1
540754 99540754 1001 86380 86390 1
541403 99541403 1001 86380 86390 1
542045 99542045 1001 86380 86390 1
542020 99542020 1001 86380 86390 1
541824 99541824 1001 86380 86390 1
541840 99541840 1001 86380 86390 1
541844 99541844 1001 86380 86390 1
541550 99541550 1001 86380 86390 1
541511 99541511 1001 86380 86390 1
541676 99541676 1001 86380 86390 1
541536 99541536 1001 86380 86390 1
542203 99542203 1001 86380 86390 1
542929 99542929 1001 86380 86390 1
542560 99542560 1001 86380 86390 1
542601 99542601 1001 86380 86390 1
542717 99542717 1001 86380 86390 1
542567 99542567 1001 86380 86390 1
542533 99542533 1001 86380 86390 1
542418 99542418 1001 86380 86390 1
542327 99542327 1001 86380 86390 1
542472 99542472 1001 86380 86390 1
542447 99542447 1001 86380 86390 1
542425 99542425 1001 86380 86390 1
543011 99543011 1001 86380 86390 1
542960 99542960 1001 86380 86390 1
543619 99543619 1001 86380 86390 1
543692 99543692 1001 86380 86390 1
543768 99543768 1001 86380 86390 1
543404 99543404 1001 86380 86390 1
543482 99543482 1001 86380 86390 1
543485 99543485 1001 86380 86390 1
543289 99543289 1001 86380 86390 1
543813 99543813 1001 86380 86390 1
543801 99543801 1001 86380 86390 1
544496 99544496 1001 86380 86390 1
544562 99544562 1001 86380 86390 1
544538 99544538 1001 86380 86390 1
544513 99544513 1001 86380 86390 1
544582 99544582 1001 86380 86390 1
544340 99544340 1001 86380 86390 1
544369 99544369 1001 86380 86390 1
544293 99544293 1001 86380 86390 1
544159 99544159 1001 86380 86390 1
544043 99544043 1001 86380 86390 1
544136 99544136 1001 86380 86390 1
544165 99544165 1001 86380 86390 1
544051 99544051 1001 86380 86390 1
544013 99544013 1001 86380 86390 1
544066 99544066 1001 86380 86390 1
544700 99544700 1001 86380 86390 1
544609 99544609 1001 86380 86390 1
544600 99544600 1001 86380 86390 1
544613 99544613 1001 86380 86390 1
435053 1141 1001 39900 40377 1
402671 778 1001 19080 42897 1
528588 601 1001 27101 27401 1
539807 1118 1001 69555 69855 1
542695 751 1002 31909 35069 1
400105 99400105 1001 86380 86390 1
400108 99400108 1001 86380 86390 1
400322 99400322 1001 86380 86390 1
400419 99400419 1001 86380 86390 1
400630 99400630 1001 86380 86390 1
400868 99400868 1001 86380 86390 1
400883 99400883 1001 86380 86390 1
400936 99400936 1001 86380 86390 1
401007 99401007 1001 86380 86390 1
401066 99401066 1001 86380 86390 1
401466 99401466 1001 86380 86390 1
401464 99401464 1001 86380 86390 1
401580 99401580 1001 86380 86390 1
401586 99401586 1001 86380 86390 1
401814 99401814 1001 86380 86390 1
401821 99401821 1001 86380 86390 1
401940 99401940 1001 86380 86390 1
401896 99401896 1001 86380 86390 1
401988 99401988 1001 86380 86390 1
402047 99402047 1001 86380 86390 1
402234 99402234 1001 86380 86390 1
402384 99402384 1001 86380 86390 1
402436 99402436 1001 86380 86390 1
402546 99402546 1001 86380 86390 1
402667 99402667 1001 86380 86390 1
402597 99402597 1001 86380 86390 1
402612 99402612 1001 86380 86390 1
402709 99402709 1001 86380 86390 1
402734 99402734 1001 86380 86390 1
403788 99403788 1001 86380 86390 1
403801 99403801 1001 86380 86390 1
403943 99403943 1001 86380 86390 1
404246 99404246 1001 86380 86390 1
404324 99404324 1001 86380 86390 1
404367 99404367 1001 86380 86390 1
404292 99404292 1001 86380 86390 1
404474 99404474 1001 86380 86390 1
404702 99404702 1001 86380 86390 1
404757 99404757 1001 86380 86390 1
404786 99404786 1001 86380 86390 1
404972 99404972 1001 86380 86390 1
405288 99405288 1001 86380 86390 1
405344 99405344 1001 86380 86390 1
405493 99405493 1001 86380 86390 1
405610 99405610 1001 86380 86390 1
405706 99405706 1001 86380 86390 1
405839 99405839 1001 86380 86390 1
405770 99405770 1001 86380 86390 1
406123 99406123 1001 86380 86390 1
406153 99406153 1001 86380 86390 1
406130 99406130 1001 86380 86390 1
406187 99406187 1001 86380 86390 1
406255 99406255 1001 86380 86390 1
406353 99406353 1001 86380 86390 1
406402 99406402 1001 86380 86390 1
406473 99406473 1001 86380 86390 1
406631 99406631 1001 86380 86390 1
406754 99406754 1001 86380 86390 1
406866 99406866 1001 86380 86390 1
407296 99407296 1001 86380 86390 1
407410 99407410 1001 86380 86390 1
407547 99407547 1001 86380 86390 1
407528 99407528 1001 86380 86390 1
407565 99407565 1001 86380 86390 1
407479 99407479 1001 86380 86390 1
408287 99408287 1001 86380 86390 1
408249 99408249 1001 86380 86390 1
408688 99408688 1001 86380 86390 1
408716 99408716 1001 86380 86390 1
408800 99408800 1001 86380 86390 1
409049 99409049 1001 86380 86390 1
409100 99409100 1001 86380 86390 1
409190 99409190 1001 86380 86390 1
409292 99409292 1001 86380 86390 1
409299 99409299 1001 86380 86390 1
409547 99409547 1001 86380 86390 1
409684 99409684 1001 86380 86390 1
409697 99409697 1001 86380 86390 1
409919 99409919 1001 86380 86390 1
410071 99410071 1001 86380 86390 1
410073 99410073 1001 86380 86390 1
410152 99410152 1001 86380 86390 1
410333 99410333 1001 86380 86390 1
410482 99410482 1001 86380 86390 1
410598 99410598 1001 86380 86390 1
410929 99410929 1001 86380 86390 1
411119 99411119 1001 86380 86390 1
411722 99411722 1001 86380 86390 1
411681 99411681 1001 86380 86390 1
411909 99411909 1001 86380 86390 1
412036 99412036 1001 86380 86390 1
412114 99412114 1001 86380 86390 1
412121 99412121 1001 86380 86390 1
412458 99412458 1001 86380 86390 1
412409 99412409 1001 86380 86390 1
413387 99413387 1001 86380 86390 1
412948 99412948 1001 86380 86390 1
412848 99412848 1001 86380 86390 1
412865 99412865 1001 86380 86390 1
412564 99412564 1001 86380 86390 1
412600 99412600 1001 86380 86390 1
412814 99412814 1001 86380 86390 1
413783 99413783 1001 86380 86390 1
413953 99413953 1001 86380 86390 1
414097 99414097 1001 86380 86390 1
413792 99413792 1001 86380 86390 1
414007 99414007 1001 86380 86390 1
415247 99415247 1001 86380 86390 1
415191 99415191 1001 86380 86390 1
415004 99415004 1001 86380 86390 1
415098 99415098 1001 86380 86390 1
415062 99415062 1001 86380 86390 1
415275 99415275 1001 86380 86390 1
415049 99415049 1001 86380 86390 1
415295 99415295 1001 86380 86390 1
414798 99414798 1001 86380 86390 1
414778 99414778 1001 86380 86390 1
414630 99414630 1001 86380 86390 1
414232 99414232 1001 86380 86390 1
414305 99414305 1001 86380 86390 1
414394 99414394 1001 86380 86390 1
414350 99414350 1001 86380 86390 1
415373 99415373 1001 86380 86390 1
415694 99415694 1001 86380 86390 1
415498 99415498 1001 86380 86390 1
416935 99416935 1001 86380 86390 1
416887 99416887 1001 86380 86390 1
416853 99416853 1001 86380 86390 1
416628 99416628 1001 86380 86390 1
416224 99416224 1001 86380 86390 1
416423 99416423 1001 86380 86390 1
416509 99416509 1001 86380 86390 1
416510 99416510 1001 86380 86390 1
416278 99416278 1001 86380 86390 1
415815 99415815 1001 86380 86390 1
415997 99415997 1001 86380 86390 1
415877 99415877 1001 86380 86390 1
415806 99415806 1001 86380 86390 1
417111 99417111 1001 86380 86390 1
417350 99417350 1001 86380 86390 1
417478 99417478 1001 86380 86390 1
418554 99418554 1001 86380 86390 1
418798 99418798 1001 86380 86390 1
418276 99418276 1001 86380 86390 1
418107 99418107 1001 86380 86390 1
418202 99418202 1001 86380 86390 1
418060 99418060 1001 86380 86390 1
418173 99418173 1001 86380 86390 1
417700 99417700 1001 86380 86390 1
418873 99418873 1001 86380 86390 1
418939 99418939 1001 86380 86390 1
419012 99419012 1001 86380 86390 1
418870 99418870 1001 86380 86390 1
420267 99420267 1001 86380 86390 1
420167 99420167 1001 86380 86390 1
420146 99420146 1001 86380 86390 1
419568 99419568 1001 86380 86390 1
419519 99419519 1001 86380 86390 1
419547 99419547 1001 86380 86390 1
419608 99419608 1001 86380 86390 1
419457 99419457 1001 86380 86390 1
419397 99419397 1001 86380 86390 1
420586 99420586 1001 86380 86390 1
420769 99420769 1001 86380 86390 1
420468 99420468 1001 86380 86390 1
420620 99420620 1001 86380 86390 1
420581 99420581 1001 86380 86390 1
420536 99420536 1001 86380 86390 1
420642 99420642 1001 86380 86390 1
421819 99421819 1001 86380 86390 1
421969 99421969 1001 86380 86390 1
421764 99421764 1001 86380 86390 1
422025 99422025 1001 86380 86390 1
421671 99421671 1001 86380 86390 1
421625 99421625 1001 86380 86390 1
421089 99421089 1001 86380 86390 1
421037 99421037 1001 86380 86390 1
422457 99422457 1001 86380 86390 1
422251 99422251 1001 86380 86390 1
422220 99422220 1001 86380 86390 1
423312 99423312 1001 86380 86390 1
423340 99423340 1001 86380 86390 1
423327 99423327 1001 86380 86390 1
423722 99423722 1001 86380 86390 1
423333 99423333 1001 86380 86390 1
423001 99423001 1001 86380 86390 1
423149 99423149 1001 86380 86390 1
423005 99423005 1001 86380 86390 1
423153 99423153 1001 86380 86390 1
423047 99423047 1001 86380 86390 1
423261 99423261 1001 86380 86390 1
423123 99423123 1001 86380 86390 1
422860 99422860 1001 86380 86390 1
422736 99422736 1001 86380 86390 1
422618 99422618 1001 86380 86390 1
423873 99423873 1001 86380 86390 1
424055 99424055 1001 86380 86390 1
424112 99424112 1001 86380 86390 1
425248 99425248 1001 86380 86390 1
425300 99425300 1001 86380 86390 1
425087 99425087 1001 86380 86390 1
425107 99425107 1001 86380 86390 1
425180 99425180 1001 86380 86390 1
425316 99425316 1001 86380 86390 1
425245 99425245 1001 86380 86390 1
424715 99424715 1001 86380 86390 1
424722 99424722 1001 86380 86390 1
424529 99424529 1001 86380 86390 1
424315 99424315 1001 86380 86390 1
424486 99424486 1001 86380 86390 1
425605 99425605 1001 86380 86390 1
425592 99425592 1001 86380 86390 1
425470 99425470 1001 86380 86390 1
426769 99426769 1001 86380 86390 1
426827 99426827 1001 86380 86390 1
426809 99426809 1001 86380 86390 1
426810 99426810 1001 86380 86390 1
426482 99426482 1001 86380 86390 1
426358 99426358 1001 86380 86390 1
425946 99425946 1001 86380 86390 1
426056 99426056 1001 86380 86390 1
426239 99426239 1001 86380 86390 1
425864 99425864 1001 86380 86390 1
428572 99428572 1001 86380 86390 1
428521 99428521 1001 86380 86390 1
428210 99428210 1001 86380 86390 1
427723 99427723 1001 86380 86390 1
427848 99427848 1001 86380 86390 1
428775 99428775 1001 86380 86390 1
428934 99428934 1001 86380 86390 1
429039 99429039 1001 86380 86390 1
430028 99430028 1001 86380 86390 1
430336 99430336 1001 86380 86390 1
430188 99430188 1001 86380 86390 1
429805 99429805 1001 86380 86390 1
429596 99429596 1001 86380 86390 1
429781 99429781 1001 86380 86390 1
429840 99429840 1001 86380 86390 1
429728 99429728 1001 86380 86390 1
429824 99429824 1001 86380 86390 1
429552 99429552 1001 86380 86390 1
429529 99429529 1001 86380 86390 1
429289 99429289 1001 86380 86390 1
430549 99430549 1001 86380 86390 1
430496 99430496 1001 86380 86390 1
430452 99430452 1001 86380 86390 1
431991 99431991 1001 86380 86390 1
431696 99431696 1001 86380 86390 1
431927 99431927 1001 86380 86390 1
431415 99431415 1001 86380 86390 1
431342 99431342 1001 86380 86390 1
431452 99431452 1001 86380 86390 1
431185 99431185 1001 86380 86390 1
432473 99432473 1001 86380 86390 1
432444 99432444 1001 86380 86390 1
433586 99433586 1001 86380 86390 1
433467 99433467 1001 86380 86390 1
433399 99433399 1001 86380 86390 1
433704 99433704 1001 86380 86390 1
433430 99433430 1001 86380 86390 1
432936 99432936 1001 86380 86390 1
433176 99433176 1001 86380 86390 1
433009 99433009 1001 86380 86390 1
432919 99432919 1001 86380 86390 1
432649 99432649 1001 86380 86390 1
433968 99433968 1001 86380 86390 1
434024 99434024 1001 86380 86390 1
434134 99434134 1001 86380 86390 1
435005 99435005 1001 86380 86390 1
435323 99435323 1001 86380 86390 1
435043 99435043 1001 86380 86390 1
435332 99435332 1001 86380 86390 1
435239 99435239 1001 86380 86390 1
435102 99435102 1001 86380 86390 1
434633 99434633 1001 86380 86390 1
434171 99434171 1001 86380 86390 1
434345 99434345 1001 86380 86390 1
434456 99434456 1001 86380 86390 1
434531 99434531 1001 86380 86390 1
435572 99435572 1001 86380 86390 1
435688 99435688 1001 86380 86390 1
435879 99435879 1001 86380 86390 1
435501 99435501 1001 86380 86390 1
435699 99435699 1001 86380 86390 1
436856 99436856 1001 86380 86390 1
437101 99437101 1001 86380 86390 1
436792 99436792 1001 86380 86390 1
436947 99436947 1001 86380 86390 1
436824 99436824 1001 86380 86390 1
436485 99436485 1001 86380 86390 1
436194 99436194 1001 86380 86390 1
435927 99435927 1001 86380 86390 1
436270 99436270 1001 86380 86390 1
436141 99436141 1001 86380 86390 1
436301 99436301 1001 86380 86390 1
437293 99437293 1001 86380 86390 1
300005 99300005 1001 86380 86390 1
437186 99437186 1001 86380 86390 1
437183 99437183 1001 86380 86390 1
300093 99300093 1001 86380 86390 1
300729 99300729 1001 86380 86390 1
300704 99300704 1001 86380 86390 1
300336 99300336 1001 86380 86390 1
300518 99300518 1001 86380 86390 1
300337 99300337 1001 86380 86390 1
300224 99300224 1001 86380 86390 1
300250 99300250 1001 86380 86390 1
300276 99300276 1001 86380 86390 1
300149 99300149 1001 86380 86390 1
300233 99300233 1001 86380 86390 1
300144 99300144 1001 86380 86390 1
300145 99300145 1001 86380 86390 1
300739 99300739 1001 86380 86390 1
300895 99300895 1001 86380 86390 1
300883 99300883 1001 86380 86390 1
300740 99300740 1001 86380 86390 1
300748 99300748 1001 86380 86390 1
300880 99300880 1001 86380 86390 1
301400 99301400 1001 86380 86390 1
301390 99301390 1001 86380 86390 1
301419 99301419 1001 86380 86390 1
301490 99301490 1001 86380 86390 1
301239 99301239 1001 86380 86390 1
301330 99301330 1001 86380 86390 1
301253 99301253 1001 86380 86390 1
301347 99301347 1001 86380 86390 1
301090 99301090 1001 86380 86390 1
301131 99301131 1001 86380 86390 1
301028 99301028 1001 86380 86390 1
300991 99300991 1001 86380 86390 1
301007 99301007 1001 86380 86390 1
301748 99301748 1001 86380 86390 1
301621 99301621 1001 86380 86390 1
301724 99301724 1001 86380 86390 1
301713 99301713 1001 86380 86390 1
301729 99301729 1001 86380 86390 1
301574 99301574 1001 86380 86390 1
302178 99302178 1001 86380 86390 1
302203 99302203 1001 86380 86390 1
302217 99302217 1001 86380 86390 1
302245 99302245 1001 86380 86390 1
301893 99301893 1001 86380 86390 1
301846 99301846 1001 86380 86390 1
301860 99301860 1001 86380 86390 1
301837 99301837 1001 86380 86390 1
301863 99301863 1001 86380 86390 1
302392 99302392 1001 86380 86390 1
302545 99302545 1001 86380 86390 1
302942 99302942 1001 86380 86390 1
302984 99302984 1001 86380 86390 1
302733 99302733 1001 86380 86390 1
302748 99302748 1001 86380 86390 1
302699 99302699 1001 86380 86390 1
303248 99303248 1001 86380 86390 1
303855 99303855 1001 86380 86390 1
303960 99303960 1001 86380 86390 1
303834 99303834 1001 86380 86390 1
303836 99303836 1001 86380 86390 1
303978 99303978 1001 86380 86390 1
303659 99303659 1001 86380 86390 1
303712 99303712 1001 86380 86390 1
303680 99303680 1001 86380 86390 1
303710 99303710 1001 86380 86390 1
303524 99303524 1001 86380 86390 1
304187 99304187 1001 86380 86390 1
304113 99304113 1001 86380 86390 1
304050 99304050 1001 86380 86390 1
304063 99304063 1001 86380 86390 1
304656 99304656 1001 86380 86390 1
304799 99304799 1001 86380 86390 1
304696 99304696 1001 86380 86390 1
304776 99304776 1001 86380 86390 1
304478 99304478 1001 86380 86390 1
304420 99304420 1001 86380 86390 1
304343 99304343 1001 86380 86390 1
304257 99304257 1001 86380 86390 1
304999 99304999 1001 86380 86390 1
305041 99305041 1001 86380 86390 1
304875 99304875 1001 86380 86390 1
304867 99304867 1001 86380 86390 1
305637 99305637 1001 86380 86390 1
305639 99305639 1001 86380 86390 1
305604 99305604 1001 86380 86390 1
305470 99305470 1001 86380 86390 1
305367 99305367 1001 86380 86390 1
305472 99305472 1001 86380 86390 1
305422 99305422 1001 86380 86390 1
305424 99305424 1001 86380 86390 1
305233 99305233 1001 86380 86390 1
305130 99305130 1001 86380 86390 1
305185 99305185 1001 86380 86390 1
305211 99305211 1001 86380 86390 1
305226 99305226 1001 86380 86390 1
305241 99305241 1001 86380 86390 1
305193 99305193 1001 86380 86390 1
500089 99500089 1001 86380 86390 1
305691 99305691 1001 86380 86390 1
500099 99500099 1001 86380 86390 1
500733 99500733 1001 86380 86390 1
500696 99500696 1001 86380 86390 1
500556 99500556 1001 86380 86390 1
500603 99500603 1001 86380 86390 1
500423 99500423 1001 86380 86390 1
500567 99500567 1001 86380 86390 1
500273 99500273 1001 86380 86390 1
500325 99500325 1001 86380 86390 1
500972 99500972 1001 86380 86390 1
500817 99500817 1001 86380 86390 1
500844 99500844 1001 86380 86390 1
500986 99500986 1001 86380 86390 1
500821 99500821 1001 86380 86390 1
501438 99501438 1001 86380 86390 1
501439 99501439 1001 86380 86390 1
501493 99501493 1001 86380 86390 1
501494 99501494 1001 86380 86390 1
501634 99501634 1001 86380 86390 1
501335 99501335 1001 86380 86390 1
501312 99501312 1001 86380 86390 1
501155 99501155 1001 86380 86390 1
501025 99501025 1001 86380 86390 1
501105 99501105 1001 86380 86390 1
501171 99501171 1001 86380 86390 1
501769 99501769 1001 86380 86390 1
501738 99501738 1001 86380 86390 1
501713 99501713 1001 86380 86390 1
502415 99502415 1001 86380 86390 1
502418 99502418 1001 86380 86390 1
502356 99502356 1001 86380 86390 1
502306 99502306 1001 86380 86390 1
502373 99502373 1001 86380 86390 1
502126 99502126 1001 86380 86390 1
502127 99502127 1001 86380 86390 1
502117 99502117 1001 86380 86390 1
501899 99501899 1001 86380 86390 1
501913 99501913 1001 86380 86390 1
501995 99501995 1001 86380 86390 1
501866 99501866 1001 86380 86390 1
501972 99501972 1001 86380 86390 1
502492 99502492 1001 86380 86390 1
502603 99502603 1001 86380 86390 1
503148 99503148 1001 86380 86390 1
503285 99503285 1001 86380 86390 1
503111 99503111 1001 86380 86390 1
502934 99502934 1001 86380 86390 1
502928 99502928 1001 86380 86390 1
503046 99503046 1001 86380 86390 1
502842 99502842 1001 86380 86390 1
502820 99502820 1001 86380 86390 1
502851 99502851 1001 86380 86390 1
503940 99503940 1001 86380 86390 1
503968 99503968 1001 86380 86390 1
503932 99503932 1001 86380 86390 1
503933 99503933 1001 86380 86390 1
503784 99503784 1001 86380 86390 1
503787 99503787 1001 86380 86390 1
503791 99503791 1001 86380 86390 1
503779 99503779 1001 86380 86390 1
504169 99504169 1001 86380 86390 1
504164 99504164 1001 86380 86390 1
504908 99504908 1001 86380 86390 1
504873 99504873 1001 86380 86390 1
504887 99504887 1001 86380 86390 1
504875 99504875 1001 86380 86390 1
504926 99504926 1001 86380 86390 1
504866 99504866 1001 86380 86390 1
504815 99504815 1001 86380 86390 1
504600 99504600 1001 86380 86390 1
504339 99504339 1001 86380 86390 1
504412 99504412 1001 86380 86390 1
505735 99505735 1001 86380 86390 1
505645 99505645 1001 86380 86390 1
505607 99505607 1001 86380 86390 1
505745 99505745 1001 86380 86390 1
505635 99505635 1001 86380 86390 1
505476 99505476 1001 86380 86390 1
505377 99505377 1001 86380 86390 1
505434 99505434 1001 86380 86390 1
505162 99505162 1001 86380 86390 1
505151 99505151 1001 86380 86390 1
505206 99505206 1001 86380 86390 1
505273 99505273 1001 86380 86390 1
505330 99505330 1001 86380 86390 1
505975 99505975 1001 86380 86390 1
505853 99505853 1001 86380 86390 1
505788 99505788 1001 86380 86390 1
505803 99505803 1001 86380 86390 1
506458 99506458 1001 86380 86390 1
506471 99506471 1001 86380 86390 1
506578 99506578 1001 86380 86390 1
506263 99506263 1001 86380 86390 1
506199 99506199 1001 86380 86390 1
506201 99506201 1001 86380 86390 1
506241 99506241 1001 86380 86390 1
506358 99506358 1001 86380 86390 1
506333 99506333 1001 86380 86390 1
506244 99506244 1001 86380 86390 1
506374 99506374 1001 86380 86390 1
506205 99506205 1001 86380 86390 1
506311 99506311 1001 86380 86390 1
506196 99506196 1001 86380 86390 1
506017 99506017 1001 86380 86390 1
505991 99505991 1001 86380 86390 1
506163 99506163 1001 86380 86390 1
506177 99506177 1001 86380 86390 1
505998 99505998 1001 86380 86390 1
506117 99506117 1001 86380 86390 1
506750 99506750 1001 86380 86390 1
506616 99506616 1001 86380 86390 1
506759 99506759 1001 86380 86390 1
507376 99507376 1001 86380 86390 1
507412 99507412 1001 86380 86390 1
507228 99507228 1001 86380 86390 1
507013 99507013 1001 86380 86390 1
507067 99507067 1001 86380 86390 1
507047 99507047 1001 86380 86390 1
506853 99506853 1001 86380 86390 1
506945 99506945 1001 86380 86390 1
506881 99506881 1001 86380 86390 1
506939 99506939 1001 86380 86390 1
507005 99507005 1001 86380 86390 1
506850 99506850 1001 86380 86390 1
507458 99507458 1001 86380 86390 1
507473 99507473 1001 86380 86390 1
507526 99507526 1001 86380 86390 1
507544 99507544 1001 86380 86390 1
507597 99507597 1001 86380 86390 1
507573 99507573 1001 86380 86390 1
508247 99508247 1001 86380 86390 1
508149 99508149 1001 86380 86390 1
508240 99508240 1001 86380 86390 1
508244 99508244 1001 86380 86390 1
508106 99508106 1001 86380 86390 1
507879 99507879 1001 86380 86390 1
507918 99507918 1001 86380 86390 1
507870 99507870 1001 86380 86390 1
507989 99507989 1001 86380 86390 1
507846 99507846 1001 86380 86390 1
507939 99507939 1001 86380 86390 1
507835 99507835 1001 86380 86390 1
507782 99507782 1001 86380 86390 1
508338 99508338 1001 86380 86390 1
508450 99508450 1001 86380 86390 1
508895 99508895 1001 86380 86390 1
508999 99508999 1001 86380 86390 1
508882 99508882 1001 86380 86390 1
508985 99508985 1001 86380 86390 1
508846 99508846 1001 86380 86390 1
508855 99508855 1001 86380 86390 1
508545 99508545 1001 86380 86390 1
508569 99508569 1001 86380 86390 1
508608 99508608 1001 86380 86390 1
508478 99508478 1001 86380 86390 1
508479 99508479 1001 86380 86390 1
509270 99509270 1001 86380 86390 1
509078 99509078 1001 86380 86390 1
509801 99509801 1001 86380 86390 1
509751 99509751 1001 86380 86390 1
509777 99509777 1001 86380 86390 1
509880 99509880 1001 86380 86390 1
509706 99509706 1001 86380 86390 1
509502 99509502 1001 86380 86390 1
509345 99509345 1001 86380 86390 1
509441 99509441 1001 86380 86390 1
509417 99509417 1001 86380 86390 1
509432 99509432 1001 86380 86390 1
509342 99509342 1001 86380 86390 1
509446 99509446 1001 86380 86390 1
509950 99509950 1001 86380 86390 1
510066 99510066 1001 86380 86390 1
509952 99509952 1001 86380 86390 1
509913 99509913 1001 86380 86390 1
510065 99510065 1001 86380 86390 1
509949 99509949 1001 86380 86390 1
510574 99510574 1001 86380 86390 1
510701 99510701 1001 86380 86390 1
510606 99510606 1001 86380 86390 1
510555 99510555 1001 86380 86390 1
510717 99510717 1001 86380 86390 1
510686 99510686 1001 86380 86390 1
510460 99510460 1001 86380 86390 1
510505 99510505 1001 86380 86390 1
510281 99510281 1001 86380 86390 1
510270 99510270 1001 86380 86390 1
510261 99510261 1001 86380 86390 1
510829 99510829 1001 86380 86390 1
510916 99510916 1001 86380 86390 1
511445 99511445 1001 86380 86390 1
511535 99511535 1001 86380 86390 1
511359 99511359 1001 86380 86390 1
511244 99511244 1001 86380 86390 1
511275 99511275 1001 86380 86390 1
511049 99511049 1001 86380 86390 1
510975 99510975 1001 86380 86390 1
511029 99511029 1001 86380 86390 1
511034 99511034 1001 86380 86390 1
511074 99511074 1001 86380 86390 1
511745 99511745 1001 86380 86390 1
511644 99511644 1001 86380 86390 1
511722 99511722 1001 86380 86390 1
511614 99511614 1001 86380 86390 1
512379 99512379 1001 86380 86390 1
512185 99512185 1001 86380 86390 1
512249 99512249 1001 86380 86390 1
512262 99512262 1001 86380 86390 1
511979 99511979 1001 86380 86390 1
511772 99511772 1001 86380 86390 1
511921 99511921 1001 86380 86390 1
511792 99511792 1001 86380 86390 1
511870 99511870 1001 86380 86390 1
512486 99512486 1001 86380 86390 1
513038 99513038 1001 86380 86390 1
513051 99513051 1001 86380 86390 1
513157 99513157 1001 86380 86390 1
513183 99513183 1001 86380 86390 1
513137 99513137 1001 86380 86390 1
513022 99513022 1001 86380 86390 1
513127 99513127 1001 86380 86390 1
512702 99512702 1001 86380 86390 1
512605 99512605 1001 86380 86390 1
512671 99512671 1001 86380 86390 1
513294 99513294 1001 86380 86390 1
513385 99513385 1001 86380 86390 1
513236 99513236 1001 86380 86390 1
513824 99513824 1001 86380 86390 1
513630 99513630 1001 86380 86390 1
513566 99513566 1001 86380 86390 1
513451 99513451 1001 86380 86390 1
513556 99513556 1001 86380 86390 1
513428 99513428 1001 86380 86390 1
513444 99513444 1001 86380 86390 1
513550 99513550 1001 86380 86390 1
514223 99514223 1001 86380 86390 1
514185 99514185 1001 86380 86390 1
514198 99514198 1001 86380 86390 1
514096 99514096 1001 86380 86390 1
514151 99514151 1001 86380 86390 1
514051 99514051 1001 86380 86390 1
514118 99514118 1001 86380 86390 1
514575 99514575 1001 86380 86390 1
514622 99514622 1001 86380 86390 1
514344 99514344 1001 86380 86390 1
514376 99514376 1001 86380 86390 1
514972 99514972 1001 86380 86390 1
514871 99514871 1001 86380 86390 1
514990 99514990 1001 86380 86390 1
514965 99514965 1001 86380 86390 1
515662 99515662 1001 86380 86390 1
515305 99515305 1001 86380 86390 1
515108 99515108 1001 86380 86390 1
515243 99515243 1001 86380 86390 1
515837 99515837 1001 86380 86390 1
515814 99515814 1001 86380 86390 1
515885 99515885 1001 86380 86390 1
515770 99515770 1001 86380 86390 1
516465 99516465 1001 86380 86390 1
516403 99516403 1001 86380 86390 1
516326 99516326 1001 86380 86390 1
516456 99516456 1001 86380 86390 1
516150 99516150 1001 86380 86390 1
516171 99516171 1001 86380 86390 1
516198 99516198 1001 86380 86390 1
516120 99516120 1001 86380 86390 1
516160 99516160 1001 86380 86390 1
516044 99516044 1001 86380 86390 1
515944 99515944 1001 86380 86390 1
515892 99515892 1001 86380 86390 1
515937 99515937 1001 86380 86390 1
516512 99516512 1001 86380 86390 1
517144 99517144 1001 86380 86390 1
517306 99517306 1001 86380 86390 1
517305 99517305 1001 86380 86390 1
517177 99517177 1001 86380 86390 1
517180 99517180 1001 86380 86390 1
517115 99517115 1001 86380 86390 1
516807 99516807 1001 86380 86390 1
516881 99516881 1001 86380 86390 1
516738 99516738 1001 86380 86390 1
517374 99517374 1001 86380 86390 1
517395 99517395 1001 86380 86390 1
517357 99517357 1001 86380 86390 1
517998 99517998 1001 86380 86390 1
517795 99517795 1001 86380 86390 1
517852 99517852 1001 86380 86390 1
517568 99517568 1001 86380 86390 1
517620 99517620 1001 86380 86390 1
517738 99517738 1001 86380 86390 1
517713 99517713 1001 86380 86390 1
517585 99517585 1001 86380 86390 1
517603 99517603 1001 86380 86390 1
518251 99518251 1001 86380 86390 1
518272 99518272 1001 86380 86390 1
518182 99518182 1001 86380 86390 1
518208 99518208 1001 86380 86390 1
518787 99518787 1001 86380 86390 1
518865 99518865 1001 86380 86390 1
518772 99518772 1001 86380 86390 1
518608 99518608 1001 86380 86390 1
518724 99518724 1001 86380 86390 1
518777 99518777 1001 86380 86390 1
518690 99518690 1001 86380 86390 1
518755 99518755 1001 86380 86390 1
518475 99518475 1001 86380 86390 1
518559 99518559 1001 86380 86390 1
518574 99518574 1001 86380 86390 1
519075 99519075 1001 86380 86390 1
519689 99519689 1001 86380 86390 1
519628 99519628 1001 86380 86390 1
519684 99519684 1001 86380 86390 1
519812 99519812 1001 86380 86390 1
519540 99519540 1001 86380 86390 1
519452 99519452 1001 86380 86390 1
519517 99519517 1001 86380 86390 1
519310 99519310 1001 86380 86390 1
519286 99519286 1001 86380 86390 1
519299 99519299 1001 86380 86390 1
519351 99519351 1001 86380 86390 1
519251 99519251 1001 86380 86390 1
519199 99519199 1001 86380 86390 1
519212 99519212 1001 86380 86390 1
519255 99519255 1001 86380 86390 1
519980 99519980 1001 86380 86390 1
519896 99519896 1001 86380 86390 1
520607 99520607 1001 86380 86390 1
520438 99520438 1001 86380 86390 1
520616 99520616 1001 86380 86390 1
520572 99520572 1001 86380 86390 1
520511 99520511 1001 86380 86390 1
520271 99520271 1001 86380 86390 1
520338 99520338 1001 86380 86390 1
520430 99520430 1001 86380 86390 1
520406 99520406 1001 86380 86390 1
520074 99520074 1001 86380 86390 1
520143 99520143 1001 86380 86390 1
520158 99520158 1001 86380 86390 1
520069 99520069 1001 86380 86390 1
520689 99520689 1001 86380 86390 1
520742 99520742 1001 86380 86390 1
520643 99520643 1001 86380 86390 1
520787 99520787 1001 86380 86390 1
520788 99520788 1001 86380 86390 1
521411 99521411 1001 86380 86390 1
521145 99521145 1001 86380 86390 1
521063 99521063 1001 86380 86390 1
521018 99521018 1001 86380 86390 1
520933 99520933 1001 86380 86390 1
520985 99520985 1001 86380 86390 1
521052 99521052 1001 86380 86390 1
522117 99522117 1001 86380 86390 1
521945 99521945 1001 86380 86390 1
522024 99522024 1001 86380 86390 1
522005 99522005 1001 86380 86390 1
521805 99521805 1001 86380 86390 1
521702 99521702 1001 86380 86390 1
521730 99521730 1001 86380 86390 1
521769 99521769 1001 86380 86390 1
521679 99521679 1001 86380 86390 1
521695 99521695 1001 86380 86390 1
522350 99522350 1001 86380 86390 1
522441 99522441 1001 86380 86390 1
522992 99522992 1001 86380 86390 1
523034 99523034 1001 86380 86390 1
522849 99522849 1001 86380 86390 1
522905 99522905 1001 86380 86390 1
522897 99522897 1001 86380 86390 1
522847 99522847 1001 86380 86390 1
522577 99522577 1001 86380 86390 1
522649 99522649 1001 86380 86390 1
522575 99522575 1001 86380 86390 1
523249 99523249 1001 86380 86390 1
523122 99523122 1001 86380 86390 1
523178 99523178 1001 86380 86390 1
523166 99523166 1001 86380 86390 1
523875 99523875 1001 86380 86390 1
523656 99523656 1001 86380 86390 1
523671 99523671 1001 86380 86390 1
523350 99523350 1001 86380 86390 1
524137 99524137 1001 86380 86390 1
524603 99524603 1001 86380 86390 1
524675 99524675 1001 86380 86390 1
524754 99524754 1001 86380 86390 1
524664 99524664 1001 86380 86390 1
524665 99524665 1001 86380 86390 1
524377 99524377 1001 86380 86390 1
524460 99524460 1001 86380 86390 1
524512 99524512 1001 86380 86390 1
524216 99524216 1001 86380 86390 1
524297 99524297 1001 86380 86390 1
524833 99524833 1001 86380 86390 1
524949 99524949 1001 86380 86390 1
524823 99524823 1001 86380 86390 1
524839 99524839 1001 86380 86390 1
524819 99524819 1001 86380 86390 1
525516 99525516 1001 86380 86390 1
525465 99525465 1001 86380 86390 1
525188 99525188 1001 86380 86390 1
525041 99525041 1001 86380 86390 1
525147 99525147 1001 86380 86390 1
525777 99525777 1001 86380 86390 1
525663 99525663 1001 86380 86390 1
525602 99525602 1001 86380 86390 1
526312 99526312 1001 86380 86390 1
526264 99526264 1001 86380 86390 1
526184 99526184 1001 86380 86390 1
526095 99526095 1001 86380 86390 1
526201 99526201 1001 86380 86390 1
526150 99526150 1001 86380 86390 1
525986 99525986 1001 86380 86390 1
525835 99525835 1001 86380 86390 1
525967 99525967 1001 86380 86390 1
525980 99525980 1001 86380 86390 1
526592 99526592 1001 86380 86390 1
526572 99526572 1001 86380 86390 1
526562 99526562 1001 86380 86390 1
527221 99527221 1001 86380 86390 1
527074 99527074 1001 86380 86390 1
527075 99527075 1001 86380 86390 1
527142 99527142 1001 86380 86390 1
527185 99527185 1001 86380 86390 1
526881 99526881 1001 86380 86390 1
526694 99526694 1001 86380 86390 1
526643 99526643 1001 86380 86390 1
526664 99526664 1001 86380 86390 1
526744 99526744 1001 86380 86390 1
527315 99527315 1001 86380 86390 1
527252 99527252 1001 86380 86390 1
527396 99527396 1001 86380 86390 1
527932 99527932 1001 86380 86390 1
527772 99527772 1001 86380 86390 1
527674 99527674 1001 86380 86390 1
527869 99527869 1001 86380 86390 1
527602 99527602 1001 86380 86390 1
527475 99527475 1001 86380 86390 1
527488 99527488 1001 86380 86390 1
527542 99527542 1001 86380 86390 1
528114 99528114 1001 86380 86390 1
528107 99528107 1001 86380 86390 1
528851 99528851 1001 86380 86390 1
528722 99528722 1001 86380 86390 1
528877 99528877 1001 86380 86390 1
528835 99528835 1001 86380 86390 1
528697 99528697 1001 86380 86390 1
528634 99528634 1001 86380 86390 1
528437 99528437 1001 86380 86390 1
528294 99528294 1001 86380 86390 1
529030 99529030 1001 86380 86390 1
528966 99528966 1001 86380 86390 1
528962 99528962 1001 86380 86390 1
529563 99529563 1001 86380 86390 1
529578 99529578 1001 86380 86390 1
529606 99529606 1001 86380 86390 1
529709 99529709 1001 86380 86390 1
529636 99529636 1001 86380 86390 1
529637 99529637 1001 86380 86390 1
529371 99529371 1001 86380 86390 1
529353 99529353 1001 86380 86390 1
529277 99529277 1001 86380 86390 1
529220 99529220 1001 86380 86390 1
529157 99529157 1001 86380 86390 1
529196 99529196 1001 86380 86390 1
529261 99529261 1001 86380 86390 1
529902 99529902 1001 86380 86390 1
529890 99529890 1001 86380 86390 1
529853 99529853 1001 86380 86390 1
529737 99529737 1001 86380 86390 1
530509 99530509 1001 86380 86390 1
530533 99530533 1001 86380 86390 1
530446 99530446 1001 86380 86390 1
530512 99530512 1001 86380 86390 1
530437 99530437 1001 86380 86390 1
530348 99530348 1001 86380 86390 1
530154 99530154 1001 86380 86390 1
530262 99530262 1001 86380 86390 1
530254 99530254 1001 86380 86390 1
530190 99530190 1001 86380 86390 1
530321 99530321 1001 86380 86390 1
530205 99530205 1001 86380 86390 1
530029 99530029 1001 86380 86390 1
530631 99530631 1001 86380 86390 1
530635 99530635 1001 86380 86390 1
531337 99531337 1001 86380 86390 1
531365 99531365 1001 86380 86390 1
531054 99531054 1001 86380 86390 1
531056 99531056 1001 86380 86390 1
530798 99530798 1001 86380 86390 1
530889 99530889 1001 86380 86390 1
530931 99530931 1001 86380 86390 1
530835 99530835 1001 86380 86390 1
531486 99531486 1001 86380 86390 1
531450 99531450 1001 86380 86390 1
531503 99531503 1001 86380 86390 1
532155 99532155 1001 86380 86390 1
532081 99532081 1001 86380 86390 1
532059 99532059 1001 86380 86390 1
532199 99532199 1001 86380 86390 1
531937 99531937 1001 86380 86390 1
531941 99531941 1001 86380 86390 1
531967 99531967 1001 86380 86390 1
531935 99531935 1001 86380 86390 1
532313 99532313 1001 86380 86390 1
532943 99532943 1001 86380 86390 1
532830 99532830 1001 86380 86390 1
532975 99532975 1001 86380 86390 1
532777 99532777 1001 86380 86390 1
532661 99532661 1001 86380 86390 1
532805 99532805 1001 86380 86390 1
532628 99532628 1001 86380 86390 1
532670 99532670 1001 86380 86390 1
532541 99532541 1001 86380 86390 1
532545 99532545 1001 86380 86390 1
532610 99532610 1001 86380 86390 1
532457 99532457 1001 86380 86390 1
532605 99532605 1001 86380 86390 1
533132 99533132 1001 86380 86390 1
533783 99533783 1001 86380 86390 1
533834 99533834 1001 86380 86390 1
533779 99533779 1001 86380 86390 1
533856 99533856 1001 86380 86390 1
533621 99533621 1001 86380 86390 1
533259 99533259 1001 86380 86390 1
534013 99534013 1001 86380 86390 1
533963 99533963 1001 86380 86390 1
534504 99534504 1001 86380 86390 1
534653 99534653 1001 86380 86390 1
534559 99534559 1001 86380 86390 1
534658 99534658 1001 86380 86390 1
534641 99534641 1001 86380 86390 1
534503 99534503 1001 86380 86390 1
534390 99534390 1001 86380 86390 1
534449 99534449 1001 86380 86390 1
534308 99534308 1001 86380 86390 1
534155 99534155 1001 86380 86390 1
534764 99534764 1001 86380 86390 1
534869 99534869 1001 86380 86390 1
535356 99535356 1001 86380 86390 1
535357 99535357 1001 86380 86390 1
535450 99535450 1001 86380 86390 1
535373 99535373 1001 86380 86390 1
535502 99535502 1001 86380 86390 1
535503 99535503 1001 86380 86390 1
535420 99535420 1001 86380 86390 1
535255 99535255 1001 86380 86390 1
535230 99535230 1001 86380 86390 1
535232 99535232 1001 86380 86390 1
535273 99535273 1001 86380 86390 1
535287 99535287 1001 86380 86390 1
534975 99534975 1001 86380 86390 1
534939 99534939 1001 86380 86390 1
534927 99534927 1001 86380 86390 1
535521 99535521 1001 86380 86390 1
535550 99535550 1001 86380 86390 1
536273 99536273 1001 86380 86390 1
536250 99536250 1001 86380 86390 1
536204 99536204 1001 86380 86390 1
536325 99536325 1001 86380 86390 1
536080 99536080 1001 86380 86390 1
536043 99536043 1001 86380 86390 1
535941 99535941 1001 86380 86390 1
536019 99536019 1001 86380 86390 1
536097 99536097 1001 86380 86390 1
536088 99536088 1001 86380 86390 1
535793 99535793 1001 86380 86390 1
535899 99535899 1001 86380 86390 1
535746 99535746 1001 86380 86390 1
535879 99535879 1001 86380 86390 1
535792 99535792 1001 86380 86390 1
536425 99536425 1001 86380 86390 1
535716 99535716 1001 86380 86390 1
536458 99536458 1001 86380 86390 1
536764 99536764 1001 86380 86390 1
536895 99536895 1001 86380 86390 1
536825 99536825 1001 86380 86390 1
536684 99536684 1001 86380 86390 1
536699 99536699 1001 86380 86390 1
536546 99536546 1001 86380 86390 1
536576 99536576 1001 86380 86390 1
536692 99536692 1001 86380 86390 1
536731 99536731 1001 86380 86390 1
536695 99536695 1001 86380 86390 1
537250 99537250 1001 86380 86390 1
537213 99537213 1001 86380 86390 1
537184 99537184 1001 86380 86390 1
537837 99537837 1001 86380 86390 1
537902 99537902 1001 86380 86390 1
537928 99537928 1001 86380 86390 1
537930 99537930 1001 86380 86390 1
537855 99537855 1001 86380 86390 1
537978 99537978 1001 86380 86390 1
537723 99537723 1001 86380 86390 1
537737 99537737 1001 86380 86390 1
537764 99537764 1001 86380 86390 1
537739 99537739 1001 86380 86390 1
537398 99537398 1001 86380 86390 1
537528 99537528 1001 86380 86390 1
537568 99537568 1001 86380 86390 1
537569 99537569 1001 86380 86390 1
538814 99538814 1001 86380 86390 1
538655 99538655 1001 86380 86390 1
538804 99538804 1001 86380 86390 1
538634 99538634 1001 86380 86390 1
538508 99538508 1001 86380 86390 1
538548 99538548 1001 86380 86390 1
538472 99538472 1001 86380 86390 1
538579 99538579 1001 86380 86390 1
538451 99538451 1001 86380 86390 1
538504 99538504 1001 86380 86390 1
538363 99538363 1001 86380 86390 1
538343 99538343 1001 86380 86390 1
538284 99538284 1001 86380 86390 1
538996 99538996 1001 86380 86390 1
538998 99538998 1001 86380 86390 1
538964 99538964 1001 86380 86390 1
538900 99538900 1001 86380 86390 1
538992 99538992 1001 86380 86390 1
539638 99539638 1001 86380 86390 1
539578 99539578 1001 86380 86390 1
539489 99539489 1001 86380 86390 1
539444 99539444 1001 86380 86390 1
539232 99539232 1001 86380 86390 1
539289 99539289 1001 86380 86390 1
539683 99539683 1001 86380 86390 1
539775 99539775 1001 86380 86390 1
539645 99539645 1001 86380 86390 1
539648 99539648 1001 86380 86390 1
539676 99539676 1001 86380 86390 1
540430 99540430 1001 86380 86390 1
540369 99540369 1001 86380 86390 1
540346 99540346 1001 86380 86390 1
540273 99540273 1001 86380 86390 1
540134 99540134 1001 86380 86390 1
540221 99540221 1001 86380 86390 1
539958 99539958 1001 86380 86390 1
539960 99539960 1001 86380 86390 1
540599 99540599 1001 86380 86390 1
540500 99540500 1001 86380 86390 1
540553 99540553 1001 86380 86390 1
541182 99541182 1001 86380 86390 1
541252 99541252 1001 86380 86390 1
540935 99540935 1001 86380 86390 1
540913 99540913 1001 86380 86390 1
541081 99541081 1001 86380 86390 1
541086 99541086 1001 86380 86390 1
540701 99540701 1001 86380 86390 1
540783 99540783 1001 86380 86390 1
541418 99541418 1001 86380 86390 1
542019 99542019 1001 86380 86390 1
542058 99542058 1001 86380 86390 1
542101 99542101 1001 86380 86390 1
542012 99542012 1001 86380 86390 1
541836 99541836 1001 86380 86390 1
541749 99541749 1001 86380 86390 1
541867 99541867 1001 86380 86390 1
541806 99541806 1001 86380 86390 1
541874 99541874 1001 86380 86390 1
541672 99541672 1001 86380 86390 1
542300 99542300 1001 86380 86390 1
542223 99542223 1001 86380 86390 1
542189 99542189 1001 86380 86390 1
542193 99542193 1001 86380 86390 1
542858 99542858 1001 86380 86390 1
542748 99542748 1001 86380 86390 1
542840 99542840 1001 86380 86390 1
542657 99542657 1001 86380 86390 1
542737 99542737 1001 86380 86390 1
542378 99542378 1001 86380 86390 1
542419 99542419 1001 86380 86390 1
542477 99542477 1001 86380 86390 1
543046 99543046 1001 86380 86390 1
543150 99543150 1001 86380 86390 1
543036 99543036 1001 86380 86390 1
542977 99542977 1001 86380 86390 1
542991 99542991 1001 86380 86390 1
543121 99543121 1001 86380 86390 1
543638 99543638 1001 86380 86390 1
543703 99543703 1001 86380 86390 1
543680 99543680 1001 86380 86390 1
543444 99543444 1001 86380 86390 1
543512 99543512 1001 86380 86390 1
543326 99543326 1001 86380 86390 1
543872 99543872 1001 86380 86390 1
543965 99543965 1001 86380 86390 1
543841 99543841 1001 86380 86390 1
543932 99543932 1001 86380 86390 1
544495 99544495 1001 86380 86390 1
544485 99544485 1001 86380 86390 1
544514 99544514 1001 86380 86390 1
544415 99544415 1001 86380 86390 1
544304 99544304 1001 86380 86390 1
544147 99544147 1001 86380 86390 1
544135 99544135 1001 86380 86390 1
544085 99544085 1001 86380 86390 1
544662 99544662 1001 86380 86390 1
544703 99544703 1001 86380 86390 1
542709 1109 1002 45078 47850 1
400037 99400037 1001 86380 86390 1
400399 99400399 1001 86380 86390 1
400370 99400370 1001 86380 86390 1
400735 99400735 1001 86380 86390 1
400725 99400725 1001 86380 86390 1
400999 99400999 1001 86380 86390 1
401075 99401075 1001 86380 86390 1
401288 99401288 1001 86380 86390 1
401291 99401291 1001 86380 86390 1
401449 99401449 1001 86380 86390 1
401391 99401391 1001 86380 86390 1
401425 99401425 1001 86380 86390 1
401629 99401629 1001 86380 86390 1
402039 99402039 1001 86380 86390 1
402270 99402270 1001 86380 86390 1
402206 99402206 1001 86380 86390 1
402396 99402396 1001 86380 86390 1
402685 99402685 1001 86380 86390 1
402655 99402655 1001 86380 86390 1
403036 99403036 1001 86380 86390 1
403214 99403214 1001 86380 86390 1
403593 99403593 1001 86380 86390 1
403725 99403725 1001 86380 86390 1
403755 99403755 1001 86380 86390 1
403760 99403760 1001 86380 86390 1
403925 99403925 1001 86380 86390 1
403981 99403981 1001 86380 86390 1
404466 99404466 1001 86380 86390 1
404545 99404545 1001 86380 86390 1
404383 99404383 1001 86380 86390 1
404663 99404663 1001 86380 86390 1
404798 99404798 1001 86380 86390 1
404831 99404831 1001 86380 86390 1
405110 99405110 1001 86380 86390 1
405195 99405195 1001 86380 86390 1
405577 99405577 1001 86380 86390 1
405727 99405727 1001 86380 86390 1
405691 99405691 1001 86380 86390 1
406020 99406020 1001 86380 86390 1
406174 99406174 1001 86380 86390 1
406253 99406253 1001 86380 86390 1
406492 99406492 1001 86380 86390 1
407137 99407137 1001 86380 86390 1
407298 99407298 1001 86380 86390 1
407301 99407301 1001 86380 86390 1
407384 99407384 1001 86380 86390 1
407436 99407436 1001 86380 86390 1
407609 99407609 1001 86380 86390 1
407760 99407760 1001 86380 86390 1
407723 99407723 1001 86380 86390 1
407742 99407742 1001 86380 86390 1
407802 99407802 1001 86380 86390 1
407911 99407911 1001 86380 86390 1
408086 99408086 1001 86380 86390 1
408569 99408569 1001 86380 86390 1
408780 99408780 1001 86380 86390 1
408827 99408827 1001 86380 86390 1
408914 99408914 1001 86380 86390 1
409033 99409033 1001 86380 86390 1
409243 99409243 1001 86380 86390 1
409266 99409266 1001 86380 86390 1
409346 99409346 1001 86380 86390 1
409747 99409747 1001 86380 86390 1
409913 99409913 1001 86380 86390 1
410015 99410015 1001 86380 86390 1
410696 99410696 1001 86380 86390 1
410643 99410643 1001 86380 86390 1
410768 99410768 1001 86380 86390 1
411338 99411338 1001 86380 86390 1
411332 99411332 1001 86380 86390 1
411485 99411485 1001 86380 86390 1
411616 99411616 1001 86380 86390 1
411595 99411595 1001 86380 86390 1
411881 99411881 1001 86380 86390 1
412262 99412262 1001 86380 86390 1
412327 99412327 1001 86380 86390 1
412333 99412333 1001 86380 86390 1
413421 99413421 1001 86380 86390 1
413092 99413092 1001 86380 86390 1
413146 99413146 1001 86380 86390 1
413081 99413081 1001 86380 86390 1
412516 99412516 1001 86380 86390 1
412810 99412810 1001 86380 86390 1
415311 99415311 1001 86380 86390 1
415093 99415093 1001 86380 86390 1
414530 99414530 1001 86380 86390 1
414864 99414864 1001 86380 86390 1
414593 99414593 1001 86380 86390 1
414665 99414665 1001 86380 86390 1
414259 99414259 1001 86380 86390 1
414465 99414465 1001 86380 86390 1
414154 99414154 1001 86380 86390 1
414245 99414245 1001 86380 86390 1
414134 99414134 1001 86380 86390 1
415711 99415711 1001 86380 86390 1
415541 99415541 1001 86380 86390 1
416957 99416957 1001 86380 86390 1
416439 99416439 1001 86380 86390 1
416499 99416499 1001 86380 86390 1
416391 99416391 1001 86380 86390 1
416277 99416277 1001 86380 86390 1
416432 99416432 1001 86380 86390 1
416513 99416513 1001 86380 86390 1
415987 99415987 1001 86380 86390 1
416114 99416114 1001 86380 86390 1
415998 99415998 1001 86380 86390 1
415901 99415901 1001 86380 86390 1
417186 99417186 1001 86380 86390 1
417545 99417545 1001 86380 86390 1
417485 99417485 1001 86380 86390 1
417562 99417562 1001 86380 86390 1
418452 99418452 1001 86380 86390 1
418572 99418572 1001 86380 86390 1
418419 99418419 1001 86380 86390 1
418124 99418124 1001 86380 86390 1
418265 99418265 1001 86380 86390 1
417765 99417765 1001 86380 86390 1
418028 99418028 1001 86380 86390 1
418827 99418827 1001 86380 86390 1
418985 99418985 1001 86380 86390 1
419147 99419147 1001 86380 86390 1
420174 99420174 1001 86380 86390 1
419803 99419803 1001 86380 86390 1
419949 99419949 1001 86380 86390 1
419999 99419999 1001 86380 86390 1
419980 99419980 1001 86380 86390 1
419797 99419797 1001 86380 86390 1
419517 99419517 1001 86380 86390 1
419296 99419296 1001 86380 86390 1
419216 99419216 1001 86380 86390 1
420712 99420712 1001 86380 86390 1
420591 99420591 1001 86380 86390 1
420697 99420697 1001 86380 86390 1
420452 99420452 1001 86380 86390 1
421846 99421846 1001 86380 86390 1
421958 99421958 1001 86380 86390 1
421767 99421767 1001 86380 86390 1
421393 99421393 1001 86380 86390 1
421487 99421487 1001 86380 86390 1
421675 99421675 1001 86380 86390 1
421534 99421534 1001 86380 86390 1
421011 99421011 1001 86380 86390 1
421104 99421104 1001 86380 86390 1
421191 99421191 1001 86380 86390 1
420933 99420933 1001 86380 86390 1
420979 99420979 1001 86380 86390 1
420854 99420854 1001 86380 86390 1
420890 99420890 1001 86380 86390 1
422406 99422406 1001 86380 86390 1
422356 99422356 1001 86380 86390 1
423405 99423405 1001 86380 86390 1
423461 99423461 1001 86380 86390 1
423454 99423454 1001 86380 86390 1
423524 99423524 1001 86380 86390 1
423455 99423455 1001 86380 86390 1
423457 99423457 1001 86380 86390 1
423169 99423169 1001 86380 86390 1
423028 99423028 1001 86380 86390 1
423291 99423291 1001 86380 86390 1
423162 99423162 1001 86380 86390 1
422747 99422747 1001 86380 86390 1
422813 99422813 1001 86380 86390 1
422595 99422595 1001 86380 86390 1
423967 99423967 1001 86380 86390 1
423876 99423876 1001 86380 86390 1
423816 99423816 1001 86380 86390 1
423857 99423857 1001 86380 86390 1
424006 99424006 1001 86380 86390 1
425061 99425061 1001 86380 86390 1
425244 99425244 1001 86380 86390 1
425372 99425372 1001 86380 86390 1
424932 99424932 1001 86380 86390 1
424803 99424803 1001 86380 86390 1
424994 99424994 1001 86380 86390 1
424790 99424790 1001 86380 86390 1
424692 99424692 1001 86380 86390 1
424698 99424698 1001 86380 86390 1
424930 99424930 1001 86380 86390 1
424297 99424297 1001 86380 86390 1
424320 99424320 1001 86380 86390 1
424538 99424538 1001 86380 86390 1
425561 99425561 1001 86380 86390 1
425584 99425584 1001 86380 86390 1
425802 99425802 1001 86380 86390 1
425748 99425748 1001 86380 86390 1
425591 99425591 1001 86380 86390 1
425577 99425577 1001 86380 86390 1
425467 99425467 1001 86380 86390 1
426717 99426717 1001 86380 86390 1
426751 99426751 1001 86380 86390 1
426759 99426759 1001 86380 86390 1
426325 99426325 1001 86380 86390 1
426595 99426595 1001 86380 86390 1
426660 99426660 1001 86380 86390 1
426048 99426048 1001 86380 86390 1
426222 99426222 1001 86380 86390 1
425855 99425855 1001 86380 86390 1
427517 99427517 1001 86380 86390 1
427381 99427381 1001 86380 86390 1
427452 99427452 1001 86380 86390 1
428501 99428501 1001 86380 86390 1
428373 99428373 1001 86380 86390 1
428483 99428483 1001 86380 86390 1
427677 99427677 1001 86380 86390 1
427607 99427607 1001 86380 86390 1
427869 99427869 1001 86380 86390 1
429021 99429021 1001 86380 86390 1
429059 99429059 1001 86380 86390 1
430281 99430281 1001 86380 86390 1
430288 99430288 1001 86380 86390 1
430040 99430040 1001 86380 86390 1
429591 99429591 1001 86380 86390 1
429675 99429675 1001 86380 86390 1
429731 99429731 1001 86380 86390 1
429345 99429345 1001 86380 86390 1
429492 99429492 1001 86380 86390 1
429542 99429542 1001 86380 86390 1
430681 99430681 1001 86380 86390 1
430709 99430709 1001 86380 86390 1
430584 99430584 1001 86380 86390 1
430490 99430490 1001 86380 86390 1
430467 99430467 1001 86380 86390 1
431745 99431745 1001 86380 86390 1
432001 99432001 1001 86380 86390 1
431762 99431762 1001 86380 86390 1
431545 99431545 1001 86380 86390 1
431451 99431451 1001 86380 86390 1
431281 99431281 1001 86380 86390 1
431072 99431072 1001 86380 86390 1
431074 99431074 1001 86380 86390 1
431225 99431225 1001 86380 86390 1
431233 99431233 1001 86380 86390 1
430859 99430859 1001 86380 86390 1
431168 99431168 1001 86380 86390 1
430843 99430843 1001 86380 86390 1
431260 99431260 1001 86380 86390 1
432305 99432305 1001 86380 86390 1
432212 99432212 1001 86380 86390 1
432106 99432106 1001 86380 86390 1
432452 99432452 1001 86380 86390 1
433392 99433392 1001 86380 86390 1
433341 99433341 1001 86380 86390 1
433446 99433446 1001 86380 86390 1
433699 99433699 1001 86380 86390 1
433547 99433547 1001 86380 86390 1
433268 99433268 1001 86380 86390 1
432530 99432530 1001 86380 86390 1
432861 99432861 1001 86380 86390 1
432511 99432511 1001 86380 86390 1
432659 99432659 1001 86380 86390 1
432766 99432766 1001 86380 86390 1
433980 99433980 1001 86380 86390 1
433906 99433906 1001 86380 86390 1
434082 99434082 1001 86380 86390 1
435037 99435037 1001 86380 86390 1
435116 99435116 1001 86380 86390 1
434602 99434602 1001 86380 86390 1
434850 99434850 1001 86380 86390 1
434752 99434752 1001 86380 86390 1
434635 99434635 1001 86380 86390 1
434516 99434516 1001 86380 86390 1
435713 99435713 1001 86380 86390 1
437007 99437007 1001 86380 86390 1
436769 99436769 1001 86380 86390 1
436899 99436899 1001 86380 86390 1
437072 99437072 1001 86380 86390 1
436728 99436728 1001 86380 86390 1
436573 99436573 1001 86380 86390 1
436647 99436647 1001 86380 86390 1
436484 99436484 1001 86380 86390 1
436649 99436649 1001 86380 86390 1
436587 99436587 1001 86380 86390 1
436036 99436036 1001 86380 86390 1
436276 99436276 1001 86380 86390 1
436262 99436262 1001 86380 86390 1
437320 99437320 1001 86380 86390 1
436343 99436343 1001 86380 86390 1
300072 99300072 1001 86380 86390 1
300048 99300048 1001 86380 86390 1
437253 99437253 1001 86380 86390 1
300039 99300039 1001 86380 86390 1
300665 99300665 1001 86380 86390 1
300551 99300551 1001 86380 86390 1
300630 99300630 1001 86380 86390 1
300703 99300703 1001 86380 86390 1
300569 99300569 1001 86380 86390 1
300714 99300714 1001 86380 86390 1
300358 99300358 1001 86380 86390 1
300398 99300398 1001 86380 86390 1
300208 99300208 1001 86380 86390 1
300755 99300755 1001 86380 86390 1
300815 99300815 1001 86380 86390 1
301519 99301519 1001 86380 86390 1
301061 99301061 1001 86380 86390 1
301126 99301126 1001 86380 86390 1
301721 99301721 1001 86380 86390 1
301689 99301689 1001 86380 86390 1
302216 99302216 1001 86380 86390 1
302268 99302268 1001 86380 86390 1
302353 99302353 1001 86380 86390 1
302535 99302535 1001 86380 86390 1
302561 99302561 1001 86380 86390 1
302458 99302458 1001 86380 86390 1
303145 99303145 1001 86380 86390 1
303104 99303104 1001 86380 86390 1
302873 99302873 1001 86380 86390 1
302938 99302938 1001 86380 86390 1
302835 99302835 1001 86380 86390 1
303000 99303000 1001 86380 86390 1
302832 99302832 1001 86380 86390 1
302729 99302729 1001 86380 86390 1
302783 99302783 1001 86380 86390 1
302661 99302661 1001 86380 86390 1
303346 99303346 1001 86380 86390 1
303919 99303919 1001 86380 86390 1
304014 99304014 1001 86380 86390 1
303789 99303789 1001 86380 86390 1
303673 99303673 1001 86380 86390 1
303822 99303822 1001 86380 86390 1
303440 99303440 1001 86380 86390 1
303471 99303471 1001 86380 86390 1
304123 99304123 1001 86380 86390 1
304124 99304124 1001 86380 86390 1
304077 99304077 1001 86380 86390 1
304234 99304234 1001 86380 86390 1
304800 99304800 1001 86380 86390 1
304792 99304792 1001 86380 86390 1
304848 99304848 1001 86380 86390 1
304540 99304540 1001 86380 86390 1
304611 99304611 1001 86380 86390 1
304614 99304614 1001 86380 86390 1
304438 99304438 1001 86380 86390 1
304328 99304328 1001 86380 86390 1
305060 99305060 1001 86380 86390 1
305037 99305037 1001 86380 86390 1
305545 99305545 1001 86380 86390 1
305497 99305497 1001 86380 86390 1
305662 99305662 1001 86380 86390 1
305539 99305539 1001 86380 86390 1
305552 99305552 1001 86380 86390 1
305633 99305633 1001 86380 86390 1
305341 99305341 1001 86380 86390 1
305473 99305473 1001 86380 86390 1
305335 99305335 1001 86380 86390 1
305310 99305310 1001 86380 86390 1
305167 99305167 1001 86380 86390 1
500172 99500172 1001 86380 86390 1
500726 99500726 1001 86380 86390 1
500729 99500729 1001 86380 86390 1
500768 99500768 1001 86380 86390 1
500775 99500775 1001 86380 86390 1
500584 99500584 1001 86380 86390 1
500421 99500421 1001 86380 86390 1
500540 99500540 1001 86380 86390 1
500412 99500412 1001 86380 86390 1
500285 99500285 1001 86380 86390 1
500324 99500324 1001 86380 86390 1
500380 99500380 1001 86380 86390 1
500878 99500878 1001 86380 86390 1
500827 99500827 1001 86380 86390 1
500870 99500870 1001 86380 86390 1
500951 99500951 1001 86380 86390 1
501512 99501512 1001 86380 86390 1
501580 99501580 1001 86380 86390 1
501466 99501466 1001 86380 86390 1
501454 99501454 1001 86380 86390 1
501276 99501276 1001 86380 86390 1
501420 99501420 1001 86380 86390 1
501062 99501062 1001 86380 86390 1
501218 99501218 1001 86380 86390 1
501115 99501115 1001 86380 86390 1
501143 99501143 1001 86380 86390 1
501158 99501158 1001 86380 86390 1
501694 99501694 1001 86380 86390 1
501772 99501772 1001 86380 86390 1
501788 99501788 1001 86380 86390 1
501672 99501672 1001 86380 86390 1
502299 99502299 1001 86380 86390 1
502265 99502265 1001 86380 86390 1
502444 99502444 1001 86380 86390 1
502058 99502058 1001 86380 86390 1
502189 99502189 1001 86380 86390 1
501952 99501952 1001 86380 86390 1
501968 99501968 1001 86380 86390 1
502007 99502007 1001 86380 86390 1
502036 99502036 1001 86380 86390 1
502633 99502633 1001 86380 86390 1
502522 99502522 1001 86380 86390 1
503089 99503089 1001 86380 86390 1
503274 99503274 1001 86380 86390 1
503097 99503097 1001 86380 86390 1
502882 99502882 1001 86380 86390 1
503026 99503026 1001 86380 86390 1
503002 99503002 1001 86380 86390 1
503004 99503004 1001 86380 86390 1
502914 99502914 1001 86380 86390 1
502953 99502953 1001 86380 86390 1
503021 99503021 1001 86380 86390 1
502767 99502767 1001 86380 86390 1
502825 99502825 1001 86380 86390 1
503372 99503372 1001 86380 86390 1
503350 99503350 1001 86380 86390 1
504068 99504068 1001 86380 86390 1
504084 99504084 1001 86380 86390 1
504092 99504092 1001 86380 86390 1
504024 99504024 1001 86380 86390 1
503963 99503963 1001 86380 86390 1
503900 99503900 1001 86380 86390 1
503776 99503776 1001 86380 86390 1
503793 99503793 1001 86380 86390 1
503716 99503716 1001 86380 86390 1
503680 99503680 1001 86380 86390 1
503594 99503594 1001 86380 86390 1
503508 99503508 1001 86380 86390 1
504284 99504284 1001 86380 86390 1
504160 99504160 1001 86380 86390 1
504282 99504282 1001 86380 86390 1
504179 99504179 1001 86380 86390 1
504821 99504821 1001 86380 86390 1
504553 99504553 1001 86380 86390 1
504428 99504428 1001 86380 86390 1
504474 99504474 1001 86380 86390 1
504372 99504372 1001 86380 86390 1
504465 99504465 1001 86380 86390 1
504950 99504950 1001 86380 86390 1
505120 99505120 1001 86380 86390 1
505603 99505603 1001 86380 86390 1
505618 99505618 1001 86380 86390 1
505698 99505698 1001 86380 86390 1
505677 99505677 1001 86380 86390 1
505613 99505613 1001 86380 86390 1
505503 99505503 1001 86380 86390 1
505268 99505268 1001 86380 86390 1
505205 99505205 1001 86380 86390 1
505298 99505298 1001 86380 86390 1
505199 99505199 1001 86380 86390 1
505160 99505160 1001 86380 86390 1
505866 99505866 1001 86380 86390 1
505868 99505868 1001 86380 86390 1
506417 99506417 1001 86380 86390 1
506534 99506534 1001 86380 86390 1
506225 99506225 1001 86380 86390 1
506278 99506278 1001 86380 86390 1
506369 99506369 1001 86380 86390 1
506191 99506191 1001 86380 86390 1
506377 99506377 1001 86380 86390 1
506135 99506135 1001 86380 86390 1
505980 99505980 1001 86380 86390 1
505995 99505995 1001 86380 86390 1
506086 99506086 1001 86380 86390 1
506613 99506613 1001 86380 86390 1
506769 99506769 1001 86380 86390 1
507268 99507268 1001 86380 86390 1
507230 99507230 1001 86380 86390 1
507312 99507312 1001 86380 86390 1
507280 99507280 1001 86380 86390 1
507081 99507081 1001 86380 86390 1
507200 99507200 1001 86380 86390 1
507136 99507136 1001 86380 86390 1
506978 99506978 1001 86380 86390 1
506940 99506940 1001 86380 86390 1
507562 99507562 1001 86380 86390 1
507538 99507538 1001 86380 86390 1
507490 99507490 1001 86380 86390 1
507542 99507542 1001 86380 86390 1
507439 99507439 1001 86380 86390 1
508094 99508094 1001 86380 86390 1
508060 99508060 1001 86380 86390 1
508152 99508152 1001 86380 86390 1
508101 99508101 1001 86380 86390 1
508179 99508179 1001 86380 86390 1
508044 99508044 1001 86380 86390 1
507824 99507824 1001 86380 86390 1
507669 99507669 1001 86380 86390 1
507682 99507682 1001 86380 86390 1
507828 99507828 1001 86380 86390 1
507633 99507633 1001 86380 86390 1
507830 99507830 1001 86380 86390 1
507766 99507766 1001 86380 86390 1
507807 99507807 1001 86380 86390 1
508356 99508356 1001 86380 86390 1
508346 99508346 1001 86380 86390 1
508309 99508309 1001 86380 86390 1
509044 99509044 1001 86380 86390 1
509005 99509005 1001 86380 86390 1
508968 99508968 1001 86380 86390 1
509010 99509010 1001 86380 86390 1
508680 99508680 1001 86380 86390 1
508771 99508771 1001 86380 86390 1
508814 99508814 1001 86380 86390 1
508583 99508583 1001 86380 86390 1
508648 99508648 1001 86380 86390 1
508496 99508496 1001 86380 86390 1
508536 99508536 1001 86380 86390 1
508555 99508555 1001 86380 86390 1
509180 99509180 1001 86380 86390 1
509232 99509232 1001 86380 86390 1
509129 99509129 1001 86380 86390 1
509234 99509234 1001 86380 86390 1
509170 99509170 1001 86380 86390 1
509248 99509248 1001 86380 86390 1
509721 99509721 1001 86380 86390 1
509774 99509774 1001 86380 86390 1
509835 99509835 1001 86380 86390 1
509684 99509684 1001 86380 86390 1
509636 99509636 1001 86380 86390 1
509615 99509615 1001 86380 86390 1
509681 99509681 1001 86380 86390 1
509669 99509669 1001 86380 86390 1
509332 99509332 1001 86380 86390 1
509371 99509371 1001 86380 86390 1
509298 99509298 1001 86380 86390 1
510080 99510080 1001 86380 86390 1
510004 99510004 1001 86380 86390 1
509992 99509992 1001 86380 86390 1
509915 99509915 1001 86380 86390 1
509982 99509982 1001 86380 86390 1
510075 99510075 1001 86380 86390 1
510534 99510534 1001 86380 86390 1
510547 99510547 1001 86380 86390 1
510485 99510485 1001 86380 86390 1
510487 99510487 1001 86380 86390 1
510331 99510331 1001 86380 86390 1
510504 99510504 1001 86380 86390 1
510440 99510440 1001 86380 86390 1
510301 99510301 1001 86380 86390 1
510290 99510290 1001 86380 86390 1
510140 99510140 1001 86380 86390 1
510157 99510157 1001 86380 86390 1
510896 99510896 1001 86380 86390 1
510913 99510913 1001 86380 86390 1
510853 99510853 1001 86380 86390 1
511451 99511451 1001 86380 86390 1
511192 99511192 1001 86380 86390 1
511335 99511335 1001 86380 86390 1
511156 99511156 1001 86380 86390 1
511183 99511183 1001 86380 86390 1
511214 99511214 1001 86380 86390 1
511321 99511321 1001 86380 86390 1
511116 99511116 1001 86380 86390 1
511042 99511042 1001 86380 86390 1
511121 99511121 1001 86380 86390 1
511576 99511576 1001 86380 86390 1
511645 99511645 1001 86380 86390 1
512341 99512341 1001 86380 86390 1
512316 99512316 1001 86380 86390 1
512287 99512287 1001 86380 86390 1
512224 99512224 1001 86380 86390 1
512042 99512042 1001 86380 86390 1
512133 99512133 1001 86380 86390 1
512121 99512121 1001 86380 86390 1
511905 99511905 1001 86380 86390 1
511776 99511776 1001 86380 86390 1
512493 99512493 1001 86380 86390 1
512522 99512522 1001 86380 86390 1
512392 99512392 1001 86380 86390 1
512510 99512510 1001 86380 86390 1
512562 99512562 1001 86380 86390 1
512449 99512449 1001 86380 86390 1
512464 99512464 1001 86380 86390 1
513106 99513106 1001 86380 86390 1
513162 99513162 1001 86380 86390 1
513192 99513192 1001 86380 86390 1
512846 99512846 1001 86380 86390 1
512794 99512794 1001 86380 86390 1
512817 99512817 1001 86380 86390 1
512783 99512783 1001 86380 86390 1
512772 99512772 1001 86380 86390 1
512660 99512660 1001 86380 86390 1
512726 99512726 1001 86380 86390 1
513296 99513296 1001 86380 86390 1
513348 99513348 1001 86380 86390 1
513259 99513259 1001 86380 86390 1
513221 99513221 1001 86380 86390 1
513406 99513406 1001 86380 86390 1
513804 99513804 1001 86380 86390 1
513780 99513780 1001 86380 86390 1
513631 99513631 1001 86380 86390 1
513516 99513516 1001 86380 86390 1
513453 99513453 1001 86380 86390 1
513544 99513544 1001 86380 86390 1
513533 99513533 1001 86380 86390 1
513536 99513536 1001 86380 86390 1
513578 99513578 1001 86380 86390 1
514200 99514200 1001 86380 86390 1
514202 99514202 1001 86380 86390 1
514088 99514088 1001 86380 86390 1
514116 99514116 1001 86380 86390 1
514234 99514234 1001 86380 86390 1
514768 99514768 1001 86380 86390 1
514730 99514730 1001 86380 86390 1
514657 99514657 1001 86380 86390 1
514813 99514813 1001 86380 86390 1
514698 99514698 1001 86380 86390 1
514737 99514737 1001 86380 86390 1
514726 99514726 1001 86380 86390 1
514579 99514579 1001 86380 86390 1
514357 99514357 1001 86380 86390 1
514335 99514335 1001 86380 86390 1
514310 99514310 1001 86380 86390 1
514899 99514899 1001 86380 86390 1
514915 99514915 1001 86380 86390 1
514980 99514980 1001 86380 86390 1
515607 99515607 1001 86380 86390 1
515665 99515665 1001 86380 86390 1
515675 99515675 1001 86380 86390 1
515351 99515351 1001 86380 86390 1
515372 99515372 1001 86380 86390 1
515207 99515207 1001 86380 86390 1
515091 99515091 1001 86380 86390 1
515134 99515134 1001 86380 86390 1
515736 99515736 1001 86380 86390 1
516320 99516320 1001 86380 86390 1
516400 99516400 1001 86380 86390 1
516362 99516362 1001 86380 86390 1
516313 99516313 1001 86380 86390 1
516325 99516325 1001 86380 86390 1
516201 99516201 1001 86380 86390 1
516214 99516214 1001 86380 86390 1
516302 99516302 1001 86380 86390 1
515915 99515915 1001 86380 86390 1
516039 99516039 1001 86380 86390 1
516078 99516078 1001 86380 86390 1
516597 99516597 1001 86380 86390 1
517304 99517304 1001 86380 86390 1
517197 99517197 1001 86380 86390 1
517278 99517278 1001 86380 86390 1
517326 99517326 1001 86380 86390 1
516988 99516988 1001 86380 86390 1
517014 99517014 1001 86380 86390 1
517107 99517107 1001 86380 86390 1
516758 99516758 1001 86380 86390 1
516735 99516735 1001 86380 86390 1
516751 99516751 1001 86380 86390 1
517489 99517489 1001 86380 86390 1
517412 99517412 1001 86380 86390 1
517414 99517414 1001 86380 86390 1
517428 99517428 1001 86380 86390 1
517381 99517381 1001 86380 86390 1
518046 99518046 1001 86380 86390 1
518127 99518127 1001 86380 86390 1
518075 99518075 1001 86380 86390 1
517974 99517974 1001 86380 86390 1
517802 99517802 1001 86380 86390 1
517881 99517881 1001 86380 86390 1
517752 99517752 1001 86380 86390 1
517888 99517888 1001 86380 86390 1
517916 99517916 1001 86380 86390 1
517581 99517581 1001 86380 86390 1
517607 99517607 1001 86380 86390 1
517633 99517633 1001 86380 86390 1
517646 99517646 1001 86380 86390 1
517661 99517661 1001 86380 86390 1
517675 99517675 1001 86380 86390 1
517572 99517572 1001 86380 86390 1
517714 99517714 1001 86380 86390 1
517573 99517573 1001 86380 86390 1
517638 99517638 1001 86380 86390 1
517553 99517553 1001 86380 86390 1
518198 99518198 1001 86380 86390 1
518340 99518340 1001 86380 86390 1
518329 99518329 1001 86380 86390 1
518330 99518330 1001 86380 86390 1
518734 99518734 1001 86380 86390 1
518670 99518670 1001 86380 86390 1
518579 99518579 1001 86380 86390 1
518637 99518637 1001 86380 86390 1
518665 99518665 1001 86380 86390 1
518527 99518527 1001 86380 86390 1
518389 99518389 1001 86380 86390 1
518571 99518571 1001 86380 86390 1
518520 99518520 1001 86380 86390 1
518417 99518417 1001 86380 86390 1
518469 99518469 1001 86380 86390 1
518548 99518548 1001 86380 86390 1
519014 99519014 1001 86380 86390 1
519118 99519118 1001 86380 86390 1
518784 99518784 1001 86380 86390 1
519016 99519016 1001 86380 86390 1
519133 99519133 1001 86380 86390 1
519124 99519124 1001 86380 86390 1
519176 99519176 1001 86380 86390 1
519686 99519686 1001 86380 86390 1
519690 99519690 1001 86380 86390 1
519703 99519703 1001 86380 86390 1
519759 99519759 1001 86380 86390 1
519736 99519736 1001 86380 86390 1
519633 99519633 1001 86380 86390 1
519420 99519420 1001 86380 86390 1
519527 99519527 1001 86380 86390 1
519290 99519290 1001 86380 86390 1
519279 99519279 1001 86380 86390 1
519357 99519357 1001 86380 86390 1
519241 99519241 1001 86380 86390 1
519933 99519933 1001 86380 86390 1
519953 99519953 1001 86380 86390 1
520564 99520564 1001 86380 86390 1
520637 99520637 1001 86380 86390 1
520581 99520581 1001 86380 86390 1
520491 99520491 1001 86380 86390 1
520615 99520615 1001 86380 86390 1
520466 99520466 1001 86380 86390 1
520497 99520497 1001 86380 86390 1
520550 99520550 1001 86380 86390 1
520241 99520241 1001 86380 86390 1
520229 99520229 1001 86380 86390 1
520398 99520398 1001 86380 86390 1
520364 99520364 1001 86380 86390 1
520084 99520084 1001 86380 86390 1
520138 99520138 1001 86380 86390 1
520203 99520203 1001 86380 86390 1
520168 99520168 1001 86380 86390 1
520183 99520183 1001 86380 86390 1
520718 99520718 1001 86380 86390 1
521438 99521438 1001 86380 86390 1
521455 99521455 1001 86380 86390 1
521253 99521253 1001 86380 86390 1
521180 99521180 1001 86380 86390 1
520891 99520891 1001 86380 86390 1
520982 99520982 1001 86380 86390 1
520944 99520944 1001 86380 86390 1
521633 99521633 1001 86380 86390 1
521583 99521583 1001 86380 86390 1
521520 99521520 1001 86380 86390 1
522264 99522264 1001 86380 86390 1
522142 99522142 1001 86380 86390 1
522143 99522143 1001 86380 86390 1
522156 99522156 1001 86380 86390 1
522135 99522135 1001 86380 86390 1
521779 99521779 1001 86380 86390 1
522356 99522356 1001 86380 86390 1
522382 99522382 1001 86380 86390 1
522403 99522403 1001 86380 86390 1
523117 99523117 1001 86380 86390 1
523030 99523030 1001 86380 86390 1
523118 99523118 1001 86380 86390 1
523019 99523019 1001 86380 86390 1
523009 99523009 1001 86380 86390 1
522888 99522888 1001 86380 86390 1
522749 99522749 1001 86380 86390 1
522640 99522640 1001 86380 86390 1
522539 99522539 1001 86380 86390 1
522607 99522607 1001 86380 86390 1
522646 99522646 1001 86380 86390 1
522557 99522557 1001 86380 86390 1
522689 99522689 1001 86380 86390 1
523158 99523158 1001 86380 86390 1
523151 99523151 1001 86380 86390 1
523911 99523911 1001 86380 86390 1
523866 99523866 1001 86380 86390 1
523624 99523624 1001 86380 86390 1
523587 99523587 1001 86380 86390 1
523615 99523615 1001 86380 86390 1
523654 99523654 1001 86380 86390 1
523565 99523565 1001 86380 86390 1
523672 99523672 1001 86380 86390 1
523397 99523397 1001 86380 86390 1
523372 99523372 1001 86380 86390 1
523437 99523437 1001 86380 86390 1
523414 99523414 1001 86380 86390 1
523947 99523947 1001 86380 86390 1
524077 99524077 1001 86380 86390 1
523949 99523949 1001 86380 86390 1
524574 99524574 1001 86380 86390 1
524703 99524703 1001 86380 86390 1
524768 99524768 1001 86380 86390 1
524397 99524397 1001 86380 86390 1
524457 99524457 1001 86380 86390 1
524406 99524406 1001 86380 86390 1
524273 99524273 1001 86380 86390 1
524314 99524314 1001 86380 86390 1
524860 99524860 1001 86380 86390 1
524918 99524918 1001 86380 86390 1
524788 99524788 1001 86380 86390 1
524881 99524881 1001 86380 86390 1
525424 99525424 1001 86380 86390 1
525541 99525541 1001 86380 86390 1
525251 99525251 1001 86380 86390 1
525355 99525355 1001 86380 86390 1
525368 99525368 1001 86380 86390 1
525304 99525304 1001 86380 86390 1
525216 99525216 1001 86380 86390 1
525332 99525332 1001 86380 86390 1
525359 99525359 1001 86380 86390 1
525362 99525362 1001 86380 86390 1
525007 99525007 1001 86380 86390 1
525085 99525085 1001 86380 86390 1
525154 99525154 1001 86380 86390 1
524999 99524999 1001 86380 86390 1
525677 99525677 1001 86380 86390 1
525755 99525755 1001 86380 86390 1
526334 99526334 1001 86380 86390 1
526401 99526401 1001 86380 86390 1
526252 99526252 1001 86380 86390 1
526063 99526063 1001 86380 86390 1
526051 99526051 1001 86380 86390 1
526208 99526208 1001 86380 86390 1
525804 99525804 1001 86380 86390 1
525871 99525871 1001 86380 86390 1
525847 99525847 1001 86380 86390 1
525950 99525950 1001 86380 86390 1
526004 99526004 1001 86380 86390 1
525969 99525969 1001 86380 86390 1
526490 99526490 1001 86380 86390 1
526465 99526465 1001 86380 86390 1
526479 99526479 1001 86380 86390 1
527057 99527057 1001 86380 86390 1
527092 99527092 1001 86380 86390 1
526955 99526955 1001 86380 86390 1
526904 99526904 1001 86380 86390 1
526892 99526892 1001 86380 86390 1
526884 99526884 1001 86380 86390 1
527001 99527001 1001 86380 86390 1
527416 99527416 1001 86380 86390 1
527401 99527401 1001 86380 86390 1
527917 99527917 1001 86380 86390 1
528067 99528067 1001 86380 86390 1
527481 99527481 1001 86380 86390 1
527538 99527538 1001 86380 86390 1
527460 99527460 1001 86380 86390 1
527566 99527566 1001 86380 86390 1
527608 99527608 1001 86380 86390 1
528261 99528261 1001 86380 86390 1
528816 99528816 1001 86380 86390 1
528728 99528728 1001 86380 86390 1
528704 99528704 1001 86380 86390 1
528688 99528688 1001 86380 86390 1
528585 99528585 1001 86380 86390 1
528501 99528501 1001 86380 86390 1
528359 99528359 1001 86380 86390 1
528295 99528295 1001 86380 86390 1
528464 99528464 1001 86380 86390 1
529067 99529067 1001 86380 86390 1
529029 99529029 1001 86380 86390 1
528912 99528912 1001 86380 86390 1
529060 99529060 1001 86380 86390 1
529010 99529010 1001 86380 86390 1
529011 99529011 1001 86380 86390 1
529105 99529105 1001 86380 86390 1
529627 99529627 1001 86380 86390 1
529546 99529546 1001 86380 86390 1
529650 99529650 1001 86380 86390 1
529476 99529476 1001 86380 86390 1
529439 99529439 1001 86380 86390 1
529146 99529146 1001 86380 86390 1
529307 99529307 1001 86380 86390 1
529919 99529919 1001 86380 86390 1
529921 99529921 1001 86380 86390 1
529914 99529914 1001 86380 86390 1
529865 99529865 1001 86380 86390 1
530508 99530508 1001 86380 86390 1
530459 99530459 1001 86380 86390 1
530447 99530447 1001 86380 86390 1
530502 99530502 1001 86380 86390 1
530335 99530335 1001 86380 86390 1
530349 99530349 1001 86380 86390 1
530295 99530295 1001 86380 86390 1
529965 99529965 1001 86380 86390 1
529952 99529952 1001 86380 86390 1
530074 99530074 1001 86380 86390 1
530655 99530655 1001 86380 86390 1
530748 99530748 1001 86380 86390 1
530620 99530620 1001 86380 86390 1
530703 99530703 1001 86380 86390 1
530600 99530600 1001 86380 86390 1
531266 99531266 1001 86380 86390 1
531260 99531260 1001 86380 86390 1
531371 99531371 1001 86380 86390 1
531223 99531223 1001 86380 86390 1
531035 99531035 1001 86380 86390 1
531049 99531049 1001 86380 86390 1
531140 99531140 1001 86380 86390 1
530837 99530837 1001 86380 86390 1
530918 99530918 1001 86380 86390 1
530822 99530822 1001 86380 86390 1
531405 99531405 1001 86380 86390 1
531458 99531458 1001 86380 86390 1
532119 99532119 1001 86380 86390 1
532029 99532029 1001 86380 86390 1
532178 99532178 1001 86380 86390 1
532087 99532087 1001 86380 86390 1
532198 99532198 1001 86380 86390 1
532001 99532001 1001 86380 86390 1
531852 99531852 1001 86380 86390 1
531919 99531919 1001 86380 86390 1
531815 99531815 1001 86380 86390 1
531635 99531635 1001 86380 86390 1
531727 99531727 1001 86380 86390 1
532255 99532255 1001 86380 86390 1
532002 99532002 1001 86380 86390 1
532858 99532858 1001 86380 86390 1
532676 99532676 1001 86380 86390 1
532824 99532824 1001 86380 86390 1
532747 99532747 1001 86380 86390 1
532611 99532611 1001 86380 86390 1
532513 99532513 1001 86380 86390 1
533073 99533073 1001 86380 86390 1
533202 99533202 1001 86380 86390 1
533181 99533181 1001 86380 86390 1
533052 99533052 1001 86380 86390 1
533117 99533117 1001 86380 86390 1
533079 99533079 1001 86380 86390 1
533196 99533196 1001 86380 86390 1
533714 99533714 1001 86380 86390 1
533544 99533544 1001 86380 86390 1
533574 99533574 1001 86380 86390 1
533289 99533289 1001 86380 86390 1
533342 99533342 1001 86380 86390 1
533445 99533445 1001 86380 86390 1
533434 99533434 1001 86380 86390 1
533257 99533257 1001 86380 86390 1
533350 99533350 1001 86380 86390 1
533967 99533967 1001 86380 86390 1
533930 99533930 1001 86380 86390 1
534622 99534622 1001 86380 86390 1
534536 99534536 1001 86380 86390 1
534501 99534501 1001 86380 86390 1
534555 99534555 1001 86380 86390 1
534388 99534388 1001 86380 86390 1
534440 99534440 1001 86380 86390 1
534417 99534417 1001 86380 86390 1
534340 99534340 1001 86380 86390 1
534475 99534475 1001 86380 86390 1
534284 99534284 1001 86380 86390 1
534271 99534271 1001 86380 86390 1
534207 99534207 1001 86380 86390 1
534209 99534209 1001 86380 86390 1
534735 99534735 1001 86380 86390 1
534748 99534748 1001 86380 86390 1
534827 99534827 1001 86380 86390 1
534871 99534871 1001 86380 86390 1
535322 99535322 1001 86380 86390 1
535315 99535315 1001 86380 86390 1
535147 99535147 1001 86380 86390 1
535059 99535059 1001 86380 86390 1
535085 99535085 1001 86380 86390 1
534969 99534969 1001 86380 86390 1
535040 99535040 1001 86380 86390 1
535624 99535624 1001 86380 86390 1
535626 99535626 1001 86380 86390 1
535703 99535703 1001 86380 86390 1
535519 99535519 1001 86380 86390 1
536299 99536299 1001 86380 86390 1
536290 99536290 1001 86380 86390 1
536190 99536190 1001 86380 86390 1
536257 99536257 1001 86380 86390 1
536120 99536120 1001 86380 86390 1
536057 99536057 1001 86380 86390 1
536060 99536060 1001 86380 86390 1
536101 99536101 1001 86380 86390 1
535987 99535987 1001 86380 86390 1
536467 99536467 1001 86380 86390 1
536475 99536475 1001 86380 86390 1
537156 99537156 1001 86380 86390 1
536880 99536880 1001 86380 86390 1
536793 99536793 1001 86380 86390 1
536949 99536949 1001 86380 86390 1
536801 99536801 1001 86380 86390 1
536645 99536645 1001 86380 86390 1
536655 99536655 1001 86380 86390 1
537225 99537225 1001 86380 86390 1
537270 99537270 1001 86380 86390 1
537233 99537233 1001 86380 86390 1
537891 99537891 1001 86380 86390 1
537806 99537806 1001 86380 86390 1
537662 99537662 1001 86380 86390 1
537731 99537731 1001 86380 86390 1
537525 99537525 1001 86380 86390 1
537479 99537479 1001 86380 86390 1
537480 99537480 1001 86380 86390 1
537431 99537431 1001 86380 86390 1
538064 99538064 1001 86380 86390 1
538780 99538780 1001 86380 86390 1
538781 99538781 1001 86380 86390 1
538792 99538792 1001 86380 86390 1
538470 99538470 1001 86380 86390 1
538488 99538488 1001 86380 86390 1
538605 99538605 1001 86380 86390 1
538490 99538490 1001 86380 86390 1
538503 99538503 1001 86380 86390 1
538222 99538222 1001 86380 86390 1
538248 99538248 1001 86380 86390 1
538346 99538346 1001 86380 86390 1
538385 99538385 1001 86380 86390 1
539006 99539006 1001 86380 86390 1
538837 99538837 1001 86380 86390 1
539501 99539501 1001 86380 86390 1
539230 99539230 1001 86380 86390 1
539350 99539350 1001 86380 86390 1
539261 99539261 1001 86380 86390 1
539328 99539328 1001 86380 86390 1
539290 99539290 1001 86380 86390 1
539304 99539304 1001 86380 86390 1
539072 99539072 1001 86380 86390 1
539076 99539076 1001 86380 86390 1
539207 99539207 1001 86380 86390 1
539143 99539143 1001 86380 86390 1
539187 99539187 1001 86380 86390 1
539652 99539652 1001 86380 86390 1
540466 99540466 1001 86380 86390 1
540367 99540367 1001 86380 86390 1
540305 99540305 1001 86380 86390 1
540320 99540320 1001 86380 86390 1
540295 99540295 1001 86380 86390 1
540308 99540308 1001 86380 86390 1
540425 99540425 1001 86380 86390 1
540337 99540337 1001 86380 86390 1
540095 99540095 1001 86380 86390 1
540109 99540109 1001 86380 86390 1
540087 99540087 1001 86380 86390 1
540170 99540170 1001 86380 86390 1
539977 99539977 1001 86380 86390 1
539968 99539968 1001 86380 86390 1
540049 99540049 1001 86380 86390 1
539882 99539882 1001 86380 86390 1
540038 99540038 1001 86380 86390 1
539897 99539897 1001 86380 86390 1
540585 99540585 1001 86380 86390 1
540541 99540541 1001 86380 86390 1
541139 99541139 1001 86380 86390 1
541151 99541151 1001 86380 86390 1
540960 99540960 1001 86380 86390 1
541027 99541027 1001 86380 86390 1
540903 99540903 1001 86380 86390 1
540713 99540713 1001 86380 86390 1
540727 99540727 1001 86380 86390 1
540833 99540833 1001 86380 86390 1
540836 99540836 1001 86380 86390 1
540695 99540695 1001 86380 86390 1
540673 99540673 1001 86380 86390 1
541305 99541305 1001 86380 86390 1
541410 99541410 1001 86380 86390 1
542005 99542005 1001 86380 86390 1
542026 99542026 1001 86380 86390 1
542065 99542065 1001 86380 86390 1
541891 99541891 1001 86380 86390 1
541680 99541680 1001 86380 86390 1
541590 99541590 1001 86380 86390 1
541527 99541527 1001 86380 86390 1
541579 99541579 1001 86380 86390 1
541532 99541532 1001 86380 86390 1
542194 99542194 1001 86380 86390 1
542183 99542183 1001 86380 86390 1
542313 99542313 1001 86380 86390 1
542147 99542147 1001 86380 86390 1
542135 99542135 1001 86380 86390 1
542857 99542857 1001 86380 86390 1
542878 99542878 1001 86380 86390 1
542651 99542651 1001 86380 86390 1
542429 99542429 1001 86380 86390 1
542341 99542341 1001 86380 86390 1
542501 99542501 1001 86380 86390 1
543127 99543127 1001 86380 86390 1
543002 99543002 1001 86380 86390 1
543728 99543728 1001 86380 86390 1
543762 99543762 1001 86380 86390 1
543405 99543405 1001 86380 86390 1
543431 99543431 1001 86380 86390 1
543562 99543562 1001 86380 86390 1
543407 99543407 1001 86380 86390 1
543460 99543460 1001 86380 86390 1
543215 99543215 1001 86380 86390 1
543359 99543359 1001 86380 86390 1
543300 99543300 1001 86380 86390 1
543184 99543184 1001 86380 86390 1
543868 99543868 1001 86380 86390 1
543779 99543779 1001 86380 86390 1
544473 99544473 1001 86380 86390 1
544539 99544539 1001 86380 86390 1
544429 99544429 1001 86380 86390 1
544506 99544506 1001 86380 86390 1
544545 99544545 1001 86380 86390 1
544328 99544328 1001 86380 86390 1
544252 99544252 1001 86380 86390 1
544220 99544220 1001 86380 86390 1
544608 99544608 1001 86380 86390 1
544638 99544638 1001 86380 86390 1
544707 99544707 1001 86380 86390 1
544733 99544733 1001 86380 86390 1
402671 782 1001 9000 19077 1
400267 99400267 1001 86380 86390 1
400514 99400514 1001 86380 86390 1
400523 99400523 1001 86380 86390 1
400438 99400438 1001 86380 86390 1
400873 99400873 1001 86380 86390 1
401005 99401005 1001 86380 86390 1
400953 99400953 1001 86380 86390 1
401206 99401206 1001 86380 86390 1
401343 99401343 1001 86380 86390 1
401318 99401318 1001 86380 86390 1
401740 99401740 1001 86380 86390 1
401995 99401995 1001 86380 86390 1
402072 99402072 1001 86380 86390 1
402733 99402733 1001 86380 86390 1
402759 99402759 1001 86380 86390 1
402902 99402902 1001 86380 86390 1
403192 99403192 1001 86380 86390 1
403250 99403250 1001 86380 86390 1
403215 99403215 1001 86380 86390 1
403097 99403097 1001 86380 86390 1
403432 99403432 1001 86380 86390 1
403535 99403535 1001 86380 86390 1
403532 99403532 1001 86380 86390 1
403643 99403643 1001 86380 86390 1
403825 99403825 1001 86380 86390 1
403850 99403850 1001 86380 86390 1
404403 99404403 1001 86380 86390 1
404384 99404384 1001 86380 86390 1
404507 99404507 1001 86380 86390 1
404659 99404659 1001 86380 86390 1
404778 99404778 1001 86380 86390 1
404837 99404837 1001 86380 86390 1
404906 99404906 1001 86380 86390 1
404881 99404881 1001 86380 86390 1
404951 99404951 1001 86380 86390 1
405027 99405027 1001 86380 86390 1
405261 99405261 1001 86380 86390 1
405383 99405383 1001 86380 86390 1
405368 99405368 1001 86380 86390 1
405378 99405378 1001 86380 86390 1
405417 99405417 1001 86380 86390 1
405623 99405623 1001 86380 86390 1
405674 99405674 1001 86380 86390 1
405738 99405738 1001 86380 86390 1
405912 99405912 1001 86380 86390 1
406132 99406132 1001 86380 86390 1
406619 99406619 1001 86380 86390 1
406643 99406643 1001 86380 86390 1
406683 99406683 1001 86380 86390 1
406722 99406722 1001 86380 86390 1
406751 99406751 1001 86380 86390 1
407041 99407041 1001 86380 86390 1
407073 99407073 1001 86380 86390 1
407208 99407208 1001 86380 86390 1
407308 99407308 1001 86380 86390 1
407328 99407328 1001 86380 86390 1
407909 99407909 1001 86380 86390 1
407965 99407965 1001 86380 86390 1
407939 99407939 1001 86380 86390 1
408048 99408048 1001 86380 86390 1
408001 99408001 1001 86380 86390 1
408044 99408044 1001 86380 86390 1
408148 99408148 1001 86380 86390 1
409027 99409027 1001 86380 86390 1
409308 99409308 1001 86380 86390 1
409304 99409304 1001 86380 86390 1
409540 99409540 1001 86380 86390 1
409565 99409565 1001 86380 86390 1
409531 99409531 1001 86380 86390 1
409555 99409555 1001 86380 86390 1
409632 99409632 1001 86380 86390 1
409611 99409611 1001 86380 86390 1
409665 99409665 1001 86380 86390 1
409644 99409644 1001 86380 86390 1
409950 99409950 1001 86380 86390 1
409958 99409958 1001 86380 86390 1
410138 99410138 1001 86380 86390 1
410452 99410452 1001 86380 86390 1
410576 99410576 1001 86380 86390 1
410577 99410577 1001 86380 86390 1
410824 99410824 1001 86380 86390 1
411079 99411079 1001 86380 86390 1
411208 99411208 1001 86380 86390 1
411325 99411325 1001 86380 86390 1
411737 99411737 1001 86380 86390 1
411954 99411954 1001 86380 86390 1
412251 99412251 1001 86380 86390 1
412263 99412263 1001 86380 86390 1
413599 99413599 1001 86380 86390 1
413627 99413627 1001 86380 86390 1
413611 99413611 1001 86380 86390 1
413538 99413538 1001 86380 86390 1
413672 99413672 1001 86380 86390 1
413308 99413308 1001 86380 86390 1
413058 99413058 1001 86380 86390 1
413154 99413154 1001 86380 86390 1
412585 99412585 1001 86380 86390 1
412631 99412631 1001 86380 86390 1
412687 99412687 1001 86380 86390 1
412543 99412543 1001 86380 86390 1
412795 99412795 1001 86380 86390 1
414117 99414117 1001 86380 86390 1
414093 99414093 1001 86380 86390 1
414013 99414013 1001 86380 86390 1
413749 99413749 1001 86380 86390 1
415070 99415070 1001 86380 86390 1
415105 99415105 1001 86380 86390 1
415074 99415074 1001 86380 86390 1
414625 99414625 1001 86380 86390 1
414701 99414701 1001 86380 86390 1
414838 99414838 1001 86380 86390 1
414464 99414464 1001 86380 86390 1
415369 99415369 1001 86380 86390 1
416615 99416615 1001 86380 86390 1
416766 99416766 1001 86380 86390 1
416725 99416725 1001 86380 86390 1
416549 99416549 1001 86380 86390 1
416225 99416225 1001 86380 86390 1
416013 99416013 1001 86380 86390 1
416002 99416002 1001 86380 86390 1
416131 99416131 1001 86380 86390 1
416132 99416132 1001 86380 86390 1
417024 99417024 1001 86380 86390 1
417269 99417269 1001 86380 86390 1
417575 99417575 1001 86380 86390 1
417567 99417567 1001 86380 86390 1
418489 99418489 1001 86380 86390 1
418762 99418762 1001 86380 86390 1
418468 99418468 1001 86380 86390 1
418370 99418370 1001 86380 86390 1
418078 99418078 1001 86380 86390 1
418162 99418162 1001 86380 86390 1
418398 99418398 1001 86380 86390 1
418093 99418093 1001 86380 86390 1
417895 99417895 1001 86380 86390 1
417725 99417725 1001 86380 86390 1
417692 99417692 1001 86380 86390 1
417978 99417978 1001 86380 86390 1
417866 99417866 1001 86380 86390 1
417915 99417915 1001 86380 86390 1
418000 99418000 1001 86380 86390 1
418850 99418850 1001 86380 86390 1
418817 99418817 1001 86380 86390 1
419074 99419074 1001 86380 86390 1
420208 99420208 1001 86380 86390 1
420092 99420092 1001 86380 86390 1
419971 99419971 1001 86380 86390 1
419986 99419986 1001 86380 86390 1
420044 99420044 1001 86380 86390 1
419866 99419866 1001 86380 86390 1
419900 99419900 1001 86380 86390 1
419410 99419410 1001 86380 86390 1
419431 99419431 1001 86380 86390 1
419217 99419217 1001 86380 86390 1
419463 99419463 1001 86380 86390 1
419445 99419445 1001 86380 86390 1
419512 99419512 1001 86380 86390 1
420833 99420833 1001 86380 86390 1
420481 99420481 1001 86380 86390 1
420507 99420507 1001 86380 86390 1
420690 99420690 1001 86380 86390 1
420830 99420830 1001 86380 86390 1
422048 99422048 1001 86380 86390 1
421938 99421938 1001 86380 86390 1
421629 99421629 1001 86380 86390 1
420866 99420866 1001 86380 86390 1
420883 99420883 1001 86380 86390 1
422293 99422293 1001 86380 86390 1
423608 99423608 1001 86380 86390 1
423521 99423521 1001 86380 86390 1
423422 99423422 1001 86380 86390 1
423525 99423525 1001 86380 86390 1
423128 99423128 1001 86380 86390 1
423297 99423297 1001 86380 86390 1
422979 99422979 1001 86380 86390 1
422854 99422854 1001 86380 86390 1
423825 99423825 1001 86380 86390 1
423845 99423845 1001 86380 86390 1
423777 99423777 1001 86380 86390 1
423995 99423995 1001 86380 86390 1
424030 99424030 1001 86380 86390 1
425337 99425337 1001 86380 86390 1
425260 99425260 1001 86380 86390 1
425237 99425237 1001 86380 86390 1
425189 99425189 1001 86380 86390 1
424957 99424957 1001 86380 86390 1
424593 99424593 1001 86380 86390 1
424598 99424598 1001 86380 86390 1
424946 99424946 1001 86380 86390 1
424902 99424902 1001 86380 86390 1
424389 99424389 1001 86380 86390 1
424246 99424246 1001 86380 86390 1
424298 99424298 1001 86380 86390 1
424374 99424374 1001 86380 86390 1
424586 99424586 1001 86380 86390 1
424408 99424408 1001 86380 86390 1
425499 99425499 1001 86380 86390 1
425539 99425539 1001 86380 86390 1
425396 99425396 1001 86380 86390 1
425578 99425578 1001 86380 86390 1
426912 99426912 1001 86380 86390 1
426765 99426765 1001 86380 86390 1
427119 99427119 1001 86380 86390 1
427016 99427016 1001 86380 86390 1
426957 99426957 1001 86380 86390 1
426890 99426890 1001 86380 86390 1
426522 99426522 1001 86380 86390 1
426453 99426453 1001 86380 86390 1
426566 99426566 1001 86380 86390 1
426187 99426187 1001 86380 86390 1
426051 99426051 1001 86380 86390 1
426171 99426171 1001 86380 86390 1
427134 99427134 1001 86380 86390 1
428374 99428374 1001 86380 86390 1
428732 99428732 1001 86380 86390 1
428319 99428319 1001 86380 86390 1
428217 99428217 1001 86380 86390 1
428304 99428304 1001 86380 86390 1
427901 99427901 1001 86380 86390 1
427805 99427805 1001 86380 86390 1
427819 99427819 1001 86380 86390 1
428840 99428840 1001 86380 86390 1
429159 99429159 1001 86380 86390 1
428974 99428974 1001 86380 86390 1
428892 99428892 1001 86380 86390 1
430373 99430373 1001 86380 86390 1
430319 99430319 1001 86380 86390 1
430266 99430266 1001 86380 86390 1
430092 99430092 1001 86380 86390 1
430240 99430240 1001 86380 86390 1
429689 99429689 1001 86380 86390 1
429909 99429909 1001 86380 86390 1
429888 99429888 1001 86380 86390 1
429911 99429911 1001 86380 86390 1
429527 99429527 1001 86380 86390 1
429298 99429298 1001 86380 86390 1
429303 99429303 1001 86380 86390 1
429428 99429428 1001 86380 86390 1
429520 99429520 1001 86380 86390 1
430509 99430509 1001 86380 86390 1
430579 99430579 1001 86380 86390 1
430436 99430436 1001 86380 86390 1
430407 99430407 1001 86380 86390 1
430449 99430449 1001 86380 86390 1
430453 99430453 1001 86380 86390 1
430422 99430422 1001 86380 86390 1
431782 99431782 1001 86380 86390 1
431512 99431512 1001 86380 86390 1
431240 99431240 1001 86380 86390 1
431176 99431176 1001 86380 86390 1
430836 99430836 1001 86380 86390 1
432224 99432224 1001 86380 86390 1
432349 99432349 1001 86380 86390 1
432154 99432154 1001 86380 86390 1
432326 99432326 1001 86380 86390 1
432128 99432128 1001 86380 86390 1
433660 99433660 1001 86380 86390 1
433661 99433661 1001 86380 86390 1
433403 99433403 1001 86380 86390 1
433457 99433457 1001 86380 86390 1
432985 99432985 1001 86380 86390 1
433261 99433261 1001 86380 86390 1
432980 99432980 1001 86380 86390 1
433235 99433235 1001 86380 86390 1
432562 99432562 1001 86380 86390 1
432802 99432802 1001 86380 86390 1
432838 99432838 1001 86380 86390 1
434011 99434011 1001 86380 86390 1
434032 99434032 1001 86380 86390 1
433771 99433771 1001 86380 86390 1
433960 99433960 1001 86380 86390 1
434016 99434016 1001 86380 86390 1
435039 99435039 1001 86380 86390 1
435000 99435000 1001 86380 86390 1
434972 99434972 1001 86380 86390 1
434885 99434885 1001 86380 86390 1
434984 99434984 1001 86380 86390 1
434997 99434997 1001 86380 86390 1
434241 99434241 1001 86380 86390 1
434390 99434390 1001 86380 86390 1
435739 99435739 1001 86380 86390 1
435692 99435692 1001 86380 86390 1
435887 99435887 1001 86380 86390 1
437033 99437033 1001 86380 86390 1
436598 99436598 1001 86380 86390 1
436297 99436297 1001 86380 86390 1
436324 99436324 1001 86380 86390 1
435962 99435962 1001 86380 86390 1
436055 99436055 1001 86380 86390 1
436028 99436028 1001 86380 86390 1
436335 99436335 1001 86380 86390 1
437321 99437321 1001 86380 86390 1
300104 99300104 1001 86380 86390 1
300653 99300653 1001 86380 86390 1
300622 99300622 1001 86380 86390 1
300610 99300610 1001 86380 86390 1
300718 99300718 1001 86380 86390 1
300650 99300650 1001 86380 86390 1
300368 99300368 1001 86380 86390 1
300490 99300490 1001 86380 86390 1
300351 99300351 1001 86380 86390 1
300467 99300467 1001 86380 86390 1
300354 99300354 1001 86380 86390 1
300445 99300445 1001 86380 86390 1
300227 99300227 1001 86380 86390 1
300168 99300168 1001 86380 86390 1
300782 99300782 1001 86380 86390 1
300795 99300795 1001 86380 86390 1
300860 99300860 1001 86380 86390 1
300827 99300827 1001 86380 86390 1
301444 99301444 1001 86380 86390 1
301472 99301472 1001 86380 86390 1
301233 99301233 1001 86380 86390 1
301301 99301301 1001 86380 86390 1
301238 99301238 1001 86380 86390 1
301201 99301201 1001 86380 86390 1
301189 99301189 1001 86380 86390 1
301267 99301267 1001 86380 86390 1
300948 99300948 1001 86380 86390 1
301055 99301055 1001 86380 86390 1
301094 99301094 1001 86380 86390 1
301108 99301108 1001 86380 86390 1
301110 99301110 1001 86380 86390 1
300997 99300997 1001 86380 86390 1
301670 99301670 1001 86380 86390 1
301619 99301619 1001 86380 86390 1
301660 99301660 1001 86380 86390 1
301718 99301718 1001 86380 86390 1
302180 99302180 1001 86380 86390 1
302273 99302273 1001 86380 86390 1
301994 99301994 1001 86380 86390 1
302150 99302150 1001 86380 86390 1
302155 99302155 1001 86380 86390 1
301978 99301978 1001 86380 86390 1
302095 99302095 1001 86380 86390 1
302149 99302149 1001 86380 86390 1
301792 99301792 1001 86380 86390 1
301914 99301914 1001 86380 86390 1
301915 99301915 1001 86380 86390 1
302430 99302430 1001 86380 86390 1
302445 99302445 1001 86380 86390 1
302497 99302497 1001 86380 86390 1
302554 99302554 1001 86380 86390 1
303041 99303041 1001 86380 86390 1
303159 99303159 1001 86380 86390 1
302950 99302950 1001 86380 86390 1
302958 99302958 1001 86380 86390 1
302829 99302829 1001 86380 86390 1
302638 99302638 1001 86380 86390 1
302651 99302651 1001 86380 86390 1
302613 99302613 1001 86380 86390 1
302758 99302758 1001 86380 86390 1
302779 99302779 1001 86380 86390 1
302741 99302741 1001 86380 86390 1
303231 99303231 1001 86380 86390 1
303401 99303401 1001 86380 86390 1
302795 99302795 1001 86380 86390 1
303376 99303376 1001 86380 86390 1
303301 99303301 1001 86380 86390 1
303984 99303984 1001 86380 86390 1
304007 99304007 1001 86380 86390 1
303976 99303976 1001 86380 86390 1
303977 99303977 1001 86380 86390 1
303662 99303662 1001 86380 86390 1
303756 99303756 1001 86380 86390 1
303821 99303821 1001 86380 86390 1
303747 99303747 1001 86380 86390 1
303439 99303439 1001 86380 86390 1
303441 99303441 1001 86380 86390 1
303519 99303519 1001 86380 86390 1
303562 99303562 1001 86380 86390 1
303487 99303487 1001 86380 86390 1
303515 99303515 1001 86380 86390 1
303593 99303593 1001 86380 86390 1
304199 99304199 1001 86380 86390 1
304150 99304150 1001 86380 86390 1
304230 99304230 1001 86380 86390 1
304183 99304183 1001 86380 86390 1
304822 99304822 1001 86380 86390 1
304824 99304824 1001 86380 86390 1
304661 99304661 1001 86380 86390 1
304686 99304686 1001 86380 86390 1
304738 99304738 1001 86380 86390 1
304844 99304844 1001 86380 86390 1
304753 99304753 1001 86380 86390 1
304754 99304754 1001 86380 86390 1
304539 99304539 1001 86380 86390 1
304477 99304477 1001 86380 86390 1
304517 99304517 1001 86380 86390 1
304494 99304494 1001 86380 86390 1
304549 99304549 1001 86380 86390 1
304278 99304278 1001 86380 86390 1
304297 99304297 1001 86380 86390 1
304285 99304285 1001 86380 86390 1
305019 99305019 1001 86380 86390 1
305062 99305062 1001 86380 86390 1
305668 99305668 1001 86380 86390 1
305499 99305499 1001 86380 86390 1
305515 99305515 1001 86380 86390 1
305350 99305350 1001 86380 86390 1
305391 99305391 1001 86380 86390 1
305346 99305346 1001 86380 86390 1
305116 99305116 1001 86380 86390 1
305091 99305091 1001 86380 86390 1
305208 99305208 1001 86380 86390 1
305131 99305131 1001 86380 86390 1
500060 99500060 1001 86380 86390 1
500686 99500686 1001 86380 86390 1
500662 99500662 1001 86380 86390 1
500558 99500558 1001 86380 86390 1
500522 99500522 1001 86380 86390 1
500526 99500526 1001 86380 86390 1
500300 99500300 1001 86380 86390 1
500320 99500320 1001 86380 86390 1
500216 99500216 1001 86380 86390 1
500993 99500993 1001 86380 86390 1
500838 99500838 1001 86380 86390 1
500988 99500988 1001 86380 86390 1
500899 99500899 1001 86380 86390 1
501016 99501016 1001 86380 86390 1
500849 99500849 1001 86380 86390 1
501609 99501609 1001 86380 86390 1
501615 99501615 1001 86380 86390 1
501516 99501516 1001 86380 86390 1
501452 99501452 1001 86380 86390 1
501137 99501137 1001 86380 86390 1
501168 99501168 1001 86380 86390 1
501722 99501722 1001 86380 86390 1
501829 99501829 1001 86380 86390 1
502303 99502303 1001 86380 86390 1
502396 99502396 1001 86380 86390 1
502131 99502131 1001 86380 86390 1
502047 99502047 1001 86380 86390 1
502496 99502496 1001 86380 86390 1
502652 99502652 1001 86380 86390 1
503205 99503205 1001 86380 86390 1
503279 99503279 1001 86380 86390 1
503211 99503211 1001 86380 86390 1
503024 99503024 1001 86380 86390 1
503063 99503063 1001 86380 86390 1
502980 99502980 1001 86380 86390 1
503006 99503006 1001 86380 86390 1
502878 99502878 1001 86380 86390 1
502857 99502857 1001 86380 86390 1
502784 99502784 1001 86380 86390 1
503473 99503473 1001 86380 86390 1
503397 99503397 1001 86380 86390 1
503323 99503323 1001 86380 86390 1
503311 99503311 1001 86380 86390 1
503979 99503979 1001 86380 86390 1
503539 99503539 1001 86380 86390 1
503513 99503513 1001 86380 86390 1
503580 99503580 1001 86380 86390 1
503503 99503503 1001 86380 86390 1
503914 99503914 1001 86380 86390 1
504210 99504210 1001 86380 86390 1
504122 99504122 1001 86380 86390 1
504242 99504242 1001 86380 86390 1
504793 99504793 1001 86380 86390 1
504858 99504858 1001 86380 86390 1
504755 99504755 1001 86380 86390 1
504933 99504933 1001 86380 86390 1
504739 99504739 1001 86380 86390 1
504733 99504733 1001 86380 86390 1
504418 99504418 1001 86380 86390 1
504358 99504358 1001 86380 86390 1
504463 99504463 1001 86380 86390 1
504515 99504515 1001 86380 86390 1
504324 99504324 1001 86380 86390 1
504977 99504977 1001 86380 86390 1
505671 99505671 1001 86380 86390 1
505723 99505723 1001 86380 86390 1
505638 99505638 1001 86380 86390 1
505716 99505716 1001 86380 86390 1
505718 99505718 1001 86380 86390 1
505628 99505628 1001 86380 86390 1
505387 99505387 1001 86380 86390 1
505536 99505536 1001 86380 86390 1
505511 99505511 1001 86380 86390 1
505242 99505242 1001 86380 86390 1
505195 99505195 1001 86380 86390 1
505234 99505234 1001 86380 86390 1
505807 99505807 1001 86380 86390 1
505950 99505950 1001 86380 86390 1
505912 99505912 1001 86380 86390 1
505883 99505883 1001 86380 86390 1
506455 99506455 1001 86380 86390 1
506469 99506469 1001 86380 86390 1
506420 99506420 1001 86380 86390 1
506473 99506473 1001 86380 86390 1
506303 99506303 1001 86380 86390 1
506015 99506015 1001 86380 86390 1
505985 99505985 1001 86380 86390 1
506180 99506180 1001 86380 86390 1
505987 99505987 1001 86380 86390 1
506716 99506716 1001 86380 86390 1
507394 99507394 1001 86380 86390 1
507254 99507254 1001 86380 86390 1
507182 99507182 1001 86380 86390 1
507134 99507134 1001 86380 86390 1
507186 99507186 1001 86380 86390 1
507110 99507110 1001 86380 86390 1
506854 99506854 1001 86380 86390 1
506818 99506818 1001 86380 86390 1
506899 99506899 1001 86380 86390 1
506967 99506967 1001 86380 86390 1
507627 99507627 1001 86380 86390 1
507485 99507485 1001 86380 86390 1
506802 99506802 1001 86380 86390 1
507432 99507432 1001 86380 86390 1
508218 99508218 1001 86380 86390 1
508176 99508176 1001 86380 86390 1
508242 99508242 1001 86380 86390 1
507953 99507953 1001 86380 86390 1
507986 99507986 1001 86380 86390 1
507950 99507950 1001 86380 86390 1
507873 99507873 1001 86380 86390 1
507693 99507693 1001 86380 86390 1
507643 99507643 1001 86380 86390 1
507777 99507777 1001 86380 86390 1
507821 99507821 1001 86380 86390 1
508289 99508289 1001 86380 86390 1
508986 99508986 1001 86380 86390 1
509016 99509016 1001 86380 86390 1
509054 99509054 1001 86380 86390 1
509059 99509059 1001 86380 86390 1
508904 99508904 1001 86380 86390 1
509035 99509035 1001 86380 86390 1
508907 99508907 1001 86380 86390 1
508730 99508730 1001 86380 86390 1
508860 99508860 1001 86380 86390 1
508836 99508836 1001 86380 86390 1
508539 99508539 1001 86380 86390 1
508542 99508542 1001 86380 86390 1
509171 99509171 1001 86380 86390 1
509722 99509722 1001 86380 86390 1
509849 99509849 1001 86380 86390 1
509671 99509671 1001 86380 86390 1
509635 99509635 1001 86380 86390 1
509679 99509679 1001 86380 86390 1
509474 99509474 1001 86380 86390 1
509349 99509349 1001 86380 86390 1
509314 99509314 1001 86380 86390 1
509914 99509914 1001 86380 86390 1
509946 99509946 1001 86380 86390 1
510590 99510590 1001 86380 86390 1
510617 99510617 1001 86380 86390 1
510567 99510567 1001 86380 86390 1
510366 99510366 1001 86380 86390 1
510513 99510513 1001 86380 86390 1
510477 99510477 1001 86380 86390 1
510276 99510276 1001 86380 86390 1
510163 99510163 1001 86380 86390 1
510293 99510293 1001 86380 86390 1
510229 99510229 1001 86380 86390 1
511373 99511373 1001 86380 86390 1
511355 99511355 1001 86380 86390 1
511446 99511446 1001 86380 86390 1
511511 99511511 1001 86380 86390 1
511422 99511422 1001 86380 86390 1
511449 99511449 1001 86380 86390 1
511193 99511193 1001 86380 86390 1
511181 99511181 1001 86380 86390 1
511208 99511208 1001 86380 86390 1
511198 99511198 1001 86380 86390 1
511237 99511237 1001 86380 86390 1
511292 99511292 1001 86380 86390 1
511332 99511332 1001 86380 86390 1
511151 99511151 1001 86380 86390 1
511307 99511307 1001 86380 86390 1
510998 99510998 1001 86380 86390 1
510947 99510947 1001 86380 86390 1
511051 99511051 1001 86380 86390 1
510968 99510968 1001 86380 86390 1
510943 99510943 1001 86380 86390 1
510995 99510995 1001 86380 86390 1
510996 99510996 1001 86380 86390 1
511628 99511628 1001 86380 86390 1
511556 99511556 1001 86380 86390 1
511635 99511635 1001 86380 86390 1
511650 99511650 1001 86380 86390 1
511755 99511755 1001 86380 86390 1
512264 99512264 1001 86380 86390 1
512046 99512046 1001 86380 86390 1
512052 99512052 1001 86380 86390 1
512040 99512040 1001 86380 86390 1
512131 99512131 1001 86380 86390 1
511991 99511991 1001 86380 86390 1
511784 99511784 1001 86380 86390 1
511888 99511888 1001 86380 86390 1
511801 99511801 1001 86380 86390 1
511794 99511794 1001 86380 86390 1
511938 99511938 1001 86380 86390 1
512563 99512563 1001 86380 86390 1
512525 99512525 1001 86380 86390 1
512451 99512451 1001 86380 86390 1
513144 99513144 1001 86380 86390 1
513015 99513015 1001 86380 86390 1
513184 99513184 1001 86380 86390 1
513059 99513059 1001 86380 86390 1
513072 99513072 1001 86380 86390 1
512834 99512834 1001 86380 86390 1
512835 99512835 1001 86380 86390 1
512598 99512598 1001 86380 86390 1
512694 99512694 1001 86380 86390 1
512707 99512707 1001 86380 86390 1
512720 99512720 1001 86380 86390 1
513321 99513321 1001 86380 86390 1
513312 99513312 1001 86380 86390 1
513403 99513403 1001 86380 86390 1
513223 99513223 1001 86380 86390 1
513227 99513227 1001 86380 86390 1
513864 99513864 1001 86380 86390 1
514000 99514000 1001 86380 86390 1
513833 99513833 1001 86380 86390 1
513949 99513949 1001 86380 86390 1
513836 99513836 1001 86380 86390 1
513887 99513887 1001 86380 86390 1
513660 99513660 1001 86380 86390 1
513477 99513477 1001 86380 86390 1
514203 99514203 1001 86380 86390 1
514131 99514131 1001 86380 86390 1
514691 99514691 1001 86380 86390 1
514626 99514626 1001 86380 86390 1
514639 99514639 1001 86380 86390 1
514549 99514549 1001 86380 86390 1
514500 99514500 1001 86380 86390 1
514304 99514304 1001 86380 86390 1
514346 99514346 1001 86380 86390 1
514245 99514245 1001 86380 86390 1
515482 99515482 1001 86380 86390 1
515301 99515301 1001 86380 86390 1
515341 99515341 1001 86380 86390 1
515320 99515320 1001 86380 86390 1
515309 99515309 1001 86380 86390 1
515259 99515259 1001 86380 86390 1
515171 99515171 1001 86380 86390 1
515249 99515249 1001 86380 86390 1
515109 99515109 1001 86380 86390 1
515148 99515148 1001 86380 86390 1
515099 99515099 1001 86380 86390 1
515126 99515126 1001 86380 86390 1
516394 99516394 1001 86380 86390 1
516319 99516319 1001 86380 86390 1
516257 99516257 1001 86380 86390 1
516234 99516234 1001 86380 86390 1
516174 99516174 1001 86380 86390 1
516035 99516035 1001 86380 86390 1
515973 99515973 1001 86380 86390 1
515922 99515922 1001 86380 86390 1
516055 99516055 1001 86380 86390 1
516611 99516611 1001 86380 86390 1
516705 99516705 1001 86380 86390 1
516545 99516545 1001 86380 86390 1
517213 99517213 1001 86380 86390 1
517041 99517041 1001 86380 86390 1
517084 99517084 1001 86380 86390 1
517111 99517111 1001 86380 86390 1
517099 99517099 1001 86380 86390 1
517113 99517113 1001 86380 86390 1
517050 99517050 1001 86380 86390 1
517078 99517078 1001 86380 86390 1
516948 99516948 1001 86380 86390 1
516832 99516832 1001 86380 86390 1
516824 99516824 1001 86380 86390 1
516787 99516787 1001 86380 86390 1
516827 99516827 1001 86380 86390 1
516815 99516815 1001 86380 86390 1
516894 99516894 1001 86380 86390 1
517532 99517532 1001 86380 86390 1
517432 99517432 1001 86380 86390 1
517995 99517995 1001 86380 86390 1
518049 99518049 1001 86380 86390 1
518105 99518105 1001 86380 86390 1
518057 99518057 1001 86380 86390 1
517934 99517934 1001 86380 86390 1
517823 99517823 1001 86380 86390 1
517917 99517917 1001 86380 86390 1
517582 99517582 1001 86380 86390 1
517576 99517576 1001 86380 86390 1
517668 99517668 1001 86380 86390 1
518185 99518185 1001 86380 86390 1
518337 99518337 1001 86380 86390 1
518646 99518646 1001 86380 86390 1
518648 99518648 1001 86380 86390 1
518585 99518585 1001 86380 86390 1
518612 99518612 1001 86380 86390 1
518678 99518678 1001 86380 86390 1
518418 99518418 1001 86380 86390 1
519673 99519673 1001 86380 86390 1
519726 99519726 1001 86380 86390 1
519611 99519611 1001 86380 86390 1
519414 99519414 1001 86380 86390 1
519469 99519469 1001 86380 86390 1
519426 99519426 1001 86380 86390 1
519201 99519201 1001 86380 86390 1
520011 99520011 1001 86380 86390 1
519883 99519883 1001 86380 86390 1
520486 99520486 1001 86380 86390 1
520598 99520598 1001 86380 86390 1
520358 99520358 1001 86380 86390 1
520297 99520297 1001 86380 86390 1
520427 99520427 1001 86380 86390 1
520215 99520215 1001 86380 86390 1
520177 99520177 1001 86380 86390 1
520038 99520038 1001 86380 86390 1
520211 99520211 1001 86380 86390 1
521338 99521338 1001 86380 86390 1
521275 99521275 1001 86380 86390 1
521418 99521418 1001 86380 86390 1
521225 99521225 1001 86380 86390 1
521148 99521148 1001 86380 86390 1
521125 99521125 1001 86380 86390 1
520951 99520951 1001 86380 86390 1
520919 99520919 1001 86380 86390 1
521528 99521528 1001 86380 86390 1
521543 99521543 1001 86380 86390 1
521600 99521600 1001 86380 86390 1
522153 99522153 1001 86380 86390 1
522243 99522243 1001 86380 86390 1
522145 99522145 1001 86380 86390 1
522223 99522223 1001 86380 86390 1
522249 99522249 1001 86380 86390 1
521881 99521881 1001 86380 86390 1
521940 99521940 1001 86380 86390 1
522044 99522044 1001 86380 86390 1
521868 99521868 1001 86380 86390 1
521687 99521687 1001 86380 86390 1
522409 99522409 1001 86380 86390 1
522372 99522372 1001 86380 86390 1
522378 99522378 1001 86380 86390 1
522495 99522495 1001 86380 86390 1
523003 99523003 1001 86380 86390 1
522965 99522965 1001 86380 86390 1
522794 99522794 1001 86380 86390 1
522666 99522666 1001 86380 86390 1
522538 99522538 1001 86380 86390 1
522633 99522633 1001 86380 86390 1
522572 99522572 1001 86380 86390 1
522573 99522573 1001 86380 86390 1
522561 99522561 1001 86380 86390 1
523159 99523159 1001 86380 86390 1
523174 99523174 1001 86380 86390 1
523127 99523127 1001 86380 86390 1
523619 99523619 1001 86380 86390 1
523608 99523608 1001 86380 86390 1
523609 99523609 1001 86380 86390 1
523481 99523481 1001 86380 86390 1
523354 99523354 1001 86380 86390 1
524117 99524117 1001 86380 86390 1
524724 99524724 1001 86380 86390 1
524755 99524755 1001 86380 86390 1
524384 99524384 1001 86380 86390 1
524462 99524462 1001 86380 86390 1
524373 99524373 1001 86380 86390 1
524455 99524455 1001 86380 86390 1
524309 99524309 1001 86380 86390 1
524240 99524240 1001 86380 86390 1
524936 99524936 1001 86380 86390 1
524874 99524874 1001 86380 86390 1
524566 99524566 1001 86380 86390 1
524779 99524779 1001 86380 86390 1
525510 99525510 1001 86380 86390 1
525493 99525493 1001 86380 86390 1
525532 99525532 1001 86380 86390 1
525263 99525263 1001 86380 86390 1
525199 99525199 1001 86380 86390 1
525381 99525381 1001 86380 86390 1
525317 99525317 1001 86380 86390 1
525242 99525242 1001 86380 86390 1
525081 99525081 1001 86380 86390 1
525133 99525133 1001 86380 86390 1
524991 99524991 1001 86380 86390 1
525103 99525103 1001 86380 86390 1
525026 99525026 1001 86380 86390 1
525001 99525001 1001 86380 86390 1
525608 99525608 1001 86380 86390 1
525609 99525609 1001 86380 86390 1
525770 99525770 1001 86380 86390 1
526243 99526243 1001 86380 86390 1
526342 99526342 1001 86380 86390 1
526153 99526153 1001 86380 86390 1
526180 99526180 1001 86380 86390 1
526564 99526564 1001 86380 86390 1
526440 99526440 1001 86380 86390 1
526558 99526558 1001 86380 86390 1
527234 99527234 1001 86380 86390 1
527145 99527145 1001 86380 86390 1
527008 99527008 1001 86380 86390 1
526680 99526680 1001 86380 86390 1
526747 99526747 1001 86380 86390 1
526698 99526698 1001 86380 86390 1
526724 99526724 1001 86380 86390 1
526751 99526751 1001 86380 86390 1
526768 99526768 1001 86380 86390 1
526796 99526796 1001 86380 86390 1
527288 99527288 1001 86380 86390 1
527362 99527362 1001 86380 86390 1
528074 99528074 1001 86380 86390 1
528040 99528040 1001 86380 86390 1
527890 99527890 1001 86380 86390 1
527809 99527809 1001 86380 86390 1
527761 99527761 1001 86380 86390 1
527638 99527638 1001 86380 86390 1
527615 99527615 1001 86380 86390 1
527553 99527553 1001 86380 86390 1
528095 99528095 1001 86380 86390 1
528264 99528264 1001 86380 86390 1
528826 99528826 1001 86380 86390 1
528856 99528856 1001 86380 86390 1
528715 99528715 1001 86380 86390 1
528770 99528770 1001 86380 86390 1
528837 99528837 1001 86380 86390 1
528595 99528595 1001 86380 86390 1
528463 99528463 1001 86380 86390 1
528312 99528312 1001 86380 86390 1
528455 99528455 1001 86380 86390 1
528352 99528352 1001 86380 86390 1
528329 99528329 1001 86380 86390 1
528317 99528317 1001 86380 86390 1
528951 99528951 1001 86380 86390 1
528921 99528921 1001 86380 86390 1
529640 99529640 1001 86380 86390 1
529583 99529583 1001 86380 86390 1
529341 99529341 1001 86380 86390 1
529457 99529457 1001 86380 86390 1
529472 99529472 1001 86380 86390 1
529387 99529387 1001 86380 86390 1
529326 99529326 1001 86380 86390 1
529160 99529160 1001 86380 86390 1
529844 99529844 1001 86380 86390 1
529755 99529755 1001 86380 86390 1
530417 99530417 1001 86380 86390 1
530484 99530484 1001 86380 86390 1
530461 99530461 1001 86380 86390 1
530500 99530500 1001 86380 86390 1
530284 99530284 1001 86380 86390 1
530185 99530185 1001 86380 86390 1
530173 99530173 1001 86380 86390 1
530217 99530217 1001 86380 86390 1
530012 99530012 1001 86380 86390 1
530004 99530004 1001 86380 86390 1
530018 99530018 1001 86380 86390 1
530112 99530112 1001 86380 86390 1
530709 99530709 1001 86380 86390 1
531280 99531280 1001 86380 86390 1
531289 99531289 1001 86380 86390 1
531107 99531107 1001 86380 86390 1
531120 99531120 1001 86380 86390 1
531005 99531005 1001 86380 86390 1
530902 99530902 1001 86380 86390 1
530773 99530773 1001 86380 86390 1
530827 99530827 1001 86380 86390 1
531404 99531404 1001 86380 86390 1
531561 99531561 1001 86380 86390 1
531407 99531407 1001 86380 86390 1
531421 99531421 1001 86380 86390 1
531565 99531565 1001 86380 86390 1
531412 99531412 1001 86380 86390 1
532028 99532028 1001 86380 86390 1
532162 99532162 1001 86380 86390 1
532194 99532194 1001 86380 86390 1
531898 99531898 1001 86380 86390 1
531874 99531874 1001 86380 86390 1
531939 99531939 1001 86380 86390 1
531875 99531875 1001 86380 86390 1
531940 99531940 1001 86380 86390 1
531842 99531842 1001 86380 86390 1
531869 99531869 1001 86380 86390 1
531599 99531599 1001 86380 86390 1
531720 99531720 1001 86380 86390 1
532278 99532278 1001 86380 86390 1
532969 99532969 1001 86380 86390 1
532895 99532895 1001 86380 86390 1
532875 99532875 1001 86380 86390 1
532901 99532901 1001 86380 86390 1
532685 99532685 1001 86380 86390 1
532817 99532817 1001 86380 86390 1
532651 99532651 1001 86380 86390 1
532544 99532544 1001 86380 86390 1
532609 99532609 1001 86380 86390 1
533070 99533070 1001 86380 86390 1
533058 99533058 1001 86380 86390 1
533136 99533136 1001 86380 86390 1
533113 99533113 1001 86380 86390 1
533141 99533141 1001 86380 86390 1
533826 99533826 1001 86380 86390 1
533707 99533707 1001 86380 86390 1
533764 99533764 1001 86380 86390 1
533765 99533765 1001 86380 86390 1
533419 99533419 1001 86380 86390 1
533421 99533421 1001 86380 86390 1
533365 99533365 1001 86380 86390 1
533921 99533921 1001 86380 86390 1
533991 99533991 1001 86380 86390 1
533879 99533879 1001 86380 86390 1
533905 99533905 1001 86380 86390 1
533867 99533867 1001 86380 86390 1
534416 99534416 1001 86380 86390 1
534394 99534394 1001 86380 86390 1
534115 99534115 1001 86380 86390 1
534193 99534193 1001 86380 86390 1
534090 99534090 1001 86380 86390 1
534194 99534194 1001 86380 86390 1
534104 99534104 1001 86380 86390 1
534132 99534132 1001 86380 86390 1
534067 99534067 1001 86380 86390 1
534778 99534778 1001 86380 86390 1
534793 99534793 1001 86380 86390 1
535425 99535425 1001 86380 86390 1
535407 99535407 1001 86380 86390 1
535293 99535293 1001 86380 86390 1
535152 99535152 1001 86380 86390 1
535140 99535140 1001 86380 86390 1
535101 99535101 1001 86380 86390 1
534983 99534983 1001 86380 86390 1
534945 99534945 1001 86380 86390 1
534963 99534963 1001 86380 86390 1
534898 99534898 1001 86380 86390 1
535686 99535686 1001 86380 86390 1
536183 99536183 1001 86380 86390 1
536287 99536287 1001 86380 86390 1
536150 99536150 1001 86380 86390 1
536256 99536256 1001 86380 86390 1
536118 99536118 1001 86380 86390 1
536070 99536070 1001 86380 86390 1
536083 99536083 1001 86380 86390 1
535993 99535993 1001 86380 86390 1
536087 99536087 1001 86380 86390 1
535961 99535961 1001 86380 86390 1
535924 99535924 1001 86380 86390 1
535759 99535759 1001 86380 86390 1
535721 99535721 1001 86380 86390 1
535739 99535739 1001 86380 86390 1
536363 99536363 1001 86380 86390 1
536390 99536390 1001 86380 86390 1
536482 99536482 1001 86380 86390 1
536444 99536444 1001 86380 86390 1
536354 99536354 1001 86380 86390 1
536473 99536473 1001 86380 86390 1
536539 99536539 1001 86380 86390 1
537038 99537038 1001 86380 86390 1
536987 99536987 1001 86380 86390 1
536981 99536981 1001 86380 86390 1
536957 99536957 1001 86380 86390 1
536869 99536869 1001 86380 86390 1
536952 99536952 1001 86380 86390 1
536914 99536914 1001 86380 86390 1
536850 99536850 1001 86380 86390 1
536585 99536585 1001 86380 86390 1
537276 99537276 1001 86380 86390 1
537264 99537264 1001 86380 86390 1
537282 99537282 1001 86380 86390 1
537847 99537847 1001 86380 86390 1
537667 99537667 1001 86380 86390 1
537607 99537607 1001 86380 86390 1
537401 99537401 1001 86380 86390 1
538101 99538101 1001 86380 86390 1
538673 99538673 1001 86380 86390 1
538729 99538729 1001 86380 86390 1
538742 99538742 1001 86380 86390 1
538768 99538768 1001 86380 86390 1
538790 99538790 1001 86380 86390 1
538600 99538600 1001 86380 86390 1
538432 99538432 1001 86380 86390 1
538499 99538499 1001 86380 86390 1
538568 99538568 1001 86380 86390 1
538478 99538478 1001 86380 86390 1
538197 99538197 1001 86380 86390 1
538302 99538302 1001 86380 86390 1
538218 99538218 1001 86380 86390 1
538878 99538878 1001 86380 86390 1
538922 99538922 1001 86380 86390 1
538911 99538911 1001 86380 86390 1
538820 99538820 1001 86380 86390 1
538979 99538979 1001 86380 86390 1
539514 99539514 1001 86380 86390 1
539610 99539610 1001 86380 86390 1
539546 99539546 1001 86380 86390 1
539358 99539358 1001 86380 86390 1
539351 99539351 1001 86380 86390 1
539390 99539390 1001 86380 86390 1
539300 99539300 1001 86380 86390 1
539061 99539061 1001 86380 86390 1
539100 99539100 1001 86380 86390 1
539191 99539191 1001 86380 86390 1
539127 99539127 1001 86380 86390 1
539141 99539141 1001 86380 86390 1
539783 99539783 1001 86380 86390 1
539709 99539709 1001 86380 86390 1
539723 99539723 1001 86380 86390 1
539663 99539663 1001 86380 86390 1
540185 99540185 1001 86380 86390 1
540137 99540137 1001 86380 86390 1
540102 99540102 1001 86380 86390 1
540128 99540128 1001 86380 86390 1
539876 99539876 1001 86380 86390 1
539915 99539915 1001 86380 86390 1
540596 99540596 1001 86380 86390 1
540652 99540652 1001 86380 86390 1
540653 99540653 1001 86380 86390 1
540606 99540606 1001 86380 86390 1
541255 99541255 1001 86380 86390 1
541104 99541104 1001 86380 86390 1
541144 99541144 1001 86380 86390 1
541273 99541273 1001 86380 86390 1
540804 99540804 1001 86380 86390 1
540822 99540822 1001 86380 86390 1
540722 99540722 1001 86380 86390 1
540799 99540799 1001 86380 86390 1
541362 99541362 1001 86380 86390 1
541337 99541337 1001 86380 86390 1
541469 99541469 1001 86380 86390 1
542059 99542059 1001 86380 86390 1
541943 99541943 1001 86380 86390 1
542075 99542075 1001 86380 86390 1
542014 99542014 1001 86380 86390 1
542115 99542115 1001 86380 86390 1
541708 99541708 1001 86380 86390 1
541776 99541776 1001 86380 86390 1
541830 99541830 1001 86380 86390 1
541740 99541740 1001 86380 86390 1
541767 99541767 1001 86380 86390 1
541821 99541821 1001 86380 86390 1
541577 99541577 1001 86380 86390 1
541528 99541528 1001 86380 86390 1
542235 99542235 1001 86380 86390 1
542302 99542302 1001 86380 86390 1
542177 99542177 1001 86380 86390 1
542282 99542282 1001 86380 86390 1
542574 99542574 1001 86380 86390 1
542595 99542595 1001 86380 86390 1
542583 99542583 1001 86380 86390 1
542635 99542635 1001 86380 86390 1
542417 99542417 1001 86380 86390 1
542495 99542495 1001 86380 86390 1
542496 99542496 1001 86380 86390 1
542994 99542994 1001 86380 86390 1
543119 99543119 1001 86380 86390 1
543071 99543071 1001 86380 86390 1
543696 99543696 1001 86380 86390 1
543593 99543593 1001 86380 86390 1
543742 99543742 1001 86380 86390 1
543586 99543586 1001 86380 86390 1
543625 99543625 1001 86380 86390 1
543528 99543528 1001 86380 86390 1
543457 99543457 1001 86380 86390 1
543561 99543561 1001 86380 86390 1
543423 99543423 1001 86380 86390 1
543347 99543347 1001 86380 86390 1
543154 99543154 1001 86380 86390 1
543222 99543222 1001 86380 86390 1
543330 99543330 1001 86380 86390 1
543924 99543924 1001 86380 86390 1
543925 99543925 1001 86380 86390 1
543822 99543822 1001 86380 86390 1
543891 99543891 1001 86380 86390 1
544434 99544434 1001 86380 86390 1
544447 99544447 1001 86380 86390 1
544486 99544486 1001 86380 86390 1
544365 99544365 1001 86380 86390 1
544109 99544109 1001 86380 86390 1
544072 99544072 1001 86380 86390 1
544152 99544152 1001 86380 86390 1
543984 99543984 1001 86380 86390 1
544127 99544127 1001 86380 86390 1
544153 99544153 1001 86380 86390 1
544090 99544090 1001 86380 86390 1
544026 99544026 1001 86380 86390 1
544711 99544711 1001 86380 86390 1
544626 99544626 1001 86380 86390 1
544667 99544667 1001 86380 86390 1
544682 99544682 1001 86380 86390 1
520099 660 1001 64280 64579 1
542709 1109 1002 49662 52006 1
400026 99400026 1001 86380 86390 1
400173 99400173 1001 86380 86390 1
400200 99400200 1001 86380 86390 1
400405 99400405 1001 86380 86390 1
400454 99400454 1001 86380 86390 1
400586 99400586 1001 86380 86390 1
400679 99400679 1001 86380 86390 1
400713 99400713 1001 86380 86390 1
400671 99400671 1001 86380 86390 1
400795 99400795 1001 86380 86390 1
400928 99400928 1001 86380 86390 1
400848 99400848 1001 86380 86390 1
400910 99400910 1001 86380 86390 1
400950 99400950 1001 86380 86390 1
401019 99401019 1001 86380 86390 1
401102 99401102 1001 86380 86390 1
401412 99401412 1001 86380 86390 1
401531 99401531 1001 86380 86390 1
401552 99401552 1001 86380 86390 1
401512 99401512 1001 86380 86390 1
401568 99401568 1001 86380 86390 1
401697 99401697 1001 86380 86390 1
401834 99401834 1001 86380 86390 1
402171 99402171 1001 86380 86390 1
402093 99402093 1001 86380 86390 1
402249 99402249 1001 86380 86390 1
402273 99402273 1001 86380 86390 1
402068 99402068 1001 86380 86390 1
402320 99402320 1001 86380 86390 1
402657 99402657 1001 86380 86390 1
402742 99402742 1001 86380 86390 1
402730 99402730 1001 86380 86390 1
402783 99402783 1001 86380 86390 1
402863 99402863 1001 86380 86390 1
403003 99403003 1001 86380 86390 1
403433 99403433 1001 86380 86390 1
403581 99403581 1001 86380 86390 1
403729 99403729 1001 86380 86390 1
403668 99403668 1001 86380 86390 1
404181 99404181 1001 86380 86390 1
404363 99404363 1001 86380 86390 1
404287 99404287 1001 86380 86390 1
404432 99404432 1001 86380 86390 1
404408 99404408 1001 86380 86390 1
404583 99404583 1001 86380 86390 1
404596 99404596 1001 86380 86390 1
404618 99404618 1001 86380 86390 1
404666 99404666 1001 86380 86390 1
405250 99405250 1001 86380 86390 1
405391 99405391 1001 86380 86390 1
405414 99405414 1001 86380 86390 1
405510 99405510 1001 86380 86390 1
405681 99405681 1001 86380 86390 1
406078 99406078 1001 86380 86390 1
406157 99406157 1001 86380 86390 1
406282 99406282 1001 86380 86390 1
406709 99406709 1001 86380 86390 1
406868 99406868 1001 86380 86390 1
407048 99407048 1001 86380 86390 1
407108 99407108 1001 86380 86390 1
407278 99407278 1001 86380 86390 1
407261 99407261 1001 86380 86390 1
407415 99407415 1001 86380 86390 1
407367 99407367 1001 86380 86390 1
407371 99407371 1001 86380 86390 1
407737 99407737 1001 86380 86390 1
407838 99407838 1001 86380 86390 1
407783 99407783 1001 86380 86390 1
407898 99407898 1001 86380 86390 1
407906 99407906 1001 86380 86390 1
408049 99408049 1001 86380 86390 1
408352 99408352 1001 86380 86390 1
408333 99408333 1001 86380 86390 1
408503 99408503 1001 86380 86390 1
408714 99408714 1001 86380 86390 1
408746 99408746 1001 86380 86390 1
408823 99408823 1001 86380 86390 1
408920 99408920 1001 86380 86390 1
409583 99409583 1001 86380 86390 1
409596 99409596 1001 86380 86390 1
409630 99409630 1001 86380 86390 1
409752 99409752 1001 86380 86390 1
409885 99409885 1001 86380 86390 1
409838 99409838 1001 86380 86390 1
410208 99410208 1001 86380 86390 1
410484 99410484 1001 86380 86390 1
410465 99410465 1001 86380 86390 1
410423 99410423 1001 86380 86390 1
410558 99410558 1001 86380 86390 1
410544 99410544 1001 86380 86390 1
410633 99410633 1001 86380 86390 1
410684 99410684 1001 86380 86390 1
410726 99410726 1001 86380 86390 1
411020 99411020 1001 86380 86390 1
411125 99411125 1001 86380 86390 1
411401 99411401 1001 86380 86390 1
411623 99411623 1001 86380 86390 1
411729 99411729 1001 86380 86390 1
411958 99411958 1001 86380 86390 1
412108 99412108 1001 86380 86390 1
412202 99412202 1001 86380 86390 1
412276 99412276 1001 86380 86390 1
412188 99412188 1001 86380 86390 1
413317 99413317 1001 86380 86390 1
413671 99413671 1001 86380 86390 1
413122 99413122 1001 86380 86390 1
412843 99412843 1001 86380 86390 1
413776 99413776 1001 86380 86390 1
414076 99414076 1001 86380 86390 1
414082 99414082 1001 86380 86390 1
414950 99414950 1001 86380 86390 1
414932 99414932 1001 86380 86390 1
415296 99415296 1001 86380 86390 1
414844 99414844 1001 86380 86390 1
414623 99414623 1001 86380 86390 1
414697 99414697 1001 86380 86390 1
414753 99414753 1001 86380 86390 1
414585 99414585 1001 86380 86390 1
414300 99414300 1001 86380 86390 1
414237 99414237 1001 86380 86390 1
414467 99414467 1001 86380 86390 1
414175 99414175 1001 86380 86390 1
414197 99414197 1001 86380 86390 1
415720 99415720 1001 86380 86390 1
416659 99416659 1001 86380 86390 1
416718 99416718 1001 86380 86390 1
416626 99416626 1001 86380 86390 1
416370 99416370 1001 86380 86390 1
416398 99416398 1001 86380 86390 1
416551 99416551 1001 86380 86390 1
416472 99416472 1001 86380 86390 1
416244 99416244 1001 86380 86390 1
416487 99416487 1001 86380 86390 1
416174 99416174 1001 86380 86390 1
416310 99416310 1001 86380 86390 1
415753 99415753 1001 86380 86390 1
417226 99417226 1001 86380 86390 1
417321 99417321 1001 86380 86390 1
417475 99417475 1001 86380 86390 1
418619 99418619 1001 86380 86390 1
418760 99418760 1001 86380 86390 1
418670 99418670 1001 86380 86390 1
418248 99418248 1001 86380 86390 1
418117 99418117 1001 86380 86390 1
418149 99418149 1001 86380 86390 1
417716 99417716 1001 86380 86390 1
418847 99418847 1001 86380 86390 1
418912 99418912 1001 86380 86390 1
418948 99418948 1001 86380 86390 1
419019 99419019 1001 86380 86390 1
419206 99419206 1001 86380 86390 1
420196 99420196 1001 86380 86390 1
420183 99420183 1001 86380 86390 1
420084 99420084 1001 86380 86390 1
419643 99419643 1001 86380 86390 1
420015 99420015 1001 86380 86390 1
419794 99419794 1001 86380 86390 1
419657 99419657 1001 86380 86390 1
419964 99419964 1001 86380 86390 1
419267 99419267 1001 86380 86390 1
420807 99420807 1001 86380 86390 1
420514 99420514 1001 86380 86390 1
420751 99420751 1001 86380 86390 1
420703 99420703 1001 86380 86390 1
421740 99421740 1001 86380 86390 1
422056 99422056 1001 86380 86390 1
421804 99421804 1001 86380 86390 1
421398 99421398 1001 86380 86390 1
421325 99421325 1001 86380 86390 1
420900 99420900 1001 86380 86390 1
420907 99420907 1001 86380 86390 1
423601 99423601 1001 86380 86390 1
423626 99423626 1001 86380 86390 1
423374 99423374 1001 86380 86390 1
423309 99423309 1001 86380 86390 1
423632 99423632 1001 86380 86390 1
423449 99423449 1001 86380 86390 1
423613 99423613 1001 86380 86390 1
423594 99423594 1001 86380 86390 1
423266 99423266 1001 86380 86390 1
422945 99422945 1001 86380 86390 1
422574 99422574 1001 86380 86390 1
422925 99422925 1001 86380 86390 1
422768 99422768 1001 86380 86390 1
423836 99423836 1001 86380 86390 1
423792 99423792 1001 86380 86390 1
425118 99425118 1001 86380 86390 1
425369 99425369 1001 86380 86390 1
424667 99424667 1001 86380 86390 1
424867 99424867 1001 86380 86390 1
424599 99424599 1001 86380 86390 1
424462 99424462 1001 86380 86390 1
424187 99424187 1001 86380 86390 1
424273 99424273 1001 86380 86390 1
424306 99424306 1001 86380 86390 1
424555 99424555 1001 86380 86390 1
426896 99426896 1001 86380 86390 1
426983 99426983 1001 86380 86390 1
426824 99426824 1001 86380 86390 1
427057 99427057 1001 86380 86390 1
426934 99426934 1001 86380 86390 1
426806 99426806 1001 86380 86390 1
426451 99426451 1001 86380 86390 1
426328 99426328 1001 86380 86390 1
426356 99426356 1001 86380 86390 1
426256 99426256 1001 86380 86390 1
425949 99425949 1001 86380 86390 1
426002 99426002 1001 86380 86390 1
426697 99426697 1001 86380 86390 1
427271 99427271 1001 86380 86390 1
427522 99427522 1001 86380 86390 1
427411 99427411 1001 86380 86390 1
428607 99428607 1001 86380 86390 1
428717 99428717 1001 86380 86390 1
428512 99428512 1001 86380 86390 1
428257 99428257 1001 86380 86390 1
428124 99428124 1001 86380 86390 1
428131 99428131 1001 86380 86390 1
428109 99428109 1001 86380 86390 1
428152 99428152 1001 86380 86390 1
427604 99427604 1001 86380 86390 1
427760 99427760 1001 86380 86390 1
427532 99427532 1001 86380 86390 1
429003 99429003 1001 86380 86390 1
429141 99429141 1001 86380 86390 1
430375 99430375 1001 86380 86390 1
430246 99430246 1001 86380 86390 1
429971 99429971 1001 86380 86390 1
429641 99429641 1001 86380 86390 1
429863 99429863 1001 86380 86390 1
429747 99429747 1001 86380 86390 1
429682 99429682 1001 86380 86390 1
429496 99429496 1001 86380 86390 1
429245 99429245 1001 86380 86390 1
429566 99429566 1001 86380 86390 1
429411 99429411 1001 86380 86390 1
429334 99429334 1001 86380 86390 1
429446 99429446 1001 86380 86390 1
430795 99430795 1001 86380 86390 1
430613 99430613 1001 86380 86390 1
430813 99430813 1001 86380 86390 1
431738 99431738 1001 86380 86390 1
431756 99431756 1001 86380 86390 1
431930 99431930 1001 86380 86390 1
431282 99431282 1001 86380 86390 1
431508 99431508 1001 86380 86390 1
431299 99431299 1001 86380 86390 1
431521 99431521 1001 86380 86390 1
430892 99430892 1001 86380 86390 1
430850 99430850 1001 86380 86390 1
431068 99431068 1001 86380 86390 1
430934 99430934 1001 86380 86390 1
432221 99432221 1001 86380 86390 1
432373 99432373 1001 86380 86390 1
433465 99433465 1001 86380 86390 1
433500 99433500 1001 86380 86390 1
433080 99433080 1001 86380 86390 1
432939 99432939 1001 86380 86390 1
433205 99433205 1001 86380 86390 1
432652 99432652 1001 86380 86390 1
432673 99432673 1001 86380 86390 1
432881 99432881 1001 86380 86390 1
432759 99432759 1001 86380 86390 1
432836 99432836 1001 86380 86390 1
432786 99432786 1001 86380 86390 1
432873 99432873 1001 86380 86390 1
434125 99434125 1001 86380 86390 1
434100 99434100 1001 86380 86390 1
435193 99435193 1001 86380 86390 1
435256 99435256 1001 86380 86390 1
435262 99435262 1001 86380 86390 1
434718 99434718 1001 86380 86390 1
434796 99434796 1001 86380 86390 1
434558 99434558 1001 86380 86390 1
434193 99434193 1001 86380 86390 1
435546 99435546 1001 86380 86390 1
435488 99435488 1001 86380 86390 1
435821 99435821 1001 86380 86390 1
436875 99436875 1001 86380 86390 1
437059 99437059 1001 86380 86390 1
437035 99437035 1001 86380 86390 1
436826 99436826 1001 86380 86390 1
436377 99436377 1001 86380 86390 1
436438 99436438 1001 86380 86390 1
436467 99436467 1001 86380 86390 1
436515 99436515 1001 86380 86390 1
436078 99436078 1001 86380 86390 1
436244 99436244 1001 86380 86390 1
435923 99435923 1001 86380 86390 1
437302 99437302 1001 86380 86390 1
437326 99437326 1001 86380 86390 1
300087 99300087 1001 86380 86390 1
437196 99437196 1001 86380 86390 1
300694 99300694 1001 86380 86390 1
300540 99300540 1001 86380 86390 1
300556 99300556 1001 86380 86390 1
300724 99300724 1001 86380 86390 1
300365 99300365 1001 86380 86390 1
300109 99300109 1001 86380 86390 1
300138 99300138 1001 86380 86390 1
300241 99300241 1001 86380 86390 1
300116 99300116 1001 86380 86390 1
300899 99300899 1001 86380 86390 1
300848 99300848 1001 86380 86390 1
300903 99300903 1001 86380 86390 1
301534 99301534 1001 86380 86390 1
301422 99301422 1001 86380 86390 1
301424 99301424 1001 86380 86390 1
301340 99301340 1001 86380 86390 1
301147 99301147 1001 86380 86390 1
301329 99301329 1001 86380 86390 1
301291 99301291 1001 86380 86390 1
301191 99301191 1001 86380 86390 1
301258 99301258 1001 86380 86390 1
300956 99300956 1001 86380 86390 1
300957 99300957 1001 86380 86390 1
300984 99300984 1001 86380 86390 1
301683 99301683 1001 86380 86390 1
301585 99301585 1001 86380 86390 1
302269 99302269 1001 86380 86390 1
302218 99302218 1001 86380 86390 1
302297 99302297 1001 86380 86390 1
302235 99302235 1001 86380 86390 1
302299 99302299 1001 86380 86390 1
302025 99302025 1001 86380 86390 1
301801 99301801 1001 86380 86390 1
302484 99302484 1001 86380 86390 1
302513 99302513 1001 86380 86390 1
302437 99302437 1001 86380 86390 1
302451 99302451 1001 86380 86390 1
302467 99302467 1001 86380 86390 1
303169 99303169 1001 86380 86390 1
303022 99303022 1001 86380 86390 1
303193 99303193 1001 86380 86390 1
303127 99303127 1001 86380 86390 1
302589 99302589 1001 86380 86390 1
302618 99302618 1001 86380 86390 1
302750 99302750 1001 86380 86390 1
302598 99302598 1001 86380 86390 1
303232 99303232 1001 86380 86390 1
303374 99303374 1001 86380 86390 1
303336 99303336 1001 86380 86390 1
303227 99303227 1001 86380 86390 1
303989 99303989 1001 86380 86390 1
303955 99303955 1001 86380 86390 1
303625 99303625 1001 86380 86390 1
303759 99303759 1001 86380 86390 1
303609 99303609 1001 86380 86390 1
303613 99303613 1001 86380 86390 1
304122 99304122 1001 86380 86390 1
304155 99304155 1001 86380 86390 1
304131 99304131 1001 86380 86390 1
304171 99304171 1001 86380 86390 1
304818 99304818 1001 86380 86390 1
304850 99304850 1001 86380 86390 1
304806 99304806 1001 86380 86390 1
304730 99304730 1001 86380 86390 1
304451 99304451 1001 86380 86390 1
304634 99304634 1001 86380 86390 1
304381 99304381 1001 86380 86390 1
304259 99304259 1001 86380 86390 1
304442 99304442 1001 86380 86390 1
304366 99304366 1001 86380 86390 1
304444 99304444 1001 86380 86390 1
304884 99304884 1001 86380 86390 1
304903 99304903 1001 86380 86390 1
304868 99304868 1001 86380 86390 1
304959 99304959 1001 86380 86390 1
305590 99305590 1001 86380 86390 1
305526 99305526 1001 86380 86390 1
305354 99305354 1001 86380 86390 1
305292 99305292 1001 86380 86390 1
305282 99305282 1001 86380 86390 1
305066 99305066 1001 86380 86390 1
305236 99305236 1001 86380 86390 1
305082 99305082 1001 86380 86390 1
305110 99305110 1001 86380 86390 1
305139 99305139 1001 86380 86390 1
305077 99305077 1001 86380 86390 1
500075 99500075 1001 86380 86390 1
500039 99500039 1001 86380 86390 1
305689 99305689 1001 86380 86390 1
500677 99500677 1001 86380 86390 1
500668 99500668 1001 86380 86390 1
500428 99500428 1001 86380 86390 1
500482 99500482 1001 86380 86390 1
500483 99500483 1001 86380 86390 1
500602 99500602 1001 86380 86390 1
500552 99500552 1001 86380 86390 1
500450 99500450 1001 86380 86390 1
500232 99500232 1001 86380 86390 1
500369 99500369 1001 86380 86390 1
500382 99500382 1001 86380 86390 1
500955 99500955 1001 86380 86390 1
500961 99500961 1001 86380 86390 1
501541 99501541 1001 86380 86390 1
501559 99501559 1001 86380 86390 1
501574 99501574 1001 86380 86390 1
501230 99501230 1001 86380 86390 1
501350 99501350 1001 86380 86390 1
501261 99501261 1001 86380 86390 1
501340 99501340 1001 86380 86390 1
501073 99501073 1001 86380 86390 1
501100 99501100 1001 86380 86390 1
501026 99501026 1001 86380 86390 1
501706 99501706 1001 86380 86390 1
501800 99501800 1001 86380 86390 1
501752 99501752 1001 86380 86390 1
501778 99501778 1001 86380 86390 1
502464 99502464 1001 86380 86390 1
502436 99502436 1001 86380 86390 1
502329 99502329 1001 86380 86390 1
502357 99502357 1001 86380 86390 1
502268 99502268 1001 86380 86390 1
502387 99502387 1001 86380 86390 1
502133 99502133 1001 86380 86390 1
502163 99502163 1001 86380 86390 1
502104 99502104 1001 86380 86390 1
501975 99501975 1001 86380 86390 1
501859 99501859 1001 86380 86390 1
501999 99501999 1001 86380 86390 1
502653 99502653 1001 86380 86390 1
502500 99502500 1001 86380 86390 1
503100 99503100 1001 86380 86390 1
503093 99503093 1001 86380 86390 1
502996 99502996 1001 86380 86390 1
503078 99503078 1001 86380 86390 1
502990 99502990 1001 86380 86390 1
502901 99502901 1001 86380 86390 1
503019 99503019 1001 86380 86390 1
502751 99502751 1001 86380 86390 1
502858 99502858 1001 86380 86390 1
502769 99502769 1001 86380 86390 1
502683 99502683 1001 86380 86390 1
503410 99503410 1001 86380 86390 1
503423 99503423 1001 86380 86390 1
503398 99503398 1001 86380 86390 1
503411 99503411 1001 86380 86390 1
503296 99503296 1001 86380 86390 1
503391 99503391 1001 86380 86390 1
504118 99504118 1001 86380 86390 1
503962 99503962 1001 86380 86390 1
503720 99503720 1001 86380 86390 1
503762 99503762 1001 86380 86390 1
503724 99503724 1001 86380 86390 1
503805 99503805 1001 86380 86390 1
503870 99503870 1001 86380 86390 1
503669 99503669 1001 86380 86390 1
503622 99503622 1001 86380 86390 1
503702 99503702 1001 86380 86390 1
504141 99504141 1001 86380 86390 1
504285 99504285 1001 86380 86390 1
504196 99504196 1001 86380 86390 1
504158 99504158 1001 86380 86390 1
504767 99504767 1001 86380 86390 1
504835 99504835 1001 86380 86390 1
504928 99504928 1001 86380 86390 1
504610 99504610 1001 86380 86390 1
504599 99504599 1001 86380 86390 1
504625 99504625 1001 86380 86390 1
504704 99504704 1001 86380 86390 1
504614 99504614 1001 86380 86390 1
504479 99504479 1001 86380 86390 1
504357 99504357 1001 86380 86390 1
505086 99505086 1001 86380 86390 1
505037 99505037 1001 86380 86390 1
505657 99505657 1001 86380 86390 1
505730 99505730 1001 86380 86390 1
505514 99505514 1001 86380 86390 1
505371 99505371 1001 86380 86390 1
505390 99505390 1001 86380 86390 1
505499 99505499 1001 86380 86390 1
505201 99505201 1001 86380 86390 1
505283 99505283 1001 86380 86390 1
505311 99505311 1001 86380 86390 1
505324 99505324 1001 86380 86390 1
505351 99505351 1001 86380 86390 1
505355 99505355 1001 86380 86390 1
505795 99505795 1001 86380 86390 1
505835 99505835 1001 86380 86390 1
505774 99505774 1001 86380 86390 1
505775 99505775 1001 86380 86390 1
506537 99506537 1001 86380 86390 1
506421 99506421 1001 86380 86390 1
506575 99506575 1001 86380 86390 1
506592 99506592 1001 86380 86390 1
506532 99506532 1001 86380 86390 1
506300 99506300 1001 86380 86390 1
506366 99506366 1001 86380 86390 1
506224 99506224 1001 86380 86390 1
506292 99506292 1001 86380 86390 1
506318 99506318 1001 86380 86390 1
506384 99506384 1001 86380 86390 1
506055 99506055 1001 86380 86390 1
506057 99506057 1001 86380 86390 1
506022 99506022 1001 86380 86390 1
506166 99506166 1001 86380 86390 1
506749 99506749 1001 86380 86390 1
506639 99506639 1001 86380 86390 1
506652 99506652 1001 86380 86390 1
507243 99507243 1001 86380 86390 1
507222 99507222 1001 86380 86390 1
507277 99507277 1001 86380 86390 1
507409 99507409 1001 86380 86390 1
507167 99507167 1001 86380 86390 1
507038 99507038 1001 86380 86390 1
507051 99507051 1001 86380 86390 1
507092 99507092 1001 86380 86390 1
507212 99507212 1001 86380 86390 1
507151 99507151 1001 86380 86390 1
506884 99506884 1001 86380 86390 1
506891 99506891 1001 86380 86390 1
507441 99507441 1001 86380 86390 1
508225 99508225 1001 86380 86390 1
508062 99508062 1001 86380 86390 1
507890 99507890 1001 86380 86390 1
507718 99507718 1001 86380 86390 1
507809 99507809 1001 86380 86390 1
507719 99507719 1001 86380 86390 1
507656 99507656 1001 86380 86390 1
507683 99507683 1001 86380 86390 1
507804 99507804 1001 86380 86390 1
507716 99507716 1001 86380 86390 1
508366 99508366 1001 86380 86390 1
508250 99508250 1001 86380 86390 1
508927 99508927 1001 86380 86390 1
508891 99508891 1001 86380 86390 1
508856 99508856 1001 86380 86390 1
508719 99508719 1001 86380 86390 1
508720 99508720 1001 86380 86390 1
508738 99508738 1001 86380 86390 1
508550 99508550 1001 86380 86390 1
508566 99508566 1001 86380 86390 1
509201 99509201 1001 86380 86390 1
509798 99509798 1001 86380 86390 1
509789 99509789 1001 86380 86390 1
509631 99509631 1001 86380 86390 1
509558 99509558 1001 86380 86390 1
509610 99509610 1001 86380 86390 1
509676 99509676 1001 86380 86390 1
509306 99509306 1001 86380 86390 1
509319 99509319 1001 86380 86390 1
509328 99509328 1001 86380 86390 1
509956 99509956 1001 86380 86390 1
510060 99510060 1001 86380 86390 1
509935 99509935 1001 86380 86390 1
510640 99510640 1001 86380 86390 1
510679 99510679 1001 86380 86390 1
510531 99510531 1001 86380 86390 1
510420 99510420 1001 86380 86390 1
510352 99510352 1001 86380 86390 1
510193 99510193 1001 86380 86390 1
510755 99510755 1001 86380 86390 1
510911 99510911 1001 86380 86390 1
510734 99510734 1001 86380 86390 1
511414 99511414 1001 86380 86390 1
511167 99511167 1001 86380 86390 1
511142 99511142 1001 86380 86390 1
511287 99511287 1001 86380 86390 1
511326 99511326 1001 86380 86390 1
511240 99511240 1001 86380 86390 1
511331 99511331 1001 86380 86390 1
511064 99511064 1001 86380 86390 1
511015 99511015 1001 86380 86390 1
510951 99510951 1001 86380 86390 1
511094 99511094 1001 86380 86390 1
511668 99511668 1001 86380 86390 1
511632 99511632 1001 86380 86390 1
511571 99511571 1001 86380 86390 1
511704 99511704 1001 86380 86390 1
512378 99512378 1001 86380 86390 1
512303 99512303 1001 86380 86390 1
512282 99512282 1001 86380 86390 1
512367 99512367 1001 86380 86390 1
512044 99512044 1001 86380 86390 1
512021 99512021 1001 86380 86390 1
512074 99512074 1001 86380 86390 1
511984 99511984 1001 86380 86390 1
512063 99512063 1001 86380 86390 1
512142 99512142 1001 86380 86390 1
512155 99512155 1001 86380 86390 1
512105 99512105 1001 86380 86390 1
511862 99511862 1001 86380 86390 1
511881 99511881 1001 86380 86390 1
511845 99511845 1001 86380 86390 1
511949 99511949 1001 86380 86390 1
512470 99512470 1001 86380 86390 1
512577 99512577 1001 86380 86390 1
513068 99513068 1001 86380 86390 1
513122 99513122 1001 86380 86390 1
513045 99513045 1001 86380 86390 1
513100 99513100 1001 86380 86390 1
512797 99512797 1001 86380 86390 1
512703 99512703 1001 86380 86390 1
512594 99512594 1001 86380 86390 1
512595 99512595 1001 86380 86390 1
513339 99513339 1001 86380 86390 1
513956 99513956 1001 86380 86390 1
513790 99513790 1001 86380 86390 1
513641 99513641 1001 86380 86390 1
513529 99513529 1001 86380 86390 1
513413 99513413 1001 86380 86390 1
513545 99513545 1001 86380 86390 1
513422 99513422 1001 86380 86390 1
514094 99514094 1001 86380 86390 1
514136 99514136 1001 86380 86390 1
514820 99514820 1001 86380 86390 1
514795 99514795 1001 86380 86390 1
514787 99514787 1001 86380 86390 1
514672 99514672 1001 86380 86390 1
514548 99514548 1001 86380 86390 1
514558 99514558 1001 86380 86390 1
514379 99514379 1001 86380 86390 1
515062 99515062 1001 86380 86390 1
515011 99515011 1001 86380 86390 1
514948 99514948 1001 86380 86390 1
514989 99514989 1001 86380 86390 1
514952 99514952 1001 86380 86390 1
515007 99515007 1001 86380 86390 1
515595 99515595 1001 86380 86390 1
515509 99515509 1001 86380 86390 1
515564 99515564 1001 86380 86390 1
515676 99515676 1001 86380 86390 1
515478 99515478 1001 86380 86390 1
515466 99515466 1001 86380 86390 1
515441 99515441 1001 86380 86390 1
515278 99515278 1001 86380 86390 1
515270 99515270 1001 86380 86390 1
515232 99515232 1001 86380 86390 1
515182 99515182 1001 86380 86390 1
515124 99515124 1001 86380 86390 1
515784 99515784 1001 86380 86390 1
515722 99515722 1001 86380 86390 1
515726 99515726 1001 86380 86390 1
515704 99515704 1001 86380 86390 1
515861 99515861 1001 86380 86390 1
516357 99516357 1001 86380 86390 1
516411 99516411 1001 86380 86390 1
516413 99516413 1001 86380 86390 1
516365 99516365 1001 86380 86390 1
516445 99516445 1001 86380 86390 1
516265 99516265 1001 86380 86390 1
516141 99516141 1001 86380 86390 1
515982 99515982 1001 86380 86390 1
516008 99516008 1001 86380 86390 1
515974 99515974 1001 86380 86390 1
516525 99516525 1001 86380 86390 1
516618 99516618 1001 86380 86390 1
517209 99517209 1001 86380 86390 1
517279 99517279 1001 86380 86390 1
517328 99517328 1001 86380 86390 1
516992 99516992 1001 86380 86390 1
516980 99516980 1001 86380 86390 1
517037 99517037 1001 86380 86390 1
517012 99517012 1001 86380 86390 1
516783 99516783 1001 86380 86390 1
516829 99516829 1001 86380 86390 1
517505 99517505 1001 86380 86390 1
517520 99517520 1001 86380 86390 1
518069 99518069 1001 86380 86390 1
517936 99517936 1001 86380 86390 1
517755 99517755 1001 86380 86390 1
517587 99517587 1001 86380 86390 1
517550 99517550 1001 86380 86390 1
517616 99517616 1001 86380 86390 1
517696 99517696 1001 86380 86390 1
517709 99517709 1001 86380 86390 1
518211 99518211 1001 86380 86390 1
518353 99518353 1001 86380 86390 1
518202 99518202 1001 86380 86390 1
518938 99518938 1001 86380 86390 1
518962 99518962 1001 86380 86390 1
518869 99518869 1001 86380 86390 1
518629 99518629 1001 86380 86390 1
518745 99518745 1001 86380 86390 1
518753 99518753 1001 86380 86390 1
518446 99518446 1001 86380 86390 1
518551 99518551 1001 86380 86390 1
518461 99518461 1001 86380 86390 1
518566 99518566 1001 86380 86390 1
519183 99519183 1001 86380 86390 1
519015 99519015 1001 86380 86390 1
519031 99519031 1001 86380 86390 1
519019 99519019 1001 86380 86390 1
518993 99518993 1001 86380 86390 1
519137 99519137 1001 86380 86390 1
519718 99519718 1001 86380 86390 1
519531 99519531 1001 86380 86390 1
519561 99519561 1001 86380 86390 1
519513 99519513 1001 86380 86390 1
519593 99519593 1001 86380 86390 1
519210 99519210 1001 86380 86390 1
519383 99519383 1001 86380 86390 1
519970 99519970 1001 86380 86390 1
520010 99520010 1001 86380 86390 1
519817 99519817 1001 86380 86390 1
520474 99520474 1001 86380 86390 1
520619 99520619 1001 86380 86390 1
520524 99520524 1001 86380 86390 1
520362 99520362 1001 86380 86390 1
520419 99520419 1001 86380 86390 1
520188 99520188 1001 86380 86390 1
520111 99520111 1001 86380 86390 1
520206 99520206 1001 86380 86390 1
520052 99520052 1001 86380 86390 1
520131 99520131 1001 86380 86390 1
520132 99520132 1001 86380 86390 1
520810 99520810 1001 86380 86390 1
520681 99520681 1001 86380 86390 1
520802 99520802 1001 86380 86390 1
521442 99521442 1001 86380 86390 1
521322 99521322 1001 86380 86390 1
521020 99521020 1001 86380 86390 1
520960 99520960 1001 86380 86390 1
521012 99521012 1001 86380 86390 1
521606 99521606 1001 86380 86390 1
521490 99521490 1001 86380 86390 1
521635 99521635 1001 86380 86390 1
521575 99521575 1001 86380 86390 1
522125 99522125 1001 86380 86390 1
522257 99522257 1001 86380 86390 1
522154 99522154 1001 86380 86390 1
521977 99521977 1001 86380 86390 1
521966 99521966 1001 86380 86390 1
521981 99521981 1001 86380 86390 1
521994 99521994 1001 86380 86390 1
521944 99521944 1001 86380 86390 1
521829 99521829 1001 86380 86390 1
521727 99521727 1001 86380 86390 1
521754 99521754 1001 86380 86390 1
521863 99521863 1001 86380 86390 1
521696 99521696 1001 86380 86390 1
522951 99522951 1001 86380 86390 1
523086 99523086 1001 86380 86390 1
523038 99523038 1001 86380 86390 1
523065 99523065 1001 86380 86390 1
523041 99523041 1001 86380 86390 1
522823 99522823 1001 86380 86390 1
522790 99522790 1001 86380 86390 1
522615 99522615 1001 86380 86390 1
522673 99522673 1001 86380 86390 1
522663 99522663 1001 86380 86390 1
523285 99523285 1001 86380 86390 1
523793 99523793 1001 86380 86390 1
523781 99523781 1001 86380 86390 1
523770 99523770 1001 86380 86390 1
523862 99523862 1001 86380 86390 1
523715 99523715 1001 86380 86390 1
523658 99523658 1001 86380 86390 1
523406 99523406 1001 86380 86390 1
523396 99523396 1001 86380 86390 1
523461 99523461 1001 86380 86390 1
523358 99523358 1001 86380 86390 1
523426 99523426 1001 86380 86390 1
524111 99524111 1001 86380 86390 1
524063 99524063 1001 86380 86390 1
524671 99524671 1001 86380 86390 1
524699 99524699 1001 86380 86390 1
524654 99524654 1001 86380 86390 1
524461 99524461 1001 86380 86390 1
524491 99524491 1001 86380 86390 1
524431 99524431 1001 86380 86390 1
524191 99524191 1001 86380 86390 1
524244 99524244 1001 86380 86390 1
524349 99524349 1001 86380 86390 1
524170 99524170 1001 86380 86390 1
524811 99524811 1001 86380 86390 1
524824 99524824 1001 86380 86390 1
524958 99524958 1001 86380 86390 1
525435 99525435 1001 86380 86390 1
525398 99525398 1001 86380 86390 1
525545 99525545 1001 86380 86390 1
525231 99525231 1001 86380 86390 1
525299 99525299 1001 86380 86390 1
525028 99525028 1001 86380 86390 1
525711 99525711 1001 86380 86390 1
525185 99525185 1001 86380 86390 1
525744 99525744 1001 86380 86390 1
525643 99525643 1001 86380 86390 1
525604 99525604 1001 86380 86390 1
526385 99526385 1001 86380 86390 1
526234 99526234 1001 86380 86390 1
526377 99526377 1001 86380 86390 1
526261 99526261 1001 86380 86390 1
526225 99526225 1001 86380 86390 1
526369 99526369 1001 86380 86390 1
526230 99526230 1001 86380 86390 1
526024 99526024 1001 86380 86390 1
526042 99526042 1001 86380 86390 1
526069 99526069 1001 86380 86390 1
525920 99525920 1001 86380 86390 1
526525 99526525 1001 86380 86390 1
526451 99526451 1001 86380 86390 1
527111 99527111 1001 86380 86390 1
527150 99527150 1001 86380 86390 1
527226 99527226 1001 86380 86390 1
527228 99527228 1001 86380 86390 1
527131 99527131 1001 86380 86390 1
526932 99526932 1001 86380 86390 1
526681 99526681 1001 86380 86390 1
526786 99526786 1001 86380 86390 1
526658 99526658 1001 86380 86390 1
526801 99526801 1001 86380 86390 1
526828 99526828 1001 86380 86390 1
526816 99526816 1001 86380 86390 1
526728 99526728 1001 86380 86390 1
526754 99526754 1001 86380 86390 1
527367 99527367 1001 86380 86390 1
527297 99527297 1001 86380 86390 1
527946 99527946 1001 86380 86390 1
528011 99528011 1001 86380 86390 1
527818 99527818 1001 86380 86390 1
527858 99527858 1001 86380 86390 1
527677 99527677 1001 86380 86390 1
527665 99527665 1001 86380 86390 1
527747 99527747 1001 86380 86390 1
527748 99527748 1001 86380 86390 1
527789 99527789 1001 86380 86390 1
527815 99527815 1001 86380 86390 1
527496 99527496 1001 86380 86390 1
527564 99527564 1001 86380 86390 1
527487 99527487 1001 86380 86390 1
527593 99527593 1001 86380 86390 1
528176 99528176 1001 86380 86390 1
528165 99528165 1001 86380 86390 1
528247 99528247 1001 86380 86390 1
528263 99528263 1001 86380 86390 1
528123 99528123 1001 86380 86390 1
528765 99528765 1001 86380 86390 1
528740 99528740 1001 86380 86390 1
528541 99528541 1001 86380 86390 1
528684 99528684 1001 86380 86390 1
528517 99528517 1001 86380 86390 1
528604 99528604 1001 86380 86390 1
528391 99528391 1001 86380 86390 1
528968 99528968 1001 86380 86390 1
528904 99528904 1001 86380 86390 1
529101 99529101 1001 86380 86390 1
528920 99528920 1001 86380 86390 1
528908 99528908 1001 86380 86390 1
529542 99529542 1001 86380 86390 1
529597 99529597 1001 86380 86390 1
529363 99529363 1001 86380 86390 1
529263 99529263 1001 86380 86390 1
529141 99529141 1001 86380 86390 1
529219 99529219 1001 86380 86390 1
529155 99529155 1001 86380 86390 1
529911 99529911 1001 86380 86390 1
529785 99529785 1001 86380 86390 1
529930 99529930 1001 86380 86390 1
530438 99530438 1001 86380 86390 1
530362 99530362 1001 86380 86390 1
530432 99530432 1001 86380 86390 1
530543 99530543 1001 86380 86390 1
530371 99530371 1001 86380 86390 1
530249 99530249 1001 86380 86390 1
530199 99530199 1001 86380 86390 1
530229 99530229 1001 86380 86390 1
529986 99529986 1001 86380 86390 1
529991 99529991 1001 86380 86390 1
530109 99530109 1001 86380 86390 1
530733 99530733 1001 86380 86390 1
530754 99530754 1001 86380 86390 1
530652 99530652 1001 86380 86390 1
530744 99530744 1001 86380 86390 1
531254 99531254 1001 86380 86390 1
531232 99531232 1001 86380 86390 1
531155 99531155 1001 86380 86390 1
531079 99531079 1001 86380 86390 1
531041 99531041 1001 86380 86390 1
530942 99530942 1001 86380 86390 1
530762 99530762 1001 86380 86390 1
530777 99530777 1001 86380 86390 1
530933 99530933 1001 86380 86390 1
530792 99530792 1001 86380 86390 1
530766 99530766 1001 86380 86390 1
531455 99531455 1001 86380 86390 1
531470 99531470 1001 86380 86390 1
531510 99531510 1001 86380 86390 1
531465 99531465 1001 86380 86390 1
532174 99532174 1001 86380 86390 1
531807 99531807 1001 86380 86390 1
531927 99531927 1001 86380 86390 1
531969 99531969 1001 86380 86390 1
531905 99531905 1001 86380 86390 1
531855 99531855 1001 86380 86390 1
531894 99531894 1001 86380 86390 1
531698 99531698 1001 86380 86390 1
531660 99531660 1001 86380 86390 1
532390 99532390 1001 86380 86390 1
532224 99532224 1001 86380 86390 1
532212 99532212 1001 86380 86390 1
532345 99532345 1001 86380 86390 1
532818 99532818 1001 86380 86390 1
532653 99532653 1001 86380 86390 1
532745 99532745 1001 86380 86390 1
532465 99532465 1001 86380 86390 1
533185 99533185 1001 86380 86390 1
533160 99533160 1001 86380 86390 1
533207 99533207 1001 86380 86390 1
533577 99533577 1001 86380 86390 1
533578 99533578 1001 86380 86390 1
533475 99533475 1001 86380 86390 1
533649 99533649 1001 86380 86390 1
533651 99533651 1001 86380 86390 1
533317 99533317 1001 86380 86390 1
533330 99533330 1001 86380 86390 1
533313 99533313 1001 86380 86390 1
533894 99533894 1001 86380 86390 1
533870 99533870 1001 86380 86390 1
534623 99534623 1001 86380 86390 1
534560 99534560 1001 86380 86390 1
534612 99534612 1001 86380 86390 1
534513 99534513 1001 86380 86390 1
534567 99534567 1001 86380 86390 1
534542 99534542 1001 86380 86390 1
534297 99534297 1001 86380 86390 1
534337 99534337 1001 86380 86390 1
534276 99534276 1001 86380 86390 1
534408 99534408 1001 86380 86390 1
534094 99534094 1001 86380 86390 1
534149 99534149 1001 86380 86390 1
534203 99534203 1001 86380 86390 1
534152 99534152 1001 86380 86390 1
535435 99535435 1001 86380 86390 1
535385 99535385 1001 86380 86390 1
535437 99535437 1001 86380 86390 1
535494 99535494 1001 86380 86390 1
535390 99535390 1001 86380 86390 1
535267 99535267 1001 86380 86390 1
535121 99535121 1001 86380 86390 1
534904 99534904 1001 86380 86390 1
535014 99535014 1001 86380 86390 1
535702 99535702 1001 86380 86390 1
535534 99535534 1001 86380 86390 1
535639 99535639 1001 86380 86390 1
535652 99535652 1001 86380 86390 1
535643 99535643 1001 86380 86390 1
535683 99535683 1001 86380 86390 1
535673 99535673 1001 86380 86390 1
535688 99535688 1001 86380 86390 1
535951 99535951 1001 86380 86390 1
536124 99536124 1001 86380 86390 1
535962 99535962 1001 86380 86390 1
535719 99535719 1001 86380 86390 1
535786 99535786 1001 86380 86390 1
535815 99535815 1001 86380 86390 1
535751 99535751 1001 86380 86390 1
536470 99536470 1001 86380 86390 1
537021 99537021 1001 86380 86390 1
537065 99537065 1001 86380 86390 1
537041 99537041 1001 86380 86390 1
536966 99536966 1001 86380 86390 1
536967 99536967 1001 86380 86390 1
536935 99536935 1001 86380 86390 1
536775 99536775 1001 86380 86390 1
536697 99536697 1001 86380 86390 1
536660 99536660 1001 86380 86390 1
536625 99536625 1001 86380 86390 1
536591 99536591 1001 86380 86390 1
536552 99536552 1001 86380 86390 1
537212 99537212 1001 86380 86390 1
537200 99537200 1001 86380 86390 1
537338 99537338 1001 86380 86390 1
537224 99537224 1001 86380 86390 1
537366 99537366 1001 86380 86390 1
537796 99537796 1001 86380 86390 1
537863 99537863 1001 86380 86390 1
537799 99537799 1001 86380 86390 1
537965 99537965 1001 86380 86390 1
537840 99537840 1001 86380 86390 1
537854 99537854 1001 86380 86390 1
537816 99537816 1001 86380 86390 1
537972 99537972 1001 86380 86390 1
537856 99537856 1001 86380 86390 1
537923 99537923 1001 86380 86390 1
537680 99537680 1001 86380 86390 1
537682 99537682 1001 86380 86390 1
537734 99537734 1001 86380 86390 1
537583 99537583 1001 86380 86390 1
537742 99537742 1001 86380 86390 1
537376 99537376 1001 86380 86390 1
537389 99537389 1001 86380 86390 1
537390 99537390 1001 86380 86390 1
538054 99538054 1001 86380 86390 1
538019 99538019 1001 86380 86390 1
538094 99538094 1001 86380 86390 1
538137 99538137 1001 86380 86390 1
538752 99538752 1001 86380 86390 1
538767 99538767 1001 86380 86390 1
538760 99538760 1001 86380 86390 1
538801 99538801 1001 86380 86390 1
538774 99538774 1001 86380 86390 1
538723 99538723 1001 86380 86390 1
538580 99538580 1001 86380 86390 1
538464 99538464 1001 86380 86390 1
538544 99538544 1001 86380 86390 1
538371 99538371 1001 86380 86390 1
538283 99538283 1001 86380 86390 1
538968 99538968 1001 86380 86390 1
538985 99538985 1001 86380 86390 1
538821 99538821 1001 86380 86390 1
539005 99539005 1001 86380 86390 1
539592 99539592 1001 86380 86390 1
539529 99539529 1001 86380 86390 1
539532 99539532 1001 86380 86390 1
539445 99539445 1001 86380 86390 1
539458 99539458 1001 86380 86390 1
539423 99539423 1001 86380 86390 1
539270 99539270 1001 86380 86390 1
539376 99539376 1001 86380 86390 1
539277 99539277 1001 86380 86390 1
539170 99539170 1001 86380 86390 1
539749 99539749 1001 86380 86390 1
539843 99539843 1001 86380 86390 1
540435 99540435 1001 86380 86390 1
540163 99540163 1001 86380 86390 1
540255 99540255 1001 86380 86390 1
539983 99539983 1001 86380 86390 1
540659 99540659 1001 86380 86390 1
540508 99540508 1001 86380 86390 1
540534 99540534 1001 86380 86390 1
541233 99541233 1001 86380 86390 1
541283 99541283 1001 86380 86390 1
541253 99541253 1001 86380 86390 1
540891 99540891 1001 86380 86390 1
541021 99541021 1001 86380 86390 1
540983 99540983 1001 86380 86390 1
541009 99541009 1001 86380 86390 1
540688 99540688 1001 86380 86390 1
540732 99540732 1001 86380 86390 1
540745 99540745 1001 86380 86390 1
541324 99541324 1001 86380 86390 1
541415 99541415 1001 86380 86390 1
541339 99541339 1001 86380 86390 1
541405 99541405 1001 86380 86390 1
542090 99542090 1001 86380 86390 1
542009 99542009 1001 86380 86390 1
541947 99541947 1001 86380 86390 1
541752 99541752 1001 86380 86390 1
541833 99541833 1001 86380 86390 1
541729 99541729 1001 86380 86390 1
541697 99541697 1001 86380 86390 1
541665 99541665 1001 86380 86390 1
542247 99542247 1001 86380 86390 1
542288 99542288 1001 86380 86390 1
542186 99542186 1001 86380 86390 1
542122 99542122 1001 86380 86390 1
542149 99542149 1001 86380 86390 1
542165 99542165 1001 86380 86390 1
542792 99542792 1001 86380 86390 1
542885 99542885 1001 86380 86390 1
542802 99542802 1001 86380 86390 1
542842 99542842 1001 86380 86390 1
542728 99542728 1001 86380 86390 1
542612 99542612 1001 86380 86390 1
542588 99542588 1001 86380 86390 1
542731 99542731 1001 86380 86390 1
542732 99542732 1001 86380 86390 1
542593 99542593 1001 86380 86390 1
542480 99542480 1001 86380 86390 1
542367 99542367 1001 86380 86390 1
543088 99543088 1001 86380 86390 1
542985 99542985 1001 86380 86390 1
543066 99543066 1001 86380 86390 1
542963 99542963 1001 86380 86390 1
543632 99543632 1001 86380 86390 1
543521 99543521 1001 86380 86390 1
543483 99543483 1001 86380 86390 1
543560 99543560 1001 86380 86390 1
543484 99543484 1001 86380 86390 1
543446 99543446 1001 86380 86390 1
543216 99543216 1001 86380 86390 1
543164 99543164 1001 86380 86390 1
543313 99543313 1001 86380 86390 1
543288 99543288 1001 86380 86390 1
543201 99543201 1001 86380 86390 1
543956 99543956 1001 86380 86390 1
543777 99543777 1001 86380 86390 1
544523 99544523 1001 86380 86390 1
544505 99544505 1001 86380 86390 1
544481 99544481 1001 86380 86390 1
544192 99544192 1001 86380 86390 1
544271 99544271 1001 86380 86390 1
544350 99544350 1001 86380 86390 1
544338 99544338 1001 86380 86390 1
544236 99544236 1001 86380 86390 1
544126 99544126 1001 86380 86390 1
544117 99544117 1001 86380 86390 1
544054 99544054 1001 86380 86390 1
544624 99544624 1001 86380 86390 1
544684 99544684 1001 86380 86390 1
408570 523 1001 47280 50637 1
424116 686 1001 36960 40737 1
436591 216 1001 83880 84897 1
503516 753 1001 70581 70881 1
517330 708 1001 71592 71891 1
525726 859 1001 68871 69171 1
400068 99400068 1001 86380 86390 1
400213 99400213 1001 86380 86390 1
400414 99400414 1001 86380 86390 1
400459 99400459 1001 86380 86390 1
400522 99400522 1001 86380 86390 1
400992 99400992 1001 86380 86390 1
401307 99401307 1001 86380 86390 1
401414 99401414 1001 86380 86390 1
401956 99401956 1001 86380 86390 1
402659 99402659 1001 86380 86390 1
402845 99402845 1001 86380 86390 1
403011 99403011 1001 86380 86390 1
403319 99403319 1001 86380 86390 1
403519 99403519 1001 86380 86390 1
403744 99403744 1001 86380 86390 1
404049 99404049 1001 86380 86390 1
404973 99404973 1001 86380 86390 1
405082 99405082 1001 86380 86390 1
405187 99405187 1001 86380 86390 1
405172 99405172 1001 86380 86390 1
405265 99405265 1001 86380 86390 1
405419 99405419 1001 86380 86390 1
405566 99405566 1001 86380 86390 1
405502 99405502 1001 86380 86390 1
405658 99405658 1001 86380 86390 1
405824 99405824 1001 86380 86390 1
405895 99405895 1001 86380 86390 1
406025 99406025 1001 86380 86390 1
406116 99406116 1001 86380 86390 1
406108 99406108 1001 86380 86390 1
406328 99406328 1001 86380 86390 1
406364 99406364 1001 86380 86390 1
406426 99406426 1001 86380 86390 1
406681 99406681 1001 86380 86390 1
406632 99406632 1001 86380 86390 1
406759 99406759 1001 86380 86390 1
406909 99406909 1001 86380 86390 1
406996 99406996 1001 86380 86390 1
407014 99407014 1001 86380 86390 1
407111 99407111 1001 86380 86390 1
407329 99407329 1001 86380 86390 1
407248 99407248 1001 86380 86390 1
407552 99407552 1001 86380 86390 1
407660 99407660 1001 86380 86390 1
407626 99407626 1001 86380 86390 1
407849 99407849 1001 86380 86390 1
407962 99407962 1001 86380 86390 1
408019 99408019 1001 86380 86390 1
407993 99407993 1001 86380 86390 1
408111 99408111 1001 86380 86390 1
408944 99408944 1001 86380 86390 1
409143 99409143 1001 86380 86390 1
409501 99409501 1001 86380 86390 1
409437 99409437 1001 86380 86390 1
409580 99409580 1001 86380 86390 1
409599 99409599 1001 86380 86390 1
410006 99410006 1001 86380 86390 1
410008 99410008 1001 86380 86390 1
410205 99410205 1001 86380 86390 1
410460 99410460 1001 86380 86390 1
410541 99410541 1001 86380 86390 1
410623 99410623 1001 86380 86390 1
410934 99410934 1001 86380 86390 1
410916 99410916 1001 86380 86390 1
410945 99410945 1001 86380 86390 1
411116 99411116 1001 86380 86390 1
411169 99411169 1001 86380 86390 1
411443 99411443 1001 86380 86390 1
411928 99411928 1001 86380 86390 1
412023 99412023 1001 86380 86390 1
412340 99412340 1001 86380 86390 1
412281 99412281 1001 86380 86390 1
412379 99412379 1001 86380 86390 1
413403 99413403 1001 86380 86390 1
413694 99413694 1001 86380 86390 1
412954 99412954 1001 86380 86390 1
413112 99413112 1001 86380 86390 1
413257 99413257 1001 86380 86390 1
412674 99412674 1001 86380 86390 1
412837 99412837 1001 86380 86390 1
413864 99413864 1001 86380 86390 1
414014 99414014 1001 86380 86390 1
414066 99414066 1001 86380 86390 1
413932 99413932 1001 86380 86390 1
415266 99415266 1001 86380 86390 1
414930 99414930 1001 86380 86390 1
415102 99415102 1001 86380 86390 1
414599 99414599 1001 86380 86390 1
414696 99414696 1001 86380 86390 1
414343 99414343 1001 86380 86390 1
414390 99414390 1001 86380 86390 1
414131 99414131 1001 86380 86390 1
414312 99414312 1001 86380 86390 1
415632 99415632 1001 86380 86390 1
416782 99416782 1001 86380 86390 1
416861 99416861 1001 86380 86390 1
416599 99416599 1001 86380 86390 1
416687 99416687 1001 86380 86390 1
416283 99416283 1001 86380 86390 1
416159 99416159 1001 86380 86390 1
416196 99416196 1001 86380 86390 1
416040 99416040 1001 86380 86390 1
415890 99415890 1001 86380 86390 1
415763 99415763 1001 86380 86390 1
415896 99415896 1001 86380 86390 1
417360 99417360 1001 86380 86390 1
417371 99417371 1001 86380 86390 1
417501 99417501 1001 86380 86390 1
417408 99417408 1001 86380 86390 1
417538 99417538 1001 86380 86390 1
417469 99417469 1001 86380 86390 1
418697 99418697 1001 86380 86390 1
418486 99418486 1001 86380 86390 1
418688 99418688 1001 86380 86390 1
418615 99418615 1001 86380 86390 1
418335 99418335 1001 86380 86390 1
418372 99418372 1001 86380 86390 1
418310 99418310 1001 86380 86390 1
418350 99418350 1001 86380 86390 1
418264 99418264 1001 86380 86390 1
418324 99418324 1001 86380 86390 1
418333 99418333 1001 86380 86390 1
419105 99419105 1001 86380 86390 1
418960 99418960 1001 86380 86390 1
419174 99419174 1001 86380 86390 1
419151 99419151 1001 86380 86390 1
420363 99420363 1001 86380 86390 1
420416 99420416 1001 86380 86390 1
420319 99420319 1001 86380 86390 1
420369 99420369 1001 86380 86390 1
420053 99420053 1001 86380 86390 1
419593 99419593 1001 86380 86390 1
419213 99419213 1001 86380 86390 1
419482 99419482 1001 86380 86390 1
419558 99419558 1001 86380 86390 1
420459 99420459 1001 86380 86390 1
420535 99420535 1001 86380 86390 1
420764 99420764 1001 86380 86390 1
421889 99421889 1001 86380 86390 1
421782 99421782 1001 86380 86390 1
421309 99421309 1001 86380 86390 1
421609 99421609 1001 86380 86390 1
421658 99421658 1001 86380 86390 1
421206 99421206 1001 86380 86390 1
420897 99420897 1001 86380 86390 1
420845 99420845 1001 86380 86390 1
420855 99420855 1001 86380 86390 1
420940 99420940 1001 86380 86390 1
422277 99422277 1001 86380 86390 1
422389 99422389 1001 86380 86390 1
422522 99422522 1001 86380 86390 1
423365 99423365 1001 86380 86390 1
423038 99423038 1001 86380 86390 1
423161 99423161 1001 86380 86390 1
422622 99422622 1001 86380 86390 1
424012 99424012 1001 86380 86390 1
424015 99424015 1001 86380 86390 1
424050 99424050 1001 86380 86390 1
423898 99423898 1001 86380 86390 1
423766 99423766 1001 86380 86390 1
425152 99425152 1001 86380 86390 1
425358 99425358 1001 86380 86390 1
424863 99424863 1001 86380 86390 1
424417 99424417 1001 86380 86390 1
424253 99424253 1001 86380 86390 1
424380 99424380 1001 86380 86390 1
424583 99424583 1001 86380 86390 1
424383 99424383 1001 86380 86390 1
424431 99424431 1001 86380 86390 1
424487 99424487 1001 86380 86390 1
425631 99425631 1001 86380 86390 1
425421 99425421 1001 86380 86390 1
426840 99426840 1001 86380 86390 1
427015 99427015 1001 86380 86390 1
426707 99426707 1001 86380 86390 1
427025 99427025 1001 86380 86390 1
426623 99426623 1001 86380 86390 1
426459 99426459 1001 86380 86390 1
425848 99425848 1001 86380 86390 1
425854 99425854 1001 86380 86390 1
427455 99427455 1001 86380 86390 1
427122 99427122 1001 86380 86390 1
427399 99427399 1001 86380 86390 1
427216 99427216 1001 86380 86390 1
428552 99428552 1001 86380 86390 1
428696 99428696 1001 86380 86390 1
428438 99428438 1001 86380 86390 1
427970 99427970 1001 86380 86390 1
428189 99428189 1001 86380 86390 1
428878 99428878 1001 86380 86390 1
429007 99429007 1001 86380 86390 1
428797 99428797 1001 86380 86390 1
429981 99429981 1001 86380 86390 1
430362 99430362 1001 86380 86390 1
429733 99429733 1001 86380 86390 1
429907 99429907 1001 86380 86390 1
429785 99429785 1001 86380 86390 1
429946 99429946 1001 86380 86390 1
429704 99429704 1001 86380 86390 1
429772 99429772 1001 86380 86390 1
429205 99429205 1001 86380 86390 1
429358 99429358 1001 86380 86390 1
429240 99429240 1001 86380 86390 1
429431 99429431 1001 86380 86390 1
430462 99430462 1001 86380 86390 1
430782 99430782 1001 86380 86390 1
430731 99430731 1001 86380 86390 1
431675 99431675 1001 86380 86390 1
431783 99431783 1001 86380 86390 1
431844 99431844 1001 86380 86390 1
431298 99431298 1001 86380 86390 1
431167 99431167 1001 86380 86390 1
432120 99432120 1001 86380 86390 1
432292 99432292 1001 86380 86390 1
432156 99432156 1001 86380 86390 1
432254 99432254 1001 86380 86390 1
432166 99432166 1001 86380 86390 1
432372 99432372 1001 86380 86390 1
433662 99433662 1001 86380 86390 1
433322 99433322 1001 86380 86390 1
433593 99433593 1001 86380 86390 1
433075 99433075 1001 86380 86390 1
433193 99433193 1001 86380 86390 1
432940 99432940 1001 86380 86390 1
432983 99432983 1001 86380 86390 1
432777 99432777 1001 86380 86390 1
432893 99432893 1001 86380 86390 1
433858 99433858 1001 86380 86390 1
433813 99433813 1001 86380 86390 1
434003 99434003 1001 86380 86390 1
433871 99433871 1001 86380 86390 1
434030 99434030 1001 86380 86390 1
433843 99433843 1001 86380 86390 1
435285 99435285 1001 86380 86390 1
435343 99435343 1001 86380 86390 1
435085 99435085 1001 86380 86390 1
435393 99435393 1001 86380 86390 1
434871 99434871 1001 86380 86390 1
434609 99434609 1001 86380 86390 1
434612 99434612 1001 86380 86390 1
434268 99434268 1001 86380 86390 1
434300 99434300 1001 86380 86390 1
434483 99434483 1001 86380 86390 1
434395 99434395 1001 86380 86390 1
435645 99435645 1001 86380 86390 1
435445 99435445 1001 86380 86390 1
435742 99435742 1001 86380 86390 1
435811 99435811 1001 86380 86390 1
435747 99435747 1001 86380 86390 1
435640 99435640 1001 86380 86390 1
435452 99435452 1001 86380 86390 1
436782 99436782 1001 86380 86390 1
436880 99436880 1001 86380 86390 1
437012 99437012 1001 86380 86390 1
437134 99437134 1001 86380 86390 1
436550 99436550 1001 86380 86390 1
436482 99436482 1001 86380 86390 1
436529 99436529 1001 86380 86390 1
436374 99436374 1001 86380 86390 1
436509 99436509 1001 86380 86390 1
436405 99436405 1001 86380 86390 1
436698 99436698 1001 86380 86390 1
435926 99435926 1001 86380 86390 1
436211 99436211 1001 86380 86390 1
435925 99435925 1001 86380 86390 1
300071 99300071 1001 86380 86390 1
300102 99300102 1001 86380 86390 1
300027 99300027 1001 86380 86390 1
300589 99300589 1001 86380 86390 1
300585 99300585 1001 86380 86390 1
300720 99300720 1001 86380 86390 1
300586 99300586 1001 86380 86390 1
300150 99300150 1001 86380 86390 1
300797 99300797 1001 86380 86390 1
301441 99301441 1001 86380 86390 1
301404 99301404 1001 86380 86390 1
301155 99301155 1001 86380 86390 1
301182 99301182 1001 86380 86390 1
301315 99301315 1001 86380 86390 1
301304 99301304 1001 86380 86390 1
301038 99301038 1001 86380 86390 1
301079 99301079 1001 86380 86390 1
301607 99301607 1001 86380 86390 1
301712 99301712 1001 86380 86390 1
301558 99301558 1001 86380 86390 1
301691 99301691 1001 86380 86390 1
302266 99302266 1001 86380 86390 1
302321 99302321 1001 86380 86390 1
302221 99302221 1001 86380 86390 1
302264 99302264 1001 86380 86390 1
302101 99302101 1001 86380 86390 1
302141 99302141 1001 86380 86390 1
302145 99302145 1001 86380 86390 1
302094 99302094 1001 86380 86390 1
302134 99302134 1001 86380 86390 1
301833 99301833 1001 86380 86390 1
301785 99301785 1001 86380 86390 1
302447 99302447 1001 86380 86390 1
302399 99302399 1001 86380 86390 1
302520 99302520 1001 86380 86390 1
302546 99302546 1001 86380 86390 1
302941 99302941 1001 86380 86390 1
302811 99302811 1001 86380 86390 1
302947 99302947 1001 86380 86390 1
302746 99302746 1001 86380 86390 1
302643 99302643 1001 86380 86390 1
302728 99302728 1001 86380 86390 1
303220 99303220 1001 86380 86390 1
303263 99303263 1001 86380 86390 1
303264 99303264 1001 86380 86390 1
303921 99303921 1001 86380 86390 1
304004 99304004 1001 86380 86390 1
304013 99304013 1001 86380 86390 1
304024 99304024 1001 86380 86390 1
303838 99303838 1001 86380 86390 1
303943 99303943 1001 86380 86390 1
303790 99303790 1001 86380 86390 1
303661 99303661 1001 86380 86390 1
303677 99303677 1001 86380 86390 1
303414 99303414 1001 86380 86390 1
303587 99303587 1001 86380 86390 1
303512 99303512 1001 86380 86390 1
303603 99303603 1001 86380 86390 1
304071 99304071 1001 86380 86390 1
304177 99304177 1001 86380 86390 1
304229 99304229 1001 86380 86390 1
304185 99304185 1001 86380 86390 1
304760 99304760 1001 86380 86390 1
304525 99304525 1001 86380 86390 1
304488 99304488 1001 86380 86390 1
304541 99304541 1001 86380 86390 1
304548 99304548 1001 86380 86390 1
304251 99304251 1001 86380 86390 1
304387 99304387 1001 86380 86390 1
304273 99304273 1001 86380 86390 1
304354 99304354 1001 86380 86390 1
305051 99305051 1001 86380 86390 1
304941 99304941 1001 86380 86390 1
305045 99305045 1001 86380 86390 1
305572 99305572 1001 86380 86390 1
305659 99305659 1001 86380 86390 1
305502 99305502 1001 86380 86390 1
305593 99305593 1001 86380 86390 1
305421 99305421 1001 86380 86390 1
305401 99305401 1001 86380 86390 1
305181 99305181 1001 86380 86390 1
305223 99305223 1001 86380 86390 1
305216 99305216 1001 86380 86390 1
305232 99305232 1001 86380 86390 1
500003 99500003 1001 86380 86390 1
500056 99500056 1001 86380 86390 1
500082 99500082 1001 86380 86390 1
500138 99500138 1001 86380 86390 1
500685 99500685 1001 86380 86390 1
500653 99500653 1001 86380 86390 1
500618 99500618 1001 86380 86390 1
500809 99500809 1001 86380 86390 1
500233 99500233 1001 86380 86390 1
500364 99500364 1001 86380 86390 1
500276 99500276 1001 86380 86390 1
500397 99500397 1001 86380 86390 1
500307 99500307 1001 86380 86390 1
500890 99500890 1001 86380 86390 1
500865 99500865 1001 86380 86390 1
500982 99500982 1001 86380 86390 1
500985 99500985 1001 86380 86390 1
500974 99500974 1001 86380 86390 1
500887 99500887 1001 86380 86390 1
501471 99501471 1001 86380 86390 1
501510 99501510 1001 86380 86390 1
501536 99501536 1001 86380 86390 1
501319 99501319 1001 86380 86390 1
501239 99501239 1001 86380 86390 1
501066 99501066 1001 86380 86390 1
501185 99501185 1001 86380 86390 1
501211 99501211 1001 86380 86390 1
501652 99501652 1001 86380 86390 1
501812 99501812 1001 86380 86390 1
501801 99501801 1001 86380 86390 1
501789 99501789 1001 86380 86390 1
501725 99501725 1001 86380 86390 1
502429 99502429 1001 86380 86390 1
501897 99501897 1001 86380 86390 1
501872 99501872 1001 86380 86390 1
501942 99501942 1001 86380 86390 1
501917 99501917 1001 86380 86390 1
502024 99502024 1001 86380 86390 1
502528 99502528 1001 86380 86390 1
502513 99502513 1001 86380 86390 1
503198 99503198 1001 86380 86390 1
503290 99503290 1001 86380 86390 1
502947 99502947 1001 86380 86390 1
502937 99502937 1001 86380 86390 1
502956 99502956 1001 86380 86390 1
502804 99502804 1001 86380 86390 1
502818 99502818 1001 86380 86390 1
502806 99502806 1001 86380 86390 1
503458 99503458 1001 86380 86390 1
503387 99503387 1001 86380 86390 1
504080 99504080 1001 86380 86390 1
503964 99503964 1001 86380 86390 1
503944 99503944 1001 86380 86390 1
503937 99503937 1001 86380 86390 1
503731 99503731 1001 86380 86390 1
503744 99503744 1001 86380 86390 1
503709 99503709 1001 86380 86390 1
503817 99503817 1001 86380 86390 1
503649 99503649 1001 86380 86390 1
504156 99504156 1001 86380 86390 1
504787 99504787 1001 86380 86390 1
504611 99504611 1001 86380 86390 1
504542 99504542 1001 86380 86390 1
504336 99504336 1001 86380 86390 1
504455 99504455 1001 86380 86390 1
504407 99504407 1001 86380 86390 1
504384 99504384 1001 86380 86390 1
504424 99504424 1001 86380 86390 1
504437 99504437 1001 86380 86390 1
504530 99504530 1001 86380 86390 1
504970 99504970 1001 86380 86390 1
504985 99504985 1001 86380 86390 1
505092 99505092 1001 86380 86390 1
504992 99504992 1001 86380 86390 1
505714 99505714 1001 86380 86390 1
505641 99505641 1001 86380 86390 1
505521 99505521 1001 86380 86390 1
505445 99505445 1001 86380 86390 1
505279 99505279 1001 86380 86390 1
505259 99505259 1001 86380 86390 1
505773 99505773 1001 86380 86390 1
505852 99505852 1001 86380 86390 1
506507 99506507 1001 86380 86390 1
506461 99506461 1001 86380 86390 1
506370 99506370 1001 86380 86390 1
506271 99506271 1001 86380 86390 1
506298 99506298 1001 86380 86390 1
506151 99506151 1001 86380 86390 1
506051 99506051 1001 86380 86390 1
506646 99506646 1001 86380 86390 1
506737 99506737 1001 86380 86390 1
507386 99507386 1001 86380 86390 1
507260 99507260 1001 86380 86390 1
507301 99507301 1001 86380 86390 1
507123 99507123 1001 86380 86390 1
506931 99506931 1001 86380 86390 1
507510 99507510 1001 86380 86390 1
507549 99507549 1001 86380 86390 1
507525 99507525 1001 86380 86390 1
507592 99507592 1001 86380 86390 1
507571 99507571 1001 86380 86390 1
508249 99508249 1001 86380 86390 1
508187 99508187 1001 86380 86390 1
508177 99508177 1001 86380 86390 1
508192 99508192 1001 86380 86390 1
507914 99507914 1001 86380 86390 1
507982 99507982 1001 86380 86390 1
508000 99508000 1001 86380 86390 1
507744 99507744 1001 86380 86390 1
507655 99507655 1001 86380 86390 1
507688 99507688 1001 86380 86390 1
508388 99508388 1001 86380 86390 1
508378 99508378 1001 86380 86390 1
508380 99508380 1001 86380 86390 1
508254 99508254 1001 86380 86390 1
508321 99508321 1001 86380 86390 1
509048 99509048 1001 86380 86390 1
509032 99509032 1001 86380 86390 1
508920 99508920 1001 86380 86390 1
508768 99508768 1001 86380 86390 1
508821 99508821 1001 86380 86390 1
508799 99508799 1001 86380 86390 1
508493 99508493 1001 86380 86390 1
508551 99508551 1001 86380 86390 1
509126 99509126 1001 86380 86390 1
509179 99509179 1001 86380 86390 1
509196 99509196 1001 86380 86390 1
509172 99509172 1001 86380 86390 1
509804 99509804 1001 86380 86390 1
509779 99509779 1001 86380 86390 1
509705 99509705 1001 86380 86390 1
509544 99509544 1001 86380 86390 1
509323 99509323 1001 86380 86390 1
509363 99509363 1001 86380 86390 1
509316 99509316 1001 86380 86390 1
510036 99510036 1001 86380 86390 1
510088 99510088 1001 86380 86390 1
510587 99510587 1001 86380 86390 1
510626 99510626 1001 86380 86390 1
510657 99510657 1001 86380 86390 1
510558 99510558 1001 86380 86390 1
510410 99510410 1001 86380 86390 1
510468 99510468 1001 86380 86390 1
510132 99510132 1001 86380 86390 1
510119 99510119 1001 86380 86390 1
510214 99510214 1001 86380 86390 1
510304 99510304 1001 86380 86390 1
510305 99510305 1001 86380 86390 1
510111 99510111 1001 86380 86390 1
510204 99510204 1001 86380 86390 1
510883 99510883 1001 86380 86390 1
511388 99511388 1001 86380 86390 1
511457 99511457 1001 86380 86390 1
511367 99511367 1001 86380 86390 1
511474 99511474 1001 86380 86390 1
511297 99511297 1001 86380 86390 1
511012 99511012 1001 86380 86390 1
511044 99511044 1001 86380 86390 1
511070 99511070 1001 86380 86390 1
511084 99511084 1001 86380 86390 1
511746 99511746 1001 86380 86390 1
511604 99511604 1001 86380 86390 1
511619 99511619 1001 86380 86390 1
512343 99512343 1001 86380 86390 1
512205 99512205 1001 86380 86390 1
512370 99512370 1001 86380 86390 1
512186 99512186 1001 86380 86390 1
512057 99512057 1001 86380 86390 1
511985 99511985 1001 86380 86390 1
512079 99512079 1001 86380 86390 1
512016 99512016 1001 86380 86390 1
511954 99511954 1001 86380 86390 1
511834 99511834 1001 86380 86390 1
511939 99511939 1001 86380 86390 1
512430 99512430 1001 86380 86390 1
512443 99512443 1001 86380 86390 1
512431 99512431 1001 86380 86390 1
512512 99512512 1001 86380 86390 1
512567 99512567 1001 86380 86390 1
513204 99513204 1001 86380 86390 1
513057 99513057 1001 86380 86390 1
513136 99513136 1001 86380 86390 1
513165 99513165 1001 86380 86390 1
513049 99513049 1001 86380 86390 1
512874 99512874 1001 86380 86390 1
512940 99512940 1001 86380 86390 1
512995 99512995 1001 86380 86390 1
512895 99512895 1001 86380 86390 1
512666 99512666 1001 86380 86390 1
512648 99512648 1001 86380 86390 1
513215 99513215 1001 86380 86390 1
513310 99513310 1001 86380 86390 1
513404 99513404 1001 86380 86390 1
513291 99513291 1001 86380 86390 1
513919 99513919 1001 86380 86390 1
513989 99513989 1001 86380 86390 1
514029 99514029 1001 86380 86390 1
513698 99513698 1001 86380 86390 1
513661 99513661 1001 86380 86390 1
513793 99513793 1001 86380 86390 1
513484 99513484 1001 86380 86390 1
514093 99514093 1001 86380 86390 1
514086 99514086 1001 86380 86390 1
514087 99514087 1001 86380 86390 1
514035 99514035 1001 86380 86390 1
514193 99514193 1001 86380 86390 1
514781 99514781 1001 86380 86390 1
514670 99514670 1001 86380 86390 1
514800 99514800 1001 86380 86390 1
514803 99514803 1001 86380 86390 1
514791 99514791 1001 86380 86390 1
514641 99514641 1001 86380 86390 1
514642 99514642 1001 86380 86390 1
514593 99514593 1001 86380 86390 1
514315 99514315 1001 86380 86390 1
514393 99514393 1001 86380 86390 1
514316 99514316 1001 86380 86390 1
514882 99514882 1001 86380 86390 1
514884 99514884 1001 86380 86390 1
515014 99515014 1001 86380 86390 1
514992 99514992 1001 86380 86390 1
514982 99514982 1001 86380 86390 1
515624 99515624 1001 86380 86390 1
515679 99515679 1001 86380 86390 1
515298 99515298 1001 86380 86390 1
515431 99515431 1001 86380 86390 1
515411 99515411 1001 86380 86390 1
515321 99515321 1001 86380 86390 1
515295 99515295 1001 86380 86390 1
515798 99515798 1001 86380 86390 1
515714 99515714 1001 86380 86390 1
515741 99515741 1001 86380 86390 1
515809 99515809 1001 86380 86390 1
516334 99516334 1001 86380 86390 1
516310 99516310 1001 86380 86390 1
516427 99516427 1001 86380 86390 1
516352 99516352 1001 86380 86390 1
516505 99516505 1001 86380 86390 1
516506 99516506 1001 86380 86390 1
516190 99516190 1001 86380 86390 1
516139 99516139 1001 86380 86390 1
516104 99516104 1001 86380 86390 1
516170 99516170 1001 86380 86390 1
516248 99516248 1001 86380 86390 1
516211 99516211 1001 86380 86390 1
515941 99515941 1001 86380 86390 1
516007 99516007 1001 86380 86390 1
516033 99516033 1001 86380 86390 1
515939 99515939 1001 86380 86390 1
515913 99515913 1001 86380 86390 1
516701 99516701 1001 86380 86390 1
516654 99516654 1001 86380 86390 1
516541 99516541 1001 86380 86390 1
516659 99516659 1001 86380 86390 1
516531 99516531 1001 86380 86390 1
517286 99517286 1001 86380 86390 1
517134 99517134 1001 86380 86390 1
517226 99517226 1001 86380 86390 1
517322 99517322 1001 86380 86390 1
517269 99517269 1001 86380 86390 1
517295 99517295 1001 86380 86390 1
517325 99517325 1001 86380 86390 1
517329 99517329 1001 86380 86390 1
516952 99516952 1001 86380 86390 1
517075 99517075 1001 86380 86390 1
516863 99516863 1001 86380 86390 1
516889 99516889 1001 86380 86390 1
517503 99517503 1001 86380 86390 1
517479 99517479 1001 86380 86390 1
517429 99517429 1001 86380 86390 1
517457 99517457 1001 86380 86390 1
517983 99517983 1001 86380 86390 1
518052 99518052 1001 86380 86390 1
518054 99518054 1001 86380 86390 1
518058 99518058 1001 86380 86390 1
518033 99518033 1001 86380 86390 1
518123 99518123 1001 86380 86390 1
517767 99517767 1001 86380 86390 1
517768 99517768 1001 86380 86390 1
517759 99517759 1001 86380 86390 1
517691 99517691 1001 86380 86390 1
517642 99517642 1001 86380 86390 1
518294 99518294 1001 86380 86390 1
518245 99518245 1001 86380 86390 1
518209 99518209 1001 86380 86390 1
518875 99518875 1001 86380 86390 1
518864 99518864 1001 86380 86390 1
518868 99518868 1001 86380 86390 1
518844 99518844 1001 86380 86390 1
518923 99518923 1001 86380 86390 1
518898 99518898 1001 86380 86390 1
518655 99518655 1001 86380 86390 1
518748 99518748 1001 86380 86390 1
518736 99518736 1001 86380 86390 1
518702 99518702 1001 86380 86390 1
519181 99519181 1001 86380 86390 1
519140 99519140 1001 86380 86390 1
518997 99518997 1001 86380 86390 1
519741 99519741 1001 86380 86390 1
519614 99519614 1001 86380 86390 1
519721 99519721 1001 86380 86390 1
519441 99519441 1001 86380 86390 1
519258 99519258 1001 86380 86390 1
519288 99519288 1001 86380 86390 1
519400 99519400 1001 86380 86390 1
519868 99519868 1001 86380 86390 1
519972 99519972 1001 86380 86390 1
520013 99520013 1001 86380 86390 1
519977 99519977 1001 86380 86390 1
520613 99520613 1001 86380 86390 1
520617 99520617 1001 86380 86390 1
520597 99520597 1001 86380 86390 1
520456 99520456 1001 86380 86390 1
520483 99520483 1001 86380 86390 1
520292 99520292 1001 86380 86390 1
520037 99520037 1001 86380 86390 1
520807 99520807 1001 86380 86390 1
520655 99520655 1001 86380 86390 1
520697 99520697 1001 86380 86390 1
520659 99520659 1001 86380 86390 1
520779 99520779 1001 86380 86390 1
521366 99521366 1001 86380 86390 1
521372 99521372 1001 86380 86390 1
521296 99521296 1001 86380 86390 1
521241 99521241 1001 86380 86390 1
521060 99521060 1001 86380 86390 1
521256 99521256 1001 86380 86390 1
521053 99521053 1001 86380 86390 1
520903 99520903 1001 86380 86390 1
521009 99521009 1001 86380 86390 1
521048 99521048 1001 86380 86390 1
520972 99520972 1001 86380 86390 1
521051 99521051 1001 86380 86390 1
521578 99521578 1001 86380 86390 1
522289 99522289 1001 86380 86390 1
521920 99521920 1001 86380 86390 1
522068 99522068 1001 86380 86390 1
522034 99522034 1001 86380 86390 1
521833 99521833 1001 86380 86390 1
521782 99521782 1001 86380 86390 1
521735 99521735 1001 86380 86390 1
521748 99521748 1001 86380 86390 1
522330 99522330 1001 86380 86390 1
522370 99522370 1001 86380 86390 1
522314 99522314 1001 86380 86390 1
522483 99522483 1001 86380 86390 1
523018 99523018 1001 86380 86390 1
522945 99522945 1001 86380 86390 1
522999 99522999 1001 86380 86390 1
522900 99522900 1001 86380 86390 1
522895 99522895 1001 86380 86390 1
522821 99522821 1001 86380 86390 1
522705 99522705 1001 86380 86390 1
522580 99522580 1001 86380 86390 1
522555 99522555 1001 86380 86390 1
522584 99522584 1001 86380 86390 1
522701 99522701 1001 86380 86390 1
522676 99522676 1001 86380 86390 1
523155 99523155 1001 86380 86390 1
523184 99523184 1001 86380 86390 1
523287 99523287 1001 86380 86390 1
523175 99523175 1001 86380 86390 1
523243 99523243 1001 86380 86390 1
523943 99523943 1001 86380 86390 1
523899 99523899 1001 86380 86390 1
523639 99523639 1001 86380 86390 1
523601 99523601 1001 86380 86390 1
523667 99523667 1001 86380 86390 1
523503 99523503 1001 86380 86390 1
523388 99523388 1001 86380 86390 1
524067 99524067 1001 86380 86390 1
524106 99524106 1001 86380 86390 1
524029 99524029 1001 86380 86390 1
523952 99523952 1001 86380 86390 1
524752 99524752 1001 86380 86390 1
524641 99524641 1001 86380 86390 1
524487 99524487 1001 86380 86390 1
524542 99524542 1001 86380 86390 1
524486 99524486 1001 86380 86390 1
524525 99524525 1001 86380 86390 1
524340 99524340 1001 86380 86390 1
524354 99524354 1001 86380 86390 1
524253 99524253 1001 86380 86390 1
524876 99524876 1001 86380 86390 1
524928 99524928 1001 86380 86390 1
524773 99524773 1001 86380 86390 1
524825 99524825 1001 86380 86390 1
524828 99524828 1001 86380 86390 1
524869 99524869 1001 86380 86390 1
525559 99525559 1001 86380 86390 1
525477 99525477 1001 86380 86390 1
525595 99525595 1001 86380 86390 1
525353 99525353 1001 86380 86390 1
525248 99525248 1001 86380 86390 1
525209 99525209 1001 86380 86390 1
525002 99525002 1001 86380 86390 1
525080 99525080 1001 86380 86390 1
525044 99525044 1001 86380 86390 1
525750 99525750 1001 86380 86390 1
525778 99525778 1001 86380 86390 1
525689 99525689 1001 86380 86390 1
525706 99525706 1001 86380 86390 1
526023 99526023 1001 86380 86390 1
526037 99526037 1001 86380 86390 1
526159 99526159 1001 86380 86390 1
526125 99526125 1001 86380 86390 1
525829 99525829 1001 86380 86390 1
525907 99525907 1001 86380 86390 1
525818 99525818 1001 86380 86390 1
526460 99526460 1001 86380 86390 1
526011 99526011 1001 86380 86390 1
526427 99526427 1001 86380 86390 1
526495 99526495 1001 86380 86390 1
526586 99526586 1001 86380 86390 1
526457 99526457 1001 86380 86390 1
527124 99527124 1001 86380 86390 1
527224 99527224 1001 86380 86390 1
527183 99527183 1001 86380 86390 1
526875 99526875 1001 86380 86390 1
526842 99526842 1001 86380 86390 1
526924 99526924 1001 86380 86390 1
526712 99526712 1001 86380 86390 1
526648 99526648 1001 86380 86390 1
527412 99527412 1001 86380 86390 1
527965 99527965 1001 86380 86390 1
527771 99527771 1001 86380 86390 1
527687 99527687 1001 86380 86390 1
527631 99527631 1001 86380 86390 1
527647 99527647 1001 86380 86390 1
527635 99527635 1001 86380 86390 1
528153 99528153 1001 86380 86390 1
528184 99528184 1001 86380 86390 1
528864 99528864 1001 86380 86390 1
528844 99528844 1001 86380 86390 1
528703 99528703 1001 86380 86390 1
528849 99528849 1001 86380 86390 1
528600 99528600 1001 86380 86390 1
528588 99528588 1001 86380 86390 1
528667 99528667 1001 86380 86390 1
528498 99528498 1001 86380 86390 1
528540 99528540 1001 86380 86390 1
528288 99528288 1001 86380 86390 1
528470 99528470 1001 86380 86390 1
528433 99528433 1001 86380 86390 1
529000 99529000 1001 86380 86390 1
529092 99529092 1001 86380 86390 1
529620 99529620 1001 86380 86390 1
529344 99529344 1001 86380 86390 1
529337 99529337 1001 86380 86390 1
529173 99529173 1001 86380 86390 1
529139 99529139 1001 86380 86390 1
529282 99529282 1001 86380 86390 1
529308 99529308 1001 86380 86390 1
529766 99529766 1001 86380 86390 1
529883 99529883 1001 86380 86390 1
529742 99529742 1001 86380 86390 1
529812 99529812 1001 86380 86390 1
529761 99529761 1001 86380 86390 1
529787 99529787 1001 86380 86390 1
530526 99530526 1001 86380 86390 1
530365 99530365 1001 86380 86390 1
530391 99530391 1001 86380 86390 1
530384 99530384 1001 86380 86390 1
530237 99530237 1001 86380 86390 1
530239 99530239 1001 86380 86390 1
529972 99529972 1001 86380 86390 1
530090 99530090 1001 86380 86390 1
530000 99530000 1001 86380 86390 1
530124 99530124 1001 86380 86390 1
530087 99530087 1001 86380 86390 1
530010 99530010 1001 86380 86390 1
530758 99530758 1001 86380 86390 1
530673 99530673 1001 86380 86390 1
531303 99531303 1001 86380 86390 1
531292 99531292 1001 86380 86390 1
531332 99531332 1001 86380 86390 1
531286 99531286 1001 86380 86390 1
531325 99531325 1001 86380 86390 1
531261 99531261 1001 86380 86390 1
531084 99531084 1001 86380 86390 1
531088 99531088 1001 86380 86390 1
531130 99531130 1001 86380 86390 1
530893 99530893 1001 86380 86390 1
530870 99530870 1001 86380 86390 1
530896 99530896 1001 86380 86390 1
531545 99531545 1001 86380 86390 1
531578 99531578 1001 86380 86390 1
531877 99531877 1001 86380 86390 1
531627 99531627 1001 86380 86390 1
532371 99532371 1001 86380 86390 1
532320 99532320 1001 86380 86390 1
532321 99532321 1001 86380 86390 1
532360 99532360 1001 86380 86390 1
532393 99532393 1001 86380 86390 1
532904 99532904 1001 86380 86390 1
532971 99532971 1001 86380 86390 1
532898 99532898 1001 86380 86390 1
532950 99532950 1001 86380 86390 1
532836 99532836 1001 86380 86390 1
532863 99532863 1001 86380 86390 1
532916 99532916 1001 86380 86390 1
532698 99532698 1001 86380 86390 1
532701 99532701 1001 86380 86390 1
532665 99532665 1001 86380 86390 1
532679 99532679 1001 86380 86390 1
532640 99532640 1001 86380 86390 1
532823 99532823 1001 86380 86390 1
532811 99532811 1001 86380 86390 1
532773 99532773 1001 86380 86390 1
532774 99532774 1001 86380 86390 1
532504 99532504 1001 86380 86390 1
532505 99532505 1001 86380 86390 1
532518 99532518 1001 86380 86390 1
532445 99532445 1001 86380 86390 1
532434 99532434 1001 86380 86390 1
532564 99532564 1001 86380 86390 1
532461 99532461 1001 86380 86390 1
533068 99533068 1001 86380 86390 1
533137 99533137 1001 86380 86390 1
533034 99533034 1001 86380 86390 1
533106 99533106 1001 86380 86390 1
533223 99533223 1001 86380 86390 1
533810 99533810 1001 86380 86390 1
533799 99533799 1001 86380 86390 1
533461 99533461 1001 86380 86390 1
533526 99533526 1001 86380 86390 1
533344 99533344 1001 86380 86390 1
533429 99533429 1001 86380 86390 1
533248 99533248 1001 86380 86390 1
534544 99534544 1001 86380 86390 1
534479 99534479 1001 86380 86390 1
534381 99534381 1001 86380 86390 1
534304 99534304 1001 86380 86390 1
534187 99534187 1001 86380 86390 1
534255 99534255 1001 86380 86390 1
534707 99534707 1001 86380 86390 1
534802 99534802 1001 86380 86390 1
534751 99534751 1001 86380 86390 1
534688 99534688 1001 86380 86390 1
534732 99534732 1001 86380 86390 1
535332 99535332 1001 86380 86390 1
535422 99535422 1001 86380 86390 1
535423 99535423 1001 86380 86390 1
535426 99535426 1001 86380 86390 1
535465 99535465 1001 86380 86390 1
535506 99535506 1001 86380 86390 1
535193 99535193 1001 86380 86390 1
534967 99534967 1001 86380 86390 1
535023 99535023 1001 86380 86390 1
535089 99535089 1001 86380 86390 1
535029 99535029 1001 86380 86390 1
535524 99535524 1001 86380 86390 1
535552 99535552 1001 86380 86390 1
535513 99535513 1001 86380 86390 1
535632 99535632 1001 86380 86390 1
535622 99535622 1001 86380 86390 1
535661 99535661 1001 86380 86390 1
535571 99535571 1001 86380 86390 1
536160 99536160 1001 86380 86390 1
536320 99536320 1001 86380 86390 1
536015 99536015 1001 86380 86390 1
535939 99535939 1001 86380 86390 1
535932 99535932 1001 86380 86390 1
535998 99535998 1001 86380 86390 1
535847 99535847 1001 86380 86390 1
535823 99535823 1001 86380 86390 1
535814 99535814 1001 86380 86390 1
535918 99535918 1001 86380 86390 1
535764 99535764 1001 86380 86390 1
535752 99535752 1001 86380 86390 1
535870 99535870 1001 86380 86390 1
536365 99536365 1001 86380 86390 1
536508 99536508 1001 86380 86390 1
536512 99536512 1001 86380 86390 1
536986 99536986 1001 86380 86390 1
536856 99536856 1001 86380 86390 1
536936 99536936 1001 86380 86390 1
536781 99536781 1001 86380 86390 1
536701 99536701 1001 86380 86390 1
536733 99536733 1001 86380 86390 1
537186 99537186 1001 86380 86390 1
537229 99537229 1001 86380 86390 1
537957 99537957 1001 86380 86390 1
537851 99537851 1001 86380 86390 1
537918 99537918 1001 86380 86390 1
537818 99537818 1001 86380 86390 1
537726 99537726 1001 86380 86390 1
537540 99537540 1001 86380 86390 1
537463 99537463 1001 86380 86390 1
538020 99538020 1001 86380 86390 1
538649 99538649 1001 86380 86390 1
538691 99538691 1001 86380 86390 1
538670 99538670 1001 86380 86390 1
538483 99538483 1001 86380 86390 1
538498 99538498 1001 86380 86390 1
538461 99538461 1001 86380 86390 1
538596 99538596 1001 86380 86390 1
538326 99538326 1001 86380 86390 1
538211 99538211 1001 86380 86390 1
538291 99538291 1001 86380 86390 1
538987 99538987 1001 86380 86390 1
539015 99539015 1001 86380 86390 1
539611 99539611 1001 86380 86390 1
539305 99539305 1001 86380 86390 1
539099 99539099 1001 86380 86390 1
539178 99539178 1001 86380 86390 1
539052 99539052 1001 86380 86390 1
539210 99539210 1001 86380 86390 1
539146 99539146 1001 86380 86390 1
539173 99539173 1001 86380 86390 1
539225 99539225 1001 86380 86390 1
539201 99539201 1001 86380 86390 1
539690 99539690 1001 86380 86390 1
539669 99539669 1001 86380 86390 1
539840 99539840 1001 86380 86390 1
539687 99539687 1001 86380 86390 1
540390 99540390 1001 86380 86390 1
540339 99540339 1001 86380 86390 1
540160 99540160 1001 86380 86390 1
539954 99539954 1001 86380 86390 1
539931 99539931 1001 86380 86390 1
540556 99540556 1001 86380 86390 1
541266 99541266 1001 86380 86390 1
541202 99541202 1001 86380 86390 1
540909 99540909 1001 86380 86390 1
540885 99540885 1001 86380 86390 1
541317 99541317 1001 86380 86390 1
541485 99541485 1001 86380 86390 1
541371 99541371 1001 86380 86390 1
541941 99541941 1001 86380 86390 1
541982 99541982 1001 86380 86390 1
541745 99541745 1001 86380 86390 1
541524 99541524 1001 86380 86390 1
541669 99541669 1001 86380 86390 1
541507 99541507 1001 86380 86390 1
542285 99542285 1001 86380 86390 1
542869 99542869 1001 86380 86390 1
542819 99542819 1001 86380 86390 1
542921 99542921 1001 86380 86390 1
542750 99542750 1001 86380 86390 1
542762 99542762 1001 86380 86390 1
542678 99542678 1001 86380 86390 1
542721 99542721 1001 86380 86390 1
542584 99542584 1001 86380 86390 1
542442 99542442 1001 86380 86390 1
542503 99542503 1001 86380 86390 1
543101 99543101 1001 86380 86390 1
543135 99543135 1001 86380 86390 1
543058 99543058 1001 86380 86390 1
543662 99543662 1001 86380 86390 1
543411 99543411 1001 86380 86390 1
543520 99543520 1001 86380 86390 1
543471 99543471 1001 86380 86390 1
543511 99543511 1001 86380 86390 1
543228 99543228 1001 86380 86390 1
543254 99543254 1001 86380 86390 1
543285 99543285 1001 86380 86390 1
543286 99543286 1001 86380 86390 1
543287 99543287 1001 86380 86390 1
543210 99543210 1001 86380 86390 1
543226 99543226 1001 86380 86390 1
543356 99543356 1001 86380 86390 1
543795 99543795 1001 86380 86390 1
543914 99543914 1001 86380 86390 1
543890 99543890 1001 86380 86390 1
544405 99544405 1001 86380 86390 1
544449 99544449 1001 86380 86390 1
544199 99544199 1001 86380 86390 1
544291 99544291 1001 86380 86390 1
544191 99544191 1001 86380 86390 1
544259 99544259 1001 86380 86390 1
544046 99544046 1001 86380 86390 1
544112 99544112 1001 86380 86390 1
544022 99544022 1001 86380 86390 1
544740 99544740 1001 86380 86390 1
544741 99544741 1001 86380 86390 1
544656 99544656 1001 86380 86390 1
418703 616 1001 71040 71937 1
528515 1005 1002 57714 65333 1
531431 525 1001 27191 27490 1
539803 994 1002 48054 57077 1
537029 826 1001 39908 40208 1
400110 99400110 1001 86380 86390 1
400253 99400253 1001 86380 86390 1
400429 99400429 1001 86380 86390 1
400461 99400461 1001 86380 86390 1
400542 99400542 1001 86380 86390 1
400664 99400664 1001 86380 86390 1
400923 99400923 1001 86380 86390 1
400902 99400902 1001 86380 86390 1
400932 99400932 1001 86380 86390 1
401015 99401015 1001 86380 86390 1
401177 99401177 1001 86380 86390 1
401267 99401267 1001 86380 86390 1
401223 99401223 1001 86380 86390 1
401898 99401898 1001 86380 86390 1
402106 99402106 1001 86380 86390 1
402145 99402145 1001 86380 86390 1
402244 99402244 1001 86380 86390 1
402207 99402207 1001 86380 86390 1
402284 99402284 1001 86380 86390 1
402343 99402343 1001 86380 86390 1
402397 99402397 1001 86380 86390 1
402571 99402571 1001 86380 86390 1
402682 99402682 1001 86380 86390 1
402630 99402630 1001 86380 86390 1
402591 99402591 1001 86380 86390 1
402695 99402695 1001 86380 86390 1
402586 99402586 1001 86380 86390 1
402950 99402950 1001 86380 86390 1
403154 99403154 1001 86380 86390 1
403133 99403133 1001 86380 86390 1
403209 99403209 1001 86380 86390 1
403405 99403405 1001 86380 86390 1
403346 99403346 1001 86380 86390 1
403437 99403437 1001 86380 86390 1
403504 99403504 1001 86380 86390 1
403460 99403460 1001 86380 86390 1
403507 99403507 1001 86380 86390 1
403590 99403590 1001 86380 86390 1
403659 99403659 1001 86380 86390 1
403709 99403709 1001 86380 86390 1
403827 99403827 1001 86380 86390 1
404192 99404192 1001 86380 86390 1
404198 99404198 1001 86380 86390 1
404379 99404379 1001 86380 86390 1
404361 99404361 1001 86380 86390 1
404390 99404390 1001 86380 86390 1
404495 99404495 1001 86380 86390 1
404638 99404638 1001 86380 86390 1
404978 99404978 1001 86380 86390 1
404960 99404960 1001 86380 86390 1
405206 99405206 1001 86380 86390 1
405171 99405171 1001 86380 86390 1
405252 99405252 1001 86380 86390 1
405235 99405235 1001 86380 86390 1
405397 99405397 1001 86380 86390 1
405425 99405425 1001 86380 86390 1
405593 99405593 1001 86380 86390 1
405752 99405752 1001 86380 86390 1
405746 99405746 1001 86380 86390 1
405776 99405776 1001 86380 86390 1
405846 99405846 1001 86380 86390 1
405831 99405831 1001 86380 86390 1
405885 99405885 1001 86380 86390 1
405983 99405983 1001 86380 86390 1
406029 99406029 1001 86380 86390 1
406063 99406063 1001 86380 86390 1
406147 99406147 1001 86380 86390 1
406110 99406110 1001 86380 86390 1
406301 99406301 1001 86380 86390 1
406497 99406497 1001 86380 86390 1
406712 99406712 1001 86380 86390 1
407018 99407018 1001 86380 86390 1
406958 99406958 1001 86380 86390 1
406967 99406967 1001 86380 86390 1
407107 99407107 1001 86380 86390 1
407091 99407091 1001 86380 86390 1
407199 99407199 1001 86380 86390 1
407416 99407416 1001 86380 86390 1
408018 99408018 1001 86380 86390 1
408071 99408071 1001 86380 86390 1
408187 99408187 1001 86380 86390 1
408233 99408233 1001 86380 86390 1
408410 99408410 1001 86380 86390 1
408637 99408637 1001 86380 86390 1
408748 99408748 1001 86380 86390 1
408857 99408857 1001 86380 86390 1
408788 99408788 1001 86380 86390 1
408950 99408950 1001 86380 86390 1
409009 99409009 1001 86380 86390 1
409126 99409126 1001 86380 86390 1
409114 99409114 1001 86380 86390 1
409087 99409087 1001 86380 86390 1
409117 99409117 1001 86380 86390 1
409401 99409401 1001 86380 86390 1
409489 99409489 1001 86380 86390 1
409586 99409586 1001 86380 86390 1
409801 99409801 1001 86380 86390 1
409949 99409949 1001 86380 86390 1
410031 99410031 1001 86380 86390 1
410277 99410277 1001 86380 86390 1
410438 99410438 1001 86380 86390 1
410620 99410620 1001 86380 86390 1
410586 99410586 1001 86380 86390 1
410657 99410657 1001 86380 86390 1
410665 99410665 1001 86380 86390 1
410699 99410699 1001 86380 86390 1
410757 99410757 1001 86380 86390 1
410795 99410795 1001 86380 86390 1
410854 99410854 1001 86380 86390 1
410815 99410815 1001 86380 86390 1
411153 99411153 1001 86380 86390 1
411272 99411272 1001 86380 86390 1
411378 99411378 1001 86380 86390 1
411440 99411440 1001 86380 86390 1
411651 99411651 1001 86380 86390 1
411592 99411592 1001 86380 86390 1
411529 99411529 1001 86380 86390 1
411749 99411749 1001 86380 86390 1
411730 99411730 1001 86380 86390 1
411819 99411819 1001 86380 86390 1
411829 99411829 1001 86380 86390 1
411655 99411655 1001 86380 86390 1
411892 99411892 1001 86380 86390 1
412058 99412058 1001 86380 86390 1
412152 99412152 1001 86380 86390 1
413434 99413434 1001 86380 86390 1
413486 99413486 1001 86380 86390 1
413684 99413684 1001 86380 86390 1
413466 99413466 1001 86380 86390 1
413167 99413167 1001 86380 86390 1
413236 99413236 1001 86380 86390 1
412827 99412827 1001 86380 86390 1
412858 99412858 1001 86380 86390 1
412524 99412524 1001 86380 86390 1
413756 99413756 1001 86380 86390 1
413730 99413730 1001 86380 86390 1
413791 99413791 1001 86380 86390 1
414968 99414968 1001 86380 86390 1
415076 99415076 1001 86380 86390 1
415259 99415259 1001 86380 86390 1
415273 99415273 1001 86380 86390 1
415154 99415154 1001 86380 86390 1
415180 99415180 1001 86380 86390 1
415238 99415238 1001 86380 86390 1
414675 99414675 1001 86380 86390 1
414745 99414745 1001 86380 86390 1
414514 99414514 1001 86380 86390 1
414755 99414755 1001 86380 86390 1
414138 99414138 1001 86380 86390 1
414391 99414391 1001 86380 86390 1
415557 99415557 1001 86380 86390 1
415636 99415636 1001 86380 86390 1
416983 99416983 1001 86380 86390 1
416327 99416327 1001 86380 86390 1
416250 99416250 1001 86380 86390 1
415861 99415861 1001 86380 86390 1
415973 99415973 1001 86380 86390 1
417264 99417264 1001 86380 86390 1
417102 99417102 1001 86380 86390 1
417011 99417011 1001 86380 86390 1
417397 99417397 1001 86380 86390 1
418622 99418622 1001 86380 86390 1
418600 99418600 1001 86380 86390 1
418758 99418758 1001 86380 86390 1
418402 99418402 1001 86380 86390 1
418424 99418424 1001 86380 86390 1
418273 99418273 1001 86380 86390 1
417871 99417871 1001 86380 86390 1
417939 99417939 1001 86380 86390 1
417801 99417801 1001 86380 86390 1
417623 99417623 1001 86380 86390 1
419054 99419054 1001 86380 86390 1
418895 99418895 1001 86380 86390 1
418819 99418819 1001 86380 86390 1
420176 99420176 1001 86380 86390 1
420400 99420400 1001 86380 86390 1
420283 99420283 1001 86380 86390 1
420090 99420090 1001 86380 86390 1
420039 99420039 1001 86380 86390 1
419743 99419743 1001 86380 86390 1
419540 99419540 1001 86380 86390 1
419622 99419622 1001 86380 86390 1
420500 99420500 1001 86380 86390 1
420779 99420779 1001 86380 86390 1
420477 99420477 1001 86380 86390 1
420799 99420799 1001 86380 86390 1
420827 99420827 1001 86380 86390 1
421742 99421742 1001 86380 86390 1
421866 99421866 1001 86380 86390 1
422004 99422004 1001 86380 86390 1
421892 99421892 1001 86380 86390 1
422106 99422106 1001 86380 86390 1
421316 99421316 1001 86380 86390 1
421478 99421478 1001 86380 86390 1
421550 99421550 1001 86380 86390 1
421080 99421080 1001 86380 86390 1
421246 99421246 1001 86380 86390 1
421052 99421052 1001 86380 86390 1
421007 99421007 1001 86380 86390 1
420960 99420960 1001 86380 86390 1
422120 99422120 1001 86380 86390 1
422298 99422298 1001 86380 86390 1
422350 99422350 1001 86380 86390 1
423216 99423216 1001 86380 86390 1
423194 99423194 1001 86380 86390 1
423289 99423289 1001 86380 86390 1
423188 99423188 1001 86380 86390 1
423214 99423214 1001 86380 86390 1
422846 99422846 1001 86380 86390 1
422652 99422652 1001 86380 86390 1
422876 99422876 1001 86380 86390 1
424035 99424035 1001 86380 86390 1
423932 99423932 1001 86380 86390 1
425080 99425080 1001 86380 86390 1
425103 99425103 1001 86380 86390 1
425263 99425263 1001 86380 86390 1
424596 99424596 1001 86380 86390 1
424356 99424356 1001 86380 86390 1
424232 99424232 1001 86380 86390 1
425709 99425709 1001 86380 86390 1
425629 99425629 1001 86380 86390 1
425580 99425580 1001 86380 86390 1
426792 99426792 1001 86380 86390 1
426817 99426817 1001 86380 86390 1
426923 99426923 1001 86380 86390 1
426904 99426904 1001 86380 86390 1
426812 99426812 1001 86380 86390 1
426608 99426608 1001 86380 86390 1
426365 99426365 1001 86380 86390 1
426318 99426318 1001 86380 86390 1
426319 99426319 1001 86380 86390 1
427394 99427394 1001 86380 86390 1
427464 99427464 1001 86380 86390 1
427500 99427500 1001 86380 86390 1
427158 99427158 1001 86380 86390 1
428446 99428446 1001 86380 86390 1
428477 99428477 1001 86380 86390 1
428413 99428413 1001 86380 86390 1
428531 99428531 1001 86380 86390 1
428722 99428722 1001 86380 86390 1
428605 99428605 1001 86380 86390 1
428664 99428664 1001 86380 86390 1
428158 99428158 1001 86380 86390 1
428220 99428220 1001 86380 86390 1
427802 99427802 1001 86380 86390 1
427603 99427603 1001 86380 86390 1
427596 99427596 1001 86380 86390 1
427751 99427751 1001 86380 86390 1
428761 99428761 1001 86380 86390 1
428964 99428964 1001 86380 86390 1
428750 99428750 1001 86380 86390 1
429013 99429013 1001 86380 86390 1
430119 99430119 1001 86380 86390 1
430099 99430099 1001 86380 86390 1
430227 99430227 1001 86380 86390 1
430082 99430082 1001 86380 86390 1
430060 99430060 1001 86380 86390 1
430161 99430161 1001 86380 86390 1
429761 99429761 1001 86380 86390 1
429869 99429869 1001 86380 86390 1
429585 99429585 1001 86380 86390 1
429586 99429586 1001 86380 86390 1
429396 99429396 1001 86380 86390 1
429353 99429353 1001 86380 86390 1
429536 99429536 1001 86380 86390 1
429561 99429561 1001 86380 86390 1
430432 99430432 1001 86380 86390 1
431732 99431732 1001 86380 86390 1
431357 99431357 1001 86380 86390 1
431560 99431560 1001 86380 86390 1
431364 99431364 1001 86380 86390 1
431599 99431599 1001 86380 86390 1
431249 99431249 1001 86380 86390 1
432226 99432226 1001 86380 86390 1
432163 99432163 1001 86380 86390 1
432137 99432137 1001 86380 86390 1
432236 99432236 1001 86380 86390 1
432285 99432285 1001 86380 86390 1
432319 99432319 1001 86380 86390 1
433588 99433588 1001 86380 86390 1
433678 99433678 1001 86380 86390 1
433442 99433442 1001 86380 86390 1
433707 99433707 1001 86380 86390 1
433631 99433631 1001 86380 86390 1
433483 99433483 1001 86380 86390 1
433653 99433653 1001 86380 86390 1
433173 99433173 1001 86380 86390 1
432581 99432581 1001 86380 86390 1
432558 99432558 1001 86380 86390 1
432798 99432798 1001 86380 86390 1
432874 99432874 1001 86380 86390 1
432663 99432663 1001 86380 86390 1
433881 99433881 1001 86380 86390 1
433752 99433752 1001 86380 86390 1
433825 99433825 1001 86380 86390 1
435036 99435036 1001 86380 86390 1
435372 99435372 1001 86380 86390 1
435392 99435392 1001 86380 86390 1
435105 99435105 1001 86380 86390 1
434668 99434668 1001 86380 86390 1
434747 99434747 1001 86380 86390 1
434703 99434703 1001 86380 86390 1
434370 99434370 1001 86380 86390 1
434562 99434562 1001 86380 86390 1
435560 99435560 1001 86380 86390 1
435616 99435616 1001 86380 86390 1
436833 99436833 1001 86380 86390 1
437111 99437111 1001 86380 86390 1
437144 99437144 1001 86380 86390 1
436357 99436357 1001 86380 86390 1
436743 99436743 1001 86380 86390 1
436264 99436264 1001 86380 86390 1
436304 99436304 1001 86380 86390 1
436332 99436332 1001 86380 86390 1
300042 99300042 1001 86380 86390 1
300057 99300057 1001 86380 86390 1
437227 99437227 1001 86380 86390 1
437209 99437209 1001 86380 86390 1
300678 99300678 1001 86380 86390 1
300618 99300618 1001 86380 86390 1
300356 99300356 1001 86380 86390 1
300409 99300409 1001 86380 86390 1
300515 99300515 1001 86380 86390 1
300379 99300379 1001 86380 86390 1
300418 99300418 1001 86380 86390 1
300328 99300328 1001 86380 86390 1
300252 99300252 1001 86380 86390 1
300307 99300307 1001 86380 86390 1
300118 99300118 1001 86380 86390 1
300198 99300198 1001 86380 86390 1
300854 99300854 1001 86380 86390 1
300738 99300738 1001 86380 86390 1
301447 99301447 1001 86380 86390 1
301168 99301168 1001 86380 86390 1
300987 99300987 1001 86380 86390 1
301750 99301750 1001 86380 86390 1
301754 99301754 1001 86380 86390 1
302317 99302317 1001 86380 86390 1
302251 99302251 1001 86380 86390 1
302137 99302137 1001 86380 86390 1
302099 99302099 1001 86380 86390 1
302078 99302078 1001 86380 86390 1
302172 99302172 1001 86380 86390 1
302096 99302096 1001 86380 86390 1
302019 99302019 1001 86380 86390 1
301943 99301943 1001 86380 86390 1
301931 99301931 1001 86380 86390 1
301802 99301802 1001 86380 86390 1
302177 99302177 1001 86380 86390 1
302403 99302403 1001 86380 86390 1
303204 99303204 1001 86380 86390 1
303004 99303004 1001 86380 86390 1
303120 99303120 1001 86380 86390 1
303097 99303097 1001 86380 86390 1
302912 99302912 1001 86380 86390 1
302808 99302808 1001 86380 86390 1
302917 99302917 1001 86380 86390 1
302866 99302866 1001 86380 86390 1
302802 99302802 1001 86380 86390 1
302830 99302830 1001 86380 86390 1
302856 99302856 1001 86380 86390 1
302683 99302683 1001 86380 86390 1
303243 99303243 1001 86380 86390 1
303311 99303311 1001 86380 86390 1
303997 99303997 1001 86380 86390 1
303854 99303854 1001 86380 86390 1
303883 99303883 1001 86380 86390 1
304010 99304010 1001 86380 86390 1
303916 99303916 1001 86380 86390 1
303647 99303647 1001 86380 86390 1
303739 99303739 1001 86380 86390 1
303758 99303758 1001 86380 86390 1
303583 99303583 1001 86380 86390 1
303416 99303416 1001 86380 86390 1
303535 99303535 1001 86380 86390 1
303433 99303433 1001 86380 86390 1
304160 99304160 1001 86380 86390 1
304129 99304129 1001 86380 86390 1
304235 99304235 1001 86380 86390 1
304133 99304133 1001 86380 86390 1
304710 99304710 1001 86380 86390 1
304491 99304491 1001 86380 86390 1
304325 99304325 1001 86380 86390 1
304405 99304405 1001 86380 86390 1
304961 99304961 1001 86380 86390 1
304893 99304893 1001 86380 86390 1
305651 99305651 1001 86380 86390 1
305656 99305656 1001 86380 86390 1
305523 99305523 1001 86380 86390 1
305627 99305627 1001 86380 86390 1
305641 99305641 1001 86380 86390 1
305542 99305542 1001 86380 86390 1
305337 99305337 1001 86380 86390 1
305460 99305460 1001 86380 86390 1
305308 99305308 1001 86380 86390 1
305322 99305322 1001 86380 86390 1
305209 99305209 1001 86380 86390 1
305212 99305212 1001 86380 86390 1
305097 99305097 1001 86380 86390 1
305265 99305265 1001 86380 86390 1
305218 99305218 1001 86380 86390 1
500133 99500133 1001 86380 86390 1
500164 99500164 1001 86380 86390 1
500009 99500009 1001 86380 86390 1
500712 99500712 1001 86380 86390 1
500764 99500764 1001 86380 86390 1
500766 99500766 1001 86380 86390 1
500759 99500759 1001 86380 86390 1
500630 99500630 1001 86380 86390 1
500805 99500805 1001 86380 86390 1
500518 99500518 1001 86380 86390 1
500588 99500588 1001 86380 86390 1
500448 99500448 1001 86380 86390 1
500246 99500246 1001 86380 86390 1
500286 99500286 1001 86380 86390 1
500299 99500299 1001 86380 86390 1
500261 99500261 1001 86380 86390 1
500239 99500239 1001 86380 86390 1
500357 99500357 1001 86380 86390 1
500385 99500385 1001 86380 86390 1
500816 99500816 1001 86380 86390 1
501564 99501564 1001 86380 86390 1
501556 99501556 1001 86380 86390 1
501584 99501584 1001 86380 86390 1
501395 99501395 1001 86380 86390 1
501295 99501295 1001 86380 86390 1
501243 99501243 1001 86380 86390 1
501387 99501387 1001 86380 86390 1
501262 99501262 1001 86380 86390 1
501289 99501289 1001 86380 86390 1
501780 99501780 1001 86380 86390 1
502466 99502466 1001 86380 86390 1
502097 99502097 1001 86380 86390 1
502071 99502071 1001 86380 86390 1
502175 99502175 1001 86380 86390 1
502231 99502231 1001 86380 86390 1
502167 99502167 1001 86380 86390 1
502193 99502193 1001 86380 86390 1
502233 99502233 1001 86380 86390 1
501850 99501850 1001 86380 86390 1
501931 99501931 1001 86380 86390 1
501920 99501920 1001 86380 86390 1
501946 99501946 1001 86380 86390 1
502506 99502506 1001 86380 86390 1
502585 99502585 1001 86380 86390 1
502602 99502602 1001 86380 86390 1
502512 99502512 1001 86380 86390 1
502501 99502501 1001 86380 86390 1
503243 99503243 1001 86380 86390 1
503218 99503218 1001 86380 86390 1
503142 99503142 1001 86380 86390 1
503156 99503156 1001 86380 86390 1
502839 99502839 1001 86380 86390 1
502687 99502687 1001 86380 86390 1
502874 99502874 1001 86380 86390 1
503369 99503369 1001 86380 86390 1
503322 99503322 1001 86380 86390 1
503990 99503990 1001 86380 86390 1
504106 99504106 1001 86380 86390 1
503987 99503987 1001 86380 86390 1
504112 99504112 1001 86380 86390 1
503809 99503809 1001 86380 86390 1
503737 99503737 1001 86380 86390 1
503713 99503713 1001 86380 86390 1
503767 99503767 1001 86380 86390 1
503884 99503884 1001 86380 86390 1
503634 99503634 1001 86380 86390 1
503545 99503545 1001 86380 86390 1
504119 99504119 1001 86380 86390 1
504120 99504120 1001 86380 86390 1
504289 99504289 1001 86380 86390 1
504302 99504302 1001 86380 86390 1
504318 99504318 1001 86380 86390 1
504306 99504306 1001 86380 86390 1
504807 99504807 1001 86380 86390 1
504904 99504904 1001 86380 86390 1
504840 99504840 1001 86380 86390 1
504726 99504726 1001 86380 86390 1
504703 99504703 1001 86380 86390 1
504695 99504695 1001 86380 86390 1
504633 99504633 1001 86380 86390 1
504430 99504430 1001 86380 86390 1
504343 99504343 1001 86380 86390 1
505047 99505047 1001 86380 86390 1
505013 99505013 1001 86380 86390 1
504976 99504976 1001 86380 86390 1
505132 99505132 1001 86380 86390 1
505017 99505017 1001 86380 86390 1
505580 99505580 1001 86380 86390 1
505410 99505410 1001 86380 86390 1
505488 99505488 1001 86380 86390 1
505364 99505364 1001 86380 86390 1
505456 99505456 1001 86380 86390 1
505394 99505394 1001 86380 86390 1
505433 99505433 1001 86380 86390 1
505551 99505551 1001 86380 86390 1
505248 99505248 1001 86380 86390 1
505821 99505821 1001 86380 86390 1
505952 99505952 1001 86380 86390 1
505920 99505920 1001 86380 86390 1
505960 99505960 1001 86380 86390 1
506524 99506524 1001 86380 86390 1
506571 99506571 1001 86380 86390 1
506463 99506463 1001 86380 86390 1
506214 99506214 1001 86380 86390 1
506336 99506336 1001 86380 86390 1
506285 99506285 1001 86380 86390 1
506273 99506273 1001 86380 86390 1
506040 99506040 1001 86380 86390 1
505992 99505992 1001 86380 86390 1
506007 99506007 1001 86380 86390 1
506179 99506179 1001 86380 86390 1
506662 99506662 1001 86380 86390 1
507311 99507311 1001 86380 86390 1
507410 99507410 1001 86380 86390 1
507343 99507343 1001 86380 86390 1
507414 99507414 1001 86380 86390 1
507229 99507229 1001 86380 86390 1
507153 99507153 1001 86380 86390 1
507116 99507116 1001 86380 86390 1
507041 99507041 1001 86380 86390 1
507060 99507060 1001 86380 86390 1
506816 99506816 1001 86380 86390 1
506960 99506960 1001 86380 86390 1
506836 99506836 1001 86380 86390 1
506941 99506941 1001 86380 86390 1
506982 99506982 1001 86380 86390 1
507447 99507447 1001 86380 86390 1
507425 99507425 1001 86380 86390 1
507468 99507468 1001 86380 86390 1
507560 99507560 1001 86380 86390 1
508120 99508120 1001 86380 86390 1
508220 99508220 1001 86380 86390 1
508223 99508223 1001 86380 86390 1
508232 99508232 1001 86380 86390 1
508181 99508181 1001 86380 86390 1
507978 99507978 1001 86380 86390 1
507843 99507843 1001 86380 86390 1
507671 99507671 1001 86380 86390 1
508404 99508404 1001 86380 86390 1
508252 99508252 1001 86380 86390 1
508948 99508948 1001 86380 86390 1
508974 99508974 1001 86380 86390 1
508876 99508876 1001 86380 86390 1
509020 99509020 1001 86380 86390 1
508933 99508933 1001 86380 86390 1
508513 99508513 1001 86380 86390 1
508606 99508606 1001 86380 86390 1
508464 99508464 1001 86380 86390 1
509203 99509203 1001 86380 86390 1
509153 99509153 1001 86380 86390 1
509089 99509089 1001 86380 86390 1
509144 99509144 1001 86380 86390 1
509081 99509081 1001 86380 86390 1
509121 99509121 1001 86380 86390 1
509225 99509225 1001 86380 86390 1
509855 99509855 1001 86380 86390 1
509791 99509791 1001 86380 86390 1
509817 99509817 1001 86380 86390 1
509716 99509716 1001 86380 86390 1
509861 99509861 1001 86380 86390 1
509896 99509896 1001 86380 86390 1
509436 99509436 1001 86380 86390 1
509414 99509414 1001 86380 86390 1
509440 99509440 1001 86380 86390 1
509285 99509285 1001 86380 86390 1
509391 99509391 1001 86380 86390 1
509989 99509989 1001 86380 86390 1
510017 99510017 1001 86380 86390 1
510057 99510057 1001 86380 86390 1
510098 99510098 1001 86380 86390 1
509944 99509944 1001 86380 86390 1
510611 99510611 1001 86380 86390 1
510692 99510692 1001 86380 86390 1
510660 99510660 1001 86380 86390 1
510584 99510584 1001 86380 86390 1
510341 99510341 1001 86380 86390 1
510479 99510479 1001 86380 86390 1
510467 99510467 1001 86380 86390 1
510443 99510443 1001 86380 86390 1
510262 99510262 1001 86380 86390 1
510238 99510238 1001 86380 86390 1
510138 99510138 1001 86380 86390 1
510230 99510230 1001 86380 86390 1
510882 99510882 1001 86380 86390 1
510835 99510835 1001 86380 86390 1
511438 99511438 1001 86380 86390 1
511495 99511495 1001 86380 86390 1
511496 99511496 1001 86380 86390 1
511549 99511549 1001 86380 86390 1
511348 99511348 1001 86380 86390 1
511298 99511298 1001 86380 86390 1
511273 99511273 1001 86380 86390 1
511254 99511254 1001 86380 86390 1
511267 99511267 1001 86380 86390 1
510986 99510986 1001 86380 86390 1
510999 99510999 1001 86380 86390 1
510948 99510948 1001 86380 86390 1
511659 99511659 1001 86380 86390 1
511674 99511674 1001 86380 86390 1
511692 99511692 1001 86380 86390 1
512354 99512354 1001 86380 86390 1
512356 99512356 1001 86380 86390 1
512284 99512284 1001 86380 86390 1
512061 99512061 1001 86380 86390 1
511974 99511974 1001 86380 86390 1
512055 99512055 1001 86380 86390 1
511863 99511863 1001 86380 86390 1
511854 99511854 1001 86380 86390 1
511945 99511945 1001 86380 86390 1
512487 99512487 1001 86380 86390 1
512568 99512568 1001 86380 86390 1
513181 99513181 1001 86380 86390 1
513187 99513187 1001 86380 86390 1
513088 99513088 1001 86380 86390 1
512898 99512898 1001 86380 86390 1
512924 99512924 1001 86380 86390 1
512766 99512766 1001 86380 86390 1
512735 99512735 1001 86380 86390 1
512633 99512633 1001 86380 86390 1
513333 99513333 1001 86380 86390 1
513378 99513378 1001 86380 86390 1
513226 99513226 1001 86380 86390 1
513317 99513317 1001 86380 86390 1
513984 99513984 1001 86380 86390 1
514010 99514010 1001 86380 86390 1
513991 99513991 1001 86380 86390 1
513837 99513837 1001 86380 86390 1
513762 99513762 1001 86380 86390 1
513688 99513688 1001 86380 86390 1
513518 99513518 1001 86380 86390 1
513469 99513469 1001 86380 86390 1
513598 99513598 1001 86380 86390 1
513433 99513433 1001 86380 86390 1
514145 99514145 1001 86380 86390 1
514111 99514111 1001 86380 86390 1
514204 99514204 1001 86380 86390 1
514090 99514090 1001 86380 86390 1
514207 99514207 1001 86380 86390 1
514745 99514745 1001 86380 86390 1
514827 99514827 1001 86380 86390 1
514830 99514830 1001 86380 86390 1
514721 99514721 1001 86380 86390 1
514659 99514659 1001 86380 86390 1
514841 99514841 1001 86380 86390 1
514845 99514845 1001 86380 86390 1
514590 99514590 1001 86380 86390 1
514474 99514474 1001 86380 86390 1
514540 99514540 1001 86380 86390 1
514529 99514529 1001 86380 86390 1
514494 99514494 1001 86380 86390 1
514412 99514412 1001 86380 86390 1
514415 99514415 1001 86380 86390 1
514906 99514906 1001 86380 86390 1
515516 99515516 1001 86380 86390 1
515637 99515637 1001 86380 86390 1
515467 99515467 1001 86380 86390 1
515364 99515364 1001 86380 86390 1
515391 99515391 1001 86380 86390 1
515314 99515314 1001 86380 86390 1
515380 99515380 1001 86380 86390 1
515471 99515471 1001 86380 86390 1
515382 99515382 1001 86380 86390 1
515408 99515408 1001 86380 86390 1
515319 99515319 1001 86380 86390 1
515194 99515194 1001 86380 86390 1
515092 99515092 1001 86380 86390 1
515712 99515712 1001 86380 86390 1
515767 99515767 1001 86380 86390 1
516462 99516462 1001 86380 86390 1
516489 99516489 1001 86380 86390 1
516338 99516338 1001 86380 86390 1
516418 99516418 1001 86380 86390 1
516305 99516305 1001 86380 86390 1
516219 99516219 1001 86380 86390 1
516108 99516108 1001 86380 86390 1
516031 99516031 1001 86380 86390 1
516049 99516049 1001 86380 86390 1
515920 99515920 1001 86380 86390 1
516079 99516079 1001 86380 86390 1
515900 99515900 1001 86380 86390 1
516624 99516624 1001 86380 86390 1
516575 99516575 1001 86380 86390 1
516569 99516569 1001 86380 86390 1
517282 99517282 1001 86380 86390 1
517166 99517166 1001 86380 86390 1
517330 99517330 1001 86380 86390 1
517168 99517168 1001 86380 86390 1
517271 99517271 1001 86380 86390 1
516975 99516975 1001 86380 86390 1
517097 99517097 1001 86380 86390 1
516995 99516995 1001 86380 86390 1
517035 99517035 1001 86380 86390 1
516731 99516731 1001 86380 86390 1
516761 99516761 1001 86380 86390 1
516804 99516804 1001 86380 86390 1
517504 99517504 1001 86380 86390 1
517482 99517482 1001 86380 86390 1
518132 99518132 1001 86380 86390 1
518011 99518011 1001 86380 86390 1
518119 99518119 1001 86380 86390 1
517775 99517775 1001 86380 86390 1
517814 99517814 1001 86380 86390 1
517854 99517854 1001 86380 86390 1
517766 99517766 1001 86380 86390 1
517913 99517913 1001 86380 86390 1
517786 99517786 1001 86380 86390 1
517735 99517735 1001 86380 86390 1
517617 99517617 1001 86380 86390 1
518304 99518304 1001 86380 86390 1
518319 99518319 1001 86380 86390 1
518808 99518808 1001 86380 86390 1
518818 99518818 1001 86380 86390 1
518706 99518706 1001 86380 86390 1
518750 99518750 1001 86380 86390 1
518764 99518764 1001 86380 86390 1
518596 99518596 1001 86380 86390 1
518743 99518743 1001 86380 86390 1
518782 99518782 1001 86380 86390 1
518381 99518381 1001 86380 86390 1
518485 99518485 1001 86380 86390 1
518501 99518501 1001 86380 86390 1
518556 99518556 1001 86380 86390 1
518456 99518456 1001 86380 86390 1
519187 99519187 1001 86380 86390 1
519125 99519125 1001 86380 86390 1
519126 99519126 1001 86380 86390 1
519754 99519754 1001 86380 86390 1
519767 99519767 1001 86380 86390 1
519672 99519672 1001 86380 86390 1
519412 99519412 1001 86380 86390 1
519326 99519326 1001 86380 86390 1
519879 99519879 1001 86380 86390 1
519945 99519945 1001 86380 86390 1
519872 99519872 1001 86380 86390 1
520473 99520473 1001 86380 86390 1
520577 99520577 1001 86380 86390 1
520622 99520622 1001 86380 86390 1
520634 99520634 1001 86380 86390 1
520485 99520485 1001 86380 86390 1
520422 99520422 1001 86380 86390 1
520394 99520394 1001 86380 86390 1
520679 99520679 1001 86380 86390 1
520808 99520808 1001 86380 86390 1
520711 99520711 1001 86380 86390 1
520739 99520739 1001 86380 86390 1
521303 99521303 1001 86380 86390 1
521310 99521310 1001 86380 86390 1
521055 99521055 1001 86380 86390 1
521252 99521252 1001 86380 86390 1
521150 99521150 1001 86380 86390 1
521176 99521176 1001 86380 86390 1
521246 99521246 1001 86380 86390 1
520861 99520861 1001 86380 86390 1
520914 99520914 1001 86380 86390 1
521007 99521007 1001 86380 86390 1
521557 99521557 1001 86380 86390 1
521495 99521495 1001 86380 86390 1
522113 99522113 1001 86380 86390 1
522126 99522126 1001 86380 86390 1
522218 99522218 1001 86380 86390 1
522267 99522267 1001 86380 86390 1
522107 99522107 1001 86380 86390 1
521973 99521973 1001 86380 86390 1
521999 99521999 1001 86380 86390 1
522055 99522055 1001 86380 86390 1
521802 99521802 1001 86380 86390 1
522487 99522487 1001 86380 86390 1
522337 99522337 1001 86380 86390 1
523055 99523055 1001 86380 86390 1
523061 99523061 1001 86380 86390 1
523049 99523049 1001 86380 86390 1
522989 99522989 1001 86380 86390 1
522830 99522830 1001 86380 86390 1
522819 99522819 1001 86380 86390 1
522783 99522783 1001 86380 86390 1
522609 99522609 1001 86380 86390 1
522506 99522506 1001 86380 86390 1
522650 99522650 1001 86380 86390 1
522548 99522548 1001 86380 86390 1
523181 99523181 1001 86380 86390 1
523237 99523237 1001 86380 86390 1
523281 99523281 1001 86380 86390 1
523759 99523759 1001 86380 86390 1
523932 99523932 1001 86380 86390 1
523761 99523761 1001 86380 86390 1
523561 99523561 1001 86380 86390 1
523538 99523538 1001 86380 86390 1
523736 99523736 1001 86380 86390 1
523393 99523393 1001 86380 86390 1
523450 99523450 1001 86380 86390 1
523400 99523400 1001 86380 86390 1
523375 99523375 1001 86380 86390 1
524024 99524024 1001 86380 86390 1
523960 99523960 1001 86380 86390 1
524080 99524080 1001 86380 86390 1
524019 99524019 1001 86380 86390 1
524686 99524686 1001 86380 86390 1
524532 99524532 1001 86380 86390 1
524484 99524484 1001 86380 86390 1
524257 99524257 1001 86380 86390 1
524270 99524270 1001 86380 86390 1
524337 99524337 1001 86380 86390 1
524209 99524209 1001 86380 86390 1
524171 99524171 1001 86380 86390 1
524263 99524263 1001 86380 86390 1
524834 99524834 1001 86380 86390 1
524802 99524802 1001 86380 86390 1
524882 99524882 1001 86380 86390 1
525417 99525417 1001 86380 86390 1
525581 99525581 1001 86380 86390 1
525205 99525205 1001 86380 86390 1
525207 99525207 1001 86380 86390 1
525350 99525350 1001 86380 86390 1
524978 99524978 1001 86380 86390 1
525135 99525135 1001 86380 86390 1
525111 99525111 1001 86380 86390 1
525061 99525061 1001 86380 86390 1
525075 99525075 1001 86380 86390 1
525101 99525101 1001 86380 86390 1
525090 99525090 1001 86380 86390 1
525698 99525698 1001 86380 86390 1
526336 99526336 1001 86380 86390 1
526246 99526246 1001 86380 86390 1
526350 99526350 1001 86380 86390 1
526363 99526363 1001 86380 86390 1
526380 99526380 1001 86380 86390 1
526332 99526332 1001 86380 86390 1
526104 99526104 1001 86380 86390 1
526044 99526044 1001 86380 86390 1
526162 99526162 1001 86380 86390 1
526059 99526059 1001 86380 86390 1
525856 99525856 1001 86380 86390 1
525908 99525908 1001 86380 86390 1
525921 99525921 1001 86380 86390 1
525915 99525915 1001 86380 86390 1
526554 99526554 1001 86380 86390 1
526478 99526478 1001 86380 86390 1
526453 99526453 1001 86380 86390 1
526612 99526612 1001 86380 86390 1
526613 99526613 1001 86380 86390 1
527206 99527206 1001 86380 86390 1
527236 99527236 1001 86380 86390 1
527118 99527118 1001 86380 86390 1
526888 99526888 1001 86380 86390 1
526895 99526895 1001 86380 86390 1
526900 99526900 1001 86380 86390 1
526749 99526749 1001 86380 86390 1
526832 99526832 1001 86380 86390 1
526834 99526834 1001 86380 86390 1
527330 99527330 1001 86380 86390 1
527348 99527348 1001 86380 86390 1
527452 99527452 1001 86380 86390 1
528000 99528000 1001 86380 86390 1
528015 99528015 1001 86380 86390 1
527784 99527784 1001 86380 86390 1
527797 99527797 1001 86380 86390 1
527749 99527749 1001 86380 86390 1
527840 99527840 1001 86380 86390 1
527612 99527612 1001 86380 86390 1
527523 99527523 1001 86380 86390 1
527616 99527616 1001 86380 86390 1
527462 99527462 1001 86380 86390 1
527648 99527648 1001 86380 86390 1
528091 99528091 1001 86380 86390 1
528221 99528221 1001 86380 86390 1
528080 99528080 1001 86380 86390 1
528094 99528094 1001 86380 86390 1
528891 99528891 1001 86380 86390 1
528646 99528646 1001 86380 86390 1
528596 99528596 1001 86380 86390 1
528598 99528598 1001 86380 86390 1
528678 99528678 1001 86380 86390 1
528691 99528691 1001 86380 86390 1
528666 99528666 1001 86380 86390 1
528424 99528424 1001 86380 86390 1
528405 99528405 1001 86380 86390 1
528291 99528291 1001 86380 86390 1
529043 99529043 1001 86380 86390 1
529083 99529083 1001 86380 86390 1
529702 99529702 1001 86380 86390 1
529595 99529595 1001 86380 86390 1
529635 99529635 1001 86380 86390 1
529725 99529725 1001 86380 86390 1
529448 99529448 1001 86380 86390 1
529333 99529333 1001 86380 86390 1
529491 99529491 1001 86380 86390 1
529325 99529325 1001 86380 86390 1
529211 99529211 1001 86380 86390 1
529136 99529136 1001 86380 86390 1
529111 99529111 1001 86380 86390 1
529286 99529286 1001 86380 86390 1
529145 99529145 1001 86380 86390 1
529287 99529287 1001 86380 86390 1
529795 99529795 1001 86380 86390 1
529784 99529784 1001 86380 86390 1
529866 99529866 1001 86380 86390 1
530457 99530457 1001 86380 86390 1
530274 99530274 1001 86380 86390 1
530276 99530276 1001 86380 86390 1
530216 99530216 1001 86380 86390 1
530218 99530218 1001 86380 86390 1
530053 99530053 1001 86380 86390 1
530120 99530120 1001 86380 86390 1
529993 99529993 1001 86380 86390 1
530745 99530745 1001 86380 86390 1
530657 99530657 1001 86380 86390 1
530683 99530683 1001 86380 86390 1
530607 99530607 1001 86380 86390 1
530662 99530662 1001 86380 86390 1
530688 99530688 1001 86380 86390 1
531307 99531307 1001 86380 86390 1
531205 99531205 1001 86380 86390 1
531358 99531358 1001 86380 86390 1
531370 99531370 1001 86380 86390 1
530993 99530993 1001 86380 86390 1
531045 99531045 1001 86380 86390 1
531001 99531001 1001 86380 86390 1
531028 99531028 1001 86380 86390 1
530801 99530801 1001 86380 86390 1
530880 99530880 1001 86380 86390 1
530960 99530960 1001 86380 86390 1
530872 99530872 1001 86380 86390 1
531488 99531488 1001 86380 86390 1
532176 99532176 1001 86380 86390 1
532070 99532070 1001 86380 86390 1
532192 99532192 1001 86380 86390 1
532062 99532062 1001 86380 86390 1
531953 99531953 1001 86380 86390 1
531979 99531979 1001 86380 86390 1
531812 99531812 1001 86380 86390 1
531922 99531922 1001 86380 86390 1
531615 99531615 1001 86380 86390 1
531773 99531773 1001 86380 86390 1
531619 99531619 1001 86380 86390 1
531608 99531608 1001 86380 86390 1
532366 99532366 1001 86380 86390 1
532251 99532251 1001 86380 86390 1
532293 99532293 1001 86380 86390 1
532981 99532981 1001 86380 86390 1
532983 99532983 1001 86380 86390 1
532660 99532660 1001 86380 86390 1
532784 99532784 1001 86380 86390 1
532786 99532786 1001 86380 86390 1
532464 99532464 1001 86380 86390 1
532519 99532519 1001 86380 86390 1
532459 99532459 1001 86380 86390 1
532472 99532472 1001 86380 86390 1
532486 99532486 1001 86380 86390 1
532591 99532591 1001 86380 86390 1
533085 99533085 1001 86380 86390 1
533217 99533217 1001 86380 86390 1
533114 99533114 1001 86380 86390 1
533167 99533167 1001 86380 86390 1
533763 99533763 1001 86380 86390 1
533588 99533588 1001 86380 86390 1
533499 99533499 1001 86380 86390 1
533605 99533605 1001 86380 86390 1
533622 99533622 1001 86380 86390 1
533625 99533625 1001 86380 86390 1
533639 99533639 1001 86380 86390 1
533408 99533408 1001 86380 86390 1
533305 99533305 1001 86380 86390 1
533269 99533269 1001 86380 86390 1
533288 99533288 1001 86380 86390 1
533418 99533418 1001 86380 86390 1
533946 99533946 1001 86380 86390 1
534032 99534032 1001 86380 86390 1
534007 99534007 1001 86380 86390 1
533917 99533917 1001 86380 86390 1
533906 99533906 1001 86380 86390 1
534651 99534651 1001 86380 86390 1
534652 99534652 1001 86380 86390 1
534561 99534561 1001 86380 86390 1
534485 99534485 1001 86380 86390 1
534563 99534563 1001 86380 86390 1
534615 99534615 1001 86380 86390 1
534594 99534594 1001 86380 86390 1
534414 99534414 1001 86380 86390 1
534287 99534287 1001 86380 86390 1
534331 99534331 1001 86380 86390 1
534306 99534306 1001 86380 86390 1
534322 99534322 1001 86380 86390 1
534258 99534258 1001 86380 86390 1
534186 99534186 1001 86380 86390 1
534267 99534267 1001 86380 86390 1
534772 99534772 1001 86380 86390 1
534811 99534811 1001 86380 86390 1
534272 99534272 1001 86380 86390 1
534689 99534689 1001 86380 86390 1
534755 99534755 1001 86380 86390 1
534833 99534833 1001 86380 86390 1
535319 99535319 1001 86380 86390 1
535296 99535296 1001 86380 86390 1
535285 99535285 1001 86380 86390 1
535144 99535144 1001 86380 86390 1
534956 99534956 1001 86380 86390 1
535027 99535027 1001 86380 86390 1
534990 99534990 1001 86380 86390 1
535030 99535030 1001 86380 86390 1
534966 99534966 1001 86380 86390 1
534979 99534979 1001 86380 86390 1
535691 99535691 1001 86380 86390 1
535602 99535602 1001 86380 86390 1
535633 99535633 1001 86380 86390 1
535659 99535659 1001 86380 86390 1
535700 99535700 1001 86380 86390 1
535610 99535610 1001 86380 86390 1
536335 99536335 1001 86380 86390 1
536144 99536144 1001 86380 86390 1
536135 99536135 1001 86380 86390 1
536334 99536334 1001 86380 86390 1
536016 99536016 1001 86380 86390 1
535836 99535836 1001 86380 86390 1
536464 99536464 1001 86380 86390 1
536439 99536439 1001 86380 86390 1
536338 99536338 1001 86380 86390 1
536495 99536495 1001 86380 86390 1
537088 99537088 1001 86380 86390 1
537051 99537051 1001 86380 86390 1
537090 99537090 1001 86380 86390 1
536965 99536965 1001 86380 86390 1
537081 99537081 1001 86380 86390 1
536817 99536817 1001 86380 86390 1
536766 99536766 1001 86380 86390 1
536832 99536832 1001 86380 86390 1
536897 99536897 1001 86380 86390 1
536859 99536859 1001 86380 86390 1
536874 99536874 1001 86380 86390 1
536878 99536878 1001 86380 86390 1
536891 99536891 1001 86380 86390 1
536761 99536761 1001 86380 86390 1
536620 99536620 1001 86380 86390 1
536661 99536661 1001 86380 86390 1
536675 99536675 1001 86380 86390 1
536740 99536740 1001 86380 86390 1
536690 99536690 1001 86380 86390 1
536732 99536732 1001 86380 86390 1
537291 99537291 1001 86380 86390 1
537952 99537952 1001 86380 86390 1
537940 99537940 1001 86380 86390 1
537815 99537815 1001 86380 86390 1
537975 99537975 1001 86380 86390 1
537673 99537673 1001 86380 86390 1
537712 99537712 1001 86380 86390 1
537596 99537596 1001 86380 86390 1
537689 99537689 1001 86380 86390 1
537490 99537490 1001 86380 86390 1
537503 99537503 1001 86380 86390 1
537452 99537452 1001 86380 86390 1
537545 99537545 1001 86380 86390 1
538022 99538022 1001 86380 86390 1
538623 99538623 1001 86380 86390 1
538791 99538791 1001 86380 86390 1
538794 99538794 1001 86380 86390 1
538642 99538642 1001 86380 86390 1
538545 99538545 1001 86380 86390 1
538417 99538417 1001 86380 86390 1
538554 99538554 1001 86380 86390 1
538402 99538402 1001 86380 86390 1
538247 99538247 1001 86380 86390 1
538391 99538391 1001 86380 86390 1
538263 99538263 1001 86380 86390 1
538227 99538227 1001 86380 86390 1
538253 99538253 1001 86380 86390 1
538268 99538268 1001 86380 86390 1
538969 99538969 1001 86380 86390 1
538948 99538948 1001 86380 86390 1
538887 99538887 1001 86380 86390 1
539442 99539442 1001 86380 86390 1
539378 99539378 1001 86380 86390 1
539369 99539369 1001 86380 86390 1
539094 99539094 1001 86380 86390 1
539096 99539096 1001 86380 86390 1
539031 99539031 1001 86380 86390 1
539437 99539437 1001 86380 86390 1
539660 99539660 1001 86380 86390 1
539713 99539713 1001 86380 86390 1
540340 99540340 1001 86380 86390 1
540316 99540316 1001 86380 86390 1
540357 99540357 1001 86380 86390 1
540384 99540384 1001 86380 86390 1
540459 99540459 1001 86380 86390 1
540059 99540059 1001 86380 86390 1
540152 99540152 1001 86380 86390 1
540130 99540130 1001 86380 86390 1
539900 99539900 1001 86380 86390 1
539957 99539957 1001 86380 86390 1
540009 99540009 1001 86380 86390 1
540647 99540647 1001 86380 86390 1
540486 99540486 1001 86380 86390 1
540579 99540579 1001 86380 86390 1
541219 99541219 1001 86380 86390 1
541211 99541211 1001 86380 86390 1
541186 99541186 1001 86380 86390 1
541161 99541161 1001 86380 86390 1
541281 99541281 1001 86380 86390 1
541176 99541176 1001 86380 86390 1
541100 99541100 1001 86380 86390 1
541075 99541075 1001 86380 86390 1
540907 99540907 1001 86380 86390 1
541011 99541011 1001 86380 86390 1
541064 99541064 1001 86380 86390 1
541005 99541005 1001 86380 86390 1
540819 99540819 1001 86380 86390 1
540871 99540871 1001 86380 86390 1
540859 99540859 1001 86380 86390 1
540682 99540682 1001 86380 86390 1
540761 99540761 1001 86380 86390 1
541398 99541398 1001 86380 86390 1
541453 99541453 1001 86380 86390 1
541431 99541431 1001 86380 86390 1
541863 99541863 1001 86380 86390 1
541748 99541748 1001 86380 86390 1
541843 99541843 1001 86380 86390 1
541805 99541805 1001 86380 86390 1
542298 99542298 1001 86380 86390 1
542144 99542144 1001 86380 86390 1
542278 99542278 1001 86380 86390 1
542180 99542180 1001 86380 86390 1
542817 99542817 1001 86380 86390 1
542820 99542820 1001 86380 86390 1
542919 99542919 1001 86380 86390 1
542746 99542746 1001 86380 86390 1
542900 99542900 1001 86380 86390 1
542838 99542838 1001 86380 86390 1
542800 99542800 1001 86380 86390 1
542664 99542664 1001 86380 86390 1
542617 99542617 1001 86380 86390 1
542553 99542553 1001 86380 86390 1
542469 99542469 1001 86380 86390 1
542445 99542445 1001 86380 86390 1
543697 99543697 1001 86380 86390 1
543698 99543698 1001 86380 86390 1
543701 99543701 1001 86380 86390 1
543653 99543653 1001 86380 86390 1
543501 99543501 1001 86380 86390 1
543428 99543428 1001 86380 86390 1
543441 99543441 1001 86380 86390 1
543429 99543429 1001 86380 86390 1
543510 99543510 1001 86380 86390 1
543549 99543549 1001 86380 86390 1
543421 99543421 1001 86380 86390 1
543894 99543894 1001 86380 86390 1
543962 99543962 1001 86380 86390 1
544572 99544572 1001 86380 86390 1
544468 99544468 1001 86380 86390 1
544533 99544533 1001 86380 86390 1
544368 99544368 1001 86380 86390 1
544283 99544283 1001 86380 86390 1
543979 99543979 1001 86380 86390 1
543993 99543993 1001 86380 86390 1
544007 99544007 1001 86380 86390 1
543985 99543985 1001 86380 86390 1
544079 99544079 1001 86380 86390 1
544677 99544677 1001 86380 86390 1
544694 99544694 1001 86380 86390 1
544697 99544697 1001 86380 86390 1
506242 802 1002 39757 53401 1
429928 217 1001 61020 61437 1
503420 952 1002 27097 38588 1
503537 971 1001 67110 67409 1
528588 601 1002 27411 27738 1
400078 99400078 1001 86380 86390 1
400247 99400247 1001 86380 86390 1
400550 99400550 1001 86380 86390 1
400734 99400734 1001 86380 86390 1
400864 99400864 1001 86380 86390 1
401048 99401048 1001 86380 86390 1
401255 99401255 1001 86380 86390 1
401189 99401189 1001 86380 86390 1
401452 99401452 1001 86380 86390 1
401658 99401658 1001 86380 86390 1
401657 99401657 1001 86380 86390 1
401788 99401788 1001 86380 86390 1
402352 99402352 1001 86380 86390 1
402389 99402389 1001 86380 86390 1
402511 99402511 1001 86380 86390 1
402492 99402492 1001 86380 86390 1
402781 99402781 1001 86380 86390 1
402699 99402699 1001 86380 86390 1
402718 99402718 1001 86380 86390 1
403096 99403096 1001 86380 86390 1
403169 99403169 1001 86380 86390 1
403175 99403175 1001 86380 86390 1
403249 99403249 1001 86380 86390 1
403259 99403259 1001 86380 86390 1
403732 99403732 1001 86380 86390 1
403734 99403734 1001 86380 86390 1
403985 99403985 1001 86380 86390 1
404264 99404264 1001 86380 86390 1
404506 99404506 1001 86380 86390 1
404765 99404765 1001 86380 86390 1
404901 99404901 1001 86380 86390 1
404970 99404970 1001 86380 86390 1
405095 99405095 1001 86380 86390 1
405156 99405156 1001 86380 86390 1
405212 99405212 1001 86380 86390 1
405290 99405290 1001 86380 86390 1
405469 99405469 1001 86380 86390 1
405436 99405436 1001 86380 86390 1
405460 99405460 1001 86380 86390 1
405729 99405729 1001 86380 86390 1
406259 99406259 1001 86380 86390 1
406386 99406386 1001 86380 86390 1
406449 99406449 1001 86380 86390 1
406672 99406672 1001 86380 86390 1
406728 99406728 1001 86380 86390 1
406662 99406662 1001 86380 86390 1
406953 99406953 1001 86380 86390 1
407001 99407001 1001 86380 86390 1
407023 99407023 1001 86380 86390 1
407170 99407170 1001 86380 86390 1
407323 99407323 1001 86380 86390 1
407708 99407708 1001 86380 86390 1
407687 99407687 1001 86380 86390 1
407724 99407724 1001 86380 86390 1
407811 99407811 1001 86380 86390 1
407882 99407882 1001 86380 86390 1
407994 99407994 1001 86380 86390 1
408361 99408361 1001 86380 86390 1
408625 99408625 1001 86380 86390 1
408547 99408547 1001 86380 86390 1
408847 99408847 1001 86380 86390 1
408918 99408918 1001 86380 86390 1
409035 99409035 1001 86380 86390 1
409188 99409188 1001 86380 86390 1
409201 99409201 1001 86380 86390 1
409615 99409615 1001 86380 86390 1
409847 99409847 1001 86380 86390 1
409892 99409892 1001 86380 86390 1
409811 99409811 1001 86380 86390 1
410263 99410263 1001 86380 86390 1
410487 99410487 1001 86380 86390 1
410514 99410514 1001 86380 86390 1
410655 99410655 1001 86380 86390 1
410728 99410728 1001 86380 86390 1
410898 99410898 1001 86380 86390 1
410864 99410864 1001 86380 86390 1
411276 99411276 1001 86380 86390 1
411346 99411346 1001 86380 86390 1
411713 99411713 1001 86380 86390 1
411808 99411808 1001 86380 86390 1
411991 99411991 1001 86380 86390 1
412183 99412183 1001 86380 86390 1
412242 99412242 1001 86380 86390 1
413647 99413647 1001 86380 86390 1
413459 99413459 1001 86380 86390 1
413413 99413413 1001 86380 86390 1
413511 99413511 1001 86380 86390 1
412910 99412910 1001 86380 86390 1
413126 99413126 1001 86380 86390 1
412918 99412918 1001 86380 86390 1
413026 99413026 1001 86380 86390 1
413282 99413282 1001 86380 86390 1
412997 99412997 1001 86380 86390 1
413213 99413213 1001 86380 86390 1
412623 99412623 1001 86380 86390 1
412521 99412521 1001 86380 86390 1
412522 99412522 1001 86380 86390 1
413764 99413764 1001 86380 86390 1
413875 99413875 1001 86380 86390 1
413707 99413707 1001 86380 86390 1
413801 99413801 1001 86380 86390 1
415179 99415179 1001 86380 86390 1
414937 99414937 1001 86380 86390 1
415071 99415071 1001 86380 86390 1
414601 99414601 1001 86380 86390 1
414293 99414293 1001 86380 86390 1
414482 99414482 1001 86380 86390 1
414127 99414127 1001 86380 86390 1
414311 99414311 1001 86380 86390 1
415573 99415573 1001 86380 86390 1
415470 99415470 1001 86380 86390 1
416589 99416589 1001 86380 86390 1
416882 99416882 1001 86380 86390 1
416994 99416994 1001 86380 86390 1
416267 99416267 1001 86380 86390 1
416357 99416357 1001 86380 86390 1
417233 99417233 1001 86380 86390 1
417519 99417519 1001 86380 86390 1
417563 99417563 1001 86380 86390 1
418744 99418744 1001 86380 86390 1
418625 99418625 1001 86380 86390 1
418513 99418513 1001 86380 86390 1
418538 99418538 1001 86380 86390 1
418639 99418639 1001 86380 86390 1
418282 99418282 1001 86380 86390 1
418378 99418378 1001 86380 86390 1
418397 99418397 1001 86380 86390 1
418154 99418154 1001 86380 86390 1
418155 99418155 1001 86380 86390 1
417830 99417830 1001 86380 86390 1
418011 99418011 1001 86380 86390 1
417836 99417836 1001 86380 86390 1
417812 99417812 1001 86380 86390 1
417816 99417816 1001 86380 86390 1
419032 99419032 1001 86380 86390 1
419040 99419040 1001 86380 86390 1
418925 99418925 1001 86380 86390 1
420379 99420379 1001 86380 86390 1
420144 99420144 1001 86380 86390 1
419712 99419712 1001 86380 86390 1
419406 99419406 1001 86380 86390 1
419548 99419548 1001 86380 86390 1
420618 99420618 1001 86380 86390 1
420625 99420625 1001 86380 86390 1
420599 99420599 1001 86380 86390 1
420668 99420668 1001 86380 86390 1
421839 99421839 1001 86380 86390 1
421961 99421961 1001 86380 86390 1
421570 99421570 1001 86380 86390 1
421621 99421621 1001 86380 86390 1
421212 99421212 1001 86380 86390 1
421243 99421243 1001 86380 86390 1
420920 99420920 1001 86380 86390 1
420902 99420902 1001 86380 86390 1
421033 99421033 1001 86380 86390 1
421117 99421117 1001 86380 86390 1
422461 99422461 1001 86380 86390 1
422316 99422316 1001 86380 86390 1
422125 99422125 1001 86380 86390 1
422448 99422448 1001 86380 86390 1
422526 99422526 1001 86380 86390 1
423403 99423403 1001 86380 86390 1
423441 99423441 1001 86380 86390 1
423719 99423719 1001 86380 86390 1
423207 99423207 1001 86380 86390 1
423015 99423015 1001 86380 86390 1
422795 99422795 1001 86380 86390 1
422677 99422677 1001 86380 86390 1
424146 99424146 1001 86380 86390 1
424147 99424147 1001 86380 86390 1
425111 99425111 1001 86380 86390 1
425139 99425139 1001 86380 86390 1
424186 99424186 1001 86380 86390 1
425741 99425741 1001 86380 86390 1
425743 99425743 1001 86380 86390 1
425807 99425807 1001 86380 86390 1
425546 99425546 1001 86380 86390 1
427005 99427005 1001 86380 86390 1
426848 99426848 1001 86380 86390 1
426299 99426299 1001 86380 86390 1
426597 99426597 1001 86380 86390 1
426336 99426336 1001 86380 86390 1
426568 99426568 1001 86380 86390 1
426539 99426539 1001 86380 86390 1
425948 99425948 1001 86380 86390 1
425975 99425975 1001 86380 86390 1
426210 99426210 1001 86380 86390 1
426044 99426044 1001 86380 86390 1
427120 99427120 1001 86380 86390 1
427397 99427397 1001 86380 86390 1
428675 99428675 1001 86380 86390 1
428611 99428611 1001 86380 86390 1
428458 99428458 1001 86380 86390 1
428602 99428602 1001 86380 86390 1
427988 99427988 1001 86380 86390 1
428085 99428085 1001 86380 86390 1
427882 99427882 1001 86380 86390 1
427907 99427907 1001 86380 86390 1
427587 99427587 1001 86380 86390 1
427608 99427608 1001 86380 86390 1
427648 99427648 1001 86380 86390 1
428811 99428811 1001 86380 86390 1
429019 99429019 1001 86380 86390 1
429020 99429020 1001 86380 86390 1
429103 99429103 1001 86380 86390 1
429052 99429052 1001 86380 86390 1
428886 99428886 1001 86380 86390 1
428936 99428936 1001 86380 86390 1
429095 99429095 1001 86380 86390 1
430149 99430149 1001 86380 86390 1
430228 99430228 1001 86380 86390 1
430009 99430009 1001 86380 86390 1
429677 99429677 1001 86380 86390 1
429893 99429893 1001 86380 86390 1
429292 99429292 1001 86380 86390 1
429325 99429325 1001 86380 86390 1
429210 99429210 1001 86380 86390 1
429398 99429398 1001 86380 86390 1
429427 99429427 1001 86380 86390 1
429515 99429515 1001 86380 86390 1
429408 99429408 1001 86380 86390 1
430516 99430516 1001 86380 86390 1
430721 99430721 1001 86380 86390 1
430632 99430632 1001 86380 86390 1
430701 99430701 1001 86380 86390 1
431897 99431897 1001 86380 86390 1
431818 99431818 1001 86380 86390 1
431332 99431332 1001 86380 86390 1
431250 99431250 1001 86380 86390 1
431258 99431258 1001 86380 86390 1
432255 99432255 1001 86380 86390 1
432072 99432072 1001 86380 86390 1
432446 99432446 1001 86380 86390 1
432199 99432199 1001 86380 86390 1
433411 99433411 1001 86380 86390 1
433620 99433620 1001 86380 86390 1
433418 99433418 1001 86380 86390 1
433686 99433686 1001 86380 86390 1
433386 99433386 1001 86380 86390 1
433100 99433100 1001 86380 86390 1
433219 99433219 1001 86380 86390 1
432982 99432982 1001 86380 86390 1
432565 99432565 1001 86380 86390 1
432696 99432696 1001 86380 86390 1
433786 99433786 1001 86380 86390 1
433734 99433734 1001 86380 86390 1
434106 99434106 1001 86380 86390 1
435056 99435056 1001 86380 86390 1
435388 99435388 1001 86380 86390 1
435391 99435391 1001 86380 86390 1
435166 99435166 1001 86380 86390 1
435333 99435333 1001 86380 86390 1
435214 99435214 1001 86380 86390 1
434658 99434658 1001 86380 86390 1
434151 99434151 1001 86380 86390 1
434579 99434579 1001 86380 86390 1
434306 99434306 1001 86380 86390 1
434337 99434337 1001 86380 86390 1
434420 99434420 1001 86380 86390 1
434587 99434587 1001 86380 86390 1
435611 99435611 1001 86380 86390 1
435509 99435509 1001 86380 86390 1
436811 99436811 1001 86380 86390 1
437130 99437130 1001 86380 86390 1
436623 99436623 1001 86380 86390 1
436388 99436388 1001 86380 86390 1
436456 99436456 1001 86380 86390 1
436396 99436396 1001 86380 86390 1
436615 99436615 1001 86380 86390 1
436702 99436702 1001 86380 86390 1
436680 99436680 1001 86380 86390 1
435983 99435983 1001 86380 86390 1
435993 99435993 1001 86380 86390 1
436050 99436050 1001 86380 86390 1
436110 99436110 1001 86380 86390 1
437219 99437219 1001 86380 86390 1
300025 99300025 1001 86380 86390 1
300105 99300105 1001 86380 86390 1
300670 99300670 1001 86380 86390 1
300547 99300547 1001 86380 86390 1
300429 99300429 1001 86380 86390 1
300378 99300378 1001 86380 86390 1
300302 99300302 1001 86380 86390 1
300162 99300162 1001 86380 86390 1
300110 99300110 1001 86380 86390 1
300151 99300151 1001 86380 86390 1
300234 99300234 1001 86380 86390 1
300260 99300260 1001 86380 86390 1
300157 99300157 1001 86380 86390 1
300133 99300133 1001 86380 86390 1
300820 99300820 1001 86380 86390 1
300823 99300823 1001 86380 86390 1
300733 99300733 1001 86380 86390 1
301544 99301544 1001 86380 86390 1
301235 99301235 1001 86380 86390 1
301264 99301264 1001 86380 86390 1
301151 99301151 1001 86380 86390 1
301167 99301167 1001 86380 86390 1
300965 99300965 1001 86380 86390 1
301044 99301044 1001 86380 86390 1
301072 99301072 1001 86380 86390 1
301682 99301682 1001 86380 86390 1
301711 99301711 1001 86380 86390 1
302286 99302286 1001 86380 86390 1
302312 99302312 1001 86380 86390 1
302090 99302090 1001 86380 86390 1
302116 99302116 1001 86380 86390 1
302158 99302158 1001 86380 86390 1
301989 99301989 1001 86380 86390 1
302147 99302147 1001 86380 86390 1
301839 99301839 1001 86380 86390 1
301959 99301959 1001 86380 86390 1
301872 99301872 1001 86380 86390 1
302524 99302524 1001 86380 86390 1
302528 99302528 1001 86380 86390 1
302542 99302542 1001 86380 86390 1
303095 99303095 1001 86380 86390 1
303024 99303024 1001 86380 86390 1
303063 99303063 1001 86380 86390 1
302913 99302913 1001 86380 86390 1
302902 99302902 1001 86380 86390 1
302996 99302996 1001 86380 86390 1
302894 99302894 1001 86380 86390 1
302908 99302908 1001 86380 86390 1
302642 99302642 1001 86380 86390 1
302592 99302592 1001 86380 86390 1
303285 99303285 1001 86380 86390 1
303288 99303288 1001 86380 86390 1
303983 99303983 1001 86380 86390 1
304006 99304006 1001 86380 86390 1
303849 99303849 1001 86380 86390 1
303968 99303968 1001 86380 86390 1
303738 99303738 1001 86380 86390 1
303714 99303714 1001 86380 86390 1
303808 99303808 1001 86380 86390 1
303694 99303694 1001 86380 86390 1
303479 99303479 1001 86380 86390 1
303483 99303483 1001 86380 86390 1
303586 99303586 1001 86380 86390 1
303589 99303589 1001 86380 86390 1
303565 99303565 1001 86380 86390 1
303450 99303450 1001 86380 86390 1
303489 99303489 1001 86380 86390 1
303606 99303606 1001 86380 86390 1
304706 99304706 1001 86380 86390 1
304811 99304811 1001 86380 86390 1
304815 99304815 1001 86380 86390 1
304807 99304807 1001 86380 86390 1
304486 99304486 1001 86380 86390 1
304639 99304639 1001 86380 86390 1
304371 99304371 1001 86380 86390 1
304384 99304384 1001 86380 86390 1
304423 99304423 1001 86380 86390 1
304335 99304335 1001 86380 86390 1
304287 99304287 1001 86380 86390 1
305001 99305001 1001 86380 86390 1
305495 99305495 1001 86380 86390 1
305626 99305626 1001 86380 86390 1
305528 99305528 1001 86380 86390 1
305299 99305299 1001 86380 86390 1
305378 99305378 1001 86380 86390 1
305379 99305379 1001 86380 86390 1
305069 99305069 1001 86380 86390 1
305215 99305215 1001 86380 86390 1
500183 99500183 1001 86380 86390 1
500178 99500178 1001 86380 86390 1
500626 99500626 1001 86380 86390 1
500665 99500665 1001 86380 86390 1
500608 99500608 1001 86380 86390 1
500525 99500525 1001 86380 86390 1
500604 99500604 1001 86380 86390 1
500568 99500568 1001 86380 86390 1
500206 99500206 1001 86380 86390 1
500289 99500289 1001 86380 86390 1
500255 99500255 1001 86380 86390 1
500941 99500941 1001 86380 86390 1
500969 99500969 1001 86380 86390 1
500830 99500830 1001 86380 86390 1
500858 99500858 1001 86380 86390 1
501448 99501448 1001 86380 86390 1
501595 99501595 1001 86380 86390 1
501585 99501585 1001 86380 86390 1
501255 99501255 1001 86380 86390 1
501257 99501257 1001 86380 86390 1
501297 99501297 1001 86380 86390 1
501388 99501388 1001 86380 86390 1
501338 99501338 1001 86380 86390 1
501264 99501264 1001 86380 86390 1
501109 99501109 1001 86380 86390 1
501048 99501048 1001 86380 86390 1
501039 99501039 1001 86380 86390 1
501121 99501121 1001 86380 86390 1
501147 99501147 1001 86380 86390 1
501742 99501742 1001 86380 86390 1
501641 99501641 1001 86380 86390 1
501837 99501837 1001 86380 86390 1
501659 99501659 1001 86380 86390 1
502402 99502402 1001 86380 86390 1
502393 99502393 1001 86380 86390 1
502394 99502394 1001 86380 86390 1
502412 99502412 1001 86380 86390 1
502145 99502145 1001 86380 86390 1
502224 99502224 1001 86380 86390 1
502250 99502250 1001 86380 86390 1
502096 99502096 1001 86380 86390 1
501937 99501937 1001 86380 86390 1
501950 99501950 1001 86380 86390 1
501915 99501915 1001 86380 86390 1
501878 99501878 1001 86380 86390 1
501896 99501896 1001 86380 86390 1
502659 99502659 1001 86380 86390 1
502640 99502640 1001 86380 86390 1
502912 99502912 1001 86380 86390 1
502991 99502991 1001 86380 86390 1
503083 99503083 1001 86380 86390 1
502699 99502699 1001 86380 86390 1
503342 99503342 1001 86380 86390 1
503447 99503447 1001 86380 86390 1
503985 99503985 1001 86380 86390 1
504108 99504108 1001 86380 86390 1
504040 99504040 1001 86380 86390 1
503758 99503758 1001 86380 86390 1
503825 99503825 1001 86380 86390 1
503761 99503761 1001 86380 86390 1
503866 99503866 1001 86380 86390 1
503668 99503668 1001 86380 86390 1
503695 99503695 1001 86380 86390 1
504123 99504123 1001 86380 86390 1
504176 99504176 1001 86380 86390 1
504319 99504319 1001 86380 86390 1
504269 99504269 1001 86380 86390 1
504880 99504880 1001 86380 86390 1
504795 99504795 1001 86380 86390 1
504770 99504770 1001 86380 86390 1
504810 99504810 1001 86380 86390 1
504812 99504812 1001 86380 86390 1
504827 99504827 1001 86380 86390 1
504591 99504591 1001 86380 86390 1
504734 99504734 1001 86380 86390 1
504441 99504441 1001 86380 86390 1
504379 99504379 1001 86380 86390 1
504483 99504483 1001 86380 86390 1
504435 99504435 1001 86380 86390 1
504532 99504532 1001 86380 86390 1
505126 99505126 1001 86380 86390 1
505145 99505145 1001 86380 86390 1
505055 99505055 1001 86380 86390 1
505594 99505594 1001 86380 86390 1
505571 99505571 1001 86380 86390 1
505609 99505609 1001 86380 86390 1
505758 99505758 1001 86380 86390 1
505441 99505441 1001 86380 86390 1
505306 99505306 1001 86380 86390 1
505262 99505262 1001 86380 86390 1
505200 99505200 1001 86380 86390 1
505808 99505808 1001 86380 86390 1
505798 99505798 1001 86380 86390 1
505961 99505961 1001 86380 86390 1
506437 99506437 1001 86380 86390 1
506557 99506557 1001 86380 86390 1
506382 99506382 1001 86380 86390 1
506242 99506242 1001 86380 86390 1
506061 99506061 1001 86380 86390 1
506089 99506089 1001 86380 86390 1
506142 99506142 1001 86380 86390 1
506052 99506052 1001 86380 86390 1
506658 99506658 1001 86380 86390 1
506607 99506607 1001 86380 86390 1
506692 99506692 1001 86380 86390 1
507218 99507218 1001 86380 86390 1
507027 99507027 1001 86380 86390 1
507197 99507197 1001 86380 86390 1
506952 99506952 1001 86380 86390 1
506813 99506813 1001 86380 86390 1
506917 99506917 1001 86380 86390 1
507578 99507578 1001 86380 86390 1
507621 99507621 1001 86380 86390 1
[truncated: 4,098,832 more chars]
