# Supplementary material for: Fast and near-optimal monitoring for healthcare acquired infection outbreaks
Source: PLoS Comput Biol. 2019 Sep 16;15(9):e1007284. doi: 10.1371/journal.pcbi.1007284 (PMC6762212; doi:10.1371/journal.pcbi.1007284)
Supplement: S2 Data — (ZIP) [file pcbi.1007284.s007.zip › MobilityLogs2/HAISE_Carilion_all_visits_day_123.txt]

#Person location Sublocation StartTime EndTime Type
420077 633 1001 66420 67677 1
500756 734 1002 63864 70244 1
542712 1055 1001 29025 29324 1
400130 99400130 1001 86380 86390 1
400408 99400408 1001 86380 86390 1
400391 99400391 1001 86380 86390 1
400441 99400441 1001 86380 86390 1
400586 99400586 1001 86380 86390 1
400617 99400617 1001 86380 86390 1
400629 99400629 1001 86380 86390 1
400734 99400734 1001 86380 86390 1
400911 99400911 1001 86380 86390 1
401066 99401066 1001 86380 86390 1
401075 99401075 1001 86380 86390 1
401054 99401054 1001 86380 86390 1
401352 99401352 1001 86380 86390 1
401452 99401452 1001 86380 86390 1
401369 99401369 1001 86380 86390 1
402002 99402002 1001 86380 86390 1
402283 99402283 1001 86380 86390 1
402328 99402328 1001 86380 86390 1
402441 99402441 1001 86380 86390 1
402526 99402526 1001 86380 86390 1
402492 99402492 1001 86380 86390 1
402888 99402888 1001 86380 86390 1
403305 99403305 1001 86380 86390 1
403395 99403395 1001 86380 86390 1
403519 99403519 1001 86380 86390 1
403574 99403574 1001 86380 86390 1
403759 99403759 1001 86380 86390 1
404026 99404026 1001 86380 86390 1
404217 99404217 1001 86380 86390 1
404165 99404165 1001 86380 86390 1
404176 99404176 1001 86380 86390 1
404234 99404234 1001 86380 86390 1
404471 99404471 1001 86380 86390 1
404536 99404536 1001 86380 86390 1
404943 99404943 1001 86380 86390 1
405017 99405017 1001 86380 86390 1
405587 99405587 1001 86380 86390 1
405755 99405755 1001 86380 86390 1
405669 99405669 1001 86380 86390 1
405814 99405814 1001 86380 86390 1
406228 99406228 1001 86380 86390 1
406184 99406184 1001 86380 86390 1
406319 99406319 1001 86380 86390 1
406518 99406518 1001 86380 86390 1
406852 99406852 1001 86380 86390 1
406976 99406976 1001 86380 86390 1
407158 99407158 1001 86380 86390 1
407436 99407436 1001 86380 86390 1
407470 99407470 1001 86380 86390 1
408136 99408136 1001 86380 86390 1
408254 99408254 1001 86380 86390 1
408283 99408283 1001 86380 86390 1
408284 99408284 1001 86380 86390 1
408367 99408367 1001 86380 86390 1
408326 99408326 1001 86380 86390 1
408462 99408462 1001 86380 86390 1
408590 99408590 1001 86380 86390 1
408756 99408756 1001 86380 86390 1
408758 99408758 1001 86380 86390 1
408723 99408723 1001 86380 86390 1
409026 99409026 1001 86380 86390 1
409039 99409039 1001 86380 86390 1
409250 99409250 1001 86380 86390 1
409495 99409495 1001 86380 86390 1
409684 99409684 1001 86380 86390 1
409665 99409665 1001 86380 86390 1
409746 99409746 1001 86380 86390 1
409725 99409725 1001 86380 86390 1
409801 99409801 1001 86380 86390 1
409831 99409831 1001 86380 86390 1
409963 99409963 1001 86380 86390 1
409984 99409984 1001 86380 86390 1
410208 99410208 1001 86380 86390 1
410417 99410417 1001 86380 86390 1
410660 99410660 1001 86380 86390 1
410757 99410757 1001 86380 86390 1
410996 99410996 1001 86380 86390 1
411044 99411044 1001 86380 86390 1
411182 99411182 1001 86380 86390 1
411353 99411353 1001 86380 86390 1
411470 99411470 1001 86380 86390 1
411580 99411580 1001 86380 86390 1
411709 99411709 1001 86380 86390 1
411805 99411805 1001 86380 86390 1
412025 99412025 1001 86380 86390 1
412200 99412200 1001 86380 86390 1
412371 99412371 1001 86380 86390 1
412433 99412433 1001 86380 86390 1
412285 99412285 1001 86380 86390 1
413590 99413590 1001 86380 86390 1
413565 99413565 1001 86380 86390 1
413645 99413645 1001 86380 86390 1
413688 99413688 1001 86380 86390 1
413204 99413204 1001 86380 86390 1
412674 99412674 1001 86380 86390 1
412657 99412657 1001 86380 86390 1
412818 99412818 1001 86380 86390 1
413804 99413804 1001 86380 86390 1
413864 99413864 1001 86380 86390 1
415222 99415222 1001 86380 86390 1
415078 99415078 1001 86380 86390 1
414980 99414980 1001 86380 86390 1
414953 99414953 1001 86380 86390 1
415087 99415087 1001 86380 86390 1
414571 99414571 1001 86380 86390 1
414903 99414903 1001 86380 86390 1
414750 99414750 1001 86380 86390 1
414248 99414248 1001 86380 86390 1
414475 99414475 1001 86380 86390 1
414334 99414334 1001 86380 86390 1
414438 99414438 1001 86380 86390 1
414464 99414464 1001 86380 86390 1
415574 99415574 1001 86380 86390 1
416884 99416884 1001 86380 86390 1
416936 99416936 1001 86380 86390 1
416796 99416796 1001 86380 86390 1
416817 99416817 1001 86380 86390 1
416438 99416438 1001 86380 86390 1
416201 99416201 1001 86380 86390 1
415989 99415989 1001 86380 86390 1
416076 99416076 1001 86380 86390 1
417021 99417021 1001 86380 86390 1
417127 99417127 1001 86380 86390 1
417500 99417500 1001 86380 86390 1
417491 99417491 1001 86380 86390 1
418595 99418595 1001 86380 86390 1
418552 99418552 1001 86380 86390 1
418578 99418578 1001 86380 86390 1
418467 99418467 1001 86380 86390 1
418492 99418492 1001 86380 86390 1
418470 99418470 1001 86380 86390 1
418688 99418688 1001 86380 86390 1
418103 99418103 1001 86380 86390 1
418182 99418182 1001 86380 86390 1
418259 99418259 1001 86380 86390 1
418122 99418122 1001 86380 86390 1
417668 99417668 1001 86380 86390 1
417626 99417626 1001 86380 86390 1
419000 99419000 1001 86380 86390 1
419133 99419133 1001 86380 86390 1
419006 99419006 1001 86380 86390 1
419007 99419007 1001 86380 86390 1
418960 99418960 1001 86380 86390 1
419071 99419071 1001 86380 86390 1
420134 99420134 1001 86380 86390 1
420425 99420425 1001 86380 86390 1
419783 99419783 1001 86380 86390 1
419751 99419751 1001 86380 86390 1
419809 99419809 1001 86380 86390 1
419645 99419645 1001 86380 86390 1
419754 99419754 1001 86380 86390 1
420024 99420024 1001 86380 86390 1
419978 99419978 1001 86380 86390 1
419981 99419981 1001 86380 86390 1
419631 99419631 1001 86380 86390 1
419519 99419519 1001 86380 86390 1
419409 99419409 1001 86380 86390 1
420620 99420620 1001 86380 86390 1
420552 99420552 1001 86380 86390 1
420787 99420787 1001 86380 86390 1
421799 99421799 1001 86380 86390 1
422012 99422012 1001 86380 86390 1
421708 99421708 1001 86380 86390 1
421332 99421332 1001 86380 86390 1
421447 99421447 1001 86380 86390 1
420870 99420870 1001 86380 86390 1
420980 99420980 1001 86380 86390 1
422460 99422460 1001 86380 86390 1
423111 99423111 1001 86380 86390 1
423068 99423068 1001 86380 86390 1
422835 99422835 1001 86380 86390 1
422785 99422785 1001 86380 86390 1
422810 99422810 1001 86380 86390 1
424130 99424130 1001 86380 86390 1
424061 99424061 1001 86380 86390 1
423963 99423963 1001 86380 86390 1
425227 99425227 1001 86380 86390 1
425061 99425061 1001 86380 86390 1
425161 99425161 1001 86380 86390 1
424641 99424641 1001 86380 86390 1
424967 99424967 1001 86380 86390 1
424772 99424772 1001 86380 86390 1
424799 99424799 1001 86380 86390 1
424375 99424375 1001 86380 86390 1
425800 99425800 1001 86380 86390 1
425700 99425700 1001 86380 86390 1
427115 99427115 1001 86380 86390 1
427059 99427059 1001 86380 86390 1
426729 99426729 1001 86380 86390 1
427068 99427068 1001 86380 86390 1
427022 99427022 1001 86380 86390 1
427002 99427002 1001 86380 86390 1
426453 99426453 1001 86380 86390 1
426526 99426526 1001 86380 86390 1
425888 99425888 1001 86380 86390 1
427210 99427210 1001 86380 86390 1
427425 99427425 1001 86380 86390 1
427526 99427526 1001 86380 86390 1
428348 99428348 1001 86380 86390 1
428582 99428582 1001 86380 86390 1
428122 99428122 1001 86380 86390 1
428142 99428142 1001 86380 86390 1
428144 99428144 1001 86380 86390 1
428266 99428266 1001 86380 86390 1
428271 99428271 1001 86380 86390 1
427968 99427968 1001 86380 86390 1
427602 99427602 1001 86380 86390 1
427851 99427851 1001 86380 86390 1
427735 99427735 1001 86380 86390 1
427689 99427689 1001 86380 86390 1
427606 99427606 1001 86380 86390 1
427745 99427745 1001 86380 86390 1
428941 99428941 1001 86380 86390 1
428966 99428966 1001 86380 86390 1
429003 99429003 1001 86380 86390 1
428768 99428768 1001 86380 86390 1
428922 99428922 1001 86380 86390 1
428972 99428972 1001 86380 86390 1
429090 99429090 1001 86380 86390 1
429036 99429036 1001 86380 86390 1
430135 99430135 1001 86380 86390 1
430064 99430064 1001 86380 86390 1
430117 99430117 1001 86380 86390 1
429875 99429875 1001 86380 86390 1
429711 99429711 1001 86380 86390 1
429884 99429884 1001 86380 86390 1
429764 99429764 1001 86380 86390 1
429828 99429828 1001 86380 86390 1
429180 99429180 1001 86380 86390 1
429520 99429520 1001 86380 86390 1
430773 99430773 1001 86380 86390 1
430447 99430447 1001 86380 86390 1
430749 99430749 1001 86380 86390 1
430449 99430449 1001 86380 86390 1
430788 99430788 1001 86380 86390 1
430394 99430394 1001 86380 86390 1
431689 99431689 1001 86380 86390 1
431910 99431910 1001 86380 86390 1
431798 99431798 1001 86380 86390 1
432027 99432027 1001 86380 86390 1
431811 99431811 1001 86380 86390 1
431477 99431477 1001 86380 86390 1
431358 99431358 1001 86380 86390 1
431311 99431311 1001 86380 86390 1
431536 99431536 1001 86380 86390 1
431175 99431175 1001 86380 86390 1
431098 99431098 1001 86380 86390 1
431234 99431234 1001 86380 86390 1
432149 99432149 1001 86380 86390 1
432228 99432228 1001 86380 86390 1
432130 99432130 1001 86380 86390 1
432214 99432214 1001 86380 86390 1
433640 99433640 1001 86380 86390 1
433622 99433622 1001 86380 86390 1
433330 99433330 1001 86380 86390 1
433407 99433407 1001 86380 86390 1
433057 99433057 1001 86380 86390 1
433085 99433085 1001 86380 86390 1
432876 99432876 1001 86380 86390 1
432878 99432878 1001 86380 86390 1
432890 99432890 1001 86380 86390 1
433753 99433753 1001 86380 86390 1
435004 99435004 1001 86380 86390 1
434752 99434752 1001 86380 86390 1
434452 99434452 1001 86380 86390 1
434431 99434431 1001 86380 86390 1
434525 99434525 1001 86380 86390 1
434509 99434509 1001 86380 86390 1
435578 99435578 1001 86380 86390 1
435450 99435450 1001 86380 86390 1
436897 99436897 1001 86380 86390 1
437007 99437007 1001 86380 86390 1
436466 99436466 1001 86380 86390 1
436615 99436615 1001 86380 86390 1
436746 99436746 1001 86380 86390 1
436488 99436488 1001 86380 86390 1
436195 99436195 1001 86380 86390 1
436183 99436183 1001 86380 86390 1
435949 99435949 1001 86380 86390 1
300076 99300076 1001 86380 86390 1
437285 99437285 1001 86380 86390 1
300695 99300695 1001 86380 86390 1
300539 99300539 1001 86380 86390 1
300625 99300625 1001 86380 86390 1
300510 99300510 1001 86380 86390 1
300330 99300330 1001 86380 86390 1
300507 99300507 1001 86380 86390 1
300122 99300122 1001 86380 86390 1
300195 99300195 1001 86380 86390 1
300301 99300301 1001 86380 86390 1
300767 99300767 1001 86380 86390 1
300806 99300806 1001 86380 86390 1
300755 99300755 1001 86380 86390 1
301470 99301470 1001 86380 86390 1
301496 99301496 1001 86380 86390 1
301406 99301406 1001 86380 86390 1
301249 99301249 1001 86380 86390 1
300961 99300961 1001 86380 86390 1
301757 99301757 1001 86380 86390 1
302381 99302381 1001 86380 86390 1
301946 99301946 1001 86380 86390 1
301861 99301861 1001 86380 86390 1
302495 99302495 1001 86380 86390 1
302558 99302558 1001 86380 86390 1
303176 99303176 1001 86380 86390 1
302943 99302943 1001 86380 86390 1
302907 99302907 1001 86380 86390 1
302999 99302999 1001 86380 86390 1
302742 99302742 1001 86380 86390 1
302634 99302634 1001 86380 86390 1
302595 99302595 1001 86380 86390 1
302751 99302751 1001 86380 86390 1
302650 99302650 1001 86380 86390 1
302795 99302795 1001 86380 86390 1
303273 99303273 1001 86380 86390 1
303304 99303304 1001 86380 86390 1
303371 99303371 1001 86380 86390 1
303995 99303995 1001 86380 86390 1
303885 99303885 1001 86380 86390 1
303966 99303966 1001 86380 86390 1
303981 99303981 1001 86380 86390 1
303700 99303700 1001 86380 86390 1
303663 99303663 1001 86380 86390 1
303638 99303638 1001 86380 86390 1
303654 99303654 1001 86380 86390 1
303745 99303745 1001 86380 86390 1
303631 99303631 1001 86380 86390 1
303584 99303584 1001 86380 86390 1
304069 99304069 1001 86380 86390 1
304080 99304080 1001 86380 86390 1
304733 99304733 1001 86380 86390 1
304736 99304736 1001 86380 86390 1
304551 99304551 1001 86380 86390 1
304642 99304642 1001 86380 86390 1
304599 99304599 1001 86380 86390 1
304381 99304381 1001 86380 86390 1
304417 99304417 1001 86380 86390 1
304892 99304892 1001 86380 86390 1
305505 99305505 1001 86380 86390 1
305594 99305594 1001 86380 86390 1
305682 99305682 1001 86380 86390 1
305467 99305467 1001 86380 86390 1
305326 99305326 1001 86380 86390 1
305302 99305302 1001 86380 86390 1
305410 99305410 1001 86380 86390 1
305310 99305310 1001 86380 86390 1
305195 99305195 1001 86380 86390 1
305183 99305183 1001 86380 86390 1
305094 99305094 1001 86380 86390 1
500070 99500070 1001 86380 86390 1
305693 99305693 1001 86380 86390 1
500701 99500701 1001 86380 86390 1
500753 99500753 1001 86380 86390 1
500612 99500612 1001 86380 86390 1
500531 99500531 1001 86380 86390 1
500469 99500469 1001 86380 86390 1
500497 99500497 1001 86380 86390 1
500423 99500423 1001 86380 86390 1
500376 99500376 1001 86380 86390 1
500299 99500299 1001 86380 86390 1
500201 99500201 1001 86380 86390 1
500202 99500202 1001 86380 86390 1
500281 99500281 1001 86380 86390 1
500243 99500243 1001 86380 86390 1
500928 99500928 1001 86380 86390 1
501003 99501003 1001 86380 86390 1
501485 99501485 1001 86380 86390 1
501603 99501603 1001 86380 86390 1
501463 99501463 1001 86380 86390 1
501625 99501625 1001 86380 86390 1
501495 99501495 1001 86380 86390 1
501634 99501634 1001 86380 86390 1
501636 99501636 1001 86380 86390 1
501382 99501382 1001 86380 86390 1
501374 99501374 1001 86380 86390 1
501403 99501403 1001 86380 86390 1
501416 99501416 1001 86380 86390 1
501071 99501071 1001 86380 86390 1
501217 99501217 1001 86380 86390 1
501717 99501717 1001 86380 86390 1
501821 99501821 1001 86380 86390 1
501783 99501783 1001 86380 86390 1
501809 99501809 1001 86380 86390 1
502430 99502430 1001 86380 86390 1
502380 99502380 1001 86380 86390 1
502356 99502356 1001 86380 86390 1
502248 99502248 1001 86380 86390 1
502132 99502132 1001 86380 86390 1
502236 99502236 1001 86380 86390 1
501974 99501974 1001 86380 86390 1
501858 99501858 1001 86380 86390 1
501923 99501923 1001 86380 86390 1
501886 99501886 1001 86380 86390 1
501883 99501883 1001 86380 86390 1
502659 99502659 1001 86380 86390 1
502598 99502598 1001 86380 86390 1
502537 99502537 1001 86380 86390 1
502655 99502655 1001 86380 86390 1
503189 99503189 1001 86380 86390 1
503112 99503112 1001 86380 86390 1
503218 99503218 1001 86380 86390 1
503065 99503065 1001 86380 86390 1
502924 99502924 1001 86380 86390 1
502981 99502981 1001 86380 86390 1
503085 99503085 1001 86380 86390 1
502853 99502853 1001 86380 86390 1
502866 99502866 1001 86380 86390 1
502676 99502676 1001 86380 86390 1
502807 99502807 1001 86380 86390 1
503449 99503449 1001 86380 86390 1
503399 99503399 1001 86380 86390 1
503465 99503465 1001 86380 86390 1
503365 99503365 1001 86380 86390 1
503965 99503965 1001 86380 86390 1
503978 99503978 1001 86380 86390 1
504008 99504008 1001 86380 86390 1
504066 99504066 1001 86380 86390 1
503745 99503745 1001 86380 86390 1
503852 99503852 1001 86380 86390 1
503795 99503795 1001 86380 86390 1
503808 99503808 1001 86380 86390 1
503564 99503564 1001 86380 86390 1
503513 99503513 1001 86380 86390 1
503607 99503607 1001 86380 86390 1
503544 99503544 1001 86380 86390 1
503609 99503609 1001 86380 86390 1
503625 99503625 1001 86380 86390 1
503626 99503626 1001 86380 86390 1
504277 99504277 1001 86380 86390 1
504162 99504162 1001 86380 86390 1
504217 99504217 1001 86380 86390 1
504869 99504869 1001 86380 86390 1
504849 99504849 1001 86380 86390 1
504759 99504759 1001 86380 86390 1
504850 99504850 1001 86380 86390 1
504800 99504800 1001 86380 86390 1
504585 99504585 1001 86380 86390 1
504560 99504560 1001 86380 86390 1
504640 99504640 1001 86380 86390 1
504578 99504578 1001 86380 86390 1
504736 99504736 1001 86380 86390 1
504372 99504372 1001 86380 86390 1
504437 99504437 1001 86380 86390 1
504478 99504478 1001 86380 86390 1
505007 99505007 1001 86380 86390 1
505137 99505137 1001 86380 86390 1
505087 99505087 1001 86380 86390 1
505618 99505618 1001 86380 86390 1
505765 99505765 1001 86380 86390 1
505514 99505514 1001 86380 86390 1
505492 99505492 1001 86380 86390 1
505441 99505441 1001 86380 86390 1
505485 99505485 1001 86380 86390 1
505216 99505216 1001 86380 86390 1
505256 99505256 1001 86380 86390 1
505193 99505193 1001 86380 86390 1
505325 99505325 1001 86380 86390 1
505291 99505291 1001 86380 86390 1
505944 99505944 1001 86380 86390 1
505817 99505817 1001 86380 86390 1
505792 99505792 1001 86380 86390 1
506482 99506482 1001 86380 86390 1
506400 99506400 1001 86380 86390 1
506586 99506586 1001 86380 86390 1
506426 99506426 1001 86380 86390 1
506198 99506198 1001 86380 86390 1
506304 99506304 1001 86380 86390 1
506362 99506362 1001 86380 86390 1
506375 99506375 1001 86380 86390 1
506092 99506092 1001 86380 86390 1
506047 99506047 1001 86380 86390 1
506763 99506763 1001 86380 86390 1
506796 99506796 1001 86380 86390 1
506746 99506746 1001 86380 86390 1
507387 99507387 1001 86380 86390 1
507339 99507339 1001 86380 86390 1
507013 99507013 1001 86380 86390 1
507042 99507042 1001 86380 86390 1
507186 99507186 1001 86380 86390 1
507074 99507074 1001 86380 86390 1
506854 99506854 1001 86380 86390 1
507550 99507550 1001 86380 86390 1
507461 99507461 1001 86380 86390 1
507556 99507556 1001 86380 86390 1
508208 99508208 1001 86380 86390 1
508020 99508020 1001 86380 86390 1
507943 99507943 1001 86380 86390 1
507964 99507964 1001 86380 86390 1
507772 99507772 1001 86380 86390 1
507761 99507761 1001 86380 86390 1
507672 99507672 1001 86380 86390 1
508273 99508273 1001 86380 86390 1
508329 99508329 1001 86380 86390 1
508282 99508282 1001 86380 86390 1
509076 99509076 1001 86380 86390 1
508821 99508821 1001 86380 86390 1
508853 99508853 1001 86380 86390 1
508866 99508866 1001 86380 86390 1
508561 99508561 1001 86380 86390 1
508463 99508463 1001 86380 86390 1
509078 99509078 1001 86380 86390 1
509196 99509196 1001 86380 86390 1
509172 99509172 1001 86380 86390 1
509148 99509148 1001 86380 86390 1
509723 99509723 1001 86380 86390 1
509873 99509873 1001 86380 86390 1
509741 99509741 1001 86380 86390 1
509836 99509836 1001 86380 86390 1
509683 99509683 1001 86380 86390 1
509492 99509492 1001 86380 86390 1
509522 99509522 1001 86380 86390 1
510038 99510038 1001 86380 86390 1
510644 99510644 1001 86380 86390 1
510554 99510554 1001 86380 86390 1
510398 99510398 1001 86380 86390 1
510171 99510171 1001 86380 86390 1
510261 99510261 1001 86380 86390 1
510274 99510274 1001 86380 86390 1
510844 99510844 1001 86380 86390 1
510896 99510896 1001 86380 86390 1
510834 99510834 1001 86380 86390 1
510783 99510783 1001 86380 86390 1
510775 99510775 1001 86380 86390 1
511350 99511350 1001 86380 86390 1
511362 99511362 1001 86380 86390 1
511379 99511379 1001 86380 86390 1
511405 99511405 1001 86380 86390 1
511547 99511547 1001 86380 86390 1
511385 99511385 1001 86380 86390 1
511118 99511118 1001 86380 86390 1
511071 99511071 1001 86380 86390 1
511123 99511123 1001 86380 86390 1
511111 99511111 1001 86380 86390 1
510995 99510995 1001 86380 86390 1
511645 99511645 1001 86380 86390 1
511673 99511673 1001 86380 86390 1
511613 99511613 1001 86380 86390 1
512255 99512255 1001 86380 86390 1
512179 99512179 1001 86380 86390 1
512196 99512196 1001 86380 86390 1
512116 99512116 1001 86380 86390 1
512120 99512120 1001 86380 86390 1
511953 99511953 1001 86380 86390 1
511792 99511792 1001 86380 86390 1
511769 99511769 1001 86380 86390 1
512544 99512544 1001 86380 86390 1
513129 99513129 1001 86380 86390 1
513175 99513175 1001 86380 86390 1
513018 99513018 1001 86380 86390 1
513082 99513082 1001 86380 86390 1
513022 99513022 1001 86380 86390 1
513035 99513035 1001 86380 86390 1
513011 99513011 1001 86380 86390 1
513036 99513036 1001 86380 86390 1
512993 99512993 1001 86380 86390 1
512625 99512625 1001 86380 86390 1
512770 99512770 1001 86380 86390 1
512684 99512684 1001 86380 86390 1
513285 99513285 1001 86380 86390 1
513279 99513279 1001 86380 86390 1
513839 99513839 1001 86380 86390 1
514017 99514017 1001 86380 86390 1
513762 99513762 1001 86380 86390 1
513695 99513695 1001 86380 86390 1
513418 99513418 1001 86380 86390 1
513483 99513483 1001 86380 86390 1
513474 99513474 1001 86380 86390 1
513617 99513617 1001 86380 86390 1
514212 99514212 1001 86380 86390 1
514847 99514847 1001 86380 86390 1
514602 99514602 1001 86380 86390 1
514570 99514570 1001 86380 86390 1
514610 99514610 1001 86380 86390 1
514332 99514332 1001 86380 86390 1
514310 99514310 1001 86380 86390 1
514906 99514906 1001 86380 86390 1
514934 99514934 1001 86380 86390 1
515041 99515041 1001 86380 86390 1
514862 99514862 1001 86380 86390 1
514941 99514941 1001 86380 86390 1
515019 99515019 1001 86380 86390 1
514955 99514955 1001 86380 86390 1
515648 99515648 1001 86380 86390 1
515650 99515650 1001 86380 86390 1
515535 99515535 1001 86380 86390 1
515536 99515536 1001 86380 86390 1
515641 99515641 1001 86380 86390 1
515502 99515502 1001 86380 86390 1
515645 99515645 1001 86380 86390 1
515427 99515427 1001 86380 86390 1
515442 99515442 1001 86380 86390 1
515180 99515180 1001 86380 86390 1
515246 99515246 1001 86380 86390 1
515132 99515132 1001 86380 86390 1
515197 99515197 1001 86380 86390 1
515095 99515095 1001 86380 86390 1
515114 99515114 1001 86380 86390 1
515734 99515734 1001 86380 86390 1
515800 99515800 1001 86380 86390 1
515782 99515782 1001 86380 86390 1
516493 99516493 1001 86380 86390 1
516326 99516326 1001 86380 86390 1
516341 99516341 1001 86380 86390 1
516275 99516275 1001 86380 86390 1
516147 99516147 1001 86380 86390 1
516212 99516212 1001 86380 86390 1
515940 99515940 1001 86380 86390 1
516095 99516095 1001 86380 86390 1
516523 99516523 1001 86380 86390 1
517208 99517208 1001 86380 86390 1
517142 99517142 1001 86380 86390 1
517168 99517168 1001 86380 86390 1
517043 99517043 1001 86380 86390 1
516928 99516928 1001 86380 86390 1
517076 99517076 1001 86380 86390 1
516999 99516999 1001 86380 86390 1
516815 99516815 1001 86380 86390 1
516893 99516893 1001 86380 86390 1
517521 99517521 1001 86380 86390 1
517339 99517339 1001 86380 86390 1
517444 99517444 1001 86380 86390 1
517509 99517509 1001 86380 86390 1
517345 99517345 1001 86380 86390 1
518112 99518112 1001 86380 86390 1
517986 99517986 1001 86380 86390 1
518000 99518000 1001 86380 86390 1
518052 99518052 1001 86380 86390 1
518040 99518040 1001 86380 86390 1
518105 99518105 1001 86380 86390 1
518146 99518146 1001 86380 86390 1
517804 99517804 1001 86380 86390 1
517810 99517810 1001 86380 86390 1
517838 99517838 1001 86380 86390 1
517774 99517774 1001 86380 86390 1
517621 99517621 1001 86380 86390 1
517699 99517699 1001 86380 86390 1
517712 99517712 1001 86380 86390 1
517563 99517563 1001 86380 86390 1
517696 99517696 1001 86380 86390 1
518254 99518254 1001 86380 86390 1
518257 99518257 1001 86380 86390 1
518167 99518167 1001 86380 86390 1
518182 99518182 1001 86380 86390 1
518171 99518171 1001 86380 86390 1
518848 99518848 1001 86380 86390 1
518954 99518954 1001 86380 86390 1
518972 99518972 1001 86380 86390 1
518831 99518831 1001 86380 86390 1
518686 99518686 1001 86380 86390 1
518648 99518648 1001 86380 86390 1
518730 99518730 1001 86380 86390 1
518537 99518537 1001 86380 86390 1
518434 99518434 1001 86380 86390 1
518422 99518422 1001 86380 86390 1
518391 99518391 1001 86380 86390 1
519081 99519081 1001 86380 86390 1
519004 99519004 1001 86380 86390 1
519022 99519022 1001 86380 86390 1
519511 99519511 1001 86380 86390 1
519499 99519499 1001 86380 86390 1
519464 99519464 1001 86380 86390 1
519289 99519289 1001 86380 86390 1
519358 99519358 1001 86380 86390 1
519204 99519204 1001 86380 86390 1
520605 99520605 1001 86380 86390 1
520322 99520322 1001 86380 86390 1
520337 99520337 1001 86380 86390 1
520376 99520376 1001 86380 86390 1
520341 99520341 1001 86380 86390 1
520115 99520115 1001 86380 86390 1
520169 99520169 1001 86380 86390 1
520663 99520663 1001 86380 86390 1
520833 99520833 1001 86380 86390 1
520705 99520705 1001 86380 86390 1
520789 99520789 1001 86380 86390 1
520725 99520725 1001 86380 86390 1
520661 99520661 1001 86380 86390 1
521315 99521315 1001 86380 86390 1
521385 99521385 1001 86380 86390 1
521282 99521282 1001 86380 86390 1
521363 99521363 1001 86380 86390 1
521122 99521122 1001 86380 86390 1
521085 99521085 1001 86380 86390 1
521140 99521140 1001 86380 86390 1
521153 99521153 1001 86380 86390 1
520848 99520848 1001 86380 86390 1
520929 99520929 1001 86380 86390 1
520943 99520943 1001 86380 86390 1
521581 99521581 1001 86380 86390 1
521477 99521477 1001 86380 86390 1
521596 99521596 1001 86380 86390 1
521638 99521638 1001 86380 86390 1
521655 99521655 1001 86380 86390 1
522257 99522257 1001 86380 86390 1
522277 99522277 1001 86380 86390 1
522121 99522121 1001 86380 86390 1
522173 99522173 1001 86380 86390 1
522000 99522000 1001 86380 86390 1
522020 99522020 1001 86380 86390 1
521862 99521862 1001 86380 86390 1
521786 99521786 1001 86380 86390 1
522487 99522487 1001 86380 86390 1
522442 99522442 1001 86380 86390 1
522969 99522969 1001 86380 86390 1
522996 99522996 1001 86380 86390 1
522933 99522933 1001 86380 86390 1
523053 99523053 1001 86380 86390 1
522864 99522864 1001 86380 86390 1
522742 99522742 1001 86380 86390 1
522755 99522755 1001 86380 86390 1
522706 99522706 1001 86380 86390 1
522618 99522618 1001 86380 86390 1
522633 99522633 1001 86380 86390 1
522572 99522572 1001 86380 86390 1
522625 99522625 1001 86380 86390 1
523220 99523220 1001 86380 86390 1
523294 99523294 1001 86380 86390 1
523766 99523766 1001 86380 86390 1
523821 99523821 1001 86380 86390 1
523847 99523847 1001 86380 86390 1
523933 99523933 1001 86380 86390 1
523548 99523548 1001 86380 86390 1
523536 99523536 1001 86380 86390 1
523706 99523706 1001 86380 86390 1
523340 99523340 1001 86380 86390 1
523394 99523394 1001 86380 86390 1
523486 99523486 1001 86380 86390 1
523984 99523984 1001 86380 86390 1
523976 99523976 1001 86380 86390 1
524070 99524070 1001 86380 86390 1
524604 99524604 1001 86380 86390 1
524646 99524646 1001 86380 86390 1
524383 99524383 1001 86380 86390 1
524500 99524500 1001 86380 86390 1
524406 99524406 1001 86380 86390 1
524471 99524471 1001 86380 86390 1
524164 99524164 1001 86380 86390 1
524322 99524322 1001 86380 86390 1
524197 99524197 1001 86380 86390 1
525547 99525547 1001 86380 86390 1
525539 99525539 1001 86380 86390 1
525576 99525576 1001 86380 86390 1
525590 99525590 1001 86380 86390 1
525415 99525415 1001 86380 86390 1
525558 99525558 1001 86380 86390 1
525224 99525224 1001 86380 86390 1
525279 99525279 1001 86380 86390 1
525360 99525360 1001 86380 86390 1
525270 99525270 1001 86380 86390 1
525220 99525220 1001 86380 86390 1
525113 99525113 1001 86380 86390 1
525731 99525731 1001 86380 86390 1
525681 99525681 1001 86380 86390 1
526079 99526079 1001 86380 86390 1
526021 99526021 1001 86380 86390 1
526100 99526100 1001 86380 86390 1
525809 99525809 1001 86380 86390 1
525825 99525825 1001 86380 86390 1
525931 99525931 1001 86380 86390 1
526557 99526557 1001 86380 86390 1
527054 99527054 1001 86380 86390 1
526850 99526850 1001 86380 86390 1
526890 99526890 1001 86380 86390 1
526854 99526854 1001 86380 86390 1
526988 99526988 1001 86380 86390 1
526655 99526655 1001 86380 86390 1
526631 99526631 1001 86380 86390 1
526767 99526767 1001 86380 86390 1
526638 99526638 1001 86380 86390 1
527286 99527286 1001 86380 86390 1
527327 99527327 1001 86380 86390 1
527266 99527266 1001 86380 86390 1
527375 99527375 1001 86380 86390 1
527895 99527895 1001 86380 86390 1
527896 99527896 1001 86380 86390 1
528061 99528061 1001 86380 86390 1
527781 99527781 1001 86380 86390 1
527704 99527704 1001 86380 86390 1
527771 99527771 1001 86380 86390 1
527495 99527495 1001 86380 86390 1
527522 99527522 1001 86380 86390 1
527655 99527655 1001 86380 86390 1
527474 99527474 1001 86380 86390 1
527659 99527659 1001 86380 86390 1
527557 99527557 1001 86380 86390 1
527596 99527596 1001 86380 86390 1
528254 99528254 1001 86380 86390 1
527455 99527455 1001 86380 86390 1
528271 99528271 1001 86380 86390 1
528076 99528076 1001 86380 86390 1
528221 99528221 1001 86380 86390 1
528852 99528852 1001 86380 86390 1
528869 99528869 1001 86380 86390 1
528593 99528593 1001 86380 86390 1
528671 99528671 1001 86380 86390 1
528595 99528595 1001 86380 86390 1
528536 99528536 1001 86380 86390 1
528549 99528549 1001 86380 86390 1
528588 99528588 1001 86380 86390 1
528465 99528465 1001 86380 86390 1
528414 99528414 1001 86380 86390 1
528698 99528698 1001 86380 86390 1
529074 99529074 1001 86380 86390 1
529049 99529049 1001 86380 86390 1
529551 99529551 1001 86380 86390 1
529644 99529644 1001 86380 86390 1
529646 99529646 1001 86380 86390 1
529318 99529318 1001 86380 86390 1
529442 99529442 1001 86380 86390 1
529125 99529125 1001 86380 86390 1
529819 99529819 1001 86380 86390 1
529898 99529898 1001 86380 86390 1
529925 99529925 1001 86380 86390 1
529839 99529839 1001 86380 86390 1
530440 99530440 1001 86380 86390 1
530184 99530184 1001 86380 86390 1
530190 99530190 1001 86380 86390 1
530218 99530218 1001 86380 86390 1
530044 99530044 1001 86380 86390 1
530122 99530122 1001 86380 86390 1
530084 99530084 1001 86380 86390 1
529995 99529995 1001 86380 86390 1
530125 99530125 1001 86380 86390 1
529943 99529943 1001 86380 86390 1
530721 99530721 1001 86380 86390 1
530568 99530568 1001 86380 86390 1
530737 99530737 1001 86380 86390 1
530750 99530750 1001 86380 86390 1
530713 99530713 1001 86380 86390 1
531376 99531376 1001 86380 86390 1
531336 99531336 1001 86380 86390 1
531369 99531369 1001 86380 86390 1
531249 99531249 1001 86380 86390 1
531019 99531019 1001 86380 86390 1
531061 99531061 1001 86380 86390 1
530890 99530890 1001 86380 86390 1
530957 99530957 1001 86380 86390 1
531532 99531532 1001 86380 86390 1
531483 99531483 1001 86380 86390 1
531499 99531499 1001 86380 86390 1
531410 99531410 1001 86380 86390 1
532080 99532080 1001 86380 86390 1
532070 99532070 1001 86380 86390 1
532136 99532136 1001 86380 86390 1
531874 99531874 1001 86380 86390 1
531827 99531827 1001 86380 86390 1
531816 99531816 1001 86380 86390 1
531755 99531755 1001 86380 86390 1
531781 99531781 1001 86380 86390 1
531730 99531730 1001 86380 86390 1
531588 99531588 1001 86380 86390 1
531591 99531591 1001 86380 86390 1
532255 99532255 1001 86380 86390 1
532207 99532207 1001 86380 86390 1
532327 99532327 1001 86380 86390 1
532224 99532224 1001 86380 86390 1
532317 99532317 1001 86380 86390 1
532942 99532942 1001 86380 86390 1
532622 99532622 1001 86380 86390 1
532624 99532624 1001 86380 86390 1
532679 99532679 1001 86380 86390 1
532692 99532692 1001 86380 86390 1
532771 99532771 1001 86380 86390 1
532504 99532504 1001 86380 86390 1
532558 99532558 1001 86380 86390 1
532585 99532585 1001 86380 86390 1
532469 99532469 1001 86380 86390 1
532560 99532560 1001 86380 86390 1
532433 99532433 1001 86380 86390 1
532828 99532828 1001 86380 86390 1
533137 99533137 1001 86380 86390 1
533178 99533178 1001 86380 86390 1
533153 99533153 1001 86380 86390 1
533102 99533102 1001 86380 86390 1
533795 99533795 1001 86380 86390 1
533720 99533720 1001 86380 86390 1
533753 99533753 1001 86380 86390 1
533767 99533767 1001 86380 86390 1
533498 99533498 1001 86380 86390 1
533489 99533489 1001 86380 86390 1
533593 99533593 1001 86380 86390 1
533453 99533453 1001 86380 86390 1
533407 99533407 1001 86380 86390 1
533293 99533293 1001 86380 86390 1
533961 99533961 1001 86380 86390 1
534059 99534059 1001 86380 86390 1
534649 99534649 1001 86380 86390 1
534579 99534579 1001 86380 86390 1
534292 99534292 1001 86380 86390 1
534174 99534174 1001 86380 86390 1
534114 99534114 1001 86380 86390 1
534786 99534786 1001 86380 86390 1
534792 99534792 1001 86380 86390 1
535333 99535333 1001 86380 86390 1
535366 99535366 1001 86380 86390 1
535433 99535433 1001 86380 86390 1
535214 99535214 1001 86380 86390 1
535305 99535305 1001 86380 86390 1
535252 99535252 1001 86380 86390 1
535084 99535084 1001 86380 86390 1
534959 99534959 1001 86380 86390 1
534921 99534921 1001 86380 86390 1
535090 99535090 1001 86380 86390 1
535055 99535055 1001 86380 86390 1
535544 99535544 1001 86380 86390 1
536210 99536210 1001 86380 86390 1
536150 99536150 1001 86380 86390 1
536281 99536281 1001 86380 86390 1
536282 99536282 1001 86380 86390 1
536233 99536233 1001 86380 86390 1
536055 99536055 1001 86380 86390 1
536032 99536032 1001 86380 86390 1
535975 99535975 1001 86380 86390 1
535729 99535729 1001 86380 86390 1
535790 99535790 1001 86380 86390 1
535728 99535728 1001 86380 86390 1
536400 99536400 1001 86380 86390 1
536351 99536351 1001 86380 86390 1
537009 99537009 1001 86380 86390 1
537128 99537128 1001 86380 86390 1
537077 99537077 1001 86380 86390 1
537159 99537159 1001 86380 86390 1
536946 99536946 1001 86380 86390 1
536807 99536807 1001 86380 86390 1
536632 99536632 1001 86380 86390 1
536659 99536659 1001 86380 86390 1
536622 99536622 1001 86380 86390 1
536638 99536638 1001 86380 86390 1
536677 99536677 1001 86380 86390 1
536690 99536690 1001 86380 86390 1
536709 99536709 1001 86380 86390 1
537223 99537223 1001 86380 86390 1
537987 99537987 1001 86380 86390 1
537825 99537825 1001 86380 86390 1
537865 99537865 1001 86380 86390 1
537893 99537893 1001 86380 86390 1
537948 99537948 1001 86380 86390 1
537795 99537795 1001 86380 86390 1
537898 99537898 1001 86380 86390 1
537618 99537618 1001 86380 86390 1
537738 99537738 1001 86380 86390 1
537394 99537394 1001 86380 86390 1
537524 99537524 1001 86380 86390 1
537448 99537448 1001 86380 86390 1
537558 99537558 1001 86380 86390 1
538079 99538079 1001 86380 86390 1
538043 99538043 1001 86380 86390 1
538639 99538639 1001 86380 86390 1
538615 99538615 1001 86380 86390 1
538617 99538617 1001 86380 86390 1
538697 99538697 1001 86380 86390 1
538429 99538429 1001 86380 86390 1
538497 99538497 1001 86380 86390 1
538475 99538475 1001 86380 86390 1
538490 99538490 1001 86380 86390 1
538517 99538517 1001 86380 86390 1
538595 99538595 1001 86380 86390 1
538400 99538400 1001 86380 86390 1
538877 99538877 1001 86380 86390 1
538982 99538982 1001 86380 86390 1
538894 99538894 1001 86380 86390 1
539011 99539011 1001 86380 86390 1
538869 99538869 1001 86380 86390 1
538883 99538883 1001 86380 86390 1
538858 99538858 1001 86380 86390 1
538924 99538924 1001 86380 86390 1
538928 99538928 1001 86380 86390 1
539442 99539442 1001 86380 86390 1
539360 99539360 1001 86380 86390 1
539335 99539335 1001 86380 86390 1
539402 99539402 1001 86380 86390 1
539059 99539059 1001 86380 86390 1
539073 99539073 1001 86380 86390 1
539048 99539048 1001 86380 86390 1
539117 99539117 1001 86380 86390 1
539071 99539071 1001 86380 86390 1
539794 99539794 1001 86380 86390 1
540446 99540446 1001 86380 86390 1
540320 99540320 1001 86380 86390 1
540284 99540284 1001 86380 86390 1
540376 99540376 1001 86380 86390 1
540132 99540132 1001 86380 86390 1
540199 99540199 1001 86380 86390 1
540128 99540128 1001 86380 86390 1
539925 99539925 1001 86380 86390 1
539860 99539860 1001 86380 86390 1
540017 99540017 1001 86380 86390 1
539915 99539915 1001 86380 86390 1
540034 99540034 1001 86380 86390 1
539957 99539957 1001 86380 86390 1
539923 99539923 1001 86380 86390 1
539962 99539962 1001 86380 86390 1
540611 99540611 1001 86380 86390 1
540482 99540482 1001 86380 86390 1
541105 99541105 1001 86380 86390 1
541288 99541288 1001 86380 86390 1
540946 99540946 1001 86380 86390 1
541024 99541024 1001 86380 86390 1
541013 99541013 1001 86380 86390 1
540955 99540955 1001 86380 86390 1
540995 99540995 1001 86380 86390 1
540746 99540746 1001 86380 86390 1
540748 99540748 1001 86380 86390 1
540736 99540736 1001 86380 86390 1
540788 99540788 1001 86380 86390 1
541389 99541389 1001 86380 86390 1
541957 99541957 1001 86380 86390 1
542096 99542096 1001 86380 86390 1
541977 99541977 1001 86380 86390 1
541755 99541755 1001 86380 86390 1
541516 99541516 1001 86380 86390 1
541557 99541557 1001 86380 86390 1
541572 99541572 1001 86380 86390 1
541560 99541560 1001 86380 86390 1
542268 99542268 1001 86380 86390 1
542933 99542933 1001 86380 86390 1
542936 99542936 1001 86380 86390 1
542623 99542623 1001 86380 86390 1
542625 99542625 1001 86380 86390 1
542601 99542601 1001 86380 86390 1
542550 99542550 1001 86380 86390 1
542404 99542404 1001 86380 86390 1
542325 99542325 1001 86380 86390 1
542997 99542997 1001 86380 86390 1
543569 99543569 1001 86380 86390 1
543583 99543583 1001 86380 86390 1
543372 99543372 1001 86380 86390 1
543403 99543403 1001 86380 86390 1
543445 99543445 1001 86380 86390 1
543335 99543335 1001 86380 86390 1
543348 99543348 1001 86380 86390 1
543285 99543285 1001 86380 86390 1
543298 99543298 1001 86380 86390 1
543183 99543183 1001 86380 86390 1
543188 99543188 1001 86380 86390 1
543305 99543305 1001 86380 86390 1
543782 99543782 1001 86380 86390 1
543909 99543909 1001 86380 86390 1
543910 99543910 1001 86380 86390 1
543923 99543923 1001 86380 86390 1
544498 99544498 1001 86380 86390 1
544515 99544515 1001 86380 86390 1
544341 99544341 1001 86380 86390 1
544241 99544241 1001 86380 86390 1
544383 99544383 1001 86380 86390 1
544294 99544294 1001 86380 86390 1
544307 99544307 1001 86380 86390 1
544185 99544185 1001 86380 86390 1
544061 99544061 1001 86380 86390 1
544074 99544074 1001 86380 86390 1
544654 99544654 1001 86380 86390 1
400149 99400149 1001 86380 86390 1
400402 99400402 1001 86380 86390 1
400424 99400424 1001 86380 86390 1
400571 99400571 1001 86380 86390 1
400810 99400810 1001 86380 86390 1
400966 99400966 1001 86380 86390 1
401158 99401158 1001 86380 86390 1
401287 99401287 1001 86380 86390 1
401458 99401458 1001 86380 86390 1
401860 99401860 1001 86380 86390 1
402062 99402062 1001 86380 86390 1
402299 99402299 1001 86380 86390 1
402425 99402425 1001 86380 86390 1
402546 99402546 1001 86380 86390 1
402709 99402709 1001 86380 86390 1
403507 99403507 1001 86380 86390 1
403465 99403465 1001 86380 86390 1
403560 99403560 1001 86380 86390 1
403967 99403967 1001 86380 86390 1
404421 99404421 1001 86380 86390 1
404514 99404514 1001 86380 86390 1
404679 99404679 1001 86380 86390 1
404761 99404761 1001 86380 86390 1
404901 99404901 1001 86380 86390 1
404793 99404793 1001 86380 86390 1
404972 99404972 1001 86380 86390 1
405187 99405187 1001 86380 86390 1
405264 99405264 1001 86380 86390 1
405382 99405382 1001 86380 86390 1
405387 99405387 1001 86380 86390 1
405395 99405395 1001 86380 86390 1
405374 99405374 1001 86380 86390 1
405554 99405554 1001 86380 86390 1
405605 99405605 1001 86380 86390 1
405697 99405697 1001 86380 86390 1
405972 99405972 1001 86380 86390 1
405983 99405983 1001 86380 86390 1
405930 99405930 1001 86380 86390 1
406328 99406328 1001 86380 86390 1
406680 99406680 1001 86380 86390 1
406932 99406932 1001 86380 86390 1
406986 99406986 1001 86380 86390 1
407048 99407048 1001 86380 86390 1
407350 99407350 1001 86380 86390 1
407245 99407245 1001 86380 86390 1
407409 99407409 1001 86380 86390 1
407531 99407531 1001 86380 86390 1
407474 99407474 1001 86380 86390 1
407657 99407657 1001 86380 86390 1
407988 99407988 1001 86380 86390 1
407959 99407959 1001 86380 86390 1
408025 99408025 1001 86380 86390 1
408002 99408002 1001 86380 86390 1
408045 99408045 1001 86380 86390 1
408141 99408141 1001 86380 86390 1
408210 99408210 1001 86380 86390 1
408400 99408400 1001 86380 86390 1
408687 99408687 1001 86380 86390 1
408696 99408696 1001 86380 86390 1
408800 99408800 1001 86380 86390 1
408815 99408815 1001 86380 86390 1
408896 99408896 1001 86380 86390 1
408763 99408763 1001 86380 86390 1
409095 99409095 1001 86380 86390 1
409123 99409123 1001 86380 86390 1
409102 99409102 1001 86380 86390 1
409296 99409296 1001 86380 86390 1
409647 99409647 1001 86380 86390 1
409934 99409934 1001 86380 86390 1
409922 99409922 1001 86380 86390 1
410104 99410104 1001 86380 86390 1
410156 99410156 1001 86380 86390 1
410233 99410233 1001 86380 86390 1
410496 99410496 1001 86380 86390 1
410537 99410537 1001 86380 86390 1
410571 99410571 1001 86380 86390 1
410811 99410811 1001 86380 86390 1
410746 99410746 1001 86380 86390 1
410879 99410879 1001 86380 86390 1
410815 99410815 1001 86380 86390 1
411079 99411079 1001 86380 86390 1
411921 99411921 1001 86380 86390 1
412010 99412010 1001 86380 86390 1
412055 99412055 1001 86380 86390 1
411861 99411861 1001 86380 86390 1
411959 99411959 1001 86380 86390 1
412185 99412185 1001 86380 86390 1
412241 99412241 1001 86380 86390 1
412300 99412300 1001 86380 86390 1
413495 99413495 1001 86380 86390 1
413589 99413589 1001 86380 86390 1
413006 99413006 1001 86380 86390 1
413061 99413061 1001 86380 86390 1
413247 99413247 1001 86380 86390 1
413255 99413255 1001 86380 86390 1
412752 99412752 1001 86380 86390 1
412523 99412523 1001 86380 86390 1
413845 99413845 1001 86380 86390 1
414024 99414024 1001 86380 86390 1
415121 99415121 1001 86380 86390 1
415277 99415277 1001 86380 86390 1
415017 99415017 1001 86380 86390 1
415295 99415295 1001 86380 86390 1
414593 99414593 1001 86380 86390 1
414572 99414572 1001 86380 86390 1
414625 99414625 1001 86380 86390 1
414817 99414817 1001 86380 86390 1
414159 99414159 1001 86380 86390 1
414363 99414363 1001 86380 86390 1
414387 99414387 1001 86380 86390 1
415401 99415401 1001 86380 86390 1
415494 99415494 1001 86380 86390 1
415667 99415667 1001 86380 86390 1
415716 99415716 1001 86380 86390 1
416897 99416897 1001 86380 86390 1
416975 99416975 1001 86380 86390 1
416808 99416808 1001 86380 86390 1
416525 99416525 1001 86380 86390 1
416277 99416277 1001 86380 86390 1
416055 99416055 1001 86380 86390 1
417010 99417010 1001 86380 86390 1
417084 99417084 1001 86380 86390 1
417012 99417012 1001 86380 86390 1
418751 99418751 1001 86380 86390 1
418609 99418609 1001 86380 86390 1
418689 99418689 1001 86380 86390 1
418258 99418258 1001 86380 86390 1
418403 99418403 1001 86380 86390 1
417666 99417666 1001 86380 86390 1
417874 99417874 1001 86380 86390 1
417959 99417959 1001 86380 86390 1
419167 99419167 1001 86380 86390 1
418830 99418830 1001 86380 86390 1
419118 99419118 1001 86380 86390 1
418925 99418925 1001 86380 86390 1
418870 99418870 1001 86380 86390 1
420372 99420372 1001 86380 86390 1
420074 99420074 1001 86380 86390 1
419993 99419993 1001 86380 86390 1
419496 99419496 1001 86380 86390 1
419545 99419545 1001 86380 86390 1
419500 99419500 1001 86380 86390 1
419458 99419458 1001 86380 86390 1
420474 99420474 1001 86380 86390 1
420780 99420780 1001 86380 86390 1
420824 99420824 1001 86380 86390 1
420505 99420505 1001 86380 86390 1
420584 99420584 1001 86380 86390 1
421999 99421999 1001 86380 86390 1
422037 99422037 1001 86380 86390 1
422065 99422065 1001 86380 86390 1
422100 99422100 1001 86380 86390 1
421382 99421382 1001 86380 86390 1
421521 99421521 1001 86380 86390 1
421529 99421529 1001 86380 86390 1
420866 99420866 1001 86380 86390 1
421007 99421007 1001 86380 86390 1
421010 99421010 1001 86380 86390 1
421117 99421117 1001 86380 86390 1
422304 99422304 1001 86380 86390 1
422333 99422333 1001 86380 86390 1
422437 99422437 1001 86380 86390 1
422348 99422348 1001 86380 86390 1
422470 99422470 1001 86380 86390 1
423608 99423608 1001 86380 86390 1
423345 99423345 1001 86380 86390 1
423719 99423719 1001 86380 86390 1
423738 99423738 1001 86380 86390 1
423190 99423190 1001 86380 86390 1
423191 99423191 1001 86380 86390 1
423121 99423121 1001 86380 86390 1
422616 99422616 1001 86380 86390 1
422618 99422618 1001 86380 86390 1
422674 99422674 1001 86380 86390 1
424098 99424098 1001 86380 86390 1
424033 99424033 1001 86380 86390 1
425237 99425237 1001 86380 86390 1
425018 99425018 1001 86380 86390 1
425209 99425209 1001 86380 86390 1
424971 99424971 1001 86380 86390 1
424298 99424298 1001 86380 86390 1
424327 99424327 1001 86380 86390 1
424576 99424576 1001 86380 86390 1
425531 99425531 1001 86380 86390 1
425559 99425559 1001 86380 86390 1
425388 99425388 1001 86380 86390 1
425672 99425672 1001 86380 86390 1
425592 99425592 1001 86380 86390 1
425767 99425767 1001 86380 86390 1
425625 99425625 1001 86380 86390 1
426895 99426895 1001 86380 86390 1
426851 99426851 1001 86380 86390 1
426903 99426903 1001 86380 86390 1
426544 99426544 1001 86380 86390 1
426329 99426329 1001 86380 86390 1
426456 99426456 1001 86380 86390 1
425988 99425988 1001 86380 86390 1
426238 99426238 1001 86380 86390 1
426060 99426060 1001 86380 86390 1
427235 99427235 1001 86380 86390 1
427531 99427531 1001 86380 86390 1
427268 99427268 1001 86380 86390 1
427184 99427184 1001 86380 86390 1
428732 99428732 1001 86380 86390 1
428219 99428219 1001 86380 86390 1
428335 99428335 1001 86380 86390 1
428155 99428155 1001 86380 86390 1
427822 99427822 1001 86380 86390 1
427791 99427791 1001 86380 86390 1
427838 99427838 1001 86380 86390 1
429140 99429140 1001 86380 86390 1
429012 99429012 1001 86380 86390 1
429169 99429169 1001 86380 86390 1
430210 99430210 1001 86380 86390 1
430246 99430246 1001 86380 86390 1
430320 99430320 1001 86380 86390 1
429973 99429973 1001 86380 86390 1
430001 99430001 1001 86380 86390 1
430055 99430055 1001 86380 86390 1
430083 99430083 1001 86380 86390 1
430286 99430286 1001 86380 86390 1
430131 99430131 1001 86380 86390 1
429804 99429804 1001 86380 86390 1
429664 99429664 1001 86380 86390 1
429937 99429937 1001 86380 86390 1
429621 99429621 1001 86380 86390 1
429772 99429772 1001 86380 86390 1
429224 99429224 1001 86380 86390 1
429411 99429411 1001 86380 86390 1
429305 99429305 1001 86380 86390 1
429353 99429353 1001 86380 86390 1
429314 99429314 1001 86380 86390 1
429343 99429343 1001 86380 86390 1
429544 99429544 1001 86380 86390 1
430614 99430614 1001 86380 86390 1
430404 99430404 1001 86380 86390 1
430545 99430545 1001 86380 86390 1
430500 99430500 1001 86380 86390 1
431709 99431709 1001 86380 86390 1
432001 99432001 1001 86380 86390 1
431925 99431925 1001 86380 86390 1
431927 99431927 1001 86380 86390 1
431308 99431308 1001 86380 86390 1
431628 99431628 1001 86380 86390 1
431336 99431336 1001 86380 86390 1
431636 99431636 1001 86380 86390 1
432272 99432272 1001 86380 86390 1
432128 99432128 1001 86380 86390 1
432335 99432335 1001 86380 86390 1
433320 99433320 1001 86380 86390 1
433472 99433472 1001 86380 86390 1
433361 99433361 1001 86380 86390 1
432931 99432931 1001 86380 86390 1
433219 99433219 1001 86380 86390 1
433176 99433176 1001 86380 86390 1
433185 99433185 1001 86380 86390 1
432737 99432737 1001 86380 86390 1
432661 99432661 1001 86380 86390 1
433862 99433862 1001 86380 86390 1
434096 99434096 1001 86380 86390 1
433817 99433817 1001 86380 86390 1
433995 99433995 1001 86380 86390 1
435084 99435084 1001 86380 86390 1
435203 99435203 1001 86380 86390 1
435100 99435100 1001 86380 86390 1
434784 99434784 1001 86380 86390 1
434691 99434691 1001 86380 86390 1
434931 99434931 1001 86380 86390 1
434885 99434885 1001 86380 86390 1
434798 99434798 1001 86380 86390 1
434909 99434909 1001 86380 86390 1
434563 99434563 1001 86380 86390 1
434441 99434441 1001 86380 86390 1
435701 99435701 1001 86380 86390 1
435480 99435480 1001 86380 86390 1
435623 99435623 1001 86380 86390 1
435483 99435483 1001 86380 86390 1
434138 99434138 1001 86380 86390 1
435840 99435840 1001 86380 86390 1
435721 99435721 1001 86380 86390 1
436951 99436951 1001 86380 86390 1
436952 99436952 1001 86380 86390 1
437005 99437005 1001 86380 86390 1
436630 99436630 1001 86380 86390 1
436476 99436476 1001 86380 86390 1
435926 99435926 1001 86380 86390 1
436267 99436267 1001 86380 86390 1
436335 99436335 1001 86380 86390 1
300043 99300043 1001 86380 86390 1
437264 99437264 1001 86380 86390 1
300020 99300020 1001 86380 86390 1
300062 99300062 1001 86380 86390 1
300064 99300064 1001 86380 86390 1
437336 99437336 1001 86380 86390 1
300590 99300590 1001 86380 86390 1
300620 99300620 1001 86380 86390 1
300558 99300558 1001 86380 86390 1
300422 99300422 1001 86380 86390 1
300232 99300232 1001 86380 86390 1
300181 99300181 1001 86380 86390 1
300132 99300132 1001 86380 86390 1
300868 99300868 1001 86380 86390 1
300811 99300811 1001 86380 86390 1
300903 99300903 1001 86380 86390 1
300917 99300917 1001 86380 86390 1
301362 99301362 1001 86380 86390 1
301388 99301388 1001 86380 86390 1
301312 99301312 1001 86380 86390 1
301196 99301196 1001 86380 86390 1
301344 99301344 1001 86380 86390 1
300973 99300973 1001 86380 86390 1
301071 99301071 1001 86380 86390 1
301060 99301060 1001 86380 86390 1
300971 99300971 1001 86380 86390 1
301101 99301101 1001 86380 86390 1
301578 99301578 1001 86380 86390 1
301747 99301747 1001 86380 86390 1
301683 99301683 1001 86380 86390 1
301645 99301645 1001 86380 86390 1
301732 99301732 1001 86380 86390 1
302332 99302332 1001 86380 86390 1
302282 99302282 1001 86380 86390 1
302232 99302232 1001 86380 86390 1
302226 99302226 1001 86380 86390 1
302138 99302138 1001 86380 86390 1
302121 99302121 1001 86380 86390 1
302160 99302160 1001 86380 86390 1
301804 99301804 1001 86380 86390 1
301857 99301857 1001 86380 86390 1
301872 99301872 1001 86380 86390 1
301860 99301860 1001 86380 86390 1
301912 99301912 1001 86380 86390 1
301952 99301952 1001 86380 86390 1
302472 99302472 1001 86380 86390 1
302434 99302434 1001 86380 86390 1
302512 99302512 1001 86380 86390 1
302478 99302478 1001 86380 86390 1
303183 99303183 1001 86380 86390 1
303046 99303046 1001 86380 86390 1
303127 99303127 1001 86380 86390 1
302963 99302963 1001 86380 86390 1
302912 99302912 1001 86380 86390 1
302953 99302953 1001 86380 86390 1
302915 99302915 1001 86380 86390 1
302903 99302903 1001 86380 86390 1
302830 99302830 1001 86380 86390 1
302897 99302897 1001 86380 86390 1
302716 99302716 1001 86380 86390 1
302614 99302614 1001 86380 86390 1
302643 99302643 1001 86380 86390 1
303227 99303227 1001 86380 86390 1
303292 99303292 1001 86380 86390 1
303867 99303867 1001 86380 86390 1
303971 99303971 1001 86380 86390 1
303884 99303884 1001 86380 86390 1
304015 99304015 1001 86380 86390 1
303793 99303793 1001 86380 86390 1
303653 99303653 1001 86380 86390 1
303719 99303719 1001 86380 86390 1
303810 99303810 1001 86380 86390 1
303454 99303454 1001 86380 86390 1
303430 99303430 1001 86380 86390 1
304058 99304058 1001 86380 86390 1
304151 99304151 1001 86380 86390 1
304039 99304039 1001 86380 86390 1
304170 99304170 1001 86380 86390 1
304856 99304856 1001 86380 86390 1
304786 99304786 1001 86380 86390 1
304762 99304762 1001 86380 86390 1
304846 99304846 1001 86380 86390 1
304806 99304806 1001 86380 86390 1
304602 99304602 1001 86380 86390 1
304605 99304605 1001 86380 86390 1
304555 99304555 1001 86380 86390 1
304597 99304597 1001 86380 86390 1
304481 99304481 1001 86380 86390 1
304562 99304562 1001 86380 86390 1
304303 99304303 1001 86380 86390 1
304368 99304368 1001 86380 86390 1
304382 99304382 1001 86380 86390 1
304398 99304398 1001 86380 86390 1
304373 99304373 1001 86380 86390 1
304438 99304438 1001 86380 86390 1
304351 99304351 1001 86380 86390 1
304300 99304300 1001 86380 86390 1
304993 99304993 1001 86380 86390 1
305578 99305578 1001 86380 86390 1
305556 99305556 1001 86380 86390 1
305455 99305455 1001 86380 86390 1
305287 99305287 1001 86380 86390 1
305471 99305471 1001 86380 86390 1
305384 99305384 1001 86380 86390 1
305294 99305294 1001 86380 86390 1
305360 99305360 1001 86380 86390 1
305104 99305104 1001 86380 86390 1
305171 99305171 1001 86380 86390 1
305109 99305109 1001 86380 86390 1
305083 99305083 1001 86380 86390 1
305188 99305188 1001 86380 86390 1
305255 99305255 1001 86380 86390 1
500136 99500136 1001 86380 86390 1
500059 99500059 1001 86380 86390 1
500189 99500189 1001 86380 86390 1
500637 99500637 1001 86380 86390 1
500638 99500638 1001 86380 86390 1
500788 99500788 1001 86380 86390 1
500694 99500694 1001 86380 86390 1
500720 99500720 1001 86380 86390 1
500257 99500257 1001 86380 86390 1
500373 99500373 1001 86380 86390 1
500867 99500867 1001 86380 86390 1
500843 99500843 1001 86380 86390 1
500870 99500870 1001 86380 86390 1
500831 99500831 1001 86380 86390 1
501473 99501473 1001 86380 86390 1
501598 99501598 1001 86380 86390 1
501549 99501549 1001 86380 86390 1
501408 99501408 1001 86380 86390 1
501294 99501294 1001 86380 86390 1
501428 99501428 1001 86380 86390 1
501239 99501239 1001 86380 86390 1
501125 99501125 1001 86380 86390 1
501131 99501131 1001 86380 86390 1
501209 99501209 1001 86380 86390 1
501769 99501769 1001 86380 86390 1
501816 99501816 1001 86380 86390 1
502288 99502288 1001 86380 86390 1
502290 99502290 1001 86380 86390 1
502407 99502407 1001 86380 86390 1
502267 99502267 1001 86380 86390 1
502371 99502371 1001 86380 86390 1
502163 99502163 1001 86380 86390 1
502100 99502100 1001 86380 86390 1
501948 99501948 1001 86380 86390 1
502668 99502668 1001 86380 86390 1
503101 99503101 1001 86380 86390 1
503127 99503127 1001 86380 86390 1
503166 99503166 1001 86380 86390 1
503180 99503180 1001 86380 86390 1
503092 99503092 1001 86380 86390 1
503014 99503014 1001 86380 86390 1
503071 99503071 1001 86380 86390 1
502942 99502942 1001 86380 86390 1
503008 99503008 1001 86380 86390 1
502681 99502681 1001 86380 86390 1
502694 99502694 1001 86380 86390 1
502761 99502761 1001 86380 86390 1
503496 99503496 1001 86380 86390 1
503382 99503382 1001 86380 86390 1
503448 99503448 1001 86380 86390 1
503489 99503489 1001 86380 86390 1
503376 99503376 1001 86380 86390 1
504093 99504093 1001 86380 86390 1
503923 99503923 1001 86380 86390 1
503987 99503987 1001 86380 86390 1
503723 99503723 1001 86380 86390 1
503804 99503804 1001 86380 86390 1
503576 99503576 1001 86380 86390 1
504234 99504234 1001 86380 86390 1
504278 99504278 1001 86380 86390 1
504214 99504214 1001 86380 86390 1
504742 99504742 1001 86380 86390 1
504623 99504623 1001 86380 86390 1
504537 99504537 1001 86380 86390 1
504554 99504554 1001 86380 86390 1
504480 99504480 1001 86380 86390 1
504468 99504468 1001 86380 86390 1
504472 99504472 1001 86380 86390 1
504421 99504421 1001 86380 86390 1
504434 99504434 1001 86380 86390 1
504997 99504997 1001 86380 86390 1
505095 99505095 1001 86380 86390 1
505608 99505608 1001 86380 86390 1
505585 99505585 1001 86380 86390 1
505704 99505704 1001 86380 86390 1
505435 99505435 1001 86380 86390 1
505465 99505465 1001 86380 86390 1
505551 99505551 1001 86380 86390 1
505156 99505156 1001 86380 86390 1
505834 99505834 1001 86380 86390 1
505963 99505963 1001 86380 86390 1
505848 99505848 1001 86380 86390 1
505825 99505825 1001 86380 86390 1
506496 99506496 1001 86380 86390 1
506502 99506502 1001 86380 86390 1
506222 99506222 1001 86380 86390 1
506361 99506361 1001 86380 86390 1
505978 99505978 1001 86380 86390 1
506164 99506164 1001 86380 86390 1
505996 99505996 1001 86380 86390 1
506141 99506141 1001 86380 86390 1
506167 99506167 1001 86380 86390 1
506155 99506155 1001 86380 86390 1
506168 99506168 1001 86380 86390 1
506632 99506632 1001 86380 86390 1
506598 99506598 1001 86380 86390 1
506612 99506612 1001 86380 86390 1
507312 99507312 1001 86380 86390 1
507178 99507178 1001 86380 86390 1
507017 99507017 1001 86380 86390 1
507059 99507059 1001 86380 86390 1
506971 99506971 1001 86380 86390 1
507435 99507435 1001 86380 86390 1
507481 99507481 1001 86380 86390 1
507456 99507456 1001 86380 86390 1
508202 99508202 1001 86380 86390 1
508101 99508101 1001 86380 86390 1
508077 99508077 1001 86380 86390 1
507954 99507954 1001 86380 86390 1
507948 99507948 1001 86380 86390 1
507731 99507731 1001 86380 86390 1
507773 99507773 1001 86380 86390 1
507765 99507765 1001 86380 86390 1
509040 99509040 1001 86380 86390 1
508962 99508962 1001 86380 86390 1
509028 99509028 1001 86380 86390 1
509058 99509058 1001 86380 86390 1
508945 99508945 1001 86380 86390 1
508894 99508894 1001 86380 86390 1
508677 99508677 1001 86380 86390 1
508757 99508757 1001 86380 86390 1
508864 99508864 1001 86380 86390 1
508483 99508483 1001 86380 86390 1
508461 99508461 1001 86380 86390 1
509153 99509153 1001 86380 86390 1
509180 99509180 1001 86380 86390 1
509260 99509260 1001 86380 86390 1
509184 99509184 1001 86380 86390 1
509776 99509776 1001 86380 86390 1
509820 99509820 1001 86380 86390 1
509514 99509514 1001 86380 86390 1
509554 99509554 1001 86380 86390 1
509560 99509560 1001 86380 86390 1
509604 99509604 1001 86380 86390 1
509301 99509301 1001 86380 86390 1
509316 99509316 1001 86380 86390 1
509396 99509396 1001 86380 86390 1
510537 99510537 1001 86380 86390 1
510162 99510162 1001 86380 86390 1
510207 99510207 1001 86380 86390 1
510828 99510828 1001 86380 86390 1
510107 99510107 1001 86380 86390 1
510913 99510913 1001 86380 86390 1
511508 99511508 1001 86380 86390 1
511546 99511546 1001 86380 86390 1
511220 99511220 1001 86380 86390 1
511302 99511302 1001 86380 86390 1
511175 99511175 1001 86380 86390 1
511084 99511084 1001 86380 86390 1
511676 99511676 1001 86380 86390 1
512148 99512148 1001 86380 86390 1
512038 99512038 1001 86380 86390 1
512170 99512170 1001 86380 86390 1
512069 99512069 1001 86380 86390 1
511823 99511823 1001 86380 86390 1
511916 99511916 1001 86380 86390 1
512448 99512448 1001 86380 86390 1
512541 99512541 1001 86380 86390 1
512400 99512400 1001 86380 86390 1
512465 99512465 1001 86380 86390 1
513168 99513168 1001 86380 86390 1
513120 99513120 1001 86380 86390 1
513180 99513180 1001 86380 86390 1
513146 99513146 1001 86380 86390 1
513182 99513182 1001 86380 86390 1
513192 99513192 1001 86380 86390 1
513048 99513048 1001 86380 86390 1
512872 99512872 1001 86380 86390 1
512950 99512950 1001 86380 86390 1
512877 99512877 1001 86380 86390 1
512717 99512717 1001 86380 86390 1
512721 99512721 1001 86380 86390 1
512710 99512710 1001 86380 86390 1
512789 99512789 1001 86380 86390 1
513336 99513336 1001 86380 86390 1
513891 99513891 1001 86380 86390 1
513904 99513904 1001 86380 86390 1
513959 99513959 1001 86380 86390 1
514008 99514008 1001 86380 86390 1
514015 99514015 1001 86380 86390 1
513850 99513850 1001 86380 86390 1
513652 99513652 1001 86380 86390 1
513730 99513730 1001 86380 86390 1
513543 99513543 1001 86380 86390 1
513492 99513492 1001 86380 86390 1
513506 99513506 1001 86380 86390 1
513536 99513536 1001 86380 86390 1
513615 99513615 1001 86380 86390 1
514193 99514193 1001 86380 86390 1
514079 99514079 1001 86380 86390 1
514144 99514144 1001 86380 86390 1
514659 99514659 1001 86380 86390 1
514458 99514458 1001 86380 86390 1
514569 99514569 1001 86380 86390 1
514586 99514586 1001 86380 86390 1
514599 99514599 1001 86380 86390 1
515000 99515000 1001 86380 86390 1
515003 99515003 1001 86380 86390 1
514994 99514994 1001 86380 86390 1
515621 99515621 1001 86380 86390 1
515617 99515617 1001 86380 86390 1
515515 99515515 1001 86380 86390 1
515392 99515392 1001 86380 86390 1
515471 99515471 1001 86380 86390 1
515292 99515292 1001 86380 86390 1
515244 99515244 1001 86380 86390 1
515206 99515206 1001 86380 86390 1
515155 99515155 1001 86380 86390 1
515145 99515145 1001 86380 86390 1
515249 99515249 1001 86380 86390 1
515202 99515202 1001 86380 86390 1
515267 99515267 1001 86380 86390 1
515190 99515190 1001 86380 86390 1
515086 99515086 1001 86380 86390 1
515850 99515850 1001 86380 86390 1
515863 99515863 1001 86380 86390 1
515812 99515812 1001 86380 86390 1
515838 99515838 1001 86380 86390 1
515878 99515878 1001 86380 86390 1
515685 99515685 1001 86380 86390 1
515728 99515728 1001 86380 86390 1
516479 99516479 1001 86380 86390 1
516293 99516293 1001 86380 86390 1
516242 99516242 1001 86380 86390 1
516128 99516128 1001 86380 86390 1
516167 99516167 1001 86380 86390 1
516225 99516225 1001 86380 86390 1
515998 99515998 1001 86380 86390 1
515900 99515900 1001 86380 86390 1
516534 99516534 1001 86380 86390 1
516547 99516547 1001 86380 86390 1
516639 99516639 1001 86380 86390 1
516705 99516705 1001 86380 86390 1
516680 99516680 1001 86380 86390 1
517181 99517181 1001 86380 86390 1
517158 99517158 1001 86380 86390 1
517185 99517185 1001 86380 86390 1
517149 99517149 1001 86380 86390 1
517330 99517330 1001 86380 86390 1
517029 99517029 1001 86380 86390 1
516980 99516980 1001 86380 86390 1
517084 99517084 1001 86380 86390 1
516942 99516942 1001 86380 86390 1
516972 99516972 1001 86380 86390 1
516717 99516717 1001 86380 86390 1
516746 99516746 1001 86380 86390 1
517448 99517448 1001 86380 86390 1
518059 99518059 1001 86380 86390 1
518111 99518111 1001 86380 86390 1
518074 99518074 1001 86380 86390 1
517945 99517945 1001 86380 86390 1
517911 99517911 1001 86380 86390 1
518296 99518296 1001 86380 86390 1
518180 99518180 1001 86380 86390 1
518312 99518312 1001 86380 86390 1
518314 99518314 1001 86380 86390 1
518960 99518960 1001 86380 86390 1
518976 99518976 1001 86380 86390 1
518844 99518844 1001 86380 86390 1
518983 99518983 1001 86380 86390 1
518624 99518624 1001 86380 86390 1
518782 99518782 1001 86380 86390 1
518421 99518421 1001 86380 86390 1
518475 99518475 1001 86380 86390 1
518465 99518465 1001 86380 86390 1
518479 99518479 1001 86380 86390 1
518522 99518522 1001 86380 86390 1
519028 99519028 1001 86380 86390 1
519133 99519133 1001 86380 86390 1
519122 99519122 1001 86380 86390 1
519123 99519123 1001 86380 86390 1
519166 99519166 1001 86380 86390 1
519691 99519691 1001 86380 86390 1
519734 99519734 1001 86380 86390 1
519545 99519545 1001 86380 86390 1
519586 99519586 1001 86380 86390 1
519591 99519591 1001 86380 86390 1
519271 99519271 1001 86380 86390 1
519327 99519327 1001 86380 86390 1
519304 99519304 1001 86380 86390 1
519281 99519281 1001 86380 86390 1
519218 99519218 1001 86380 86390 1
519986 99519986 1001 86380 86390 1
519977 99519977 1001 86380 86390 1
520435 99520435 1001 86380 86390 1
520347 99520347 1001 86380 86390 1
520309 99520309 1001 86380 86390 1
520261 99520261 1001 86380 86390 1
520380 99520380 1001 86380 86390 1
520393 99520393 1001 86380 86390 1
520177 99520177 1001 86380 86390 1
520100 99520100 1001 86380 86390 1
520152 99520152 1001 86380 86390 1
520024 99520024 1001 86380 86390 1
520080 99520080 1001 86380 86390 1
520172 99520172 1001 86380 86390 1
520808 99520808 1001 86380 86390 1
520773 99520773 1001 86380 86390 1
520722 99520722 1001 86380 86390 1
521407 99521407 1001 86380 86390 1
521268 99521268 1001 86380 86390 1
521400 99521400 1001 86380 86390 1
521197 99521197 1001 86380 86390 1
521082 99521082 1001 86380 86390 1
521121 99521121 1001 86380 86390 1
521111 99521111 1001 86380 86390 1
521100 99521100 1001 86380 86390 1
521193 99521193 1001 86380 86390 1
521247 99521247 1001 86380 86390 1
520962 99520962 1001 86380 86390 1
521041 99521041 1001 86380 86390 1
520938 99520938 1001 86380 86390 1
520991 99520991 1001 86380 86390 1
521013 99521013 1001 86380 86390 1
521542 99521542 1001 86380 86390 1
521650 99521650 1001 86380 86390 1
522249 99522249 1001 86380 86390 1
522037 99522037 1001 86380 86390 1
521969 99521969 1001 86380 86390 1
521780 99521780 1001 86380 86390 1
521848 99521848 1001 86380 86390 1
522451 99522451 1001 86380 86390 1
523017 99523017 1001 86380 86390 1
522722 99522722 1001 86380 86390 1
522754 99522754 1001 86380 86390 1
522617 99522617 1001 86380 86390 1
522502 99522502 1001 86380 86390 1
523213 99523213 1001 86380 86390 1
523764 99523764 1001 86380 86390 1
523911 99523911 1001 86380 86390 1
523924 99523924 1001 86380 86390 1
523906 99523906 1001 86380 86390 1
523637 99523637 1001 86380 86390 1
523657 99523657 1001 86380 86390 1
523632 99523632 1001 86380 86390 1
523448 99523448 1001 86380 86390 1
523334 99523334 1001 86380 86390 1
524052 99524052 1001 86380 86390 1
524145 99524145 1001 86380 86390 1
524617 99524617 1001 86380 86390 1
524696 99524696 1001 86380 86390 1
524671 99524671 1001 86380 86390 1
524608 99524608 1001 86380 86390 1
524686 99524686 1001 86380 86390 1
524702 99524702 1001 86380 86390 1
524678 99524678 1001 86380 86390 1
524361 99524361 1001 86380 86390 1
524524 99524524 1001 86380 86390 1
524298 99524298 1001 86380 86390 1
524211 99524211 1001 86380 86390 1
524277 99524277 1001 86380 86390 1
524885 99524885 1001 86380 86390 1
524829 99524829 1001 86380 86390 1
524882 99524882 1001 86380 86390 1
525592 99525592 1001 86380 86390 1
525305 99525305 1001 86380 86390 1
525357 99525357 1001 86380 86390 1
525184 99525184 1001 86380 86390 1
525059 99525059 1001 86380 86390 1
525136 99525136 1001 86380 86390 1
525179 99525179 1001 86380 86390 1
525143 99525143 1001 86380 86390 1
525750 99525750 1001 86380 86390 1
525719 99525719 1001 86380 86390 1
525615 99525615 1001 86380 86390 1
526019 99526019 1001 86380 86390 1
526111 99526111 1001 86380 86390 1
526099 99526099 1001 86380 86390 1
525817 99525817 1001 86380 86390 1
526000 99526000 1001 86380 86390 1
526590 99526590 1001 86380 86390 1
526581 99526581 1001 86380 86390 1
526627 99526627 1001 86380 86390 1
527124 99527124 1001 86380 86390 1
527169 99527169 1001 86380 86390 1
526932 99526932 1001 86380 86390 1
526920 99526920 1001 86380 86390 1
526857 99526857 1001 86380 86390 1
527000 99527000 1001 86380 86390 1
526698 99526698 1001 86380 86390 1
527352 99527352 1001 86380 86390 1
527341 99527341 1001 86380 86390 1
527407 99527407 1001 86380 86390 1
527947 99527947 1001 86380 86390 1
527973 99527973 1001 86380 86390 1
527932 99527932 1001 86380 86390 1
527722 99527722 1001 86380 86390 1
527601 99527601 1001 86380 86390 1
527657 99527657 1001 86380 86390 1
527661 99527661 1001 86380 86390 1
528124 99528124 1001 86380 86390 1
528195 99528195 1001 86380 86390 1
528081 99528081 1001 86380 86390 1
528816 99528816 1001 86380 86390 1
528842 99528842 1001 86380 86390 1
528879 99528879 1001 86380 86390 1
528843 99528843 1001 86380 86390 1
528891 99528891 1001 86380 86390 1
528670 99528670 1001 86380 86390 1
528685 99528685 1001 86380 86390 1
528507 99528507 1001 86380 86390 1
528573 99528573 1001 86380 86390 1
528587 99528587 1001 86380 86390 1
528691 99528691 1001 86380 86390 1
528680 99528680 1001 86380 86390 1
528286 99528286 1001 86380 86390 1
528339 99528339 1001 86380 86390 1
528421 99528421 1001 86380 86390 1
528950 99528950 1001 86380 86390 1
529051 99529051 1001 86380 86390 1
529066 99529066 1001 86380 86390 1
529594 99529594 1001 86380 86390 1
529431 99529431 1001 86380 86390 1
529326 99529326 1001 86380 86390 1
529135 99529135 1001 86380 86390 1
529239 99529239 1001 86380 86390 1
529114 99529114 1001 86380 86390 1
529283 99529283 1001 86380 86390 1
529272 99529272 1001 86380 86390 1
529835 99529835 1001 86380 86390 1
529744 99529744 1001 86380 86390 1
529732 99529732 1001 86380 86390 1
529734 99529734 1001 86380 86390 1
529735 99529735 1001 86380 86390 1
530492 99530492 1001 86380 86390 1
530381 99530381 1001 86380 86390 1
530543 99530543 1001 86380 86390 1
530338 99530338 1001 86380 86390 1
530211 99530211 1001 86380 86390 1
530289 99530289 1001 86380 86390 1
530160 99530160 1001 86380 86390 1
530317 99530317 1001 86380 86390 1
530228 99530228 1001 86380 86390 1
529959 99529959 1001 86380 86390 1
530075 99530075 1001 86380 86390 1
529961 99529961 1001 86380 86390 1
531362 99531362 1001 86380 86390 1
531195 99531195 1001 86380 86390 1
531150 99531150 1001 86380 86390 1
530977 99530977 1001 86380 86390 1
530865 99530865 1001 86380 86390 1
530832 99530832 1001 86380 86390 1
531494 99531494 1001 86380 86390 1
531559 99531559 1001 86380 86390 1
531517 99531517 1001 86380 86390 1
532003 99532003 1001 86380 86390 1
531892 99531892 1001 86380 86390 1
531882 99531882 1001 86380 86390 1
531793 99531793 1001 86380 86390 1
531782 99531782 1001 86380 86390 1
531784 99531784 1001 86380 86390 1
531772 99531772 1001 86380 86390 1
531672 99531672 1001 86380 86390 1
531673 99531673 1001 86380 86390 1
531738 99531738 1001 86380 86390 1
531701 99531701 1001 86380 86390 1
532321 99532321 1001 86380 86390 1
532400 99532400 1001 86380 86390 1
532272 99532272 1001 86380 86390 1
532210 99532210 1001 86380 86390 1
532857 99532857 1001 86380 86390 1
532860 99532860 1001 86380 86390 1
532659 99532659 1001 86380 86390 1
532634 99532634 1001 86380 86390 1
532708 99532708 1001 86380 86390 1
532734 99532734 1001 86380 86390 1
532582 99532582 1001 86380 86390 1
532546 99532546 1001 86380 86390 1
533133 99533133 1001 86380 86390 1
533159 99533159 1001 86380 86390 1
533033 99533033 1001 86380 86390 1
533858 99533858 1001 86380 86390 1
533763 99533763 1001 86380 86390 1
533661 99533661 1001 86380 86390 1
533851 99533851 1001 86380 86390 1
533645 99533645 1001 86380 86390 1
533647 99533647 1001 86380 86390 1
533544 99533544 1001 86380 86390 1
533408 99533408 1001 86380 86390 1
533335 99533335 1001 86380 86390 1
533414 99533414 1001 86380 86390 1
533311 99533311 1001 86380 86390 1
533301 99533301 1001 86380 86390 1
534025 99534025 1001 86380 86390 1
534043 99534043 1001 86380 86390 1
534647 99534647 1001 86380 86390 1
534508 99534508 1001 86380 86390 1
534497 99534497 1001 86380 86390 1
534664 99534664 1001 86380 86390 1
534643 99534643 1001 86380 86390 1
534605 99534605 1001 86380 86390 1
534644 99534644 1001 86380 86390 1
534392 99534392 1001 86380 86390 1
534307 99534307 1001 86380 86390 1
534450 99534450 1001 86380 86390 1
534476 99534476 1001 86380 86390 1
534222 99534222 1001 86380 86390 1
534133 99534133 1001 86380 86390 1
534251 99534251 1001 86380 86390 1
534138 99534138 1001 86380 86390 1
534837 99534837 1001 86380 86390 1
534787 99534787 1001 86380 86390 1
535360 99535360 1001 86380 86390 1
535386 99535386 1001 86380 86390 1
535352 99535352 1001 86380 86390 1
535418 99535418 1001 86380 86390 1
535504 99535504 1001 86380 86390 1
535126 99535126 1001 86380 86390 1
535128 99535128 1001 86380 86390 1
535142 99535142 1001 86380 86390 1
535116 99535116 1001 86380 86390 1
535187 99535187 1001 86380 86390 1
535089 99535089 1001 86380 86390 1
534924 99534924 1001 86380 86390 1
535057 99535057 1001 86380 86390 1
535626 99535626 1001 86380 86390 1
535549 99535549 1001 86380 86390 1
535591 99535591 1001 86380 86390 1
535607 99535607 1001 86380 86390 1
536227 99536227 1001 86380 86390 1
536246 99536246 1001 86380 86390 1
536122 99536122 1001 86380 86390 1
535930 99535930 1001 86380 86390 1
536127 99536127 1001 86380 86390 1
535795 99535795 1001 86380 86390 1
535877 99535877 1001 86380 86390 1
535721 99535721 1001 86380 86390 1
535749 99535749 1001 86380 86390 1
535904 99535904 1001 86380 86390 1
536490 99536490 1001 86380 86390 1
536452 99536452 1001 86380 86390 1
536454 99536454 1001 86380 86390 1
536403 99536403 1001 86380 86390 1
536340 99536340 1001 86380 86390 1
536459 99536459 1001 86380 86390 1
536435 99536435 1001 86380 86390 1
537022 99537022 1001 86380 86390 1
537001 99537001 1001 86380 86390 1
537079 99537079 1001 86380 86390 1
536831 99536831 1001 86380 86390 1
536874 99536874 1001 86380 86390 1
536849 99536849 1001 86380 86390 1
536916 99536916 1001 86380 86390 1
536775 99536775 1001 86380 86390 1
536636 99536636 1001 86380 86390 1
536558 99536558 1001 86380 86390 1
536695 99536695 1001 86380 86390 1
537303 99537303 1001 86380 86390 1
537166 99537166 1001 86380 86390 1
537325 99537325 1001 86380 86390 1
537878 99537878 1001 86380 86390 1
537791 99537791 1001 86380 86390 1
537842 99537842 1001 86380 86390 1
537736 99537736 1001 86380 86390 1
537582 99537582 1001 86380 86390 1
537449 99537449 1001 86380 86390 1
537405 99537405 1001 86380 86390 1
538128 99538128 1001 86380 86390 1
538699 99538699 1001 86380 86390 1
538622 99538622 1001 86380 86390 1
538782 99538782 1001 86380 86390 1
538640 99538640 1001 86380 86390 1
538792 99538792 1001 86380 86390 1
538800 99538800 1001 86380 86390 1
538799 99538799 1001 86380 86390 1
538807 99538807 1001 86380 86390 1
538410 99538410 1001 86380 86390 1
538569 99538569 1001 86380 86390 1
538259 99538259 1001 86380 86390 1
538390 99538390 1001 86380 86390 1
538209 99538209 1001 86380 86390 1
538212 99538212 1001 86380 86390 1
538929 99538929 1001 86380 86390 1
538865 99538865 1001 86380 86390 1
538898 99538898 1001 86380 86390 1
538833 99538833 1001 86380 86390 1
538860 99538860 1001 86380 86390 1
538900 99538900 1001 86380 86390 1
539577 99539577 1001 86380 86390 1
539507 99539507 1001 86380 86390 1
539202 99539202 1001 86380 86390 1
539223 99539223 1001 86380 86390 1
539146 99539146 1001 86380 86390 1
539710 99539710 1001 86380 86390 1
539723 99539723 1001 86380 86390 1
539831 99539831 1001 86380 86390 1
539676 99539676 1001 86380 86390 1
539689 99539689 1001 86380 86390 1
540282 99540282 1001 86380 86390 1
540094 99540094 1001 86380 86390 1
540122 99540122 1001 86380 86390 1
540213 99540213 1001 86380 86390 1
540149 99540149 1001 86380 86390 1
540072 99540072 1001 86380 86390 1
540204 99540204 1001 86380 86390 1
539963 99539963 1001 86380 86390 1
539862 99539862 1001 86380 86390 1
539917 99539917 1001 86380 86390 1
539880 99539880 1001 86380 86390 1
540012 99540012 1001 86380 86390 1
539961 99539961 1001 86380 86390 1
540542 99540542 1001 86380 86390 1
540559 99540559 1001 86380 86390 1
540469 99540469 1001 86380 86390 1
540528 99540528 1001 86380 86390 1
541155 99541155 1001 86380 86390 1
541283 99541283 1001 86380 86390 1
541018 99541018 1001 86380 86390 1
540868 99540868 1001 86380 86390 1
540809 99540809 1001 86380 86390 1
541386 99541386 1001 86380 86390 1
541402 99541402 1001 86380 86390 1
541493 99541493 1001 86380 86390 1
541942 99541942 1001 86380 86390 1
542065 99542065 1001 86380 86390 1
541736 99541736 1001 86380 86390 1
541723 99541723 1001 86380 86390 1
541815 99541815 1001 86380 86390 1
541592 99541592 1001 86380 86390 1
541569 99541569 1001 86380 86390 1
541622 99541622 1001 86380 86390 1
541676 99541676 1001 86380 86390 1
541653 99541653 1001 86380 86390 1
542261 99542261 1001 86380 86390 1
542141 99542141 1001 86380 86390 1
542843 99542843 1001 86380 86390 1
542825 99542825 1001 86380 86390 1
542891 99542891 1001 86380 86390 1
542327 99542327 1001 86380 86390 1
542955 99542955 1001 86380 86390 1
542956 99542956 1001 86380 86390 1
542996 99542996 1001 86380 86390 1
543061 99543061 1001 86380 86390 1
543065 99543065 1001 86380 86390 1
543117 99543117 1001 86380 86390 1
543054 99543054 1001 86380 86390 1
543643 99543643 1001 86380 86390 1
543743 99543743 1001 86380 86390 1
543572 99543572 1001 86380 86390 1
543638 99543638 1001 86380 86390 1
543567 99543567 1001 86380 86390 1
543508 99543508 1001 86380 86390 1
543446 99543446 1001 86380 86390 1
543512 99543512 1001 86380 86390 1
543228 99543228 1001 86380 86390 1
543241 99543241 1001 86380 86390 1
543349 99543349 1001 86380 86390 1
543185 99543185 1001 86380 86390 1
543199 99543199 1001 86380 86390 1
543176 99543176 1001 86380 86390 1
543568 99543568 1001 86380 86390 1
544478 99544478 1001 86380 86390 1
544593 99544593 1001 86380 86390 1
544208 99544208 1001 86380 86390 1
544173 99544173 1001 86380 86390 1
544097 99544097 1001 86380 86390 1
544138 99544138 1001 86380 86390 1
544687 99544687 1001 86380 86390 1
544693 99544693 1001 86380 86390 1
544617 99544617 1001 86380 86390 1
544632 99544632 1001 86380 86390 1
544659 99544659 1001 86380 86390 1
420077 697 1001 63180 63537 1
506214 474 1002 46775 60654 1
503558 866 1002 43159 50504 1
508898 659 1002 62856 65016 1
517300 1058 1001 29499 29799 1
400102 99400102 1001 86380 86390 1
400110 99400110 1001 86380 86390 1
400559 99400559 1001 86380 86390 1
400657 99400657 1001 86380 86390 1
400974 99400974 1001 86380 86390 1
401175 99401175 1001 86380 86390 1
401184 99401184 1001 86380 86390 1
401246 99401246 1001 86380 86390 1
401254 99401254 1001 86380 86390 1
401355 99401355 1001 86380 86390 1
401320 99401320 1001 86380 86390 1
401302 99401302 1001 86380 86390 1
401677 99401677 1001 86380 86390 1
401751 99401751 1001 86380 86390 1
402206 99402206 1001 86380 86390 1
402216 99402216 1001 86380 86390 1
402448 99402448 1001 86380 86390 1
402539 99402539 1001 86380 86390 1
402690 99402690 1001 86380 86390 1
402981 99402981 1001 86380 86390 1
402896 99402896 1001 86380 86390 1
403084 99403084 1001 86380 86390 1
403192 99403192 1001 86380 86390 1
403150 99403150 1001 86380 86390 1
403341 99403341 1001 86380 86390 1
404052 99404052 1001 86380 86390 1
404155 99404155 1001 86380 86390 1
404157 99404157 1001 86380 86390 1
404387 99404387 1001 86380 86390 1
404584 99404584 1001 86380 86390 1
404929 99404929 1001 86380 86390 1
405600 99405600 1001 86380 86390 1
405723 99405723 1001 86380 86390 1
406064 99406064 1001 86380 86390 1
406156 99406156 1001 86380 86390 1
406460 99406460 1001 86380 86390 1
406683 99406683 1001 86380 86390 1
406634 99406634 1001 86380 86390 1
406828 99406828 1001 86380 86390 1
406846 99406846 1001 86380 86390 1
407017 99407017 1001 86380 86390 1
407014 99407014 1001 86380 86390 1
407213 99407213 1001 86380 86390 1
407147 99407147 1001 86380 86390 1
407427 99407427 1001 86380 86390 1
407538 99407538 1001 86380 86390 1
407659 99407659 1001 86380 86390 1
407760 99407760 1001 86380 86390 1
407865 99407865 1001 86380 86390 1
407794 99407794 1001 86380 86390 1
407770 99407770 1001 86380 86390 1
408173 99408173 1001 86380 86390 1
408288 99408288 1001 86380 86390 1
408368 99408368 1001 86380 86390 1
408316 99408316 1001 86380 86390 1
408540 99408540 1001 86380 86390 1
408966 99408966 1001 86380 86390 1
408945 99408945 1001 86380 86390 1
408907 99408907 1001 86380 86390 1
409070 99409070 1001 86380 86390 1
409243 99409243 1001 86380 86390 1
409348 99409348 1001 86380 86390 1
409484 99409484 1001 86380 86390 1
409433 99409433 1001 86380 86390 1
409588 99409588 1001 86380 86390 1
409529 99409529 1001 86380 86390 1
409577 99409577 1001 86380 86390 1
409796 99409796 1001 86380 86390 1
409942 99409942 1001 86380 86390 1
410098 99410098 1001 86380 86390 1
410264 99410264 1001 86380 86390 1
410390 99410390 1001 86380 86390 1
410339 99410339 1001 86380 86390 1
410455 99410455 1001 86380 86390 1
410853 99410853 1001 86380 86390 1
411112 99411112 1001 86380 86390 1
411188 99411188 1001 86380 86390 1
411139 99411139 1001 86380 86390 1
411307 99411307 1001 86380 86390 1
411272 99411272 1001 86380 86390 1
411251 99411251 1001 86380 86390 1
411332 99411332 1001 86380 86390 1
411471 99411471 1001 86380 86390 1
411741 99411741 1001 86380 86390 1
411705 99411705 1001 86380 86390 1
411689 99411689 1001 86380 86390 1
412040 99412040 1001 86380 86390 1
412402 99412402 1001 86380 86390 1
412334 99412334 1001 86380 86390 1
412441 99412441 1001 86380 86390 1
413695 99413695 1001 86380 86390 1
413581 99413581 1001 86380 86390 1
413326 99413326 1001 86380 86390 1
413586 99413586 1001 86380 86390 1
413684 99413684 1001 86380 86390 1
413260 99413260 1001 86380 86390 1
412981 99412981 1001 86380 86390 1
413119 99413119 1001 86380 86390 1
412928 99412928 1001 86380 86390 1
412827 99412827 1001 86380 86390 1
412836 99412836 1001 86380 86390 1
413781 99413781 1001 86380 86390 1
413749 99413749 1001 86380 86390 1
414083 99414083 1001 86380 86390 1
415056 99415056 1001 86380 86390 1
414971 99414971 1001 86380 86390 1
414976 99414976 1001 86380 86390 1
415034 99415034 1001 86380 86390 1
415062 99415062 1001 86380 86390 1
415175 99415175 1001 86380 86390 1
414798 99414798 1001 86380 86390 1
414740 99414740 1001 86380 86390 1
414850 99414850 1001 86380 86390 1
414139 99414139 1001 86380 86390 1
414479 99414479 1001 86380 86390 1
414391 99414391 1001 86380 86390 1
415385 99415385 1001 86380 86390 1
415656 99415656 1001 86380 86390 1
415354 99415354 1001 86380 86390 1
415585 99415585 1001 86380 86390 1
415355 99415355 1001 86380 86390 1
415383 99415383 1001 86380 86390 1
416676 99416676 1001 86380 86390 1
416732 99416732 1001 86380 86390 1
416908 99416908 1001 86380 86390 1
416679 99416679 1001 86380 86390 1
416743 99416743 1001 86380 86390 1
416811 99416811 1001 86380 86390 1
416346 99416346 1001 86380 86390 1
416189 99416189 1001 86380 86390 1
416503 99416503 1001 86380 86390 1
416248 99416248 1001 86380 86390 1
416038 99416038 1001 86380 86390 1
415869 99415869 1001 86380 86390 1
415890 99415890 1001 86380 86390 1
416000 99416000 1001 86380 86390 1
415878 99415878 1001 86380 86390 1
417114 99417114 1001 86380 86390 1
417166 99417166 1001 86380 86390 1
417075 99417075 1001 86380 86390 1
417339 99417339 1001 86380 86390 1
417079 99417079 1001 86380 86390 1
417392 99417392 1001 86380 86390 1
417156 99417156 1001 86380 86390 1
417413 99417413 1001 86380 86390 1
418674 99418674 1001 86380 86390 1
418685 99418685 1001 86380 86390 1
418548 99418548 1001 86380 86390 1
418594 99418594 1001 86380 86390 1
418310 99418310 1001 86380 86390 1
418090 99418090 1001 86380 86390 1
418291 99418291 1001 86380 86390 1
418216 99418216 1001 86380 86390 1
417791 99417791 1001 86380 86390 1
418000 99418000 1001 86380 86390 1
419066 99419066 1001 86380 86390 1
419181 99419181 1001 86380 86390 1
418998 99418998 1001 86380 86390 1
419191 99419191 1001 86380 86390 1
420422 99420422 1001 86380 86390 1
420269 99420269 1001 86380 86390 1
420038 99420038 1001 86380 86390 1
419932 99419932 1001 86380 86390 1
419815 99419815 1001 86380 86390 1
419936 99419936 1001 86380 86390 1
419265 99419265 1001 86380 86390 1
419248 99419248 1001 86380 86390 1
419392 99419392 1001 86380 86390 1
419578 99419578 1001 86380 86390 1
420695 99420695 1001 86380 86390 1
421969 99421969 1001 86380 86390 1
421503 99421503 1001 86380 86390 1
421319 99421319 1001 86380 86390 1
421681 99421681 1001 86380 86390 1
421118 99421118 1001 86380 86390 1
421048 99421048 1001 86380 86390 1
420977 99420977 1001 86380 86390 1
420849 99420849 1001 86380 86390 1
422458 99422458 1001 86380 86390 1
422486 99422486 1001 86380 86390 1
422508 99422508 1001 86380 86390 1
422121 99422121 1001 86380 86390 1
422130 99422130 1001 86380 86390 1
422298 99422298 1001 86380 86390 1
423581 99423581 1001 86380 86390 1
423517 99423517 1001 86380 86390 1
423585 99423585 1001 86380 86390 1
423320 99423320 1001 86380 86390 1
423563 99423563 1001 86380 86390 1
423714 99423714 1001 86380 86390 1
423328 99423328 1001 86380 86390 1
422965 99422965 1001 86380 86390 1
423249 99423249 1001 86380 86390 1
422662 99422662 1001 86380 86390 1
422668 99422668 1001 86380 86390 1
422762 99422762 1001 86380 86390 1
425298 99425298 1001 86380 86390 1
425350 99425350 1001 86380 86390 1
425356 99425356 1001 86380 86390 1
425187 99425187 1001 86380 86390 1
424823 99424823 1001 86380 86390 1
424645 99424645 1001 86380 86390 1
424892 99424892 1001 86380 86390 1
424794 99424794 1001 86380 86390 1
424663 99424663 1001 86380 86390 1
424317 99424317 1001 86380 86390 1
424288 99424288 1001 86380 86390 1
426792 99426792 1001 86380 86390 1
426897 99426897 1001 86380 86390 1
426923 99426923 1001 86380 86390 1
427036 99427036 1001 86380 86390 1
426931 99426931 1001 86380 86390 1
426934 99426934 1001 86380 86390 1
426742 99426742 1001 86380 86390 1
426810 99426810 1001 86380 86390 1
426371 99426371 1001 86380 86390 1
426351 99426351 1001 86380 86390 1
426066 99426066 1001 86380 86390 1
426252 99426252 1001 86380 86390 1
426025 99426025 1001 86380 86390 1
427318 99427318 1001 86380 86390 1
427500 99427500 1001 86380 86390 1
427337 99427337 1001 86380 86390 1
428672 99428672 1001 86380 86390 1
428458 99428458 1001 86380 86390 1
428191 99428191 1001 86380 86390 1
428216 99428216 1001 86380 86390 1
428022 99428022 1001 86380 86390 1
428056 99428056 1001 86380 86390 1
427856 99427856 1001 86380 86390 1
427633 99427633 1001 86380 86390 1
427569 99427569 1001 86380 86390 1
428735 99428735 1001 86380 86390 1
430253 99430253 1001 86380 86390 1
429615 99429615 1001 86380 86390 1
429888 99429888 1001 86380 86390 1
429358 99429358 1001 86380 86390 1
431928 99431928 1001 86380 86390 1
431331 99431331 1001 86380 86390 1
431176 99431176 1001 86380 86390 1
430907 99430907 1001 86380 86390 1
433341 99433341 1001 86380 86390 1
433671 99433671 1001 86380 86390 1
433322 99433322 1001 86380 86390 1
433627 99433627 1001 86380 86390 1
433648 99433648 1001 86380 86390 1
433547 99433547 1001 86380 86390 1
433052 99433052 1001 86380 86390 1
432607 99432607 1001 86380 86390 1
432726 99432726 1001 86380 86390 1
432630 99432630 1001 86380 86390 1
432834 99432834 1001 86380 86390 1
432684 99432684 1001 86380 86390 1
433750 99433750 1001 86380 86390 1
433977 99433977 1001 86380 86390 1
434079 99434079 1001 86380 86390 1
435281 99435281 1001 86380 86390 1
435134 99435134 1001 86380 86390 1
435233 99435233 1001 86380 86390 1
435308 99435308 1001 86380 86390 1
434918 99434918 1001 86380 86390 1
434640 99434640 1001 86380 86390 1
434839 99434839 1001 86380 86390 1
434470 99434470 1001 86380 86390 1
434193 99434193 1001 86380 86390 1
434465 99434465 1001 86380 86390 1
434529 99434529 1001 86380 86390 1
434169 99434169 1001 86380 86390 1
435651 99435651 1001 86380 86390 1
435477 99435477 1001 86380 86390 1
435822 99435822 1001 86380 86390 1
436784 99436784 1001 86380 86390 1
437117 99437117 1001 86380 86390 1
436346 99436346 1001 86380 86390 1
436358 99436358 1001 86380 86390 1
436698 99436698 1001 86380 86390 1
436539 99436539 1001 86380 86390 1
436288 99436288 1001 86380 86390 1
436079 99436079 1001 86380 86390 1
436119 99436119 1001 86380 86390 1
435970 99435970 1001 86380 86390 1
437349 99437349 1001 86380 86390 1
437281 99437281 1001 86380 86390 1
437253 99437253 1001 86380 86390 1
437181 99437181 1001 86380 86390 1
300527 99300527 1001 86380 86390 1
300579 99300579 1001 86380 86390 1
300672 99300672 1001 86380 86390 1
300635 99300635 1001 86380 86390 1
300648 99300648 1001 86380 86390 1
300598 99300598 1001 86380 86390 1
300573 99300573 1001 86380 86390 1
300444 99300444 1001 86380 86390 1
300109 99300109 1001 86380 86390 1
300110 99300110 1001 86380 86390 1
300150 99300150 1001 86380 86390 1
300203 99300203 1001 86380 86390 1
300230 99300230 1001 86380 86390 1
300869 99300869 1001 86380 86390 1
300870 99300870 1001 86380 86390 1
300833 99300833 1001 86380 86390 1
300810 99300810 1001 86380 86390 1
300901 99300901 1001 86380 86390 1
300760 99300760 1001 86380 86390 1
301454 99301454 1001 86380 86390 1
301360 99301360 1001 86380 86390 1
301489 99301489 1001 86380 86390 1
301159 99301159 1001 86380 86390 1
301251 99301251 1001 86380 86390 1
301232 99301232 1001 86380 86390 1
301126 99301126 1001 86380 86390 1
301139 99301139 1001 86380 86390 1
300958 99300958 1001 86380 86390 1
301605 99301605 1001 86380 86390 1
301631 99301631 1001 86380 86390 1
301735 99301735 1001 86380 86390 1
300935 99300935 1001 86380 86390 1
301685 99301685 1001 86380 86390 1
301727 99301727 1001 86380 86390 1
301563 99301563 1001 86380 86390 1
302266 99302266 1001 86380 86390 1
302124 99302124 1001 86380 86390 1
301827 99301827 1001 86380 86390 1
301816 99301816 1001 86380 86390 1
301947 99301947 1001 86380 86390 1
302406 99302406 1001 86380 86390 1
302549 99302549 1001 86380 86390 1
302550 99302550 1001 86380 86390 1
302448 99302448 1001 86380 86390 1
302569 99302569 1001 86380 86390 1
303029 99303029 1001 86380 86390 1
303056 99303056 1001 86380 86390 1
303032 99303032 1001 86380 86390 1
303187 99303187 1001 86380 86390 1
303192 99303192 1001 86380 86390 1
303022 99303022 1001 86380 86390 1
303052 99303052 1001 86380 86390 1
302997 99302997 1001 86380 86390 1
302738 99302738 1001 86380 86390 1
303400 99303400 1001 86380 86390 1
303377 99303377 1001 86380 86390 1
303250 99303250 1001 86380 86390 1
303866 99303866 1001 86380 86390 1
303832 99303832 1001 86380 86390 1
303923 99303923 1001 86380 86390 1
303862 99303862 1001 86380 86390 1
303750 99303750 1001 86380 86390 1
303818 99303818 1001 86380 86390 1
303677 99303677 1001 86380 86390 1
303820 99303820 1001 86380 86390 1
303560 99303560 1001 86380 86390 1
303418 99303418 1001 86380 86390 1
304149 99304149 1001 86380 86390 1
304101 99304101 1001 86380 86390 1
304490 99304490 1001 86380 86390 1
304293 99304293 1001 86380 86390 1
305027 99305027 1001 86380 86390 1
304990 99304990 1001 86380 86390 1
304953 99304953 1001 86380 86390 1
304982 99304982 1001 86380 86390 1
305609 99305609 1001 86380 86390 1
305519 99305519 1001 86380 86390 1
305611 99305611 1001 86380 86390 1
305525 99305525 1001 86380 86390 1
305565 99305565 1001 86380 86390 1
305678 99305678 1001 86380 86390 1
305679 99305679 1001 86380 86390 1
305608 99305608 1001 86380 86390 1
305303 99305303 1001 86380 86390 1
305144 99305144 1001 86380 86390 1
500141 99500141 1001 86380 86390 1
500143 99500143 1001 86380 86390 1
500133 99500133 1001 86380 86390 1
500095 99500095 1001 86380 86390 1
500163 99500163 1001 86380 86390 1
500677 99500677 1001 86380 86390 1
500616 99500616 1001 86380 86390 1
500734 99500734 1001 86380 86390 1
500406 99500406 1001 86380 86390 1
500409 99500409 1001 86380 86390 1
500449 99500449 1001 86380 86390 1
500437 99500437 1001 86380 86390 1
500258 99500258 1001 86380 86390 1
500353 99500353 1001 86380 86390 1
500291 99500291 1001 86380 86390 1
500204 99500204 1001 86380 86390 1
500816 99500816 1001 86380 86390 1
500817 99500817 1001 86380 86390 1
500999 99500999 1001 86380 86390 1
500820 99500820 1001 86380 86390 1
501017 99501017 1001 86380 86390 1
501616 99501616 1001 86380 86390 1
501466 99501466 1001 86380 86390 1
501533 99501533 1001 86380 86390 1
501483 99501483 1001 86380 86390 1
501359 99501359 1001 86380 86390 1
501273 99501273 1001 86380 86390 1
501390 99501390 1001 86380 86390 1
501433 99501433 1001 86380 86390 1
501034 99501034 1001 86380 86390 1
501165 99501165 1001 86380 86390 1
501088 99501088 1001 86380 86390 1
501743 99501743 1001 86380 86390 1
501824 99501824 1001 86380 86390 1
501645 99501645 1001 86380 86390 1
501736 99501736 1001 86380 86390 1
501764 99501764 1001 86380 86390 1
501675 99501675 1001 86380 86390 1
502197 99502197 1001 86380 86390 1
502070 99502070 1001 86380 86390 1
502215 99502215 1001 86380 86390 1
502179 99502179 1001 86380 86390 1
502205 99502205 1001 86380 86390 1
502231 99502231 1001 86380 86390 1
502245 99502245 1001 86380 86390 1
501950 99501950 1001 86380 86390 1
501951 99501951 1001 86380 86390 1
502017 99502017 1001 86380 86390 1
501983 99501983 1001 86380 86390 1
502571 99502571 1001 86380 86390 1
502566 99502566 1001 86380 86390 1
503205 99503205 1001 86380 86390 1
503130 99503130 1001 86380 86390 1
503286 99503286 1001 86380 86390 1
502962 99502962 1001 86380 86390 1
502802 99502802 1001 86380 86390 1
503446 99503446 1001 86380 86390 1
503332 99503332 1001 86380 86390 1
503461 99503461 1001 86380 86390 1
503477 99503477 1001 86380 86390 1
504054 99504054 1001 86380 86390 1
503934 99503934 1001 86380 86390 1
503785 99503785 1001 86380 86390 1
503897 99503897 1001 86380 86390 1
503543 99503543 1001 86380 86390 1
503535 99503535 1001 86380 86390 1
504154 99504154 1001 86380 86390 1
504308 99504308 1001 86380 86390 1
504179 99504179 1001 86380 86390 1
504898 99504898 1001 86380 86390 1
504848 99504848 1001 86380 86390 1
504902 99504902 1001 86380 86390 1
504851 99504851 1001 86380 86390 1
504637 99504637 1001 86380 86390 1
504497 99504497 1001 86380 86390 1
504994 99504994 1001 86380 86390 1
505033 99505033 1001 86380 86390 1
505073 99505073 1001 86380 86390 1
504950 99504950 1001 86380 86390 1
505612 99505612 1001 86380 86390 1
505614 99505614 1001 86380 86390 1
505398 99505398 1001 86380 86390 1
505425 99505425 1001 86380 86390 1
505541 99505541 1001 86380 86390 1
505453 99505453 1001 86380 86390 1
505367 99505367 1001 86380 86390 1
505381 99505381 1001 86380 86390 1
505175 99505175 1001 86380 86390 1
505281 99505281 1001 86380 86390 1
505338 99505338 1001 86380 86390 1
505911 99505911 1001 86380 86390 1
506429 99506429 1001 86380 86390 1
506549 99506549 1001 86380 86390 1
506313 99506313 1001 86380 86390 1
506237 99506237 1001 86380 86390 1
506331 99506331 1001 86380 86390 1
506190 99506190 1001 86380 86390 1
506243 99506243 1001 86380 86390 1
506021 99506021 1001 86380 86390 1
506074 99506074 1001 86380 86390 1
507421 99507421 1001 86380 86390 1
507272 99507272 1001 86380 86390 1
507353 99507353 1001 86380 86390 1
507251 99507251 1001 86380 86390 1
507208 99507208 1001 86380 86390 1
507210 99507210 1001 86380 86390 1
507021 99507021 1001 86380 86390 1
506907 99506907 1001 86380 86390 1
506912 99506912 1001 86380 86390 1
506930 99506930 1001 86380 86390 1
507605 99507605 1001 86380 86390 1
507492 99507492 1001 86380 86390 1
508249 99508249 1001 86380 86390 1
508163 99508163 1001 86380 86390 1
507751 99507751 1001 86380 86390 1
507777 99507777 1001 86380 86390 1
507689 99507689 1001 86380 86390 1
507767 99507767 1001 86380 86390 1
508395 99508395 1001 86380 86390 1
508306 99508306 1001 86380 86390 1
508296 99508296 1001 86380 86390 1
508950 99508950 1001 86380 86390 1
508990 99508990 1001 86380 86390 1
508877 99508877 1001 86380 86390 1
508756 99508756 1001 86380 86390 1
508705 99508705 1001 86380 86390 1
508804 99508804 1001 86380 86390 1
508562 99508562 1001 86380 86390 1
509112 99509112 1001 86380 86390 1
509192 99509192 1001 86380 86390 1
509249 99509249 1001 86380 86390 1
509237 99509237 1001 86380 86390 1
509094 99509094 1001 86380 86390 1
509786 99509786 1001 86380 86390 1
509761 99509761 1001 86380 86390 1
509699 99509699 1001 86380 86390 1
509770 99509770 1001 86380 86390 1
509695 99509695 1001 86380 86390 1
509600 99509600 1001 86380 86390 1
509641 99509641 1001 86380 86390 1
509437 99509437 1001 86380 86390 1
509464 99509464 1001 86380 86390 1
509390 99509390 1001 86380 86390 1
509912 99509912 1001 86380 86390 1
509996 99509996 1001 86380 86390 1
509905 99509905 1001 86380 86390 1
509998 99509998 1001 86380 86390 1
510103 99510103 1001 86380 86390 1
510573 99510573 1001 86380 86390 1
510591 99510591 1001 86380 86390 1
510347 99510347 1001 86380 86390 1
510441 99510441 1001 86380 86390 1
510178 99510178 1001 86380 86390 1
510763 99510763 1001 86380 86390 1
510854 99510854 1001 86380 86390 1
510782 99510782 1001 86380 86390 1
511477 99511477 1001 86380 86390 1
511430 99511430 1001 86380 86390 1
511446 99511446 1001 86380 86390 1
511421 99511421 1001 86380 86390 1
511161 99511161 1001 86380 86390 1
511214 99511214 1001 86380 86390 1
511021 99511021 1001 86380 86390 1
511595 99511595 1001 86380 86390 1
511742 99511742 1001 86380 86390 1
512199 99512199 1001 86380 86390 1
512335 99512335 1001 86380 86390 1
512364 99512364 1001 86380 86390 1
512233 99512233 1001 86380 86390 1
512272 99512272 1001 86380 86390 1
512006 99512006 1001 86380 86390 1
512126 99512126 1001 86380 86390 1
511929 99511929 1001 86380 86390 1
511921 99511921 1001 86380 86390 1
511780 99511780 1001 86380 86390 1
511923 99511923 1001 86380 86390 1
511847 99511847 1001 86380 86390 1
512390 99512390 1001 86380 86390 1
512495 99512495 1001 86380 86390 1
512406 99512406 1001 86380 86390 1
512459 99512459 1001 86380 86390 1
512515 99512515 1001 86380 86390 1
513077 99513077 1001 86380 86390 1
513039 99513039 1001 86380 86390 1
512884 99512884 1001 86380 86390 1
512855 99512855 1001 86380 86390 1
512663 99512663 1001 86380 86390 1
512616 99512616 1001 86380 86390 1
512630 99512630 1001 86380 86390 1
513335 99513335 1001 86380 86390 1
513234 99513234 1001 86380 86390 1
513383 99513383 1001 86380 86390 1
513888 99513888 1001 86380 86390 1
513643 99513643 1001 86380 86390 1
513568 99513568 1001 86380 86390 1
514204 99514204 1001 86380 86390 1
514127 99514127 1001 86380 86390 1
514140 99514140 1001 86380 86390 1
514090 99514090 1001 86380 86390 1
514858 99514858 1001 86380 86390 1
514776 99514776 1001 86380 86390 1
514806 99514806 1001 86380 86390 1
514629 99514629 1001 86380 86390 1
514622 99514622 1001 86380 86390 1
514290 99514290 1001 86380 86390 1
514368 99514368 1001 86380 86390 1
514434 99514434 1001 86380 86390 1
514910 99514910 1001 86380 86390 1
515020 99515020 1001 86380 86390 1
515654 99515654 1001 86380 86390 1
515521 99515521 1001 86380 86390 1
515403 99515403 1001 86380 86390 1
515393 99515393 1001 86380 86390 1
515436 99515436 1001 86380 86390 1
515211 99515211 1001 86380 86390 1
515200 99515200 1001 86380 86390 1
515862 99515862 1001 86380 86390 1
515723 99515723 1001 86380 86390 1
515790 99515790 1001 86380 86390 1
515686 99515686 1001 86380 86390 1
515739 99515739 1001 86380 86390 1
516369 99516369 1001 86380 86390 1
516424 99516424 1001 86380 86390 1
516487 99516487 1001 86380 86390 1
516402 99516402 1001 86380 86390 1
516281 99516281 1001 86380 86390 1
516222 99516222 1001 86380 86390 1
516274 99516274 1001 86380 86390 1
516075 99516075 1001 86380 86390 1
515934 99515934 1001 86380 86390 1
515922 99515922 1001 86380 86390 1
516663 99516663 1001 86380 86390 1
516536 99516536 1001 86380 86390 1
516604 99516604 1001 86380 86390 1
516595 99516595 1001 86380 86390 1
516713 99516713 1001 86380 86390 1
517182 99517182 1001 86380 86390 1
517276 99517276 1001 86380 86390 1
517319 99517319 1001 86380 86390 1
516969 99516969 1001 86380 86390 1
517010 99517010 1001 86380 86390 1
517051 99517051 1001 86380 86390 1
516858 99516858 1001 86380 86390 1
516821 99516821 1001 86380 86390 1
516826 99516826 1001 86380 86390 1
516763 99516763 1001 86380 86390 1
516853 99516853 1001 86380 86390 1
517519 99517519 1001 86380 86390 1
517468 99517468 1001 86380 86390 1
517353 99517353 1001 86380 86390 1
517499 99517499 1001 86380 86390 1
517370 99517370 1001 86380 86390 1
518130 99518130 1001 86380 86390 1
518062 99518062 1001 86380 86390 1
517784 99517784 1001 86380 86390 1
517823 99517823 1001 86380 86390 1
517658 99517658 1001 86380 86390 1
517581 99517581 1001 86380 86390 1
518202 99518202 1001 86380 86390 1
518363 99518363 1001 86380 86390 1
518874 99518874 1001 86380 86390 1
518875 99518875 1001 86380 86390 1
518577 99518577 1001 86380 86390 1
518369 99518369 1001 86380 86390 1
518386 99518386 1001 86380 86390 1
519079 99519079 1001 86380 86390 1
519716 99519716 1001 86380 86390 1
519585 99519585 1001 86380 86390 1
519405 99519405 1001 86380 86390 1
519574 99519574 1001 86380 86390 1
519446 99519446 1001 86380 86390 1
519351 99519351 1001 86380 86390 1
519348 99519348 1001 86380 86390 1
520449 99520449 1001 86380 86390 1
520524 99520524 1001 86380 86390 1
520345 99520345 1001 86380 86390 1
520348 99520348 1001 86380 86390 1
520311 99520311 1001 86380 86390 1
520301 99520301 1001 86380 86390 1
520368 99520368 1001 86380 86390 1
520107 99520107 1001 86380 86390 1
520731 99520731 1001 86380 86390 1
521276 99521276 1001 86380 86390 1
521369 99521369 1001 86380 86390 1
521305 99521305 1001 86380 86390 1
521081 99521081 1001 86380 86390 1
521178 99521178 1001 86380 86390 1
521101 99521101 1001 86380 86390 1
521166 99521166 1001 86380 86390 1
520898 99520898 1001 86380 86390 1
520990 99520990 1001 86380 86390 1
520869 99520869 1001 86380 86390 1
521012 99521012 1001 86380 86390 1
521611 99521611 1001 86380 86390 1
521602 99521602 1001 86380 86390 1
522247 99522247 1001 86380 86390 1
522281 99522281 1001 86380 86390 1
522061 99522061 1001 86380 86390 1
521984 99521984 1001 86380 86390 1
521907 99521907 1001 86380 86390 1
522071 99522071 1001 86380 86390 1
521699 99521699 1001 86380 86390 1
522478 99522478 1001 86380 86390 1
522297 99522297 1001 86380 86390 1
522377 99522377 1001 86380 86390 1
522965 99522965 1001 86380 86390 1
523072 99523072 1001 86380 86390 1
523100 99523100 1001 86380 86390 1
523038 99523038 1001 86380 86390 1
522740 99522740 1001 86380 86390 1
522602 99522602 1001 86380 86390 1
522584 99522584 1001 86380 86390 1
523258 99523258 1001 86380 86390 1
523145 99523145 1001 86380 86390 1
523165 99523165 1001 86380 86390 1
523309 99523309 1001 86380 86390 1
523322 99523322 1001 86380 86390 1
523884 99523884 1001 86380 86390 1
523861 99523861 1001 86380 86390 1
523935 99523935 1001 86380 86390 1
523571 99523571 1001 86380 86390 1
523675 99523675 1001 86380 86390 1
523715 99523715 1001 86380 86390 1
523718 99523718 1001 86380 86390 1
523712 99523712 1001 86380 86390 1
523326 99523326 1001 86380 86390 1
523472 99523472 1001 86380 86390 1
523411 99523411 1001 86380 86390 1
523360 99523360 1001 86380 86390 1
523375 99523375 1001 86380 86390 1
524095 99524095 1001 86380 86390 1
524057 99524057 1001 86380 86390 1
524592 99524592 1001 86380 86390 1
524571 99524571 1001 86380 86390 1
524598 99524598 1001 86380 86390 1
524378 99524378 1001 86380 86390 1
524457 99524457 1001 86380 86390 1
524327 99524327 1001 86380 86390 1
524253 99524253 1001 86380 86390 1
524836 99524836 1001 86380 86390 1
524875 99524875 1001 86380 86390 1
524907 99524907 1001 86380 86390 1
525366 99525366 1001 86380 86390 1
525309 99525309 1001 86380 86390 1
525297 99525297 1001 86380 86390 1
525313 99525313 1001 86380 86390 1
525041 99525041 1001 86380 86390 1
525044 99525044 1001 86380 86390 1
525045 99525045 1001 86380 86390 1
524984 99524984 1001 86380 86390 1
525633 99525633 1001 86380 86390 1
525666 99525666 1001 86380 86390 1
525734 99525734 1001 86380 86390 1
526133 99526133 1001 86380 86390 1
526098 99526098 1001 86380 86390 1
526010 99526010 1001 86380 86390 1
525900 99525900 1001 86380 86390 1
525953 99525953 1001 86380 86390 1
525824 99525824 1001 86380 86390 1
525929 99525929 1001 86380 86390 1
526583 99526583 1001 86380 86390 1
526471 99526471 1001 86380 86390 1
527211 99527211 1001 86380 86390 1
527186 99527186 1001 86380 86390 1
527068 99527068 1001 86380 86390 1
526862 99526862 1001 86380 86390 1
526985 99526985 1001 86380 86390 1
527011 99527011 1001 86380 86390 1
526948 99526948 1001 86380 86390 1
526936 99526936 1001 86380 86390 1
526848 99526848 1001 86380 86390 1
526772 99526772 1001 86380 86390 1
526669 99526669 1001 86380 86390 1
526826 99526826 1001 86380 86390 1
526802 99526802 1001 86380 86390 1
526647 99526647 1001 86380 86390 1
526818 99526818 1001 86380 86390 1
526717 99526717 1001 86380 86390 1
527353 99527353 1001 86380 86390 1
527251 99527251 1001 86380 86390 1
527269 99527269 1001 86380 86390 1
527905 99527905 1001 86380 86390 1
527944 99527944 1001 86380 86390 1
527755 99527755 1001 86380 86390 1
527731 99527731 1001 86380 86390 1
527748 99527748 1001 86380 86390 1
527547 99527547 1001 86380 86390 1
527576 99527576 1001 86380 86390 1
528189 99528189 1001 86380 86390 1
528164 99528164 1001 86380 86390 1
528243 99528243 1001 86380 86390 1
528115 99528115 1001 86380 86390 1
528867 99528867 1001 86380 86390 1
528775 99528775 1001 86380 86390 1
528828 99528828 1001 86380 86390 1
528846 99528846 1001 86380 86390 1
528894 99528894 1001 86380 86390 1
528849 99528849 1001 86380 86390 1
528605 99528605 1001 86380 86390 1
528623 99528623 1001 86380 86390 1
528522 99528522 1001 86380 86390 1
528690 99528690 1001 86380 86390 1
528537 99528537 1001 86380 86390 1
528628 99528628 1001 86380 86390 1
528467 99528467 1001 86380 86390 1
528446 99528446 1001 86380 86390 1
528330 99528330 1001 86380 86390 1
528370 99528370 1001 86380 86390 1
528967 99528967 1001 86380 86390 1
529045 99529045 1001 86380 86390 1
529086 99529086 1001 86380 86390 1
529714 99529714 1001 86380 86390 1
529384 99529384 1001 86380 86390 1
529501 99529501 1001 86380 86390 1
529466 99529466 1001 86380 86390 1
529351 99529351 1001 86380 86390 1
529133 99529133 1001 86380 86390 1
529310 99529310 1001 86380 86390 1
529845 99529845 1001 86380 86390 1
529911 99529911 1001 86380 86390 1
529800 99529800 1001 86380 86390 1
530361 99530361 1001 86380 86390 1
530405 99530405 1001 86380 86390 1
530394 99530394 1001 86380 86390 1
530372 99530372 1001 86380 86390 1
530323 99530323 1001 86380 86390 1
530220 99530220 1001 86380 86390 1
530233 99530233 1001 86380 86390 1
530260 99530260 1001 86380 86390 1
530254 99530254 1001 86380 86390 1
530038 99530038 1001 86380 86390 1
530577 99530577 1001 86380 86390 1
530680 99530680 1001 86380 86390 1
530622 99530622 1001 86380 86390 1
531291 99531291 1001 86380 86390 1
531317 99531317 1001 86380 86390 1
531292 99531292 1001 86380 86390 1
531350 99531350 1001 86380 86390 1
531231 99531231 1001 86380 86390 1
531357 99531357 1001 86380 86390 1
531271 99531271 1001 86380 86390 1
531274 99531274 1001 86380 86390 1
531137 99531137 1001 86380 86390 1
530982 99530982 1001 86380 86390 1
531100 99531100 1001 86380 86390 1
531023 99531023 1001 86380 86390 1
531063 99531063 1001 86380 86390 1
531148 99531148 1001 86380 86390 1
530940 99530940 1001 86380 86390 1
530910 99530910 1001 86380 86390 1
531545 99531545 1001 86380 86390 1
531449 99531449 1001 86380 86390 1
531491 99531491 1001 86380 86390 1
532189 99532189 1001 86380 86390 1
532034 99532034 1001 86380 86390 1
532063 99532063 1001 86380 86390 1
531795 99531795 1001 86380 86390 1
531956 99531956 1001 86380 86390 1
531780 99531780 1001 86380 86390 1
531763 99531763 1001 86380 86390 1
532215 99532215 1001 86380 86390 1
532853 99532853 1001 86380 86390 1
532780 99532780 1001 86380 86390 1
532643 99532643 1001 86380 86390 1
532580 99532580 1001 86380 86390 1
532479 99532479 1001 86380 86390 1
532430 99532430 1001 86380 86390 1
532447 99532447 1001 86380 86390 1
533147 99533147 1001 86380 86390 1
533085 99533085 1001 86380 86390 1
533128 99533128 1001 86380 86390 1
533234 99533234 1001 86380 86390 1
533197 99533197 1001 86380 86390 1
533717 99533717 1001 86380 86390 1
533656 99533656 1001 86380 86390 1
533696 99533696 1001 86380 86390 1
533835 99533835 1001 86380 86390 1
533662 99533662 1001 86380 86390 1
533714 99533714 1001 86380 86390 1
533755 99533755 1001 86380 86390 1
533497 99533497 1001 86380 86390 1
533526 99533526 1001 86380 86390 1
533264 99533264 1001 86380 86390 1
533303 99533303 1001 86380 86390 1
533283 99533283 1001 86380 86390 1
533272 99533272 1001 86380 86390 1
533259 99533259 1001 86380 86390 1
533415 99533415 1001 86380 86390 1
533987 99533987 1001 86380 86390 1
533977 99533977 1001 86380 86390 1
533873 99533873 1001 86380 86390 1
534042 99534042 1001 86380 86390 1
533993 99533993 1001 86380 86390 1
534032 99534032 1001 86380 86390 1
533996 99533996 1001 86380 86390 1
534035 99534035 1001 86380 86390 1
533932 99533932 1001 86380 86390 1
534049 99534049 1001 86380 86390 1
534481 99534481 1001 86380 86390 1
534628 99534628 1001 86380 86390 1
534578 99534578 1001 86380 86390 1
534297 99534297 1001 86380 86390 1
534388 99534388 1001 86380 86390 1
534403 99534403 1001 86380 86390 1
534429 99534429 1001 86380 86390 1
534421 99534421 1001 86380 86390 1
534361 99534361 1001 86380 86390 1
534130 99534130 1001 86380 86390 1
534065 99534065 1001 86380 86390 1
534071 99534071 1001 86380 86390 1
534889 99534889 1001 86380 86390 1
534864 99534864 1001 86380 86390 1
534723 99534723 1001 86380 86390 1
534835 99534835 1001 86380 86390 1
534848 99534848 1001 86380 86390 1
534758 99534758 1001 86380 86390 1
535410 99535410 1001 86380 86390 1
535437 99535437 1001 86380 86390 1
535388 99535388 1001 86380 86390 1
535325 99535325 1001 86380 86390 1
535364 99535364 1001 86380 86390 1
535293 99535293 1001 86380 86390 1
535283 99535283 1001 86380 86390 1
535247 99535247 1001 86380 86390 1
535106 99535106 1001 86380 86390 1
535058 99535058 1001 86380 86390 1
535061 99535061 1001 86380 86390 1
534961 99534961 1001 86380 86390 1
535018 99535018 1001 86380 86390 1
535546 99535546 1001 86380 86390 1
535514 99535514 1001 86380 86390 1
535555 99535555 1001 86380 86390 1
535516 99535516 1001 86380 86390 1
536205 99536205 1001 86380 86390 1
536332 99536332 1001 86380 86390 1
536155 99536155 1001 86380 86390 1
535968 99535968 1001 86380 86390 1
535970 99535970 1001 86380 86390 1
536010 99536010 1001 86380 86390 1
535935 99535935 1001 86380 86390 1
535872 99535872 1001 86380 86390 1
535924 99535924 1001 86380 86390 1
535886 99535886 1001 86380 86390 1
535835 99535835 1001 86380 86390 1
535825 99535825 1001 86380 86390 1
535880 99535880 1001 86380 86390 1
535740 99535740 1001 86380 86390 1
536391 99536391 1001 86380 86390 1
536404 99536404 1001 86380 86390 1
537076 99537076 1001 86380 86390 1
536975 99536975 1001 86380 86390 1
537070 99537070 1001 86380 86390 1
536947 99536947 1001 86380 86390 1
536884 99536884 1001 86380 86390 1
536801 99536801 1001 86380 86390 1
536647 99536647 1001 86380 86390 1
536597 99536597 1001 86380 86390 1
536610 99536610 1001 86380 86390 1
536718 99536718 1001 86380 86390 1
536707 99536707 1001 86380 86390 1
537250 99537250 1001 86380 86390 1
537174 99537174 1001 86380 86390 1
537359 99537359 1001 86380 86390 1
537879 99537879 1001 86380 86390 1
537982 99537982 1001 86380 86390 1
537783 99537783 1001 86380 86390 1
537732 99537732 1001 86380 86390 1
537735 99537735 1001 86380 86390 1
537764 99537764 1001 86380 86390 1
537625 99537625 1001 86380 86390 1
537665 99537665 1001 86380 86390 1
537451 99537451 1001 86380 86390 1
537517 99537517 1001 86380 86390 1
537440 99537440 1001 86380 86390 1
538061 99538061 1001 86380 86390 1
538713 99538713 1001 86380 86390 1
538638 99538638 1001 86380 86390 1
538754 99538754 1001 86380 86390 1
538704 99538704 1001 86380 86390 1
538642 99538642 1001 86380 86390 1
538798 99538798 1001 86380 86390 1
538609 99538609 1001 86380 86390 1
538560 99538560 1001 86380 86390 1
538418 99538418 1001 86380 86390 1
538524 99538524 1001 86380 86390 1
538515 99538515 1001 86380 86390 1
538424 99538424 1001 86380 86390 1
538438 99538438 1001 86380 86390 1
538337 99538337 1001 86380 86390 1
538198 99538198 1001 86380 86390 1
538315 99538315 1001 86380 86390 1
538374 99538374 1001 86380 86390 1
538838 99538838 1001 86380 86390 1
538958 99538958 1001 86380 86390 1
538897 99538897 1001 86380 86390 1
539625 99539625 1001 86380 86390 1
539576 99539576 1001 86380 86390 1
539328 99539328 1001 86380 86390 1
539406 99539406 1001 86380 86390 1
539368 99539368 1001 86380 86390 1
539127 99539127 1001 86380 86390 1
539038 99539038 1001 86380 86390 1
539207 99539207 1001 86380 86390 1
539195 99539195 1001 86380 86390 1
539720 99539720 1001 86380 86390 1
540403 99540403 1001 86380 86390 1
540404 99540404 1001 86380 86390 1
540354 99540354 1001 86380 86390 1
540356 99540356 1001 86380 86390 1
540332 99540332 1001 86380 86390 1
540078 99540078 1001 86380 86390 1
540105 99540105 1001 86380 86390 1
539942 99539942 1001 86380 86390 1
540049 99540049 1001 86380 86390 1
539949 99539949 1001 86380 86390 1
540497 99540497 1001 86380 86390 1
540578 99540578 1001 86380 86390 1
540579 99540579 1001 86380 86390 1
540488 99540488 1001 86380 86390 1
541168 99541168 1001 86380 86390 1
540974 99540974 1001 86380 86390 1
541070 99541070 1001 86380 86390 1
540687 99540687 1001 86380 86390 1
540794 99540794 1001 86380 86390 1
540770 99540770 1001 86380 86390 1
540875 99540875 1001 86380 86390 1
540799 99540799 1001 86380 86390 1
540749 99540749 1001 86380 86390 1
541474 99541474 1001 86380 86390 1
541487 99541487 1001 86380 86390 1
541429 99541429 1001 86380 86390 1
541929 99541929 1001 86380 86390 1
542105 99542105 1001 86380 86390 1
542068 99542068 1001 86380 86390 1
541763 99541763 1001 86380 86390 1
541897 99541897 1001 86380 86390 1
541540 99541540 1001 86380 86390 1
541528 99541528 1001 86380 86390 1
541647 99541647 1001 86380 86390 1
541626 99541626 1001 86380 86390 1
541704 99541704 1001 86380 86390 1
541523 99541523 1001 86380 86390 1
542315 99542315 1001 86380 86390 1
542123 99542123 1001 86380 86390 1
542166 99542166 1001 86380 86390 1
542920 99542920 1001 86380 86390 1
542759 99542759 1001 86380 86390 1
542878 99542878 1001 86380 86390 1
542905 99542905 1001 86380 86390 1
542939 99542939 1001 86380 86390 1
542611 99542611 1001 86380 86390 1
542578 99542578 1001 86380 86390 1
542366 99542366 1001 86380 86390 1
542406 99542406 1001 86380 86390 1
542419 99542419 1001 86380 86390 1
542422 99542422 1001 86380 86390 1
542397 99542397 1001 86380 86390 1
542425 99542425 1001 86380 86390 1
543020 99543020 1001 86380 86390 1
542969 99542969 1001 86380 86390 1
543073 99543073 1001 86380 86390 1
542947 99542947 1001 86380 86390 1
542949 99542949 1001 86380 86390 1
542950 99542950 1001 86380 86390 1
543658 99543658 1001 86380 86390 1
543590 99543590 1001 86380 86390 1
543417 99543417 1001 86380 86390 1
543294 99543294 1001 86380 86390 1
543204 99543204 1001 86380 86390 1
543264 99543264 1001 86380 86390 1
543162 99543162 1001 86380 86390 1
543799 99543799 1001 86380 86390 1
543916 99543916 1001 86380 86390 1
543842 99543842 1001 86380 86390 1
543920 99543920 1001 86380 86390 1
544495 99544495 1001 86380 86390 1
544510 99544510 1001 86380 86390 1
544473 99544473 1001 86380 86390 1
544552 99544552 1001 86380 86390 1
544263 99544263 1001 86380 86390 1
544011 99544011 1001 86380 86390 1
544179 99544179 1001 86380 86390 1
405758 905 1001 55620 56697 1
506279 806 1002 29694 38749 1
508899 659 1002 50321 54897 1
522926 614 1001 28162 28461 1
517301 617 1002 43625 51385 1
400028 99400028 1001 86380 86390 1
400210 99400210 1001 86380 86390 1
400298 99400298 1001 86380 86390 1
400256 99400256 1001 86380 86390 1
400426 99400426 1001 86380 86390 1
400518 99400518 1001 86380 86390 1
400597 99400597 1001 86380 86390 1
400524 99400524 1001 86380 86390 1
401026 99401026 1001 86380 86390 1
401015 99401015 1001 86380 86390 1
401948 99401948 1001 86380 86390 1
402020 99402020 1001 86380 86390 1
402345 99402345 1001 86380 86390 1
402489 99402489 1001 86380 86390 1
402845 99402845 1001 86380 86390 1
402833 99402833 1001 86380 86390 1
403028 99403028 1001 86380 86390 1
403062 99403062 1001 86380 86390 1
403396 99403396 1001 86380 86390 1
403678 99403678 1001 86380 86390 1
403822 99403822 1001 86380 86390 1
403909 99403909 1001 86380 86390 1
403910 99403910 1001 86380 86390 1
403946 99403946 1001 86380 86390 1
403940 99403940 1001 86380 86390 1
404137 99404137 1001 86380 86390 1
404239 99404239 1001 86380 86390 1
404303 99404303 1001 86380 86390 1
404462 99404462 1001 86380 86390 1
404763 99404763 1001 86380 86390 1
404797 99404797 1001 86380 86390 1
404970 99404970 1001 86380 86390 1
404992 99404992 1001 86380 86390 1
405030 99405030 1001 86380 86390 1
405274 99405274 1001 86380 86390 1
405242 99405242 1001 86380 86390 1
405331 99405331 1001 86380 86390 1
405670 99405670 1001 86380 86390 1
406012 99406012 1001 86380 86390 1
406172 99406172 1001 86380 86390 1
406259 99406259 1001 86380 86390 1
406473 99406473 1001 86380 86390 1
406501 99406501 1001 86380 86390 1
406726 99406726 1001 86380 86390 1
406773 99406773 1001 86380 86390 1
406816 99406816 1001 86380 86390 1
406973 99406973 1001 86380 86390 1
407175 99407175 1001 86380 86390 1
407274 99407274 1001 86380 86390 1
407263 99407263 1001 86380 86390 1
407486 99407486 1001 86380 86390 1
407630 99407630 1001 86380 86390 1
407724 99407724 1001 86380 86390 1
408029 99408029 1001 86380 86390 1
408135 99408135 1001 86380 86390 1
408348 99408348 1001 86380 86390 1
408377 99408377 1001 86380 86390 1
408736 99408736 1001 86380 86390 1
408806 99408806 1001 86380 86390 1
408849 99408849 1001 86380 86390 1
408914 99408914 1001 86380 86390 1
408915 99408915 1001 86380 86390 1
408984 99408984 1001 86380 86390 1
409305 99409305 1001 86380 86390 1
409311 99409311 1001 86380 86390 1
409546 99409546 1001 86380 86390 1
409569 99409569 1001 86380 86390 1
409604 99409604 1001 86380 86390 1
409817 99409817 1001 86380 86390 1
409958 99409958 1001 86380 86390 1
410012 99410012 1001 86380 86390 1
410014 99410014 1001 86380 86390 1
410166 99410166 1001 86380 86390 1
410281 99410281 1001 86380 86390 1
410521 99410521 1001 86380 86390 1
410408 99410408 1001 86380 86390 1
410804 99410804 1001 86380 86390 1
410769 99410769 1001 86380 86390 1
410830 99410830 1001 86380 86390 1
411036 99411036 1001 86380 86390 1
411442 99411442 1001 86380 86390 1
411637 99411637 1001 86380 86390 1
411894 99411894 1001 86380 86390 1
411958 99411958 1001 86380 86390 1
412075 99412075 1001 86380 86390 1
412114 99412114 1001 86380 86390 1
413447 99413447 1001 86380 86390 1
413491 99413491 1001 86380 86390 1
413083 99413083 1001 86380 86390 1
412984 99412984 1001 86380 86390 1
413045 99413045 1001 86380 86390 1
413030 99413030 1001 86380 86390 1
413213 99413213 1001 86380 86390 1
412741 99412741 1001 86380 86390 1
413993 99413993 1001 86380 86390 1
415141 99415141 1001 86380 86390 1
415086 99415086 1001 86380 86390 1
415282 99415282 1001 86380 86390 1
415184 99415184 1001 86380 86390 1
415162 99415162 1001 86380 86390 1
414822 99414822 1001 86380 86390 1
414630 99414630 1001 86380 86390 1
414527 99414527 1001 86380 86390 1
414562 99414562 1001 86380 86390 1
414143 99414143 1001 86380 86390 1
414212 99414212 1001 86380 86390 1
415675 99415675 1001 86380 86390 1
415622 99415622 1001 86380 86390 1
415331 99415331 1001 86380 86390 1
416771 99416771 1001 86380 86390 1
416668 99416668 1001 86380 86390 1
416582 99416582 1001 86380 86390 1
416447 99416447 1001 86380 86390 1
416267 99416267 1001 86380 86390 1
415905 99415905 1001 86380 86390 1
415963 99415963 1001 86380 86390 1
415792 99415792 1001 86380 86390 1
417054 99417054 1001 86380 86390 1
417391 99417391 1001 86380 86390 1
417349 99417349 1001 86380 86390 1
417061 99417061 1001 86380 86390 1
417408 99417408 1001 86380 86390 1
417511 99417511 1001 86380 86390 1
418747 99418747 1001 86380 86390 1
418759 99418759 1001 86380 86390 1
418636 99418636 1001 86380 86390 1
418449 99418449 1001 86380 86390 1
418724 99418724 1001 86380 86390 1
418274 99418274 1001 86380 86390 1
418087 99418087 1001 86380 86390 1
418040 99418040 1001 86380 86390 1
418425 99418425 1001 86380 86390 1
418409 99418409 1001 86380 86390 1
418002 99418002 1001 86380 86390 1
417820 99417820 1001 86380 86390 1
417800 99417800 1001 86380 86390 1
418914 99418914 1001 86380 86390 1
419144 99419144 1001 86380 86390 1
418896 99418896 1001 86380 86390 1
418902 99418902 1001 86380 86390 1
418819 99418819 1001 86380 86390 1
419129 99419129 1001 86380 86390 1
420391 99420391 1001 86380 86390 1
420199 99420199 1001 86380 86390 1
420440 99420440 1001 86380 86390 1
419454 99419454 1001 86380 86390 1
419455 99419455 1001 86380 86390 1
419608 99419608 1001 86380 86390 1
419502 99419502 1001 86380 86390 1
419508 99419508 1001 86380 86390 1
420691 99420691 1001 86380 86390 1
420806 99420806 1001 86380 86390 1
420675 99420675 1001 86380 86390 1
420679 99420679 1001 86380 86390 1
420532 99420532 1001 86380 86390 1
422115 99422115 1001 86380 86390 1
421982 99421982 1001 86380 86390 1
421958 99421958 1001 86380 86390 1
421961 99421961 1001 86380 86390 1
421621 99421621 1001 86380 86390 1
421466 99421466 1001 86380 86390 1
421475 99421475 1001 86380 86390 1
421345 99421345 1001 86380 86390 1
421147 99421147 1001 86380 86390 1
421168 99421168 1001 86380 86390 1
422218 99422218 1001 86380 86390 1
422498 99422498 1001 86380 86390 1
423550 99423550 1001 86380 86390 1
423658 99423658 1001 86380 86390 1
423495 99423495 1001 86380 86390 1
423497 99423497 1001 86380 86390 1
423595 99423595 1001 86380 86390 1
423625 99423625 1001 86380 86390 1
423204 99423204 1001 86380 86390 1
423119 99423119 1001 86380 86390 1
422723 99422723 1001 86380 86390 1
422628 99422628 1001 86380 86390 1
422554 99422554 1001 86380 86390 1
422632 99422632 1001 86380 86390 1
422885 99422885 1001 86380 86390 1
422542 99422542 1001 86380 86390 1
422688 99422688 1001 86380 86390 1
422736 99422736 1001 86380 86390 1
423797 99423797 1001 86380 86390 1
423930 99423930 1001 86380 86390 1
425325 99425325 1001 86380 86390 1
425327 99425327 1001 86380 86390 1
425260 99425260 1001 86380 86390 1
425264 99425264 1001 86380 86390 1
425208 99425208 1001 86380 86390 1
425359 99425359 1001 86380 86390 1
424913 99424913 1001 86380 86390 1
424716 99424716 1001 86380 86390 1
424771 99424771 1001 86380 86390 1
424930 99424930 1001 86380 86390 1
424562 99424562 1001 86380 86390 1
424535 99424535 1001 86380 86390 1
424159 99424159 1001 86380 86390 1
424485 99424485 1001 86380 86390 1
425657 99425657 1001 86380 86390 1
425712 99425712 1001 86380 86390 1
425587 99425587 1001 86380 86390 1
425518 99425518 1001 86380 86390 1
426979 99426979 1001 86380 86390 1
427063 99427063 1001 86380 86390 1
426465 99426465 1001 86380 86390 1
426690 99426690 1001 86380 86390 1
426219 99426219 1001 86380 86390 1
426114 99426114 1001 86380 86390 1
425960 99425960 1001 86380 86390 1
425897 99425897 1001 86380 86390 1
426057 99426057 1001 86380 86390 1
426237 99426237 1001 86380 86390 1
427261 99427261 1001 86380 86390 1
427484 99427484 1001 86380 86390 1
427368 99427368 1001 86380 86390 1
428655 99428655 1001 86380 86390 1
427925 99427925 1001 86380 86390 1
427875 99427875 1001 86380 86390 1
427558 99427558 1001 86380 86390 1
427876 99427876 1001 86380 86390 1
427807 99427807 1001 86380 86390 1
427918 99427918 1001 86380 86390 1
427897 99427897 1001 86380 86390 1
428776 99428776 1001 86380 86390 1
429015 99429015 1001 86380 86390 1
430079 99430079 1001 86380 86390 1
430335 99430335 1001 86380 86390 1
430338 99430338 1001 86380 86390 1
430130 99430130 1001 86380 86390 1
430114 99430114 1001 86380 86390 1
429928 99429928 1001 86380 86390 1
429644 99429644 1001 86380 86390 1
429870 99429870 1001 86380 86390 1
429347 99429347 1001 86380 86390 1
429330 99429330 1001 86380 86390 1
430397 99430397 1001 86380 86390 1
430709 99430709 1001 86380 86390 1
430438 99430438 1001 86380 86390 1
430690 99430690 1001 86380 86390 1
430785 99430785 1001 86380 86390 1
430752 99430752 1001 86380 86390 1
430787 99430787 1001 86380 86390 1
431917 99431917 1001 86380 86390 1
431807 99431807 1001 86380 86390 1
431685 99431685 1001 86380 86390 1
431935 99431935 1001 86380 86390 1
431360 99431360 1001 86380 86390 1
431448 99431448 1001 86380 86390 1
431576 99431576 1001 86380 86390 1
431601 99431601 1001 86380 86390 1
431240 99431240 1001 86380 86390 1
431130 99431130 1001 86380 86390 1
431218 99431218 1001 86380 86390 1
430963 99430963 1001 86380 86390 1
431020 99431020 1001 86380 86390 1
430909 99430909 1001 86380 86390 1
430911 99430911 1001 86380 86390 1
432120 99432120 1001 86380 86390 1
432270 99432270 1001 86380 86390 1
432160 99432160 1001 86380 86390 1
432312 99432312 1001 86380 86390 1
432396 99432396 1001 86380 86390 1
433442 99433442 1001 86380 86390 1
433449 99433449 1001 86380 86390 1
433709 99433709 1001 86380 86390 1
433716 99433716 1001 86380 86390 1
432977 99432977 1001 86380 86390 1
433173 99433173 1001 86380 86390 1
433312 99433312 1001 86380 86390 1
432881 99432881 1001 86380 86390 1
432612 99432612 1001 86380 86390 1
432738 99432738 1001 86380 86390 1
433828 99433828 1001 86380 86390 1
433811 99433811 1001 86380 86390 1
433998 99433998 1001 86380 86390 1
434066 99434066 1001 86380 86390 1
433947 99433947 1001 86380 86390 1
433866 99433866 1001 86380 86390 1
435043 99435043 1001 86380 86390 1
435202 99435202 1001 86380 86390 1
435330 99435330 1001 86380 86390 1
435395 99435395 1001 86380 86390 1
434755 99434755 1001 86380 86390 1
434820 99434820 1001 86380 86390 1
434717 99434717 1001 86380 86390 1
434939 99434939 1001 86380 86390 1
434287 99434287 1001 86380 86390 1
434354 99434354 1001 86380 86390 1
435713 99435713 1001 86380 86390 1
436858 99436858 1001 86380 86390 1
436696 99436696 1001 86380 86390 1
436097 99436097 1001 86380 86390 1
436169 99436169 1001 86380 86390 1
435908 99435908 1001 86380 86390 1
436261 99436261 1001 86380 86390 1
437321 99437321 1001 86380 86390 1
300602 99300602 1001 86380 86390 1
300658 99300658 1001 86380 86390 1
300394 99300394 1001 86380 86390 1
300485 99300485 1001 86380 86390 1
300474 99300474 1001 86380 86390 1
300401 99300401 1001 86380 86390 1
300201 99300201 1001 86380 86390 1
300208 99300208 1001 86380 86390 1
300876 99300876 1001 86380 86390 1
300865 99300865 1001 86380 86390 1
300853 99300853 1001 86380 86390 1
300879 99300879 1001 86380 86390 1
300776 99300776 1001 86380 86390 1
301498 99301498 1001 86380 86390 1
301148 99301148 1001 86380 86390 1
301282 99301282 1001 86380 86390 1
301205 99301205 1001 86380 86390 1
301128 99301128 1001 86380 86390 1
301103 99301103 1001 86380 86390 1
301751 99301751 1001 86380 86390 1
301700 99301700 1001 86380 86390 1
301680 99301680 1001 86380 86390 1
302227 99302227 1001 86380 86390 1
302196 99302196 1001 86380 86390 1
302303 99302303 1001 86380 86390 1
302375 99302375 1001 86380 86390 1
302239 99302239 1001 86380 86390 1
302085 99302085 1001 86380 86390 1
302086 99302086 1001 86380 86390 1
302166 99302166 1001 86380 86390 1
301974 99301974 1001 86380 86390 1
302093 99302093 1001 86380 86390 1
302119 99302119 1001 86380 86390 1
302057 99302057 1001 86380 86390 1
301855 99301855 1001 86380 86390 1
301922 99301922 1001 86380 86390 1
301793 99301793 1001 86380 86390 1
301902 99301902 1001 86380 86390 1
301772 99301772 1001 86380 86390 1
302535 99302535 1001 86380 86390 1
302437 99302437 1001 86380 86390 1
302515 99302515 1001 86380 86390 1
303169 99303169 1001 86380 86390 1
303206 99303206 1001 86380 86390 1
303175 99303175 1001 86380 86390 1
303012 99303012 1001 86380 86390 1
302885 99302885 1001 86380 86390 1
302900 99302900 1001 86380 86390 1
302625 99302625 1001 86380 86390 1
302664 99302664 1001 86380 86390 1
302616 99302616 1001 86380 86390 1
303324 99303324 1001 86380 86390 1
303260 99303260 1001 86380 86390 1
303312 99303312 1001 86380 86390 1
303261 99303261 1001 86380 86390 1
303381 99303381 1001 86380 86390 1
304014 99304014 1001 86380 86390 1
304024 99304024 1001 86380 86390 1
303941 99303941 1001 86380 86390 1
303739 99303739 1001 86380 86390 1
303744 99303744 1001 86380 86390 1
303809 99303809 1001 86380 86390 1
303629 99303629 1001 86380 86390 1
303683 99303683 1001 86380 86390 1
303748 99303748 1001 86380 86390 1
303494 99303494 1001 86380 86390 1
303572 99303572 1001 86380 86390 1
303549 99303549 1001 86380 86390 1
304179 99304179 1001 86380 86390 1
304209 99304209 1001 86380 86390 1
304068 99304068 1001 86380 86390 1
304759 99304759 1001 86380 86390 1
304837 99304837 1001 86380 86390 1
304666 99304666 1001 86380 86390 1
304581 99304581 1001 86380 86390 1
304596 99304596 1001 86380 86390 1
304546 99304546 1001 86380 86390 1
304456 99304456 1001 86380 86390 1
304510 99304510 1001 86380 86390 1
304395 99304395 1001 86380 86390 1
304385 99304385 1001 86380 86390 1
304245 99304245 1001 86380 86390 1
304259 99304259 1001 86380 86390 1
304366 99304366 1001 86380 86390 1
305038 99305038 1001 86380 86390 1
304911 99304911 1001 86380 86390 1
305646 99305646 1001 86380 86390 1
305292 99305292 1001 86380 86390 1
305169 99305169 1001 86380 86390 1
305263 99305263 1001 86380 86390 1
305088 99305088 1001 86380 86390 1
500088 99500088 1001 86380 86390 1
500140 99500140 1001 86380 86390 1
500012 99500012 1001 86380 86390 1
305273 99305273 1001 86380 86390 1
500097 99500097 1001 86380 86390 1
500034 99500034 1001 86380 86390 1
500099 99500099 1001 86380 86390 1
500767 99500767 1001 86380 86390 1
500796 99500796 1001 86380 86390 1
500757 99500757 1001 86380 86390 1
500656 99500656 1001 86380 86390 1
500773 99500773 1001 86380 86390 1
500468 99500468 1001 86380 86390 1
500482 99500482 1001 86380 86390 1
500433 99500433 1001 86380 86390 1
500421 99500421 1001 86380 86390 1
500306 99500306 1001 86380 86390 1
500875 99500875 1001 86380 86390 1
500855 99500855 1001 86380 86390 1
500933 99500933 1001 86380 86390 1
500882 99500882 1001 86380 86390 1
501474 99501474 1001 86380 86390 1
501371 99501371 1001 86380 86390 1
501261 99501261 1001 86380 86390 1
501367 99501367 1001 86380 86390 1
501032 99501032 1001 86380 86390 1
501221 99501221 1001 86380 86390 1
501133 99501133 1001 86380 86390 1
501070 99501070 1001 86380 86390 1
501730 99501730 1001 86380 86390 1
501667 99501667 1001 86380 86390 1
501803 99501803 1001 86380 86390 1
501687 99501687 1001 86380 86390 1
501688 99501688 1001 86380 86390 1
501830 99501830 1001 86380 86390 1
502448 99502448 1001 86380 86390 1
502307 99502307 1001 86380 86390 1
502320 99502320 1001 86380 86390 1
502348 99502348 1001 86380 86390 1
502460 99502460 1001 86380 86390 1
502055 99502055 1001 86380 86390 1
502226 99502226 1001 86380 86390 1
502071 99502071 1001 86380 86390 1
502227 99502227 1001 86380 86390 1
502164 99502164 1001 86380 86390 1
502053 99502053 1001 86380 86390 1
501968 99501968 1001 86380 86390 1
501852 99501852 1001 86380 86390 1
501972 99501972 1001 86380 86390 1
502517 99502517 1001 86380 86390 1
502505 99502505 1001 86380 86390 1
502610 99502610 1001 86380 86390 1
502540 99502540 1001 86380 86390 1
503125 99503125 1001 86380 86390 1
503276 99503276 1001 86380 86390 1
503187 99503187 1001 86380 86390 1
503011 99503011 1001 86380 86390 1
502929 99502929 1001 86380 86390 1
502727 99502727 1001 86380 86390 1
502779 99502779 1001 86380 86390 1
503383 99503383 1001 86380 86390 1
503360 99503360 1001 86380 86390 1
503451 99503451 1001 86380 86390 1
503401 99503401 1001 86380 86390 1
503952 99503952 1001 86380 86390 1
503967 99503967 1001 86380 86390 1
503968 99503968 1001 86380 86390 1
503958 99503958 1001 86380 86390 1
503799 99503799 1001 86380 86390 1
503866 99503866 1001 86380 86390 1
503701 99503701 1001 86380 86390 1
503585 99503585 1001 86380 86390 1
504155 99504155 1001 86380 86390 1
504247 99504247 1001 86380 86390 1
504251 99504251 1001 86380 86390 1
504187 99504187 1001 86380 86390 1
504305 99504305 1001 86380 86390 1
504138 99504138 1001 86380 86390 1
504822 99504822 1001 86380 86390 1
504927 99504927 1001 86380 86390 1
504936 99504936 1001 86380 86390 1
504865 99504865 1001 86380 86390 1
504788 99504788 1001 86380 86390 1
504727 99504727 1001 86380 86390 1
504663 99504663 1001 86380 86390 1
504625 99504625 1001 86380 86390 1
504551 99504551 1001 86380 86390 1
504368 99504368 1001 86380 86390 1
504408 99504408 1001 86380 86390 1
504400 99504400 1001 86380 86390 1
504982 99504982 1001 86380 86390 1
505011 99505011 1001 86380 86390 1
505000 99505000 1001 86380 86390 1
505603 99505603 1001 86380 86390 1
505694 99505694 1001 86380 86390 1
505721 99505721 1001 86380 86390 1
505711 99505711 1001 86380 86390 1
505430 99505430 1001 86380 86390 1
505483 99505483 1001 86380 86390 1
505511 99505511 1001 86380 86390 1
505524 99505524 1001 86380 86390 1
505268 99505268 1001 86380 86390 1
505170 99505170 1001 86380 86390 1
505159 99505159 1001 86380 86390 1
505835 99505835 1001 86380 86390 1
505804 99505804 1001 86380 86390 1
505857 99505857 1001 86380 86390 1
506512 99506512 1001 86380 86390 1
506449 99506449 1001 86380 86390 1
506488 99506488 1001 86380 86390 1
506582 99506582 1001 86380 86390 1
506427 99506427 1001 86380 86390 1
506370 99506370 1001 86380 86390 1
506333 99506333 1001 86380 86390 1
506633 99506633 1001 86380 86390 1
506650 99506650 1001 86380 86390 1
506717 99506717 1001 86380 86390 1
506682 99506682 1001 86380 86390 1
507324 99507324 1001 86380 86390 1
507380 99507380 1001 86380 86390 1
507264 99507264 1001 86380 86390 1
507265 99507265 1001 86380 86390 1
507411 99507411 1001 86380 86390 1
507127 99507127 1001 86380 86390 1
507039 99507039 1001 86380 86390 1
507105 99507105 1001 86380 86390 1
507133 99507133 1001 86380 86390 1
507030 99507030 1001 86380 86390 1
506828 99506828 1001 86380 86390 1
506932 99506932 1001 86380 86390 1
506916 99506916 1001 86380 86390 1
507478 99507478 1001 86380 86390 1
507519 99507519 1001 86380 86390 1
507443 99507443 1001 86380 86390 1
507561 99507561 1001 86380 86390 1
508248 99508248 1001 86380 86390 1
508161 99508161 1001 86380 86390 1
508195 99508195 1001 86380 86390 1
508132 99508132 1001 86380 86390 1
508043 99508043 1001 86380 86390 1
507842 99507842 1001 86380 86390 1
508002 99508002 1001 86380 86390 1
507846 99507846 1001 86380 86390 1
507886 99507886 1001 86380 86390 1
507644 99507644 1001 86380 86390 1
507806 99507806 1001 86380 86390 1
508420 99508420 1001 86380 86390 1
508448 99508448 1001 86380 86390 1
508897 99508897 1001 86380 86390 1
509060 99509060 1001 86380 86390 1
509063 99509063 1001 86380 86390 1
508917 99508917 1001 86380 86390 1
508846 99508846 1001 86380 86390 1
508680 99508680 1001 86380 86390 1
508709 99508709 1001 86380 86390 1
508736 99508736 1001 86380 86390 1
508698 99508698 1001 86380 86390 1
508662 99508662 1001 86380 86390 1
508523 99508523 1001 86380 86390 1
508629 99508629 1001 86380 86390 1
509162 99509162 1001 86380 86390 1
509169 99509169 1001 86380 86390 1
509110 99509110 1001 86380 86390 1
509900 99509900 1001 86380 86390 1
509826 99509826 1001 86380 86390 1
509839 99509839 1001 86380 86390 1
509801 99509801 1001 86380 86390 1
509877 99509877 1001 86380 86390 1
509818 99509818 1001 86380 86390 1
509884 99509884 1001 86380 86390 1
509859 99509859 1001 86380 86390 1
509529 99509529 1001 86380 86390 1
509581 99509581 1001 86380 86390 1
509556 99509556 1001 86380 86390 1
509422 99509422 1001 86380 86390 1
509335 99509335 1001 86380 86390 1
509365 99509365 1001 86380 86390 1
509370 99509370 1001 86380 86390 1
510004 99510004 1001 86380 86390 1
509979 99509979 1001 86380 86390 1
509928 99509928 1001 86380 86390 1
509918 99509918 1001 86380 86390 1
510536 99510536 1001 86380 86390 1
510601 99510601 1001 86380 86390 1
510539 99510539 1001 86380 86390 1
510707 99510707 1001 86380 86390 1
510528 99510528 1001 86380 86390 1
510711 99510711 1001 86380 86390 1
510686 99510686 1001 86380 86390 1
510420 99510420 1001 86380 86390 1
510429 99510429 1001 86380 86390 1
510165 99510165 1001 86380 86390 1
510194 99510194 1001 86380 86390 1
510246 99510246 1001 86380 86390 1
510209 99510209 1001 86380 86390 1
510751 99510751 1001 86380 86390 1
510809 99510809 1001 86380 86390 1
511500 99511500 1001 86380 86390 1
511462 99511462 1001 86380 86390 1
511221 99511221 1001 86380 86390 1
511210 99511210 1001 86380 86390 1
511115 99511115 1001 86380 86390 1
511038 99511038 1001 86380 86390 1
511090 99511090 1001 86380 86390 1
511009 99511009 1001 86380 86390 1
511684 99511684 1001 86380 86390 1
511634 99511634 1001 86380 86390 1
511663 99511663 1001 86380 86390 1
512315 99512315 1001 86380 86390 1
512100 99512100 1001 86380 86390 1
512142 99512142 1001 86380 86390 1
512066 99512066 1001 86380 86390 1
511904 99511904 1001 86380 86390 1
511869 99511869 1001 86380 86390 1
511912 99511912 1001 86380 86390 1
511822 99511822 1001 86380 86390 1
512549 99512549 1001 86380 86390 1
512420 99512420 1001 86380 86390 1
512436 99512436 1001 86380 86390 1
512527 99512527 1001 86380 86390 1
512557 99512557 1001 86380 86390 1
513177 99513177 1001 86380 86390 1
513185 99513185 1001 86380 86390 1
513062 99513062 1001 86380 86390 1
512975 99512975 1001 86380 86390 1
512887 99512887 1001 86380 86390 1
512841 99512841 1001 86380 86390 1
512867 99512867 1001 86380 86390 1
512599 99512599 1001 86380 86390 1
512634 99512634 1001 86380 86390 1
512660 99512660 1001 86380 86390 1
512700 99512700 1001 86380 86390 1
513385 99513385 1001 86380 86390 1
512793 99512793 1001 86380 86390 1
513339 99513339 1001 86380 86390 1
513250 99513250 1001 86380 86390 1
513213 99513213 1001 86380 86390 1
514003 99514003 1001 86380 86390 1
514022 99514022 1001 86380 86390 1
513965 99513965 1001 86380 86390 1
513862 99513862 1001 86380 86390 1
513784 99513784 1001 86380 86390 1
513669 99513669 1001 86380 86390 1
513437 99513437 1001 86380 86390 1
513595 99513595 1001 86380 86390 1
513469 99513469 1001 86380 86390 1
513461 99513461 1001 86380 86390 1
514146 99514146 1001 86380 86390 1
514135 99514135 1001 86380 86390 1
514155 99514155 1001 86380 86390 1
514782 99514782 1001 86380 86390 1
514822 99514822 1001 86380 86390 1
514695 99514695 1001 86380 86390 1
514588 99514588 1001 86380 86390 1
514554 99514554 1001 86380 86390 1
514397 99514397 1001 86380 86390 1
514868 99514868 1001 86380 86390 1
514964 99514964 1001 86380 86390 1
514879 99514879 1001 86380 86390 1
515658 99515658 1001 86380 86390 1
515665 99515665 1001 86380 86390 1
515678 99515678 1001 86380 86390 1
515398 99515398 1001 86380 86390 1
515476 99515476 1001 86380 86390 1
515322 99515322 1001 86380 86390 1
515169 99515169 1001 86380 86390 1
515112 99515112 1001 86380 86390 1
515810 99515810 1001 86380 86390 1
515778 99515778 1001 86380 86390 1
515755 99515755 1001 86380 86390 1
516414 99516414 1001 86380 86390 1
516494 99516494 1001 86380 86390 1
516432 99516432 1001 86380 86390 1
516280 99516280 1001 86380 86390 1
516131 99516131 1001 86380 86390 1
515904 99515904 1001 86380 86390 1
515920 99515920 1001 86380 86390 1
516090 99516090 1001 86380 86390 1
516078 99516078 1001 86380 86390 1
516715 99516715 1001 86380 86390 1
516569 99516569 1001 86380 86390 1
516674 99516674 1001 86380 86390 1
517135 99517135 1001 86380 86390 1
517188 99517188 1001 86380 86390 1
517270 99517270 1001 86380 86390 1
516988 99516988 1001 86380 86390 1
517016 99517016 1001 86380 86390 1
516983 99516983 1001 86380 86390 1
516900 99516900 1001 86380 86390 1
516842 99516842 1001 86380 86390 1
517412 99517412 1001 86380 86390 1
517467 99517467 1001 86380 86390 1
517351 99517351 1001 86380 86390 1
517419 99517419 1001 86380 86390 1
517397 99517397 1001 86380 86390 1
518098 99518098 1001 86380 86390 1
518134 99518134 1001 86380 86390 1
518116 99518116 1001 86380 86390 1
518003 99518003 1001 86380 86390 1
518031 99518031 1001 86380 86390 1
517866 99517866 1001 86380 86390 1
517828 99517828 1001 86380 86390 1
517765 99517765 1001 86380 86390 1
517793 99517793 1001 86380 86390 1
517754 99517754 1001 86380 86390 1
517861 99517861 1001 86380 86390 1
517812 99517812 1001 86380 86390 1
517594 99517594 1001 86380 86390 1
517664 99517664 1001 86380 86390 1
518284 99518284 1001 86380 86390 1
518850 99518850 1001 86380 86390 1
518719 99518719 1001 86380 86390 1
518683 99518683 1001 86380 86390 1
518420 99518420 1001 86380 86390 1
519052 99519052 1001 86380 86390 1
519080 99519080 1001 86380 86390 1
519746 99519746 1001 86380 86390 1
519696 99519696 1001 86380 86390 1
519505 99519505 1001 86380 86390 1
519447 99519447 1001 86380 86390 1
519487 99519487 1001 86380 86390 1
519338 99519338 1001 86380 86390 1
519288 99519288 1001 86380 86390 1
519359 99519359 1001 86380 86390 1
519334 99519334 1001 86380 86390 1
519270 99519270 1001 86380 86390 1
519853 99519853 1001 86380 86390 1
519833 99519833 1001 86380 86390 1
520518 99520518 1001 86380 86390 1
520558 99520558 1001 86380 86390 1
520520 99520520 1001 86380 86390 1
520389 99520389 1001 86380 86390 1
520406 99520406 1001 86380 86390 1
520110 99520110 1001 86380 86390 1
520156 99520156 1001 86380 86390 1
520195 99520195 1001 86380 86390 1
520222 99520222 1001 86380 86390 1
520082 99520082 1001 86380 86390 1
520807 99520807 1001 86380 86390 1
520706 99520706 1001 86380 86390 1
520694 99520694 1001 86380 86390 1
521290 99521290 1001 86380 86390 1
521438 99521438 1001 86380 86390 1
521118 99521118 1001 86380 86390 1
521107 99521107 1001 86380 86390 1
521202 99521202 1001 86380 86390 1
521143 99521143 1001 86380 86390 1
521022 99521022 1001 86380 86390 1
521569 99521569 1001 86380 86390 1
521557 99521557 1001 86380 86390 1
521661 99521661 1001 86380 86390 1
521588 99521588 1001 86380 86390 1
522218 99522218 1001 86380 86390 1
522273 99522273 1001 86380 86390 1
522136 99522136 1001 86380 86390 1
522252 99522252 1001 86380 86390 1
522099 99522099 1001 86380 86390 1
521911 99521911 1001 86380 86390 1
521977 99521977 1001 86380 86390 1
521804 99521804 1001 86380 86390 1
521857 99521857 1001 86380 86390 1
521689 99521689 1001 86380 86390 1
521692 99521692 1001 86380 86390 1
521707 99521707 1001 86380 86390 1
522367 99522367 1001 86380 86390 1
522385 99522385 1001 86380 86390 1
522477 99522477 1001 86380 86390 1
522401 99522401 1001 86380 86390 1
522350 99522350 1001 86380 86390 1
522991 99522991 1001 86380 86390 1
523101 99523101 1001 86380 86390 1
523049 99523049 1001 86380 86390 1
522988 99522988 1001 86380 86390 1
522828 99522828 1001 86380 86390 1
522529 99522529 1001 86380 86390 1
522573 99522573 1001 86380 86390 1
522613 99522613 1001 86380 86390 1
523311 99523311 1001 86380 86390 1
523316 99523316 1001 86380 86390 1
523202 99523202 1001 86380 86390 1
523140 99523140 1001 86380 86390 1
523803 99523803 1001 86380 86390 1
523908 99523908 1001 86380 86390 1
523858 99523858 1001 86380 86390 1
523762 99523762 1001 86380 86390 1
523702 99523702 1001 86380 86390 1
523550 99523550 1001 86380 86390 1
523569 99523569 1001 86380 86390 1
523570 99523570 1001 86380 86390 1
523959 99523959 1001 86380 86390 1
524056 99524056 1001 86380 86390 1
524082 99524082 1001 86380 86390 1
524767 99524767 1001 86380 86390 1
524462 99524462 1001 86380 86390 1
524424 99524424 1001 86380 86390 1
524389 99524389 1001 86380 86390 1
524521 99524521 1001 86380 86390 1
524381 99524381 1001 86380 86390 1
524551 99524551 1001 86380 86390 1
524242 99524242 1001 86380 86390 1
524807 99524807 1001 86380 86390 1
524954 99524954 1001 86380 86390 1
524801 99524801 1001 86380 86390 1
524831 99524831 1001 86380 86390 1
525461 99525461 1001 86380 86390 1
525213 99525213 1001 86380 86390 1
525191 99525191 1001 86380 86390 1
525388 99525388 1001 86380 86390 1
525221 99525221 1001 86380 86390 1
525033 99525033 1001 86380 86390 1
525162 99525162 1001 86380 86390 1
525176 99525176 1001 86380 86390 1
525099 99525099 1001 86380 86390 1
525114 99525114 1001 86380 86390 1
525001 99525001 1001 86380 86390 1
525655 99525655 1001 86380 86390 1
525695 99525695 1001 86380 86390 1
526220 99526220 1001 86380 86390 1
526340 99526340 1001 86380 86390 1
526267 99526267 1001 86380 86390 1
526320 99526320 1001 86380 86390 1
526053 99526053 1001 86380 86390 1
526213 99526213 1001 86380 86390 1
526149 99526149 1001 86380 86390 1
526072 99526072 1001 86380 86390 1
525997 99525997 1001 86380 86390 1
526003 99526003 1001 86380 86390 1
525916 99525916 1001 86380 86390 1
525930 99525930 1001 86380 86390 1
526488 99526488 1001 86380 86390 1
526607 99526607 1001 86380 86390 1
526600 99526600 1001 86380 86390 1
527072 99527072 1001 86380 86390 1
527062 99527062 1001 86380 86390 1
527230 99527230 1001 86380 86390 1
527196 99527196 1001 86380 86390 1
527094 99527094 1001 86380 86390 1
526863 99526863 1001 86380 86390 1
526859 99526859 1001 86380 86390 1
526733 99526733 1001 86380 86390 1
526674 99526674 1001 86380 86390 1
526665 99526665 1001 86380 86390 1
526795 99526795 1001 86380 86390 1
527290 99527290 1001 86380 86390 1
527319 99527319 1001 86380 86390 1
527883 99527883 1001 86380 86390 1
527977 99527977 1001 86380 86390 1
527914 99527914 1001 86380 86390 1
527991 99527991 1001 86380 86390 1
528055 99528055 1001 86380 86390 1
527972 99527972 1001 86380 86390 1
527729 99527729 1001 86380 86390 1
527552 99527552 1001 86380 86390 1
527581 99527581 1001 86380 86390 1
528204 99528204 1001 86380 86390 1
528153 99528153 1001 86380 86390 1
528116 99528116 1001 86380 86390 1
528265 99528265 1001 86380 86390 1
528813 99528813 1001 86380 86390 1
528713 99528713 1001 86380 86390 1
528715 99528715 1001 86380 86390 1
528743 99528743 1001 86380 86390 1
528897 99528897 1001 86380 86390 1
528606 99528606 1001 86380 86390 1
528524 99528524 1001 86380 86390 1
528615 99528615 1001 86380 86390 1
528346 99528346 1001 86380 86390 1
528413 99528413 1001 86380 86390 1
528300 99528300 1001 86380 86390 1
529098 99529098 1001 86380 86390 1
529024 99529024 1001 86380 86390 1
529537 99529537 1001 86380 86390 1
529616 99529616 1001 86380 86390 1
529643 99529643 1001 86380 86390 1
529623 99529623 1001 86380 86390 1
529503 99529503 1001 86380 86390 1
529440 99529440 1001 86380 86390 1
529325 99529325 1001 86380 86390 1
529171 99529171 1001 86380 86390 1
529315 99529315 1001 86380 86390 1
529238 99529238 1001 86380 86390 1
529255 99529255 1001 86380 86390 1
529155 99529155 1001 86380 86390 1
529771 99529771 1001 86380 86390 1
529851 99529851 1001 86380 86390 1
530490 99530490 1001 86380 86390 1
530508 99530508 1001 86380 86390 1
530511 99530511 1001 86380 86390 1
530423 99530423 1001 86380 86390 1
530263 99530263 1001 86380 86390 1
530328 99530328 1001 86380 86390 1
530199 99530199 1001 86380 86390 1
530226 99530226 1001 86380 86390 1
529948 99529948 1001 86380 86390 1
529937 99529937 1001 86380 86390 1
530606 99530606 1001 86380 86390 1
530621 99530621 1001 86380 86390 1
530583 99530583 1001 86380 86390 1
530688 99530688 1001 86380 86390 1
531334 99531334 1001 86380 86390 1
531194 99531194 1001 86380 86390 1
531110 99531110 1001 86380 86390 1
531064 99531064 1001 86380 86390 1
530987 99530987 1001 86380 86390 1
531055 99531055 1001 86380 86390 1
530808 99530808 1001 86380 86390 1
530951 99530951 1001 86380 86390 1
531405 99531405 1001 86380 86390 1
531445 99531445 1001 86380 86390 1
531577 99531577 1001 86380 86390 1
531424 99531424 1001 86380 86390 1
532103 99532103 1001 86380 86390 1
532179 99532179 1001 86380 86390 1
532032 99532032 1001 86380 86390 1
531845 99531845 1001 86380 86390 1
531938 99531938 1001 86380 86390 1
531599 99531599 1001 86380 86390 1
531587 99531587 1001 86380 86390 1
531659 99531659 1001 86380 86390 1
531609 99531609 1001 86380 86390 1
532386 99532386 1001 86380 86390 1
532301 99532301 1001 86380 86390 1
532302 99532302 1001 86380 86390 1
532292 99532292 1001 86380 86390 1
532227 99532227 1001 86380 86390 1
532947 99532947 1001 86380 86390 1
532671 99532671 1001 86380 86390 1
532642 99532642 1001 86380 86390 1
532584 99532584 1001 86380 86390 1
533055 99533055 1001 86380 86390 1
533207 99533207 1001 86380 86390 1
533119 99533119 1001 86380 86390 1
533171 99533171 1001 86380 86390 1
533668 99533668 1001 86380 86390 1
533694 99533694 1001 86380 86390 1
533789 99533789 1001 86380 86390 1
533478 99533478 1001 86380 86390 1
533581 99533581 1001 86380 86390 1
533583 99533583 1001 86380 86390 1
533455 99533455 1001 86380 86390 1
533522 99533522 1001 86380 86390 1
533324 99533324 1001 86380 86390 1
533874 99533874 1001 86380 86390 1
533862 99533862 1001 86380 86390 1
533967 99533967 1001 86380 86390 1
534502 99534502 1001 86380 86390 1
534314 99534314 1001 86380 86390 1
534279 99534279 1001 86380 86390 1
534219 99534219 1001 86380 86390 1
534259 99534259 1001 86380 86390 1
534216 99534216 1001 86380 86390 1
534779 99534779 1001 86380 86390 1
534702 99534702 1001 86380 86390 1
534756 99534756 1001 86380 86390 1
535461 99535461 1001 86380 86390 1
535215 99535215 1001 86380 86390 1
534892 99534892 1001 86380 86390 1
535667 99535667 1001 86380 86390 1
535538 99535538 1001 86380 86390 1
536144 99536144 1001 86380 86390 1
536306 99536306 1001 86380 86390 1
536141 99536141 1001 86380 86390 1
536284 99536284 1001 86380 86390 1
536054 99536054 1001 86380 86390 1
535953 99535953 1001 86380 86390 1
536076 99536076 1001 86380 86390 1
535883 99535883 1001 86380 86390 1
536481 99536481 1001 86380 86390 1
536378 99536378 1001 86380 86390 1
536397 99536397 1001 86380 86390 1
537125 99537125 1001 86380 86390 1
537126 99537126 1001 86380 86390 1
537114 99537114 1001 86380 86390 1
537027 99537027 1001 86380 86390 1
537057 99537057 1001 86380 86390 1
536894 99536894 1001 86380 86390 1
536832 99536832 1001 86380 86390 1
536796 99536796 1001 86380 86390 1
536689 99536689 1001 86380 86390 1
536625 99536625 1001 86380 86390 1
536706 99536706 1001 86380 86390 1
537278 99537278 1001 86380 86390 1
537343 99537343 1001 86380 86390 1
537333 99537333 1001 86380 86390 1
537233 99537233 1001 86380 86390 1
537808 99537808 1001 86380 86390 1
537849 99537849 1001 86380 86390 1
537862 99537862 1001 86380 86390 1
537881 99537881 1001 86380 86390 1
537895 99537895 1001 86380 86390 1
537981 99537981 1001 86380 86390 1
537713 99537713 1001 86380 86390 1
537461 99537461 1001 86380 86390 1
537501 99537501 1001 86380 86390 1
537477 99537477 1001 86380 86390 1
537504 99537504 1001 86380 86390 1
538104 99538104 1001 86380 86390 1
538170 99538170 1001 86380 86390 1
538176 99538176 1001 86380 86390 1
538484 99538484 1001 86380 86390 1
538401 99538401 1001 86380 86390 1
538222 99538222 1001 86380 86390 1
538274 99538274 1001 86380 86390 1
538225 99538225 1001 86380 86390 1
538354 99538354 1001 86380 86390 1
538293 99538293 1001 86380 86390 1
538202 99538202 1001 86380 86390 1
538345 99538345 1001 86380 86390 1
538372 99538372 1001 86380 86390 1
538819 99538819 1001 86380 86390 1
539447 99539447 1001 86380 86390 1
539351 99539351 1001 86380 86390 1
539263 99539263 1001 86380 86390 1
539292 99539292 1001 86380 86390 1
539062 99539062 1001 86380 86390 1
539141 99539141 1001 86380 86390 1
539037 99539037 1001 86380 86390 1
539119 99539119 1001 86380 86390 1
539159 99539159 1001 86380 86390 1
539187 99539187 1001 86380 86390 1
539044 99539044 1001 86380 86390 1
539679 99539679 1001 86380 86390 1
539644 99539644 1001 86380 86390 1
539762 99539762 1001 86380 86390 1
539817 99539817 1001 86380 86390 1
540440 99540440 1001 86380 86390 1
540383 99540383 1001 86380 86390 1
540461 99540461 1001 86380 86390 1
540180 99540180 1001 86380 86390 1
540181 99540181 1001 86380 86390 1
540182 99540182 1001 86380 86390 1
539977 99539977 1001 86380 86390 1
539966 99539966 1001 86380 86390 1
539933 99539933 1001 86380 86390 1
539934 99539934 1001 86380 86390 1
539960 99539960 1001 86380 86390 1
539973 99539973 1001 86380 86390 1
540594 99540594 1001 86380 86390 1
540495 99540495 1001 86380 86390 1
540470 99540470 1001 86380 86390 1
540600 99540600 1001 86380 86390 1
540669 99540669 1001 86380 86390 1
541191 99541191 1001 86380 86390 1
541277 99541277 1001 86380 86390 1
540938 99540938 1001 86380 86390 1
540926 99540926 1001 86380 86390 1
540965 99540965 1001 86380 86390 1
541081 99541081 1001 86380 86390 1
540991 99540991 1001 86380 86390 1
541006 99541006 1001 86380 86390 1
540836 99540836 1001 86380 86390 1
541420 99541420 1001 86380 86390 1
541380 99541380 1001 86380 86390 1
542059 99542059 1001 86380 86390 1
541935 99541935 1001 86380 86390 1
541784 99541784 1001 86380 86390 1
541886 99541886 1001 86380 86390 1
541617 99541617 1001 86380 86390 1
541664 99541664 1001 86380 86390 1
542255 99542255 1001 86380 86390 1
542320 99542320 1001 86380 86390 1
542915 99542915 1001 86380 86390 1
542863 99542863 1001 86380 86390 1
542904 99542904 1001 86380 86390 1
542829 99542829 1001 86380 86390 1
542728 99542728 1001 86380 86390 1
543085 99543085 1001 86380 86390 1
543604 99543604 1001 86380 86390 1
543576 99543576 1001 86380 86390 1
543413 99543413 1001 86380 86390 1
543376 99543376 1001 86380 86390 1
543428 99543428 1001 86380 86390 1
543442 99543442 1001 86380 86390 1
543533 99543533 1001 86380 86390 1
543562 99543562 1001 86380 86390 1
543257 99543257 1001 86380 86390 1
543350 99543350 1001 86380 86390 1
543300 99543300 1001 86380 86390 1
543236 99543236 1001 86380 86390 1
543189 99543189 1001 86380 86390 1
543795 99543795 1001 86380 86390 1
543964 99543964 1001 86380 86390 1
543773 99543773 1001 86380 86390 1
543800 99543800 1001 86380 86390 1
544547 99544547 1001 86380 86390 1
544406 99544406 1001 86380 86390 1
544512 99544512 1001 86380 86390 1
544587 99544587 1001 86380 86390 1
544592 99544592 1001 86380 86390 1
544507 99544507 1001 86380 86390 1
544211 99544211 1001 86380 86390 1
544210 99544210 1001 86380 86390 1
544122 99544122 1001 86380 86390 1
544071 99544071 1001 86380 86390 1
544065 99544065 1001 86380 86390 1
544002 99544002 1001 86380 86390 1
544741 99544741 1001 86380 86390 1
544736 99544736 1001 86380 86390 1
405758 380 1001 57120 58497 1
500757 734 1001 65768 66067 1
400038 99400038 1001 86380 86390 1
400106 99400106 1001 86380 86390 1
400155 99400155 1001 86380 86390 1
400265 99400265 1001 86380 86390 1
400257 99400257 1001 86380 86390 1
400359 99400359 1001 86380 86390 1
400368 99400368 1001 86380 86390 1
400459 99400459 1001 86380 86390 1
400416 99400416 1001 86380 86390 1
400568 99400568 1001 86380 86390 1
400659 99400659 1001 86380 86390 1
400813 99400813 1001 86380 86390 1
400928 99400928 1001 86380 86390 1
400852 99400852 1001 86380 86390 1
401048 99401048 1001 86380 86390 1
400955 99400955 1001 86380 86390 1
401072 99401072 1001 86380 86390 1
401795 99401795 1001 86380 86390 1
402162 99402162 1001 86380 86390 1
402141 99402141 1001 86380 86390 1
402118 99402118 1001 86380 86390 1
402270 99402270 1001 86380 86390 1
402314 99402314 1001 86380 86390 1
402321 99402321 1001 86380 86390 1
402475 99402475 1001 86380 86390 1
402762 99402762 1001 86380 86390 1
402891 99402891 1001 86380 86390 1
402863 99402863 1001 86380 86390 1
403161 99403161 1001 86380 86390 1
403254 99403254 1001 86380 86390 1
403280 99403280 1001 86380 86390 1
403735 99403735 1001 86380 86390 1
404031 99404031 1001 86380 86390 1
403934 99403934 1001 86380 86390 1
404044 99404044 1001 86380 86390 1
404265 99404265 1001 86380 86390 1
404389 99404389 1001 86380 86390 1
404667 99404667 1001 86380 86390 1
404669 99404669 1001 86380 86390 1
404634 99404634 1001 86380 86390 1
405007 99405007 1001 86380 86390 1
405307 99405307 1001 86380 86390 1
405285 99405285 1001 86380 86390 1
405361 99405361 1001 86380 86390 1
405498 99405498 1001 86380 86390 1
405522 99405522 1001 86380 86390 1
405577 99405577 1001 86380 86390 1
405659 99405659 1001 86380 86390 1
405654 99405654 1001 86380 86390 1
405686 99405686 1001 86380 86390 1
405739 99405739 1001 86380 86390 1
405694 99405694 1001 86380 86390 1
405767 99405767 1001 86380 86390 1
406051 99406051 1001 86380 86390 1
406143 99406143 1001 86380 86390 1
406253 99406253 1001 86380 86390 1
406544 99406544 1001 86380 86390 1
406667 99406667 1001 86380 86390 1
406942 99406942 1001 86380 86390 1
407329 99407329 1001 86380 86390 1
407315 99407315 1001 86380 86390 1
407515 99407515 1001 86380 86390 1
407609 99407609 1001 86380 86390 1
407687 99407687 1001 86380 86390 1
407704 99407704 1001 86380 86390 1
407817 99407817 1001 86380 86390 1
407858 99407858 1001 86380 86390 1
408010 99408010 1001 86380 86390 1
407992 99407992 1001 86380 86390 1
408175 99408175 1001 86380 86390 1
408159 99408159 1001 86380 86390 1
408488 99408488 1001 86380 86390 1
408533 99408533 1001 86380 86390 1
408827 99408827 1001 86380 86390 1
408869 99408869 1001 86380 86390 1
408938 99408938 1001 86380 86390 1
409037 99409037 1001 86380 86390 1
409060 99409060 1001 86380 86390 1
409255 99409255 1001 86380 86390 1
409266 99409266 1001 86380 86390 1
409201 99409201 1001 86380 86390 1
409326 99409326 1001 86380 86390 1
409469 99409469 1001 86380 86390 1
409589 99409589 1001 86380 86390 1
409505 99409505 1001 86380 86390 1
410108 99410108 1001 86380 86390 1
410308 99410308 1001 86380 86390 1
410406 99410406 1001 86380 86390 1
410832 99410832 1001 86380 86390 1
410883 99410883 1001 86380 86390 1
410959 99410959 1001 86380 86390 1
411000 99411000 1001 86380 86390 1
411153 99411153 1001 86380 86390 1
411163 99411163 1001 86380 86390 1
411255 99411255 1001 86380 86390 1
411644 99411644 1001 86380 86390 1
411555 99411555 1001 86380 86390 1
411605 99411605 1001 86380 86390 1
411846 99411846 1001 86380 86390 1
411955 99411955 1001 86380 86390 1
411975 99411975 1001 86380 86390 1
412281 99412281 1001 86380 86390 1
412301 99412301 1001 86380 86390 1
412287 99412287 1001 86380 86390 1
413401 99413401 1001 86380 86390 1
413453 99413453 1001 86380 86390 1
413386 99413386 1001 86380 86390 1
413505 99413505 1001 86380 86390 1
413533 99413533 1001 86380 86390 1
413001 99413001 1001 86380 86390 1
413239 99413239 1001 86380 86390 1
413227 99413227 1001 86380 86390 1
413049 99413049 1001 86380 86390 1
412755 99412755 1001 86380 86390 1
412624 99412624 1001 86380 86390 1
412570 99412570 1001 86380 86390 1
412602 99412602 1001 86380 86390 1
412638 99412638 1001 86380 86390 1
413888 99413888 1001 86380 86390 1
413834 99413834 1001 86380 86390 1
414064 99414064 1001 86380 86390 1
413991 99413991 1001 86380 86390 1
413964 99413964 1001 86380 86390 1
414946 99414946 1001 86380 86390 1
415099 99415099 1001 86380 86390 1
414991 99414991 1001 86380 86390 1
415023 99415023 1001 86380 86390 1
415187 99415187 1001 86380 86390 1
415213 99415213 1001 86380 86390 1
414921 99414921 1001 86380 86390 1
414804 99414804 1001 86380 86390 1
414434 99414434 1001 86380 86390 1
414234 99414234 1001 86380 86390 1
415646 99415646 1001 86380 86390 1
415671 99415671 1001 86380 86390 1
416711 99416711 1001 86380 86390 1
416977 99416977 1001 86380 86390 1
416856 99416856 1001 86380 86390 1
416192 99416192 1001 86380 86390 1
416483 99416483 1001 86380 86390 1
416266 99416266 1001 86380 86390 1
415728 99415728 1001 86380 86390 1
417050 99417050 1001 86380 86390 1
418800 99418800 1001 86380 86390 1
418580 99418580 1001 86380 86390 1
418447 99418447 1001 86380 86390 1
418497 99418497 1001 86380 86390 1
418193 99418193 1001 86380 86390 1
418305 99418305 1001 86380 86390 1
418101 99418101 1001 86380 86390 1
417795 99417795 1001 86380 86390 1
417944 99417944 1001 86380 86390 1
419021 99419021 1001 86380 86390 1
418910 99418910 1001 86380 86390 1
419002 99419002 1001 86380 86390 1
418853 99418853 1001 86380 86390 1
419040 99419040 1001 86380 86390 1
419063 99419063 1001 86380 86390 1
420309 99420309 1001 86380 86390 1
420130 99420130 1001 86380 86390 1
420367 99420367 1001 86380 86390 1
420435 99420435 1001 86380 86390 1
420327 99420327 1001 86380 86390 1
419665 99419665 1001 86380 86390 1
419826 99419826 1001 86380 86390 1
419712 99419712 1001 86380 86390 1
419796 99419796 1001 86380 86390 1
419903 99419903 1001 86380 86390 1
419544 99419544 1001 86380 86390 1
419380 99419380 1001 86380 86390 1
419451 99419451 1001 86380 86390 1
419420 99419420 1001 86380 86390 1
420750 99420750 1001 86380 86390 1
422056 99422056 1001 86380 86390 1
421760 99421760 1001 86380 86390 1
421766 99421766 1001 86380 86390 1
421565 99421565 1001 86380 86390 1
421480 99421480 1001 86380 86390 1
421502 99421502 1001 86380 86390 1
421063 99421063 1001 86380 86390 1
421120 99421120 1001 86380 86390 1
420861 99420861 1001 86380 86390 1
420896 99420896 1001 86380 86390 1
420877 99420877 1001 86380 86390 1
420905 99420905 1001 86380 86390 1
421116 99421116 1001 86380 86390 1
422354 99422354 1001 86380 86390 1
422214 99422214 1001 86380 86390 1
423626 99423626 1001 86380 86390 1
423635 99423635 1001 86380 86390 1
423128 99423128 1001 86380 86390 1
423131 99423131 1001 86380 86390 1
422949 99422949 1001 86380 86390 1
423182 99423182 1001 86380 86390 1
422998 99422998 1001 86380 86390 1
423214 99423214 1001 86380 86390 1
422780 99422780 1001 86380 86390 1
422683 99422683 1001 86380 86390 1
422863 99422863 1001 86380 86390 1
422644 99422644 1001 86380 86390 1
423919 99423919 1001 86380 86390 1
423927 99423927 1001 86380 86390 1
425015 99425015 1001 86380 86390 1
425111 99425111 1001 86380 86390 1
425093 99425093 1001 86380 86390 1
425070 99425070 1001 86380 86390 1
424732 99424732 1001 86380 86390 1
424882 99424882 1001 86380 86390 1
424668 99424668 1001 86380 86390 1
424269 99424269 1001 86380 86390 1
424203 99424203 1001 86380 86390 1
424287 99424287 1001 86380 86390 1
425775 99425775 1001 86380 86390 1
425565 99425565 1001 86380 86390 1
425694 99425694 1001 86380 86390 1
425639 99425639 1001 86380 86390 1
427085 99427085 1001 86380 86390 1
426743 99426743 1001 86380 86390 1
426595 99426595 1001 86380 86390 1
426623 99426623 1001 86380 86390 1
426652 99426652 1001 86380 86390 1
426569 99426569 1001 86380 86390 1
426442 99426442 1001 86380 86390 1
426541 99426541 1001 86380 86390 1
425889 99425889 1001 86380 86390 1
426050 99426050 1001 86380 86390 1
425868 99425868 1001 86380 86390 1
425848 99425848 1001 86380 86390 1
425950 99425950 1001 86380 86390 1
427372 99427372 1001 86380 86390 1
427420 99427420 1001 86380 86390 1
427206 99427206 1001 86380 86390 1
428586 99428586 1001 86380 86390 1
428476 99428476 1001 86380 86390 1
428244 99428244 1001 86380 86390 1
428333 99428333 1001 86380 86390 1
428207 99428207 1001 86380 86390 1
427783 99427783 1001 86380 86390 1
427914 99427914 1001 86380 86390 1
428789 99428789 1001 86380 86390 1
429129 99429129 1001 86380 86390 1
429156 99429156 1001 86380 86390 1
428767 99428767 1001 86380 86390 1
429052 99429052 1001 86380 86390 1
429145 99429145 1001 86380 86390 1
428958 99428958 1001 86380 86390 1
429093 99429093 1001 86380 86390 1
430146 99430146 1001 86380 86390 1
429967 99429967 1001 86380 86390 1
429999 99429999 1001 86380 86390 1
429976 99429976 1001 86380 86390 1
430060 99430060 1001 86380 86390 1
430288 99430288 1001 86380 86390 1
430163 99430163 1001 86380 86390 1
429754 99429754 1001 86380 86390 1
429655 99429655 1001 86380 86390 1
429854 99429854 1001 86380 86390 1
429902 99429902 1001 86380 86390 1
429509 99429509 1001 86380 86390 1
429515 99429515 1001 86380 86390 1
429493 99429493 1001 86380 86390 1
430407 99430407 1001 86380 86390 1
431751 99431751 1001 86380 86390 1
431686 99431686 1001 86380 86390 1
431376 99431376 1001 86380 86390 1
431560 99431560 1001 86380 86390 1
431327 99431327 1001 86380 86390 1
431070 99431070 1001 86380 86390 1
431103 99431103 1001 86380 86390 1
430945 99430945 1001 86380 86390 1
430866 99430866 1001 86380 86390 1
432143 99432143 1001 86380 86390 1
432221 99432221 1001 86380 86390 1
430824 99430824 1001 86380 86390 1
432462 99432462 1001 86380 86390 1
432295 99432295 1001 86380 86390 1
432384 99432384 1001 86380 86390 1
432345 99432345 1001 86380 86390 1
433427 99433427 1001 86380 86390 1
433457 99433457 1001 86380 86390 1
433083 99433083 1001 86380 86390 1
433058 99433058 1001 86380 86390 1
433092 99433092 1001 86380 86390 1
432664 99432664 1001 86380 86390 1
432528 99432528 1001 86380 86390 1
432494 99432494 1001 86380 86390 1
432831 99432831 1001 86380 86390 1
432838 99432838 1001 86380 86390 1
432622 99432622 1001 86380 86390 1
432547 99432547 1001 86380 86390 1
432623 99432623 1001 86380 86390 1
432662 99432662 1001 86380 86390 1
433783 99433783 1001 86380 86390 1
432492 99432492 1001 86380 86390 1
433953 99433953 1001 86380 86390 1
433770 99433770 1001 86380 86390 1
433771 99433771 1001 86380 86390 1
435057 99435057 1001 86380 86390 1
435239 99435239 1001 86380 86390 1
435176 99435176 1001 86380 86390 1
434719 99434719 1001 86380 86390 1
434934 99434934 1001 86380 86390 1
434700 99434700 1001 86380 86390 1
434468 99434468 1001 86380 86390 1
434228 99434228 1001 86380 86390 1
434236 99434236 1001 86380 86390 1
434242 99434242 1001 86380 86390 1
434311 99434311 1001 86380 86390 1
435862 99435862 1001 86380 86390 1
435802 99435802 1001 86380 86390 1
435741 99435741 1001 86380 86390 1
435852 99435852 1001 86380 86390 1
437051 99437051 1001 86380 86390 1
436727 99436727 1001 86380 86390 1
436568 99436568 1001 86380 86390 1
436578 99436578 1001 86380 86390 1
436702 99436702 1001 86380 86390 1
436270 99436270 1001 86380 86390 1
435989 99435989 1001 86380 86390 1
436226 99436226 1001 86380 86390 1
436304 99436304 1001 86380 86390 1
436233 99436233 1001 86380 86390 1
437188 99437188 1001 86380 86390 1
300098 99300098 1001 86380 86390 1
300035 99300035 1001 86380 86390 1
300592 99300592 1001 86380 86390 1
300718 99300718 1001 86380 86390 1
300316 99300316 1001 86380 86390 1
300228 99300228 1001 86380 86390 1
300295 99300295 1001 86380 86390 1
300308 99300308 1001 86380 86390 1
300116 99300116 1001 86380 86390 1
300739 99300739 1001 86380 86390 1
300731 99300731 1001 86380 86390 1
301361 99301361 1001 86380 86390 1
301438 99301438 1001 86380 86390 1
301169 99301169 1001 86380 86390 1
301144 99301144 1001 86380 86390 1
301339 99301339 1001 86380 86390 1
301317 99301317 1001 86380 86390 1
301175 99301175 1001 86380 86390 1
301294 99301294 1001 86380 86390 1
301165 99301165 1001 86380 86390 1
301296 99301296 1001 86380 86390 1
301091 99301091 1001 86380 86390 1
301028 99301028 1001 86380 86390 1
301567 99301567 1001 86380 86390 1
301679 99301679 1001 86380 86390 1
302378 99302378 1001 86380 86390 1
302244 99302244 1001 86380 86390 1
302181 99302181 1001 86380 86390 1
302031 99302031 1001 86380 86390 1
302019 99302019 1001 86380 86390 1
301832 99301832 1001 86380 86390 1
301767 99301767 1001 86380 86390 1
301783 99301783 1001 86380 86390 1
302469 99302469 1001 86380 86390 1
302562 99302562 1001 86380 86390 1
302567 99302567 1001 86380 86390 1
302426 99302426 1001 86380 86390 1
303160 99303160 1001 86380 86390 1
303061 99303061 1001 86380 86390 1
302820 99302820 1001 86380 86390 1
302822 99302822 1001 86380 86390 1
302797 99302797 1001 86380 86390 1
302798 99302798 1001 86380 86390 1
302948 99302948 1001 86380 86390 1
303001 99303001 1001 86380 86390 1
302615 99302615 1001 86380 86390 1
302642 99302642 1001 86380 86390 1
302631 99302631 1001 86380 86390 1
302645 99302645 1001 86380 86390 1
302723 99302723 1001 86380 86390 1
302777 99302777 1001 86380 86390 1
302753 99302753 1001 86380 86390 1
302728 99302728 1001 86380 86390 1
303276 99303276 1001 86380 86390 1
304000 99304000 1001 86380 86390 1
303900 99303900 1001 86380 86390 1
303706 99303706 1001 86380 86390 1
303656 99303656 1001 86380 86390 1
303747 99303747 1001 86380 86390 1
303415 99303415 1001 86380 86390 1
303431 99303431 1001 86380 86390 1
303614 99303614 1001 86380 86390 1
303541 99303541 1001 86380 86390 1
303437 99303437 1001 86380 86390 1
304186 99304186 1001 86380 86390 1
304166 99304166 1001 86380 86390 1
304708 99304708 1001 86380 86390 1
304748 99304748 1001 86380 86390 1
304671 99304671 1001 86380 86390 1
304714 99304714 1001 86380 86390 1
304769 99304769 1001 86380 86390 1
304333 99304333 1001 86380 86390 1
304276 99304276 1001 86380 86390 1
304315 99304315 1001 86380 86390 1
305062 99305062 1001 86380 86390 1
305480 99305480 1001 86380 86390 1
305105 99305105 1001 86380 86390 1
305157 99305157 1001 86380 86390 1
305137 99305137 1001 86380 86390 1
305695 99305695 1001 86380 86390 1
500134 99500134 1001 86380 86390 1
500173 99500173 1001 86380 86390 1
305690 99305690 1001 86380 86390 1
500060 99500060 1001 86380 86390 1
500782 99500782 1001 86380 86390 1
500768 99500768 1001 86380 86390 1
500747 99500747 1001 86380 86390 1
500520 99500520 1001 86380 86390 1
500450 99500450 1001 86380 86390 1
500581 99500581 1001 86380 86390 1
500246 99500246 1001 86380 86390 1
500250 99500250 1001 86380 86390 1
500331 99500331 1001 86380 86390 1
500940 99500940 1001 86380 86390 1
500863 99500863 1001 86380 86390 1
500876 99500876 1001 86380 86390 1
500838 99500838 1001 86380 86390 1
500864 99500864 1001 86380 86390 1
500977 99500977 1001 86380 86390 1
501479 99501479 1001 86380 86390 1
501241 99501241 1001 86380 86390 1
501270 99501270 1001 86380 86390 1
501066 99501066 1001 86380 86390 1
501222 99501222 1001 86380 86390 1
501651 99501651 1001 86380 86390 1
502299 99502299 1001 86380 86390 1
502339 99502339 1001 86380 86390 1
502439 99502439 1001 86380 86390 1
502119 99502119 1001 86380 86390 1
502135 99502135 1001 86380 86390 1
501847 99501847 1001 86380 86390 1
501849 99501849 1001 86380 86390 1
502524 99502524 1001 86380 86390 1
503251 99503251 1001 86380 86390 1
502970 99502970 1001 86380 86390 1
502882 99502882 1001 86380 86390 1
503042 99503042 1001 86380 86390 1
502723 99502723 1001 86380 86390 1
502852 99502852 1001 86380 86390 1
502764 99502764 1001 86380 86390 1
502687 99502687 1001 86380 86390 1
502834 99502834 1001 86380 86390 1
502732 99502732 1001 86380 86390 1
503317 99503317 1001 86380 86390 1
503421 99503421 1001 86380 86390 1
503294 99503294 1001 86380 86390 1
503337 99503337 1001 86380 86390 1
503991 99503991 1001 86380 86390 1
504069 99504069 1001 86380 86390 1
503915 99503915 1001 86380 86390 1
503969 99503969 1001 86380 86390 1
504047 99504047 1001 86380 86390 1
504100 99504100 1001 86380 86390 1
504112 99504112 1001 86380 86390 1
503843 99503843 1001 86380 86390 1
503653 99503653 1001 86380 86390 1
503647 99503647 1001 86380 86390 1
503532 99503532 1001 86380 86390 1
503546 99503546 1001 86380 86390 1
503688 99503688 1001 86380 86390 1
504273 99504273 1001 86380 86390 1
504121 99504121 1001 86380 86390 1
504213 99504213 1001 86380 86390 1
504783 99504783 1001 86380 86390 1
504861 99504861 1001 86380 86390 1
504874 99504874 1001 86380 86390 1
504747 99504747 1001 86380 86390 1
504760 99504760 1001 86380 86390 1
504774 99504774 1001 86380 86390 1
504904 99504904 1001 86380 86390 1
504942 99504942 1001 86380 86390 1
504739 99504739 1001 86380 86390 1
504650 99504650 1001 86380 86390 1
504603 99504603 1001 86380 86390 1
504409 99504409 1001 86380 86390 1
505139 99505139 1001 86380 86390 1
505052 99505052 1001 86380 86390 1
505028 99505028 1001 86380 86390 1
504963 99504963 1001 86380 86390 1
505708 99505708 1001 86380 86390 1
505670 99505670 1001 86380 86390 1
505674 99505674 1001 86380 86390 1
505700 99505700 1001 86380 86390 1
505688 99505688 1001 86380 86390 1
505478 99505478 1001 86380 86390 1
505495 99505495 1001 86380 86390 1
505191 99505191 1001 86380 86390 1
505324 99505324 1001 86380 86390 1
505172 99505172 1001 86380 86390 1
505878 99505878 1001 86380 86390 1
505893 99505893 1001 86380 86390 1
505945 99505945 1001 86380 86390 1
506317 99506317 1001 86380 86390 1
506245 99506245 1001 86380 86390 1
506105 99506105 1001 86380 86390 1
506122 99506122 1001 86380 86390 1
506058 99506058 1001 86380 86390 1
506097 99506097 1001 86380 86390 1
505983 99505983 1001 86380 86390 1
506785 99506785 1001 86380 86390 1
506748 99506748 1001 86380 86390 1
506787 99506787 1001 86380 86390 1
507285 99507285 1001 86380 86390 1
507225 99507225 1001 86380 86390 1
507185 99507185 1001 86380 86390 1
507198 99507198 1001 86380 86390 1
507164 99507164 1001 86380 86390 1
507436 99507436 1001 86380 86390 1
507585 99507585 1001 86380 86390 1
507613 99507613 1001 86380 86390 1
508233 99508233 1001 86380 86390 1
507992 99507992 1001 86380 86390 1
507863 99507863 1001 86380 86390 1
507956 99507956 1001 86380 86390 1
507898 99507898 1001 86380 86390 1
507737 99507737 1001 86380 86390 1
508312 99508312 1001 86380 86390 1
508444 99508444 1001 86380 86390 1
508265 99508265 1001 86380 86390 1
508333 99508333 1001 86380 86390 1
508987 99508987 1001 86380 86390 1
508926 99508926 1001 86380 86390 1
508969 99508969 1001 86380 86390 1
508918 99508918 1001 86380 86390 1
508741 99508741 1001 86380 86390 1
508836 99508836 1001 86380 86390 1
508813 99508813 1001 86380 86390 1
508840 99508840 1001 86380 86390 1
508776 99508776 1001 86380 86390 1
508624 99508624 1001 86380 86390 1
508621 99508621 1001 86380 86390 1
509254 99509254 1001 86380 86390 1
509229 99509229 1001 86380 86390 1
509077 99509077 1001 86380 86390 1
509133 99509133 1001 86380 86390 1
509708 99509708 1001 86380 86390 1
509842 99509842 1001 86380 86390 1
509493 99509493 1001 86380 86390 1
509643 99509643 1001 86380 86390 1
509374 99509374 1001 86380 86390 1
509452 99509452 1001 86380 86390 1
509427 99509427 1001 86380 86390 1
509317 99509317 1001 86380 86390 1
510079 99510079 1001 86380 86390 1
509968 99509968 1001 86380 86390 1
510575 99510575 1001 86380 86390 1
510668 99510668 1001 86380 86390 1
510540 99510540 1001 86380 86390 1
510647 99510647 1001 86380 86390 1
510660 99510660 1001 86380 86390 1
510716 99510716 1001 86380 86390 1
510470 99510470 1001 86380 86390 1
510365 99510365 1001 86380 86390 1
510120 99510120 1001 86380 86390 1
510263 99510263 1001 86380 86390 1
510254 99510254 1001 86380 86390 1
510846 99510846 1001 86380 86390 1
511492 99511492 1001 86380 86390 1
511402 99511402 1001 86380 86390 1
511395 99511395 1001 86380 86390 1
511549 99511549 1001 86380 86390 1
511209 99511209 1001 86380 86390 1
511268 99511268 1001 86380 86390 1
511294 99511294 1001 86380 86390 1
510934 99510934 1001 86380 86390 1
511077 99511077 1001 86380 86390 1
510939 99510939 1001 86380 86390 1
511555 99511555 1001 86380 86390 1
512279 99512279 1001 86380 86390 1
512111 99512111 1001 86380 86390 1
512088 99512088 1001 86380 86390 1
512168 99512168 1001 86380 86390 1
512104 99512104 1001 86380 86390 1
511927 99511927 1001 86380 86390 1
511775 99511775 1001 86380 86390 1
511855 99511855 1001 86380 86390 1
511834 99511834 1001 86380 86390 1
512559 99512559 1001 86380 86390 1
512431 99512431 1001 86380 86390 1
512511 99512511 1001 86380 86390 1
512555 99512555 1001 86380 86390 1
513114 99513114 1001 86380 86390 1
512636 99512636 1001 86380 86390 1
512637 99512637 1001 86380 86390 1
512769 99512769 1001 86380 86390 1
512705 99512705 1001 86380 86390 1
512720 99512720 1001 86380 86390 1
512748 99512748 1001 86380 86390 1
512699 99512699 1001 86380 86390 1
512725 99512725 1001 86380 86390 1
513384 99513384 1001 86380 86390 1
513215 99513215 1001 86380 86390 1
513361 99513361 1001 86380 86390 1
513220 99513220 1001 86380 86390 1
513301 99513301 1001 86380 86390 1
513317 99513317 1001 86380 86390 1
513983 99513983 1001 86380 86390 1
513906 99513906 1001 86380 86390 1
513842 99513842 1001 86380 86390 1
513933 99513933 1001 86380 86390 1
513966 99513966 1001 86380 86390 1
513863 99513863 1001 86380 86390 1
513737 99513737 1001 86380 86390 1
513770 99513770 1001 86380 86390 1
513796 99513796 1001 86380 86390 1
513719 99513719 1001 86380 86390 1
513529 99513529 1001 86380 86390 1
513442 99513442 1001 86380 86390 1
513534 99513534 1001 86380 86390 1
513602 99513602 1001 86380 86390 1
513552 99513552 1001 86380 86390 1
514199 99514199 1001 86380 86390 1
514201 99514201 1001 86380 86390 1
514076 99514076 1001 86380 86390 1
514821 99514821 1001 86380 86390 1
514808 99514808 1001 86380 86390 1
514764 99514764 1001 86380 86390 1
514574 99514574 1001 86380 86390 1
514643 99514643 1001 86380 86390 1
514467 99514467 1001 86380 86390 1
514456 99514456 1001 86380 86390 1
514422 99514422 1001 86380 86390 1
514258 99514258 1001 86380 86390 1
514893 99514893 1001 86380 86390 1
514972 99514972 1001 86380 86390 1
514237 99514237 1001 86380 86390 1
515052 99515052 1001 86380 86390 1
515061 99515061 1001 86380 86390 1
515613 99515613 1001 86380 86390 1
515326 99515326 1001 86380 86390 1
515257 99515257 1001 86380 86390 1
515242 99515242 1001 86380 86390 1
515761 99515761 1001 86380 86390 1
515710 99515710 1001 86380 86390 1
515480 99515480 1001 86380 86390 1
515816 99515816 1001 86380 86390 1
516401 99516401 1001 86380 86390 1
516228 99516228 1001 86380 86390 1
516104 99516104 1001 86380 86390 1
516187 99516187 1001 86380 86390 1
516060 99516060 1001 86380 86390 1
516023 99516023 1001 86380 86390 1
516024 99516024 1001 86380 86390 1
515949 99515949 1001 86380 86390 1
516082 99516082 1001 86380 86390 1
516665 99516665 1001 86380 86390 1
516601 99516601 1001 86380 86390 1
517205 99517205 1001 86380 86390 1
517206 99517206 1001 86380 86390 1
517258 99517258 1001 86380 86390 1
517046 99517046 1001 86380 86390 1
517114 99517114 1001 86380 86390 1
516946 99516946 1001 86380 86390 1
516986 99516986 1001 86380 86390 1
516827 99516827 1001 86380 86390 1
516894 99516894 1001 86380 86390 1
516831 99516831 1001 86380 86390 1
517425 99517425 1001 86380 86390 1
517529 99517529 1001 86380 86390 1
517492 99517492 1001 86380 86390 1
517364 99517364 1001 86380 86390 1
517520 99517520 1001 86380 86390 1
517996 99517996 1001 86380 86390 1
518153 99518153 1001 86380 86390 1
517881 99517881 1001 86380 86390 1
517869 99517869 1001 86380 86390 1
517766 99517766 1001 86380 86390 1
517811 99517811 1001 86380 86390 1
517597 99517597 1001 86380 86390 1
517588 99517588 1001 86380 86390 1
518307 99518307 1001 86380 86390 1
518862 99518862 1001 86380 86390 1
518827 99518827 1001 86380 86390 1
518843 99518843 1001 86380 86390 1
518601 99518601 1001 86380 86390 1
518627 99518627 1001 86380 86390 1
518694 99518694 1001 86380 86390 1
518670 99518670 1001 86380 86390 1
518728 99518728 1001 86380 86390 1
518780 99518780 1001 86380 86390 1
518586 99518586 1001 86380 86390 1
518626 99518626 1001 86380 86390 1
518399 99518399 1001 86380 86390 1
519134 99519134 1001 86380 86390 1
519044 99519044 1001 86380 86390 1
519674 99519674 1001 86380 86390 1
519649 99519649 1001 86380 86390 1
519638 99519638 1001 86380 86390 1
519693 99519693 1001 86380 86390 1
519758 99519758 1001 86380 86390 1
519642 99519642 1001 86380 86390 1
519772 99519772 1001 86380 86390 1
519200 99519200 1001 86380 86390 1
519395 99519395 1001 86380 86390 1
519967 99519967 1001 86380 86390 1
519855 99519855 1001 86380 86390 1
519961 99519961 1001 86380 86390 1
519845 99519845 1001 86380 86390 1
519848 99519848 1001 86380 86390 1
520617 99520617 1001 86380 86390 1
520310 99520310 1001 86380 86390 1
520313 99520313 1001 86380 86390 1
520340 99520340 1001 86380 86390 1
520090 99520090 1001 86380 86390 1
520211 99520211 1001 86380 86390 1
520810 99520810 1001 86380 86390 1
520759 99520759 1001 86380 86390 1
520673 99520673 1001 86380 86390 1
520765 99520765 1001 86380 86390 1
521329 99521329 1001 86380 86390 1
521408 99521408 1001 86380 86390 1
521347 99521347 1001 86380 86390 1
521272 99521272 1001 86380 86390 1
521120 99521120 1001 86380 86390 1
521221 99521221 1001 86380 86390 1
520868 99520868 1001 86380 86390 1
520883 99520883 1001 86380 86390 1
522091 99522091 1001 86380 86390 1
521881 99521881 1001 86380 86390 1
521882 99521882 1001 86380 86390 1
521974 99521974 1001 86380 86390 1
522052 99522052 1001 86380 86390 1
521939 99521939 1001 86380 86390 1
522046 99522046 1001 86380 86390 1
521853 99521853 1001 86380 86390 1
521792 99521792 1001 86380 86390 1
521870 99521870 1001 86380 86390 1
521761 99521761 1001 86380 86390 1
521774 99521774 1001 86380 86390 1
522439 99522439 1001 86380 86390 1
522312 99522312 1001 86380 86390 1
523043 99523043 1001 86380 86390 1
522979 99522979 1001 86380 86390 1
523119 99523119 1001 86380 86390 1
522928 99522928 1001 86380 86390 1
523087 99523087 1001 86380 86390 1
522987 99522987 1001 86380 86390 1
523027 99523027 1001 86380 86390 1
522816 99522816 1001 86380 86390 1
522765 99522765 1001 86380 86390 1
522563 99522563 1001 86380 86390 1
522615 99522615 1001 86380 86390 1
522565 99522565 1001 86380 86390 1
522581 99522581 1001 86380 86390 1
522582 99522582 1001 86380 86390 1
523248 99523248 1001 86380 86390 1
523171 99523171 1001 86380 86390 1
523189 99523189 1001 86380 86390 1
523126 99523126 1001 86380 86390 1
523757 99523757 1001 86380 86390 1
523862 99523862 1001 86380 86390 1
523546 99523546 1001 86380 86390 1
523634 99523634 1001 86380 86390 1
523544 99523544 1001 86380 86390 1
523429 99523429 1001 86380 86390 1
523407 99523407 1001 86380 86390 1
523447 99523447 1001 86380 86390 1
523330 99523330 1001 86380 86390 1
523513 99523513 1001 86380 86390 1
523462 99523462 1001 86380 86390 1
523475 99523475 1001 86380 86390 1
523440 99523440 1001 86380 86390 1
524128 99524128 1001 86380 86390 1
524027 99524027 1001 86380 86390 1
524054 99524054 1001 86380 86390 1
523980 99523980 1001 86380 86390 1
524656 99524656 1001 86380 86390 1
524710 99524710 1001 86380 86390 1
524691 99524691 1001 86380 86390 1
524615 99524615 1001 86380 86390 1
524474 99524474 1001 86380 86390 1
524346 99524346 1001 86380 86390 1
524336 99524336 1001 86380 86390 1
524315 99524315 1001 86380 86390 1
524839 99524839 1001 86380 86390 1
524957 99524957 1001 86380 86390 1
525486 99525486 1001 86380 86390 1
525506 99525506 1001 86380 86390 1
525293 99525293 1001 86380 86390 1
525148 99525148 1001 86380 86390 1
525063 99525063 1001 86380 86390 1
525025 99525025 1001 86380 86390 1
525776 99525776 1001 86380 86390 1
525598 99525598 1001 86380 86390 1
525664 99525664 1001 86380 86390 1
525629 99525629 1001 86380 86390 1
526347 99526347 1001 86380 86390 1
526297 99526297 1001 86380 86390 1
526395 99526395 1001 86380 86390 1
526406 99526406 1001 86380 86390 1
526063 99526063 1001 86380 86390 1
525885 99525885 1001 86380 86390 1
525898 99525898 1001 86380 86390 1
525914 99525914 1001 86380 86390 1
525941 99525941 1001 86380 86390 1
526514 99526514 1001 86380 86390 1
526516 99526516 1001 86380 86390 1
526596 99526596 1001 86380 86390 1
526585 99526585 1001 86380 86390 1
526612 99526612 1001 86380 86390 1
527206 99527206 1001 86380 86390 1
527208 99527208 1001 86380 86390 1
527238 99527238 1001 86380 86390 1
527020 99527020 1001 86380 86390 1
526943 99526943 1001 86380 86390 1
526879 99526879 1001 86380 86390 1
526973 99526973 1001 86380 86390 1
526977 99526977 1001 86380 86390 1
526711 99526711 1001 86380 86390 1
527416 99527416 1001 86380 86390 1
528044 99528044 1001 86380 86390 1
528035 99528035 1001 86380 86390 1
527822 99527822 1001 86380 86390 1
527680 99527680 1001 86380 86390 1
527747 99527747 1001 86380 86390 1
527735 99527735 1001 86380 86390 1
527812 99527812 1001 86380 86390 1
527788 99527788 1001 86380 86390 1
527494 99527494 1001 86380 86390 1
527526 99527526 1001 86380 86390 1
527616 99527616 1001 86380 86390 1
527578 99527578 1001 86380 86390 1
527631 99527631 1001 86380 86390 1
527531 99527531 1001 86380 86390 1
528163 99528163 1001 86380 86390 1
528235 99528235 1001 86380 86390 1
528158 99528158 1001 86380 86390 1
528108 99528108 1001 86380 86390 1
528148 99528148 1001 86380 86390 1
528790 99528790 1001 86380 86390 1
528741 99528741 1001 86380 86390 1
528730 99528730 1001 86380 86390 1
528719 99528719 1001 86380 86390 1
528720 99528720 1001 86380 86390 1
528759 99528759 1001 86380 86390 1
528492 99528492 1001 86380 86390 1
528635 99528635 1001 86380 86390 1
528523 99528523 1001 86380 86390 1
528576 99528576 1001 86380 86390 1
528591 99528591 1001 86380 86390 1
528984 99528984 1001 86380 86390 1
529535 99529535 1001 86380 86390 1
529618 99529618 1001 86380 86390 1
529647 99529647 1001 86380 86390 1
529635 99529635 1001 86380 86390 1
529675 99529675 1001 86380 86390 1
529448 99529448 1001 86380 86390 1
529360 99529360 1001 86380 86390 1
529417 99529417 1001 86380 86390 1
529174 99529174 1001 86380 86390 1
529122 99529122 1001 86380 86390 1
529116 99529116 1001 86380 86390 1
529299 99529299 1001 86380 86390 1
529823 99529823 1001 86380 86390 1
529737 99529737 1001 86380 86390 1
530412 99530412 1001 86380 86390 1
530434 99530434 1001 86380 86390 1
530488 99530488 1001 86380 86390 1
530169 99530169 1001 86380 86390 1
530277 99530277 1001 86380 86390 1
530150 99530150 1001 86380 86390 1
530267 99530267 1001 86380 86390 1
530094 99530094 1001 86380 86390 1
529994 99529994 1001 86380 86390 1
530593 99530593 1001 86380 86390 1
530652 99530652 1001 86380 86390 1
531227 99531227 1001 86380 86390 1
531254 99531254 1001 86380 86390 1
531269 99531269 1001 86380 86390 1
531302 99531302 1001 86380 86390 1
531078 99531078 1001 86380 86390 1
531130 99531130 1001 86380 86390 1
530931 99530931 1001 86380 86390 1
531534 99531534 1001 86380 86390 1
531401 99531401 1001 86380 86390 1
532027 99532027 1001 86380 86390 1
532066 99532066 1001 86380 86390 1
532120 99532120 1001 86380 86390 1
532159 99532159 1001 86380 86390 1
532100 99532100 1001 86380 86390 1
532023 99532023 1001 86380 86390 1
532036 99532036 1001 86380 86390 1
531803 99531803 1001 86380 86390 1
531616 99531616 1001 86380 86390 1
531749 99531749 1001 86380 86390 1
532249 99532249 1001 86380 86390 1
532408 99532408 1001 86380 86390 1
532986 99532986 1001 86380 86390 1
532989 99532989 1001 86380 86390 1
532967 99532967 1001 86380 86390 1
532801 99532801 1001 86380 86390 1
532743 99532743 1001 86380 86390 1
532543 99532543 1001 86380 86390 1
532466 99532466 1001 86380 86390 1
532519 99532519 1001 86380 86390 1
532536 99532536 1001 86380 86390 1
532432 99532432 1001 86380 86390 1
532550 99532550 1001 86380 86390 1
533829 99533829 1001 86380 86390 1
533686 99533686 1001 86380 86390 1
533486 99533486 1001 86380 86390 1
533448 99533448 1001 86380 86390 1
533531 99533531 1001 86380 86390 1
533571 99533571 1001 86380 86390 1
533482 99533482 1001 86380 86390 1
533265 99533265 1001 86380 86390 1
533403 99533403 1001 86380 86390 1
533314 99533314 1001 86380 86390 1
533901 99533901 1001 86380 86390 1
533944 99533944 1001 86380 86390 1
534530 99534530 1001 86380 86390 1
534650 99534650 1001 86380 86390 1
534574 99534574 1001 86380 86390 1
534440 99534440 1001 86380 86390 1
534444 99534444 1001 86380 86390 1
534385 99534385 1001 86380 86390 1
534236 99534236 1001 86380 86390 1
534270 99534270 1001 86380 86390 1
534774 99534774 1001 86380 86390 1
534762 99534762 1001 86380 86390 1
534777 99534777 1001 86380 86390 1
534754 99534754 1001 86380 86390 1
535149 99535149 1001 86380 86390 1
535203 99535203 1001 86380 86390 1
535204 99535204 1001 86380 86390 1
535127 99535127 1001 86380 86390 1
535117 99535117 1001 86380 86390 1
534891 99534891 1001 86380 86390 1
535049 99535049 1001 86380 86390 1
534933 99534933 1001 86380 86390 1
535665 99535665 1001 86380 86390 1
535643 99535643 1001 86380 86390 1
535566 99535566 1001 86380 86390 1
536173 99536173 1001 86380 86390 1
536324 99536324 1001 86380 86390 1
536030 99536030 1001 86380 86390 1
536089 99536089 1001 86380 86390 1
535767 99535767 1001 86380 86390 1
535815 99535815 1001 86380 86390 1
536425 99536425 1001 86380 86390 1
536982 99536982 1001 86380 86390 1
537043 99537043 1001 86380 86390 1
536893 99536893 1001 86380 86390 1
536842 99536842 1001 86380 86390 1
536858 99536858 1001 86380 86390 1
536848 99536848 1001 86380 86390 1
536875 99536875 1001 86380 86390 1
536608 99536608 1001 86380 86390 1
536725 99536725 1001 86380 86390 1
536713 99536713 1001 86380 86390 1
536600 99536600 1001 86380 86390 1
536717 99536717 1001 86380 86390 1
536602 99536602 1001 86380 86390 1
537330 99537330 1001 86380 86390 1
537227 99537227 1001 86380 86390 1
537345 99537345 1001 86380 86390 1
537169 99537169 1001 86380 86390 1
537235 99537235 1001 86380 86390 1
537956 99537956 1001 86380 86390 1
537975 99537975 1001 86380 86390 1
537634 99537634 1001 86380 86390 1
537510 99537510 1001 86380 86390 1
537435 99537435 1001 86380 86390 1
537998 99537998 1001 86380 86390 1
538130 99538130 1001 86380 86390 1
538169 99538169 1001 86380 86390 1
538182 99538182 1001 86380 86390 1
538119 99538119 1001 86380 86390 1
538742 99538742 1001 86380 86390 1
538680 99538680 1001 86380 86390 1
538543 99538543 1001 86380 86390 1
538285 99538285 1001 86380 86390 1
538878 99538878 1001 86380 86390 1
538957 99538957 1001 86380 86390 1
538975 99538975 1001 86380 86390 1
538950 99538950 1001 86380 86390 1
539609 99539609 1001 86380 86390 1
539481 99539481 1001 86380 86390 1
539444 99539444 1001 86380 86390 1
539562 99539562 1001 86380 86390 1
539332 99539332 1001 86380 86390 1
539308 99539308 1001 86380 86390 1
539334 99539334 1001 86380 86390 1
539076 99539076 1001 86380 86390 1
539811 99539811 1001 86380 86390 1
539686 99539686 1001 86380 86390 1
539815 99539815 1001 86380 86390 1
539740 99539740 1001 86380 86390 1
540447 99540447 1001 86380 86390 1
540462 99540462 1001 86380 86390 1
540338 99540338 1001 86380 86390 1
540135 99540135 1001 86380 86390 1
540177 99540177 1001 86380 86390 1
540220 99540220 1001 86380 86390 1
540092 99540092 1001 86380 86390 1
540157 99540157 1001 86380 86390 1
539937 99539937 1001 86380 86390 1
540015 99540015 1001 86380 86390 1
539868 99539868 1001 86380 86390 1
540584 99540584 1001 86380 86390 1
540549 99540549 1001 86380 86390 1
541193 99541193 1001 86380 86390 1
541262 99541262 1001 86380 86390 1
541104 99541104 1001 86380 86390 1
541138 99541138 1001 86380 86390 1
540906 99540906 1001 86380 86390 1
540972 99540972 1001 86380 86390 1
540947 99540947 1001 86380 86390 1
540737 99540737 1001 86380 86390 1
540806 99540806 1001 86380 86390 1
540769 99540769 1001 86380 86390 1
540678 99540678 1001 86380 86390 1
540706 99540706 1001 86380 86390 1
540879 99540879 1001 86380 86390 1
541435 99541435 1001 86380 86390 1
541387 99541387 1001 86380 86390 1
541453 99541453 1001 86380 86390 1
541965 99541965 1001 86380 86390 1
542118 99542118 1001 86380 86390 1
541943 99541943 1001 86380 86390 1
541773 99541773 1001 86380 86390 1
541907 99541907 1001 86380 86390 1
541628 99541628 1001 86380 86390 1
541599 99541599 1001 86380 86390 1
541612 99541612 1001 86380 86390 1
542274 99542274 1001 86380 86390 1
542146 99542146 1001 86380 86390 1
542319 99542319 1001 86380 86390 1
542245 99542245 1001 86380 86390 1
542752 99542752 1001 86380 86390 1
542740 99542740 1001 86380 86390 1
542704 99542704 1001 86380 86390 1
542553 99542553 1001 86380 86390 1
542368 99542368 1001 86380 86390 1
542461 99542461 1001 86380 86390 1
542489 99542489 1001 86380 86390 1
542515 99542515 1001 86380 86390 1
543104 99543104 1001 86380 86390 1
543133 99543133 1001 86380 86390 1
543095 99543095 1001 86380 86390 1
542952 99542952 1001 86380 86390 1
543711 99543711 1001 86380 86390 1
543623 99543623 1001 86380 86390 1
543678 99543678 1001 86380 86390 1
543439 99543439 1001 86380 86390 1
543471 99543471 1001 86380 86390 1
543551 99543551 1001 86380 86390 1
543383 99543383 1001 86380 86390 1
543247 99543247 1001 86380 86390 1
543288 99543288 1001 86380 86390 1
543172 99543172 1001 86380 86390 1
543933 99543933 1001 86380 86390 1
543974 99543974 1001 86380 86390 1
544395 99544395 1001 86380 86390 1
544551 99544551 1001 86380 86390 1
544503 99544503 1001 86380 86390 1
544530 99544530 1001 86380 86390 1
544584 99544584 1001 86380 86390 1
544252 99544252 1001 86380 86390 1
544228 99544228 1001 86380 86390 1
544386 99544386 1001 86380 86390 1
544192 99544192 1001 86380 86390 1
544259 99544259 1001 86380 86390 1
544339 99544339 1001 86380 86390 1
544378 99544378 1001 86380 86390 1
544005 99544005 1001 86380 86390 1
544137 99544137 1001 86380 86390 1
544157 99544157 1001 86380 86390 1
544640 99544640 1001 86380 86390 1
544607 99544607 1001 86380 86390 1
434291 376 1001 21840 22377 1
506221 1110 1002 69643 71158 1
531402 1065 1002 57840 66627 1
400166 99400166 1001 86380 86390 1
400293 99400293 1001 86380 86390 1
400233 99400233 1001 86380 86390 1
400654 99400654 1001 86380 86390 1
400936 99400936 1001 86380 86390 1
401089 99401089 1001 86380 86390 1
401354 99401354 1001 86380 86390 1
401449 99401449 1001 86380 86390 1
401642 99401642 1001 86380 86390 1
401881 99401881 1001 86380 86390 1
401836 99401836 1001 86380 86390 1
402218 99402218 1001 86380 86390 1
402250 99402250 1001 86380 86390 1
402208 99402208 1001 86380 86390 1
402524 99402524 1001 86380 86390 1
402683 99402683 1001 86380 86390 1
402662 99402662 1001 86380 86390 1
402740 99402740 1001 86380 86390 1
402696 99402696 1001 86380 86390 1
402965 99402965 1001 86380 86390 1
403176 99403176 1001 86380 86390 1
403225 99403225 1001 86380 86390 1
403306 99403306 1001 86380 86390 1
403380 99403380 1001 86380 86390 1
403440 99403440 1001 86380 86390 1
403581 99403581 1001 86380 86390 1
403602 99403602 1001 86380 86390 1
403537 99403537 1001 86380 86390 1
403886 99403886 1001 86380 86390 1
403906 99403906 1001 86380 86390 1
404011 99404011 1001 86380 86390 1
404231 99404231 1001 86380 86390 1
404319 99404319 1001 86380 86390 1
404466 99404466 1001 86380 86390 1
404504 99404504 1001 86380 86390 1
404539 99404539 1001 86380 86390 1
404826 99404826 1001 86380 86390 1
404918 99404918 1001 86380 86390 1
405000 99405000 1001 86380 86390 1
404983 99404983 1001 86380 86390 1
405104 99405104 1001 86380 86390 1
405279 99405279 1001 86380 86390 1
405294 99405294 1001 86380 86390 1
405224 99405224 1001 86380 86390 1
405399 99405399 1001 86380 86390 1
405483 99405483 1001 86380 86390 1
405456 99405456 1001 86380 86390 1
405494 99405494 1001 86380 86390 1
405479 99405479 1001 86380 86390 1
405728 99405728 1001 86380 86390 1
405736 99405736 1001 86380 86390 1
406127 99406127 1001 86380 86390 1
406242 99406242 1001 86380 86390 1
406233 99406233 1001 86380 86390 1
406343 99406343 1001 86380 86390 1
406715 99406715 1001 86380 86390 1
407018 99407018 1001 86380 86390 1
407019 99407019 1001 86380 86390 1
406964 99406964 1001 86380 86390 1
407244 99407244 1001 86380 86390 1
407218 99407218 1001 86380 86390 1
407264 99407264 1001 86380 86390 1
407406 99407406 1001 86380 86390 1
407358 99407358 1001 86380 86390 1
407783 99407783 1001 86380 86390 1
407816 99407816 1001 86380 86390 1
407971 99407971 1001 86380 86390 1
408006 99408006 1001 86380 86390 1
408270 99408270 1001 86380 86390 1
408320 99408320 1001 86380 86390 1
408642 99408642 1001 86380 86390 1
408729 99408729 1001 86380 86390 1
408918 99408918 1001 86380 86390 1
408886 99408886 1001 86380 86390 1
408921 99408921 1001 86380 86390 1
409221 99409221 1001 86380 86390 1
409703 99409703 1001 86380 86390 1
409726 99409726 1001 86380 86390 1
409754 99409754 1001 86380 86390 1
409941 99409941 1001 86380 86390 1
410219 99410219 1001 86380 86390 1
410113 99410113 1001 86380 86390 1
410247 99410247 1001 86380 86390 1
410484 99410484 1001 86380 86390 1
410545 99410545 1001 86380 86390 1
410657 99410657 1001 86380 86390 1
410865 99410865 1001 86380 86390 1
411009 99411009 1001 86380 86390 1
411098 99411098 1001 86380 86390 1
411149 99411149 1001 86380 86390 1
411284 99411284 1001 86380 86390 1
411298 99411298 1001 86380 86390 1
411354 99411354 1001 86380 86390 1
411622 99411622 1001 86380 86390 1
412248 99412248 1001 86380 86390 1
413400 99413400 1001 86380 86390 1
413475 99413475 1001 86380 86390 1
413340 99413340 1001 86380 86390 1
413303 99413303 1001 86380 86390 1
413462 99413462 1001 86380 86390 1
413360 99413360 1001 86380 86390 1
413563 99413563 1001 86380 86390 1
412907 99412907 1001 86380 86390 1
412958 99412958 1001 86380 86390 1
413810 99413810 1001 86380 86390 1
413703 99413703 1001 86380 86390 1
413957 99413957 1001 86380 86390 1
415144 99415144 1001 86380 86390 1
415275 99415275 1001 86380 86390 1
415071 99415071 1001 86380 86390 1
415020 99415020 1001 86380 86390 1
415307 99415307 1001 86380 86390 1
414853 99414853 1001 86380 86390 1
414161 99414161 1001 86380 86390 1
414296 99414296 1001 86380 86390 1
414187 99414187 1001 86380 86390 1
414255 99414255 1001 86380 86390 1
414305 99414305 1001 86380 86390 1
414220 99414220 1001 86380 86390 1
416444 99416444 1001 86380 86390 1
416555 99416555 1001 86380 86390 1
416534 99416534 1001 86380 86390 1
416054 99416054 1001 86380 86390 1
415915 99415915 1001 86380 86390 1
417236 99417236 1001 86380 86390 1
417238 99417238 1001 86380 86390 1
417222 99417222 1001 86380 86390 1
417130 99417130 1001 86380 86390 1
417277 99417277 1001 86380 86390 1
417252 99417252 1001 86380 86390 1
417552 99417552 1001 86380 86390 1
417495 99417495 1001 86380 86390 1
418107 99418107 1001 86380 86390 1
418209 99418209 1001 86380 86390 1
418172 99418172 1001 86380 86390 1
417870 99417870 1001 86380 86390 1
417849 99417849 1001 86380 86390 1
418826 99418826 1001 86380 86390 1
419056 99419056 1001 86380 86390 1
419714 99419714 1001 86380 86390 1
419593 99419593 1001 86380 86390 1
419322 99419322 1001 86380 86390 1
419546 99419546 1001 86380 86390 1
419215 99419215 1001 86380 86390 1
419220 99419220 1001 86380 86390 1
420718 99420718 1001 86380 86390 1
420698 99420698 1001 86380 86390 1
420781 99420781 1001 86380 86390 1
421871 99421871 1001 86380 86390 1
421781 99421781 1001 86380 86390 1
421361 99421361 1001 86380 86390 1
421473 99421473 1001 86380 86390 1
421366 99421366 1001 86380 86390 1
421634 99421634 1001 86380 86390 1
420961 99420961 1001 86380 86390 1
421011 99421011 1001 86380 86390 1
420967 99420967 1001 86380 86390 1
420899 99420899 1001 86380 86390 1
422409 99422409 1001 86380 86390 1
422490 99422490 1001 86380 86390 1
422160 99422160 1001 86380 86390 1
423601 99423601 1001 86380 86390 1
423636 99423636 1001 86380 86390 1
423733 99423733 1001 86380 86390 1
423127 99423127 1001 86380 86390 1
423110 99423110 1001 86380 86390 1
423009 99423009 1001 86380 86390 1
423039 99423039 1001 86380 86390 1
422952 99422952 1001 86380 86390 1
422773 99422773 1001 86380 86390 1
422834 99422834 1001 86380 86390 1
423794 99423794 1001 86380 86390 1
423987 99423987 1001 86380 86390 1
423951 99423951 1001 86380 86390 1
424089 99424089 1001 86380 86390 1
425150 99425150 1001 86380 86390 1
425040 99425040 1001 86380 86390 1
425118 99425118 1001 86380 86390 1
425242 99425242 1001 86380 86390 1
425361 99425361 1001 86380 86390 1
424982 99424982 1001 86380 86390 1
424727 99424727 1001 86380 86390 1
424296 99424296 1001 86380 86390 1
424474 99424474 1001 86380 86390 1
425705 99425705 1001 86380 86390 1
427073 99427073 1001 86380 86390 1
426713 99426713 1001 86380 86390 1
427111 99427111 1001 86380 86390 1
427116 99427116 1001 86380 86390 1
426942 99426942 1001 86380 86390 1
426406 99426406 1001 86380 86390 1
426457 99426457 1001 86380 86390 1
426587 99426587 1001 86380 86390 1
426591 99426591 1001 86380 86390 1
426662 99426662 1001 86380 86390 1
426243 99426243 1001 86380 86390 1
425987 99425987 1001 86380 86390 1
426257 99426257 1001 86380 86390 1
425979 99425979 1001 86380 86390 1
427466 99427466 1001 86380 86390 1
427311 99427311 1001 86380 86390 1
427528 99427528 1001 86380 86390 1
428438 99428438 1001 86380 86390 1
428065 99428065 1001 86380 86390 1
428337 99428337 1001 86380 86390 1
427579 99427579 1001 86380 86390 1
427657 99427657 1001 86380 86390 1
427759 99427759 1001 86380 86390 1
427571 99427571 1001 86380 86390 1
428782 99428782 1001 86380 86390 1
428811 99428811 1001 86380 86390 1
428898 99428898 1001 86380 86390 1
428904 99428904 1001 86380 86390 1
430247 99430247 1001 86380 86390 1
430126 99430126 1001 86380 86390 1
430266 99430266 1001 86380 86390 1
429573 99429573 1001 86380 86390 1
429820 99429820 1001 86380 86390 1
429554 99429554 1001 86380 86390 1
429530 99429530 1001 86380 86390 1
429289 99429289 1001 86380 86390 1
430744 99430744 1001 86380 86390 1
431738 99431738 1001 86380 86390 1
431794 99431794 1001 86380 86390 1
431698 99431698 1001 86380 86390 1
432013 99432013 1001 86380 86390 1
431926 99431926 1001 86380 86390 1
432031 99432031 1001 86380 86390 1
431266 99431266 1001 86380 86390 1
431386 99431386 1001 86380 86390 1
431512 99431512 1001 86380 86390 1
431171 99431171 1001 86380 86390 1
432151 99432151 1001 86380 86390 1
432421 99432421 1001 86380 86390 1
432195 99432195 1001 86380 86390 1
432319 99432319 1001 86380 86390 1
433400 99433400 1001 86380 86390 1
433269 99433269 1001 86380 86390 1
433046 99433046 1001 86380 86390 1
432578 99432578 1001 86380 86390 1
432783 99432783 1001 86380 86390 1
433786 99433786 1001 86380 86390 1
433841 99433841 1001 86380 86390 1
435112 99435112 1001 86380 86390 1
435066 99435066 1001 86380 86390 1
435153 99435153 1001 86380 86390 1
434896 99434896 1001 86380 86390 1
434897 99434897 1001 86380 86390 1
434976 99434976 1001 86380 86390 1
434751 99434751 1001 86380 86390 1
434656 99434656 1001 86380 86390 1
434314 99434314 1001 86380 86390 1
434266 99434266 1001 86380 86390 1
434327 99434327 1001 86380 86390 1
434477 99434477 1001 86380 86390 1
434559 99434559 1001 86380 86390 1
435553 99435553 1001 86380 86390 1
435495 99435495 1001 86380 86390 1
435785 99435785 1001 86380 86390 1
436815 99436815 1001 86380 86390 1
436847 99436847 1001 86380 86390 1
437134 99437134 1001 86380 86390 1
436779 99436779 1001 86380 86390 1
436422 99436422 1001 86380 86390 1
436730 99436730 1001 86380 86390 1
436594 99436594 1001 86380 86390 1
436669 99436669 1001 86380 86390 1
436720 99436720 1001 86380 86390 1
436679 99436679 1001 86380 86390 1
436381 99436381 1001 86380 86390 1
436026 99436026 1001 86380 86390 1
436210 99436210 1001 86380 86390 1
300089 99300089 1001 86380 86390 1
300067 99300067 1001 86380 86390 1
300627 99300627 1001 86380 86390 1
300646 99300646 1001 86380 86390 1
300499 99300499 1001 86380 86390 1
300435 99300435 1001 86380 86390 1
300320 99300320 1001 86380 86390 1
300515 99300515 1001 86380 86390 1
300213 99300213 1001 86380 86390 1
300175 99300175 1001 86380 86390 1
300221 99300221 1001 86380 86390 1
300222 99300222 1001 86380 86390 1
300819 99300819 1001 86380 86390 1
300838 99300838 1001 86380 86390 1
300736 99300736 1001 86380 86390 1
301413 99301413 1001 86380 86390 1
301445 99301445 1001 86380 86390 1
301396 99301396 1001 86380 86390 1
301488 99301488 1001 86380 86390 1
301246 99301246 1001 86380 86390 1
301320 99301320 1001 86380 86390 1
301283 99301283 1001 86380 86390 1
301064 99301064 1001 86380 86390 1
301039 99301039 1001 86380 86390 1
301112 99301112 1001 86380 86390 1
300945 99300945 1001 86380 86390 1
301632 99301632 1001 86380 86390 1
302317 99302317 1001 86380 86390 1
302281 99302281 1001 86380 86390 1
302274 99302274 1001 86380 86390 1
302199 99302199 1001 86380 86390 1
302037 99302037 1001 86380 86390 1
302130 99302130 1001 86380 86390 1
302014 99302014 1001 86380 86390 1
302171 99302171 1001 86380 86390 1
302133 99302133 1001 86380 86390 1
301887 99301887 1001 86380 86390 1
302404 99302404 1001 86380 86390 1
302575 99302575 1001 86380 86390 1
302511 99302511 1001 86380 86390 1
302385 99302385 1001 86380 86390 1
302477 99302477 1001 86380 86390 1
303177 99303177 1001 86380 86390 1
303101 99303101 1001 86380 86390 1
303089 99303089 1001 86380 86390 1
302992 99302992 1001 86380 86390 1
302942 99302942 1001 86380 86390 1
302918 99302918 1001 86380 86390 1
302882 99302882 1001 86380 86390 1
302857 99302857 1001 86380 86390 1
302763 99302763 1001 86380 86390 1
303219 99303219 1001 86380 86390 1
303246 99303246 1001 86380 86390 1
303366 99303366 1001 86380 86390 1
303355 99303355 1001 86380 86390 1
303214 99303214 1001 86380 86390 1
303984 99303984 1001 86380 86390 1
303842 99303842 1001 86380 86390 1
303936 99303936 1001 86380 86390 1
303937 99303937 1001 86380 86390 1
303889 99303889 1001 86380 86390 1
303701 99303701 1001 86380 86390 1
303689 99303689 1001 86380 86390 1
303626 99303626 1001 86380 86390 1
303667 99303667 1001 86380 86390 1
303694 99303694 1001 86380 86390 1
303632 99303632 1001 86380 86390 1
303506 99303506 1001 86380 86390 1
303558 99303558 1001 86380 86390 1
303587 99303587 1001 86380 86390 1
303551 99303551 1001 86380 86390 1
303592 99303592 1001 86380 86390 1
303489 99303489 1001 86380 86390 1
303413 99303413 1001 86380 86390 1
304208 99304208 1001 86380 86390 1
304859 99304859 1001 86380 86390 1
304774 99304774 1001 86380 86390 1
304842 99304842 1001 86380 86390 1
304703 99304703 1001 86380 86390 1
304524 99304524 1001 86380 86390 1
304462 99304462 1001 86380 86390 1
304280 99304280 1001 86380 86390 1
304411 99304411 1001 86380 86390 1
304973 99304973 1001 86380 86390 1
304447 99304447 1001 86380 86390 1
305028 99305028 1001 86380 86390 1
304940 99304940 1001 86380 86390 1
304919 99304919 1001 86380 86390 1
305363 99305363 1001 86380 86390 1
305390 99305390 1001 86380 86390 1
305470 99305470 1001 86380 86390 1
305305 99305305 1001 86380 86390 1
305426 99305426 1001 86380 86390 1
305401 99305401 1001 86380 86390 1
305260 99305260 1001 86380 86390 1
305145 99305145 1001 86380 86390 1
305069 99305069 1001 86380 86390 1
305152 99305152 1001 86380 86390 1
500010 99500010 1001 86380 86390 1
500019 99500019 1001 86380 86390 1
500780 99500780 1001 86380 86390 1
500771 99500771 1001 86380 86390 1
500493 99500493 1001 86380 86390 1
500553 99500553 1001 86380 86390 1
500363 99500363 1001 86380 86390 1
500389 99500389 1001 86380 86390 1
500210 99500210 1001 86380 86390 1
500818 99500818 1001 86380 86390 1
501488 99501488 1001 86380 86390 1
501555 99501555 1001 86380 86390 1
501618 99501618 1001 86380 86390 1
501548 99501548 1001 86380 86390 1
501346 99501346 1001 86380 86390 1
501299 99501299 1001 86380 86390 1
501420 99501420 1001 86380 86390 1
501148 99501148 1001 86380 86390 1
501084 99501084 1001 86380 86390 1
501191 99501191 1001 86380 86390 1
501101 99501101 1001 86380 86390 1
501090 99501090 1001 86380 86390 1
501118 99501118 1001 86380 86390 1
501082 99501082 1001 86380 86390 1
501186 99501186 1001 86380 86390 1
501754 99501754 1001 86380 86390 1
501819 99501819 1001 86380 86390 1
501652 99501652 1001 86380 86390 1
501436 99501436 1001 86380 86390 1
501772 99501772 1001 86380 86390 1
501670 99501670 1001 86380 86390 1
501647 99501647 1001 86380 86390 1
502445 99502445 1001 86380 86390 1
502082 99502082 1001 86380 86390 1
502244 99502244 1001 86380 86390 1
502232 99502232 1001 86380 86390 1
502091 99502091 1001 86380 86390 1
501962 99501962 1001 86380 86390 1
501924 99501924 1001 86380 86390 1
501938 99501938 1001 86380 86390 1
501919 99501919 1001 86380 86390 1
502024 99502024 1001 86380 86390 1
501895 99501895 1001 86380 86390 1
502025 99502025 1001 86380 86390 1
502639 99502639 1001 86380 86390 1
502642 99502642 1001 86380 86390 1
502931 99502931 1001 86380 86390 1
502892 99502892 1001 86380 86390 1
502947 99502947 1001 86380 86390 1
502898 99502898 1001 86380 86390 1
502963 99502963 1001 86380 86390 1
502819 99502819 1001 86380 86390 1
502755 99502755 1001 86380 86390 1
503367 99503367 1001 86380 86390 1
503457 99503457 1001 86380 86390 1
503474 99503474 1001 86380 86390 1
503431 99503431 1001 86380 86390 1
504035 99504035 1001 86380 86390 1
504063 99504063 1001 86380 86390 1
503960 99503960 1001 86380 86390 1
504038 99504038 1001 86380 86390 1
503902 99503902 1001 86380 86390 1
503549 99503549 1001 86380 86390 1
503615 99503615 1001 86380 86390 1
503590 99503590 1001 86380 86390 1
503605 99503605 1001 86380 86390 1
504133 99504133 1001 86380 86390 1
504289 99504289 1001 86380 86390 1
504226 99504226 1001 86380 86390 1
504253 99504253 1001 86380 86390 1
504231 99504231 1001 86380 86390 1
504777 99504777 1001 86380 86390 1
504867 99504867 1001 86380 86390 1
504855 99504855 1001 86380 86390 1
504793 99504793 1001 86380 86390 1
504918 99504918 1001 86380 86390 1
504542 99504542 1001 86380 86390 1
504620 99504620 1001 86380 86390 1
504660 99504660 1001 86380 86390 1
504391 99504391 1001 86380 86390 1
504444 99504444 1001 86380 86390 1
504526 99504526 1001 86380 86390 1
504346 99504346 1001 86380 86390 1
505131 99505131 1001 86380 86390 1
505093 99505093 1001 86380 86390 1
505707 99505707 1001 86380 86390 1
505567 99505567 1001 86380 86390 1
505632 99505632 1001 86380 86390 1
505586 99505586 1001 86380 86390 1
505677 99505677 1001 86380 86390 1
505386 99505386 1001 86380 86390 1
505455 99505455 1001 86380 86390 1
505417 99505417 1001 86380 86390 1
505366 99505366 1001 86380 86390 1
505180 99505180 1001 86380 86390 1
505274 99505274 1001 86380 86390 1
505158 99505158 1001 86380 86390 1
505237 99505237 1001 86380 86390 1
505263 99505263 1001 86380 86390 1
505806 99505806 1001 86380 86390 1
505920 99505920 1001 86380 86390 1
506481 99506481 1001 86380 86390 1
506533 99506533 1001 86380 86390 1
506431 99506431 1001 86380 86390 1
506538 99506538 1001 86380 86390 1
506270 99506270 1001 86380 86390 1
506066 99506066 1001 86380 86390 1
506166 99506166 1001 86380 86390 1
506089 99506089 1001 86380 86390 1
506778 99506778 1001 86380 86390 1
506730 99506730 1001 86380 86390 1
507393 99507393 1001 86380 86390 1
507375 99507375 1001 86380 86390 1
507379 99507379 1001 86380 86390 1
507280 99507280 1001 86380 86390 1
507358 99507358 1001 86380 86390 1
507155 99507155 1001 86380 86390 1
507119 99507119 1001 86380 86390 1
507135 99507135 1001 86380 86390 1
507045 99507045 1001 86380 86390 1
507177 99507177 1001 86380 86390 1
506892 99506892 1001 86380 86390 1
506847 99506847 1001 86380 86390 1
506977 99506977 1001 86380 86390 1
506864 99506864 1001 86380 86390 1
507575 99507575 1001 86380 86390 1
507611 99507611 1001 86380 86390 1
508147 99508147 1001 86380 86390 1
508160 99508160 1001 86380 86390 1
507901 99507901 1001 86380 86390 1
507927 99507927 1001 86380 86390 1
507902 99507902 1001 86380 86390 1
507841 99507841 1001 86380 86390 1
507900 99507900 1001 86380 86390 1
507675 99507675 1001 86380 86390 1
507780 99507780 1001 86380 86390 1
507795 99507795 1001 86380 86390 1
508414 99508414 1001 86380 86390 1
508337 99508337 1001 86380 86390 1
508288 99508288 1001 86380 86390 1
508432 99508432 1001 86380 86390 1
508281 99508281 1001 86380 86390 1
509074 99509074 1001 86380 86390 1
508948 99508948 1001 86380 86390 1
509029 99509029 1001 86380 86390 1
508978 99508978 1001 86380 86390 1
508880 99508880 1001 86380 86390 1
508985 99508985 1001 86380 86390 1
508686 99508686 1001 86380 86390 1
508649 99508649 1001 86380 86390 1
508626 99508626 1001 86380 86390 1
508579 99508579 1001 86380 86390 1
508516 99508516 1001 86380 86390 1
508647 99508647 1001 86380 86390 1
509138 99509138 1001 86380 86390 1
509145 99509145 1001 86380 86390 1
509774 99509774 1001 86380 86390 1
509788 99509788 1001 86380 86390 1
509764 99509764 1001 86380 86390 1
509765 99509765 1001 86380 86390 1
509797 99509797 1001 86380 86390 1
509685 99509685 1001 86380 86390 1
509584 99509584 1001 86380 86390 1
509462 99509462 1001 86380 86390 1
509454 99509454 1001 86380 86390 1
509472 99509472 1001 86380 86390 1
509473 99509473 1001 86380 86390 1
509964 99509964 1001 86380 86390 1
510012 99510012 1001 86380 86390 1
510624 99510624 1001 86380 86390 1
510574 99510574 1001 86380 86390 1
510631 99510631 1001 86380 86390 1
510607 99510607 1001 86380 86390 1
510473 99510473 1001 86380 86390 1
510477 99510477 1001 86380 86390 1
510362 99510362 1001 86380 86390 1
510454 99510454 1001 86380 86390 1
510520 99510520 1001 86380 86390 1
510456 99510456 1001 86380 86390 1
510197 99510197 1001 86380 86390 1
510173 99510173 1001 86380 86390 1
510122 99510122 1001 86380 86390 1
510776 99510776 1001 86380 86390 1
510842 99510842 1001 86380 86390 1
510888 99510888 1001 86380 86390 1
510733 99510733 1001 86380 86390 1
510735 99510735 1001 86380 86390 1
510866 99510866 1001 86380 86390 1
511428 99511428 1001 86380 86390 1
511348 99511348 1001 86380 86390 1
511297 99511297 1001 86380 86390 1
511310 99511310 1001 86380 86390 1
511272 99511272 1001 86380 86390 1
511324 99511324 1001 86380 86390 1
511276 99511276 1001 86380 86390 1
511345 99511345 1001 86380 86390 1
511128 99511128 1001 86380 86390 1
511131 99511131 1001 86380 86390 1
510955 99510955 1001 86380 86390 1
510982 99510982 1001 86380 86390 1
511651 99511651 1001 86380 86390 1
512306 99512306 1001 86380 86390 1
512281 99512281 1001 86380 86390 1
512210 99512210 1001 86380 86390 1
512314 99512314 1001 86380 86390 1
512086 99512086 1001 86380 86390 1
512027 99512027 1001 86380 86390 1
511784 99511784 1001 86380 86390 1
511785 99511785 1001 86380 86390 1
511786 99511786 1001 86380 86390 1
511840 99511840 1001 86380 86390 1
511835 99511835 1001 86380 86390 1
512442 99512442 1001 86380 86390 1
513052 99513052 1001 86380 86390 1
513108 99513108 1001 86380 86390 1
513076 99513076 1001 86380 86390 1
512965 99512965 1001 86380 86390 1
512970 99512970 1001 86380 86390 1
512742 99512742 1001 86380 86390 1
512692 99512692 1001 86380 86390 1
513348 99513348 1001 86380 86390 1
513315 99513315 1001 86380 86390 1
514000 99514000 1001 86380 86390 1
513924 99513924 1001 86380 86390 1
513977 99513977 1001 86380 86390 1
514023 99514023 1001 86380 86390 1
513849 99513849 1001 86380 86390 1
514027 99514027 1001 86380 86390 1
513766 99513766 1001 86380 86390 1
513781 99513781 1001 86380 86390 1
513783 99513783 1001 86380 86390 1
513760 99513760 1001 86380 86390 1
513514 99513514 1001 86380 86390 1
513477 99513477 1001 86380 86390 1
513454 99513454 1001 86380 86390 1
514094 99514094 1001 86380 86390 1
514215 99514215 1001 86380 86390 1
514065 99514065 1001 86380 86390 1
514771 99514771 1001 86380 86390 1
514837 99514837 1001 86380 86390 1
514503 99514503 1001 86380 86390 1
514309 99514309 1001 86380 86390 1
514898 99514898 1001 86380 86390 1
514901 99514901 1001 86380 86390 1
514954 99514954 1001 86380 86390 1
515659 99515659 1001 86380 86390 1
515562 99515562 1001 86380 86390 1
515486 99515486 1001 86380 86390 1
515467 99515467 1001 86380 86390 1
515355 99515355 1001 86380 86390 1
515424 99515424 1001 86380 86390 1
515183 99515183 1001 86380 86390 1
515107 99515107 1001 86380 86390 1
515864 99515864 1001 86380 86390 1
515272 99515272 1001 86380 86390 1
515775 99515775 1001 86380 86390 1
515791 99515791 1001 86380 86390 1
515871 99515871 1001 86380 86390 1
515860 99515860 1001 86380 86390 1
515873 99515873 1001 86380 86390 1
516329 99516329 1001 86380 86390 1
516307 99516307 1001 86380 86390 1
516297 99516297 1001 86380 86390 1
516235 99516235 1001 86380 86390 1
516262 99516262 1001 86380 86390 1
516237 99516237 1001 86380 86390 1
516048 99516048 1001 86380 86390 1
516061 99516061 1001 86380 86390 1
515975 99515975 1001 86380 86390 1
515950 99515950 1001 86380 86390 1
515964 99515964 1001 86380 86390 1
516702 99516702 1001 86380 86390 1
516522 99516522 1001 86380 86390 1
516666 99516666 1001 86380 86390 1
516593 99516593 1001 86380 86390 1
516671 99516671 1001 86380 86390 1
516698 99516698 1001 86380 86390 1
516597 99516597 1001 86380 86390 1
517235 99517235 1001 86380 86390 1
517261 99517261 1001 86380 86390 1
517148 99517148 1001 86380 86390 1
517219 99517219 1001 86380 86390 1
517102 99517102 1001 86380 86390 1
517012 99517012 1001 86380 86390 1
516769 99516769 1001 86380 86390 1
516834 99516834 1001 86380 86390 1
516836 99516836 1001 86380 86390 1
516738 99516738 1001 86380 86390 1
517411 99517411 1001 86380 86390 1
517477 99517477 1001 86380 86390 1
517365 99517365 1001 86380 86390 1
517431 99517431 1001 86380 86390 1
517436 99517436 1001 86380 86390 1
518076 99518076 1001 86380 86390 1
518039 99518039 1001 86380 86390 1
517975 99517975 1001 86380 86390 1
517989 99517989 1001 86380 86390 1
517767 99517767 1001 86380 86390 1
517821 99517821 1001 86380 86390 1
517886 99517886 1001 86380 86390 1
517632 99517632 1001 86380 86390 1
517561 99517561 1001 86380 86390 1
517566 99517566 1001 86380 86390 1
517542 99517542 1001 86380 86390 1
518252 99518252 1001 86380 86390 1
518317 99518317 1001 86380 86390 1
518953 99518953 1001 86380 86390 1
518786 99518786 1001 86380 86390 1
518813 99518813 1001 86380 86390 1
518790 99518790 1001 86380 86390 1
518906 99518906 1001 86380 86390 1
518589 99518589 1001 86380 86390 1
518634 99518634 1001 86380 86390 1
518637 99518637 1001 86380 86390 1
518766 99518766 1001 86380 86390 1
518691 99518691 1001 86380 86390 1
518467 99518467 1001 86380 86390 1
518558 99518558 1001 86380 86390 1
519063 99519063 1001 86380 86390 1
519045 99519045 1001 86380 86390 1
519085 99519085 1001 86380 86390 1
519165 99519165 1001 86380 86390 1
519699 99519699 1001 86380 86390 1
519676 99519676 1001 86380 86390 1
519643 99519643 1001 86380 86390 1
519535 99519535 1001 86380 86390 1
519536 99519536 1001 86380 86390 1
519589 99519589 1001 86380 86390 1
519527 99519527 1001 86380 86390 1
519516 99519516 1001 86380 86390 1
519401 99519401 1001 86380 86390 1
519268 99519268 1001 86380 86390 1
519216 99519216 1001 86380 86390 1
519372 99519372 1001 86380 86390 1
519373 99519373 1001 86380 86390 1
519969 99519969 1001 86380 86390 1
519983 99519983 1001 86380 86390 1
519858 99519858 1001 86380 86390 1
519914 99519914 1001 86380 86390 1
520451 99520451 1001 86380 86390 1
520503 99520503 1001 86380 86390 1
520531 99520531 1001 86380 86390 1
520626 99520626 1001 86380 86390 1
520636 99520636 1001 86380 86390 1
520550 99520550 1001 86380 86390 1
520272 99520272 1001 86380 86390 1
520237 99520237 1001 86380 86390 1
520432 99520432 1001 86380 86390 1
520343 99520343 1001 86380 86390 1
520395 99520395 1001 86380 86390 1
520051 99520051 1001 86380 86390 1
520832 99520832 1001 86380 86390 1
520796 99520796 1001 86380 86390 1
520645 99520645 1001 86380 86390 1
520649 99520649 1001 86380 86390 1
521286 99521286 1001 86380 86390 1
521356 99521356 1001 86380 86390 1
521309 99521309 1001 86380 86390 1
521172 99521172 1001 86380 86390 1
521226 99521226 1001 86380 86390 1
521075 99521075 1001 86380 86390 1
521168 99521168 1001 86380 86390 1
521208 99521208 1001 86380 86390 1
521017 99521017 1001 86380 86390 1
520893 99520893 1001 86380 86390 1
520972 99520972 1001 86380 86390 1
520921 99520921 1001 86380 86390 1
521645 99521645 1001 86380 86390 1
521559 99521559 1001 86380 86390 1
521488 99521488 1001 86380 86390 1
522160 99522160 1001 86380 86390 1
522284 99522284 1001 86380 86390 1
522240 99522240 1001 86380 86390 1
521934 99521934 1001 86380 86390 1
522013 99522013 1001 86380 86390 1
521953 99521953 1001 86380 86390 1
522017 99522017 1001 86380 86390 1
521903 99521903 1001 86380 86390 1
521829 99521829 1001 86380 86390 1
521741 99521741 1001 86380 86390 1
521811 99521811 1001 86380 86390 1
521826 99521826 1001 86380 86390 1
522471 99522471 1001 86380 86390 1
522321 99522321 1001 86380 86390 1
522490 99522490 1001 86380 86390 1
522938 99522938 1001 86380 86390 1
523074 99523074 1001 86380 86390 1
523075 99523075 1001 86380 86390 1
523078 99523078 1001 86380 86390 1
522639 99522639 1001 86380 86390 1
523287 99523287 1001 86380 86390 1
523242 99523242 1001 86380 86390 1
523918 99523918 1001 86380 86390 1
523769 99523769 1001 86380 86390 1
523783 99523783 1001 86380 86390 1
523930 99523930 1001 86380 86390 1
523638 99523638 1001 86380 86390 1
523642 99523642 1001 86380 86390 1
523605 99523605 1001 86380 86390 1
523738 99523738 1001 86380 86390 1
523506 99523506 1001 86380 86390 1
523484 99523484 1001 86380 86390 1
523433 99523433 1001 86380 86390 1
524035 99524035 1001 86380 86390 1
524006 99524006 1001 86380 86390 1
524590 99524590 1001 86380 86390 1
524736 99524736 1001 86380 86390 1
524344 99524344 1001 86380 86390 1
524244 99524244 1001 86380 86390 1
524158 99524158 1001 86380 86390 1
524276 99524276 1001 86380 86390 1
524825 99524825 1001 86380 86390 1
524905 99524905 1001 86380 86390 1
525496 99525496 1001 86380 86390 1
525398 99525398 1001 86380 86390 1
525530 99525530 1001 86380 86390 1
525302 99525302 1001 86380 86390 1
525253 99525253 1001 86380 86390 1
525266 99525266 1001 86380 86390 1
525206 99525206 1001 86380 86390 1
525030 99525030 1001 86380 86390 1
525085 99525085 1001 86380 86390 1
525139 99525139 1001 86380 86390 1
525752 99525752 1001 86380 86390 1
525610 99525610 1001 86380 86390 1
525755 99525755 1001 86380 86390 1
525644 99525644 1001 86380 86390 1
526412 99526412 1001 86380 86390 1
526254 99526254 1001 86380 86390 1
526117 99526117 1001 86380 86390 1
526067 99526067 1001 86380 86390 1
526197 99526197 1001 86380 86390 1
525907 99525907 1001 86380 86390 1
525869 99525869 1001 86380 86390 1
525883 99525883 1001 86380 86390 1
526004 99526004 1001 86380 86390 1
525927 99525927 1001 86380 86390 1
526472 99526472 1001 86380 86390 1
527018 99527018 1001 86380 86390 1
526941 99526941 1001 86380 86390 1
526962 99526962 1001 86380 86390 1
526681 99526681 1001 86380 86390 1
527340 99527340 1001 86380 86390 1
527263 99527263 1001 86380 86390 1
527291 99527291 1001 86380 86390 1
527446 99527446 1001 86380 86390 1
527396 99527396 1001 86380 86390 1
527835 99527835 1001 86380 86390 1
527824 99527824 1001 86380 86390 1
527816 99527816 1001 86380 86390 1
527855 99527855 1001 86380 86390 1
527573 99527573 1001 86380 86390 1
527548 99527548 1001 86380 86390 1
527538 99527538 1001 86380 86390 1
527607 99527607 1001 86380 86390 1
527569 99527569 1001 86380 86390 1
528100 99528100 1001 86380 86390 1
528255 99528255 1001 86380 86390 1
528219 99528219 1001 86380 86390 1
528105 99528105 1001 86380 86390 1
528247 99528247 1001 86380 86390 1
528198 99528198 1001 86380 86390 1
528788 99528788 1001 86380 86390 1
528831 99528831 1001 86380 86390 1
528857 99528857 1001 86380 86390 1
528780 99528780 1001 86380 86390 1
528529 99528529 1001 86380 86390 1
528491 99528491 1001 86380 86390 1
528572 99528572 1001 86380 86390 1
528611 99528611 1001 86380 86390 1
529002 99529002 1001 86380 86390 1
529106 99529106 1001 86380 86390 1
529082 99529082 1001 86380 86390 1
529100 99529100 1001 86380 86390 1
529102 99529102 1001 86380 86390 1
529077 99529077 1001 86380 86390 1
529627 99529627 1001 86380 86390 1
529654 99529654 1001 86380 86390 1
529708 99529708 1001 86380 86390 1
529593 99529593 1001 86380 86390 1
529663 99529663 1001 86380 86390 1
529419 99529419 1001 86380 86390 1
529481 99529481 1001 86380 86390 1
529304 99529304 1001 86380 86390 1
529127 99529127 1001 86380 86390 1
529274 99529274 1001 86380 86390 1
529915 99529915 1001 86380 86390 1
529747 99529747 1001 86380 86390 1
529878 99529878 1001 86380 86390 1
530374 99530374 1001 86380 86390 1
530417 99530417 1001 86380 86390 1
530510 99530510 1001 86380 86390 1
530499 99530499 1001 86380 86390 1
530221 99530221 1001 86380 86390 1
530300 99530300 1001 86380 86390 1
530210 99530210 1001 86380 86390 1
530214 99530214 1001 86380 86390 1
530088 99530088 1001 86380 86390 1
530105 99530105 1001 86380 86390 1
530031 99530031 1001 86380 86390 1
530085 99530085 1001 86380 86390 1
530696 99530696 1001 86380 86390 1
530673 99530673 1001 86380 86390 1
530715 99530715 1001 86380 86390 1
530638 99530638 1001 86380 86390 1
531238 99531238 1001 86380 86390 1
531187 99531187 1001 86380 86390 1
531205 99531205 1001 86380 86390 1
531223 99531223 1001 86380 86390 1
530981 99530981 1001 86380 86390 1
531138 99531138 1001 86380 86390 1
531166 99531166 1001 86380 86390 1
530974 99530974 1001 86380 86390 1
531118 99531118 1001 86380 86390 1
530978 99530978 1001 86380 86390 1
530917 99530917 1001 86380 86390 1
530764 99530764 1001 86380 86390 1
530921 99530921 1001 86380 86390 1
530846 99530846 1001 86380 86390 1
531176 99531176 1001 86380 86390 1
531526 99531526 1001 86380 86390 1
531489 99531489 1001 86380 86390 1
532174 99532174 1001 86380 86390 1
532042 99532042 1001 86380 86390 1
532030 99532030 1001 86380 86390 1
532125 99532125 1001 86380 86390 1
532153 99532153 1001 86380 86390 1
532128 99532128 1001 86380 86390 1
531898 99531898 1001 86380 86390 1
531940 99531940 1001 86380 86390 1
531828 99531828 1001 86380 86390 1
531670 99531670 1001 86380 86390 1
531714 99531714 1001 86380 86390 1
532315 99532315 1001 86380 86390 1
532999 99532999 1001 86380 86390 1
532925 99532925 1001 86380 86390 1
532978 99532978 1001 86380 86390 1
532903 99532903 1001 86380 86390 1
532916 99532916 1001 86380 86390 1
532700 99532700 1001 86380 86390 1
532715 99532715 1001 86380 86390 1
532756 99532756 1001 86380 86390 1
532733 99532733 1001 86380 86390 1
532670 99532670 1001 86380 86390 1
532442 99532442 1001 86380 86390 1
532468 99532468 1001 86380 86390 1
532421 99532421 1001 86380 86390 1
533112 99533112 1001 86380 86390 1
533113 99533113 1001 86380 86390 1
533101 99533101 1001 86380 86390 1
533051 99533051 1001 86380 86390 1
533210 99533210 1001 86380 86390 1
533657 99533657 1001 86380 86390 1
533682 99533682 1001 86380 86390 1
533833 99533833 1001 86380 86390 1
533749 99533749 1001 86380 86390 1
533698 99533698 1001 86380 86390 1
533615 99533615 1001 86380 86390 1
533578 99533578 1001 86380 86390 1
533481 99533481 1001 86380 86390 1
533239 99533239 1001 86380 86390 1
533372 99533372 1001 86380 86390 1
533871 99533871 1001 86380 86390 1
533924 99533924 1001 86380 86390 1
534044 99534044 1001 86380 86390 1
533865 99533865 1001 86380 86390 1
534061 99534061 1001 86380 86390 1
534010 99534010 1001 86380 86390 1
534676 99534676 1001 86380 86390 1
534206 99534206 1001 86380 86390 1
534116 99534116 1001 86380 86390 1
534184 99534184 1001 86380 86390 1
534150 99534150 1001 86380 86390 1
535336 99535336 1001 86380 86390 1
535338 99535338 1001 86380 86390 1
535497 99535497 1001 86380 86390 1
535102 99535102 1001 86380 86390 1
535250 99535250 1001 86380 86390 1
534977 99534977 1001 86380 86390 1
535083 99535083 1001 86380 86390 1
535559 99535559 1001 86380 86390 1
535690 99535690 1001 86380 86390 1
535714 99535714 1001 86380 86390 1
536269 99536269 1001 86380 86390 1
536077 99536077 1001 86380 86390 1
535947 99535947 1001 86380 86390 1
535868 99535868 1001 86380 86390 1
536530 99536530 1001 86380 86390 1
536350 99536350 1001 86380 86390 1
536532 99536532 1001 86380 86390 1
536377 99536377 1001 86380 86390 1
536365 99536365 1001 86380 86390 1
536381 99536381 1001 86380 86390 1
536524 99536524 1001 86380 86390 1
536474 99536474 1001 86380 86390 1
537074 99537074 1001 86380 86390 1
537137 99537137 1001 86380 86390 1
536978 99536978 1001 86380 86390 1
536909 99536909 1001 86380 86390 1
536954 99536954 1001 86380 86390 1
536787 99536787 1001 86380 86390 1
536904 99536904 1001 86380 86390 1
536544 99536544 1001 86380 86390 1
536565 99536565 1001 86380 86390 1
537305 99537305 1001 86380 86390 1
537942 99537942 1001 86380 86390 1
537904 99537904 1001 86380 86390 1
537854 99537854 1001 86380 86390 1
537832 99537832 1001 86380 86390 1
537644 99537644 1001 86380 86390 1
537662 99537662 1001 86380 86390 1
537601 99537601 1001 86380 86390 1
537511 99537511 1001 86380 86390 1
537390 99537390 1001 86380 86390 1
538050 99538050 1001 86380 86390 1
538013 99538013 1001 86380 86390 1
538020 99538020 1001 86380 86390 1
538127 99538127 1001 86380 86390 1
538192 99538192 1001 86380 86390 1
538145 99538145 1001 86380 86390 1
538133 99538133 1001 86380 86390 1
538187 99538187 1001 86380 86390 1
538755 99538755 1001 86380 86390 1
538641 99538641 1001 86380 86390 1
538562 99538562 1001 86380 86390 1
538526 99538526 1001 86380 86390 1
538330 99538330 1001 86380 86390 1
538200 99538200 1001 86380 86390 1
538346 99538346 1001 86380 86390 1
538244 99538244 1001 86380 86390 1
538218 99538218 1001 86380 86390 1
538884 99538884 1001 86380 86390 1
539014 99539014 1001 86380 86390 1
538964 99538964 1001 86380 86390 1
539567 99539567 1001 86380 86390 1
539624 99539624 1001 86380 86390 1
539602 99539602 1001 86380 86390 1
539322 99539322 1001 86380 86390 1
539286 99539286 1001 86380 86390 1
539299 99539299 1001 86380 86390 1
539342 99539342 1001 86380 86390 1
539434 99539434 1001 86380 86390 1
539113 99539113 1001 86380 86390 1
539133 99539133 1001 86380 86390 1
539121 99539121 1001 86380 86390 1
539845 99539845 1001 86380 86390 1
539711 99539711 1001 86380 86390 1
539751 99539751 1001 86380 86390 1
540370 99540370 1001 86380 86390 1
540203 99540203 1001 86380 86390 1
540043 99540043 1001 86380 86390 1
539929 99539929 1001 86380 86390 1
540035 99540035 1001 86380 86390 1
540037 99540037 1001 86380 86390 1
540478 99540478 1001 86380 86390 1
540647 99540647 1001 86380 86390 1
540615 99540615 1001 86380 86390 1
540499 99540499 1001 86380 86390 1
541133 99541133 1001 86380 86390 1
540910 99540910 1001 86380 86390 1
541083 99541083 1001 86380 86390 1
540730 99540730 1001 86380 86390 1
540838 99540838 1001 86380 86390 1
540878 99540878 1001 86380 86390 1
541761 99541761 1001 86380 86390 1
541854 99541854 1001 86380 86390 1
541912 99541912 1001 86380 86390 1
541668 99541668 1001 86380 86390 1
541580 99541580 1001 86380 86390 1
541646 99541646 1001 86380 86390 1
542169 99542169 1001 86380 86390 1
542234 99542234 1001 86380 86390 1
542159 99542159 1001 86380 86390 1
542304 99542304 1001 86380 86390 1
542230 99542230 1001 86380 86390 1
542139 99542139 1001 86380 86390 1
542946 99542946 1001 86380 86390 1
542835 99542835 1001 86380 86390 1
542760 99542760 1001 86380 86390 1
542750 99542750 1001 86380 86390 1
542751 99542751 1001 86380 86390 1
542880 99542880 1001 86380 86390 1
542790 99542790 1001 86380 86390 1
542597 99542597 1001 86380 86390 1
542549 99542549 1001 86380 86390 1
542615 99542615 1001 86380 86390 1
542632 99542632 1001 86380 86390 1
542353 99542353 1001 86380 86390 1
542342 99542342 1001 86380 86390 1
542358 99542358 1001 86380 86390 1
543077 99543077 1001 86380 86390 1
543001 99543001 1001 86380 86390 1
543031 99543031 1001 86380 86390 1
543606 99543606 1001 86380 86390 1
543671 99543671 1001 86380 86390 1
543584 99543584 1001 86380 86390 1
543755 99543755 1001 86380 86390 1
543586 99543586 1001 86380 86390 1
543373 99543373 1001 86380 86390 1
543461 99543461 1001 86380 86390 1
543182 99543182 1001 86380 86390 1
543248 99543248 1001 86380 86390 1
543301 99543301 1001 86380 86390 1
543316 99543316 1001 86380 86390 1
543898 99543898 1001 86380 86390 1
543788 99543788 1001 86380 86390 1
544462 99544462 1001 86380 86390 1
544488 99544488 1001 86380 86390 1
544506 99544506 1001 86380 86390 1
544217 99544217 1001 86380 86390 1
544236 99544236 1001 86380 86390 1
544301 99544301 1001 86380 86390 1
543990 99543990 1001 86380 86390 1
544109 99544109 1001 86380 86390 1
544161 99544161 1001 86380 86390 1
544050 99544050 1001 86380 86390 1
544063 99544063 1001 86380 86390 1
544027 99544027 1001 86380 86390 1
544700 99544700 1001 86380 86390 1
544610 99544610 1001 86380 86390 1
544627 99544627 1001 86380 86390 1
520066 996 1002 62497 63729 1
531396 732 1002 52921 61271 1
400016 99400016 1001 86380 86390 1
400067 99400067 1001 86380 86390 1
400213 99400213 1001 86380 86390 1
400169 99400169 1001 86380 86390 1
400200 99400200 1001 86380 86390 1
400260 99400260 1001 86380 86390 1
400438 99400438 1001 86380 86390 1
400449 99400449 1001 86380 86390 1
400564 99400564 1001 86380 86390 1
400645 99400645 1001 86380 86390 1
400733 99400733 1001 86380 86390 1
400873 99400873 1001 86380 86390 1
401127 99401127 1001 86380 86390 1
401505 99401505 1001 86380 86390 1
401557 99401557 1001 86380 86390 1
401522 99401522 1001 86380 86390 1
401627 99401627 1001 86380 86390 1
401814 99401814 1001 86380 86390 1
401991 99401991 1001 86380 86390 1
402061 99402061 1001 86380 86390 1
402013 99402013 1001 86380 86390 1
402221 99402221 1001 86380 86390 1
402308 99402308 1001 86380 86390 1
402657 99402657 1001 86380 86390 1
402643 99402643 1001 86380 86390 1
402847 99402847 1001 86380 86390 1
402830 99402830 1001 86380 86390 1
402905 99402905 1001 86380 86390 1
403016 99403016 1001 86380 86390 1
403010 99403010 1001 86380 86390 1
403122 99403122 1001 86380 86390 1
403296 99403296 1001 86380 86390 1
403364 99403364 1001 86380 86390 1
403478 99403478 1001 86380 86390 1
403584 99403584 1001 86380 86390 1
403664 99403664 1001 86380 86390 1
403779 99403779 1001 86380 86390 1
403811 99403811 1001 86380 86390 1
404111 99404111 1001 86380 86390 1
404143 99404143 1001 86380 86390 1
404190 99404190 1001 86380 86390 1
404241 99404241 1001 86380 86390 1
404323 99404323 1001 86380 86390 1
404274 99404274 1001 86380 86390 1
404455 99404455 1001 86380 86390 1
404565 99404565 1001 86380 86390 1
404545 99404545 1001 86380 86390 1
404647 99404647 1001 86380 86390 1
404750 99404750 1001 86380 86390 1
404861 99404861 1001 86380 86390 1
404933 99404933 1001 86380 86390 1
405095 99405095 1001 86380 86390 1
405099 99405099 1001 86380 86390 1
405134 99405134 1001 86380 86390 1
405120 99405120 1001 86380 86390 1
405365 99405365 1001 86380 86390 1
405400 99405400 1001 86380 86390 1
405559 99405559 1001 86380 86390 1
406061 99406061 1001 86380 86390 1
406020 99406020 1001 86380 86390 1
406185 99406185 1001 86380 86390 1
406302 99406302 1001 86380 86390 1
406401 99406401 1001 86380 86390 1
406549 99406549 1001 86380 86390 1
406605 99406605 1001 86380 86390 1
406743 99406743 1001 86380 86390 1
406944 99406944 1001 86380 86390 1
407120 99407120 1001 86380 86390 1
407130 99407130 1001 86380 86390 1
407081 99407081 1001 86380 86390 1
407221 99407221 1001 86380 86390 1
407326 99407326 1001 86380 86390 1
407661 99407661 1001 86380 86390 1
407592 99407592 1001 86380 86390 1
407651 99407651 1001 86380 86390 1
407709 99407709 1001 86380 86390 1
407680 99407680 1001 86380 86390 1
407744 99407744 1001 86380 86390 1
407881 99407881 1001 86380 86390 1
407887 99407887 1001 86380 86390 1
408075 99408075 1001 86380 86390 1
408179 99408179 1001 86380 86390 1
408319 99408319 1001 86380 86390 1
408498 99408498 1001 86380 86390 1
408438 99408438 1001 86380 86390 1
408592 99408592 1001 86380 86390 1
408866 99408866 1001 86380 86390 1
408817 99408817 1001 86380 86390 1
408975 99408975 1001 86380 86390 1
409051 99409051 1001 86380 86390 1
409235 99409235 1001 86380 86390 1
409353 99409353 1001 86380 86390 1
409472 99409472 1001 86380 86390 1
409436 99409436 1001 86380 86390 1
409531 99409531 1001 86380 86390 1
409702 99409702 1001 86380 86390 1
409838 99409838 1001 86380 86390 1
409970 99409970 1001 86380 86390 1
410117 99410117 1001 86380 86390 1
410245 99410245 1001 86380 86390 1
410380 99410380 1001 86380 86390 1
410357 99410357 1001 86380 86390 1
410359 99410359 1001 86380 86390 1
410427 99410427 1001 86380 86390 1
410764 99410764 1001 86380 86390 1
410797 99410797 1001 86380 86390 1
410749 99410749 1001 86380 86390 1
411121 99411121 1001 86380 86390 1
411167 99411167 1001 86380 86390 1
411141 99411141 1001 86380 86390 1
411407 99411407 1001 86380 86390 1
411459 99411459 1001 86380 86390 1
411485 99411485 1001 86380 86390 1
411474 99411474 1001 86380 86390 1
411567 99411567 1001 86380 86390 1
411683 99411683 1001 86380 86390 1
411854 99411854 1001 86380 86390 1
411752 99411752 1001 86380 86390 1
411870 99411870 1001 86380 86390 1
412230 99412230 1001 86380 86390 1
412217 99412217 1001 86380 86390 1
413433 99413433 1001 86380 86390 1
413583 99413583 1001 86380 86390 1
413685 99413685 1001 86380 86390 1
413272 99413272 1001 86380 86390 1
413050 99413050 1001 86380 86390 1
412970 99412970 1001 86380 86390 1
412719 99412719 1001 86380 86390 1
413762 99413762 1001 86380 86390 1
414067 99414067 1001 86380 86390 1
414968 99414968 1001 86380 86390 1
415070 99415070 1001 86380 86390 1
415291 99415291 1001 86380 86390 1
414530 99414530 1001 86380 86390 1
414753 99414753 1001 86380 86390 1
414377 99414377 1001 86380 86390 1
414125 99414125 1001 86380 86390 1
414236 99414236 1001 86380 86390 1
414447 99414447 1001 86380 86390 1
415651 99415651 1001 86380 86390 1
415389 99415389 1001 86380 86390 1
415322 99415322 1001 86380 86390 1
415566 99415566 1001 86380 86390 1
415694 99415694 1001 86380 86390 1
416959 99416959 1001 86380 86390 1
416822 99416822 1001 86380 86390 1
416218 99416218 1001 86380 86390 1
416513 99416513 1001 86380 86390 1
416545 99416545 1001 86380 86390 1
416576 99416576 1001 86380 86390 1
416072 99416072 1001 86380 86390 1
417078 99417078 1001 86380 86390 1
417057 99417057 1001 86380 86390 1
417248 99417248 1001 86380 86390 1
417229 99417229 1001 86380 86390 1
417588 99417588 1001 86380 86390 1
417438 99417438 1001 86380 86390 1
418734 99418734 1001 86380 86390 1
418597 99418597 1001 86380 86390 1
418746 99418746 1001 86380 86390 1
418442 99418442 1001 86380 86390 1
418522 99418522 1001 86380 86390 1
418650 99418650 1001 86380 86390 1
418048 99418048 1001 86380 86390 1
417728 99417728 1001 86380 86390 1
417656 99417656 1001 86380 86390 1
418821 99418821 1001 86380 86390 1
419151 99419151 1001 86380 86390 1
419206 99419206 1001 86380 86390 1
420147 99420147 1001 86380 86390 1
420156 99420156 1001 86380 86390 1
420439 99420439 1001 86380 86390 1
420006 99420006 1001 86380 86390 1
420044 99420044 1001 86380 86390 1
419812 99419812 1001 86380 86390 1
419894 99419894 1001 86380 86390 1
419302 99419302 1001 86380 86390 1
419397 99419397 1001 86380 86390 1
419333 99419333 1001 86380 86390 1
420807 99420807 1001 86380 86390 1
420513 99420513 1001 86380 86390 1
420590 99420590 1001 86380 86390 1
420469 99420469 1001 86380 86390 1
420697 99420697 1001 86380 86390 1
422117 99422117 1001 86380 86390 1
421720 99421720 1001 86380 86390 1
421847 99421847 1001 86380 86390 1
421853 99421853 1001 86380 86390 1
421938 99421938 1001 86380 86390 1
421585 99421585 1001 86380 86390 1
421270 99421270 1001 86380 86390 1
421285 99421285 1001 86380 86390 1
420919 99420919 1001 86380 86390 1
420846 99420846 1001 86380 86390 1
421008 99421008 1001 86380 86390 1
420938 99420938 1001 86380 86390 1
422230 99422230 1001 86380 86390 1
423468 99423468 1001 86380 86390 1
423623 99423623 1001 86380 86390 1
423600 99423600 1001 86380 86390 1
423233 99423233 1001 86380 86390 1
423166 99423166 1001 86380 86390 1
422729 99422729 1001 86380 86390 1
422658 99422658 1001 86380 86390 1
422541 99422541 1001 86380 86390 1
422716 99422716 1001 86380 86390 1
422652 99422652 1001 86380 86390 1
424035 99424035 1001 86380 86390 1
423853 99423853 1001 86380 86390 1
425283 99425283 1001 86380 86390 1
425358 99425358 1001 86380 86390 1
424978 99424978 1001 86380 86390 1
425004 99425004 1001 86380 86390 1
424804 99424804 1001 86380 86390 1
424826 99424826 1001 86380 86390 1
424910 99424910 1001 86380 86390 1
424888 99424888 1001 86380 86390 1
424658 99424658 1001 86380 86390 1
424294 99424294 1001 86380 86390 1
424564 99424564 1001 86380 86390 1
424417 99424417 1001 86380 86390 1
424444 99424444 1001 86380 86390 1
424283 99424283 1001 86380 86390 1
424359 99424359 1001 86380 86390 1
424542 99424542 1001 86380 86390 1
425605 99425605 1001 86380 86390 1
425711 99425711 1001 86380 86390 1
425750 99425750 1001 86380 86390 1
425795 99425795 1001 86380 86390 1
426625 99426625 1001 86380 86390 1
426586 99426586 1001 86380 86390 1
426639 99426639 1001 86380 86390 1
426273 99426273 1001 86380 86390 1
426096 99426096 1001 86380 86390 1
425946 99425946 1001 86380 86390 1
426196 99426196 1001 86380 86390 1
426139 99426139 1001 86380 86390 1
426263 99426263 1001 86380 86390 1
426209 99426209 1001 86380 86390 1
427315 99427315 1001 86380 86390 1
427238 99427238 1001 86380 86390 1
427469 99427469 1001 86380 86390 1
427507 99427507 1001 86380 86390 1
428540 99428540 1001 86380 86390 1
428445 99428445 1001 86380 86390 1
428477 99428477 1001 86380 86390 1
428623 99428623 1001 86380 86390 1
428138 99428138 1001 86380 86390 1
428257 99428257 1001 86380 86390 1
428131 99428131 1001 86380 86390 1
427932 99427932 1001 86380 86390 1
427803 99427803 1001 86380 86390 1
427603 99427603 1001 86380 86390 1
427868 99427868 1001 86380 86390 1
427672 99427672 1001 86380 86390 1
427673 99427673 1001 86380 86390 1
429043 99429043 1001 86380 86390 1
428342 99428342 1001 86380 86390 1
429030 99429030 1001 86380 86390 1
428930 99428930 1001 86380 86390 1
429123 99429123 1001 86380 86390 1
429964 99429964 1001 86380 86390 1
430201 99430201 1001 86380 86390 1
430040 99430040 1001 86380 86390 1
429987 99429987 1001 86380 86390 1
429641 99429641 1001 86380 86390 1
429745 99429745 1001 86380 86390 1
429628 99429628 1001 86380 86390 1
429178 99429178 1001 86380 86390 1
429369 99429369 1001 86380 86390 1
429556 99429556 1001 86380 86390 1
429405 99429405 1001 86380 86390 1
430502 99430502 1001 86380 86390 1
430549 99430549 1001 86380 86390 1
430380 99430380 1001 86380 86390 1
430626 99430626 1001 86380 86390 1
430392 99430392 1001 86380 86390 1
430697 99430697 1001 86380 86390 1
430483 99430483 1001 86380 86390 1
431791 99431791 1001 86380 86390 1
431772 99431772 1001 86380 86390 1
431364 99431364 1001 86380 86390 1
430985 99430985 1001 86380 86390 1
431219 99431219 1001 86380 86390 1
432388 99432388 1001 86380 86390 1
433676 99433676 1001 86380 86390 1
433390 99433390 1001 86380 86390 1
433216 99433216 1001 86380 86390 1
433282 99433282 1001 86380 86390 1
433232 99433232 1001 86380 86390 1
432880 99432880 1001 86380 86390 1
432839 99432839 1001 86380 86390 1
433918 99433918 1001 86380 86390 1
434074 99434074 1001 86380 86390 1
433820 99433820 1001 86380 86390 1
433958 99433958 1001 86380 86390 1
435337 99435337 1001 86380 86390 1
434870 99434870 1001 86380 86390 1
434826 99434826 1001 86380 86390 1
434972 99434972 1001 86380 86390 1
434718 99434718 1001 86380 86390 1
434609 99434609 1001 86380 86390 1
434669 99434669 1001 86380 86390 1
434471 99434471 1001 86380 86390 1
435757 99435757 1001 86380 86390 1
435530 99435530 1001 86380 86390 1
435693 99435693 1001 86380 86390 1
435891 99435891 1001 86380 86390 1
436876 99436876 1001 86380 86390 1
436903 99436903 1001 86380 86390 1
436822 99436822 1001 86380 86390 1
436418 99436418 1001 86380 86390 1
436745 99436745 1001 86380 86390 1
436311 99436311 1001 86380 86390 1
436078 99436078 1001 86380 86390 1
437186 99437186 1001 86380 86390 1
437216 99437216 1001 86380 86390 1
300100 99300100 1001 86380 86390 1
300025 99300025 1001 86380 86390 1
300615 99300615 1001 86380 86390 1
300582 99300582 1001 86380 86390 1
300399 99300399 1001 86380 86390 1
300477 99300477 1001 86380 86390 1
300335 99300335 1001 86380 86390 1
300440 99300440 1001 86380 86390 1
300443 99300443 1001 86380 86390 1
300239 99300239 1001 86380 86390 1
300845 99300845 1001 86380 86390 1
300923 99300923 1001 86380 86390 1
301364 99301364 1001 86380 86390 1
301499 99301499 1001 86380 86390 1
301387 99301387 1001 86380 86390 1
301264 99301264 1001 86380 86390 1
301025 99301025 1001 86380 86390 1
301096 99301096 1001 86380 86390 1
301135 99301135 1001 86380 86390 1
301099 99301099 1001 86380 86390 1
301565 99301565 1001 86380 86390 1
301634 99301634 1001 86380 86390 1
301560 99301560 1001 86380 86390 1
301755 99301755 1001 86380 86390 1
302349 99302349 1001 86380 86390 1
302371 99302371 1001 86380 86390 1
302236 99302236 1001 86380 86390 1
302315 99302315 1001 86380 86390 1
302049 99302049 1001 86380 86390 1
302088 99302088 1001 86380 86390 1
301865 99301865 1001 86380 86390 1
301844 99301844 1001 86380 86390 1
301833 99301833 1001 86380 86390 1
302485 99302485 1001 86380 86390 1
302463 99302463 1001 86380 86390 1
303173 99303173 1001 86380 86390 1
303019 99303019 1001 86380 86390 1
303113 99303113 1001 86380 86390 1
303140 99303140 1001 86380 86390 1
302654 99302654 1001 86380 86390 1
302785 99302785 1001 86380 86390 1
302662 99302662 1001 86380 86390 1
302780 99302780 1001 86380 86390 1
302598 99302598 1001 86380 86390 1
303345 99303345 1001 86380 86390 1
303868 99303868 1001 86380 86390 1
304008 99304008 1001 86380 86390 1
304013 99304013 1001 86380 86390 1
303872 99303872 1001 86380 86390 1
303838 99303838 1001 86380 86390 1
303650 99303650 1001 86380 86390 1
303678 99303678 1001 86380 86390 1
303704 99303704 1001 86380 86390 1
303824 99303824 1001 86380 86390 1
303630 99303630 1001 86380 86390 1
303644 99303644 1001 86380 86390 1
303813 99303813 1001 86380 86390 1
303448 99303448 1001 86380 86390 1
303590 99303590 1001 86380 86390 1
303618 99303618 1001 86380 86390 1
303580 99303580 1001 86380 86390 1
304104 99304104 1001 86380 86390 1
304815 99304815 1001 86380 86390 1
304820 99304820 1001 86380 86390 1
304612 99304612 1001 86380 86390 1
304347 99304347 1001 86380 86390 1
304297 99304297 1001 86380 86390 1
304431 99304431 1001 86380 86390 1
304874 99304874 1001 86380 86390 1
305037 99305037 1001 86380 86390 1
305605 99305605 1001 86380 86390 1
305474 99305474 1001 86380 86390 1
305451 99305451 1001 86380 86390 1
305452 99305452 1001 86380 86390 1
305070 99305070 1001 86380 86390 1
305112 99305112 1001 86380 86390 1
305140 99305140 1001 86380 86390 1
500011 99500011 1001 86380 86390 1
500014 99500014 1001 86380 86390 1
500054 99500054 1001 86380 86390 1
500067 99500067 1001 86380 86390 1
500124 99500124 1001 86380 86390 1
500125 99500125 1001 86380 86390 1
305694 99305694 1001 86380 86390 1
500535 99500535 1001 86380 86390 1
500593 99500593 1001 86380 86390 1
500380 99500380 1001 86380 86390 1
500241 99500241 1001 86380 86390 1
500936 99500936 1001 86380 86390 1
501557 99501557 1001 86380 86390 1
501628 99501628 1001 86380 86390 1
501599 99501599 1001 86380 86390 1
501384 99501384 1001 86380 86390 1
501431 99501431 1001 86380 86390 1
501329 99501329 1001 86380 86390 1
501115 99501115 1001 86380 86390 1
501141 99501141 1001 86380 86390 1
501679 99501679 1001 86380 86390 1
501829 99501829 1001 86380 86390 1
501817 99501817 1001 86380 86390 1
502303 99502303 1001 86380 86390 1
502409 99502409 1001 86380 86390 1
502359 99502359 1001 86380 86390 1
502150 99502150 1001 86380 86390 1
502189 99502189 1001 86380 86390 1
502125 99502125 1001 86380 86390 1
502217 99502217 1001 86380 86390 1
502115 99502115 1001 86380 86390 1
501898 99501898 1001 86380 86390 1
501888 99501888 1001 86380 86390 1
501927 99501927 1001 86380 86390 1
501979 99501979 1001 86380 86390 1
501945 99501945 1001 86380 86390 1
502670 99502670 1001 86380 86390 1
502582 99502582 1001 86380 86390 1
502666 99502666 1001 86380 86390 1
503258 99503258 1001 86380 86390 1
503142 99503142 1001 86380 86390 1
503222 99503222 1001 86380 86390 1
503172 99503172 1001 86380 86390 1
503064 99503064 1001 86380 86390 1
503000 99503000 1001 86380 86390 1
502952 99502952 1001 86380 86390 1
502815 99502815 1001 86380 86390 1
502740 99502740 1001 86380 86390 1
502808 99502808 1001 86380 86390 1
503485 99503485 1001 86380 86390 1
503422 99503422 1001 86380 86390 1
503479 99503479 1001 86380 86390 1
503481 99503481 1001 86380 86390 1
503970 99503970 1001 86380 86390 1
503972 99503972 1001 86380 86390 1
504114 99504114 1001 86380 86390 1
503774 99503774 1001 86380 86390 1
503801 99503801 1001 86380 86390 1
503867 99503867 1001 86380 86390 1
503871 99503871 1001 86380 86390 1
504170 99504170 1001 86380 86390 1
504159 99504159 1001 86380 86390 1
504190 99504190 1001 86380 86390 1
504671 99504671 1001 86380 86390 1
504646 99504646 1001 86380 86390 1
504712 99504712 1001 86380 86390 1
504357 99504357 1001 86380 86390 1
504411 99504411 1001 86380 86390 1
504438 99504438 1001 86380 86390 1
505081 99505081 1001 86380 86390 1
505720 99505720 1001 86380 86390 1
505653 99505653 1001 86380 86390 1
505764 99505764 1001 86380 86390 1
505488 99505488 1001 86380 86390 1
505546 99505546 1001 86380 86390 1
505456 99505456 1001 86380 86390 1
505547 99505547 1001 86380 86390 1
505152 99505152 1001 86380 86390 1
505272 99505272 1001 86380 86390 1
505897 99505897 1001 86380 86390 1
505975 99505975 1001 86380 86390 1
506475 99506475 1001 86380 86390 1
506235 99506235 1001 86380 86390 1
506261 99506261 1001 86380 86390 1
506326 99506326 1001 86380 86390 1
506352 99506352 1001 86380 86390 1
506353 99506353 1001 86380 86390 1
506251 99506251 1001 86380 86390 1
506232 99506232 1001 86380 86390 1
506070 99506070 1001 86380 86390 1
506100 99506100 1001 86380 86390 1
506076 99506076 1001 86380 86390 1
506143 99506143 1001 86380 86390 1
506671 99506671 1001 86380 86390 1
506611 99506611 1001 86380 86390 1
507244 99507244 1001 86380 86390 1
507417 99507417 1001 86380 86390 1
507383 99507383 1001 86380 86390 1
507139 99507139 1001 86380 86390 1
507190 99507190 1001 86380 86390 1
506884 99506884 1001 86380 86390 1
506976 99506976 1001 86380 86390 1
506915 99506915 1001 86380 86390 1
506812 99506812 1001 86380 86390 1
507517 99507517 1001 86380 86390 1
507607 99507607 1001 86380 86390 1
508122 99508122 1001 86380 86390 1
508230 99508230 1001 86380 86390 1
508182 99508182 1001 86380 86390 1
508008 99508008 1001 86380 86390 1
507907 99507907 1001 86380 86390 1
507921 99507921 1001 86380 86390 1
507797 99507797 1001 86380 86390 1
507810 99507810 1001 86380 86390 1
507759 99507759 1001 86380 86390 1
507736 99507736 1001 86380 86390 1
507724 99507724 1001 86380 86390 1
507662 99507662 1001 86380 86390 1
508350 99508350 1001 86380 86390 1
508331 99508331 1001 86380 86390 1
509000 99509000 1001 86380 86390 1
509031 99509031 1001 86380 86390 1
509006 99509006 1001 86380 86390 1
508688 99508688 1001 86380 86390 1
508845 99508845 1001 86380 86390 1
508771 99508771 1001 86380 86390 1
508868 99508868 1001 86380 86390 1
508596 99508596 1001 86380 86390 1
508650 99508650 1001 86380 86390 1
508628 99508628 1001 86380 86390 1
508499 99508499 1001 86380 86390 1
508643 99508643 1001 86380 86390 1
509164 99509164 1001 86380 86390 1
509204 99509204 1001 86380 86390 1
509089 99509089 1001 86380 86390 1
509103 99509103 1001 86380 86390 1
509275 99509275 1001 86380 86390 1
509107 99509107 1001 86380 86390 1
509721 99509721 1001 86380 86390 1
509768 99509768 1001 86380 86390 1
509894 99509894 1001 86380 86390 1
509542 99509542 1001 86380 86390 1
509555 99509555 1001 86380 86390 1
509570 99509570 1001 86380 86390 1
509583 99509583 1001 86380 86390 1
509637 99509637 1001 86380 86390 1
509612 99509612 1001 86380 86390 1
509664 99509664 1001 86380 86390 1
509549 99509549 1001 86380 86390 1
509576 99509576 1001 86380 86390 1
509426 99509426 1001 86380 86390 1
509336 99509336 1001 86380 86390 1
509401 99509401 1001 86380 86390 1
509363 99509363 1001 86380 86390 1
509325 99509325 1001 86380 86390 1
509468 99509468 1001 86380 86390 1
510030 99510030 1001 86380 86390 1
510057 99510057 1001 86380 86390 1
509920 99509920 1001 86380 86390 1
509985 99509985 1001 86380 86390 1
510630 99510630 1001 86380 86390 1
510675 99510675 1001 86380 86390 1
510392 99510392 1001 86380 86390 1
510342 99510342 1001 86380 86390 1
510510 99510510 1001 86380 86390 1
510422 99510422 1001 86380 86390 1
510132 99510132 1001 86380 86390 1
510158 99510158 1001 86380 86390 1
510119 99510119 1001 86380 86390 1
510229 99510229 1001 86380 86390 1
510204 99510204 1001 86380 86390 1
510166 99510166 1001 86380 86390 1
510221 99510221 1001 86380 86390 1
510902 99510902 1001 86380 86390 1
511550 99511550 1001 86380 86390 1
511415 99511415 1001 86380 86390 1
511447 99511447 1001 86380 86390 1
511449 99511449 1001 86380 86390 1
511119 99511119 1001 86380 86390 1
511081 99511081 1001 86380 86390 1
511100 99511100 1001 86380 86390 1
511589 99511589 1001 86380 86390 1
511667 99511667 1001 86380 86390 1
511655 99511655 1001 86380 86390 1
511584 99511584 1001 86380 86390 1
511743 99511743 1001 86380 86390 1
512290 99512290 1001 86380 86390 1
512317 99512317 1001 86380 86390 1
512365 99512365 1001 86380 86390 1
512313 99512313 1001 86380 86390 1
512326 99512326 1001 86380 86390 1
512115 99512115 1001 86380 86390 1
512039 99512039 1001 86380 86390 1
512052 99512052 1001 86380 86390 1
511811 99511811 1001 86380 86390 1
511760 99511760 1001 86380 86390 1
511773 99511773 1001 86380 86390 1
511932 99511932 1001 86380 86390 1
511963 99511963 1001 86380 86390 1
511938 99511938 1001 86380 86390 1
511939 99511939 1001 86380 86390 1
512407 99512407 1001 86380 86390 1
512476 99512476 1001 86380 86390 1
512425 99512425 1001 86380 86390 1
512583 99512583 1001 86380 86390 1
513070 99513070 1001 86380 86390 1
513109 99513109 1001 86380 86390 1
512939 99512939 1001 86380 86390 1
512958 99512958 1001 86380 86390 1
512815 99512815 1001 86380 86390 1
512792 99512792 1001 86380 86390 1
512639 99512639 1001 86380 86390 1
513337 99513337 1001 86380 86390 1
513275 99513275 1001 86380 86390 1
513211 99513211 1001 86380 86390 1
513329 99513329 1001 86380 86390 1
513369 99513369 1001 86380 86390 1
513968 99513968 1001 86380 86390 1
514002 99514002 1001 86380 86390 1
514004 99514004 1001 86380 86390 1
513894 99513894 1001 86380 86390 1
513909 99513909 1001 86380 86390 1
513987 99513987 1001 86380 86390 1
513885 99513885 1001 86380 86390 1
513911 99513911 1001 86380 86390 1
513887 99513887 1001 86380 86390 1
513954 99513954 1001 86380 86390 1
513775 99513775 1001 86380 86390 1
513806 99513806 1001 86380 86390 1
513582 99513582 1001 86380 86390 1
513558 99513558 1001 86380 86390 1
513520 99513520 1001 86380 86390 1
513572 99513572 1001 86380 86390 1
513611 99513611 1001 86380 86390 1
514107 99514107 1001 86380 86390 1
514147 99514147 1001 86380 86390 1
514166 99514166 1001 86380 86390 1
514684 99514684 1001 86380 86390 1
514711 99514711 1001 86380 86390 1
514791 99514791 1001 86380 86390 1
514817 99514817 1001 86380 86390 1
514561 99514561 1001 86380 86390 1
514609 99514609 1001 86380 86390 1
514454 99514454 1001 86380 86390 1
514308 99514308 1001 86380 86390 1
514349 99514349 1001 86380 86390 1
515010 99515010 1001 86380 86390 1
514936 99514936 1001 86380 86390 1
514861 99514861 1001 86380 86390 1
515044 99515044 1001 86380 86390 1
515505 99515505 1001 86380 86390 1
515510 99515510 1001 86380 86390 1
515673 99515673 1001 86380 86390 1
515299 99515299 1001 86380 86390 1
515313 99515313 1001 86380 86390 1
515131 99515131 1001 86380 86390 1
515888 99515888 1001 86380 86390 1
515789 99515789 1001 86380 86390 1
515765 99515765 1001 86380 86390 1
515700 99515700 1001 86380 86390 1
515792 99515792 1001 86380 86390 1
515835 99515835 1001 86380 86390 1
516382 99516382 1001 86380 86390 1
516332 99516332 1001 86380 86390 1
516464 99516464 1001 86380 86390 1
516456 99516456 1001 86380 86390 1
516177 99516177 1001 86380 86390 1
516171 99516171 1001 86380 86390 1
516250 99516250 1001 86380 86390 1
516252 99516252 1001 86380 86390 1
516560 99516560 1001 86380 86390 1
516664 99516664 1001 86380 86390 1
516700 99516700 1001 86380 86390 1
517262 99517262 1001 86380 86390 1
517175 99517175 1001 86380 86390 1
517065 99517065 1001 86380 86390 1
516730 99516730 1001 86380 86390 1
516901 99516901 1001 86380 86390 1
516803 99516803 1001 86380 86390 1
517401 99517401 1001 86380 86390 1
517441 99517441 1001 86380 86390 1
517380 99517380 1001 86380 86390 1
517510 99517510 1001 86380 86390 1
518108 99518108 1001 86380 86390 1
517981 99517981 1001 86380 86390 1
518033 99518033 1001 86380 86390 1
517805 99517805 1001 86380 86390 1
517806 99517806 1001 86380 86390 1
517860 99517860 1001 86380 86390 1
517875 99517875 1001 86380 86390 1
517606 99517606 1001 86380 86390 1
517554 99517554 1001 86380 86390 1
517623 99517623 1001 86380 86390 1
517662 99517662 1001 86380 86390 1
517637 99517637 1001 86380 86390 1
518237 99518237 1001 86380 86390 1
518328 99518328 1001 86380 86390 1
518239 99518239 1001 86380 86390 1
518305 99518305 1001 86380 86390 1
518335 99518335 1001 86380 86390 1
518247 99518247 1001 86380 86390 1
518222 99518222 1001 86380 86390 1
518847 99518847 1001 86380 86390 1
518921 99518921 1001 86380 86390 1
518641 99518641 1001 86380 86390 1
518682 99518682 1001 86380 86390 1
518740 99518740 1001 86380 86390 1
518552 99518552 1001 86380 86390 1
519104 99519104 1001 86380 86390 1
519150 99519150 1001 86380 86390 1
519663 99519663 1001 86380 86390 1
519704 99519704 1001 86380 86390 1
519668 99519668 1001 86380 86390 1
519710 99519710 1001 86380 86390 1
519672 99519672 1001 86380 86390 1
519494 99519494 1001 86380 86390 1
519469 99519469 1001 86380 86390 1
519485 99519485 1001 86380 86390 1
519543 99519543 1001 86380 86390 1
519388 99519388 1001 86380 86390 1
519226 99519226 1001 86380 86390 1
519945 99519945 1001 86380 86390 1
519831 99519831 1001 86380 86390 1
519873 99519873 1001 86380 86390 1
520565 99520565 1001 86380 86390 1
520581 99520581 1001 86380 86390 1
520533 99520533 1001 86380 86390 1
520357 99520357 1001 86380 86390 1
520280 99520280 1001 86380 86390 1
520233 99520233 1001 86380 86390 1
520248 99520248 1001 86380 86390 1
520326 99520326 1001 86380 86390 1
520316 99520316 1001 86380 86390 1
520317 99520317 1001 86380 86390 1
520149 99520149 1001 86380 86390 1
520141 99520141 1001 86380 86390 1
520208 99520208 1001 86380 86390 1
520797 99520797 1001 86380 86390 1
520803 99520803 1001 86380 86390 1
520805 99520805 1001 86380 86390 1
521330 99521330 1001 86380 86390 1
521318 99521318 1001 86380 86390 1
521323 99521323 1001 86380 86390 1
521077 99521077 1001 86380 86390 1
520878 99520878 1001 86380 86390 1
520998 99520998 1001 86380 86390 1
520895 99520895 1001 86380 86390 1
521543 99521543 1001 86380 86390 1
521469 99521469 1001 86380 86390 1
521642 99521642 1001 86380 86390 1
522255 99522255 1001 86380 86390 1
522153 99522153 1001 86380 86390 1
522231 99522231 1001 86380 86390 1
522155 99522155 1001 86380 86390 1
522272 99522272 1001 86380 86390 1
522146 99522146 1001 86380 86390 1
522088 99522088 1001 86380 86390 1
521998 99521998 1001 86380 86390 1
522015 99522015 1001 86380 86390 1
521887 99521887 1001 86380 86390 1
521828 99521828 1001 86380 86390 1
521803 99521803 1001 86380 86390 1
521713 99521713 1001 86380 86390 1
521844 99521844 1001 86380 86390 1
521754 99521754 1001 86380 86390 1
521846 99521846 1001 86380 86390 1
522493 99522493 1001 86380 86390 1
522379 99522379 1001 86380 86390 1
523089 99523089 1001 86380 86390 1
523022 99523022 1001 86380 86390 1
522851 99522851 1001 86380 86390 1
522739 99522739 1001 86380 86390 1
522792 99522792 1001 86380 86390 1
522871 99522871 1001 86380 86390 1
522781 99522781 1001 86380 86390 1
522533 99522533 1001 86380 86390 1
523265 99523265 1001 86380 86390 1
523849 99523849 1001 86380 86390 1
523801 99523801 1001 86380 86390 1
523641 99523641 1001 86380 86390 1
523710 99523710 1001 86380 86390 1
523609 99523609 1001 86380 86390 1
523442 99523442 1001 86380 86390 1
523406 99523406 1001 86380 86390 1
523349 99523349 1001 86380 86390 1
524116 99524116 1001 86380 86390 1
523989 99523989 1001 86380 86390 1
523964 99523964 1001 86380 86390 1
523953 99523953 1001 86380 86390 1
524135 99524135 1001 86380 86390 1
524559 99524559 1001 86380 86390 1
524859 99524859 1001 86380 86390 1
525594 99525594 1001 86380 86390 1
525469 99525469 1001 86380 86390 1
525454 99525454 1001 86380 86390 1
525301 99525301 1001 86380 86390 1
525340 99525340 1001 86380 86390 1
525370 99525370 1001 86380 86390 1
525363 99525363 1001 86380 86390 1
525054 99525054 1001 86380 86390 1
525057 99525057 1001 86380 86390 1
525138 99525138 1001 86380 86390 1
525764 99525764 1001 86380 86390 1
525765 99525765 1001 86380 86390 1
525701 99525701 1001 86380 86390 1
525769 99525769 1001 86380 86390 1
526231 99526231 1001 86380 86390 1
526322 99526322 1001 86380 86390 1
526348 99526348 1001 86380 86390 1
526121 99526121 1001 86380 86390 1
526086 99526086 1001 86380 86390 1
526034 99526034 1001 86380 86390 1
526002 99526002 1001 86380 86390 1
525965 99525965 1001 86380 86390 1
526522 99526522 1001 86380 86390 1
527102 99527102 1001 86380 86390 1
527155 99527155 1001 86380 86390 1
527131 99527131 1001 86380 86390 1
526968 99526968 1001 86380 86390 1
526766 99526766 1001 86380 86390 1
527429 99527429 1001 86380 86390 1
527442 99527442 1001 86380 86390 1
528001 99528001 1001 86380 86390 1
527953 99527953 1001 86380 86390 1
527983 99527983 1001 86380 86390 1
527837 99527837 1001 86380 86390 1
527774 99527774 1001 86380 86390 1
527533 99527533 1001 86380 86390 1
528270 99528270 1001 86380 86390 1
528092 99528092 1001 86380 86390 1
528736 99528736 1001 86380 86390 1
528875 99528875 1001 86380 86390 1
528528 99528528 1001 86380 86390 1
528541 99528541 1001 86380 86390 1
528688 99528688 1001 86380 86390 1
528590 99528590 1001 86380 86390 1
528379 99528379 1001 86380 86390 1
528342 99528342 1001 86380 86390 1
529007 99529007 1001 86380 86390 1
529035 99529035 1001 86380 86390 1
528974 99528974 1001 86380 86390 1
529013 99529013 1001 86380 86390 1
529539 99529539 1001 86380 86390 1
529565 99529565 1001 86380 86390 1
529277 99529277 1001 86380 86390 1
529296 99529296 1001 86380 86390 1
529119 99529119 1001 86380 86390 1
529856 99529856 1001 86380 86390 1
529772 99529772 1001 86380 86390 1
529917 99529917 1001 86380 86390 1
530516 99530516 1001 86380 86390 1
530379 99530379 1001 86380 86390 1
530533 99530533 1001 86380 86390 1
530471 99530471 1001 86380 86390 1
530252 99530252 1001 86380 86390 1
530148 99530148 1001 86380 86390 1
530280 99530280 1001 86380 86390 1
530320 99530320 1001 86380 86390 1
530025 99530025 1001 86380 86390 1
529947 99529947 1001 86380 86390 1
530123 99530123 1001 86380 86390 1
530579 99530579 1001 86380 86390 1
530632 99530632 1001 86380 86390 1
530634 99530634 1001 86380 86390 1
531366 99531366 1001 86380 86390 1
531326 99531326 1001 86380 86390 1
531276 99531276 1001 86380 86390 1
530995 99530995 1001 86380 86390 1
530999 99530999 1001 86380 86390 1
531038 99531038 1001 86380 86390 1
531080 99531080 1001 86380 86390 1
530937 99530937 1001 86380 86390 1
530899 99530899 1001 86380 86390 1
530809 99530809 1001 86380 86390 1
531488 99531488 1001 86380 86390 1
531579 99531579 1001 86380 86390 1
531541 99531541 1001 86380 86390 1
532029 99532029 1001 86380 86390 1
532071 99532071 1001 86380 86390 1
531871 99531871 1001 86380 86390 1
531913 99531913 1001 86380 86390 1
531839 99531839 1001 86380 86390 1
531943 99531943 1001 86380 86390 1
531646 99531646 1001 86380 86390 1
532252 99532252 1001 86380 86390 1
532840 99532840 1001 86380 86390 1
532931 99532931 1001 86380 86390 1
533010 99533010 1001 86380 86390 1
532992 99532992 1001 86380 86390 1
532714 99532714 1001 86380 86390 1
532793 99532793 1001 86380 86390 1
532822 99532822 1001 86380 86390 1
532413 99532413 1001 86380 86390 1
533218 99533218 1001 86380 86390 1
533206 99533206 1001 86380 86390 1
533091 99533091 1001 86380 86390 1
533799 99533799 1001 86380 86390 1
533803 99533803 1001 86380 86390 1
533689 99533689 1001 86380 86390 1
533741 99533741 1001 86380 86390 1
533601 99533601 1001 86380 86390 1
533503 99533503 1001 86380 86390 1
533633 99533633 1001 86380 86390 1
533636 99533636 1001 86380 86390 1
533317 99533317 1001 86380 86390 1
533319 99533319 1001 86380 86390 1
534050 99534050 1001 86380 86390 1
533910 99533910 1001 86380 86390 1
533899 99533899 1001 86380 86390 1
533927 99533927 1001 86380 86390 1
533945 99533945 1001 86380 86390 1
534482 99534482 1001 86380 86390 1
534568 99534568 1001 86380 86390 1
534143 99534143 1001 86380 86390 1
534072 99534072 1001 86380 86390 1
534086 99534086 1001 86380 86390 1
534257 99534257 1001 86380 86390 1
534711 99534711 1001 86380 86390 1
534871 99534871 1001 86380 86390 1
535356 99535356 1001 86380 86390 1
535423 99535423 1001 86380 86390 1
535426 99535426 1001 86380 86390 1
535490 99535490 1001 86380 86390 1
535266 99535266 1001 86380 86390 1
535192 99535192 1001 86380 86390 1
535180 99535180 1001 86380 86390 1
535259 99535259 1001 86380 86390 1
535238 99535238 1001 86380 86390 1
535010 99535010 1001 86380 86390 1
534901 99534901 1001 86380 86390 1
535070 99535070 1001 86380 86390 1
535552 99535552 1001 86380 86390 1
535594 99535594 1001 86380 86390 1
535662 99535662 1001 86380 86390 1
536053 99536053 1001 86380 86390 1
536092 99536092 1001 86380 86390 1
536070 99536070 1001 86380 86390 1
536084 99536084 1001 86380 86390 1
535782 99535782 1001 86380 86390 1
535848 99535848 1001 86380 86390 1
536483 99536483 1001 86380 86390 1
536509 99536509 1001 86380 86390 1
536527 99536527 1001 86380 86390 1
537109 99537109 1001 86380 86390 1
536803 99536803 1001 86380 86390 1
536764 99536764 1001 86380 86390 1
536779 99536779 1001 86380 86390 1
536780 99536780 1001 86380 86390 1
536819 99536819 1001 86380 86390 1
536788 99536788 1001 86380 86390 1
536683 99536683 1001 86380 86390 1
537199 99537199 1001 86380 86390 1
537267 99537267 1001 86380 86390 1
537940 99537940 1001 86380 86390 1
537964 99537964 1001 86380 86390 1
537984 99537984 1001 86380 86390 1
537643 99537643 1001 86380 86390 1
537580 99537580 1001 86380 86390 1
537607 99537607 1001 86380 86390 1
538052 99538052 1001 86380 86390 1
538066 99538066 1001 86380 86390 1
538080 99538080 1001 86380 86390 1
538006 99538006 1001 86380 86390 1
538114 99538114 1001 86380 86390 1
538812 99538812 1001 86380 86390 1
538688 99538688 1001 86380 86390 1
538796 99538796 1001 86380 86390 1
538455 99538455 1001 86380 86390 1
538473 99538473 1001 86380 86390 1
538261 99538261 1001 86380 86390 1
538331 99538331 1001 86380 86390 1
538215 99538215 1001 86380 86390 1
538334 99538334 1001 86380 86390 1
538904 99538904 1001 86380 86390 1
538932 99538932 1001 86380 86390 1
539000 99539000 1001 86380 86390 1
538912 99538912 1001 86380 86390 1
539619 99539619 1001 86380 86390 1
539467 99539467 1001 86380 86390 1
539267 99539267 1001 86380 86390 1
539354 99539354 1001 86380 86390 1
539238 99539238 1001 86380 86390 1
539291 99539291 1001 86380 86390 1
539078 99539078 1001 86380 86390 1
539170 99539170 1001 86380 86390 1
539027 99539027 1001 86380 86390 1
539054 99539054 1001 86380 86390 1
539225 99539225 1001 86380 86390 1
539162 99539162 1001 86380 86390 1
539809 99539809 1001 86380 86390 1
539685 99539685 1001 86380 86390 1
540107 99540107 1001 86380 86390 1
540096 99540096 1001 86380 86390 1
540085 99540085 1001 86380 86390 1
540103 99540103 1001 86380 86390 1
540234 99540234 1001 86380 86390 1
539976 99539976 1001 86380 86390 1
539909 99539909 1001 86380 86390 1
540583 99540583 1001 86380 86390 1
540625 99540625 1001 86380 86390 1
540630 99540630 1001 86380 86390 1
541165 99541165 1001 86380 86390 1
541124 99541124 1001 86380 86390 1
541049 99541049 1001 86380 86390 1
540883 99540883 1001 86380 86390 1
541015 99541015 1001 86380 86390 1
540912 99540912 1001 86380 86390 1
540952 99540952 1001 86380 86390 1
540902 99540902 1001 86380 86390 1
540768 99540768 1001 86380 86390 1
541318 99541318 1001 86380 86390 1
541439 99541439 1001 86380 86390 1
542022 99542022 1001 86380 86390 1
542099 99542099 1001 86380 86390 1
541749 99541749 1001 86380 86390 1
541777 99541777 1001 86380 86390 1
541742 99541742 1001 86380 86390 1
541624 99541624 1001 86380 86390 1
542167 99542167 1001 86380 86390 1
542779 99542779 1001 86380 86390 1
542898 99542898 1001 86380 86390 1
542808 99542808 1001 86380 86390 1
542770 99542770 1001 86380 86390 1
542800 99542800 1001 86380 86390 1
542691 99542691 1001 86380 86390 1
542706 99542706 1001 86380 86390 1
542642 99542642 1001 86380 86390 1
542594 99542594 1001 86380 86390 1
542442 99542442 1001 86380 86390 1
542433 99542433 1001 86380 86390 1
542463 99542463 1001 86380 86390 1
543088 99543088 1001 86380 86390 1
543114 99543114 1001 86380 86390 1
543128 99543128 1001 86380 86390 1
543092 99543092 1001 86380 86390 1
543592 99543592 1001 86380 86390 1
543618 99543618 1001 86380 86390 1
543570 99543570 1001 86380 86390 1
543757 99543757 1001 86380 86390 1
543463 99543463 1001 86380 86390 1
543522 99543522 1001 86380 86390 1
543283 99543283 1001 86380 86390 1
543233 99543233 1001 86380 86390 1
543311 99543311 1001 86380 86390 1
543209 99543209 1001 86380 86390 1
543201 99543201 1001 86380 86390 1
543886 99543886 1001 86380 86390 1
543835 99543835 1001 86380 86390 1
544442 99544442 1001 86380 86390 1
544293 99544293 1001 86380 86390 1
544337 99544337 1001 86380 86390 1
544197 99544197 1001 86380 86390 1
544643 99544643 1001 86380 86390 1
506270 978 1001 65941 66240 1
522977 1009 1001 28327 28626 1
539828 820 1001 33236 33535 1
542695 751 1001 61439 61738 1
537012 649 1002 60229 65474 1
400073 99400073 1001 86380 86390 1
400046 99400046 1001 86380 86390 1
400052 99400052 1001 86380 86390 1
400232 99400232 1001 86380 86390 1
400471 99400471 1001 86380 86390 1
401261 99401261 1001 86380 86390 1
401296 99401296 1001 86380 86390 1
401300 99401300 1001 86380 86390 1
401637 99401637 1001 86380 86390 1
401699 99401699 1001 86380 86390 1
401592 99401592 1001 86380 86390 1
401761 99401761 1001 86380 86390 1
401730 99401730 1001 86380 86390 1
401776 99401776 1001 86380 86390 1
401840 99401840 1001 86380 86390 1
402028 99402028 1001 86380 86390 1
402007 99402007 1001 86380 86390 1
402092 99402092 1001 86380 86390 1
402248 99402248 1001 86380 86390 1
402298 99402298 1001 86380 86390 1
402555 99402555 1001 86380 86390 1
402500 99402500 1001 86380 86390 1
402738 99402738 1001 86380 86390 1
402862 99402862 1001 86380 86390 1
403222 99403222 1001 86380 86390 1
403401 99403401 1001 86380 86390 1
403488 99403488 1001 86380 86390 1
403620 99403620 1001 86380 86390 1
403640 99403640 1001 86380 86390 1
403771 99403771 1001 86380 86390 1
403850 99403850 1001 86380 86390 1
403837 99403837 1001 86380 86390 1
403894 99403894 1001 86380 86390 1
404037 99404037 1001 86380 86390 1
404017 99404017 1001 86380 86390 1
403968 99403968 1001 86380 86390 1
404206 99404206 1001 86380 86390 1
404296 99404296 1001 86380 86390 1
404527 99404527 1001 86380 86390 1
404537 99404537 1001 86380 86390 1
404678 99404678 1001 86380 86390 1
404609 99404609 1001 86380 86390 1
404752 99404752 1001 86380 86390 1
404778 99404778 1001 86380 86390 1
404718 99404718 1001 86380 86390 1
404744 99404744 1001 86380 86390 1
404903 99404903 1001 86380 86390 1
404960 99404960 1001 86380 86390 1
405188 99405188 1001 86380 86390 1
405363 99405363 1001 86380 86390 1
405655 99405655 1001 86380 86390 1
406475 99406475 1001 86380 86390 1
406681 99406681 1001 86380 86390 1
406930 99406930 1001 86380 86390 1
406940 99406940 1001 86380 86390 1
406878 99406878 1001 86380 86390 1
406980 99406980 1001 86380 86390 1
407168 99407168 1001 86380 86390 1
407346 99407346 1001 86380 86390 1
407272 99407272 1001 86380 86390 1
407400 99407400 1001 86380 86390 1
407410 99407410 1001 86380 86390 1
407608 99407608 1001 86380 86390 1
407639 99407639 1001 86380 86390 1
407688 99407688 1001 86380 86390 1
407940 99407940 1001 86380 86390 1
408092 99408092 1001 86380 86390 1
408186 99408186 1001 86380 86390 1
408260 99408260 1001 86380 86390 1
408372 99408372 1001 86380 86390 1
408622 99408622 1001 86380 86390 1
408717 99408717 1001 86380 86390 1
408857 99408857 1001 86380 86390 1
409152 99409152 1001 86380 86390 1
409379 99409379 1001 86380 86390 1
409342 99409342 1001 86380 86390 1
409565 99409565 1001 86380 86390 1
409727 99409727 1001 86380 86390 1
409811 99409811 1001 86380 86390 1
409950 99409950 1001 86380 86390 1
409940 99409940 1001 86380 86390 1
410111 99410111 1001 86380 86390 1
410060 99410060 1001 86380 86390 1
410280 99410280 1001 86380 86390 1
410287 99410287 1001 86380 86390 1
410227 99410227 1001 86380 86390 1
410269 99410269 1001 86380 86390 1
410595 99410595 1001 86380 86390 1
410536 99410536 1001 86380 86390 1
410699 99410699 1001 86380 86390 1
410806 99410806 1001 86380 86390 1
410997 99410997 1001 86380 86390 1
411097 99411097 1001 86380 86390 1
411056 99411056 1001 86380 86390 1
411232 99411232 1001 86380 86390 1
411261 99411261 1001 86380 86390 1
411718 99411718 1001 86380 86390 1
411745 99411745 1001 86380 86390 1
411726 99411726 1001 86380 86390 1
411835 99411835 1001 86380 86390 1
412003 99412003 1001 86380 86390 1
412164 99412164 1001 86380 86390 1
412344 99412344 1001 86380 86390 1
412412 99412412 1001 86380 86390 1
412472 99412472 1001 86380 86390 1
413700 99413700 1001 86380 86390 1
413511 99413511 1001 86380 86390 1
413183 99413183 1001 86380 86390 1
412914 99412914 1001 86380 86390 1
413096 99413096 1001 86380 86390 1
413253 99413253 1001 86380 86390 1
413056 99413056 1001 86380 86390 1
412757 99412757 1001 86380 86390 1
413968 99413968 1001 86380 86390 1
413889 99413889 1001 86380 86390 1
413805 99413805 1001 86380 86390 1
413812 99413812 1001 86380 86390 1
413843 99413843 1001 86380 86390 1
413799 99413799 1001 86380 86390 1
415098 99415098 1001 86380 86390 1
415089 99415089 1001 86380 86390 1
415093 99415093 1001 86380 86390 1
414655 99414655 1001 86380 86390 1
414741 99414741 1001 86380 86390 1
414881 99414881 1001 86380 86390 1
414293 99414293 1001 86380 86390 1
414252 99414252 1001 86380 86390 1
414297 99414297 1001 86380 86390 1
414213 99414213 1001 86380 86390 1
415600 99415600 1001 86380 86390 1
415682 99415682 1001 86380 86390 1
415391 99415391 1001 86380 86390 1
415455 99415455 1001 86380 86390 1
415518 99415518 1001 86380 86390 1
415564 99415564 1001 86380 86390 1
415330 99415330 1001 86380 86390 1
416231 99416231 1001 86380 86390 1
416150 99416150 1001 86380 86390 1
416180 99416180 1001 86380 86390 1
416434 99416434 1001 86380 86390 1
415933 99415933 1001 86380 86390 1
416127 99416127 1001 86380 86390 1
415926 99415926 1001 86380 86390 1
415824 99415824 1001 86380 86390 1
417117 99417117 1001 86380 86390 1
417367 99417367 1001 86380 86390 1
417013 99417013 1001 86380 86390 1
417470 99417470 1001 86380 86390 1
417606 99417606 1001 86380 86390 1
417501 99417501 1001 86380 86390 1
418544 99418544 1001 86380 86390 1
418774 99418774 1001 86380 86390 1
418783 99418783 1001 86380 86390 1
417659 99417659 1001 86380 86390 1
417937 99417937 1001 86380 86390 1
417769 99417769 1001 86380 86390 1
417929 99417929 1001 86380 86390 1
418941 99418941 1001 86380 86390 1
418834 99418834 1001 86380 86390 1
419045 99419045 1001 86380 86390 1
418903 99418903 1001 86380 86390 1
420238 99420238 1001 86380 86390 1
420416 99420416 1001 86380 86390 1
420418 99420418 1001 86380 86390 1
420268 99420268 1001 86380 86390 1
419748 99419748 1001 86380 86390 1
420021 99420021 1001 86380 86390 1
419999 99419999 1001 86380 86390 1
419630 99419630 1001 86380 86390 1
419406 99419406 1001 86380 86390 1
419471 99419471 1001 86380 86390 1
419296 99419296 1001 86380 86390 1
419431 99419431 1001 86380 86390 1
419277 99419277 1001 86380 86390 1
420586 99420586 1001 86380 86390 1
419211 99419211 1001 86380 86390 1
420777 99420777 1001 86380 86390 1
420558 99420558 1001 86380 86390 1
420671 99420671 1001 86380 86390 1
421890 99421890 1001 86380 86390 1
421691 99421691 1001 86380 86390 1
421802 99421802 1001 86380 86390 1
421821 99421821 1001 86380 86390 1
421930 99421930 1001 86380 86390 1
421933 99421933 1001 86380 86390 1
421916 99421916 1001 86380 86390 1
421334 99421334 1001 86380 86390 1
421039 99421039 1001 86380 86390 1
420969 99420969 1001 86380 86390 1
422216 99422216 1001 86380 86390 1
422244 99422244 1001 86380 86390 1
422308 99422308 1001 86380 86390 1
422363 99422363 1001 86380 86390 1
422179 99422179 1001 86380 86390 1
423584 99423584 1001 86380 86390 1
423660 99423660 1001 86380 86390 1
423317 99423317 1001 86380 86390 1
423494 99423494 1001 86380 86390 1
423586 99423586 1001 86380 86390 1
423498 99423498 1001 86380 86390 1
423150 99423150 1001 86380 86390 1
423094 99423094 1001 86380 86390 1
423134 99423134 1001 86380 86390 1
423148 99423148 1001 86380 86390 1
422930 99422930 1001 86380 86390 1
424017 99424017 1001 86380 86390 1
423798 99423798 1001 86380 86390 1
423832 99423832 1001 86380 86390 1
425120 99425120 1001 86380 86390 1
425165 99425165 1001 86380 86390 1
425212 99425212 1001 86380 86390 1
425218 99425218 1001 86380 86390 1
424755 99424755 1001 86380 86390 1
424646 99424646 1001 86380 86390 1
424648 99424648 1001 86380 86390 1
424973 99424973 1001 86380 86390 1
424698 99424698 1001 86380 86390 1
424923 99424923 1001 86380 86390 1
424390 99424390 1001 86380 86390 1
424495 99424495 1001 86380 86390 1
424414 99424414 1001 86380 86390 1
424395 99424395 1001 86380 86390 1
424331 99424331 1001 86380 86390 1
424425 99424425 1001 86380 86390 1
424541 99424541 1001 86380 86390 1
424429 99424429 1001 86380 86390 1
425709 99425709 1001 86380 86390 1
425744 99425744 1001 86380 86390 1
425450 99425450 1001 86380 86390 1
425399 99425399 1001 86380 86390 1
426928 99426928 1001 86380 86390 1
426769 99426769 1001 86380 86390 1
426771 99426771 1001 86380 86390 1
426827 99426827 1001 86380 86390 1
426762 99426762 1001 86380 86390 1
426763 99426763 1001 86380 86390 1
426382 99426382 1001 86380 86390 1
426287 99426287 1001 86380 86390 1
426459 99426459 1001 86380 86390 1
426369 99426369 1001 86380 86390 1
425896 99425896 1001 86380 86390 1
427418 99427418 1001 86380 86390 1
427156 99427156 1001 86380 86390 1
427189 99427189 1001 86380 86390 1
428671 99428671 1001 86380 86390 1
428578 99428578 1001 86380 86390 1
428662 99428662 1001 86380 86390 1
428156 99428156 1001 86380 86390 1
428060 99428060 1001 86380 86390 1
428319 99428319 1001 86380 86390 1
428070 99428070 1001 86380 86390 1
427824 99427824 1001 86380 86390 1
427853 99427853 1001 86380 86390 1
427815 99427815 1001 86380 86390 1
427846 99427846 1001 86380 86390 1
428829 99428829 1001 86380 86390 1
429058 99429058 1001 86380 86390 1
428859 99428859 1001 86380 86390 1
428754 99428754 1001 86380 86390 1
430069 99430069 1001 86380 86390 1
430174 99430174 1001 86380 86390 1
430344 99430344 1001 86380 86390 1
429907 99429907 1001 86380 86390 1
429809 99429809 1001 86380 86390 1
429868 99429868 1001 86380 86390 1
429895 99429895 1001 86380 86390 1
429953 99429953 1001 86380 86390 1
429214 99429214 1001 86380 86390 1
429490 99429490 1001 86380 86390 1
430412 99430412 1001 86380 86390 1
430810 99430810 1001 86380 86390 1
431912 99431912 1001 86380 86390 1
431795 99431795 1001 86380 86390 1
432025 99432025 1001 86380 86390 1
431334 99431334 1001 86380 86390 1
431385 99431385 1001 86380 86390 1
431413 99431413 1001 86380 86390 1
431518 99431518 1001 86380 86390 1
431302 99431302 1001 86380 86390 1
431126 99431126 1001 86380 86390 1
432380 99432380 1001 86380 86390 1
432370 99432370 1001 86380 86390 1
432449 99432449 1001 86380 86390 1
433347 99433347 1001 86380 86390 1
433378 99433378 1001 86380 86390 1
433645 99433645 1001 86380 86390 1
433214 99433214 1001 86380 86390 1
432976 99432976 1001 86380 86390 1
432917 99432917 1001 86380 86390 1
433064 99433064 1001 86380 86390 1
432608 99432608 1001 86380 86390 1
434034 99434034 1001 86380 86390 1
434016 99434016 1001 86380 86390 1
435259 99435259 1001 86380 86390 1
434946 99434946 1001 86380 86390 1
434553 99434553 1001 86380 86390 1
435833 99435833 1001 86380 86390 1
435630 99435630 1001 86380 86390 1
436872 99436872 1001 86380 86390 1
436860 99436860 1001 86380 86390 1
436548 99436548 1001 86380 86390 1
436537 99436537 1001 86380 86390 1
435951 99435951 1001 86380 86390 1
436215 99436215 1001 86380 86390 1
436302 99436302 1001 86380 86390 1
436189 99436189 1001 86380 86390 1
300082 99300082 1001 86380 86390 1
300696 99300696 1001 86380 86390 1
300668 99300668 1001 86380 86390 1
300566 99300566 1001 86380 86390 1
300707 99300707 1001 86380 86390 1
300634 99300634 1001 86380 86390 1
300374 99300374 1001 86380 86390 1
300339 99300339 1001 86380 86390 1
300367 99300367 1001 86380 86390 1
300219 99300219 1001 86380 86390 1
300211 99300211 1001 86380 86390 1
300794 99300794 1001 86380 86390 1
300743 99300743 1001 86380 86390 1
300848 99300848 1001 86380 86390 1
300888 99300888 1001 86380 86390 1
300761 99300761 1001 86380 86390 1
301400 99301400 1001 86380 86390 1
301376 99301376 1001 86380 86390 1
301462 99301462 1001 86380 86390 1
301248 99301248 1001 86380 86390 1
301262 99301262 1001 86380 86390 1
301275 99301275 1001 86380 86390 1
301030 99301030 1001 86380 86390 1
301018 99301018 1001 86380 86390 1
301063 99301063 1001 86380 86390 1
301594 99301594 1001 86380 86390 1
301582 99301582 1001 86380 86390 1
301611 99301611 1001 86380 86390 1
301668 99301668 1001 86380 86390 1
302278 99302278 1001 86380 86390 1
302233 99302233 1001 86380 86390 1
302209 99302209 1001 86380 86390 1
302034 99302034 1001 86380 86390 1
302062 99302062 1001 86380 86390 1
302101 99302101 1001 86380 86390 1
302069 99302069 1001 86380 86390 1
302058 99302058 1001 86380 86390 1
301851 99301851 1001 86380 86390 1
301814 99301814 1001 86380 86390 1
301894 99301894 1001 86380 86390 1
302417 99302417 1001 86380 86390 1
302484 99302484 1001 86380 86390 1
302486 99302486 1001 86380 86390 1
302414 99302414 1001 86380 86390 1
302518 99302518 1001 86380 86390 1
303018 99303018 1001 86380 86390 1
303024 99303024 1001 86380 86390 1
302976 99302976 1001 86380 86390 1
302991 99302991 1001 86380 86390 1
302769 99302769 1001 86380 86390 1
303256 99303256 1001 86380 86390 1
303325 99303325 1001 86380 86390 1
303319 99303319 1001 86380 86390 1
303919 99303919 1001 86380 86390 1
303758 99303758 1001 86380 86390 1
303785 99303785 1001 86380 86390 1
303696 99303696 1001 86380 86390 1
303425 99303425 1001 86380 86390 1
303538 99303538 1001 86380 86390 1
303528 99303528 1001 86380 86390 1
304109 99304109 1001 86380 86390 1
304127 99304127 1001 86380 86390 1
304140 99304140 1001 86380 86390 1
304132 99304132 1001 86380 86390 1
304659 99304659 1001 86380 86390 1
304836 99304836 1001 86380 86390 1
304852 99304852 1001 86380 86390 1
304628 99304628 1001 86380 86390 1
304342 99304342 1001 86380 86390 1
304935 99304935 1001 86380 86390 1
305042 99305042 1001 86380 86390 1
305056 99305056 1001 86380 86390 1
304983 99304983 1001 86380 86390 1
304866 99304866 1001 86380 86390 1
305650 99305650 1001 86380 86390 1
305598 99305598 1001 86380 86390 1
305514 99305514 1001 86380 86390 1
305492 99305492 1001 86380 86390 1
305469 99305469 1001 86380 86390 1
305279 99305279 1001 86380 86390 1
305453 99305453 1001 86380 86390 1
305208 99305208 1001 86380 86390 1
305067 99305067 1001 86380 86390 1
305146 99305146 1001 86380 86390 1
305198 99305198 1001 86380 86390 1
305176 99305176 1001 86380 86390 1
305254 99305254 1001 86380 86390 1
305258 99305258 1001 86380 86390 1
500079 99500079 1001 86380 86390 1
500158 99500158 1001 86380 86390 1
500043 99500043 1001 86380 86390 1
500813 99500813 1001 86380 86390 1
500730 99500730 1001 86380 86390 1
500721 99500721 1001 86380 86390 1
500620 99500620 1001 86380 86390 1
500476 99500476 1001 86380 86390 1
500464 99500464 1001 86380 86390 1
500262 99500262 1001 86380 86390 1
500305 99500305 1001 86380 86390 1
500332 99500332 1001 86380 86390 1
500914 99500914 1001 86380 86390 1
500821 99500821 1001 86380 86390 1
500835 99500835 1001 86380 86390 1
501449 99501449 1001 86380 86390 1
501439 99501439 1001 86380 86390 1
501232 99501232 1001 86380 86390 1
501376 99501376 1001 86380 86390 1
501062 99501062 1001 86380 86390 1
501167 99501167 1001 86380 86390 1
501818 99501818 1001 86380 86390 1
501773 99501773 1001 86380 86390 1
501713 99501713 1001 86380 86390 1
501791 99501791 1001 86380 86390 1
502300 99502300 1001 86380 86390 1
502353 99502353 1001 86380 86390 1
502293 99502293 1001 86380 86390 1
502157 99502157 1001 86380 86390 1
502088 99502088 1001 86380 86390 1
501987 99501987 1001 86380 86390 1
501991 99501991 1001 86380 86390 1
501953 99501953 1001 86380 86390 1
502008 99502008 1001 86380 86390 1
501881 99501881 1001 86380 86390 1
502541 99502541 1001 86380 86390 1
502570 99502570 1001 86380 86390 1
503117 99503117 1001 86380 86390 1
503119 99503119 1001 86380 86390 1
502960 99502960 1001 86380 86390 1
503055 99503055 1001 86380 86390 1
503020 99503020 1001 86380 86390 1
502828 99502828 1001 86380 86390 1
502824 99502824 1001 86380 86390 1
503468 99503468 1001 86380 86390 1
503430 99503430 1001 86380 86390 1
503966 99503966 1001 86380 86390 1
504091 99504091 1001 86380 86390 1
504002 99504002 1001 86380 86390 1
503763 99503763 1001 86380 86390 1
503886 99503886 1001 86380 86390 1
503531 99503531 1001 86380 86390 1
503622 99503622 1001 86380 86390 1
503676 99503676 1001 86380 86390 1
504258 99504258 1001 86380 86390 1
504302 99504302 1001 86380 86390 1
504588 99504588 1001 86380 86390 1
504694 99504694 1001 86380 86390 1
504568 99504568 1001 86380 86390 1
504445 99504445 1001 86380 86390 1
504498 99504498 1001 86380 86390 1
504460 99504460 1001 86380 86390 1
505062 99505062 1001 86380 86390 1
505077 99505077 1001 86380 86390 1
505620 99505620 1001 86380 86390 1
505610 99505610 1001 86380 86390 1
505675 99505675 1001 86380 86390 1
505664 99505664 1001 86380 86390 1
505601 99505601 1001 86380 86390 1
505544 99505544 1001 86380 86390 1
505363 99505363 1001 86380 86390 1
505494 99505494 1001 86380 86390 1
505431 99505431 1001 86380 86390 1
505394 99505394 1001 86380 86390 1
505279 99505279 1001 86380 86390 1
505229 99505229 1001 86380 86390 1
505282 99505282 1001 86380 86390 1
505210 99505210 1001 86380 86390 1
505807 99505807 1001 86380 86390 1
505969 99505969 1001 86380 86390 1
505908 99505908 1001 86380 86390 1
506456 99506456 1001 86380 86390 1
506457 99506457 1001 86380 86390 1
506510 99506510 1001 86380 86390 1
506395 99506395 1001 86380 86390 1
506487 99506487 1001 86380 86390 1
506314 99506314 1001 86380 86390 1
506185 99506185 1001 86380 86390 1
506388 99506388 1001 86380 86390 1
506035 99506035 1001 86380 86390 1
506104 99506104 1001 86380 86390 1
506736 99506736 1001 86380 86390 1
506737 99506737 1001 86380 86390 1
505976 99505976 1001 86380 86390 1
506765 99506765 1001 86380 86390 1
506781 99506781 1001 86380 86390 1
506769 99506769 1001 86380 86390 1
506732 99506732 1001 86380 86390 1
506721 99506721 1001 86380 86390 1
506735 99506735 1001 86380 86390 1
507386 99507386 1001 86380 86390 1
507233 99507233 1001 86380 86390 1
507410 99507410 1001 86380 86390 1
507306 99507306 1001 86380 86390 1
507332 99507332 1001 86380 86390 1
507153 99507153 1001 86380 86390 1
507018 99507018 1001 86380 86390 1
507046 99507046 1001 86380 86390 1
506970 99506970 1001 86380 86390 1
506964 99506964 1001 86380 86390 1
507512 99507512 1001 86380 86390 1
507487 99507487 1001 86380 86390 1
507465 99507465 1001 86380 86390 1
507608 99507608 1001 86380 86390 1
507521 99507521 1001 86380 86390 1
508062 99508062 1001 86380 86390 1
508179 99508179 1001 86380 86390 1
508009 99508009 1001 86380 86390 1
507870 99507870 1001 86380 86390 1
507999 99507999 1001 86380 86390 1
507988 99507988 1001 86380 86390 1
507682 99507682 1001 86380 86390 1
508344 99508344 1001 86380 86390 1
509041 99509041 1001 86380 86390 1
509020 99509020 1001 86380 86390 1
509009 99509009 1001 86380 86390 1
508831 99508831 1001 86380 86390 1
508857 99508857 1001 86380 86390 1
508755 99508755 1001 86380 86390 1
508823 99508823 1001 86380 86390 1
508520 99508520 1001 86380 86390 1
508474 99508474 1001 86380 86390 1
509763 99509763 1001 86380 86390 1
509854 99509854 1001 86380 86390 1
509804 99509804 1001 86380 86390 1
509717 99509717 1001 86380 86390 1
509490 99509490 1001 86380 86390 1
509640 99509640 1001 86380 86390 1
509537 99509537 1001 86380 86390 1
509680 99509680 1001 86380 86390 1
509551 99509551 1001 86380 86390 1
509295 99509295 1001 86380 86390 1
509400 99509400 1001 86380 86390 1
509393 99509393 1001 86380 86390 1
510066 99510066 1001 86380 86390 1
509976 99509976 1001 86380 86390 1
509951 99509951 1001 86380 86390 1
510055 99510055 1001 86380 86390 1
510068 99510068 1001 86380 86390 1
509913 99509913 1001 86380 86390 1
510102 99510102 1001 86380 86390 1
510437 99510437 1001 86380 86390 1
510224 99510224 1001 86380 86390 1
510213 99510213 1001 86380 86390 1
510226 99510226 1001 86380 86390 1
510283 99510283 1001 86380 86390 1
510829 99510829 1001 86380 86390 1
510870 99510870 1001 86380 86390 1
510793 99510793 1001 86380 86390 1
510755 99510755 1001 86380 86390 1
510807 99510807 1001 86380 86390 1
510872 99510872 1001 86380 86390 1
510899 99510899 1001 86380 86390 1
510850 99510850 1001 86380 86390 1
511439 99511439 1001 86380 86390 1
511481 99511481 1001 86380 86390 1
511533 99511533 1001 86380 86390 1
511380 99511380 1001 86380 86390 1
511471 99511471 1001 86380 86390 1
511219 99511219 1001 86380 86390 1
511329 99511329 1001 86380 86390 1
511317 99511317 1001 86380 86390 1
511188 99511188 1001 86380 86390 1
511293 99511293 1001 86380 86390 1
511647 99511647 1001 86380 86390 1
511662 99511662 1001 86380 86390 1
511756 99511756 1001 86380 86390 1
512204 99512204 1001 86380 86390 1
512260 99512260 1001 86380 86390 1
512109 99512109 1001 86380 86390 1
512163 99512163 1001 86380 86390 1
511998 99511998 1001 86380 86390 1
511825 99511825 1001 86380 86390 1
511814 99511814 1001 86380 86390 1
511844 99511844 1001 86380 86390 1
511766 99511766 1001 86380 86390 1
511899 99511899 1001 86380 86390 1
511925 99511925 1001 86380 86390 1
512454 99512454 1001 86380 86390 1
512496 99512496 1001 86380 86390 1
512381 99512381 1001 86380 86390 1
512383 99512383 1001 86380 86390 1
512539 99512539 1001 86380 86390 1
512566 99512566 1001 86380 86390 1
512386 99512386 1001 86380 86390 1
512582 99512582 1001 86380 86390 1
513067 99513067 1001 86380 86390 1
513068 99513068 1001 86380 86390 1
513098 99513098 1001 86380 86390 1
513023 99513023 1001 86380 86390 1
512898 99512898 1001 86380 86390 1
512990 99512990 1001 86380 86390 1
512835 99512835 1001 86380 86390 1
512992 99512992 1001 86380 86390 1
512930 99512930 1001 86380 86390 1
512969 99512969 1001 86380 86390 1
512997 99512997 1001 86380 86390 1
512998 99512998 1001 86380 86390 1
512662 99512662 1001 86380 86390 1
512731 99512731 1001 86380 86390 1
512784 99512784 1001 86380 86390 1
513397 99513397 1001 86380 86390 1
513403 99513403 1001 86380 86390 1
513277 99513277 1001 86380 86390 1
514030 99514030 1001 86380 86390 1
513778 99513778 1001 86380 86390 1
513688 99513688 1001 86380 86390 1
513818 99513818 1001 86380 86390 1
513600 99513600 1001 86380 86390 1
513613 99513613 1001 86380 86390 1
513458 99513458 1001 86380 86390 1
513497 99513497 1001 86380 86390 1
514136 99514136 1001 86380 86390 1
514033 99514033 1001 86380 86390 1
514063 99514063 1001 86380 86390 1
514731 99514731 1001 86380 86390 1
514698 99514698 1001 86380 86390 1
514535 99514535 1001 86380 86390 1
514626 99514626 1001 86380 86390 1
514633 99514633 1001 86380 86390 1
514304 99514304 1001 86380 86390 1
514357 99514357 1001 86380 86390 1
514358 99514358 1001 86380 86390 1
514415 99514415 1001 86380 86390 1
514287 99514287 1001 86380 86390 1
514352 99514352 1001 86380 86390 1
515053 99515053 1001 86380 86390 1
515612 99515612 1001 86380 86390 1
515588 99515588 1001 86380 86390 1
515490 99515490 1001 86380 86390 1
515580 99515580 1001 86380 86390 1
515372 99515372 1001 86380 86390 1
515374 99515374 1001 86380 86390 1
515207 99515207 1001 86380 86390 1
515156 99515156 1001 86380 86390 1
515082 99515082 1001 86380 86390 1
515099 99515099 1001 86380 86390 1
515847 99515847 1001 86380 86390 1
515731 99515731 1001 86380 86390 1
516420 99516420 1001 86380 86390 1
516331 99516331 1001 86380 86390 1
516452 99516452 1001 86380 86390 1
516367 99516367 1001 86380 86390 1
516249 99516249 1001 86380 86390 1
516120 99516120 1001 86380 86390 1
516160 99516160 1001 86380 86390 1
516036 99516036 1001 86380 86390 1
515923 99515923 1001 86380 86390 1
516029 99516029 1001 86380 86390 1
515992 99515992 1001 86380 86390 1
516562 99516562 1001 86380 86390 1
516614 99516614 1001 86380 86390 1
516667 99516667 1001 86380 86390 1
517144 99517144 1001 86380 86390 1
517222 99517222 1001 86380 86390 1
517088 99517088 1001 86380 86390 1
517050 99517050 1001 86380 86390 1
516724 99516724 1001 86380 86390 1
516844 99516844 1001 86380 86390 1
517517 99517517 1001 86380 86390 1
518135 99518135 1001 86380 86390 1
518136 99518136 1001 86380 86390 1
517859 99517859 1001 86380 86390 1
517569 99517569 1001 86380 86390 1
517673 99517673 1001 86380 86390 1
517686 99517686 1001 86380 86390 1
517546 99517546 1001 86380 86390 1
517728 99517728 1001 86380 86390 1
517603 99517603 1001 86380 86390 1
517604 99517604 1001 86380 86390 1
518177 99518177 1001 86380 86390 1
518258 99518258 1001 86380 86390 1
518326 99518326 1001 86380 86390 1
518821 99518821 1001 86380 86390 1
518916 99518916 1001 86380 86390 1
518966 99518966 1001 86380 86390 1
518726 99518726 1001 86380 86390 1
518752 99518752 1001 86380 86390 1
518715 99518715 1001 86380 86390 1
518484 99518484 1001 86380 86390 1
518381 99518381 1001 86380 86390 1
518554 99518554 1001 86380 86390 1
518373 99518373 1001 86380 86390 1
519146 99519146 1001 86380 86390 1
519060 99519060 1001 86380 86390 1
519049 99519049 1001 86380 86390 1
519752 99519752 1001 86380 86390 1
519620 99519620 1001 86380 86390 1
519684 99519684 1001 86380 86390 1
519775 99519775 1001 86380 86390 1
519440 99519440 1001 86380 86390 1
519566 99519566 1001 86380 86390 1
519260 99519260 1001 86380 86390 1
519195 99519195 1001 86380 86390 1
519300 99519300 1001 86380 86390 1
519360 99519360 1001 86380 86390 1
519903 99519903 1001 86380 86390 1
519904 99519904 1001 86380 86390 1
519943 99519943 1001 86380 86390 1
519879 99519879 1001 86380 86390 1
519964 99519964 1001 86380 86390 1
520489 99520489 1001 86380 86390 1
520490 99520490 1001 86380 86390 1
520249 99520249 1001 86380 86390 1
520421 99520421 1001 86380 86390 1
520215 99520215 1001 86380 86390 1
520819 99520819 1001 86380 86390 1
520650 99520650 1001 86380 86390 1
520228 99520228 1001 86380 86390 1
520758 99520758 1001 86380 86390 1
520681 99520681 1001 86380 86390 1
520746 99520746 1001 86380 86390 1
520656 99520656 1001 86380 86390 1
521338 99521338 1001 86380 86390 1
521355 99521355 1001 86380 86390 1
521368 99521368 1001 86380 86390 1
521306 99521306 1001 86380 86390 1
521427 99521427 1001 86380 86390 1
521415 99521415 1001 86380 86390 1
521159 99521159 1001 86380 86390 1
521045 99521045 1001 86380 86390 1
520942 99520942 1001 86380 86390 1
520959 99520959 1001 86380 86390 1
520870 99520870 1001 86380 86390 1
521560 99521560 1001 86380 86390 1
521576 99521576 1001 86380 86390 1
521501 99521501 1001 86380 86390 1
521643 99521643 1001 86380 86390 1
522276 99522276 1001 86380 86390 1
522120 99522120 1001 86380 86390 1
522137 99522137 1001 86380 86390 1
522035 99522035 1001 86380 86390 1
521950 99521950 1001 86380 86390 1
521940 99521940 1001 86380 86390 1
522069 99522069 1001 86380 86390 1
521677 99521677 1001 86380 86390 1
522449 99522449 1001 86380 86390 1
522495 99522495 1001 86380 86390 1
523077 99523077 1001 86380 86390 1
522962 99522962 1001 86380 86390 1
522758 99522758 1001 86380 86390 1
522766 99522766 1001 86380 86390 1
522512 99522512 1001 86380 86390 1
522660 99522660 1001 86380 86390 1
522662 99522662 1001 86380 86390 1
522677 99522677 1001 86380 86390 1
522574 99522574 1001 86380 86390 1
522549 99522549 1001 86380 86390 1
523290 99523290 1001 86380 86390 1
523134 99523134 1001 86380 86390 1
523857 99523857 1001 86380 86390 1
523870 99523870 1001 86380 86390 1
523614 99523614 1001 86380 86390 1
523684 99523684 1001 86380 86390 1
523607 99523607 1001 86380 86390 1
523647 99523647 1001 86380 86390 1
523363 99523363 1001 86380 86390 1
523380 99523380 1001 86380 86390 1
523525 99523525 1001 86380 86390 1
524136 99524136 1001 86380 86390 1
524036 99524036 1001 86380 86390 1
524075 99524075 1001 86380 86390 1
524050 99524050 1001 86380 86390 1
523987 99523987 1001 86380 86390 1
524104 99524104 1001 86380 86390 1
524698 99524698 1001 86380 86390 1
524711 99524711 1001 86380 86390 1
524689 99524689 1001 86380 86390 1
524600 99524600 1001 86380 86390 1
524589 99524589 1001 86380 86390 1
524396 99524396 1001 86380 86390 1
524505 99524505 1001 86380 86390 1
524481 99524481 1001 86380 86390 1
524254 99524254 1001 86380 86390 1
524282 99524282 1001 86380 86390 1
524231 99524231 1001 86380 86390 1
524349 99524349 1001 86380 86390 1
524916 99524916 1001 86380 86390 1
524919 99524919 1001 86380 86390 1
524945 99524945 1001 86380 86390 1
525440 99525440 1001 86380 86390 1
525354 99525354 1001 86380 86390 1
525316 99525316 1001 86380 86390 1
525368 99525368 1001 86380 86390 1
525344 99525344 1001 86380 86390 1
525347 99525347 1001 86380 86390 1
525273 99525273 1001 86380 86390 1
525325 99525325 1001 86380 86390 1
525222 99525222 1001 86380 86390 1
525132 99525132 1001 86380 86390 1
525171 99525171 1001 86380 86390 1
525004 99525004 1001 86380 86390 1
525108 99525108 1001 86380 86390 1
525064 99525064 1001 86380 86390 1
525027 99525027 1001 86380 86390 1
525601 99525601 1001 86380 86390 1
525706 99525706 1001 86380 86390 1
526256 99526256 1001 86380 86390 1
526269 99526269 1001 86380 86390 1
526363 99526363 1001 86380 86390 1
526351 99526351 1001 86380 86390 1
526379 99526379 1001 86380 86390 1
525946 99525946 1001 86380 86390 1
526460 99526460 1001 86380 86390 1
526538 99526538 1001 86380 86390 1
527174 99527174 1001 86380 86390 1
527074 99527074 1001 86380 86390 1
527203 99527203 1001 86380 86390 1
526966 99526966 1001 86380 86390 1
526981 99526981 1001 86380 86390 1
526840 99526840 1001 86380 86390 1
526892 99526892 1001 86380 86390 1
526881 99526881 1001 86380 86390 1
526950 99526950 1001 86380 86390 1
527351 99527351 1001 86380 86390 1
527378 99527378 1001 86380 86390 1
527430 99527430 1001 86380 86390 1
527334 99527334 1001 86380 86390 1
527450 99527450 1001 86380 86390 1
528003 99528003 1001 86380 86390 1
527877 99527877 1001 86380 86390 1
527889 99527889 1001 86380 86390 1
527982 99527982 1001 86380 86390 1
527690 99527690 1001 86380 86390 1
527693 99527693 1001 86380 86390 1
527853 99527853 1001 86380 86390 1
527564 99527564 1001 86380 86390 1
527660 99527660 1001 86380 86390 1
528096 99528096 1001 86380 86390 1
528825 99528825 1001 86380 86390 1
528830 99528830 1001 86380 86390 1
528890 99528890 1001 86380 86390 1
528732 99528732 1001 86380 86390 1
528822 99528822 1001 86380 86390 1
528684 99528684 1001 86380 86390 1
528594 99528594 1001 86380 86390 1
528661 99528661 1001 86380 86390 1
528411 99528411 1001 86380 86390 1
528295 99528295 1001 86380 86390 1
529094 99529094 1001 86380 86390 1
528912 99528912 1001 86380 86390 1
528941 99528941 1001 86380 86390 1
529023 99529023 1001 86380 86390 1
528948 99528948 1001 86380 86390 1
529027 99529027 1001 86380 86390 1
529547 99529547 1001 86380 86390 1
529698 99529698 1001 86380 86390 1
529655 99529655 1001 86380 86390 1
529341 99529341 1001 86380 86390 1
529338 99529338 1001 86380 86390 1
529279 99529279 1001 86380 86390 1
529741 99529741 1001 86380 86390 1
529821 99529821 1001 86380 86390 1
529891 99529891 1001 86380 86390 1
529814 99529814 1001 86380 86390 1
530382 99530382 1001 86380 86390 1
530408 99530408 1001 86380 86390 1
530309 99530309 1001 86380 86390 1
530322 99530322 1001 86380 86390 1
530306 99530306 1001 86380 86390 1
530113 99530113 1001 86380 86390 1
530567 99530567 1001 86380 86390 1
530684 99530684 1001 86380 86390 1
530571 99530571 1001 86380 86390 1
530572 99530572 1001 86380 86390 1
530702 99530702 1001 86380 86390 1
530703 99530703 1001 86380 86390 1
531353 99531353 1001 86380 86390 1
531248 99531248 1001 86380 86390 1
530980 99530980 1001 86380 86390 1
531085 99531085 1001 86380 86390 1
531077 99531077 1001 86380 86390 1
531132 99531132 1001 86380 86390 1
531108 99531108 1001 86380 86390 1
530866 99530866 1001 86380 86390 1
530871 99530871 1001 86380 86390 1
530780 99530780 1001 86380 86390 1
531581 99531581 1001 86380 86390 1
531387 99531387 1001 86380 86390 1
531389 99531389 1001 86380 86390 1
532095 99532095 1001 86380 86390 1
531819 99531819 1001 86380 86390 1
531984 99531984 1001 86380 86390 1
531895 99531895 1001 86380 86390 1
531947 99531947 1001 86380 86390 1
531618 99531618 1001 86380 86390 1
531592 99531592 1001 86380 86390 1
531750 99531750 1001 86380 86390 1
531727 99531727 1001 86380 86390 1
532244 99532244 1001 86380 86390 1
532222 99532222 1001 86380 86390 1
532303 99532303 1001 86380 86390 1
532253 99532253 1001 86380 86390 1
532985 99532985 1001 86380 86390 1
533009 99533009 1001 86380 86390 1
532846 99532846 1001 86380 86390 1
532888 99532888 1001 86380 86390 1
532993 99532993 1001 86380 86390 1
532745 99532745 1001 86380 86390 1
532476 99532476 1001 86380 86390 1
532516 99532516 1001 86380 86390 1
532455 99532455 1001 86380 86390 1
533056 99533056 1001 86380 86390 1
533095 99533095 1001 86380 86390 1
533045 99533045 1001 86380 86390 1
533163 99533163 1001 86380 86390 1
533144 99533144 1001 86380 86390 1
533807 99533807 1001 86380 86390 1
533797 99533797 1001 86380 86390 1
533513 99533513 1001 86380 86390 1
533530 99533530 1001 86380 86390 1
533397 99533397 1001 86380 86390 1
533242 99533242 1001 86380 86390 1
533437 99533437 1001 86380 86390 1
533973 99533973 1001 86380 86390 1
533937 99533937 1001 86380 86390 1
534004 99534004 1001 86380 86390 1
534005 99534005 1001 86380 86390 1
534571 99534571 1001 86380 86390 1
534577 99534577 1001 86380 86390 1
534632 99534632 1001 86380 86390 1
534417 99534417 1001 86380 86390 1
534423 99534423 1001 86380 86390 1
534250 99534250 1001 86380 86390 1
534123 99534123 1001 86380 86390 1
534253 99534253 1001 86380 86390 1
534697 99534697 1001 86380 86390 1
534841 99534841 1001 86380 86390 1
534888 99534888 1001 86380 86390 1
535485 99535485 1001 86380 86390 1
535292 99535292 1001 86380 86390 1
535125 99535125 1001 86380 86390 1
535233 99535233 1001 86380 86390 1
534915 99534915 1001 86380 86390 1
535071 99535071 1001 86380 86390 1
535585 99535585 1001 86380 86390 1
535676 99535676 1001 86380 86390 1
535565 99535565 1001 86380 86390 1
535543 99535543 1001 86380 86390 1
536262 99536262 1001 86380 86390 1
536224 99536224 1001 86380 86390 1
536278 99536278 1001 86380 86390 1
536291 99536291 1001 86380 86390 1
536317 99536317 1001 86380 86390 1
535942 99535942 1001 86380 86390 1
536075 99536075 1001 86380 86390 1
535910 99535910 1001 86380 86390 1
535770 99535770 1001 86380 86390 1
535763 99535763 1001 86380 86390 1
536533 99536533 1001 86380 86390 1
536366 99536366 1001 86380 86390 1
537028 99537028 1001 86380 86390 1
536906 99536906 1001 86380 86390 1
536921 99536921 1001 86380 86390 1
536885 99536885 1001 86380 86390 1
536937 99536937 1001 86380 86390 1
536950 99536950 1001 86380 86390 1
536939 99536939 1001 86380 86390 1
536660 99536660 1001 86380 86390 1
536742 99536742 1001 86380 86390 1
536604 99536604 1001 86380 86390 1
536734 99536734 1001 86380 86390 1
537290 99537290 1001 86380 86390 1
537342 99537342 1001 86380 86390 1
537240 99537240 1001 86380 86390 1
537176 99537176 1001 86380 86390 1
537206 99537206 1001 86380 86390 1
537246 99537246 1001 86380 86390 1
537260 99537260 1001 86380 86390 1
537312 99537312 1001 86380 86390 1
537364 99537364 1001 86380 86390 1
537822 99537822 1001 86380 86390 1
537874 99537874 1001 86380 86390 1
537892 99537892 1001 86380 86390 1
537868 99537868 1001 86380 86390 1
537792 99537792 1001 86380 86390 1
537883 99537883 1001 86380 86390 1
537935 99537935 1001 86380 86390 1
537784 99537784 1001 86380 86390 1
537689 99537689 1001 86380 86390 1
537716 99537716 1001 86380 86390 1
537427 99537427 1001 86380 86390 1
537466 99537466 1001 86380 86390 1
537547 99537547 1001 86380 86390 1
538042 99538042 1001 86380 86390 1
538055 99538055 1001 86380 86390 1
538004 99538004 1001 86380 86390 1
538091 99538091 1001 86380 86390 1
538675 99538675 1001 86380 86390 1
538668 99538668 1001 86380 86390 1
538619 99538619 1001 86380 86390 1
538534 99538534 1001 86380 86390 1
538522 99538522 1001 86380 86390 1
538409 99538409 1001 86380 86390 1
538351 99538351 1001 86380 86390 1
538263 99538263 1001 86380 86390 1
538917 99538917 1001 86380 86390 1
538977 99538977 1001 86380 86390 1
539610 99539610 1001 86380 86390 1
539505 99539505 1001 86380 86390 1
539494 99539494 1001 86380 86390 1
539522 99539522 1001 86380 86390 1
539636 99539636 1001 86380 86390 1
539512 99539512 1001 86380 86390 1
539377 99539377 1001 86380 86390 1
539339 99539339 1001 86380 86390 1
539409 99539409 1001 86380 86390 1
539228 99539228 1001 86380 86390 1
539177 99539177 1001 86380 86390 1
539229 99539229 1001 86380 86390 1
539778 99539778 1001 86380 86390 1
539792 99539792 1001 86380 86390 1
540416 99540416 1001 86380 86390 1
540418 99540418 1001 86380 86390 1
540328 99540328 1001 86380 86390 1
540420 99540420 1001 86380 86390 1
540083 99540083 1001 86380 86390 1
540229 99540229 1001 86380 86390 1
540091 99540091 1001 86380 86390 1
540260 99540260 1001 86380 86390 1
540183 99540183 1001 86380 86390 1
539938 99539938 1001 86380 86390 1
539849 99539849 1001 86380 86390 1
539908 99539908 1001 86380 86390 1
540661 99540661 1001 86380 86390 1
540533 99540533 1001 86380 86390 1
540587 99540587 1001 86380 86390 1
540590 99540590 1001 86380 86390 1
541276 99541276 1001 86380 86390 1
541098 99541098 1001 86380 86390 1
541123 99541123 1001 86380 86390 1
540987 99540987 1001 86380 86390 1
540923 99540923 1001 86380 86390 1
540900 99540900 1001 86380 86390 1
541056 99541056 1001 86380 86390 1
540888 99540888 1001 86380 86390 1
541392 99541392 1001 86380 86390 1
541367 99541367 1001 86380 86390 1
541315 99541315 1001 86380 86390 1
541997 99541997 1001 86380 86390 1
541987 99541987 1001 86380 86390 1
542003 99542003 1001 86380 86390 1
541853 99541853 1001 86380 86390 1
541757 99541757 1001 86380 86390 1
542287 99542287 1001 86380 86390 1
542277 99542277 1001 86380 86390 1
542278 99542278 1001 86380 86390 1
542176 99542176 1001 86380 86390 1
542243 99542243 1001 86380 86390 1
542271 99542271 1001 86380 86390 1
542830 99542830 1001 86380 86390 1
542768 99542768 1001 86380 86390 1
542861 99542861 1001 86380 86390 1
542789 99542789 1001 86380 86390 1
542855 99542855 1001 86380 86390 1
542613 99542613 1001 86380 86390 1
542666 99542666 1001 86380 86390 1
542596 99542596 1001 86380 86390 1
542484 99542484 1001 86380 86390 1
543127 99543127 1001 86380 86390 1
543076 99543076 1001 86380 86390 1
543016 99543016 1001 86380 86390 1
543055 99543055 1001 86380 86390 1
543630 99543630 1001 86380 86390 1
543387 99543387 1001 86380 86390 1
543478 99543478 1001 86380 86390 1
543402 99543402 1001 86380 86390 1
543535 99543535 1001 86380 86390 1
543434 99543434 1001 86380 86390 1
543338 99543338 1001 86380 86390 1
543821 99543821 1001 86380 86390 1
543853 99543853 1001 86380 86390 1
543817 99543817 1001 86380 86390 1
543819 99543819 1001 86380 86390 1
544569 99544569 1001 86380 86390 1
544436 99544436 1001 86380 86390 1
544501 99544501 1001 86380 86390 1
544440 99544440 1001 86380 86390 1
544453 99544453 1001 86380 86390 1
544253 99544253 1001 86380 86390 1
544311 99544311 1001 86380 86390 1
544338 99544338 1001 86380 86390 1
544132 99544132 1001 86380 86390 1
544174 99544174 1001 86380 86390 1
544130 99544130 1001 86380 86390 1
544000 99544000 1001 86380 86390 1
543989 99543989 1001 86380 86390 1
544637 99544637 1001 86380 86390 1
544626 99544626 1001 86380 86390 1
418252 1141 1001 36660 37257 1
418252 388 1001 38400 38877 1
425953 677 1001 49080 51657 1
418252 1067 1001 37440 38217 1
517315 616 1002 53004 63029 1
523002 702 1002 59228 66851 1
517300 1058 1001 50421 50720 1
400377 99400377 1001 86380 86390 1
400365 99400365 1001 86380 86390 1
400533 99400533 1001 86380 86390 1
400589 99400589 1001 86380 86390 1
400808 99400808 1001 86380 86390 1
400830 99400830 1001 86380 86390 1
400919 99400919 1001 86380 86390 1
401003 99401003 1001 86380 86390 1
401119 99401119 1001 86380 86390 1
401090 99401090 1001 86380 86390 1
401326 99401326 1001 86380 86390 1
401327 99401327 1001 86380 86390 1
401443 99401443 1001 86380 86390 1
401662 99401662 1001 86380 86390 1
401670 99401670 1001 86380 86390 1
401586 99401586 1001 86380 86390 1
401947 99401947 1001 86380 86390 1
401995 99401995 1001 86380 86390 1
402023 99402023 1001 86380 86390 1
402155 99402155 1001 86380 86390 1
402317 99402317 1001 86380 86390 1
402334 99402334 1001 86380 86390 1
402410 99402410 1001 86380 86390 1
402512 99402512 1001 86380 86390 1
402687 99402687 1001 86380 86390 1
402713 99402713 1001 86380 86390 1
402700 99402700 1001 86380 86390 1
402825 99402825 1001 86380 86390 1
402839 99402839 1001 86380 86390 1
403075 99403075 1001 86380 86390 1
403272 99403272 1001 86380 86390 1
403407 99403407 1001 86380 86390 1
403466 99403466 1001 86380 86390 1
403787 99403787 1001 86380 86390 1
403855 99403855 1001 86380 86390 1
403908 99403908 1001 86380 86390 1
404027 99404027 1001 86380 86390 1
404085 99404085 1001 86380 86390 1
404442 99404442 1001 86380 86390 1
404456 99404456 1001 86380 86390 1
404432 99404432 1001 86380 86390 1
404437 99404437 1001 86380 86390 1
404982 99404982 1001 86380 86390 1
404932 99404932 1001 86380 86390 1
405100 99405100 1001 86380 86390 1
405383 99405383 1001 86380 86390 1
405397 99405397 1001 86380 86390 1
405473 99405473 1001 86380 86390 1
405691 99405691 1001 86380 86390 1
405871 99405871 1001 86380 86390 1
405879 99405879 1001 86380 86390 1
405902 99405902 1001 86380 86390 1
406140 99406140 1001 86380 86390 1
406324 99406324 1001 86380 86390 1
406359 99406359 1001 86380 86390 1
406462 99406462 1001 86380 86390 1
406633 99406633 1001 86380 86390 1
406637 99406637 1001 86380 86390 1
406818 99406818 1001 86380 86390 1
406948 99406948 1001 86380 86390 1
407065 99407065 1001 86380 86390 1
407051 99407051 1001 86380 86390 1
407171 99407171 1001 86380 86390 1
407488 99407488 1001 86380 86390 1
407577 99407577 1001 86380 86390 1
407970 99407970 1001 86380 86390 1
408184 99408184 1001 86380 86390 1
408434 99408434 1001 86380 86390 1
408570 99408570 1001 86380 86390 1
408529 99408529 1001 86380 86390 1
408790 99408790 1001 86380 86390 1
408818 99408818 1001 86380 86390 1
408769 99408769 1001 86380 86390 1
408796 99408796 1001 86380 86390 1
408965 99408965 1001 86380 86390 1
408983 99408983 1001 86380 86390 1
409335 99409335 1001 86380 86390 1
409318 99409318 1001 86380 86390 1
409570 99409570 1001 86380 86390 1
409646 99409646 1001 86380 86390 1
409747 99409747 1001 86380 86390 1
409757 99409757 1001 86380 86390 1
410229 99410229 1001 86380 86390 1
410277 99410277 1001 86380 86390 1
410310 99410310 1001 86380 86390 1
410594 99410594 1001 86380 86390 1
410768 99410768 1001 86380 86390 1
411059 99411059 1001 86380 86390 1
411068 99411068 1001 86380 86390 1
411204 99411204 1001 86380 86390 1
411243 99411243 1001 86380 86390 1
411227 99411227 1001 86380 86390 1
411223 99411223 1001 86380 86390 1
411433 99411433 1001 86380 86390 1
411517 99411517 1001 86380 86390 1
411554 99411554 1001 86380 86390 1
411616 99411616 1001 86380 86390 1
411723 99411723 1001 86380 86390 1
411979 99411979 1001 86380 86390 1
412106 99412106 1001 86380 86390 1
412193 99412193 1001 86380 86390 1
412250 99412250 1001 86380 86390 1
412210 99412210 1001 86380 86390 1
413320 99413320 1001 86380 86390 1
413478 99413478 1001 86380 86390 1
413442 99413442 1001 86380 86390 1
413112 99413112 1001 86380 86390 1
413195 99413195 1001 86380 86390 1
413171 99413171 1001 86380 86390 1
413174 99413174 1001 86380 86390 1
412866 99412866 1001 86380 86390 1
412538 99412538 1001 86380 86390 1
412877 99412877 1001 86380 86390 1
414089 99414089 1001 86380 86390 1
413706 99413706 1001 86380 86390 1
414973 99414973 1001 86380 86390 1
415284 99415284 1001 86380 86390 1
415088 99415088 1001 86380 86390 1
415159 99415159 1001 86380 86390 1
414824 99414824 1001 86380 86390 1
414693 99414693 1001 86380 86390 1
414582 99414582 1001 86380 86390 1
414919 99414919 1001 86380 86390 1
414232 99414232 1001 86380 86390 1
415369 99415369 1001 86380 86390 1
415440 99415440 1001 86380 86390 1
416641 99416641 1001 86380 86390 1
416646 99416646 1001 86380 86390 1
416819 99416819 1001 86380 86390 1
416971 99416971 1001 86380 86390 1
416257 99416257 1001 86380 86390 1
416551 99416551 1001 86380 86390 1
416140 99416140 1001 86380 86390 1
416445 99416445 1001 86380 86390 1
416144 99416144 1001 86380 86390 1
416487 99416487 1001 86380 86390 1
416309 99416309 1001 86380 86390 1
416393 99416393 1001 86380 86390 1
415883 99415883 1001 86380 86390 1
416085 99416085 1001 86380 86390 1
416131 99416131 1001 86380 86390 1
417544 99417544 1001 86380 86390 1
417455 99417455 1001 86380 86390 1
417559 99417559 1001 86380 86390 1
418619 99418619 1001 86380 86390 1
418504 99418504 1001 86380 86390 1
418557 99418557 1001 86380 86390 1
418539 99418539 1001 86380 86390 1
418102 99418102 1001 86380 86390 1
418178 99418178 1001 86380 86390 1
418433 99418433 1001 86380 86390 1
418116 99418116 1001 86380 86390 1
418229 99418229 1001 86380 86390 1
418345 99418345 1001 86380 86390 1
418093 99418093 1001 86380 86390 1
418149 99418149 1001 86380 86390 1
418055 99418055 1001 86380 86390 1
417690 99417690 1001 86380 86390 1
417753 99417753 1001 86380 86390 1
417780 99417780 1001 86380 86390 1
417887 99417887 1001 86380 86390 1
418873 99418873 1001 86380 86390 1
418957 99418957 1001 86380 86390 1
419067 99419067 1001 86380 86390 1
420152 99420152 1001 86380 86390 1
420413 99420413 1001 86380 86390 1
420233 99420233 1001 86380 86390 1
420351 99420351 1001 86380 86390 1
419971 99419971 1001 86380 86390 1
419959 99419959 1001 86380 86390 1
419737 99419737 1001 86380 86390 1
419930 99419930 1001 86380 86390 1
419411 99419411 1001 86380 86390 1
419525 99419525 1001 86380 86390 1
419533 99419533 1001 86380 86390 1
419312 99419312 1001 86380 86390 1
420646 99420646 1001 86380 86390 1
420574 99420574 1001 86380 86390 1
421794 99421794 1001 86380 86390 1
421840 99421840 1001 86380 86390 1
421346 99421346 1001 86380 86390 1
421369 99421369 1001 86380 86390 1
421489 99421489 1001 86380 86390 1
421282 99421282 1001 86380 86390 1
421308 99421308 1001 86380 86390 1
420948 99420948 1001 86380 86390 1
420867 99420867 1001 86380 86390 1
421080 99421080 1001 86380 86390 1
421111 99421111 1001 86380 86390 1
422332 99422332 1001 86380 86390 1
422443 99422443 1001 86380 86390 1
422136 99422136 1001 86380 86390 1
422270 99422270 1001 86380 86390 1
423752 99423752 1001 86380 86390 1
423698 99423698 1001 86380 86390 1
423617 99423617 1001 86380 86390 1
423496 99423496 1001 86380 86390 1
423564 99423564 1001 86380 86390 1
423424 99423424 1001 86380 86390 1
423570 99423570 1001 86380 86390 1
423669 99423669 1001 86380 86390 1
423176 99423176 1001 86380 86390 1
423085 99423085 1001 86380 86390 1
423107 99423107 1001 86380 86390 1
422787 99422787 1001 86380 86390 1
422561 99422561 1001 86380 86390 1
424132 99424132 1001 86380 86390 1
423879 99423879 1001 86380 86390 1
423764 99423764 1001 86380 86390 1
425294 99425294 1001 86380 86390 1
425372 99425372 1001 86380 86390 1
424907 99424907 1001 86380 86390 1
424889 99424889 1001 86380 86390 1
424690 99424690 1001 86380 86390 1
424818 99424818 1001 86380 86390 1
424488 99424488 1001 86380 86390 1
424245 99424245 1001 86380 86390 1
424442 99424442 1001 86380 86390 1
424195 99424195 1001 86380 86390 1
424484 99424484 1001 86380 86390 1
424523 99424523 1001 86380 86390 1
424362 99424362 1001 86380 86390 1
424408 99424408 1001 86380 86390 1
425736 99425736 1001 86380 86390 1
425421 99425421 1001 86380 86390 1
427055 99427055 1001 86380 86390 1
426904 99426904 1001 86380 86390 1
426907 99426907 1001 86380 86390 1
427086 99427086 1001 86380 86390 1
426395 99426395 1001 86380 86390 1
426522 99426522 1001 86380 86390 1
426491 99426491 1001 86380 86390 1
426588 99426588 1001 86380 86390 1
426612 99426612 1001 86380 86390 1
426642 99426642 1001 86380 86390 1
425957 99425957 1001 86380 86390 1
426015 99426015 1001 86380 86390 1
425991 99425991 1001 86380 86390 1
425898 99425898 1001 86380 86390 1
425924 99425924 1001 86380 86390 1
426002 99426002 1001 86380 86390 1
427416 99427416 1001 86380 86390 1
427487 99427487 1001 86380 86390 1
427399 99427399 1001 86380 86390 1
427304 99427304 1001 86380 86390 1
427472 99427472 1001 86380 86390 1
427432 99427432 1001 86380 86390 1
428401 99428401 1001 86380 86390 1
428378 99428378 1001 86380 86390 1
428663 99428663 1001 86380 86390 1
428041 99428041 1001 86380 86390 1
428195 99428195 1001 86380 86390 1
428265 99428265 1001 86380 86390 1
428173 99428173 1001 86380 86390 1
427934 99427934 1001 86380 86390 1
428117 99428117 1001 86380 86390 1
428316 99428316 1001 86380 86390 1
427802 99427802 1001 86380 86390 1
427628 99427628 1001 86380 86390 1
427547 99427547 1001 86380 86390 1
428770 99428770 1001 86380 86390 1
430366 99430366 1001 86380 86390 1
429904 99429904 1001 86380 86390 1
429832 99429832 1001 86380 86390 1
429571 99429571 1001 86380 86390 1
429416 99429416 1001 86380 86390 1
429542 99429542 1001 86380 86390 1
430402 99430402 1001 86380 86390 1
430596 99430596 1001 86380 86390 1
430522 99430522 1001 86380 86390 1
431940 99431940 1001 86380 86390 1
431702 99431702 1001 86380 86390 1
431431 99431431 1001 86380 86390 1
431632 99431632 1001 86380 86390 1
431535 99431535 1001 86380 86390 1
431320 99431320 1001 86380 86390 1
431499 99431499 1001 86380 86390 1
431068 99431068 1001 86380 86390 1
431131 99431131 1001 86380 86390 1
430901 99430901 1001 86380 86390 1
432252 99432252 1001 86380 86390 1
432304 99432304 1001 86380 86390 1
432389 99432389 1001 86380 86390 1
433677 99433677 1001 86380 86390 1
433100 99433100 1001 86380 86390 1
432972 99432972 1001 86380 86390 1
433298 99433298 1001 86380 86390 1
432982 99432982 1001 86380 86390 1
432801 99432801 1001 86380 86390 1
432872 99432872 1001 86380 86390 1
432604 99432604 1001 86380 86390 1
432875 99432875 1001 86380 86390 1
434030 99434030 1001 86380 86390 1
435106 99435106 1001 86380 86390 1
435230 99435230 1001 86380 86390 1
435145 99435145 1001 86380 86390 1
435074 99435074 1001 86380 86390 1
434829 99434829 1001 86380 86390 1
434978 99434978 1001 86380 86390 1
434671 99434671 1001 86380 86390 1
434833 99434833 1001 86380 86390 1
434837 99434837 1001 86380 86390 1
434703 99434703 1001 86380 86390 1
434215 99434215 1001 86380 86390 1
434571 99434571 1001 86380 86390 1
435730 99435730 1001 86380 86390 1
435826 99435826 1001 86380 86390 1
435597 99435597 1001 86380 86390 1
435709 99435709 1001 86380 86390 1
435552 99435552 1001 86380 86390 1
435742 99435742 1001 86380 86390 1
435841 99435841 1001 86380 86390 1
435539 99435539 1001 86380 86390 1
437047 99437047 1001 86380 86390 1
437099 99437099 1001 86380 86390 1
436792 99436792 1001 86380 86390 1
437034 99437034 1001 86380 86390 1
436774 99436774 1001 86380 86390 1
436757 99436757 1001 86380 86390 1
436475 99436475 1001 86380 86390 1
436507 99436507 1001 86380 86390 1
436463 99436463 1001 86380 86390 1
436128 99436128 1001 86380 86390 1
436265 99436265 1001 86380 86390 1
436100 99436100 1001 86380 86390 1
436172 99436172 1001 86380 86390 1
435909 99435909 1001 86380 86390 1
300042 99300042 1001 86380 86390 1
437215 99437215 1001 86380 86390 1
300045 99300045 1001 86380 86390 1
300102 99300102 1001 86380 86390 1
437254 99437254 1001 86380 86390 1
300013 99300013 1001 86380 86390 1
300667 99300667 1001 86380 86390 1
300540 99300540 1001 86380 86390 1
300684 99300684 1001 86380 86390 1
300713 99300713 1001 86380 86390 1
300716 99300716 1001 86380 86390 1
300583 99300583 1001 86380 86390 1
300533 99300533 1001 86380 86390 1
300423 99300423 1001 86380 86390 1
300489 99300489 1001 86380 86390 1
300179 99300179 1001 86380 86390 1
300244 99300244 1001 86380 86390 1
300272 99300272 1001 86380 86390 1
300887 99300887 1001 86380 86390 1
300840 99300840 1001 86380 86390 1
301459 99301459 1001 86380 86390 1
301539 99301539 1001 86380 86390 1
301500 99301500 1001 86380 86390 1
301463 99301463 1001 86380 86390 1
301156 99301156 1001 86380 86390 1
301309 99301309 1001 86380 86390 1
301153 99301153 1001 86380 86390 1
300967 99300967 1001 86380 86390 1
301669 99301669 1001 86380 86390 1
301661 99301661 1001 86380 86390 1
301674 99301674 1001 86380 86390 1
301689 99301689 1001 86380 86390 1
302255 99302255 1001 86380 86390 1
302114 99302114 1001 86380 86390 1
301975 99301975 1001 86380 86390 1
302017 99302017 1001 86380 86390 1
301979 99301979 1001 86380 86390 1
301936 99301936 1001 86380 86390 1
301951 99301951 1001 86380 86390 1
301874 99301874 1001 86380 86390 1
301901 99301901 1001 86380 86390 1
302482 99302482 1001 86380 86390 1
302457 99302457 1001 86380 86390 1
302412 99302412 1001 86380 86390 1
302425 99302425 1001 86380 86390 1
302479 99302479 1001 86380 86390 1
303097 99303097 1001 86380 86390 1
303163 99303163 1001 86380 86390 1
302878 99302878 1001 86380 86390 1
302981 99302981 1001 86380 86390 1
302984 99302984 1001 86380 86390 1
302870 99302870 1001 86380 86390 1
302733 99302733 1001 86380 86390 1
302620 99302620 1001 86380 86390 1
302687 99302687 1001 86380 86390 1
302688 99302688 1001 86380 86390 1
302779 99302779 1001 86380 86390 1
302689 99302689 1001 86380 86390 1
303399 99303399 1001 86380 86390 1
303328 99303328 1001 86380 86390 1
303242 99303242 1001 86380 86390 1
303255 99303255 1001 86380 86390 1
303991 99303991 1001 86380 86390 1
303640 99303640 1001 86380 86390 1
303504 99303504 1001 86380 86390 1
303530 99303530 1001 86380 86390 1
303461 99303461 1001 86380 86390 1
303593 99303593 1001 86380 86390 1
304227 99304227 1001 86380 86390 1
304164 99304164 1001 86380 86390 1
304710 99304710 1001 86380 86390 1
304767 99304767 1001 86380 86390 1
304564 99304564 1001 86380 86390 1
304617 99304617 1001 86380 86390 1
304545 99304545 1001 86380 86390 1
304387 99304387 1001 86380 86390 1
304340 99304340 1001 86380 86390 1
304908 99304908 1001 86380 86390 1
304964 99304964 1001 86380 86390 1
304939 99304939 1001 86380 86390 1
304889 99304889 1001 86380 86390 1
305058 99305058 1001 86380 86390 1
304968 99304968 1001 86380 86390 1
305034 99305034 1001 86380 86390 1
305049 99305049 1001 86380 86390 1
305494 99305494 1001 86380 86390 1
305610 99305610 1001 86380 86390 1
305466 99305466 1001 86380 86390 1
305148 99305148 1001 86380 86390 1
305265 99305265 1001 86380 86390 1
305163 99305163 1001 86380 86390 1
500128 99500128 1001 86380 86390 1
500051 99500051 1001 86380 86390 1
500080 99500080 1001 86380 86390 1
500069 99500069 1001 86380 86390 1
305692 99305692 1001 86380 86390 1
500715 99500715 1001 86380 86390 1
500626 99500626 1001 86380 86390 1
500743 99500743 1001 86380 86390 1
500769 99500769 1001 86380 86390 1
500432 99500432 1001 86380 86390 1
500388 99500388 1001 86380 86390 1
500393 99500393 1001 86380 86390 1
500277 99500277 1001 86380 86390 1
500372 99500372 1001 86380 86390 1
500399 99500399 1001 86380 86390 1
500955 99500955 1001 86380 86390 1
500841 99500841 1001 86380 86390 1
500893 99500893 1001 86380 86390 1
500919 99500919 1001 86380 86390 1
500971 99500971 1001 86380 86390 1
500998 99500998 1001 86380 86390 1
501013 99501013 1001 86380 86390 1
500937 99500937 1001 86380 86390 1
500874 99500874 1001 86380 86390 1
501514 99501514 1001 86380 86390 1
501256 99501256 1001 86380 86390 1
501323 99501323 1001 86380 86390 1
501324 99501324 1001 86380 86390 1
501138 99501138 1001 86380 86390 1
501146 99501146 1001 86380 86390 1
501134 99501134 1001 86380 86390 1
501779 99501779 1001 86380 86390 1
501794 99501794 1001 86380 86390 1
501732 99501732 1001 86380 86390 1
501682 99501682 1001 86380 86390 1
501802 99501802 1001 86380 86390 1
501777 99501777 1001 86380 86390 1
501700 99501700 1001 86380 86390 1
502419 99502419 1001 86380 86390 1
502278 99502278 1001 86380 86390 1
502398 99502398 1001 86380 86390 1
502412 99502412 1001 86380 86390 1
502401 99502401 1001 86380 86390 1
502002 99502002 1001 86380 86390 1
501914 99501914 1001 86380 86390 1
501903 99501903 1001 86380 86390 1
501985 99501985 1001 86380 86390 1
501908 99501908 1001 86380 86390 1
501960 99501960 1001 86380 86390 1
501846 99501846 1001 86380 86390 1
502518 99502518 1001 86380 86390 1
502627 99502627 1001 86380 86390 1
503099 99503099 1001 86380 86390 1
503139 99503139 1001 86380 86390 1
503108 99503108 1001 86380 86390 1
503111 99503111 1001 86380 86390 1
503039 99503039 1001 86380 86390 1
502990 99502990 1001 86380 86390 1
502914 99502914 1001 86380 86390 1
502993 99502993 1001 86380 86390 1
502776 99502776 1001 86380 86390 1
502818 99502818 1001 86380 86390 1
502806 99502806 1001 86380 86390 1
502813 99502813 1001 86380 86390 1
503393 99503393 1001 86380 86390 1
503484 99503484 1001 86380 86390 1
503088 99503088 1001 86380 86390 1
503488 99503488 1001 86380 86390 1
504096 99504096 1001 86380 86390 1
503865 99503865 1001 86380 86390 1
503752 99503752 1001 86380 86390 1
503714 99503714 1001 86380 86390 1
503716 99503716 1001 86380 86390 1
503794 99503794 1001 86380 86390 1
503579 99503579 1001 86380 86390 1
503663 99503663 1001 86380 86390 1
503600 99503600 1001 86380 86390 1
504207 99504207 1001 86380 86390 1
504199 99504199 1001 86380 86390 1
504266 99504266 1001 86380 86390 1
504137 99504137 1001 86380 86390 1
504321 99504321 1001 86380 86390 1
504893 99504893 1001 86380 86390 1
504941 99504941 1001 86380 86390 1
504755 99504755 1001 86380 86390 1
504826 99504826 1001 86380 86390 1
504841 99504841 1001 86380 86390 1
504584 99504584 1001 86380 86390 1
504680 99504680 1001 86380 86390 1
504343 99504343 1001 86380 86390 1
504969 99504969 1001 86380 86390 1
504996 99504996 1001 86380 86390 1
504957 99504957 1001 86380 86390 1
505135 99505135 1001 86380 86390 1
505697 99505697 1001 86380 86390 1
505627 99505627 1001 86380 86390 1
505404 99505404 1001 86380 86390 1
505457 99505457 1001 86380 86390 1
505535 99505535 1001 86380 86390 1
505473 99505473 1001 86380 86390 1
505190 99505190 1001 86380 86390 1
505178 99505178 1001 86380 86390 1
505346 99505346 1001 86380 86390 1
505184 99505184 1001 86380 86390 1
505358 99505358 1001 86380 86390 1
505874 99505874 1001 86380 86390 1
505905 99505905 1001 86380 86390 1
505778 99505778 1001 86380 86390 1
505895 99505895 1001 86380 86390 1
506524 99506524 1001 86380 86390 1
506463 99506463 1001 86380 86390 1
506379 99506379 1001 86380 86390 1
506289 99506289 1001 86380 86390 1
506347 99506347 1001 86380 86390 1
506271 99506271 1001 86380 86390 1
506312 99506312 1001 86380 86390 1
506148 99506148 1001 86380 86390 1
506154 99506154 1001 86380 86390 1
506792 99506792 1001 86380 86390 1
506678 99506678 1001 86380 86390 1
506795 99506795 1001 86380 86390 1
507385 99507385 1001 86380 86390 1
507347 99507347 1001 86380 86390 1
507402 99507402 1001 86380 86390 1
507304 99507304 1001 86380 86390 1
507381 99507381 1001 86380 86390 1
507266 99507266 1001 86380 86390 1
507182 99507182 1001 86380 86390 1
507092 99507092 1001 86380 86390 1
507080 99507080 1001 86380 86390 1
507120 99507120 1001 86380 86390 1
506983 99506983 1001 86380 86390 1
506961 99506961 1001 86380 86390 1
506807 99506807 1001 86380 86390 1
506860 99506860 1001 86380 86390 1
506969 99506969 1001 86380 86390 1
507485 99507485 1001 86380 86390 1
507450 99507450 1001 86380 86390 1
507453 99507453 1001 86380 86390 1
507621 99507621 1001 86380 86390 1
507520 99507520 1001 86380 86390 1
507508 99507508 1001 86380 86390 1
508176 99508176 1001 86380 86390 1
508125 99508125 1001 86380 86390 1
508196 99508196 1001 86380 86390 1
508019 99508019 1001 86380 86390 1
507856 99507856 1001 86380 86390 1
508254 99508254 1001 86380 86390 1
508280 99508280 1001 86380 86390 1
508450 99508450 1001 86380 86390 1
508923 99508923 1001 86380 86390 1
509014 99509014 1001 86380 86390 1
508944 99508944 1001 86380 86390 1
508693 99508693 1001 86380 86390 1
508863 99508863 1001 86380 86390 1
508484 99508484 1001 86380 86390 1
508498 99508498 1001 86380 86390 1
508459 99508459 1001 86380 86390 1
508632 99508632 1001 86380 86390 1
508503 99508503 1001 86380 86390 1
509088 99509088 1001 86380 86390 1
509131 99509131 1001 86380 86390 1
509832 99509832 1001 86380 86390 1
509847 99509847 1001 86380 86390 1
509796 99509796 1001 86380 86390 1
509745 99509745 1001 86380 86390 1
509645 99509645 1001 86380 86390 1
509516 99509516 1001 86380 86390 1
509505 99509505 1001 86380 86390 1
509507 99509507 1001 86380 86390 1
509650 99509650 1001 86380 86390 1
509438 99509438 1001 86380 86390 1
509287 99509287 1001 86380 86390 1
509379 99509379 1001 86380 86390 1
509409 99509409 1001 86380 86390 1
510003 99510003 1001 86380 86390 1
509965 99509965 1001 86380 86390 1
509966 99509966 1001 86380 86390 1
510045 99510045 1001 86380 86390 1
510077 99510077 1001 86380 86390 1
510551 99510551 1001 86380 86390 1
510590 99510590 1001 86380 86390 1
510400 99510400 1001 86380 86390 1
510452 99510452 1001 86380 86390 1
510504 99510504 1001 86380 86390 1
510198 99510198 1001 86380 86390 1
510279 99510279 1001 86380 86390 1
510111 99510111 1001 86380 86390 1
510754 99510754 1001 86380 86390 1
510780 99510780 1001 86380 86390 1
510821 99510821 1001 86380 86390 1
510889 99510889 1001 86380 86390 1
510774 99510774 1001 86380 86390 1
511494 99511494 1001 86380 86390 1
511208 99511208 1001 86380 86390 1
511170 99511170 1001 86380 86390 1
511062 99511062 1001 86380 86390 1
511066 99511066 1001 86380 86390 1
511015 99511015 1001 86380 86390 1
511719 99511719 1001 86380 86390 1
511745 99511745 1001 86380 86390 1
511758 99511758 1001 86380 86390 1
511578 99511578 1001 86380 86390 1
511722 99511722 1001 86380 86390 1
511687 99511687 1001 86380 86390 1
512215 99512215 1001 86380 86390 1
512221 99512221 1001 86380 86390 1
512369 99512369 1001 86380 86390 1
512286 99512286 1001 86380 86390 1
512377 99512377 1001 86380 86390 1
512070 99512070 1001 86380 86390 1
512025 99512025 1001 86380 86390 1
511986 99511986 1001 86380 86390 1
512002 99512002 1001 86380 86390 1
511815 99511815 1001 86380 86390 1
511870 99511870 1001 86380 86390 1
511767 99511767 1001 86380 86390 1
512481 99512481 1001 86380 86390 1
512546 99512546 1001 86380 86390 1
512521 99512521 1001 86380 86390 1
512408 99512408 1001 86380 86390 1
512512 99512512 1001 86380 86390 1
512492 99512492 1001 86380 86390 1
513069 99513069 1001 86380 86390 1
513134 99513134 1001 86380 86390 1
513122 99513122 1001 86380 86390 1
512903 99512903 1001 86380 86390 1
512733 99512733 1001 86380 86390 1
512774 99512774 1001 86380 86390 1
513294 99513294 1001 86380 86390 1
513273 99513273 1001 86380 86390 1
513261 99513261 1001 86380 86390 1
513249 99513249 1001 86380 86390 1
513327 99513327 1001 86380 86390 1
513328 99513328 1001 86380 86390 1
513382 99513382 1001 86380 86390 1
513890 99513890 1001 86380 86390 1
513920 99513920 1001 86380 86390 1
513844 99513844 1001 86380 86390 1
513923 99513923 1001 86380 86390 1
513962 99513962 1001 86380 86390 1
513939 99513939 1001 86380 86390 1
513764 99513764 1001 86380 86390 1
513743 99513743 1001 86380 86390 1
513746 99513746 1001 86380 86390 1
513463 99513463 1001 86380 86390 1
513596 99513596 1001 86380 86390 1
513416 99513416 1001 86380 86390 1
514179 99514179 1001 86380 86390 1
514716 99514716 1001 86380 86390 1
514769 99514769 1001 86380 86390 1
514692 99514692 1001 86380 86390 1
514705 99514705 1001 86380 86390 1
514830 99514830 1001 86380 86390 1
514801 99514801 1001 86380 86390 1
514849 99514849 1001 86380 86390 1
514487 99514487 1001 86380 86390 1
514489 99514489 1001 86380 86390 1
514594 99514594 1001 86380 86390 1
514571 99514571 1001 86380 86390 1
514470 99514470 1001 86380 86390 1
514317 99514317 1001 86380 86390 1
514256 99514256 1001 86380 86390 1
514248 99514248 1001 86380 86390 1
515036 99515036 1001 86380 86390 1
514881 99514881 1001 86380 86390 1
514886 99514886 1001 86380 86390 1
514874 99514874 1001 86380 86390 1
515058 99515058 1001 86380 86390 1
515608 99515608 1001 86380 86390 1
515557 99515557 1001 86380 86390 1
515632 99515632 1001 86380 86390 1
515339 99515339 1001 86380 86390 1
515314 99515314 1001 86380 86390 1
515332 99515332 1001 86380 86390 1
515307 99515307 1001 86380 86390 1
515437 99515437 1001 86380 86390 1
515170 99515170 1001 86380 86390 1
515134 99515134 1001 86380 86390 1
515214 99515214 1001 86380 86390 1
515240 99515240 1001 86380 86390 1
515745 99515745 1001 86380 86390 1
515798 99515798 1001 86380 86390 1
515839 99515839 1001 86380 86390 1
515794 99515794 1001 86380 86390 1
516463 99516463 1001 86380 86390 1
516240 99516240 1001 86380 86390 1
516218 99516218 1001 86380 86390 1
516169 99516169 1001 86380 86390 1
516173 99516173 1001 86380 86390 1
516303 99516303 1001 86380 86390 1
515985 99515985 1001 86380 86390 1
516038 99516038 1001 86380 86390 1
515952 99515952 1001 86380 86390 1
516524 99516524 1001 86380 86390 1
516591 99516591 1001 86380 86390 1
516605 99516605 1001 86380 86390 1
516594 99516594 1001 86380 86390 1
517159 99517159 1001 86380 86390 1
517216 99517216 1001 86380 86390 1
516938 99516938 1001 86380 86390 1
517069 99517069 1001 86380 86390 1
516994 99516994 1001 86380 86390 1
517007 99517007 1001 86380 86390 1
516984 99516984 1001 86380 86390 1
516860 99516860 1001 86380 86390 1
516873 99516873 1001 86380 86390 1
516913 99516913 1001 86380 86390 1
516811 99516811 1001 86380 86390 1
516801 99516801 1001 86380 86390 1
517413 99517413 1001 86380 86390 1
517349 99517349 1001 86380 86390 1
517344 99517344 1001 86380 86390 1
517357 99517357 1001 86380 86390 1
518060 99518060 1001 86380 86390 1
518036 99518036 1001 86380 86390 1
518012 99518012 1001 86380 86390 1
517987 99517987 1001 86380 86390 1
518042 99518042 1001 86380 86390 1
517919 99517919 1001 86380 86390 1
517846 99517846 1001 86380 86390 1
517847 99517847 1001 86380 86390 1
517953 99517953 1001 86380 86390 1
517567 99517567 1001 86380 86390 1
517736 99517736 1001 86380 86390 1
517737 99517737 1001 86380 86390 1
517714 99517714 1001 86380 86390 1
518961 99518961 1001 86380 86390 1
518973 99518973 1001 86380 86390 1
518720 99518720 1001 86380 86390 1
518662 99518662 1001 86380 86390 1
518563 99518563 1001 86380 86390 1
518569 99518569 1001 86380 86390 1
518403 99518403 1001 86380 86390 1
519125 99519125 1001 86380 86390 1
519661 99519661 1001 86380 86390 1
519612 99519612 1001 86380 86390 1
519747 99519747 1001 86380 86390 1
519670 99519670 1001 86380 86390 1
519812 99519812 1001 86380 86390 1
519482 99519482 1001 86380 86390 1
519432 99519432 1001 86380 86390 1
519601 99519601 1001 86380 86390 1
519296 99519296 1001 86380 86390 1
519891 99519891 1001 86380 86390 1
519908 99519908 1001 86380 86390 1
519875 99519875 1001 86380 86390 1
520270 99520270 1001 86380 86390 1
520373 99520373 1001 86380 86390 1
520296 99520296 1001 86380 86390 1
520303 99520303 1001 86380 86390 1
520124 99520124 1001 86380 86390 1
520170 99520170 1001 86380 86390 1
520056 99520056 1001 86380 86390 1
520134 99520134 1001 86380 86390 1
520173 99520173 1001 86380 86390 1
520135 99520135 1001 86380 86390 1
520690 99520690 1001 86380 86390 1
520811 99520811 1001 86380 86390 1
520734 99520734 1001 86380 86390 1
520812 99520812 1001 86380 86390 1
521280 99521280 1001 86380 86390 1
521084 99521084 1001 86380 86390 1
521110 99521110 1001 86380 86390 1
521227 99521227 1001 86380 86390 1
521192 99521192 1001 86380 86390 1
520964 99520964 1001 86380 86390 1
520926 99520926 1001 86380 86390 1
520896 99520896 1001 86380 86390 1
521657 99521657 1001 86380 86390 1
522285 99522285 1001 86380 86390 1
522039 99522039 1001 86380 86390 1
522079 99522079 1001 86380 86390 1
522028 99522028 1001 86380 86390 1
522029 99522029 1001 86380 86390 1
521685 99521685 1001 86380 86390 1
521739 99521739 1001 86380 86390 1
521728 99521728 1001 86380 86390 1
521845 99521845 1001 86380 86390 1
521742 99521742 1001 86380 86390 1
521809 99521809 1001 86380 86390 1
521680 99521680 1001 86380 86390 1
522421 99522421 1001 86380 86390 1
522345 99522345 1001 86380 86390 1
522346 99522346 1001 86380 86390 1
522323 99522323 1001 86380 86390 1
523020 99523020 1001 86380 86390 1
522923 99522923 1001 86380 86390 1
522888 99522888 1001 86380 86390 1
522879 99522879 1001 86380 86390 1
522882 99522882 1001 86380 86390 1
522858 99522858 1001 86380 86390 1
522898 99522898 1001 86380 86390 1
522769 99522769 1001 86380 86390 1
522650 99522650 1001 86380 86390 1
523169 99523169 1001 86380 86390 1
522915 99522915 1001 86380 86390 1
523161 99523161 1001 86380 86390 1
523180 99523180 1001 86380 86390 1
523897 99523897 1001 86380 86390 1
523547 99523547 1001 86380 86390 1
523574 99523574 1001 86380 86390 1
523720 99523720 1001 86380 86390 1
523540 99523540 1001 86380 86390 1
523697 99523697 1001 86380 86390 1
523620 99523620 1001 86380 86390 1
523660 99523660 1001 86380 86390 1
523699 99523699 1001 86380 86390 1
523468 99523468 1001 86380 86390 1
523352 99523352 1001 86380 86390 1
523430 99523430 1001 86380 86390 1
523438 99523438 1001 86380 86390 1
523465 99523465 1001 86380 86390 1
523517 99523517 1001 86380 86390 1
524126 99524126 1001 86380 86390 1
524051 99524051 1001 86380 86390 1
524134 99524134 1001 86380 86390 1
524083 99524083 1001 86380 86390 1
524616 99524616 1001 86380 86390 1
524620 99524620 1001 86380 86390 1
524700 99524700 1001 86380 86390 1
524576 99524576 1001 86380 86390 1
524440 99524440 1001 86380 86390 1
524390 99524390 1001 86380 86390 1
524467 99524467 1001 86380 86390 1
524560 99524560 1001 86380 86390 1
524538 99524538 1001 86380 86390 1
524167 99524167 1001 86380 86390 1
524323 99524323 1001 86380 86390 1
524273 99524273 1001 86380 86390 1
524326 99524326 1001 86380 86390 1
524808 99524808 1001 86380 86390 1
524824 99524824 1001 86380 86390 1
524884 99524884 1001 86380 86390 1
525456 99525456 1001 86380 86390 1
525563 99525563 1001 86380 86390 1
525472 99525472 1001 86380 86390 1
525527 99525527 1001 86380 86390 1
525593 99525593 1001 86380 86390 1
525227 99525227 1001 86380 86390 1
525217 99525217 1001 86380 86390 1
525338 99525338 1001 86380 86390 1
525019 99525019 1001 86380 86390 1
525084 99525084 1001 86380 86390 1
525102 99525102 1001 86380 86390 1
525676 99525676 1001 86380 86390 1
525653 99525653 1001 86380 86390 1
525667 99525667 1001 86380 86390 1
525669 99525669 1001 86380 86390 1
525787 99525787 1001 86380 86390 1
525762 99525762 1001 86380 86390 1
526375 99526375 1001 86380 86390 1
526235 99526235 1001 86380 86390 1
526365 99526365 1001 86380 86390 1
526228 99526228 1001 86380 86390 1
526266 99526266 1001 86380 86390 1
526418 99526418 1001 86380 86390 1
526101 99526101 1001 86380 86390 1
526041 99526041 1001 86380 86390 1
525837 99525837 1001 86380 86390 1
526466 99526466 1001 86380 86390 1
526443 99526443 1001 86380 86390 1
526458 99526458 1001 86380 86390 1
526614 99526614 1001 86380 86390 1
527153 99527153 1001 86380 86390 1
527144 99527144 1001 86380 86390 1
527210 99527210 1001 86380 86390 1
526845 99526845 1001 86380 86390 1
526823 99526823 1001 86380 86390 1
526643 99526643 1001 86380 86390 1
526741 99526741 1001 86380 86390 1
526768 99526768 1001 86380 86390 1
527045 99527045 1001 86380 86390 1
527406 99527406 1001 86380 86390 1
527423 99527423 1001 86380 86390 1
527385 99527385 1001 86380 86390 1
527374 99527374 1001 86380 86390 1
528072 99528072 1001 86380 86390 1
527899 99527899 1001 86380 86390 1
527745 99527745 1001 86380 86390 1
527838 99527838 1001 86380 86390 1
527673 99527673 1001 86380 86390 1
527509 99527509 1001 86380 86390 1
527613 99527613 1001 86380 86390 1
527542 99527542 1001 86380 86390 1
528111 99528111 1001 86380 86390 1
528127 99528127 1001 86380 86390 1
528210 99528210 1001 86380 86390 1
528886 99528886 1001 86380 86390 1
528718 99528718 1001 86380 86390 1
528835 99528835 1001 86380 86390 1
528758 99528758 1001 86380 86390 1
528798 99528798 1001 86380 86390 1
528542 99528542 1001 86380 86390 1
528633 99528633 1001 86380 86390 1
528648 99528648 1001 86380 86390 1
528561 99528561 1001 86380 86390 1
528692 99528692 1001 86380 86390 1
528512 99528512 1001 86380 86390 1
528526 99528526 1001 86380 86390 1
528367 99528367 1001 86380 86390 1
528964 99528964 1001 86380 86390 1
528908 99528908 1001 86380 86390 1
529704 99529704 1001 86380 86390 1
529649 99529649 1001 86380 86390 1
529444 99529444 1001 86380 86390 1
529504 99529504 1001 86380 86390 1
529263 99529263 1001 86380 86390 1
529231 99529231 1001 86380 86390 1
529880 99529880 1001 86380 86390 1
529933 99529933 1001 86380 86390 1
529908 99529908 1001 86380 86390 1
529799 99529799 1001 86380 86390 1
530469 99530469 1001 86380 86390 1
530366 99530366 1001 86380 86390 1
530534 99530534 1001 86380 86390 1
530475 99530475 1001 86380 86390 1
530296 99530296 1001 86380 86390 1
530299 99530299 1001 86380 86390 1
530236 99530236 1001 86380 86390 1
530146 99530146 1001 86380 86390 1
530225 99530225 1001 86380 86390 1
530307 99530307 1001 86380 86390 1
530106 99530106 1001 86380 86390 1
530719 99530719 1001 86380 86390 1
530603 99530603 1001 86380 86390 1
530142 99530142 1001 86380 86390 1
530350 99530350 1001 86380 86390 1
530662 99530662 1001 86380 86390 1
530560 99530560 1001 86380 86390 1
530627 99530627 1001 86380 86390 1
531225 99531225 1001 86380 86390 1
531310 99531310 1001 86380 86390 1
531161 99531161 1001 86380 86390 1
531162 99531162 1001 86380 86390 1
531060 99531060 1001 86380 86390 1
531101 99531101 1001 86380 86390 1
530973 99530973 1001 86380 86390 1
531096 99531096 1001 86380 86390 1
530933 99530933 1001 86380 86390 1
530791 99530791 1001 86380 86390 1
530898 99530898 1001 86380 86390 1
530874 99530874 1001 86380 86390 1
531433 99531433 1001 86380 86390 1
531575 99531575 1001 86380 86390 1
531564 99531564 1001 86380 86390 1
531542 99531542 1001 86380 86390 1
532155 99532155 1001 86380 86390 1
532014 99532014 1001 86380 86390 1
532147 99532147 1001 86380 86390 1
531952 99531952 1001 86380 86390 1
531978 99531978 1001 86380 86390 1
531915 99531915 1001 86380 86390 1
531799 99531799 1001 86380 86390 1
531690 99531690 1001 86380 86390 1
531680 99531680 1001 86380 86390 1
531635 99531635 1001 86380 86390 1
531674 99531674 1001 86380 86390 1
532273 99532273 1001 86380 86390 1
532262 99532262 1001 86380 86390 1
532289 99532289 1001 86380 86390 1
532211 99532211 1001 86380 86390 1
532955 99532955 1001 86380 86390 1
532918 99532918 1001 86380 86390 1
533011 99533011 1001 86380 86390 1
532977 99532977 1001 86380 86390 1
533022 99533022 1001 86380 86390 1
532837 99532837 1001 86380 86390 1
532635 99532635 1001 86380 86390 1
532728 99532728 1001 86380 86390 1
532784 99532784 1001 86380 86390 1
533097 99533097 1001 86380 86390 1
533098 99533098 1001 86380 86390 1
533035 99533035 1001 86380 86390 1
533088 99533088 1001 86380 86390 1
533193 99533193 1001 86380 86390 1
533053 99533053 1001 86380 86390 1
533730 99533730 1001 86380 86390 1
533770 99533770 1001 86380 86390 1
533719 99533719 1001 86380 86390 1
533811 99533811 1001 86380 86390 1
533672 99533672 1001 86380 86390 1
533737 99533737 1001 86380 86390 1
533663 99533663 1001 86380 86390 1
533716 99533716 1001 86380 86390 1
533487 99533487 1001 86380 86390 1
533604 99533604 1001 86380 86390 1
533540 99533540 1001 86380 86390 1
533555 99533555 1001 86380 86390 1
533599 99533599 1001 86380 86390 1
533300 99533300 1001 86380 86390 1
533379 99533379 1001 86380 86390 1
534024 99534024 1001 86380 86390 1
533868 99533868 1001 86380 86390 1
533921 99533921 1001 86380 86390 1
533886 99533886 1001 86380 86390 1
533979 99533979 1001 86380 86390 1
533929 99533929 1001 86380 86390 1
533864 99533864 1001 86380 86390 1
534509 99534509 1001 86380 86390 1
534604 99534604 1001 86380 86390 1
534593 99534593 1001 86380 86390 1
534619 99534619 1001 86380 86390 1
534363 99534363 1001 86380 86390 1
534365 99534365 1001 86380 86390 1
534366 99534366 1001 86380 86390 1
534399 99534399 1001 86380 86390 1
534413 99534413 1001 86380 86390 1
534157 99534157 1001 86380 86390 1
534094 99534094 1001 86380 86390 1
534096 99534096 1001 86380 86390 1
534213 99534213 1001 86380 86390 1
534175 99534175 1001 86380 86390 1
534269 99534269 1001 86380 86390 1
534725 99534725 1001 86380 86390 1
534842 99534842 1001 86380 86390 1
534686 99534686 1001 86380 86390 1
534843 99534843 1001 86380 86390 1
534744 99534744 1001 86380 86390 1
535463 99535463 1001 86380 86390 1
535097 99535097 1001 86380 86390 1
535051 99535051 1001 86380 86390 1
535613 99535613 1001 86380 86390 1
535640 99535640 1001 86380 86390 1
535659 99535659 1001 86380 86390 1
535557 99535557 1001 86380 86390 1
536273 99536273 1001 86380 86390 1
536172 99536172 1001 86380 86390 1
536238 99536238 1001 86380 86390 1
536312 99536312 1001 86380 86390 1
536252 99536252 1001 86380 86390 1
536149 99536149 1001 86380 86390 1
536151 99536151 1001 86380 86390 1
536192 99536192 1001 86380 86390 1
536329 99536329 1001 86380 86390 1
536258 99536258 1001 86380 86390 1
536121 99536121 1001 86380 86390 1
535940 99535940 1001 86380 86390 1
535967 99535967 1001 86380 86390 1
536021 99536021 1001 86380 86390 1
536060 99536060 1001 86380 86390 1
535988 99535988 1001 86380 86390 1
535821 99535821 1001 86380 86390 1
535719 99535719 1001 86380 86390 1
535837 99535837 1001 86380 86390 1
536424 99536424 1001 86380 86390 1
536503 99536503 1001 86380 86390 1
536513 99536513 1001 86380 86390 1
537086 99537086 1001 86380 86390 1
537099 99537099 1001 86380 86390 1
536983 99536983 1001 86380 86390 1
537035 99537035 1001 86380 86390 1
537052 99537052 1001 86380 86390 1
537032 99537032 1001 86380 86390 1
536944 99536944 1001 86380 86390 1
536792 99536792 1001 86380 86390 1
536649 99536649 1001 86380 86390 1
536715 99536715 1001 86380 86390 1
536549 99536549 1001 86380 86390 1
536745 99536745 1001 86380 86390 1
537321 99537321 1001 86380 86390 1
537284 99537284 1001 86380 86390 1
537952 99537952 1001 86380 86390 1
537953 99537953 1001 86380 86390 1
537916 99537916 1001 86380 86390 1
537905 99537905 1001 86380 86390 1
537979 99537979 1001 86380 86390 1
537774 99537774 1001 86380 86390 1
537660 99537660 1001 86380 86390 1
537597 99537597 1001 86380 86390 1
537588 99537588 1001 86380 86390 1
537420 99537420 1001 86380 86390 1
537538 99537538 1001 86380 86390 1
537529 99537529 1001 86380 86390 1
537426 99537426 1001 86380 86390 1
537481 99537481 1001 86380 86390 1
538014 99538014 1001 86380 86390 1
538178 99538178 1001 86380 86390 1
538115 99538115 1001 86380 86390 1
538156 99538156 1001 86380 86390 1
538175 99538175 1001 86380 86390 1
538814 99538814 1001 86380 86390 1
538783 99538783 1001 86380 86390 1
538624 99538624 1001 86380 86390 1
538628 99538628 1001 86380 86390 1
538735 99538735 1001 86380 86390 1
538804 99538804 1001 86380 86390 1
538634 99538634 1001 86380 86390 1
538584 99538584 1001 86380 86390 1
538487 99538487 1001 86380 86390 1
538251 99538251 1001 86380 86390 1
538214 99538214 1001 86380 86390 1
538255 99538255 1001 86380 86390 1
538890 99538890 1001 86380 86390 1
538997 99538997 1001 86380 86390 1
539589 99539589 1001 86380 86390 1
539367 99539367 1001 86380 86390 1
539033 99539033 1001 86380 86390 1
539204 99539204 1001 86380 86390 1
539104 99539104 1001 86380 86390 1
539066 99539066 1001 86380 86390 1
539081 99539081 1001 86380 86390 1
539646 99539646 1001 86380 86390 1
540317 99540317 1001 86380 86390 1
540306 99540306 1001 86380 86390 1
540454 99540454 1001 86380 86390 1
540271 99540271 1001 86380 86390 1
540312 99540312 1001 86380 86390 1
540134 99540134 1001 86380 86390 1
540190 99540190 1001 86380 86390 1
540061 99540061 1001 86380 86390 1
540230 99540230 1001 86380 86390 1
539988 99539988 1001 86380 86390 1
540626 99540626 1001 86380 86390 1
540588 99540588 1001 86380 86390 1
540472 99540472 1001 86380 86390 1
540489 99540489 1001 86380 86390 1
541247 99541247 1001 86380 86390 1
541238 99541238 1001 86380 86390 1
541188 99541188 1001 86380 86390 1
541037 99541037 1001 86380 86390 1
540908 99540908 1001 86380 86390 1
541041 99541041 1001 86380 86390 1
540916 99540916 1001 86380 86390 1
541034 99541034 1001 86380 86390 1
540764 99540764 1001 86380 86390 1
540855 99540855 1001 86380 86390 1
540744 99540744 1001 86380 86390 1
540720 99540720 1001 86380 86390 1
541450 99541450 1001 86380 86390 1
541377 99541377 1001 86380 86390 1
541416 99541416 1001 86380 86390 1
542032 99542032 1001 86380 86390 1
542023 99542023 1001 86380 86390 1
541771 99541771 1001 86380 86390 1
541888 99541888 1001 86380 86390 1
541868 99541868 1001 86380 86390 1
541831 99541831 1001 86380 86390 1
541576 99541576 1001 86380 86390 1
541681 99541681 1001 86380 86390 1
541593 99541593 1001 86380 86390 1
541684 99541684 1001 86380 86390 1
541637 99541637 1001 86380 86390 1
542156 99542156 1001 86380 86390 1
542238 99542238 1001 86380 86390 1
542179 99542179 1001 86380 86390 1
542831 99542831 1001 86380 86390 1
542756 99542756 1001 86380 86390 1
542757 99542757 1001 86380 86390 1
542848 99542848 1001 86380 86390 1
542842 99542842 1001 86380 86390 1
542536 99542536 1001 86380 86390 1
542552 99542552 1001 86380 86390 1
542659 99542659 1001 86380 86390 1
542738 99542738 1001 86380 86390 1
542455 99542455 1001 86380 86390 1
542361 99542361 1001 86380 86390 1
543124 99543124 1001 86380 86390 1
543034 99543034 1001 86380 86390 1
542972 99542972 1001 86380 86390 1
543024 99543024 1001 86380 86390 1
543051 99543051 1001 86380 86390 1
543656 99543656 1001 86380 86390 1
543542 99543542 1001 86380 86390 1
543375 99543375 1001 86380 86390 1
543520 99543520 1001 86380 86390 1
543495 99543495 1001 86380 86390 1
543407 99543407 1001 86380 86390 1
543215 99543215 1001 86380 86390 1
543168 99543168 1001 86380 86390 1
543275 99543275 1001 86380 86390 1
543356 99543356 1001 86380 86390 1
543847 99543847 1001 86380 86390 1
543938 99543938 1001 86380 86390 1
543900 99543900 1001 86380 86390 1
543966 99543966 1001 86380 86390 1
543906 99543906 1001 86380 86390 1
544484 99544484 1001 86380 86390 1
544575 99544575 1001 86380 86390 1
544438 99544438 1001 86380 86390 1
544413 99544413 1001 86380 86390 1
544494 99544494 1001 86380 86390 1
544302 99544302 1001 86380 86390 1
544367 99544367 1001 86380 86390 1
544372 99544372 1001 86380 86390 1
544133 99544133 1001 86380 86390 1
544621 99544621 1001 86380 86390 1
544662 99544662 1001 86380 86390 1
544682 99544682 1001 86380 86390 1
544644 99544644 1001 86380 86390 1
400027 99400027 1001 86380 86390 1
400123 99400123 1001 86380 86390 1
400386 99400386 1001 86380 86390 1
400451 99400451 1001 86380 86390 1
400581 99400581 1001 86380 86390 1
400729 99400729 1001 86380 86390 1
400910 99400910 1001 86380 86390 1
400953 99400953 1001 86380 86390 1
400987 99400987 1001 86380 86390 1
401356 99401356 1001 86380 86390 1
401556 99401556 1001 86380 86390 1
401525 99401525 1001 86380 86390 1
401725 99401725 1001 86380 86390 1
401883 99401883 1001 86380 86390 1
401856 99401856 1001 86380 86390 1
401839 99401839 1001 86380 86390 1
402011 99402011 1001 86380 86390 1
402224 99402224 1001 86380 86390 1
402227 99402227 1001 86380 86390 1
402358 99402358 1001 86380 86390 1
402352 99402352 1001 86380 86390 1
402280 99402280 1001 86380 86390 1
402471 99402471 1001 86380 86390 1
402666 99402666 1001 86380 86390 1
402486 99402486 1001 86380 86390 1
402717 99402717 1001 86380 86390 1
402720 99402720 1001 86380 86390 1
402856 99402856 1001 86380 86390 1
403079 99403079 1001 86380 86390 1
403044 99403044 1001 86380 86390 1
403128 99403128 1001 86380 86390 1
403106 99403106 1001 86380 86390 1
403438 99403438 1001 86380 86390 1
403339 99403339 1001 86380 86390 1
403717 99403717 1001 86380 86390 1
403648 99403648 1001 86380 86390 1
403769 99403769 1001 86380 86390 1
403924 99403924 1001 86380 86390 1
403734 99403734 1001 86380 86390 1
404162 99404162 1001 86380 86390 1
404324 99404324 1001 86380 86390 1
404391 99404391 1001 86380 86390 1
404526 99404526 1001 86380 86390 1
404383 99404383 1001 86380 86390 1
404487 99404487 1001 86380 86390 1
404517 99404517 1001 86380 86390 1
404835 99404835 1001 86380 86390 1
404919 99404919 1001 86380 86390 1
404942 99404942 1001 86380 86390 1
404915 99404915 1001 86380 86390 1
405421 99405421 1001 86380 86390 1
405514 99405514 1001 86380 86390 1
405661 99405661 1001 86380 86390 1
405893 99405893 1001 86380 86390 1
406068 99406068 1001 86380 86390 1
406130 99406130 1001 86380 86390 1
406227 99406227 1001 86380 86390 1
406448 99406448 1001 86380 86390 1
406615 99406615 1001 86380 86390 1
406685 99406685 1001 86380 86390 1
406783 99406783 1001 86380 86390 1
406975 99406975 1001 86380 86390 1
407095 99407095 1001 86380 86390 1
407281 99407281 1001 86380 86390 1
407362 99407362 1001 86380 86390 1
407420 99407420 1001 86380 86390 1
407465 99407465 1001 86380 86390 1
407501 99407501 1001 86380 86390 1
408134 99408134 1001 86380 86390 1
408277 99408277 1001 86380 86390 1
408421 99408421 1001 86380 86390 1
408605 99408605 1001 86380 86390 1
408637 99408637 1001 86380 86390 1
409008 99409008 1001 86380 86390 1
409110 99409110 1001 86380 86390 1
409140 99409140 1001 86380 86390 1
409195 99409195 1001 86380 86390 1
409202 99409202 1001 86380 86390 1
409518 99409518 1001 86380 86390 1
409753 99409753 1001 86380 86390 1
409806 99409806 1001 86380 86390 1
410193 99410193 1001 86380 86390 1
410232 99410232 1001 86380 86390 1
410602 99410602 1001 86380 86390 1
410552 99410552 1001 86380 86390 1
410653 99410653 1001 86380 86390 1
410725 99410725 1001 86380 86390 1
410876 99410876 1001 86380 86390 1
410949 99410949 1001 86380 86390 1
411070 99411070 1001 86380 86390 1
411587 99411587 1001 86380 86390 1
411808 99411808 1001 86380 86390 1
412265 99412265 1001 86380 86390 1
412295 99412295 1001 86380 86390 1
413306 99413306 1001 86380 86390 1
413417 99413417 1001 86380 86390 1
413694 99413694 1001 86380 86390 1
413084 99413084 1001 86380 86390 1
413162 99413162 1001 86380 86390 1
412909 99412909 1001 86380 86390 1
413144 99413144 1001 86380 86390 1
413192 99413192 1001 86380 86390 1
413017 99413017 1001 86380 86390 1
413091 99413091 1001 86380 86390 1
413130 99413130 1001 86380 86390 1
413235 99413235 1001 86380 86390 1
412662 99412662 1001 86380 86390 1
413862 99413862 1001 86380 86390 1
413930 99413930 1001 86380 86390 1
415289 99415289 1001 86380 86390 1
414985 99414985 1001 86380 86390 1
415131 99415131 1001 86380 86390 1
414820 99414820 1001 86380 86390 1
414677 99414677 1001 86380 86390 1
414144 99414144 1001 86380 86390 1
414316 99414316 1001 86380 86390 1
415386 99415386 1001 86380 86390 1
416782 99416782 1001 86380 86390 1
416885 99416885 1001 86380 86390 1
416944 99416944 1001 86380 86390 1
416870 99416870 1001 86380 86390 1
416717 99416717 1001 86380 86390 1
416669 99416669 1001 86380 86390 1
416437 99416437 1001 86380 86390 1
416470 99416470 1001 86380 86390 1
416499 99416499 1001 86380 86390 1
416168 99416168 1001 86380 86390 1
416356 99416356 1001 86380 86390 1
416391 99416391 1001 86380 86390 1
416080 99416080 1001 86380 86390 1
416006 99416006 1001 86380 86390 1
415748 99415748 1001 86380 86390 1
416010 99416010 1001 86380 86390 1
415865 99415865 1001 86380 86390 1
415889 99415889 1001 86380 86390 1
415975 99415975 1001 86380 86390 1
417169 99417169 1001 86380 86390 1
417317 99417317 1001 86380 86390 1
417228 99417228 1001 86380 86390 1
417230 99417230 1001 86380 86390 1
418078 99418078 1001 86380 86390 1
418287 99418287 1001 86380 86390 1
418091 99418091 1001 86380 86390 1
418323 99418323 1001 86380 86390 1
417871 99417871 1001 86380 86390 1
417667 99417667 1001 86380 86390 1
417854 99417854 1001 86380 86390 1
417644 99417644 1001 86380 86390 1
418016 99418016 1001 86380 86390 1
417734 99417734 1001 86380 86390 1
418803 99418803 1001 86380 86390 1
420308 99420308 1001 86380 86390 1
420067 99420067 1001 86380 86390 1
420089 99420089 1001 86380 86390 1
420117 99420117 1001 86380 86390 1
419700 99419700 1001 86380 86390 1
419942 99419942 1001 86380 86390 1
419677 99419677 1001 86380 86390 1
419744 99419744 1001 86380 86390 1
419274 99419274 1001 86380 86390 1
420642 99420642 1001 86380 86390 1
421776 99421776 1001 86380 86390 1
421966 99421966 1001 86380 86390 1
422000 99422000 1001 86380 86390 1
421947 99421947 1001 86380 86390 1
422097 99422097 1001 86380 86390 1
421994 99421994 1001 86380 86390 1
421662 99421662 1001 86380 86390 1
421676 99421676 1001 86380 86390 1
421449 99421449 1001 86380 86390 1
421686 99421686 1001 86380 86390 1
420841 99420841 1001 86380 86390 1
421225 99421225 1001 86380 86390 1
422330 99422330 1001 86380 86390 1
422504 99422504 1001 86380 86390 1
422449 99422449 1001 86380 86390 1
423711 99423711 1001 86380 86390 1
423329 99423329 1001 86380 86390 1
423306 99423306 1001 86380 86390 1
423296 99423296 1001 86380 86390 1
423261 99423261 1001 86380 86390 1
423019 99423019 1001 86380 86390 1
422940 99422940 1001 86380 86390 1
422671 99422671 1001 86380 86390 1
423854 99423854 1001 86380 86390 1
423934 99423934 1001 86380 86390 1
425226 99425226 1001 86380 86390 1
425156 99425156 1001 86380 86390 1
424934 99424934 1001 86380 86390 1
424833 99424833 1001 86380 86390 1
425002 99425002 1001 86380 86390 1
424777 99424777 1001 86380 86390 1
424253 99424253 1001 86380 86390 1
424516 99424516 1001 86380 86390 1
424380 99424380 1001 86380 86390 1
424387 99424387 1001 86380 86390 1
425581 99425581 1001 86380 86390 1
425665 99425665 1001 86380 86390 1
425396 99425396 1001 86380 86390 1
425652 99425652 1001 86380 86390 1
427033 99427033 1001 86380 86390 1
426705 99426705 1001 86380 86390 1
426812 99426812 1001 86380 86390 1
426467 99426467 1001 86380 86390 1
426065 99426065 1001 86380 86390 1
426241 99426241 1001 86380 86390 1
427389 99427389 1001 86380 86390 1
427395 99427395 1001 86380 86390 1
427136 99427136 1001 86380 86390 1
428354 99428354 1001 86380 86390 1
428600 99428600 1001 86380 86390 1
428722 99428722 1001 86380 86390 1
428221 99428221 1001 86380 86390 1
428222 99428222 1001 86380 86390 1
427732 99427732 1001 86380 86390 1
427744 99427744 1001 86380 86390 1
427869 99427869 1001 86380 86390 1
427874 99427874 1001 86380 86390 1
429152 99429152 1001 86380 86390 1
430225 99430225 1001 86380 86390 1
430332 99430332 1001 86380 86390 1
430341 99430341 1001 86380 86390 1
429982 99429982 1001 86380 86390 1
430267 99430267 1001 86380 86390 1
429863 99429863 1001 86380 86390 1
429941 99429941 1001 86380 86390 1
429744 99429744 1001 86380 86390 1
429916 99429916 1001 86380 86390 1
429771 99429771 1001 86380 86390 1
429826 99429826 1001 86380 86390 1
429681 99429681 1001 86380 86390 1
429292 99429292 1001 86380 86390 1
429345 99429345 1001 86380 86390 1
429212 99429212 1001 86380 86390 1
429264 99429264 1001 86380 86390 1
430574 99430574 1001 86380 86390 1
430458 99430458 1001 86380 86390 1
430746 99430746 1001 86380 86390 1
430390 99430390 1001 86380 86390 1
430700 99430700 1001 86380 86390 1
431948 99431948 1001 86380 86390 1
431980 99431980 1001 86380 86390 1
431641 99431641 1001 86380 86390 1
431500 99431500 1001 86380 86390 1
431024 99431024 1001 86380 86390 1
431073 99431073 1001 86380 86390 1
431106 99431106 1001 86380 86390 1
430970 99430970 1001 86380 86390 1
431061 99431061 1001 86380 86390 1
432245 99432245 1001 86380 86390 1
432434 99432434 1001 86380 86390 1
432280 99432280 1001 86380 86390 1
433521 99433521 1001 86380 86390 1
433657 99433657 1001 86380 86390 1
433471 99433471 1001 86380 86390 1
433696 99433696 1001 86380 86390 1
433703 99433703 1001 86380 86390 1
433708 99433708 1001 86380 86390 1
433607 99433607 1001 86380 86390 1
433159 99433159 1001 86380 86390 1
433291 99433291 1001 86380 86390 1
433158 99433158 1001 86380 86390 1
432944 99432944 1001 86380 86390 1
432830 99432830 1001 86380 86390 1
432675 99432675 1001 86380 86390 1
432808 99432808 1001 86380 86390 1
432621 99432621 1001 86380 86390 1
433941 99433941 1001 86380 86390 1
433757 99433757 1001 86380 86390 1
433949 99433949 1001 86380 86390 1
433849 99433849 1001 86380 86390 1
433910 99433910 1001 86380 86390 1
434015 99434015 1001 86380 86390 1
434035 99434035 1001 86380 86390 1
435216 99435216 1001 86380 86390 1
435339 99435339 1001 86380 86390 1
435367 99435367 1001 86380 86390 1
435051 99435051 1001 86380 86390 1
434788 99434788 1001 86380 86390 1
434991 99434991 1001 86380 86390 1
434227 99434227 1001 86380 86390 1
434528 99434528 1001 86380 86390 1
434161 99434161 1001 86380 86390 1
434391 99434391 1001 86380 86390 1
435526 99435526 1001 86380 86390 1
435506 99435506 1001 86380 86390 1
435543 99435543 1001 86380 86390 1
435566 99435566 1001 86380 86390 1
437000 99437000 1001 86380 86390 1
436623 99436623 1001 86380 86390 1
436405 99436405 1001 86380 86390 1
436036 99436036 1001 86380 86390 1
436216 99436216 1001 86380 86390 1
436056 99436056 1001 86380 86390 1
300033 99300033 1001 86380 86390 1
437255 99437255 1001 86380 86390 1
300548 99300548 1001 86380 86390 1
300626 99300626 1001 86380 86390 1
300604 99300604 1001 86380 86390 1
300395 99300395 1001 86380 86390 1
300331 99300331 1001 86380 86390 1
300319 99300319 1001 86380 86390 1
300506 99300506 1001 86380 86390 1
300445 99300445 1001 86380 86390 1
300226 99300226 1001 86380 86390 1
300189 99300189 1001 86380 86390 1
300260 99300260 1001 86380 86390 1
300770 99300770 1001 86380 86390 1
300784 99300784 1001 86380 86390 1
300777 99300777 1001 86380 86390 1
301437 99301437 1001 86380 86390 1
301476 99301476 1001 86380 86390 1
301490 99301490 1001 86380 86390 1
301201 99301201 1001 86380 86390 1
301292 99301292 1001 86380 86390 1
301305 99301305 1001 86380 86390 1
301245 99301245 1001 86380 86390 1
301089 99301089 1001 86380 86390 1
301115 99301115 1001 86380 86390 1
300950 99300950 1001 86380 86390 1
301081 99301081 1001 86380 86390 1
301057 99301057 1001 86380 86390 1
301123 99301123 1001 86380 86390 1
301085 99301085 1001 86380 86390 1
301086 99301086 1001 86380 86390 1
301710 99301710 1001 86380 86390 1
301607 99301607 1001 86380 86390 1
301659 99301659 1001 86380 86390 1
301648 99301648 1001 86380 86390 1
301599 99301599 1001 86380 86390 1
301652 99301652 1001 86380 86390 1
302269 99302269 1001 86380 86390 1
302208 99302208 1001 86380 86390 1
302290 99302290 1001 86380 86390 1
302176 99302176 1001 86380 86390 1
302118 99302118 1001 86380 86390 1
302056 99302056 1001 86380 86390 1
302148 99302148 1001 86380 86390 1
301786 99301786 1001 86380 86390 1
301941 99301941 1001 86380 86390 1
301769 99301769 1001 86380 86390 1
302451 99302451 1001 86380 86390 1
302464 99302464 1001 86380 86390 1
302834 99302834 1001 86380 86390 1
302966 99302966 1001 86380 86390 1
302588 99302588 1001 86380 86390 1
302637 99302637 1001 86380 86390 1
303243 99303243 1001 86380 86390 1
303315 99303315 1001 86380 86390 1
303906 99303906 1001 86380 86390 1
303921 99303921 1001 86380 86390 1
304018 99304018 1001 86380 86390 1
303978 99303978 1001 86380 86390 1
303916 99303916 1001 86380 86390 1
303702 99303702 1001 86380 86390 1
303715 99303715 1001 86380 86390 1
303720 99303720 1001 86380 86390 1
303759 99303759 1001 86380 86390 1
303577 99303577 1001 86380 86390 1
304199 99304199 1001 86380 86390 1
304045 99304045 1001 86380 86390 1
304136 99304136 1001 86380 86390 1
304214 99304214 1001 86380 86390 1
304183 99304183 1001 86380 86390 1
304834 99304834 1001 86380 86390 1
304840 99304840 1001 86380 86390 1
304676 99304676 1001 86380 86390 1
304654 99304654 1001 86380 86390 1
304644 99304644 1001 86380 86390 1
304556 99304556 1001 86380 86390 1
304649 99304649 1001 86380 86390 1
304269 99304269 1001 86380 86390 1
304282 99304282 1001 86380 86390 1
304308 99304308 1001 86380 86390 1
304334 99304334 1001 86380 86390 1
304273 99304273 1001 86380 86390 1
304921 99304921 1001 86380 86390 1
304883 99304883 1001 86380 86390 1
304956 99304956 1001 86380 86390 1
304970 99304970 1001 86380 86390 1
304933 99304933 1001 86380 86390 1
305544 99305544 1001 86380 86390 1
305623 99305623 1001 86380 86390 1
305655 99305655 1001 86380 86390 1
305503 99305503 1001 86380 86390 1
305581 99305581 1001 86380 86390 1
305481 99305481 1001 86380 86390 1
305380 99305380 1001 86380 86390 1
305447 99305447 1001 86380 86390 1
305321 99305321 1001 86380 86390 1
305262 99305262 1001 86380 86390 1
305107 99305107 1001 86380 86390 1
305084 99305084 1001 86380 86390 1
305086 99305086 1001 86380 86390 1
305206 99305206 1001 86380 86390 1
500106 99500106 1001 86380 86390 1
500108 99500108 1001 86380 86390 1
500098 99500098 1001 86380 86390 1
500061 99500061 1001 86380 86390 1
500178 99500178 1001 86380 86390 1
500737 99500737 1001 86380 86390 1
500785 99500785 1001 86380 86390 1
500628 99500628 1001 86380 86390 1
500758 99500758 1001 86380 86390 1
500431 99500431 1001 86380 86390 1
500405 99500405 1001 86380 86390 1
500524 99500524 1001 86380 86390 1
500515 99500515 1001 86380 86390 1
500239 99500239 1001 86380 86390 1
500342 99500342 1001 86380 86390 1
500369 99500369 1001 86380 86390 1
500255 99500255 1001 86380 86390 1
500610 99500610 1001 86380 86390 1
500945 99500945 1001 86380 86390 1
500868 99500868 1001 86380 86390 1
500881 99500881 1001 86380 86390 1
500886 99500886 1001 86380 86390 1
501448 99501448 1001 86380 86390 1
501594 99501594 1001 86380 86390 1
501614 99501614 1001 86380 86390 1
501397 99501397 1001 86380 86390 1
501245 99501245 1001 86380 86390 1
501402 99501402 1001 86380 86390 1
501418 99501418 1001 86380 86390 1
501330 99501330 1001 86380 86390 1
501072 99501072 1001 86380 86390 1
501192 99501192 1001 86380 86390 1
501218 99501218 1001 86380 86390 1
501050 99501050 1001 86380 86390 1
501710 99501710 1001 86380 86390 1
501841 99501841 1001 86380 86390 1
502263 99502263 1001 86380 86390 1
502317 99502317 1001 86380 86390 1
502306 99502306 1001 86380 86390 1
502455 99502455 1001 86380 86390 1
502387 99502387 1001 86380 86390 1
502040 99502040 1001 86380 86390 1
501940 99501940 1001 86380 86390 1
502034 99502034 1001 86380 86390 1
501922 99501922 1001 86380 86390 1
502472 99502472 1001 86380 86390 1
502641 99502641 1001 86380 86390 1
503168 99503168 1001 86380 86390 1
503233 99503233 1001 86380 86390 1
503104 99503104 1001 86380 86390 1
503061 99503061 1001 86380 86390 1
503010 99503010 1001 86380 86390 1
503075 99503075 1001 86380 86390 1
502758 99502758 1001 86380 86390 1
503305 99503305 1001 86380 86390 1
503306 99503306 1001 86380 86390 1
503299 99503299 1001 86380 86390 1
504016 99504016 1001 86380 86390 1
503954 99503954 1001 86380 86390 1
504090 99504090 1001 86380 86390 1
503945 99503945 1001 86380 86390 1
504105 99504105 1001 86380 86390 1
504109 99504109 1001 86380 86390 1
503912 99503912 1001 86380 86390 1
504193 99504193 1001 86380 86390 1
504285 99504285 1001 86380 86390 1
504224 99504224 1001 86380 86390 1
504147 99504147 1001 86380 86390 1
504225 99504225 1001 86380 86390 1
504252 99504252 1001 86380 86390 1
504136 99504136 1001 86380 86390 1
504319 99504319 1001 86380 86390 1
504820 99504820 1001 86380 86390 1
504771 99504771 1001 86380 86390 1
504786 99504786 1001 86380 86390 1
504635 99504635 1001 86380 86390 1
504610 99504610 1001 86380 86390 1
504600 99504600 1001 86380 86390 1
504576 99504576 1001 86380 86390 1
504580 99504580 1001 86380 86390 1
504351 99504351 1001 86380 86390 1
504469 99504469 1001 86380 86390 1
504384 99504384 1001 86380 86390 1
505063 99505063 1001 86380 86390 1
505132 99505132 1001 86380 86390 1
505630 99505630 1001 86380 86390 1
505631 99505631 1001 86380 86390 1
505648 99505648 1001 86380 86390 1
505689 99505689 1001 86380 86390 1
505588 99505588 1001 86380 86390 1
505705 99505705 1001 86380 86390 1
505654 99505654 1001 86380 86390 1
505426 99505426 1001 86380 86390 1
505530 99505530 1001 86380 86390 1
505509 99505509 1001 86380 86390 1
505271 99505271 1001 86380 86390 1
505233 99505233 1001 86380 86390 1
505161 99505161 1001 86380 86390 1
505786 99505786 1001 86380 86390 1
505921 99505921 1001 86380 86390 1
506567 99506567 1001 86380 86390 1
506527 99506527 1001 86380 86390 1
506450 99506450 1001 86380 86390 1
506439 99506439 1001 86380 86390 1
506316 99506316 1001 86380 86390 1
506205 99506205 1001 86380 86390 1
506206 99506206 1001 86380 86390 1
506324 99506324 1001 86380 86390 1
506029 99506029 1001 86380 86390 1
506031 99506031 1001 86380 86390 1
506044 99506044 1001 86380 86390 1
506115 99506115 1001 86380 86390 1
506777 99506777 1001 86380 86390 1
507346 99507346 1001 86380 86390 1
507276 99507276 1001 86380 86390 1
507100 99507100 1001 86380 86390 1
507217 99507217 1001 86380 86390 1
507090 99507090 1001 86380 86390 1
507053 99507053 1001 86380 86390 1
507082 99507082 1001 86380 86390 1
507216 99507216 1001 86380 86390 1
506879 99506879 1001 86380 86390 1
506830 99506830 1001 86380 86390 1
506936 99506936 1001 86380 86390 1
507448 99507448 1001 86380 86390 1
507626 99507626 1001 86380 86390 1
508162 99508162 1001 86380 86390 1
508091 99508091 1001 86380 86390 1
508093 99508093 1001 86380 86390 1
507930 99507930 1001 86380 86390 1
507854 99507854 1001 86380 86390 1
507629 99507629 1001 86380 86390 1
507778 99507778 1001 86380 86390 1
507794 99507794 1001 86380 86390 1
508363 99508363 1001 86380 86390 1
508441 99508441 1001 86380 86390 1
508262 99508262 1001 86380 86390 1
508317 99508317 1001 86380 86390 1
508396 99508396 1001 86380 86390 1
508334 99508334 1001 86380 86390 1
508386 99508386 1001 86380 86390 1
509043 99509043 1001 86380 86390 1
508903 99508903 1001 86380 86390 1
508806 99508806 1001 86380 86390 1
508859 99508859 1001 86380 86390 1
508798 99508798 1001 86380 86390 1
508683 99508683 1001 86380 86390 1
508710 99508710 1001 86380 86390 1
508567 99508567 1001 86380 86390 1
509176 99509176 1001 86380 86390 1
509243 99509243 1001 86380 86390 1
509256 99509256 1001 86380 86390 1
509220 99509220 1001 86380 86390 1
509272 99509272 1001 86380 86390 1
509197 99509197 1001 86380 86390 1
509724 99509724 1001 86380 86390 1
509829 99509829 1001 86380 86390 1
509886 99509886 1001 86380 86390 1
509888 99509888 1001 86380 86390 1
509501 99509501 1001 86380 86390 1
509596 99509596 1001 86380 86390 1
509414 99509414 1001 86380 86390 1
509298 99509298 1001 86380 86390 1
509443 99509443 1001 86380 86390 1
509993 99509993 1001 86380 86390 1
510570 99510570 1001 86380 86390 1
510380 99510380 1001 86380 86390 1
510419 99510419 1001 86380 86390 1
510371 99510371 1001 86380 86390 1
510513 99510513 1001 86380 86390 1
510443 99510443 1001 86380 86390 1
510145 99510145 1001 86380 86390 1
510237 99510237 1001 86380 86390 1
510268 99510268 1001 86380 86390 1
510113 99510113 1001 86380 86390 1
510909 99510909 1001 86380 86390 1
510731 99510731 1001 86380 86390 1
511502 99511502 1001 86380 86390 1
511504 99511504 1001 86380 86390 1
511401 99511401 1001 86380 86390 1
511236 99511236 1001 86380 86390 1
511301 99511301 1001 86380 86390 1
511052 99511052 1001 86380 86390 1
511082 99511082 1001 86380 86390 1
511031 99511031 1001 86380 86390 1
511097 99511097 1001 86380 86390 1
511112 99511112 1001 86380 86390 1
511061 99511061 1001 86380 86390 1
511686 99511686 1001 86380 86390 1
511558 99511558 1001 86380 86390 1
512376 99512376 1001 86380 86390 1
512187 99512187 1001 86380 86390 1
512303 99512303 1001 86380 86390 1
512280 99512280 1001 86380 86390 1
512217 99512217 1001 86380 86390 1
512245 99512245 1001 86380 86390 1
512337 99512337 1001 86380 86390 1
512263 99512263 1001 86380 86390 1
512375 99512375 1001 86380 86390 1
512112 99512112 1001 86380 86390 1
512009 99512009 1001 86380 86390 1
512165 99512165 1001 86380 86390 1
512003 99512003 1001 86380 86390 1
512042 99512042 1001 86380 86390 1
512043 99512043 1001 86380 86390 1
511922 99511922 1001 86380 86390 1
512447 99512447 1001 86380 86390 1
512463 99512463 1001 86380 86390 1
513025 99513025 1001 86380 86390 1
513178 99513178 1001 86380 86390 1
513124 99513124 1001 86380 86390 1
513034 99513034 1001 86380 86390 1
512805 99512805 1001 86380 86390 1
512845 99512845 1001 86380 86390 1
512858 99512858 1001 86380 86390 1
512859 99512859 1001 86380 86390 1
512754 99512754 1001 86380 86390 1
512687 99512687 1001 86380 86390 1
513311 99513311 1001 86380 86390 1
513324 99513324 1001 86380 86390 1
513884 99513884 1001 86380 86390 1
513700 99513700 1001 86380 86390 1
513667 99513667 1001 86380 86390 1
513786 99513786 1001 86380 86390 1
513509 99513509 1001 86380 86390 1
513563 99513563 1001 86380 86390 1
514132 99514132 1001 86380 86390 1
514162 99514162 1001 86380 86390 1
514103 99514103 1001 86380 86390 1
514143 99514143 1001 86380 86390 1
514839 99514839 1001 86380 86390 1
514712 99514712 1001 86380 86390 1
514575 99514575 1001 86380 86390 1
514537 99514537 1001 86380 86390 1
514466 99514466 1001 86380 86390 1
514367 99514367 1001 86380 86390 1
514427 99514427 1001 86380 86390 1
514391 99514391 1001 86380 86390 1
514897 99514897 1001 86380 86390 1
514953 99514953 1001 86380 86390 1
514878 99514878 1001 86380 86390 1
515048 99515048 1001 86380 86390 1
515623 99515623 1001 86380 86390 1
515663 99515663 1001 86380 86390 1
515537 99515537 1001 86380 86390 1
515672 99515672 1001 86380 86390 1
515368 99515368 1001 86380 86390 1
515382 99515382 1001 86380 86390 1
515396 99515396 1001 86380 86390 1
515182 99515182 1001 86380 86390 1
515264 99515264 1001 86380 86390 1
515735 99515735 1001 86380 86390 1
515870 99515870 1001 86380 86390 1
515795 99515795 1001 86380 86390 1
516407 99516407 1001 86380 86390 1
516476 99516476 1001 86380 86390 1
516308 99516308 1001 86380 86390 1
516352 99516352 1001 86380 86390 1
516431 99516431 1001 86380 86390 1
516210 99516210 1001 86380 86390 1
516223 99516223 1001 86380 86390 1
516172 99516172 1001 86380 86390 1
516199 99516199 1001 86380 86390 1
516057 99516057 1001 86380 86390 1
515980 99515980 1001 86380 86390 1
515955 99515955 1001 86380 86390 1
516046 99516046 1001 86380 86390 1
516087 99516087 1001 86380 86390 1
516520 99516520 1001 86380 86390 1
516642 99516642 1001 86380 86390 1
516686 99516686 1001 86380 86390 1
517145 99517145 1001 86380 86390 1
517174 99517174 1001 86380 86390 1
517191 99517191 1001 86380 86390 1
516963 99516963 1001 86380 86390 1
516955 99516955 1001 86380 86390 1
516974 99516974 1001 86380 86390 1
516729 99516729 1001 86380 86390 1
516758 99516758 1001 86380 86390 1
516866 99516866 1001 86380 86390 1
516777 99516777 1001 86380 86390 1
517451 99517451 1001 86380 86390 1
517388 99517388 1001 86380 86390 1
517342 99517342 1001 86380 86390 1
517407 99517407 1001 86380 86390 1
517474 99517474 1001 86380 86390 1
518034 99518034 1001 86380 86390 1
518142 99518142 1001 86380 86390 1
518027 99518027 1001 86380 86390 1
518079 99518079 1001 86380 86390 1
518109 99518109 1001 86380 86390 1
517791 99517791 1001 86380 86390 1
517862 99517862 1001 86380 86390 1
517863 99517863 1001 86380 86390 1
517633 99517633 1001 86380 86390 1
517739 99517739 1001 86380 86390 1
517676 99517676 1001 86380 86390 1
517702 99517702 1001 86380 86390 1
517653 99517653 1001 86380 86390 1
517709 99517709 1001 86380 86390 1
518211 99518211 1001 86380 86390 1
518259 99518259 1001 86380 86390 1
518197 99518197 1001 86380 86390 1
518249 99518249 1001 86380 86390 1
518924 99518924 1001 86380 86390 1
518801 99518801 1001 86380 86390 1
518692 99518692 1001 86380 86390 1
518604 99518604 1001 86380 86390 1
518658 99518658 1001 86380 86390 1
518688 99518688 1001 86380 86390 1
518419 99518419 1001 86380 86390 1
518450 99518450 1001 86380 86390 1
518574 99518574 1001 86380 86390 1
519156 99519156 1001 86380 86390 1
519055 99519055 1001 86380 86390 1
519108 99519108 1001 86380 86390 1
519187 99519187 1001 86380 86390 1
519058 99519058 1001 86380 86390 1
519008 99519008 1001 86380 86390 1
519681 99519681 1001 86380 86390 1
519656 99519656 1001 86380 86390 1
519581 99519581 1001 86380 86390 1
519377 99519377 1001 86380 86390 1
519314 99519314 1001 86380 86390 1
519269 99519269 1001 86380 86390 1
519930 99519930 1001 86380 86390 1
519402 99519402 1001 86380 86390 1
519951 99519951 1001 86380 86390 1
520499 99520499 1001 86380 86390 1
520527 99520527 1001 86380 86390 1
520576 99520576 1001 86380 86390 1
520308 99520308 1001 86380 86390 1
520260 99520260 1001 86380 86390 1
520338 99520338 1001 86380 86390 1
520106 99520106 1001 86380 86390 1
520200 99520200 1001 86380 86390 1
520741 99520741 1001 86380 86390 1
520704 99520704 1001 86380 86390 1
520652 99520652 1001 86380 86390 1
520756 99520756 1001 86380 86390 1
520784 99520784 1001 86380 86390 1
520785 99520785 1001 86380 86390 1
520750 99520750 1001 86380 86390 1
520646 99520646 1001 86380 86390 1
521362 99521362 1001 86380 86390 1
521237 99521237 1001 86380 86390 1
521135 99521135 1001 86380 86390 1
521155 99521155 1001 86380 86390 1
521117 99521117 1001 86380 86390 1
520911 99520911 1001 86380 86390 1
521002 99521002 1001 86380 86390 1
521532 99521532 1001 86380 86390 1
521623 99521623 1001 86380 86390 1
522243 99522243 1001 86380 86390 1
522265 99522265 1001 86380 86390 1
522103 99522103 1001 86380 86390 1
522268 99522268 1001 86380 86390 1
522208 99522208 1001 86380 86390 1
522056 99522056 1001 86380 86390 1
522058 99522058 1001 86380 86390 1
521711 99521711 1001 86380 86390 1
521816 99521816 1001 86380 86390 1
521716 99521716 1001 86380 86390 1
521859 99521859 1001 86380 86390 1
521704 99521704 1001 86380 86390 1
521757 99521757 1001 86380 86390 1
522356 99522356 1001 86380 86390 1
522422 99522422 1001 86380 86390 1
522463 99522463 1001 86380 86390 1
522440 99522440 1001 86380 86390 1
522454 99522454 1001 86380 86390 1
522417 99522417 1001 86380 86390 1
523067 99523067 1001 86380 86390 1
522753 99522753 1001 86380 86390 1
522895 99522895 1001 86380 86390 1
522796 99522796 1001 86380 86390 1
522566 99522566 1001 86380 86390 1
522645 99522645 1001 86380 86390 1
522673 99522673 1001 86380 86390 1
522570 99522570 1001 86380 86390 1
522699 99522699 1001 86380 86390 1
523133 99523133 1001 86380 86390 1
523159 99523159 1001 86380 86390 1
523147 99523147 1001 86380 86390 1
523268 99523268 1001 86380 86390 1
523744 99523744 1001 86380 86390 1
523800 99523800 1001 86380 86390 1
523627 99523627 1001 86380 86390 1
523457 99523457 1001 86380 86390 1
523459 99523459 1001 86380 86390 1
524048 99524048 1001 86380 86390 1
524143 99524143 1001 86380 86390 1
524017 99524017 1001 86380 86390 1
523966 99523966 1001 86380 86390 1
524148 99524148 1001 86380 86390 1
524719 99524719 1001 86380 86390 1
524749 99524749 1001 86380 86390 1
524572 99524572 1001 86380 86390 1
524565 99524565 1001 86380 86390 1
524535 99524535 1001 86380 86390 1
524332 99524332 1001 86380 86390 1
524333 99524333 1001 86380 86390 1
524218 99524218 1001 86380 86390 1
524920 99524920 1001 86380 86390 1
525533 99525533 1001 86380 86390 1
525550 99525550 1001 86380 86390 1
525427 99525427 1001 86380 86390 1
525291 99525291 1001 86380 86390 1
525320 99525320 1001 86380 86390 1
525070 99525070 1001 86380 86390 1
525711 99525711 1001 86380 86390 1
525627 99525627 1001 86380 86390 1
525772 99525772 1001 86380 86390 1
526286 99526286 1001 86380 86390 1
526358 99526358 1001 86380 86390 1
526128 99526128 1001 86380 86390 1
525828 99525828 1001 86380 86390 1
525919 99525919 1001 86380 86390 1
525924 99525924 1001 86380 86390 1
525840 99525840 1001 86380 86390 1
526580 99526580 1001 86380 86390 1
526468 99526468 1001 86380 86390 1
527071 99527071 1001 86380 86390 1
527087 99527087 1001 86380 86390 1
527139 99527139 1001 86380 86390 1
527078 99527078 1001 86380 86390 1
527117 99527117 1001 86380 86390 1
527241 99527241 1001 86380 86390 1
527038 99527038 1001 86380 86390 1
526961 99526961 1001 86380 86390 1
526786 99526786 1001 86380 86390 1
526684 99526684 1001 86380 86390 1
526749 99526749 1001 86380 86390 1
526705 99526705 1001 86380 86390 1
527285 99527285 1001 86380 86390 1
527420 99527420 1001 86380 86390 1
527398 99527398 1001 86380 86390 1
527297 99527297 1001 86380 86390 1
527964 99527964 1001 86380 86390 1
527928 99527928 1001 86380 86390 1
527892 99527892 1001 86380 86390 1
527880 99527880 1001 86380 86390 1
527957 99527957 1001 86380 86390 1
527971 99527971 1001 86380 86390 1
527823 99527823 1001 86380 86390 1
527575 99527575 1001 86380 86390 1
527472 99527472 1001 86380 86390 1
528237 99528237 1001 86380 86390 1
528212 99528212 1001 86380 86390 1
528214 99528214 1001 86380 86390 1
528253 99528253 1001 86380 86390 1
528760 99528760 1001 86380 86390 1
528737 99528737 1001 86380 86390 1
528860 99528860 1001 86380 86390 1
528490 99528490 1001 86380 86390 1
528627 99528627 1001 86380 86390 1
528309 99528309 1001 86380 86390 1
528393 99528393 1001 86380 86390 1
528969 99528969 1001 86380 86390 1
528931 99528931 1001 86380 86390 1
529089 99529089 1001 86380 86390 1
528949 99528949 1001 86380 86390 1
529560 99529560 1001 86380 86390 1
529525 99529525 1001 86380 86390 1
529669 99529669 1001 86380 86390 1
529530 99529530 1001 86380 86390 1
529611 99529611 1001 86380 86390 1
529522 99529522 1001 86380 86390 1
529498 99529498 1001 86380 86390 1
529213 99529213 1001 86380 86390 1
529117 99529117 1001 86380 86390 1
529145 99529145 1001 86380 86390 1
529926 99529926 1001 86380 86390 1
529850 99529850 1001 86380 86390 1
529736 99529736 1001 86380 86390 1
530531 99530531 1001 86380 86390 1
530393 99530393 1001 86380 86390 1
530547 99530547 1001 86380 86390 1
530234 99530234 1001 86380 86390 1
530248 99530248 1001 86380 86390 1
530229 99530229 1001 86380 86390 1
530049 99530049 1001 86380 86390 1
530104 99530104 1001 86380 86390 1
529956 99529956 1001 86380 86390 1
530617 99530617 1001 86380 86390 1
530582 99530582 1001 86380 86390 1
530623 99530623 1001 86380 86390 1
530663 99530663 1001 86380 86390 1
530754 99530754 1001 86380 86390 1
530704 99530704 1001 86380 86390 1
531212 99531212 1001 86380 86390 1
531329 99531329 1001 86380 86390 1
531377 99531377 1001 86380 86390 1
531318 99531318 1001 86380 86390 1
531285 99531285 1001 86380 86390 1
531260 99531260 1001 86380 86390 1
531301 99531301 1001 86380 86390 1
531027 99531027 1001 86380 86390 1
530923 99530923 1001 86380 86390 1
530950 99530950 1001 86380 86390 1
530861 99530861 1001 86380 86390 1
531584 99531584 1001 86380 86390 1
531520 99531520 1001 86380 86390 1
531537 99531537 1001 86380 86390 1
531415 99531415 1001 86380 86390 1
532173 99532173 1001 86380 86390 1
532076 99532076 1001 86380 86390 1
531888 99531888 1001 86380 86390 1
531810 99531810 1001 86380 86390 1
531825 99531825 1001 86380 86390 1
531815 99531815 1001 86380 86390 1
531972 99531972 1001 86380 86390 1
532000 99532000 1001 86380 86390 1
531595 99531595 1001 86380 86390 1
531765 99531765 1001 86380 86390 1
532229 99532229 1001 86380 86390 1
532246 99532246 1001 86380 86390 1
532319 99532319 1001 86380 86390 1
532895 99532895 1001 86380 86390 1
532738 99532738 1001 86380 86390 1
532792 99532792 1001 86380 86390 1
532805 99532805 1001 86380 86390 1
532689 99532689 1001 86380 86390 1
532825 99532825 1001 86380 86390 1
532502 99532502 1001 86380 86390 1
532544 99532544 1001 86380 86390 1
532591 99532591 1001 86380 86390 1
532592 99532592 1001 86380 86390 1
533173 99533173 1001 86380 86390 1
533150 99533150 1001 86380 86390 1
533216 99533216 1001 86380 86390 1
533828 99533828 1001 86380 86390 1
533700 99533700 1001 86380 86390 1
533806 99533806 1001 86380 86390 1
533456 99533456 1001 86380 86390 1
533406 99533406 1001 86380 86390 1
533432 99533432 1001 86380 86390 1
533287 99533287 1001 86380 86390 1
533947 99533947 1001 86380 86390 1
534524 99534524 1001 86380 86390 1
534349 99534349 1001 86380 86390 1
534379 99534379 1001 86380 86390 1
534407 99534407 1001 86380 86390 1
534360 99534360 1001 86380 86390 1
534322 99534322 1001 86380 86390 1
534163 99534163 1001 86380 86390 1
534773 99534773 1001 86380 86390 1
534736 99534736 1001 86380 86390 1
534860 99534860 1001 86380 86390 1
534719 99534719 1001 86380 86390 1
535369 99535369 1001 86380 86390 1
535399 99535399 1001 86380 86390 1
535322 99535322 1001 86380 86390 1
535454 99535454 1001 86380 86390 1
535498 99535498 1001 86380 86390 1
535353 99535353 1001 86380 86390 1
535316 99535316 1001 86380 86390 1
535472 99535472 1001 86380 86390 1
535124 99535124 1001 86380 86390 1
535228 99535228 1001 86380 86390 1
535165 99535165 1001 86380 86390 1
535231 99535231 1001 86380 86390 1
535219 99535219 1001 86380 86390 1
535156 99535156 1001 86380 86390 1
535589 99535589 1001 86380 86390 1
535696 99535696 1001 86380 86390 1
536132 99536132 1001 86380 86390 1
536097 99536097 1001 86380 86390 1
536116 99536116 1001 86380 86390 1
535723 99535723 1001 86380 86390 1
536411 99536411 1001 86380 86390 1
536426 99536426 1001 86380 86390 1
536371 99536371 1001 86380 86390 1
536410 99536410 1001 86380 86390 1
537040 99537040 1001 86380 86390 1
536964 99536964 1001 86380 86390 1
537151 99537151 1001 86380 86390 1
536933 99536933 1001 86380 86390 1
536843 99536843 1001 86380 86390 1
536845 99536845 1001 86380 86390 1
536783 99536783 1001 86380 86390 1
536861 99536861 1001 86380 86390 1
536615 99536615 1001 86380 86390 1
536696 99536696 1001 86380 86390 1
536735 99536735 1001 86380 86390 1
537289 99537289 1001 86380 86390 1
537244 99537244 1001 86380 86390 1
537309 99537309 1001 86380 86390 1
537209 99537209 1001 86380 86390 1
537170 99537170 1001 86380 86390 1
537873 99537873 1001 86380 86390 1
537930 99537930 1001 86380 86390 1
537967 99537967 1001 86380 86390 1
537980 99537980 1001 86380 86390 1
537936 99537936 1001 86380 86390 1
537615 99537615 1001 86380 86390 1
537706 99537706 1001 86380 86390 1
537590 99537590 1001 86380 86390 1
537629 99537629 1001 86380 86390 1
537773 99537773 1001 86380 86390 1
537593 99537593 1001 86380 86390 1
537775 99537775 1001 86380 86390 1
537648 99537648 1001 86380 86390 1
537754 99537754 1001 86380 86390 1
537537 99537537 1001 86380 86390 1
537409 99537409 1001 86380 86390 1
537436 99537436 1001 86380 86390 1
537464 99537464 1001 86380 86390 1
537404 99537404 1001 86380 86390 1
537456 99537456 1001 86380 86390 1
537393 99537393 1001 86380 86390 1
538716 99538716 1001 86380 86390 1
538537 99538537 1001 86380 86390 1
538447 99538447 1001 86380 86390 1
538591 99538591 1001 86380 86390 1
538596 99538596 1001 86380 86390 1
538233 99538233 1001 86380 86390 1
538287 99538287 1001 86380 86390 1
538852 99538852 1001 86380 86390 1
539578 99539578 1001 86380 86390 1
539553 99539553 1001 86380 86390 1
539489 99539489 1001 86380 86390 1
539557 99539557 1001 86380 86390 1
539535 99539535 1001 86380 86390 1
539458 99539458 1001 86380 86390 1
539372 99539372 1001 86380 86390 1
539248 99539248 1001 86380 86390 1
539421 99539421 1001 86380 86390 1
539101 99539101 1001 86380 86390 1
539114 99539114 1001 86380 86390 1
539108 99539108 1001 86380 86390 1
539226 99539226 1001 86380 86390 1
539708 99539708 1001 86380 86390 1
539749 99539749 1001 86380 86390 1
540385 99540385 1001 86380 86390 1
540456 99540456 1001 86380 86390 1
540310 99540310 1001 86380 86390 1
540236 99540236 1001 86380 86390 1
540253 99540253 1001 86380 86390 1
540176 99540176 1001 86380 86390 1
540059 99540059 1001 86380 86390 1
540046 99540046 1001 86380 86390 1
540009 99540009 1001 86380 86390 1
539897 99539897 1001 86380 86390 1
541293 99541293 1001 86380 86390 1
541265 99541265 1001 86380 86390 1
541120 99541120 1001 86380 86390 1
541281 99541281 1001 86380 86390 1
540676 99540676 1001 86380 86390 1
540860 99540860 1001 86380 86390 1
540824 99540824 1001 86380 86390 1
540865 99540865 1001 86380 86390 1
541384 99541384 1001 86380 86390 1
541388 99541388 1001 86380 86390 1
541326 99541326 1001 86380 86390 1
541404 99541404 1001 86380 86390 1
541353 99541353 1001 86380 86390 1
542024 99542024 1001 86380 86390 1
542117 99542117 1001 86380 86390 1
541796 99541796 1001 86380 86390 1
541683 99541683 1001 86380 86390 1
541530 99541530 1001 86380 86390 1
541583 99541583 1001 86380 86390 1
541571 99541571 1001 86380 86390 1
541574 99541574 1001 86380 86390 1
542246 99542246 1001 86380 86390 1
542172 99542172 1001 86380 86390 1
542276 99542276 1001 86380 86390 1
542282 99542282 1001 86380 86390 1
542912 99542912 1001 86380 86390 1
542820 99542820 1001 86380 86390 1
542892 99542892 1001 86380 86390 1
542579 99542579 1001 86380 86390 1
542520 99542520 1001 86380 86390 1
542477 99542477 1001 86380 86390 1
543091 99543091 1001 86380 86390 1
543617 99543617 1001 86380 86390 1
543676 99543676 1001 86380 86390 1
543769 99543769 1001 86380 86390 1
543425 99543425 1001 86380 86390 1
543395 99543395 1001 86380 86390 1
543325 99543325 1001 86380 86390 1
543352 99543352 1001 86380 86390 1
543328 99543328 1001 86380 86390 1
543877 99543877 1001 86380 86390 1
544457 99544457 1001 86380 86390 1
544479 99544479 1001 86380 86390 1
544357 99544357 1001 86380 86390 1
544384 99544384 1001 86380 86390 1
544308 99544308 1001 86380 86390 1
544045 99544045 1001 86380 86390 1
544100 99544100 1001 86380 86390 1
544724 99544724 1001 86380 86390 1
544728 99544728 1001 86380 86390 1
544697 99544697 1001 86380 86390 1
409994 1137 1001 41580 42297 1
506240 802 1001 62625 62924 1
503562 704 1002 43303 43936 1
517350 863 1001 26333 26632 1
400193 99400193 1001 86380 86390 1
400349 99400349 1001 86380 86390 1
400479 99400479 1001 86380 86390 1
400528 99400528 1001 86380 86390 1
400635 99400635 1001 86380 86390 1
400791 99400791 1001 86380 86390 1
400795 99400795 1001 86380 86390 1
400900 99400900 1001 86380 86390 1
401040 99401040 1001 86380 86390 1
401110 99401110 1001 86380 86390 1
401060 99401060 1001 86380 86390 1
401281 99401281 1001 86380 86390 1
401280 99401280 1001 86380 86390 1
401527 99401527 1001 86380 86390 1
401764 99401764 1001 86380 86390 1
401788 99401788 1001 86380 86390 1
402142 99402142 1001 86380 86390 1
402249 99402249 1001 86380 86390 1
402501 99402501 1001 86380 86390 1
402806 99402806 1001 86380 86390 1
402921 99402921 1001 86380 86390 1
403018 99403018 1001 86380 86390 1
403213 99403213 1001 86380 86390 1
403352 99403352 1001 86380 86390 1
403496 99403496 1001 86380 86390 1
403593 99403593 1001 86380 86390 1
403776 99403776 1001 86380 86390 1
404001 99404001 1001 86380 86390 1
403986 99403986 1001 86380 86390 1
404018 99404018 1001 86380 86390 1
404065 99404065 1001 86380 86390 1
404379 99404379 1001 86380 86390 1
404338 99404338 1001 86380 86390 1
404308 99404308 1001 86380 86390 1
404262 99404262 1001 86380 86390 1
404474 99404474 1001 86380 86390 1
404799 99404799 1001 86380 86390 1
404948 99404948 1001 86380 86390 1
404964 99404964 1001 86380 86390 1
405309 99405309 1001 86380 86390 1
405507 99405507 1001 86380 86390 1
405649 99405649 1001 86380 86390 1
406034 99406034 1001 86380 86390 1
406404 99406404 1001 86380 86390 1
406400 99406400 1001 86380 86390 1
406700 99406700 1001 86380 86390 1
406902 99406902 1001 86380 86390 1
406881 99406881 1001 86380 86390 1
406866 99406866 1001 86380 86390 1
406892 99406892 1001 86380 86390 1
407059 99407059 1001 86380 86390 1
407497 99407497 1001 86380 86390 1
407557 99407557 1001 86380 86390 1
407714 99407714 1001 86380 86390 1
407718 99407718 1001 86380 86390 1
408240 99408240 1001 86380 86390 1
408599 99408599 1001 86380 86390 1
409774 99409774 1001 86380 86390 1
409888 99409888 1001 86380 86390 1
410093 99410093 1001 86380 86390 1
410065 99410065 1001 86380 86390 1
410228 99410228 1001 86380 86390 1
410236 99410236 1001 86380 86390 1
410554 99410554 1001 86380 86390 1
410672 99410672 1001 86380 86390 1
410782 99410782 1001 86380 86390 1
410960 99410960 1001 86380 86390 1
410991 99410991 1001 86380 86390 1
410961 99410961 1001 86380 86390 1
411286 99411286 1001 86380 86390 1
411260 99411260 1001 86380 86390 1
411395 99411395 1001 86380 86390 1
411698 99411698 1001 86380 86390 1
411688 99411688 1001 86380 86390 1
411757 99411757 1001 86380 86390 1
412084 99412084 1001 86380 86390 1
412126 99412126 1001 86380 86390 1
412378 99412378 1001 86380 86390 1
412284 99412284 1001 86380 86390 1
413473 99413473 1001 86380 86390 1
413543 99413543 1001 86380 86390 1
413609 99413609 1001 86380 86390 1
413539 99413539 1001 86380 86390 1
413690 99413690 1001 86380 86390 1
413059 99413059 1001 86380 86390 1
413085 99413085 1001 86380 86390 1
413151 99413151 1001 86380 86390 1
412968 99412968 1001 86380 86390 1
412949 99412949 1001 86380 86390 1
412721 99412721 1001 86380 86390 1
412563 99412563 1001 86380 86390 1
412837 99412837 1001 86380 86390 1
413791 99413791 1001 86380 86390 1
413778 99413778 1001 86380 86390 1
415243 99415243 1001 86380 86390 1
414947 99414947 1001 86380 86390 1
414929 99414929 1001 86380 86390 1
415203 99415203 1001 86380 86390 1
415183 99415183 1001 86380 86390 1
415055 99415055 1001 86380 86390 1
414519 99414519 1001 86380 86390 1
414138 99414138 1001 86380 86390 1
414140 99414140 1001 86380 86390 1
414326 99414326 1001 86380 86390 1
414150 99414150 1001 86380 86390 1
414260 99414260 1001 86380 86390 1
414400 99414400 1001 86380 86390 1
415341 99415341 1001 86380 86390 1
415663 99415663 1001 86380 86390 1
415333 99415333 1001 86380 86390 1
416752 99416752 1001 86380 86390 1
416813 99416813 1001 86380 86390 1
416758 99416758 1001 86380 86390 1
416688 99416688 1001 86380 86390 1
416983 99416983 1001 86380 86390 1
416339 99416339 1001 86380 86390 1
415935 99415935 1001 86380 86390 1
417309 99417309 1001 86380 86390 1
417073 99417073 1001 86380 86390 1
417345 99417345 1001 86380 86390 1
417549 99417549 1001 86380 86390 1
418714 99418714 1001 86380 86390 1
418743 99418743 1001 86380 86390 1
418698 99418698 1001 86380 86390 1
418782 99418782 1001 86380 86390 1
418572 99418572 1001 86380 86390 1
418389 99418389 1001 86380 86390 1
418219 99418219 1001 86380 86390 1
418308 99418308 1001 86380 86390 1
418340 99418340 1001 86380 86390 1
418420 99418420 1001 86380 86390 1
418063 99418063 1001 86380 86390 1
418265 99418265 1001 86380 86390 1
418054 99418054 1001 86380 86390 1
418009 99418009 1001 86380 86390 1
417727 99417727 1001 86380 86390 1
417754 99417754 1001 86380 86390 1
417864 99417864 1001 86380 86390 1
417889 99417889 1001 86380 86390 1
419131 99419131 1001 86380 86390 1
418987 99418987 1001 86380 86390 1
418965 99418965 1001 86380 86390 1
420150 99420150 1001 86380 86390 1
420217 99420217 1001 86380 86390 1
420369 99420369 1001 86380 86390 1
420161 99420161 1001 86380 86390 1
419848 99419848 1001 86380 86390 1
419710 99419710 1001 86380 86390 1
419952 99419952 1001 86380 86390 1
419716 99419716 1001 86380 86390 1
419963 99419963 1001 86380 86390 1
419965 99419965 1001 86380 86390 1
419466 99419466 1001 86380 86390 1
420502 99420502 1001 86380 86390 1
421934 99421934 1001 86380 86390 1
422104 99422104 1001 86380 86390 1
422111 99422111 1001 86380 86390 1
421267 99421267 1001 86380 86390 1
421357 99421357 1001 86380 86390 1
421283 99421283 1001 86380 86390 1
421178 99421178 1001 86380 86390 1
421160 99421160 1001 86380 86390 1
421196 99421196 1001 86380 86390 1
422120 99422120 1001 86380 86390 1
423465 99423465 1001 86380 86390 1
423327 99423327 1001 86380 86390 1
423571 99423571 1001 86380 86390 1
422963 99422963 1001 86380 86390 1
423089 99423089 1001 86380 86390 1
423194 99423194 1001 86380 86390 1
423005 99423005 1001 86380 86390 1
423115 99423115 1001 86380 86390 1
422598 99422598 1001 86380 86390 1
422678 99422678 1001 86380 86390 1
422679 99422679 1001 86380 86390 1
422837 99422837 1001 86380 86390 1
422897 99422897 1001 86380 86390 1
422719 99422719 1001 86380 86390 1
424071 99424071 1001 86380 86390 1
423926 99423926 1001 86380 86390 1
423914 99423914 1001 86380 86390 1
425335 99425335 1001 86380 86390 1
425245 99425245 1001 86380 86390 1
424945 99424945 1001 86380 86390 1
424750 99424750 1001 86380 86390 1
424796 99424796 1001 86380 86390 1
424878 99424878 1001 86380 86390 1
424459 99424459 1001 86380 86390 1
424344 99424344 1001 86380 86390 1
424536 99424536 1001 86380 86390 1
424401 99424401 1001 86380 86390 1
424477 99424477 1001 86380 86390 1
424407 99424407 1001 86380 86390 1
424385 99424385 1001 86380 86390 1
424205 99424205 1001 86380 86390 1
424259 99424259 1001 86380 86390 1
426822 99426822 1001 86380 86390 1
426596 99426596 1001 86380 86390 1
426437 99426437 1001 86380 86390 1
426655 99426655 1001 86380 86390 1
426658 99426658 1001 86380 86390 1
426290 99426290 1001 86380 86390 1
427219 99427219 1001 86380 86390 1
427133 99427133 1001 86380 86390 1
428440 99428440 1001 86380 86390 1
428413 99428413 1001 86380 86390 1
428602 99428602 1001 86380 86390 1
428193 99428193 1001 86380 86390 1
428145 99428145 1001 86380 86390 1
428177 99428177 1001 86380 86390 1
427554 99427554 1001 86380 86390 1
427804 99427804 1001 86380 86390 1
427893 99427893 1001 86380 86390 1
427572 99427572 1001 86380 86390 1
427674 99427674 1001 86380 86390 1
429176 99429176 1001 86380 86390 1
428844 99428844 1001 86380 86390 1
429100 99429100 1001 86380 86390 1
429006 99429006 1001 86380 86390 1
429158 99429158 1001 86380 86390 1
428927 99428927 1001 86380 86390 1
428797 99428797 1001 86380 86390 1
428897 99428897 1001 86380 86390 1
429011 99429011 1001 86380 86390 1
429860 99429860 1001 86380 86390 1
429555 99429555 1001 86380 86390 1
429342 99429342 1001 86380 86390 1
430683 99430683 1001 86380 86390 1
430797 99430797 1001 86380 86390 1
430511 99430511 1001 86380 86390 1
431984 99431984 1001 86380 86390 1
431677 99431677 1001 86380 86390 1
431678 99431678 1001 86380 86390 1
431973 99431973 1001 86380 86390 1
431853 99431853 1001 86380 86390 1
431286 99431286 1001 86380 86390 1
431463 99431463 1001 86380 86390 1
431415 99431415 1001 86380 86390 1
431322 99431322 1001 86380 86390 1
432323 99432323 1001 86380 86390 1
432443 99432443 1001 86380 86390 1
432479 99432479 1001 86380 86390 1
433544 99433544 1001 86380 86390 1
433240 99433240 1001 86380 86390 1
432700 99432700 1001 86380 86390 1
432566 99432566 1001 86380 86390 1
432736 99432736 1001 86380 86390 1
432767 99432767 1001 86380 86390 1
434062 99434062 1001 86380 86390 1
433755 99433755 1001 86380 86390 1
434014 99434014 1001 86380 86390 1
435342 99435342 1001 86380 86390 1
435403 99435403 1001 86380 86390 1
434604 99434604 1001 86380 86390 1
434607 99434607 1001 86380 86390 1
434663 99434663 1001 86380 86390 1
434793 99434793 1001 86380 86390 1
434861 99434861 1001 86380 86390 1
434891 99434891 1001 86380 86390 1
434232 99434232 1001 86380 86390 1
434390 99434390 1001 86380 86390 1
435642 99435642 1001 86380 86390 1
437027 99437027 1001 86380 86390 1
436931 99436931 1001 86380 86390 1
436879 99436879 1001 86380 86390 1
436799 99436799 1001 86380 86390 1
436709 99436709 1001 86380 86390 1
436642 99436642 1001 86380 86390 1
436464 99436464 1001 86380 86390 1
436515 99436515 1001 86380 86390 1
436264 99436264 1001 86380 86390 1
436329 99436329 1001 86380 86390 1
435948 99435948 1001 86380 86390 1
300099 99300099 1001 86380 86390 1
437303 99437303 1001 86380 86390 1
437250 99437250 1001 86380 86390 1
300000 99300000 1001 86380 86390 1
437232 99437232 1001 86380 86390 1
300652 99300652 1001 86380 86390 1
300473 99300473 1001 86380 86390 1
300513 99300513 1001 86380 86390 1
300334 99300334 1001 86380 86390 1
300464 99300464 1001 86380 86390 1
300417 99300417 1001 86380 86390 1
300418 99300418 1001 86380 86390 1
300328 99300328 1001 86380 86390 1
300277 99300277 1001 86380 86390 1
300292 99300292 1001 86380 86390 1
300118 99300118 1001 86380 86390 1
300314 99300314 1001 86380 86390 1
300907 99300907 1001 86380 86390 1
300908 99300908 1001 86380 86390 1
301521 99301521 1001 86380 86390 1
301380 99301380 1001 86380 86390 1
301460 99301460 1001 86380 86390 1
301285 99301285 1001 86380 86390 1
301186 99301186 1001 86380 86390 1
301322 99301322 1001 86380 86390 1
300947 99300947 1001 86380 86390 1
301026 99301026 1001 86380 86390 1
301117 99301117 1001 86380 86390 1
301635 99301635 1001 86380 86390 1
301715 99301715 1001 86380 86390 1
301574 99301574 1001 86380 86390 1
302215 99302215 1001 86380 86390 1
302243 99302243 1001 86380 86390 1
302302 99302302 1001 86380 86390 1
302165 99302165 1001 86380 86390 1
302000 99302000 1001 86380 86390 1
302081 99302081 1001 86380 86390 1
302030 99302030 1001 86380 86390 1
301864 99301864 1001 86380 86390 1
301843 99301843 1001 86380 86390 1
301961 99301961 1001 86380 86390 1
302441 99302441 1001 86380 86390 1
303080 99303080 1001 86380 86390 1
303103 99303103 1001 86380 86390 1
302873 99302873 1001 86380 86390 1
302955 99302955 1001 86380 86390 1
302930 99302930 1001 86380 86390 1
303357 99303357 1001 86380 86390 1
303804 99303804 1001 86380 86390 1
303753 99303753 1001 86380 86390 1
303770 99303770 1001 86380 86390 1
303533 99303533 1001 86380 86390 1
303537 99303537 1001 86380 86390 1
303515 99303515 1001 86380 86390 1
304072 99304072 1001 86380 86390 1
304137 99304137 1001 86380 86390 1
304190 99304190 1001 86380 86390 1
304232 99304232 1001 86380 86390 1
304824 99304824 1001 86380 86390 1
304656 99304656 1001 86380 86390 1
304735 99304735 1001 86380 86390 1
304739 99304739 1001 86380 86390 1
304552 99304552 1001 86380 86390 1
304479 99304479 1001 86380 86390 1
304626 99304626 1001 86380 86390 1
304281 99304281 1001 86380 86390 1
304388 99304388 1001 86380 86390 1
304285 99304285 1001 86380 86390 1
305020 99305020 1001 86380 86390 1
304878 99304878 1001 86380 86390 1
305558 99305558 1001 86380 86390 1
305586 99305586 1001 86380 86390 1
305677 99305677 1001 86380 86390 1
305461 99305461 1001 86380 86390 1
305477 99305477 1001 86380 86390 1
305349 99305349 1001 86380 86390 1
305233 99305233 1001 86380 86390 1
305156 99305156 1001 86380 86390 1
500076 99500076 1001 86380 86390 1
500053 99500053 1001 86380 86390 1
500109 99500109 1001 86380 86390 1
500801 99500801 1001 86380 86390 1
500576 99500576 1001 86380 86390 1
500512 99500512 1001 86380 86390 1
500488 99500488 1001 86380 86390 1
500309 99500309 1001 86380 86390 1
500219 99500219 1001 86380 86390 1
500234 99500234 1001 86380 86390 1
500303 99500303 1001 86380 86390 1
500394 99500394 1001 86380 86390 1
500946 99500946 1001 86380 86390 1
500965 99500965 1001 86380 86390 1
501570 99501570 1001 86380 86390 1
501493 99501493 1001 86380 86390 1
501586 99501586 1001 86380 86390 1
501257 99501257 1001 86380 86390 1
501341 99501341 1001 86380 86390 1
501126 99501126 1001 86380 86390 1
501105 99501105 1001 86380 86390 1
501742 99501742 1001 86380 86390 1
501840 99501840 1001 86380 86390 1
502301 99502301 1001 86380 86390 1
502315 99502315 1001 86380 86390 1
502318 99502318 1001 86380 86390 1
502373 99502373 1001 86380 86390 1
502105 99502105 1001 86380 86390 1
502057 99502057 1001 86380 86390 1
502169 99502169 1001 86380 86390 1
501926 99501926 1001 86380 86390 1
502033 99502033 1001 86380 86390 1
502480 99502480 1001 86380 86390 1
502602 99502602 1001 86380 86390 1
503159 99503159 1001 86380 86390 1
503284 99503284 1001 86380 86390 1
502936 99502936 1001 86380 86390 1
502889 99502889 1001 86380 86390 1
503034 99503034 1001 86380 86390 1
502741 99502741 1001 86380 86390 1
503445 99503445 1001 86380 86390 1
503438 99503438 1001 86380 86390 1
503350 99503350 1001 86380 86390 1
504043 99504043 1001 86380 86390 1
504000 99504000 1001 86380 86390 1
503719 99503719 1001 86380 86390 1
503826 99503826 1001 86380 86390 1
503781 99503781 1001 86380 86390 1
503523 99503523 1001 86380 86390 1
503677 99503677 1001 86380 86390 1
503561 99503561 1001 86380 86390 1
504198 99504198 1001 86380 86390 1
504176 99504176 1001 86380 86390 1
504887 99504887 1001 86380 86390 1
504824 99504824 1001 86380 86390 1
504689 99504689 1001 86380 86390 1
504690 99504690 1001 86380 86390 1
504685 99504685 1001 86380 86390 1
504621 99504621 1001 86380 86390 1
504362 99504362 1001 86380 86390 1
504388 99504388 1001 86380 86390 1
504402 99504402 1001 86380 86390 1
504458 99504458 1001 86380 86390 1
504449 99504449 1001 86380 86390 1
504516 99504516 1001 86380 86390 1
505032 99505032 1001 86380 86390 1
505124 99505124 1001 86380 86390 1
504976 99504976 1001 86380 86390 1
504990 99504990 1001 86380 86390 1
505597 99505597 1001 86380 86390 1
505599 99505599 1001 86380 86390 1
505515 99505515 1001 86380 86390 1
505331 99505331 1001 86380 86390 1
505164 99505164 1001 86380 86390 1
505185 99505185 1001 86380 86390 1
505904 99505904 1001 86380 86390 1
505907 99505907 1001 86380 86390 1
505948 99505948 1001 86380 86390 1
506483 99506483 1001 86380 86390 1
506581 99506581 1001 86380 86390 1
506528 99506528 1001 86380 86390 1
506262 99506262 1001 86380 86390 1
506380 99506380 1001 86380 86390 1
506187 99506187 1001 86380 86390 1
506356 99506356 1001 86380 86390 1
506253 99506253 1001 86380 86390 1
506267 99506267 1001 86380 86390 1
506285 99506285 1001 86380 86390 1
506209 99506209 1001 86380 86390 1
506170 99506170 1001 86380 86390 1
505977 99505977 1001 86380 86390 1
506048 99506048 1001 86380 86390 1
506646 99506646 1001 86380 86390 1
506660 99506660 1001 86380 86390 1
507273 99507273 1001 86380 86390 1
507367 99507367 1001 86380 86390 1
507355 99507355 1001 86380 86390 1
507414 99507414 1001 86380 86390 1
507419 99507419 1001 86380 86390 1
507041 99507041 1001 86380 86390 1
507044 99507044 1001 86380 86390 1
507033 99507033 1001 86380 86390 1
506996 99506996 1001 86380 86390 1
506886 99506886 1001 86380 86390 1
506862 99506862 1001 86380 86390 1
506824 99506824 1001 86380 86390 1
508109 99508109 1001 86380 86390 1
508175 99508175 1001 86380 86390 1
508049 99508049 1001 86380 86390 1
508076 99508076 1001 86380 86390 1
508102 99508102 1001 86380 86390 1
507868 99507868 1001 86380 86390 1
507667 99507667 1001 86380 86390 1
507721 99507721 1001 86380 86390 1
507819 99507819 1001 86380 86390 1
507651 99507651 1001 86380 86390 1
508355 99508355 1001 86380 86390 1
508925 99508925 1001 86380 86390 1
509055 99509055 1001 86380 86390 1
508931 99508931 1001 86380 86390 1
509022 99509022 1001 86380 86390 1
509035 99509035 1001 86380 86390 1
508882 99508882 1001 86380 86390 1
508689 99508689 1001 86380 86390 1
508717 99508717 1001 86380 86390 1
508694 99508694 1001 86380 86390 1
508786 99508786 1001 86380 86390 1
508814 99508814 1001 86380 86390 1
508541 99508541 1001 86380 86390 1
509216 99509216 1001 86380 86390 1
509146 99509146 1001 86380 86390 1
509850 99509850 1001 86380 86390 1
509901 99509901 1001 86380 86390 1
509795 99509795 1001 86380 86390 1
509896 99509896 1001 86380 86390 1
509510 99509510 1001 86380 86390 1
509455 99509455 1001 86380 86390 1
509977 99509977 1001 86380 86390 1
510082 99510082 1001 86380 86390 1
510085 99510085 1001 86380 86390 1
509983 99509983 1001 86380 86390 1
509933 99509933 1001 86380 86390 1
510049 99510049 1001 86380 86390 1
509921 99509921 1001 86380 86390 1
510653 99510653 1001 86380 86390 1
510693 99510693 1001 86380 86390 1
510553 99510553 1001 86380 86390 1
510657 99510657 1001 86380 86390 1
510580 99510580 1001 86380 86390 1
510658 99510658 1001 86380 86390 1
510522 99510522 1001 86380 86390 1
510458 99510458 1001 86380 86390 1
510385 99510385 1001 86380 86390 1
510210 99510210 1001 86380 86390 1
510267 99510267 1001 86380 86390 1
510115 99510115 1001 86380 86390 1
510170 99510170 1001 86380 86390 1
510235 99510235 1001 86380 86390 1
511476 99511476 1001 86380 86390 1
511490 99511490 1001 86380 86390 1
511427 99511427 1001 86380 86390 1
511529 99511529 1001 86380 86390 1
511482 99511482 1001 86380 86390 1
511359 99511359 1001 86380 86390 1
511488 99511488 1001 86380 86390 1
511168 99511168 1001 86380 86390 1
511246 99511246 1001 86380 86390 1
511143 99511143 1001 86380 86390 1
511274 99511274 1001 86380 86390 1
511227 99511227 1001 86380 86390 1
511344 99511344 1001 86380 86390 1
511164 99511164 1001 86380 86390 1
511216 99511216 1001 86380 86390 1
511242 99511242 1001 86380 86390 1
511050 99511050 1001 86380 86390 1
511044 99511044 1001 86380 86390 1
511109 99511109 1001 86380 86390 1
511693 99511693 1001 86380 86390 1
511621 99511621 1001 86380 86390 1
512266 99512266 1001 86380 86390 1
512338 99512338 1001 86380 86390 1
512185 99512185 1001 86380 86390 1
512237 99512237 1001 86380 86390 1
511992 99511992 1001 86380 86390 1
511993 99511993 1001 86380 86390 1
512153 99512153 1001 86380 86390 1
512103 99512103 1001 86380 86390 1
511812 99511812 1001 86380 86390 1
511853 99511853 1001 86380 86390 1
511817 99511817 1001 86380 86390 1
511794 99511794 1001 86380 86390 1
[truncated: 4,058,363 more chars]
