# Supplementary material for: Fast and near-optimal monitoring for healthcare acquired infection outbreaks
Source: PLoS Comput Biol. 2019 Sep 16;15(9):e1007284. doi: 10.1371/journal.pcbi.1007284 (PMC6762212; doi:10.1371/journal.pcbi.1007284)
Supplement: S2 Data — (ZIP) [file pcbi.1007284.s007.zip › MobilityLogs2/HAISE_Carilion_all_visits_day_124.txt]

#Person location Sublocation StartTime EndTime Type
508909 660 1001 60724 61023 1
508945 897 1001 37092 37391 1
520080 1057 1001 51931 52230 1
400087 99400087 1001 86380 86390 1
400298 99400298 1001 86380 86390 1
400377 99400377 1001 86380 86390 1
400433 99400433 1001 86380 86390 1
400710 99400710 1001 86380 86390 1
400747 99400747 1001 86380 86390 1
400915 99400915 1001 86380 86390 1
401254 99401254 1001 86380 86390 1
401325 99401325 1001 86380 86390 1
401544 99401544 1001 86380 86390 1
401876 99401876 1001 86380 86390 1
401963 99401963 1001 86380 86390 1
402081 99402081 1001 86380 86390 1
402146 99402146 1001 86380 86390 1
402441 99402441 1001 86380 86390 1
402580 99402580 1001 86380 86390 1
402627 99402627 1001 86380 86390 1
402896 99402896 1001 86380 86390 1
403104 99403104 1001 86380 86390 1
403496 99403496 1001 86380 86390 1
403636 99403636 1001 86380 86390 1
403756 99403756 1001 86380 86390 1
403970 99403970 1001 86380 86390 1
404227 99404227 1001 86380 86390 1
404637 99404637 1001 86380 86390 1
404748 99404748 1001 86380 86390 1
404751 99404751 1001 86380 86390 1
404943 99404943 1001 86380 86390 1
405082 99405082 1001 86380 86390 1
405085 99405085 1001 86380 86390 1
405172 99405172 1001 86380 86390 1
405252 99405252 1001 86380 86390 1
405307 99405307 1001 86380 86390 1
405308 99405308 1001 86380 86390 1
405284 99405284 1001 86380 86390 1
405391 99405391 1001 86380 86390 1
405433 99405433 1001 86380 86390 1
405654 99405654 1001 86380 86390 1
405739 99405739 1001 86380 86390 1
405846 99405846 1001 86380 86390 1
405869 99405869 1001 86380 86390 1
406005 99406005 1001 86380 86390 1
406076 99406076 1001 86380 86390 1
406330 99406330 1001 86380 86390 1
406457 99406457 1001 86380 86390 1
406725 99406725 1001 86380 86390 1
406720 99406720 1001 86380 86390 1
406969 99406969 1001 86380 86390 1
406978 99406978 1001 86380 86390 1
407236 99407236 1001 86380 86390 1
407186 99407186 1001 86380 86390 1
407171 99407171 1001 86380 86390 1
407419 99407419 1001 86380 86390 1
407739 99407739 1001 86380 86390 1
408000 99408000 1001 86380 86390 1
408469 99408469 1001 86380 86390 1
408411 99408411 1001 86380 86390 1
408607 99408607 1001 86380 86390 1
408815 99408815 1001 86380 86390 1
409505 99409505 1001 86380 86390 1
409535 99409535 1001 86380 86390 1
409843 99409843 1001 86380 86390 1
410002 99410002 1001 86380 86390 1
410369 99410369 1001 86380 86390 1
410407 99410407 1001 86380 86390 1
410459 99410459 1001 86380 86390 1
410491 99410491 1001 86380 86390 1
410853 99410853 1001 86380 86390 1
410866 99410866 1001 86380 86390 1
410958 99410958 1001 86380 86390 1
410968 99410968 1001 86380 86390 1
411141 99411141 1001 86380 86390 1
411267 99411267 1001 86380 86390 1
411468 99411468 1001 86380 86390 1
411447 99411447 1001 86380 86390 1
411591 99411591 1001 86380 86390 1
411746 99411746 1001 86380 86390 1
411710 99411710 1001 86380 86390 1
411865 99411865 1001 86380 86390 1
412185 99412185 1001 86380 86390 1
412238 99412238 1001 86380 86390 1
412424 99412424 1001 86380 86390 1
412340 99412340 1001 86380 86390 1
413303 99413303 1001 86380 86390 1
413610 99413610 1001 86380 86390 1
413161 99413161 1001 86380 86390 1
412674 99412674 1001 86380 86390 1
412705 99412705 1001 86380 86390 1
413946 99413946 1001 86380 86390 1
414089 99414089 1001 86380 86390 1
413762 99413762 1001 86380 86390 1
413873 99413873 1001 86380 86390 1
413706 99413706 1001 86380 86390 1
413740 99413740 1001 86380 86390 1
413875 99413875 1001 86380 86390 1
413910 99413910 1001 86380 86390 1
414971 99414971 1001 86380 86390 1
415076 99415076 1001 86380 86390 1
415195 99415195 1001 86380 86390 1
414850 99414850 1001 86380 86390 1
414582 99414582 1001 86380 86390 1
414817 99414817 1001 86380 86390 1
414251 99414251 1001 86380 86390 1
415533 99415533 1001 86380 86390 1
416762 99416762 1001 86380 86390 1
416822 99416822 1001 86380 86390 1
416898 99416898 1001 86380 86390 1
416919 99416919 1001 86380 86390 1
416320 99416320 1001 86380 86390 1
416164 99416164 1001 86380 86390 1
416150 99416150 1001 86380 86390 1
416126 99416126 1001 86380 86390 1
416024 99416024 1001 86380 86390 1
415879 99415879 1001 86380 86390 1
415824 99415824 1001 86380 86390 1
417112 99417112 1001 86380 86390 1
417372 99417372 1001 86380 86390 1
417475 99417475 1001 86380 86390 1
418477 99418477 1001 86380 86390 1
418743 99418743 1001 86380 86390 1
418103 99418103 1001 86380 86390 1
418182 99418182 1001 86380 86390 1
418398 99418398 1001 86380 86390 1
418369 99418369 1001 86380 86390 1
417962 99417962 1001 86380 86390 1
417738 99417738 1001 86380 86390 1
417748 99417748 1001 86380 86390 1
417878 99417878 1001 86380 86390 1
419207 99419207 1001 86380 86390 1
418864 99418864 1001 86380 86390 1
418895 99418895 1001 86380 86390 1
420061 99420061 1001 86380 86390 1
420221 99420221 1001 86380 86390 1
419913 99419913 1001 86380 86390 1
419764 99419764 1001 86380 86390 1
419568 99419568 1001 86380 86390 1
419620 99419620 1001 86380 86390 1
419487 99419487 1001 86380 86390 1
420806 99420806 1001 86380 86390 1
420547 99420547 1001 86380 86390 1
420453 99420453 1001 86380 86390 1
420753 99420753 1001 86380 86390 1
421840 99421840 1001 86380 86390 1
421929 99421929 1001 86380 86390 1
422021 99422021 1001 86380 86390 1
421439 99421439 1001 86380 86390 1
421011 99421011 1001 86380 86390 1
421063 99421063 1001 86380 86390 1
421048 99421048 1001 86380 86390 1
421139 99421139 1001 86380 86390 1
421117 99421117 1001 86380 86390 1
420890 99420890 1001 86380 86390 1
422528 99422528 1001 86380 86390 1
422285 99422285 1001 86380 86390 1
422263 99422263 1001 86380 86390 1
422341 99422341 1001 86380 86390 1
422155 99422155 1001 86380 86390 1
422235 99422235 1001 86380 86390 1
423703 99423703 1001 86380 86390 1
423319 99423319 1001 86380 86390 1
423665 99423665 1001 86380 86390 1
423273 99423273 1001 86380 86390 1
423006 99423006 1001 86380 86390 1
423153 99423153 1001 86380 86390 1
423074 99423074 1001 86380 86390 1
423286 99423286 1001 86380 86390 1
422655 99422655 1001 86380 86390 1
422553 99422553 1001 86380 86390 1
422858 99422858 1001 86380 86390 1
422788 99422788 1001 86380 86390 1
422865 99422865 1001 86380 86390 1
422622 99422622 1001 86380 86390 1
424091 99424091 1001 86380 86390 1
423801 99423801 1001 86380 86390 1
424838 99424838 1001 86380 86390 1
424999 99424999 1001 86380 86390 1
424692 99424692 1001 86380 86390 1
424189 99424189 1001 86380 86390 1
425693 99425693 1001 86380 86390 1
425810 99425810 1001 86380 86390 1
425577 99425577 1001 86380 86390 1
426751 99426751 1001 86380 86390 1
426903 99426903 1001 86380 86390 1
426280 99426280 1001 86380 86390 1
426413 99426413 1001 86380 86390 1
426467 99426467 1001 86380 86390 1
426443 99426443 1001 86380 86390 1
425944 99425944 1001 86380 86390 1
427433 99427433 1001 86380 86390 1
427441 99427441 1001 86380 86390 1
427301 99427301 1001 86380 86390 1
427427 99427427 1001 86380 86390 1
428541 99428541 1001 86380 86390 1
428481 99428481 1001 86380 86390 1
428353 99428353 1001 86380 86390 1
428711 99428711 1001 86380 86390 1
428582 99428582 1001 86380 86390 1
428159 99428159 1001 86380 86390 1
427974 99427974 1001 86380 86390 1
428325 99428325 1001 86380 86390 1
428146 99428146 1001 86380 86390 1
428017 99428017 1001 86380 86390 1
428271 99428271 1001 86380 86390 1
427645 99427645 1001 86380 86390 1
427672 99427672 1001 86380 86390 1
428787 99428787 1001 86380 86390 1
429156 99429156 1001 86380 86390 1
428735 99428735 1001 86380 86390 1
428769 99428769 1001 86380 86390 1
428852 99428852 1001 86380 86390 1
428983 99428983 1001 86380 86390 1
428759 99428759 1001 86380 86390 1
430020 99430020 1001 86380 86390 1
429964 99429964 1001 86380 86390 1
430051 99430051 1001 86380 86390 1
430249 99430249 1001 86380 86390 1
430109 99430109 1001 86380 86390 1
430111 99430111 1001 86380 86390 1
429660 99429660 1001 86380 86390 1
429708 99429708 1001 86380 86390 1
429665 99429665 1001 86380 86390 1
429640 99429640 1001 86380 86390 1
429946 99429946 1001 86380 86390 1
429895 99429895 1001 86380 86390 1
429853 99429853 1001 86380 86390 1
429566 99429566 1001 86380 86390 1
429471 99429471 1001 86380 86390 1
429348 99429348 1001 86380 86390 1
429556 99429556 1001 86380 86390 1
429212 99429212 1001 86380 86390 1
429542 99429542 1001 86380 86390 1
429289 99429289 1001 86380 86390 1
429465 99429465 1001 86380 86390 1
430609 99430609 1001 86380 86390 1
430639 99430639 1001 86380 86390 1
430743 99430743 1001 86380 86390 1
430623 99430623 1001 86380 86390 1
430407 99430407 1001 86380 86390 1
430625 99430625 1001 86380 86390 1
431660 99431660 1001 86380 86390 1
431719 99431719 1001 86380 86390 1
431463 99431463 1001 86380 86390 1
431469 99431469 1001 86380 86390 1
431450 99431450 1001 86380 86390 1
430871 99430871 1001 86380 86390 1
431029 99431029 1001 86380 86390 1
431249 99431249 1001 86380 86390 1
432228 99432228 1001 86380 86390 1
432305 99432305 1001 86380 86390 1
433627 99433627 1001 86380 86390 1
433300 99433300 1001 86380 86390 1
433205 99433205 1001 86380 86390 1
432664 99432664 1001 86380 86390 1
432627 99432627 1001 86380 86390 1
432494 99432494 1001 86380 86390 1
432776 99432776 1001 86380 86390 1
432686 99432686 1001 86380 86390 1
433927 99433927 1001 86380 86390 1
434106 99434106 1001 86380 86390 1
435367 99435367 1001 86380 86390 1
435114 99435114 1001 86380 86390 1
434918 99434918 1001 86380 86390 1
434902 99434902 1001 86380 86390 1
434648 99434648 1001 86380 86390 1
434729 99434729 1001 86380 86390 1
434550 99434550 1001 86380 86390 1
434580 99434580 1001 86380 86390 1
435457 99435457 1001 86380 86390 1
434138 99434138 1001 86380 86390 1
435818 99435818 1001 86380 86390 1
435723 99435723 1001 86380 86390 1
436840 99436840 1001 86380 86390 1
436657 99436657 1001 86380 86390 1
436593 99436593 1001 86380 86390 1
436642 99436642 1001 86380 86390 1
436347 99436347 1001 86380 86390 1
436748 99436748 1001 86380 86390 1
436513 99436513 1001 86380 86390 1
436169 99436169 1001 86380 86390 1
435960 99435960 1001 86380 86390 1
436050 99436050 1001 86380 86390 1
435970 99435970 1001 86380 86390 1
300002 99300002 1001 86380 86390 1
300653 99300653 1001 86380 86390 1
300461 99300461 1001 86380 86390 1
300386 99300386 1001 86380 86390 1
300351 99300351 1001 86380 86390 1
300143 99300143 1001 86380 86390 1
300829 99300829 1001 86380 86390 1
300833 99300833 1001 86380 86390 1
300743 99300743 1001 86380 86390 1
300874 99300874 1001 86380 86390 1
300852 99300852 1001 86380 86390 1
301384 99301384 1001 86380 86390 1
301186 99301186 1001 86380 86390 1
301128 99301128 1001 86380 86390 1
301657 99301657 1001 86380 86390 1
301736 99301736 1001 86380 86390 1
301634 99301634 1001 86380 86390 1
301690 99301690 1001 86380 86390 1
301575 99301575 1001 86380 86390 1
301577 99301577 1001 86380 86390 1
302242 99302242 1001 86380 86390 1
302300 99302300 1001 86380 86390 1
302153 99302153 1001 86380 86390 1
302097 99302097 1001 86380 86390 1
301853 99301853 1001 86380 86390 1
301922 99301922 1001 86380 86390 1
301837 99301837 1001 86380 86390 1
302538 99302538 1001 86380 86390 1
302552 99302552 1001 86380 86390 1
303096 99303096 1001 86380 86390 1
302859 99302859 1001 86380 86390 1
302991 99302991 1001 86380 86390 1
302919 99302919 1001 86380 86390 1
302691 99302691 1001 86380 86390 1
302745 99302745 1001 86380 86390 1
302657 99302657 1001 86380 86390 1
303221 99303221 1001 86380 86390 1
303227 99303227 1001 86380 86390 1
303950 99303950 1001 86380 86390 1
304027 99304027 1001 86380 86390 1
303865 99303865 1001 86380 86390 1
303815 99303815 1001 86380 86390 1
303745 99303745 1001 86380 86390 1
303521 99303521 1001 86380 86390 1
303535 99303535 1001 86380 86390 1
303497 99303497 1001 86380 86390 1
303588 99303588 1001 86380 86390 1
303540 99303540 1001 86380 86390 1
304129 99304129 1001 86380 86390 1
304053 99304053 1001 86380 86390 1
304222 99304222 1001 86380 86390 1
304145 99304145 1001 86380 86390 1
304839 99304839 1001 86380 86390 1
304660 99304660 1001 86380 86390 1
304665 99304665 1001 86380 86390 1
304607 99304607 1001 86380 86390 1
304652 99304652 1001 86380 86390 1
304562 99304562 1001 86380 86390 1
304305 99304305 1001 86380 86390 1
304437 99304437 1001 86380 86390 1
304286 99304286 1001 86380 86390 1
304419 99304419 1001 86380 86390 1
305026 99305026 1001 86380 86390 1
304959 99304959 1001 86380 86390 1
305518 99305518 1001 86380 86390 1
305507 99305507 1001 86380 86390 1
305584 99305584 1001 86380 86390 1
305538 99305538 1001 86380 86390 1
305577 99305577 1001 86380 86390 1
305678 99305678 1001 86380 86390 1
305352 99305352 1001 86380 86390 1
305275 99305275 1001 86380 86390 1
305408 99305408 1001 86380 86390 1
305387 99305387 1001 86380 86390 1
305426 99305426 1001 86380 86390 1
305427 99305427 1001 86380 86390 1
305214 99305214 1001 86380 86390 1
500102 99500102 1001 86380 86390 1
500092 99500092 1001 86380 86390 1
305687 99305687 1001 86380 86390 1
500148 99500148 1001 86380 86390 1
500097 99500097 1001 86380 86390 1
500163 99500163 1001 86380 86390 1
500191 99500191 1001 86380 86390 1
500715 99500715 1001 86380 86390 1
500703 99500703 1001 86380 86390 1
500680 99500680 1001 86380 86390 1
500683 99500683 1001 86380 86390 1
500508 99500508 1001 86380 86390 1
500470 99500470 1001 86380 86390 1
500536 99500536 1001 86380 86390 1
500549 99500549 1001 86380 86390 1
500473 99500473 1001 86380 86390 1
500335 99500335 1001 86380 86390 1
500349 99500349 1001 86380 86390 1
500401 99500401 1001 86380 86390 1
500278 99500278 1001 86380 86390 1
500395 99500395 1001 86380 86390 1
500333 99500333 1001 86380 86390 1
500951 99500951 1001 86380 86390 1
500821 99500821 1001 86380 86390 1
501447 99501447 1001 86380 86390 1
501592 99501592 1001 86380 86390 1
501284 99501284 1001 86380 86390 1
501045 99501045 1001 86380 86390 1
501058 99501058 1001 86380 86390 1
501127 99501127 1001 86380 86390 1
501053 99501053 1001 86380 86390 1
501144 99501144 1001 86380 86390 1
501807 99501807 1001 86380 86390 1
501660 99501660 1001 86380 86390 1
502376 99502376 1001 86380 86390 1
502465 99502465 1001 86380 86390 1
502434 99502434 1001 86380 86390 1
502379 99502379 1001 86380 86390 1
502405 99502405 1001 86380 86390 1
502221 99502221 1001 86380 86390 1
502139 99502139 1001 86380 86390 1
501919 99501919 1001 86380 86390 1
502554 99502554 1001 86380 86390 1
502507 99502507 1001 86380 86390 1
502652 99502652 1001 86380 86390 1
502666 99502666 1001 86380 86390 1
503228 99503228 1001 86380 86390 1
503178 99503178 1001 86380 86390 1
503157 99503157 1001 86380 86390 1
503145 99503145 1001 86380 86390 1
503133 99503133 1001 86380 86390 1
502891 99502891 1001 86380 86390 1
502741 99502741 1001 86380 86390 1
502730 99502730 1001 86380 86390 1
502745 99502745 1001 86380 86390 1
503459 99503459 1001 86380 86390 1
503990 99503990 1001 86380 86390 1
504064 99504064 1001 86380 86390 1
504027 99504027 1001 86380 86390 1
503907 99503907 1001 86380 86390 1
503895 99503895 1001 86380 86390 1
503769 99503769 1001 86380 86390 1
503847 99503847 1001 86380 86390 1
503606 99503606 1001 86380 86390 1
503637 99503637 1001 86380 86390 1
504198 99504198 1001 86380 86390 1
504192 99504192 1001 86380 86390 1
504881 99504881 1001 86380 86390 1
504911 99504911 1001 86380 86390 1
504847 99504847 1001 86380 86390 1
504636 99504636 1001 86380 86390 1
504534 99504534 1001 86380 86390 1
504641 99504641 1001 86380 86390 1
504673 99504673 1001 86380 86390 1
504350 99504350 1001 86380 86390 1
504338 99504338 1001 86380 86390 1
505061 99505061 1001 86380 86390 1
505063 99505063 1001 86380 86390 1
505682 99505682 1001 86380 86390 1
505675 99505675 1001 86380 86390 1
505627 99505627 1001 86380 86390 1
505361 99505361 1001 86380 86390 1
505417 99505417 1001 86380 86390 1
505445 99505445 1001 86380 86390 1
505510 99505510 1001 86380 86390 1
505270 99505270 1001 86380 86390 1
506596 99506596 1001 86380 86390 1
506421 99506421 1001 86380 86390 1
506582 99506582 1001 86380 86390 1
506400 99506400 1001 86380 86390 1
506353 99506353 1001 86380 86390 1
506316 99506316 1001 86380 86390 1
506324 99506324 1001 86380 86390 1
505986 99505986 1001 86380 86390 1
506740 99506740 1001 86380 86390 1
506720 99506720 1001 86380 86390 1
506708 99506708 1001 86380 86390 1
507282 99507282 1001 86380 86390 1
507329 99507329 1001 86380 86390 1
507418 99507418 1001 86380 86390 1
507120 99507120 1001 86380 86390 1
506867 99506867 1001 86380 86390 1
506819 99506819 1001 86380 86390 1
506885 99506885 1001 86380 86390 1
506837 99506837 1001 86380 86390 1
508200 99508200 1001 86380 86390 1
508043 99508043 1001 86380 86390 1
507993 99507993 1001 86380 86390 1
507930 99507930 1001 86380 86390 1
507789 99507789 1001 86380 86390 1
507791 99507791 1001 86380 86390 1
508396 99508396 1001 86380 86390 1
508961 99508961 1001 86380 86390 1
508968 99508968 1001 86380 86390 1
508891 99508891 1001 86380 86390 1
508956 99508956 1001 86380 86390 1
508959 99508959 1001 86380 86390 1
508744 99508744 1001 86380 86390 1
508860 99508860 1001 86380 86390 1
508862 99508862 1001 86380 86390 1
508724 99508724 1001 86380 86390 1
508549 99508549 1001 86380 86390 1
508660 99508660 1001 86380 86390 1
509099 99509099 1001 86380 86390 1
509113 99509113 1001 86380 86390 1
509220 99509220 1001 86380 86390 1
509224 99509224 1001 86380 86390 1
509796 99509796 1001 86380 86390 1
509695 99509695 1001 86380 86390 1
509606 99509606 1001 86380 86390 1
509534 99509534 1001 86380 86390 1
509589 99509589 1001 86380 86390 1
509346 99509346 1001 86380 86390 1
509428 99509428 1001 86380 86390 1
509471 99509471 1001 86380 86390 1
510024 99510024 1001 86380 86390 1
510700 99510700 1001 86380 86390 1
510579 99510579 1001 86380 86390 1
510620 99510620 1001 86380 86390 1
510674 99510674 1001 86380 86390 1
510427 99510427 1001 86380 86390 1
510211 99510211 1001 86380 86390 1
510124 99510124 1001 86380 86390 1
510242 99510242 1001 86380 86390 1
510299 99510299 1001 86380 86390 1
510909 99510909 1001 86380 86390 1
510731 99510731 1001 86380 86390 1
510784 99510784 1001 86380 86390 1
511361 99511361 1001 86380 86390 1
511525 99511525 1001 86380 86390 1
511528 99511528 1001 86380 86390 1
511370 99511370 1001 86380 86390 1
511544 99511544 1001 86380 86390 1
511449 99511449 1001 86380 86390 1
511273 99511273 1001 86380 86390 1
511158 99511158 1001 86380 86390 1
511163 99511163 1001 86380 86390 1
510960 99510960 1001 86380 86390 1
510967 99510967 1001 86380 86390 1
511681 99511681 1001 86380 86390 1
512179 99512179 1001 86380 86390 1
512083 99512083 1001 86380 86390 1
511993 99511993 1001 86380 86390 1
512049 99512049 1001 86380 86390 1
512025 99512025 1001 86380 86390 1
512105 99512105 1001 86380 86390 1
512145 99512145 1001 86380 86390 1
511953 99511953 1001 86380 86390 1
511800 99511800 1001 86380 86390 1
511894 99511894 1001 86380 86390 1
511793 99511793 1001 86380 86390 1
513179 99513179 1001 86380 86390 1
513018 99513018 1001 86380 86390 1
513096 99513096 1001 86380 86390 1
513033 99513033 1001 86380 86390 1
513050 99513050 1001 86380 86390 1
512897 99512897 1001 86380 86390 1
512874 99512874 1001 86380 86390 1
512980 99512980 1001 86380 86390 1
512715 99512715 1001 86380 86390 1
512703 99512703 1001 86380 86390 1
513221 99513221 1001 86380 86390 1
513377 99513377 1001 86380 86390 1
513354 99513354 1001 86380 86390 1
513252 99513252 1001 86380 86390 1
513970 99513970 1001 86380 86390 1
513924 99513924 1001 86380 86390 1
513979 99513979 1001 86380 86390 1
513753 99513753 1001 86380 86390 1
513639 99513639 1001 86380 86390 1
513439 99513439 1001 86380 86390 1
513517 99513517 1001 86380 86390 1
513584 99513584 1001 86380 86390 1
514214 99514214 1001 86380 86390 1
514190 99514190 1001 86380 86390 1
514140 99514140 1001 86380 86390 1
514063 99514063 1001 86380 86390 1
514116 99514116 1001 86380 86390 1
514182 99514182 1001 86380 86390 1
514666 99514666 1001 86380 86390 1
514829 99514829 1001 86380 86390 1
514812 99514812 1001 86380 86390 1
514536 99514536 1001 86380 86390 1
514499 99514499 1001 86380 86390 1
514552 99514552 1001 86380 86390 1
514482 99514482 1001 86380 86390 1
514310 99514310 1001 86380 86390 1
514881 99514881 1001 86380 86390 1
514871 99514871 1001 86380 86390 1
514872 99514872 1001 86380 86390 1
514879 99514879 1001 86380 86390 1
515493 99515493 1001 86380 86390 1
515609 99515609 1001 86380 86390 1
515627 99515627 1001 86380 86390 1
515538 99515538 1001 86380 86390 1
515642 99515642 1001 86380 86390 1
515337 99515337 1001 86380 86390 1
515418 99515418 1001 86380 86390 1
515167 99515167 1001 86380 86390 1
515066 99515066 1001 86380 86390 1
515261 99515261 1001 86380 86390 1
515262 99515262 1001 86380 86390 1
515688 99515688 1001 86380 86390 1
515769 99515769 1001 86380 86390 1
516414 99516414 1001 86380 86390 1
516100 99516100 1001 86380 86390 1
516192 99516192 1001 86380 86390 1
516155 99516155 1001 86380 86390 1
516173 99516173 1001 86380 86390 1
516059 99516059 1001 86380 86390 1
515946 99515946 1001 86380 86390 1
516607 99516607 1001 86380 86390 1
516582 99516582 1001 86380 86390 1
517246 99517246 1001 86380 86390 1
517305 99517305 1001 86380 86390 1
517279 99517279 1001 86380 86390 1
517095 99517095 1001 86380 86390 1
517062 99517062 1001 86380 86390 1
516770 99516770 1001 86380 86390 1
516864 99516864 1001 86380 86390 1
517413 99517413 1001 86380 86390 1
518111 99518111 1001 86380 86390 1
518137 99518137 1001 86380 86390 1
517895 99517895 1001 86380 86390 1
517781 99517781 1001 86380 86390 1
517952 99517952 1001 86380 86390 1
517677 99517677 1001 86380 86390 1
517587 99517587 1001 86380 86390 1
517576 99517576 1001 86380 86390 1
517731 99517731 1001 86380 86390 1
518177 99518177 1001 86380 86390 1
518235 99518235 1001 86380 86390 1
518300 99518300 1001 86380 86390 1
518873 99518873 1001 86380 86390 1
518965 99518965 1001 86380 86390 1
518693 99518693 1001 86380 86390 1
518758 99518758 1001 86380 86390 1
518670 99518670 1001 86380 86390 1
518697 99518697 1001 86380 86390 1
518725 99518725 1001 86380 86390 1
518545 99518545 1001 86380 86390 1
519173 99519173 1001 86380 86390 1
519005 99519005 1001 86380 86390 1
519032 99519032 1001 86380 86390 1
519699 99519699 1001 86380 86390 1
519740 99519740 1001 86380 86390 1
519666 99519666 1001 86380 86390 1
519656 99519656 1001 86380 86390 1
519596 99519596 1001 86380 86390 1
519297 99519297 1001 86380 86390 1
519339 99519339 1001 86380 86390 1
519930 99519930 1001 86380 86390 1
519931 99519931 1001 86380 86390 1
519971 99519971 1001 86380 86390 1
519899 99519899 1001 86380 86390 1
519836 99519836 1001 86380 86390 1
520610 99520610 1001 86380 86390 1
520468 99520468 1001 86380 86390 1
520309 99520309 1001 86380 86390 1
520287 99520287 1001 86380 86390 1
520140 99520140 1001 86380 86390 1
520716 99520716 1001 86380 86390 1
520704 99520704 1001 86380 86390 1
520733 99520733 1001 86380 86390 1
520773 99520773 1001 86380 86390 1
520786 99520786 1001 86380 86390 1
520748 99520748 1001 86380 86390 1
520801 99520801 1001 86380 86390 1
520841 99520841 1001 86380 86390 1
520844 99520844 1001 86380 86390 1
521317 99521317 1001 86380 86390 1
521332 99521332 1001 86380 86390 1
521283 99521283 1001 86380 86390 1
521336 99521336 1001 86380 86390 1
521175 99521175 1001 86380 86390 1
521208 99521208 1001 86380 86390 1
520897 99520897 1001 86380 86390 1
521016 99521016 1001 86380 86390 1
521561 99521561 1001 86380 86390 1
521614 99521614 1001 86380 86390 1
522258 99522258 1001 86380 86390 1
522092 99522092 1001 86380 86390 1
522208 99522208 1001 86380 86390 1
522221 99522221 1001 86380 86390 1
521938 99521938 1001 86380 86390 1
522081 99522081 1001 86380 86390 1
521966 99521966 1001 86380 86390 1
521956 99521956 1001 86380 86390 1
521904 99521904 1001 86380 86390 1
521838 99521838 1001 86380 86390 1
523029 99523029 1001 86380 86390 1
523024 99523024 1001 86380 86390 1
522825 99522825 1001 86380 86390 1
522526 99522526 1001 86380 86390 1
522618 99522618 1001 86380 86390 1
522544 99522544 1001 86380 86390 1
523207 99523207 1001 86380 86390 1
523324 99523324 1001 86380 86390 1
523290 99523290 1001 86380 86390 1
523242 99523242 1001 86380 86390 1
523859 99523859 1001 86380 86390 1
523756 99523756 1001 86380 86390 1
523934 99523934 1001 86380 86390 1
523626 99523626 1001 86380 86390 1
523604 99523604 1001 86380 86390 1
523725 99523725 1001 86380 86390 1
523405 99523405 1001 86380 86390 1
523525 99523525 1001 86380 86390 1
523397 99523397 1001 86380 86390 1
523487 99523487 1001 86380 86390 1
524020 99524020 1001 86380 86390 1
524035 99524035 1001 86380 86390 1
524128 99524128 1001 86380 86390 1
524143 99524143 1001 86380 86390 1
524105 99524105 1001 86380 86390 1
524118 99524118 1001 86380 86390 1
523950 99523950 1001 86380 86390 1
524093 99524093 1001 86380 86390 1
524696 99524696 1001 86380 86390 1
524488 99524488 1001 86380 86390 1
524444 99524444 1001 86380 86390 1
524537 99524537 1001 86380 86390 1
524268 99524268 1001 86380 86390 1
524340 99524340 1001 86380 86390 1
524833 99524833 1001 86380 86390 1
524912 99524912 1001 86380 86390 1
524939 99524939 1001 86380 86390 1
524800 99524800 1001 86380 86390 1
524865 99524865 1001 86380 86390 1
525482 99525482 1001 86380 86390 1
525501 99525501 1001 86380 86390 1
525527 99525527 1001 86380 86390 1
525502 99525502 1001 86380 86390 1
525414 99525414 1001 86380 86390 1
525253 99525253 1001 86380 86390 1
525216 99525216 1001 86380 86390 1
525298 99525298 1001 86380 86390 1
525035 99525035 1001 86380 86390 1
524996 99524996 1001 86380 86390 1
525157 99525157 1001 86380 86390 1
525633 99525633 1001 86380 86390 1
525646 99525646 1001 86380 86390 1
525700 99525700 1001 86380 86390 1
525609 99525609 1001 86380 86390 1
525774 99525774 1001 86380 86390 1
525619 99525619 1001 86380 86390 1
526271 99526271 1001 86380 86390 1
526403 99526403 1001 86380 86390 1
526253 99526253 1001 86380 86390 1
526015 99526015 1001 86380 86390 1
526198 99526198 1001 86380 86390 1
526186 99526186 1001 86380 86390 1
525926 99525926 1001 86380 86390 1
526529 99526529 1001 86380 86390 1
526599 99526599 1001 86380 86390 1
527135 99527135 1001 86380 86390 1
527112 99527112 1001 86380 86390 1
527139 99527139 1001 86380 86390 1
527226 99527226 1001 86380 86390 1
527117 99527117 1001 86380 86390 1
527079 99527079 1001 86380 86390 1
526901 99526901 1001 86380 86390 1
527018 99527018 1001 86380 86390 1
526928 99526928 1001 86380 86390 1
526967 99526967 1001 86380 86390 1
526944 99526944 1001 86380 86390 1
527041 99527041 1001 86380 86390 1
526801 99526801 1001 86380 86390 1
526763 99526763 1001 86380 86390 1
526829 99526829 1001 86380 86390 1
526781 99526781 1001 86380 86390 1
526704 99526704 1001 86380 86390 1
526731 99526731 1001 86380 86390 1
527323 99527323 1001 86380 86390 1
528045 99528045 1001 86380 86390 1
527928 99527928 1001 86380 86390 1
528033 99528033 1001 86380 86390 1
528021 99528021 1001 86380 86390 1
527880 99527880 1001 86380 86390 1
527893 99527893 1001 86380 86390 1
528071 99528071 1001 86380 86390 1
527696 99527696 1001 86380 86390 1
527799 99527799 1001 86380 86390 1
527623 99527623 1001 86380 86390 1
527600 99527600 1001 86380 86390 1
527607 99527607 1001 86380 86390 1
528644 99528644 1001 86380 86390 1
528657 99528657 1001 86380 86390 1
528696 99528696 1001 86380 86390 1
528649 99528649 1001 86380 86390 1
528560 99528560 1001 86380 86390 1
528511 99528511 1001 86380 86390 1
528500 99528500 1001 86380 86390 1
528913 99528913 1001 86380 86390 1
528966 99528966 1001 86380 86390 1
529073 99529073 1001 86380 86390 1
529014 99529014 1001 86380 86390 1
528911 99528911 1001 86380 86390 1
529695 99529695 1001 86380 86390 1
529538 99529538 1001 86380 86390 1
529591 99529591 1001 86380 86390 1
529622 99529622 1001 86380 86390 1
529517 99529517 1001 86380 86390 1
529231 99529231 1001 86380 86390 1
529297 99529297 1001 86380 86390 1
529142 99529142 1001 86380 86390 1
529764 99529764 1001 86380 86390 1
529807 99529807 1001 86380 86390 1
529873 99529873 1001 86380 86390 1
529760 99529760 1001 86380 86390 1
529800 99529800 1001 86380 86390 1
529748 99529748 1001 86380 86390 1
530401 99530401 1001 86380 86390 1
530403 99530403 1001 86380 86390 1
530545 99530545 1001 86380 86390 1
530310 99530310 1001 86380 86390 1
530328 99530328 1001 86380 86390 1
530187 99530187 1001 86380 86390 1
530151 99530151 1001 86380 86390 1
530083 99530083 1001 86380 86390 1
530724 99530724 1001 86380 86390 1
530727 99530727 1001 86380 86390 1
530575 99530575 1001 86380 86390 1
531346 99531346 1001 86380 86390 1
531355 99531355 1001 86380 86390 1
531360 99531360 1001 86380 86390 1
531273 99531273 1001 86380 86390 1
531166 99531166 1001 86380 86390 1
531171 99531171 1001 86380 86390 1
531173 99531173 1001 86380 86390 1
530916 99530916 1001 86380 86390 1
530839 99530839 1001 86380 86390 1
530790 99530790 1001 86380 86390 1
530959 99530959 1001 86380 86390 1
531540 99531540 1001 86380 86390 1
531477 99531477 1001 86380 86390 1
531478 99531478 1001 86380 86390 1
531389 99531389 1001 86380 86390 1
531402 99531402 1001 86380 86390 1
532142 99532142 1001 86380 86390 1
532065 99532065 1001 86380 86390 1
532134 99532134 1001 86380 86390 1
532186 99532186 1001 86380 86390 1
531820 99531820 1001 86380 86390 1
531848 99531848 1001 86380 86390 1
531868 99531868 1001 86380 86390 1
531755 99531755 1001 86380 86390 1
531640 99531640 1001 86380 86390 1
532395 99532395 1001 86380 86390 1
533031 99533031 1001 86380 86390 1
532971 99532971 1001 86380 86390 1
532871 99532871 1001 86380 86390 1
532749 99532749 1001 86380 86390 1
532720 99532720 1001 86380 86390 1
532644 99532644 1001 86380 86390 1
532480 99532480 1001 86380 86390 1
532429 99532429 1001 86380 86390 1
533161 99533161 1001 86380 86390 1
533842 99533842 1001 86380 86390 1
533844 99533844 1001 86380 86390 1
533727 99533727 1001 86380 86390 1
533806 99533806 1001 86380 86390 1
533768 99533768 1001 86380 86390 1
533550 99533550 1001 86380 86390 1
533648 99533648 1001 86380 86390 1
533506 99533506 1001 86380 86390 1
533559 99533559 1001 86380 86390 1
533354 99533354 1001 86380 86390 1
533265 99533265 1001 86380 86390 1
533239 99533239 1001 86380 86390 1
533383 99533383 1001 86380 86390 1
533372 99533372 1001 86380 86390 1
533439 99533439 1001 86380 86390 1
533388 99533388 1001 86380 86390 1
533363 99533363 1001 86380 86390 1
533985 99533985 1001 86380 86390 1
534005 99534005 1001 86380 86390 1
533904 99533904 1001 86380 86390 1
533905 99533905 1001 86380 86390 1
534035 99534035 1001 86380 86390 1
534563 99534563 1001 86380 86390 1
534645 99534645 1001 86380 86390 1
534388 99534388 1001 86380 86390 1
534401 99534401 1001 86380 86390 1
534442 99534442 1001 86380 86390 1
534462 99534462 1001 86380 86390 1
534334 99534334 1001 86380 86390 1
534116 99534116 1001 86380 86390 1
534142 99534142 1001 86380 86390 1
534077 99534077 1001 86380 86390 1
534105 99534105 1001 86380 86390 1
534209 99534209 1001 86380 86390 1
534112 99534112 1001 86380 86390 1
534165 99534165 1001 86380 86390 1
534127 99534127 1001 86380 86390 1
534179 99534179 1001 86380 86390 1
534788 99534788 1001 86380 86390 1
535385 99535385 1001 86380 86390 1
535335 99535335 1001 86380 86390 1
535492 99535492 1001 86380 86390 1
535394 99535394 1001 86380 86390 1
535295 99535295 1001 86380 86390 1
535298 99535298 1001 86380 86390 1
535210 99535210 1001 86380 86390 1
535236 99535236 1001 86380 86390 1
535224 99535224 1001 86380 86390 1
534929 99534929 1001 86380 86390 1
534947 99534947 1001 86380 86390 1
534991 99534991 1001 86380 86390 1
535529 99535529 1001 86380 86390 1
536169 99536169 1001 86380 86390 1
536300 99536300 1001 86380 86390 1
536253 99536253 1001 86380 86390 1
535953 99535953 1001 86380 86390 1
536031 99536031 1001 86380 86390 1
536113 99536113 1001 86380 86390 1
535871 99535871 1001 86380 86390 1
535846 99535846 1001 86380 86390 1
535744 99535744 1001 86380 86390 1
535901 99535901 1001 86380 86390 1
535853 99535853 1001 86380 86390 1
535764 99535764 1001 86380 86390 1
536440 99536440 1001 86380 86390 1
536344 99536344 1001 86380 86390 1
536539 99536539 1001 86380 86390 1
536995 99536995 1001 86380 86390 1
536986 99536986 1001 86380 86390 1
537066 99537066 1001 86380 86390 1
537058 99537058 1001 86380 86390 1
536766 99536766 1001 86380 86390 1
536750 99536750 1001 86380 86390 1
536660 99536660 1001 86380 86390 1
536678 99536678 1001 86380 86390 1
536656 99536656 1001 86380 86390 1
536580 99536580 1001 86380 86390 1
537320 99537320 1001 86380 86390 1
537365 99537365 1001 86380 86390 1
537812 99537812 1001 86380 86390 1
537884 99537884 1001 86380 86390 1
537708 99537708 1001 86380 86390 1
537721 99537721 1001 86380 86390 1
537618 99537618 1001 86380 86390 1
537444 99537444 1001 86380 86390 1
538081 99538081 1001 86380 86390 1
538086 99538086 1001 86380 86390 1
538155 99538155 1001 86380 86390 1
538171 99538171 1001 86380 86390 1
538097 99538097 1001 86380 86390 1
538136 99538136 1001 86380 86390 1
538717 99538717 1001 86380 86390 1
538693 99538693 1001 86380 86390 1
538618 99538618 1001 86380 86390 1
538644 99538644 1001 86380 86390 1
538806 99538806 1001 86380 86390 1
538485 99538485 1001 86380 86390 1
538524 99538524 1001 86380 86390 1
538504 99538504 1001 86380 86390 1
538595 99538595 1001 86380 86390 1
538339 99538339 1001 86380 86390 1
538310 99538310 1001 86380 86390 1
538967 99538967 1001 86380 86390 1
538918 99538918 1001 86380 86390 1
538898 99538898 1001 86380 86390 1
539004 99539004 1001 86380 86390 1
539539 99539539 1001 86380 86390 1
539463 99539463 1001 86380 86390 1
539387 99539387 1001 86380 86390 1
539379 99539379 1001 86380 86390 1
539176 99539176 1001 86380 86390 1
539036 99539036 1001 86380 86390 1
539091 99539091 1001 86380 86390 1
539093 99539093 1001 86380 86390 1
539159 99539159 1001 86380 86390 1
539833 99539833 1001 86380 86390 1
539771 99539771 1001 86380 86390 1
539708 99539708 1001 86380 86390 1
539802 99539802 1001 86380 86390 1
539648 99539648 1001 86380 86390 1
540281 99540281 1001 86380 86390 1
540427 99540427 1001 86380 86390 1
540077 99540077 1001 86380 86390 1
540041 99540041 1001 86380 86390 1
540598 99540598 1001 86380 86390 1
540498 99540498 1001 86380 86390 1
540528 99540528 1001 86380 86390 1
541274 99541274 1001 86380 86390 1
541251 99541251 1001 86380 86390 1
541100 99541100 1001 86380 86390 1
541023 99541023 1001 86380 86390 1
541041 99541041 1001 86380 86390 1
540929 99540929 1001 86380 86390 1
540699 99540699 1001 86380 86390 1
540780 99540780 1001 86380 86390 1
540705 99540705 1001 86380 86390 1
540838 99540838 1001 86380 86390 1
541407 99541407 1001 86380 86390 1
541370 99541370 1001 86380 86390 1
541359 99541359 1001 86380 86390 1
541411 99541411 1001 86380 86390 1
541337 99541337 1001 86380 86390 1
542017 99542017 1001 86380 86390 1
541981 99541981 1001 86380 86390 1
542103 99542103 1001 86380 86390 1
541923 99541923 1001 86380 86390 1
542026 99542026 1001 86380 86390 1
541779 99541779 1001 86380 86390 1
541755 99541755 1001 86380 86390 1
541572 99541572 1001 86380 86390 1
541678 99541678 1001 86380 86390 1
541588 99541588 1001 86380 86390 1
542133 99542133 1001 86380 86390 1
542778 99542778 1001 86380 86390 1
542843 99542843 1001 86380 86390 1
542910 99542910 1001 86380 86390 1
542896 99542896 1001 86380 86390 1
542768 99542768 1001 86380 86390 1
542865 99542865 1001 86380 86390 1
542936 99542936 1001 86380 86390 1
542802 99542802 1001 86380 86390 1
542828 99542828 1001 86380 86390 1
542907 99542907 1001 86380 86390 1
542724 99542724 1001 86380 86390 1
542542 99542542 1001 86380 86390 1
542544 99542544 1001 86380 86390 1
542477 99542477 1001 86380 86390 1
542479 99542479 1001 86380 86390 1
542531 99542531 1001 86380 86390 1
542968 99542968 1001 86380 86390 1
543085 99543085 1001 86380 86390 1
543098 99543098 1001 86380 86390 1
543035 99543035 1001 86380 86390 1
542962 99542962 1001 86380 86390 1
543079 99543079 1001 86380 86390 1
543094 99543094 1001 86380 86390 1
543582 99543582 1001 86380 86390 1
543649 99543649 1001 86380 86390 1
543690 99543690 1001 86380 86390 1
543639 99543639 1001 86380 86390 1
543556 99543556 1001 86380 86390 1
543402 99543402 1001 86380 86390 1
543263 99543263 1001 86380 86390 1
543812 99543812 1001 86380 86390 1
544597 99544597 1001 86380 86390 1
544426 99544426 1001 86380 86390 1
544517 99544517 1001 86380 86390 1
544454 99544454 1001 86380 86390 1
544506 99544506 1001 86380 86390 1
544532 99544532 1001 86380 86390 1
544237 99544237 1001 86380 86390 1
544213 99544213 1001 86380 86390 1
544273 99544273 1001 86380 86390 1
544262 99544262 1001 86380 86390 1
544120 99544120 1001 86380 86390 1
544012 99544012 1001 86380 86390 1
544699 99544699 1001 86380 86390 1
544701 99544701 1001 86380 86390 1
544632 99544632 1001 86380 86390 1
415743 624 1001 28320 31617 1
506278 806 1002 31643 40818 1
520077 1200 1002 27153 35149 1
531408 1105 1002 32019 35509 1
534202 1026 1001 59326 59625 1
400108 99400108 1001 86380 86390 1
400037 99400037 1001 86380 86390 1
400257 99400257 1001 86380 86390 1
400512 99400512 1001 86380 86390 1
400495 99400495 1001 86380 86390 1
400416 99400416 1001 86380 86390 1
400578 99400578 1001 86380 86390 1
400612 99400612 1001 86380 86390 1
400658 99400658 1001 86380 86390 1
400869 99400869 1001 86380 86390 1
401458 99401458 1001 86380 86390 1
401557 99401557 1001 86380 86390 1
401625 99401625 1001 86380 86390 1
401702 99401702 1001 86380 86390 1
401607 99401607 1001 86380 86390 1
402068 99402068 1001 86380 86390 1
402284 99402284 1001 86380 86390 1
402559 99402559 1001 86380 86390 1
402796 99402796 1001 86380 86390 1
403010 99403010 1001 86380 86390 1
403303 99403303 1001 86380 86390 1
403449 99403449 1001 86380 86390 1
403559 99403559 1001 86380 86390 1
403750 99403750 1001 86380 86390 1
403925 99403925 1001 86380 86390 1
403916 99403916 1001 86380 86390 1
403849 99403849 1001 86380 86390 1
404017 99404017 1001 86380 86390 1
404165 99404165 1001 86380 86390 1
404318 99404318 1001 86380 86390 1
404361 99404361 1001 86380 86390 1
404523 99404523 1001 86380 86390 1
404530 99404530 1001 86380 86390 1
404629 99404629 1001 86380 86390 1
404798 99404798 1001 86380 86390 1
404877 99404877 1001 86380 86390 1
405207 99405207 1001 86380 86390 1
405217 99405217 1001 86380 86390 1
405354 99405354 1001 86380 86390 1
405418 99405418 1001 86380 86390 1
405657 99405657 1001 86380 86390 1
405870 99405870 1001 86380 86390 1
405789 99405789 1001 86380 86390 1
405930 99405930 1001 86380 86390 1
405953 99405953 1001 86380 86390 1
406030 99406030 1001 86380 86390 1
406135 99406135 1001 86380 86390 1
406319 99406319 1001 86380 86390 1
406307 99406307 1001 86380 86390 1
406491 99406491 1001 86380 86390 1
406797 99406797 1001 86380 86390 1
406922 99406922 1001 86380 86390 1
407335 99407335 1001 86380 86390 1
407456 99407456 1001 86380 86390 1
407665 99407665 1001 86380 86390 1
407627 99407627 1001 86380 86390 1
407687 99407687 1001 86380 86390 1
407680 99407680 1001 86380 86390 1
407744 99407744 1001 86380 86390 1
407898 99407898 1001 86380 86390 1
407940 99407940 1001 86380 86390 1
408087 99408087 1001 86380 86390 1
408076 99408076 1001 86380 86390 1
408224 99408224 1001 86380 86390 1
408543 99408543 1001 86380 86390 1
408746 99408746 1001 86380 86390 1
408768 99408768 1001 86380 86390 1
409495 99409495 1001 86380 86390 1
409862 99409862 1001 86380 86390 1
409922 99409922 1001 86380 86390 1
410062 99410062 1001 86380 86390 1
410447 99410447 1001 86380 86390 1
410601 99410601 1001 86380 86390 1
410536 99410536 1001 86380 86390 1
410698 99410698 1001 86380 86390 1
411012 99411012 1001 86380 86390 1
410998 99410998 1001 86380 86390 1
411715 99411715 1001 86380 86390 1
411917 99411917 1001 86380 86390 1
411872 99411872 1001 86380 86390 1
411965 99411965 1001 86380 86390 1
412131 99412131 1001 86380 86390 1
413627 99413627 1001 86380 86390 1
413638 99413638 1001 86380 86390 1
413383 99413383 1001 86380 86390 1
413525 99413525 1001 86380 86390 1
413385 99413385 1001 86380 86390 1
413489 99413489 1001 86380 86390 1
413162 99413162 1001 86380 86390 1
412889 99412889 1001 86380 86390 1
412940 99412940 1001 86380 86390 1
413278 99413278 1001 86380 86390 1
412918 99412918 1001 86380 86390 1
412996 99412996 1001 86380 86390 1
412501 99412501 1001 86380 86390 1
412826 99412826 1001 86380 86390 1
412510 99412510 1001 86380 86390 1
412836 99412836 1001 86380 86390 1
412769 99412769 1001 86380 86390 1
412841 99412841 1001 86380 86390 1
413725 99413725 1001 86380 86390 1
414059 99414059 1001 86380 86390 1
413759 99413759 1001 86380 86390 1
415263 99415263 1001 86380 86390 1
414879 99414879 1001 86380 86390 1
414476 99414476 1001 86380 86390 1
414171 99414171 1001 86380 86390 1
414196 99414196 1001 86380 86390 1
415652 99415652 1001 86380 86390 1
415401 99415401 1001 86380 86390 1
415402 99415402 1001 86380 86390 1
415716 99415716 1001 86380 86390 1
416344 99416344 1001 86380 86390 1
416370 99416370 1001 86380 86390 1
416550 99416550 1001 86380 86390 1
416356 99416356 1001 86380 86390 1
416230 99416230 1001 86380 86390 1
415931 99415931 1001 86380 86390 1
417117 99417117 1001 86380 86390 1
417179 99417179 1001 86380 86390 1
417349 99417349 1001 86380 86390 1
417277 99417277 1001 86380 86390 1
417396 99417396 1001 86380 86390 1
417523 99417523 1001 86380 86390 1
418519 99418519 1001 86380 86390 1
418773 99418773 1001 86380 86390 1
418116 99418116 1001 86380 86390 1
418230 99418230 1001 86380 86390 1
418032 99418032 1001 86380 86390 1
417634 99417634 1001 86380 86390 1
417676 99417676 1001 86380 86390 1
419144 99419144 1001 86380 86390 1
418975 99418975 1001 86380 86390 1
419203 99419203 1001 86380 86390 1
419074 99419074 1001 86380 86390 1
420205 99420205 1001 86380 86390 1
420347 99420347 1001 86380 86390 1
420428 99420428 1001 86380 86390 1
420325 99420325 1001 86380 86390 1
420192 99420192 1001 86380 86390 1
419213 99419213 1001 86380 86390 1
422042 99422042 1001 86380 86390 1
421909 99421909 1001 86380 86390 1
421316 99421316 1001 86380 86390 1
421643 99421643 1001 86380 86390 1
420894 99420894 1001 86380 86390 1
420841 99420841 1001 86380 86390 1
420940 99420940 1001 86380 86390 1
420858 99420858 1001 86380 86390 1
422317 99422317 1001 86380 86390 1
422497 99422497 1001 86380 86390 1
422328 99422328 1001 86380 86390 1
423610 99423610 1001 86380 86390 1
423702 99423702 1001 86380 86390 1
423391 99423391 1001 86380 86390 1
423731 99423731 1001 86380 86390 1
423647 99423647 1001 86380 86390 1
423740 99423740 1001 86380 86390 1
423650 99423650 1001 86380 86390 1
423131 99423131 1001 86380 86390 1
423297 99423297 1001 86380 86390 1
423123 99423123 1001 86380 86390 1
422554 99422554 1001 86380 86390 1
422685 99422685 1001 86380 86390 1
424067 99424067 1001 86380 86390 1
423942 99423942 1001 86380 86390 1
423866 99423866 1001 86380 86390 1
423796 99423796 1001 86380 86390 1
423780 99423780 1001 86380 86390 1
424025 99424025 1001 86380 86390 1
423958 99423958 1001 86380 86390 1
425298 99425298 1001 86380 86390 1
425209 99425209 1001 86380 86390 1
425143 99425143 1001 86380 86390 1
425273 99425273 1001 86380 86390 1
425372 99425372 1001 86380 86390 1
424938 99424938 1001 86380 86390 1
424648 99424648 1001 86380 86390 1
424790 99424790 1001 86380 86390 1
424265 99424265 1001 86380 86390 1
424391 99424391 1001 86380 86390 1
424329 99424329 1001 86380 86390 1
425473 99425473 1001 86380 86390 1
425459 99425459 1001 86380 86390 1
425647 99425647 1001 86380 86390 1
426928 99426928 1001 86380 86390 1
426621 99426621 1001 86380 86390 1
426576 99426576 1001 86380 86390 1
426604 99426604 1001 86380 86390 1
426409 99426409 1001 86380 86390 1
426535 99426535 1001 86380 86390 1
426008 99426008 1001 86380 86390 1
426101 99426101 1001 86380 86390 1
425930 99425930 1001 86380 86390 1
426004 99426004 1001 86380 86390 1
425937 99425937 1001 86380 86390 1
427208 99427208 1001 86380 86390 1
427518 99427518 1001 86380 86390 1
427428 99427428 1001 86380 86390 1
427383 99427383 1001 86380 86390 1
427220 99427220 1001 86380 86390 1
427452 99427452 1001 86380 86390 1
427312 99427312 1001 86380 86390 1
428671 99428671 1001 86380 86390 1
428675 99428675 1001 86380 86390 1
428734 99428734 1001 86380 86390 1
428372 99428372 1001 86380 86390 1
428449 99428449 1001 86380 86390 1
428261 99428261 1001 86380 86390 1
427941 99427941 1001 86380 86390 1
428272 99428272 1001 86380 86390 1
427660 99427660 1001 86380 86390 1
427593 99427593 1001 86380 86390 1
427800 99427800 1001 86380 86390 1
428953 99428953 1001 86380 86390 1
429028 99429028 1001 86380 86390 1
428863 99428863 1001 86380 86390 1
430194 99430194 1001 86380 86390 1
430227 99430227 1001 86380 86390 1
429884 99429884 1001 86380 86390 1
429307 99429307 1001 86380 86390 1
429567 99429567 1001 86380 86390 1
430686 99430686 1001 86380 86390 1
430689 99430689 1001 86380 86390 1
430694 99430694 1001 86380 86390 1
430724 99430724 1001 86380 86390 1
431794 99431794 1001 86380 86390 1
431750 99431750 1001 86380 86390 1
431329 99431329 1001 86380 86390 1
431635 99431635 1001 86380 86390 1
431617 99431617 1001 86380 86390 1
431423 99431423 1001 86380 86390 1
431146 99431146 1001 86380 86390 1
431096 99431096 1001 86380 86390 1
431185 99431185 1001 86380 86390 1
430968 99430968 1001 86380 86390 1
431020 99431020 1001 86380 86390 1
431115 99431115 1001 86380 86390 1
432407 99432407 1001 86380 86390 1
432271 99432271 1001 86380 86390 1
433410 99433410 1001 86380 86390 1
433383 99433383 1001 86380 86390 1
433544 99433544 1001 86380 86390 1
433408 99433408 1001 86380 86390 1
433518 99433518 1001 86380 86390 1
433291 99433291 1001 86380 86390 1
432972 99432972 1001 86380 86390 1
432909 99432909 1001 86380 86390 1
432939 99432939 1001 86380 86390 1
433016 99433016 1001 86380 86390 1
433158 99433158 1001 86380 86390 1
433266 99433266 1001 86380 86390 1
432751 99432751 1001 86380 86390 1
432792 99432792 1001 86380 86390 1
432803 99432803 1001 86380 86390 1
433789 99433789 1001 86380 86390 1
433865 99433865 1001 86380 86390 1
435132 99435132 1001 86380 86390 1
435044 99435044 1001 86380 86390 1
435262 99435262 1001 86380 86390 1
434736 99434736 1001 86380 86390 1
434819 99434819 1001 86380 86390 1
434870 99434870 1001 86380 86390 1
434849 99434849 1001 86380 86390 1
434607 99434607 1001 86380 86390 1
434717 99434717 1001 86380 86390 1
434927 99434927 1001 86380 86390 1
434727 99434727 1001 86380 86390 1
434678 99434678 1001 86380 86390 1
434431 99434431 1001 86380 86390 1
434544 99434544 1001 86380 86390 1
434187 99434187 1001 86380 86390 1
435896 99435896 1001 86380 86390 1
435639 99435639 1001 86380 86390 1
437077 99437077 1001 86380 86390 1
437078 99437078 1001 86380 86390 1
437125 99437125 1001 86380 86390 1
436423 99436423 1001 86380 86390 1
436568 99436568 1001 86380 86390 1
436397 99436397 1001 86380 86390 1
436511 99436511 1001 86380 86390 1
436724 99436724 1001 86380 86390 1
436680 99436680 1001 86380 86390 1
436381 99436381 1001 86380 86390 1
436192 99436192 1001 86380 86390 1
436137 99436137 1001 86380 86390 1
436240 99436240 1001 86380 86390 1
436045 99436045 1001 86380 86390 1
436221 99436221 1001 86380 86390 1
437352 99437352 1001 86380 86390 1
437183 99437183 1001 86380 86390 1
300559 99300559 1001 86380 86390 1
300318 99300318 1001 86380 86390 1
300334 99300334 1001 86380 86390 1
300466 99300466 1001 86380 86390 1
300350 99300350 1001 86380 86390 1
300467 99300467 1001 86380 86390 1
300480 99300480 1001 86380 86390 1
300482 99300482 1001 86380 86390 1
300243 99300243 1001 86380 86390 1
300205 99300205 1001 86380 86390 1
300169 99300169 1001 86380 86390 1
300273 99300273 1001 86380 86390 1
300275 99300275 1001 86380 86390 1
300796 99300796 1001 86380 86390 1
301465 99301465 1001 86380 86390 1
301533 99301533 1001 86380 86390 1
301535 99301535 1001 86380 86390 1
301547 99301547 1001 86380 86390 1
301324 99301324 1001 86380 86390 1
301318 99301318 1001 86380 86390 1
301090 99301090 1001 86380 86390 1
301106 99301106 1001 86380 86390 1
301126 99301126 1001 86380 86390 1
301139 99301139 1001 86380 86390 1
301613 99301613 1001 86380 86390 1
302201 99302201 1001 86380 86390 1
302301 99302301 1001 86380 86390 1
302289 99302289 1001 86380 86390 1
302328 99302328 1001 86380 86390 1
302024 99302024 1001 86380 86390 1
302012 99302012 1001 86380 86390 1
302131 99302131 1001 86380 86390 1
302042 99302042 1001 86380 86390 1
302094 99302094 1001 86380 86390 1
302175 99302175 1001 86380 86390 1
301799 99301799 1001 86380 86390 1
301782 99301782 1001 86380 86390 1
302391 99302391 1001 86380 86390 1
302405 99302405 1001 86380 86390 1
302509 99302509 1001 86380 86390 1
302558 99302558 1001 86380 86390 1
302520 99302520 1001 86380 86390 1
303118 99303118 1001 86380 86390 1
303086 99303086 1001 86380 86390 1
303151 99303151 1001 86380 86390 1
302978 99302978 1001 86380 86390 1
302829 99302829 1001 86380 86390 1
302710 99302710 1001 86380 86390 1
302779 99302779 1001 86380 86390 1
302767 99302767 1001 86380 86390 1
303296 99303296 1001 86380 86390 1
303387 99303387 1001 86380 86390 1
303390 99303390 1001 86380 86390 1
303314 99303314 1001 86380 86390 1
303344 99303344 1001 86380 86390 1
304010 99304010 1001 86380 86390 1
304013 99304013 1001 86380 86390 1
303875 99303875 1001 86380 86390 1
303649 99303649 1001 86380 86390 1
303569 99303569 1001 86380 86390 1
303433 99303433 1001 86380 86390 1
304071 99304071 1001 86380 86390 1
304221 99304221 1001 86380 86390 1
304146 99304146 1001 86380 86390 1
304679 99304679 1001 86380 86390 1
304856 99304856 1001 86380 86390 1
304810 99304810 1001 86380 86390 1
304721 99304721 1001 86380 86390 1
304792 99304792 1001 86380 86390 1
304781 99304781 1001 86380 86390 1
304578 99304578 1001 86380 86390 1
304310 99304310 1001 86380 86390 1
304390 99304390 1001 86380 86390 1
305030 99305030 1001 86380 86390 1
304914 99304914 1001 86380 86390 1
305011 99305011 1001 86380 86390 1
305545 99305545 1001 86380 86390 1
305603 99305603 1001 86380 86390 1
305489 99305489 1001 86380 86390 1
305554 99305554 1001 86380 86390 1
305469 99305469 1001 86380 86390 1
305330 99305330 1001 86380 86390 1
305116 99305116 1001 86380 86390 1
305129 99305129 1001 86380 86390 1
305066 99305066 1001 86380 86390 1
305145 99305145 1001 86380 86390 1
305158 99305158 1001 86380 86390 1
305159 99305159 1001 86380 86390 1
305271 99305271 1001 86380 86390 1
500051 99500051 1001 86380 86390 1
500169 99500169 1001 86380 86390 1
500070 99500070 1001 86380 86390 1
500687 99500687 1001 86380 86390 1
500543 99500543 1001 86380 86390 1
500428 99500428 1001 86380 86390 1
500521 99500521 1001 86380 86390 1
500413 99500413 1001 86380 86390 1
500312 99500312 1001 86380 86390 1
500377 99500377 1001 86380 86390 1
500250 99500250 1001 86380 86390 1
500255 99500255 1001 86380 86390 1
500204 99500204 1001 86380 86390 1
500866 99500866 1001 86380 86390 1
500948 99500948 1001 86380 86390 1
500846 99500846 1001 86380 86390 1
501638 99501638 1001 86380 86390 1
501590 99501590 1001 86380 86390 1
501639 99501639 1001 86380 86390 1
501500 99501500 1001 86380 86390 1
501608 99501608 1001 86380 86390 1
501593 99501593 1001 86380 86390 1
501570 99501570 1001 86380 86390 1
501442 99501442 1001 86380 86390 1
501493 99501493 1001 86380 86390 1
501444 99501444 1001 86380 86390 1
501330 99501330 1001 86380 86390 1
501086 99501086 1001 86380 86390 1
501102 99501102 1001 86380 86390 1
501066 99501066 1001 86380 86390 1
501094 99501094 1001 86380 86390 1
501741 99501741 1001 86380 86390 1
501808 99501808 1001 86380 86390 1
501723 99501723 1001 86380 86390 1
502464 99502464 1001 86380 86390 1
502364 99502364 1001 86380 86390 1
502433 99502433 1001 86380 86390 1
502313 99502313 1001 86380 86390 1
502352 99502352 1001 86380 86390 1
502334 99502334 1001 86380 86390 1
502199 99502199 1001 86380 86390 1
502045 99502045 1001 86380 86390 1
501931 99501931 1001 86380 86390 1
502024 99502024 1001 86380 86390 1
502503 99502503 1001 86380 86390 1
502622 99502622 1001 86380 86390 1
502651 99502651 1001 86380 86390 1
503152 99503152 1001 86380 86390 1
503114 99503114 1001 86380 86390 1
503175 99503175 1001 86380 86390 1
503065 99503065 1001 86380 86390 1
503081 99503081 1001 86380 86390 1
502929 99502929 1001 86380 86390 1
502699 99502699 1001 86380 86390 1
502727 99502727 1001 86380 86390 1
502794 99502794 1001 86380 86390 1
502861 99502861 1001 86380 86390 1
502862 99502862 1001 86380 86390 1
502863 99502863 1001 86380 86390 1
503328 99503328 1001 86380 86390 1
503407 99503407 1001 86380 86390 1
503964 99503964 1001 86380 86390 1
503966 99503966 1001 86380 86390 1
503763 99503763 1001 86380 86390 1
503790 99503790 1001 86380 86390 1
503508 99503508 1001 86380 86390 1
504151 99504151 1001 86380 86390 1
504282 99504282 1001 86380 86390 1
504753 99504753 1001 86380 86390 1
504821 99504821 1001 86380 86390 1
504757 99504757 1001 86380 86390 1
504903 99504903 1001 86380 86390 1
504854 99504854 1001 86380 86390 1
504584 99504584 1001 86380 86390 1
504597 99504597 1001 86380 86390 1
504347 99504347 1001 86380 86390 1
505084 99505084 1001 86380 86390 1
505114 99505114 1001 86380 86390 1
505077 99505077 1001 86380 86390 1
504951 99504951 1001 86380 86390 1
505583 99505583 1001 86380 86390 1
505662 99505662 1001 86380 86390 1
505359 99505359 1001 86380 86390 1
505541 99505541 1001 86380 86390 1
505544 99505544 1001 86380 86390 1
505434 99505434 1001 86380 86390 1
505309 99505309 1001 86380 86390 1
505209 99505209 1001 86380 86390 1
505184 99505184 1001 86380 86390 1
505342 99505342 1001 86380 86390 1
505884 99505884 1001 86380 86390 1
505951 99505951 1001 86380 86390 1
505896 99505896 1001 86380 86390 1
506495 99506495 1001 86380 86390 1
506565 99506565 1001 86380 86390 1
506445 99506445 1001 86380 86390 1
506568 99506568 1001 86380 86390 1
506586 99506586 1001 86380 86390 1
506298 99506298 1001 86380 86390 1
506106 99506106 1001 86380 86390 1
506764 99506764 1001 86380 86390 1
506679 99506679 1001 86380 86390 1
506796 99506796 1001 86380 86390 1
507336 99507336 1001 86380 86390 1
507247 99507247 1001 86380 86390 1
507261 99507261 1001 86380 86390 1
507326 99507326 1001 86380 86390 1
507408 99507408 1001 86380 86390 1
507293 99507293 1001 86380 86390 1
507156 99507156 1001 86380 86390 1
507215 99507215 1001 86380 86390 1
507021 99507021 1001 86380 86390 1
506843 99506843 1001 86380 86390 1
506909 99506909 1001 86380 86390 1
507486 99507486 1001 86380 86390 1
507583 99507583 1001 86380 86390 1
507493 99507493 1001 86380 86390 1
507455 99507455 1001 86380 86390 1
508116 99508116 1001 86380 86390 1
507992 99507992 1001 86380 86390 1
507879 99507879 1001 86380 86390 1
508022 99508022 1001 86380 86390 1
507784 99507784 1001 86380 86390 1
507823 99507823 1001 86380 86390 1
507700 99507700 1001 86380 86390 1
507781 99507781 1001 86380 86390 1
508273 99508273 1001 86380 86390 1
508257 99508257 1001 86380 86390 1
509039 99509039 1001 86380 86390 1
508899 99508899 1001 86380 86390 1
508927 99508927 1001 86380 86390 1
508904 99508904 1001 86380 86390 1
508779 99508779 1001 86380 86390 1
508786 99508786 1001 86380 86390 1
508864 99508864 1001 86380 86390 1
508713 99508713 1001 86380 86390 1
508637 99508637 1001 86380 86390 1
508575 99508575 1001 86380 86390 1
508591 99508591 1001 86380 86390 1
508566 99508566 1001 86380 86390 1
508517 99508517 1001 86380 86390 1
508465 99508465 1001 86380 86390 1
508531 99508531 1001 86380 86390 1
509241 99509241 1001 86380 86390 1
509256 99509256 1001 86380 86390 1
509208 99509208 1001 86380 86390 1
509837 99509837 1001 86380 86390 1
509838 99509838 1001 86380 86390 1
509819 99509819 1001 86380 86390 1
509889 99509889 1001 86380 86390 1
509518 99509518 1001 86380 86390 1
509650 99509650 1001 86380 86390 1
509638 99509638 1001 86380 86390 1
509535 99509535 1001 86380 86390 1
509665 99509665 1001 86380 86390 1
509614 99509614 1001 86380 86390 1
509410 99509410 1001 86380 86390 1
509295 99509295 1001 86380 86390 1
509361 99509361 1001 86380 86390 1
509478 99509478 1001 86380 86390 1
510042 99510042 1001 86380 86390 1
509905 99509905 1001 86380 86390 1
510536 99510536 1001 86380 86390 1
510562 99510562 1001 86380 86390 1
510592 99510592 1001 86380 86390 1
510605 99510605 1001 86380 86390 1
510708 99510708 1001 86380 86390 1
510484 99510484 1001 86380 86390 1
510370 99510370 1001 86380 86390 1
510435 99510435 1001 86380 86390 1
510359 99510359 1001 86380 86390 1
510197 99510197 1001 86380 86390 1
510149 99510149 1001 86380 86390 1
510255 99510255 1001 86380 86390 1
510311 99510311 1001 86380 86390 1
510827 99510827 1001 86380 86390 1
511479 99511479 1001 86380 86390 1
511415 99511415 1001 86380 86390 1
511327 99511327 1001 86380 86390 1
511265 99511265 1001 86380 86390 1
511188 99511188 1001 86380 86390 1
511279 99511279 1001 86380 86390 1
511026 99511026 1001 86380 86390 1
510989 99510989 1001 86380 86390 1
511617 99511617 1001 86380 86390 1
511631 99511631 1001 86380 86390 1
512270 99512270 1001 86380 86390 1
512027 99512027 1001 86380 86390 1
511989 99511989 1001 86380 86390 1
512171 99512171 1001 86380 86390 1
511823 99511823 1001 86380 86390 1
511870 99511870 1001 86380 86390 1
511769 99511769 1001 86380 86390 1
512557 99512557 1001 86380 86390 1
513028 99513028 1001 86380 86390 1
513123 99513123 1001 86380 86390 1
513112 99513112 1001 86380 86390 1
513128 99513128 1001 86380 86390 1
512806 99512806 1001 86380 86390 1
512728 99512728 1001 86380 86390 1
512599 99512599 1001 86380 86390 1
512734 99512734 1001 86380 86390 1
512774 99512774 1001 86380 86390 1
512697 99512697 1001 86380 86390 1
513398 99513398 1001 86380 86390 1
513244 99513244 1001 86380 86390 1
513316 99513316 1001 86380 86390 1
513355 99513355 1001 86380 86390 1
513292 99513292 1001 86380 86390 1
513865 99513865 1001 86380 86390 1
513998 99513998 1001 86380 86390 1
513958 99513958 1001 86380 86390 1
513987 99513987 1001 86380 86390 1
513887 99513887 1001 86380 86390 1
513862 99513862 1001 86380 86390 1
513671 99513671 1001 86380 86390 1
513672 99513672 1001 86380 86390 1
513741 99513741 1001 86380 86390 1
513501 99513501 1001 86380 86390 1
513425 99513425 1001 86380 86390 1
513607 99513607 1001 86380 86390 1
513546 99513546 1001 86380 86390 1
514191 99514191 1001 86380 86390 1
514156 99514156 1001 86380 86390 1
514208 99514208 1001 86380 86390 1
514760 99514760 1001 86380 86390 1
514662 99514662 1001 86380 86390 1
514606 99514606 1001 86380 86390 1
514478 99514478 1001 86380 86390 1
515049 99515049 1001 86380 86390 1
514920 99514920 1001 86380 86390 1
514882 99514882 1001 86380 86390 1
514999 99514999 1001 86380 86390 1
514988 99514988 1001 86380 86390 1
514977 99514977 1001 86380 86390 1
515582 99515582 1001 86380 86390 1
515623 99515623 1001 86380 86390 1
515338 99515338 1001 86380 86390 1
515416 99515416 1001 86380 86390 1
515313 99515313 1001 86380 86390 1
515343 99515343 1001 86380 86390 1
515461 99515461 1001 86380 86390 1
515129 99515129 1001 86380 86390 1
515118 99515118 1001 86380 86390 1
515161 99515161 1001 86380 86390 1
515187 99515187 1001 86380 86390 1
515774 99515774 1001 86380 86390 1
515743 99515743 1001 86380 86390 1
515795 99515795 1001 86380 86390 1
515821 99515821 1001 86380 86390 1
516460 99516460 1001 86380 86390 1
516228 99516228 1001 86380 86390 1
516142 99516142 1001 86380 86390 1
516299 99516299 1001 86380 86390 1
515972 99515972 1001 86380 86390 1
515901 99515901 1001 86380 86390 1
516638 99516638 1001 86380 86390 1
516617 99516617 1001 86380 86390 1
516595 99516595 1001 86380 86390 1
517157 99517157 1001 86380 86390 1
517186 99517186 1001 86380 86390 1
517240 99517240 1001 86380 86390 1
517202 99517202 1001 86380 86390 1
517319 99517319 1001 86380 86390 1
517243 99517243 1001 86380 86390 1
517244 99517244 1001 86380 86390 1
517003 99517003 1001 86380 86390 1
517004 99517004 1001 86380 86390 1
517084 99517084 1001 86380 86390 1
517020 99517020 1001 86380 86390 1
516957 99516957 1001 86380 86390 1
516948 99516948 1001 86380 86390 1
516720 99516720 1001 86380 86390 1
516773 99516773 1001 86380 86390 1
516916 99516916 1001 86380 86390 1
517360 99517360 1001 86380 86390 1
517354 99517354 1001 86380 86390 1
517525 99517525 1001 86380 86390 1
518097 99518097 1001 86380 86390 1
517802 99517802 1001 86380 86390 1
517872 99517872 1001 86380 86390 1
517849 99517849 1001 86380 86390 1
517771 99517771 1001 86380 86390 1
517929 99517929 1001 86380 86390 1
517589 99517589 1001 86380 86390 1
518276 99518276 1001 86380 86390 1
518255 99518255 1001 86380 86390 1
518919 99518919 1001 86380 86390 1
518705 99518705 1001 86380 86390 1
518724 99518724 1001 86380 86390 1
518778 99518778 1001 86380 86390 1
518689 99518689 1001 86380 86390 1
518717 99518717 1001 86380 86390 1
518449 99518449 1001 86380 86390 1
518529 99518529 1001 86380 86390 1
519079 99519079 1001 86380 86390 1
519727 99519727 1001 86380 86390 1
519741 99519741 1001 86380 86390 1
519629 99519629 1001 86380 86390 1
519711 99519711 1001 86380 86390 1
519537 99519537 1001 86380 86390 1
519538 99519538 1001 86380 86390 1
519817 99519817 1001 86380 86390 1
519831 99519831 1001 86380 86390 1
520003 99520003 1001 86380 86390 1
519927 99519927 1001 86380 86390 1
520513 99520513 1001 86380 86390 1
520496 99520496 1001 86380 86390 1
520632 99520632 1001 86380 86390 1
520638 99520638 1001 86380 86390 1
520307 99520307 1001 86380 86390 1
520361 99520361 1001 86380 86390 1
520233 99520233 1001 86380 86390 1
520276 99520276 1001 86380 86390 1
520304 99520304 1001 86380 86390 1
520033 99520033 1001 86380 86390 1
520806 99520806 1001 86380 86390 1
520228 99520228 1001 86380 86390 1
520809 99520809 1001 86380 86390 1
520693 99520693 1001 86380 86390 1
520655 99520655 1001 86380 86390 1
520749 99520749 1001 86380 86390 1
520827 99520827 1001 86380 86390 1
520804 99520804 1001 86380 86390 1
521466 99521466 1001 86380 86390 1
521447 99521447 1001 86380 86390 1
521385 99521385 1001 86380 86390 1
521398 99521398 1001 86380 86390 1
521321 99521321 1001 86380 86390 1
521261 99521261 1001 86380 86390 1
520925 99520925 1001 86380 86390 1
520928 99520928 1001 86380 86390 1
520863 99520863 1001 86380 86390 1
520865 99520865 1001 86380 86390 1
520907 99520907 1001 86380 86390 1
521609 99521609 1001 86380 86390 1
521497 99521497 1001 86380 86390 1
521588 99521588 1001 86380 86390 1
521627 99521627 1001 86380 86390 1
522126 99522126 1001 86380 86390 1
522247 99522247 1001 86380 86390 1
522093 99522093 1001 86380 86390 1
522209 99522209 1001 86380 86390 1
522176 99522176 1001 86380 86390 1
521893 99521893 1001 86380 86390 1
521888 99521888 1001 86380 86390 1
521705 99521705 1001 86380 86390 1
521824 99521824 1001 86380 86390 1
521735 99521735 1001 86380 86390 1
522380 99522380 1001 86380 86390 1
522436 99522436 1001 86380 86390 1
522307 99522307 1001 86380 86390 1
522353 99522353 1001 86380 86390 1
522917 99522917 1001 86380 86390 1
522995 99522995 1001 86380 86390 1
522782 99522782 1001 86380 86390 1
522598 99522598 1001 86380 86390 1
523182 99523182 1001 86380 86390 1
523831 99523831 1001 86380 86390 1
523846 99523846 1001 86380 86390 1
523799 99523799 1001 86380 86390 1
523689 99523689 1001 86380 86390 1
523538 99523538 1001 86380 86390 1
523579 99523579 1001 86380 86390 1
523569 99523569 1001 86380 86390 1
523406 99523406 1001 86380 86390 1
523407 99523407 1001 86380 86390 1
523409 99523409 1001 86380 86390 1
523361 99523361 1001 86380 86390 1
524078 99524078 1001 86380 86390 1
524042 99524042 1001 86380 86390 1
524737 99524737 1001 86380 86390 1
524738 99524738 1001 86380 86390 1
524608 99524608 1001 86380 86390 1
524704 99524704 1001 86380 86390 1
524765 99524765 1001 86380 86390 1
524461 99524461 1001 86380 86390 1
524542 99524542 1001 86380 86390 1
524558 99524558 1001 86380 86390 1
524404 99524404 1001 86380 86390 1
524285 99524285 1001 86380 86390 1
524312 99524312 1001 86380 86390 1
525507 99525507 1001 86380 86390 1
525520 99525520 1001 86380 86390 1
525436 99525436 1001 86380 86390 1
525441 99525441 1001 86380 86390 1
525242 99525242 1001 86380 86390 1
525209 99525209 1001 86380 86390 1
525016 99525016 1001 86380 86390 1
525081 99525081 1001 86380 86390 1
525167 99525167 1001 86380 86390 1
525776 99525776 1001 86380 86390 1
526373 99526373 1001 86380 86390 1
526245 99526245 1001 86380 86390 1
526339 99526339 1001 86380 86390 1
526239 99526239 1001 86380 86390 1
526227 99526227 1001 86380 86390 1
526419 99526419 1001 86380 86390 1
526077 99526077 1001 86380 86390 1
526164 99526164 1001 86380 86390 1
525960 99525960 1001 86380 86390 1
525978 99525978 1001 86380 86390 1
525875 99525875 1001 86380 86390 1
525851 99525851 1001 86380 86390 1
526513 99526513 1001 86380 86390 1
526489 99526489 1001 86380 86390 1
526623 99526623 1001 86380 86390 1
526457 99526457 1001 86380 86390 1
526626 99526626 1001 86380 86390 1
527173 99527173 1001 86380 86390 1
527074 99527074 1001 86380 86390 1
527102 99527102 1001 86380 86390 1
527196 99527196 1001 86380 86390 1
526992 99526992 1001 86380 86390 1
527020 99527020 1001 86380 86390 1
527022 99527022 1001 86380 86390 1
526630 99526630 1001 86380 86390 1
526688 99526688 1001 86380 86390 1
526796 99526796 1001 86380 86390 1
527402 99527402 1001 86380 86390 1
527379 99527379 1001 86380 86390 1
527315 99527315 1001 86380 86390 1
527319 99527319 1001 86380 86390 1
527269 99527269 1001 86380 86390 1
527937 99527937 1001 86380 86390 1
528028 99528028 1001 86380 86390 1
527969 99527969 1001 86380 86390 1
527861 99527861 1001 86380 86390 1
527672 99527672 1001 86380 86390 1
527469 99527469 1001 86380 86390 1
527460 99527460 1001 86380 86390 1
527591 99527591 1001 86380 86390 1
527489 99527489 1001 86380 86390 1
527659 99527659 1001 86380 86390 1
528180 99528180 1001 86380 86390 1
528219 99528219 1001 86380 86390 1
528092 99528092 1001 86380 86390 1
528902 99528902 1001 86380 86390 1
528764 99528764 1001 86380 86390 1
528873 99528873 1001 86380 86390 1
528804 99528804 1001 86380 86390 1
528755 99528755 1001 86380 86390 1
528618 99528618 1001 86380 86390 1
528580 99528580 1001 86380 86390 1
528542 99528542 1001 86380 86390 1
528534 99528534 1001 86380 86390 1
529016 99529016 1001 86380 86390 1
529081 99529081 1001 86380 86390 1
529044 99529044 1001 86380 86390 1
528967 99528967 1001 86380 86390 1
528983 99528983 1001 86380 86390 1
528985 99528985 1001 86380 86390 1
529393 99529393 1001 86380 86390 1
529345 99529345 1001 86380 86390 1
529375 99529375 1001 86380 86390 1
529323 99529323 1001 86380 86390 1
529440 99529440 1001 86380 86390 1
529198 99529198 1001 86380 86390 1
529199 99529199 1001 86380 86390 1
529109 99529109 1001 86380 86390 1
529253 99529253 1001 86380 86390 1
529112 99529112 1001 86380 86390 1
529127 99529127 1001 86380 86390 1
529854 99529854 1001 86380 86390 1
529778 99529778 1001 86380 86390 1
529794 99529794 1001 86380 86390 1
529931 99529931 1001 86380 86390 1
530453 99530453 1001 86380 86390 1
530554 99530554 1001 86380 86390 1
530353 99530353 1001 86380 86390 1
530356 99530356 1001 86380 86390 1
530460 99530460 1001 86380 86390 1
530287 99530287 1001 86380 86390 1
530292 99530292 1001 86380 86390 1
530218 99530218 1001 86380 86390 1
530231 99530231 1001 86380 86390 1
530049 99530049 1001 86380 86390 1
529975 99529975 1001 86380 86390 1
530094 99530094 1001 86380 86390 1
530690 99530690 1001 86380 86390 1
530653 99530653 1001 86380 86390 1
531200 99531200 1001 86380 86390 1
531228 99531228 1001 86380 86390 1
531262 99531262 1001 86380 86390 1
531061 99531061 1001 86380 86390 1
531054 99531054 1001 86380 86390 1
530873 99530873 1001 86380 86390 1
531511 99531511 1001 86380 86390 1
531486 99531486 1001 86380 86390 1
531501 99531501 1001 86380 86390 1
531555 99531555 1001 86380 86390 1
532107 99532107 1001 86380 86390 1
532183 99532183 1001 86380 86390 1
532124 99532124 1001 86380 86390 1
532036 99532036 1001 86380 86390 1
531966 99531966 1001 86380 86390 1
531813 99531813 1001 86380 86390 1
531883 99531883 1001 86380 86390 1
531637 99531637 1001 86380 86390 1
531650 99531650 1001 86380 86390 1
531626 99531626 1001 86380 86390 1
531652 99531652 1001 86380 86390 1
531680 99531680 1001 86380 86390 1
532243 99532243 1001 86380 86390 1
532260 99532260 1001 86380 86390 1
532406 99532406 1001 86380 86390 1
532368 99532368 1001 86380 86390 1
532673 99532673 1001 86380 86390 1
532735 99532735 1001 86380 86390 1
532454 99532454 1001 86380 86390 1
532620 99532620 1001 86380 86390 1
533076 99533076 1001 86380 86390 1
533141 99533141 1001 86380 86390 1
533155 99533155 1001 86380 86390 1
533731 99533731 1001 86380 86390 1
533843 99533843 1001 86380 86390 1
533617 99533617 1001 86380 86390 1
533597 99533597 1001 86380 86390 1
533342 99533342 1001 86380 86390 1
533443 99533443 1001 86380 86390 1
533882 99533882 1001 86380 86390 1
533931 99533931 1001 86380 86390 1
534621 99534621 1001 86380 86390 1
534560 99534560 1001 86380 86390 1
534312 99534312 1001 86380 86390 1
534403 99534403 1001 86380 86390 1
534369 99534369 1001 86380 86390 1
534091 99534091 1001 86380 86390 1
534250 99534250 1001 86380 86390 1
534736 99534736 1001 86380 86390 1
534868 99534868 1001 86380 86390 1
534859 99534859 1001 86380 86390 1
534718 99534718 1001 86380 86390 1
534886 99534886 1001 86380 86390 1
535308 99535308 1001 86380 86390 1
535364 99535364 1001 86380 86390 1
535456 99535456 1001 86380 86390 1
535341 99535341 1001 86380 86390 1
535212 99535212 1001 86380 86390 1
535110 99535110 1001 86380 86390 1
535071 99535071 1001 86380 86390 1
534908 99534908 1001 86380 86390 1
534909 99534909 1001 86380 86390 1
534898 99534898 1001 86380 86390 1
534979 99534979 1001 86380 86390 1
535560 99535560 1001 86380 86390 1
535690 99535690 1001 86380 86390 1
535639 99535639 1001 86380 86390 1
535656 99535656 1001 86380 86390 1
535675 99535675 1001 86380 86390 1
536160 99536160 1001 86380 86390 1
536206 99536206 1001 86380 86390 1
536094 99536094 1001 86380 86390 1
536085 99536085 1001 86380 86390 1
536125 99536125 1001 86380 86390 1
535876 99535876 1001 86380 86390 1
535828 99535828 1001 86380 86390 1
535740 99535740 1001 86380 86390 1
536528 99536528 1001 86380 86390 1
536529 99536529 1001 86380 86390 1
536479 99536479 1001 86380 86390 1
536342 99536342 1001 86380 86390 1
536345 99536345 1001 86380 86390 1
537034 99537034 1001 86380 86390 1
537118 99537118 1001 86380 86390 1
537150 99537150 1001 86380 86390 1
536803 99536803 1001 86380 86390 1
536881 99536881 1001 86380 86390 1
536779 99536779 1001 86380 86390 1
536935 99536935 1001 86380 86390 1
536913 99536913 1001 86380 86390 1
536800 99536800 1001 86380 86390 1
536891 99536891 1001 86380 86390 1
536827 99536827 1001 86380 86390 1
536673 99536673 1001 86380 86390 1
536716 99536716 1001 86380 86390 1
536591 99536591 1001 86380 86390 1
537293 99537293 1001 86380 86390 1
537287 99537287 1001 86380 86390 1
537956 99537956 1001 86380 86390 1
537880 99537880 1001 86380 86390 1
537792 99537792 1001 86380 86390 1
537844 99537844 1001 86380 86390 1
537870 99537870 1001 86380 86390 1
537646 99537646 1001 86380 86390 1
537390 99537390 1001 86380 86390 1
537442 99537442 1001 86380 86390 1
537443 99537443 1001 86380 86390 1
538016 99538016 1001 86380 86390 1
538059 99538059 1001 86380 86390 1
538100 99538100 1001 86380 86390 1
538135 99538135 1001 86380 86390 1
538715 99538715 1001 86380 86390 1
538654 99538654 1001 86380 86390 1
538634 99538634 1001 86380 86390 1
538550 99538550 1001 86380 86390 1
538486 99538486 1001 86380 86390 1
538579 99538579 1001 86380 86390 1
538384 99538384 1001 86380 86390 1
538825 99538825 1001 86380 86390 1
538893 99538893 1001 86380 86390 1
538998 99538998 1001 86380 86390 1
538941 99538941 1001 86380 86390 1
539538 99539538 1001 86380 86390 1
539578 99539578 1001 86380 86390 1
539529 99539529 1001 86380 86390 1
539505 99539505 1001 86380 86390 1
539625 99539625 1001 86380 86390 1
539423 99539423 1001 86380 86390 1
539376 99539376 1001 86380 86390 1
539107 99539107 1001 86380 86390 1
539832 99539832 1001 86380 86390 1
539706 99539706 1001 86380 86390 1
539707 99539707 1001 86380 86390 1
540404 99540404 1001 86380 86390 1
540419 99540419 1001 86380 86390 1
540295 99540295 1001 86380 86390 1
540360 99540360 1001 86380 86390 1
540071 99540071 1001 86380 86390 1
540105 99540105 1001 86380 86390 1
540022 99540022 1001 86380 86390 1
539909 99539909 1001 86380 86390 1
540040 99540040 1001 86380 86390 1
540053 99540053 1001 86380 86390 1
540530 99540530 1001 86380 86390 1
540611 99540611 1001 86380 86390 1
541155 99541155 1001 86380 86390 1
540958 99540958 1001 86380 86390 1
541016 99541016 1001 86380 86390 1
541068 99541068 1001 86380 86390 1
541005 99541005 1001 86380 86390 1
540809 99540809 1001 86380 86390 1
541395 99541395 1001 86380 86390 1
541347 99541347 1001 86380 86390 1
541309 99541309 1001 86380 86390 1
541400 99541400 1001 86380 86390 1
541312 99541312 1001 86380 86390 1
541927 99541927 1001 86380 86390 1
541966 99541966 1001 86380 86390 1
542047 99542047 1001 86380 86390 1
542095 99542095 1001 86380 86390 1
541976 99541976 1001 86380 86390 1
541863 99541863 1001 86380 86390 1
541883 99541883 1001 86380 86390 1
541783 99541783 1001 86380 86390 1
541564 99541564 1001 86380 86390 1
541513 99541513 1001 86380 86390 1
541673 99541673 1001 86380 86390 1
541663 99541663 1001 86380 86390 1
542823 99542823 1001 86380 86390 1
542838 99542838 1001 86380 86390 1
542853 99542853 1001 86380 86390 1
542650 99542650 1001 86380 86390 1
542614 99542614 1001 86380 86390 1
542628 99542628 1001 86380 86390 1
542655 99542655 1001 86380 86390 1
542554 99542554 1001 86380 86390 1
542658 99542658 1001 86380 86390 1
542431 99542431 1001 86380 86390 1
542341 99542341 1001 86380 86390 1
542342 99542342 1001 86380 86390 1
542371 99542371 1001 86380 86390 1
542346 99542346 1001 86380 86390 1
543072 99543072 1001 86380 86390 1
543024 99543024 1001 86380 86390 1
543107 99543107 1001 86380 86390 1
543708 99543708 1001 86380 86390 1
543696 99543696 1001 86380 86390 1
543607 99543607 1001 86380 86390 1
543634 99543634 1001 86380 86390 1
543747 99543747 1001 86380 86390 1
543596 99543596 1001 86380 86390 1
543610 99543610 1001 86380 86390 1
543503 99543503 1001 86380 86390 1
543387 99543387 1001 86380 86390 1
543544 99543544 1001 86380 86390 1
543559 99543559 1001 86380 86390 1
543339 99543339 1001 86380 86390 1
543239 99543239 1001 86380 86390 1
543874 99543874 1001 86380 86390 1
543927 99543927 1001 86380 86390 1
543781 99543781 1001 86380 86390 1
544458 99544458 1001 86380 86390 1
544570 99544570 1001 86380 86390 1
544486 99544486 1001 86380 86390 1
544533 99544533 1001 86380 86390 1
544368 99544368 1001 86380 86390 1
544284 99544284 1001 86380 86390 1
544288 99544288 1001 86380 86390 1
544067 99544067 1001 86380 86390 1
544107 99544107 1001 86380 86390 1
544032 99544032 1001 86380 86390 1
544060 99544060 1001 86380 86390 1
544066 99544066 1001 86380 86390 1
544001 99544001 1001 86380 86390 1
544144 99544144 1001 86380 86390 1
544621 99544621 1001 86380 86390 1
544673 99544673 1001 86380 86390 1
544716 99544716 1001 86380 86390 1
539817 653 1002 44857 47994 1
400029 99400029 1001 86380 86390 1
400112 99400112 1001 86380 86390 1
400098 99400098 1001 86380 86390 1
400161 99400161 1001 86380 86390 1
400283 99400283 1001 86380 86390 1
400238 99400238 1001 86380 86390 1
400479 99400479 1001 86380 86390 1
400533 99400533 1001 86380 86390 1
400862 99400862 1001 86380 86390 1
401305 99401305 1001 86380 86390 1
401332 99401332 1001 86380 86390 1
401699 99401699 1001 86380 86390 1
401657 99401657 1001 86380 86390 1
401830 99401830 1001 86380 86390 1
402579 99402579 1001 86380 86390 1
402555 99402555 1001 86380 86390 1
402619 99402619 1001 86380 86390 1
402732 99402732 1001 86380 86390 1
402717 99402717 1001 86380 86390 1
402902 99402902 1001 86380 86390 1
403063 99403063 1001 86380 86390 1
403249 99403249 1001 86380 86390 1
403536 99403536 1001 86380 86390 1
403812 99403812 1001 86380 86390 1
403847 99403847 1001 86380 86390 1
404026 99404026 1001 86380 86390 1
404423 99404423 1001 86380 86390 1
404578 99404578 1001 86380 86390 1
404505 99404505 1001 86380 86390 1
404610 99404610 1001 86380 86390 1
404734 99404734 1001 86380 86390 1
404974 99404974 1001 86380 86390 1
405006 99405006 1001 86380 86390 1
405030 99405030 1001 86380 86390 1
405189 99405189 1001 86380 86390 1
405349 99405349 1001 86380 86390 1
405473 99405473 1001 86380 86390 1
405456 99405456 1001 86380 86390 1
405515 99405515 1001 86380 86390 1
405586 99405586 1001 86380 86390 1
405709 99405709 1001 86380 86390 1
405934 99405934 1001 86380 86390 1
406070 99406070 1001 86380 86390 1
406114 99406114 1001 86380 86390 1
406173 99406173 1001 86380 86390 1
406220 99406220 1001 86380 86390 1
406207 99406207 1001 86380 86390 1
406263 99406263 1001 86380 86390 1
406353 99406353 1001 86380 86390 1
406421 99406421 1001 86380 86390 1
406679 99406679 1001 86380 86390 1
406729 99406729 1001 86380 86390 1
406632 99406632 1001 86380 86390 1
407004 99407004 1001 86380 86390 1
407319 99407319 1001 86380 86390 1
407297 99407297 1001 86380 86390 1
407420 99407420 1001 86380 86390 1
407790 99407790 1001 86380 86390 1
407797 99407797 1001 86380 86390 1
408035 99408035 1001 86380 86390 1
408290 99408290 1001 86380 86390 1
408524 99408524 1001 86380 86390 1
408739 99408739 1001 86380 86390 1
408804 99408804 1001 86380 86390 1
408902 99408902 1001 86380 86390 1
409051 99409051 1001 86380 86390 1
409007 99409007 1001 86380 86390 1
409477 99409477 1001 86380 86390 1
409560 99409560 1001 86380 86390 1
409761 99409761 1001 86380 86390 1
409973 99409973 1001 86380 86390 1
409954 99409954 1001 86380 86390 1
409935 99409935 1001 86380 86390 1
410193 99410193 1001 86380 86390 1
410113 99410113 1001 86380 86390 1
410244 99410244 1001 86380 86390 1
410347 99410347 1001 86380 86390 1
410484 99410484 1001 86380 86390 1
410862 99410862 1001 86380 86390 1
410818 99410818 1001 86380 86390 1
411024 99411024 1001 86380 86390 1
411064 99411064 1001 86380 86390 1
411307 99411307 1001 86380 86390 1
411334 99411334 1001 86380 86390 1
411384 99411384 1001 86380 86390 1
411506 99411506 1001 86380 86390 1
411436 99411436 1001 86380 86390 1
411628 99411628 1001 86380 86390 1
412036 99412036 1001 86380 86390 1
412380 99412380 1001 86380 86390 1
412441 99412441 1001 86380 86390 1
413661 99413661 1001 86380 86390 1
413688 99413688 1001 86380 86390 1
412913 99412913 1001 86380 86390 1
412968 99412968 1001 86380 86390 1
412787 99412787 1001 86380 86390 1
412601 99412601 1001 86380 86390 1
412638 99412638 1001 86380 86390 1
413874 99413874 1001 86380 86390 1
413812 99413812 1001 86380 86390 1
414088 99414088 1001 86380 86390 1
415030 99415030 1001 86380 86390 1
415239 99415239 1001 86380 86390 1
414741 99414741 1001 86380 86390 1
414735 99414735 1001 86380 86390 1
414858 99414858 1001 86380 86390 1
415369 99415369 1001 86380 86390 1
415647 99415647 1001 86380 86390 1
415486 99415486 1001 86380 86390 1
415354 99415354 1001 86380 86390 1
415405 99415405 1001 86380 86390 1
415598 99415598 1001 86380 86390 1
416870 99416870 1001 86380 86390 1
416687 99416687 1001 86380 86390 1
416600 99416600 1001 86380 86390 1
416472 99416472 1001 86380 86390 1
415861 99415861 1001 86380 86390 1
415985 99415985 1001 86380 86390 1
415790 99415790 1001 86380 86390 1
415982 99415982 1001 86380 86390 1
417143 99417143 1001 86380 86390 1
417030 99417030 1001 86380 86390 1
417102 99417102 1001 86380 86390 1
417113 99417113 1001 86380 86390 1
417604 99417604 1001 86380 86390 1
418535 99418535 1001 86380 86390 1
418678 99418678 1001 86380 86390 1
418661 99418661 1001 86380 86390 1
418039 99418039 1001 86380 86390 1
417895 99417895 1001 86380 86390 1
417716 99417716 1001 86380 86390 1
418012 99418012 1001 86380 86390 1
417646 99417646 1001 86380 86390 1
417651 99417651 1001 86380 86390 1
417915 99417915 1001 86380 86390 1
420119 99420119 1001 86380 86390 1
420074 99420074 1001 86380 86390 1
419712 99419712 1001 86380 86390 1
419716 99419716 1001 86380 86390 1
419900 99419900 1001 86380 86390 1
419717 99419717 1001 86380 86390 1
419292 99419292 1001 86380 86390 1
419548 99419548 1001 86380 86390 1
419529 99419529 1001 86380 86390 1
419442 99419442 1001 86380 86390 1
420468 99420468 1001 86380 86390 1
420524 99420524 1001 86380 86390 1
420639 99420639 1001 86380 86390 1
421819 99421819 1001 86380 86390 1
421803 99421803 1001 86380 86390 1
421612 99421612 1001 86380 86390 1
421573 99421573 1001 86380 86390 1
421577 99421577 1001 86380 86390 1
421447 99421447 1001 86380 86390 1
421104 99421104 1001 86380 86390 1
420953 99420953 1001 86380 86390 1
421223 99421223 1001 86380 86390 1
422383 99422383 1001 86380 86390 1
422283 99422283 1001 86380 86390 1
422489 99422489 1001 86380 86390 1
422515 99422515 1001 86380 86390 1
422265 99422265 1001 86380 86390 1
422517 99422517 1001 86380 86390 1
422470 99422470 1001 86380 86390 1
422378 99422378 1001 86380 86390 1
423434 99423434 1001 86380 86390 1
423751 99423751 1001 86380 86390 1
423379 99423379 1001 86380 86390 1
423329 99423329 1001 86380 86390 1
423083 99423083 1001 86380 86390 1
423302 99423302 1001 86380 86390 1
423084 99423084 1001 86380 86390 1
422545 99422545 1001 86380 86390 1
422671 99422671 1001 86380 86390 1
422695 99422695 1001 86380 86390 1
425337 99425337 1001 86380 86390 1
425040 99425040 1001 86380 86390 1
424761 99424761 1001 86380 86390 1
424623 99424623 1001 86380 86390 1
424829 99424829 1001 86380 86390 1
424869 99424869 1001 86380 86390 1
424652 99424652 1001 86380 86390 1
424930 99424930 1001 86380 86390 1
424591 99424591 1001 86380 86390 1
424474 99424474 1001 86380 86390 1
424159 99424159 1001 86380 86390 1
425531 99425531 1001 86380 86390 1
425388 99425388 1001 86380 86390 1
425417 99425417 1001 86380 86390 1
425490 99425490 1001 86380 86390 1
425823 99425823 1001 86380 86390 1
425629 99425629 1001 86380 86390 1
425401 99425401 1001 86380 86390 1
426748 99426748 1001 86380 86390 1
426855 99426855 1001 86380 86390 1
426534 99426534 1001 86380 86390 1
426655 99426655 1001 86380 86390 1
426337 99426337 1001 86380 86390 1
426060 99426060 1001 86380 86390 1
427334 99427334 1001 86380 86390 1
427402 99427402 1001 86380 86390 1
427216 99427216 1001 86380 86390 1
427136 99427136 1001 86380 86390 1
428569 99428569 1001 86380 86390 1
428641 99428641 1001 86380 86390 1
428413 99428413 1001 86380 86390 1
428578 99428578 1001 86380 86390 1
428092 99428092 1001 86380 86390 1
428173 99428173 1001 86380 86390 1
427851 99427851 1001 86380 86390 1
427761 99427761 1001 86380 86390 1
428855 99428855 1001 86380 86390 1
429172 99429172 1001 86380 86390 1
430069 99430069 1001 86380 86390 1
429937 99429937 1001 86380 86390 1
429764 99429764 1001 86380 86390 1
429305 99429305 1001 86380 86390 1
430741 99430741 1001 86380 86390 1
430542 99430542 1001 86380 86390 1
432011 99432011 1001 86380 86390 1
431807 99431807 1001 86380 86390 1
431927 99431927 1001 86380 86390 1
431789 99431789 1001 86380 86390 1
431165 99431165 1001 86380 86390 1
430909 99430909 1001 86380 86390 1
432067 99432067 1001 86380 86390 1
432167 99432167 1001 86380 86390 1
432446 99432446 1001 86380 86390 1
432373 99432373 1001 86380 86390 1
433489 99433489 1001 86380 86390 1
433646 99433646 1001 86380 86390 1
432940 99432940 1001 86380 86390 1
432550 99432550 1001 86380 86390 1
435037 99435037 1001 86380 86390 1
435184 99435184 1001 86380 86390 1
435386 99435386 1001 86380 86390 1
435393 99435393 1001 86380 86390 1
435307 99435307 1001 86380 86390 1
435335 99435335 1001 86380 86390 1
435277 99435277 1001 86380 86390 1
434842 99434842 1001 86380 86390 1
434941 99434941 1001 86380 86390 1
434794 99434794 1001 86380 86390 1
434429 99434429 1001 86380 86390 1
435488 99435488 1001 86380 86390 1
435840 99435840 1001 86380 86390 1
435566 99435566 1001 86380 86390 1
436895 99436895 1001 86380 86390 1
436963 99436963 1001 86380 86390 1
436903 99436903 1001 86380 86390 1
437072 99437072 1001 86380 86390 1
436449 99436449 1001 86380 86390 1
436706 99436706 1001 86380 86390 1
436472 99436472 1001 86380 86390 1
436547 99436547 1001 86380 86390 1
436743 99436743 1001 86380 86390 1
436442 99436442 1001 86380 86390 1
436036 99436036 1001 86380 86390 1
436072 99436072 1001 86380 86390 1
436074 99436074 1001 86380 86390 1
436239 99436239 1001 86380 86390 1
436078 99436078 1001 86380 86390 1
436276 99436276 1001 86380 86390 1
436226 99436226 1001 86380 86390 1
436261 99436261 1001 86380 86390 1
300071 99300071 1001 86380 86390 1
300022 99300022 1001 86380 86390 1
300036 99300036 1001 86380 86390 1
300577 99300577 1001 86380 86390 1
300687 99300687 1001 86380 86390 1
300477 99300477 1001 86380 86390 1
300362 99300362 1001 86380 86390 1
300492 99300492 1001 86380 86390 1
300454 99300454 1001 86380 86390 1
300494 99300494 1001 86380 86390 1
300520 99300520 1001 86380 86390 1
300326 99300326 1001 86380 86390 1
300149 99300149 1001 86380 86390 1
300201 99300201 1001 86380 86390 1
300280 99300280 1001 86380 86390 1
300776 99300776 1001 86380 86390 1
301355 99301355 1001 86380 86390 1
301357 99301357 1001 86380 86390 1
300999 99300999 1001 86380 86390 1
301065 99301065 1001 86380 86390 1
301104 99301104 1001 86380 86390 1
301041 99301041 1001 86380 86390 1
301110 99301110 1001 86380 86390 1
302291 99302291 1001 86380 86390 1
302324 99302324 1001 86380 86390 1
302365 99302365 1001 86380 86390 1
302034 99302034 1001 86380 86390 1
302060 99302060 1001 86380 86390 1
302118 99302118 1001 86380 86390 1
302016 99302016 1001 86380 86390 1
302057 99302057 1001 86380 86390 1
301941 99301941 1001 86380 86390 1
301938 99301938 1001 86380 86390 1
301953 99301953 1001 86380 86390 1
302571 99302571 1001 86380 86390 1
303170 99303170 1001 86380 86390 1
303101 99303101 1001 86380 86390 1
302945 99302945 1001 86380 86390 1
302972 99302972 1001 86380 86390 1
302884 99302884 1001 86380 86390 1
302634 99302634 1001 86380 86390 1
303218 99303218 1001 86380 86390 1
303376 99303376 1001 86380 86390 1
303248 99303248 1001 86380 86390 1
303341 99303341 1001 86380 86390 1
303306 99303306 1001 86380 86390 1
304033 99304033 1001 86380 86390 1
303945 99303945 1001 86380 86390 1
303895 99303895 1001 86380 86390 1
303986 99303986 1001 86380 86390 1
303883 99303883 1001 86380 86390 1
303861 99303861 1001 86380 86390 1
304031 99304031 1001 86380 86390 1
303490 99303490 1001 86380 86390 1
303466 99303466 1001 86380 86390 1
303432 99303432 1001 86380 86390 1
303435 99303435 1001 86380 86390 1
303604 99303604 1001 86380 86390 1
304193 99304193 1001 86380 86390 1
304077 99304077 1001 86380 86390 1
304051 99304051 1001 86380 86390 1
304224 99304224 1001 86380 86390 1
304749 99304749 1001 86380 86390 1
304776 99304776 1001 86380 86390 1
304843 99304843 1001 86380 86390 1
304756 99304756 1001 86380 86390 1
304795 99304795 1001 86380 86390 1
304617 99304617 1001 86380 86390 1
304638 99304638 1001 86380 86390 1
304440 99304440 1001 86380 86390 1
304248 99304248 1001 86380 86390 1
304379 99304379 1001 86380 86390 1
304923 99304923 1001 86380 86390 1
304982 99304982 1001 86380 86390 1
305575 99305575 1001 86380 86390 1
305642 99305642 1001 86380 86390 1
305455 99305455 1001 86380 86390 1
305313 99305313 1001 86380 86390 1
305353 99305353 1001 86380 86390 1
305433 99305433 1001 86380 86390 1
305398 99305398 1001 86380 86390 1
305207 99305207 1001 86380 86390 1
500106 99500106 1001 86380 86390 1
500698 99500698 1001 86380 86390 1
500781 99500781 1001 86380 86390 1
500665 99500665 1001 86380 86390 1
500706 99500706 1001 86380 86390 1
500597 99500597 1001 86380 86390 1
500559 99500559 1001 86380 86390 1
500456 99500456 1001 86380 86390 1
500459 99500459 1001 86380 86390 1
500566 99500566 1001 86380 86390 1
500502 99500502 1001 86380 86390 1
500478 99500478 1001 86380 86390 1
500426 99500426 1001 86380 86390 1
500274 99500274 1001 86380 86390 1
500368 99500368 1001 86380 86390 1
500304 99500304 1001 86380 86390 1
500889 99500889 1001 86380 86390 1
500904 99500904 1001 86380 86390 1
501475 99501475 1001 86380 86390 1
501610 99501610 1001 86380 86390 1
501241 99501241 1001 86380 86390 1
501416 99501416 1001 86380 86390 1
501237 99501237 1001 86380 86390 1
501303 99501303 1001 86380 86390 1
501189 99501189 1001 86380 86390 1
501047 99501047 1001 86380 86390 1
501153 99501153 1001 86380 86390 1
501704 99501704 1001 86380 86390 1
501775 99501775 1001 86380 86390 1
502374 99502374 1001 86380 86390 1
502067 99502067 1001 86380 86390 1
502106 99502106 1001 86380 86390 1
502110 99502110 1001 86380 86390 1
502255 99502255 1001 86380 86390 1
502062 99502062 1001 86380 86390 1
502128 99502128 1001 86380 86390 1
502002 99502002 1001 86380 86390 1
501956 99501956 1001 86380 86390 1
501933 99501933 1001 86380 86390 1
502645 99502645 1001 86380 86390 1
502608 99502608 1001 86380 86390 1
502596 99502596 1001 86380 86390 1
502637 99502637 1001 86380 86390 1
502600 99502600 1001 86380 86390 1
502471 99502471 1001 86380 86390 1
503192 99503192 1001 86380 86390 1
503117 99503117 1001 86380 86390 1
502914 99502914 1001 86380 86390 1
502767 99502767 1001 86380 86390 1
502797 99502797 1001 86380 86390 1
502876 99502876 1001 86380 86390 1
503308 99503308 1001 86380 86390 1
503297 99503297 1001 86380 86390 1
503390 99503390 1001 86380 86390 1
503930 99503930 1001 86380 86390 1
503989 99503989 1001 86380 86390 1
503732 99503732 1001 86380 86390 1
503875 99503875 1001 86380 86390 1
503903 99503903 1001 86380 86390 1
503814 99503814 1001 86380 86390 1
503729 99503729 1001 86380 86390 1
503563 99503563 1001 86380 86390 1
503500 99503500 1001 86380 86390 1
503676 99503676 1001 86380 86390 1
504743 99504743 1001 86380 86390 1
504828 99504828 1001 86380 86390 1
504739 99504739 1001 86380 86390 1
504666 99504666 1001 86380 86390 1
504668 99504668 1001 86380 86390 1
504604 99504604 1001 86380 86390 1
504605 99504605 1001 86380 86390 1
504958 99504958 1001 86380 86390 1
504999 99504999 1001 86380 86390 1
505000 99505000 1001 86380 86390 1
505107 99505107 1001 86380 86390 1
505595 99505595 1001 86380 86390 1
505423 99505423 1001 86380 86390 1
505440 99505440 1001 86380 86390 1
505564 99505564 1001 86380 86390 1
505308 99505308 1001 86380 86390 1
505250 99505250 1001 86380 86390 1
505277 99505277 1001 86380 86390 1
505290 99505290 1001 86380 86390 1
505278 99505278 1001 86380 86390 1
505933 99505933 1001 86380 86390 1
505818 99505818 1001 86380 86390 1
506422 99506422 1001 86380 86390 1
506529 99506529 1001 86380 86390 1
506339 99506339 1001 86380 86390 1
506356 99506356 1001 86380 86390 1
506357 99506357 1001 86380 86390 1
506281 99506281 1001 86380 86390 1
506295 99506295 1001 86380 86390 1
506096 99506096 1001 86380 86390 1
506149 99506149 1001 86380 86390 1
505981 99505981 1001 86380 86390 1
506034 99506034 1001 86380 86390 1
506632 99506632 1001 86380 86390 1
506623 99506623 1001 86380 86390 1
507419 99507419 1001 86380 86390 1
507167 99507167 1001 86380 86390 1
507193 99507193 1001 86380 86390 1
507183 99507183 1001 86380 86390 1
507055 99507055 1001 86380 86390 1
506915 99506915 1001 86380 86390 1
506811 99506811 1001 86380 86390 1
506929 99506929 1001 86380 86390 1
507445 99507445 1001 86380 86390 1
507498 99507498 1001 86380 86390 1
507499 99507499 1001 86380 86390 1
507463 99507463 1001 86380 86390 1
507529 99507529 1001 86380 86390 1
507454 99507454 1001 86380 86390 1
507430 99507430 1001 86380 86390 1
507509 99507509 1001 86380 86390 1
508233 99508233 1001 86380 86390 1
507783 99507783 1001 86380 86390 1
507734 99507734 1001 86380 86390 1
507775 99507775 1001 86380 86390 1
507778 99507778 1001 86380 86390 1
507756 99507756 1001 86380 86390 1
509025 99509025 1001 86380 86390 1
509033 99509033 1001 86380 86390 1
508856 99508856 1001 86380 86390 1
508834 99508834 1001 86380 86390 1
508493 99508493 1001 86380 86390 1
508509 99508509 1001 86380 86390 1
508627 99508627 1001 86380 86390 1
508487 99508487 1001 86380 86390 1
508643 99508643 1001 86380 86390 1
509162 99509162 1001 86380 86390 1
509165 99509165 1001 86380 86390 1
509144 99509144 1001 86380 86390 1
509134 99509134 1001 86380 86390 1
509225 99509225 1001 86380 86390 1
509764 99509764 1001 86380 86390 1
509701 99509701 1001 86380 86390 1
509858 99509858 1001 86380 86390 1
509308 99509308 1001 86380 86390 1
509301 99509301 1001 86380 86390 1
509460 99509460 1001 86380 86390 1
509396 99509396 1001 86380 86390 1
509953 99509953 1001 86380 86390 1
510102 99510102 1001 86380 86390 1
510091 99510091 1001 86380 86390 1
510564 99510564 1001 86380 86390 1
510566 99510566 1001 86380 86390 1
510606 99510606 1001 86380 86390 1
510395 99510395 1001 86380 86390 1
510430 99510430 1001 86380 86390 1
510109 99510109 1001 86380 86390 1
510163 99510163 1001 86380 86390 1
510293 99510293 1001 86380 86390 1
510177 99510177 1001 86380 86390 1
510883 99510883 1001 86380 86390 1
510834 99510834 1001 86380 86390 1
511374 99511374 1001 86380 86390 1
511442 99511442 1001 86380 86390 1
511356 99511356 1001 86380 86390 1
511297 99511297 1001 86380 86390 1
511337 99511337 1001 86380 86390 1
511343 99511343 1001 86380 86390 1
510997 99510997 1001 86380 86390 1
511010 99511010 1001 86380 86390 1
511081 99511081 1001 86380 86390 1
511349 99511349 1001 86380 86390 1
511596 99511596 1001 86380 86390 1
511713 99511713 1001 86380 86390 1
511752 99511752 1001 86380 86390 1
511677 99511677 1001 86380 86390 1
512331 99512331 1001 86380 86390 1
512350 99512350 1001 86380 86390 1
512257 99512257 1001 86380 86390 1
512075 99512075 1001 86380 86390 1
512140 99512140 1001 86380 86390 1
512157 99512157 1001 86380 86390 1
512107 99512107 1001 86380 86390 1
511773 99511773 1001 86380 86390 1
512572 99512572 1001 86380 86390 1
512430 99512430 1001 86380 86390 1
512434 99512434 1001 86380 86390 1
512479 99512479 1001 86380 86390 1
513106 99513106 1001 86380 86390 1
513101 99513101 1001 86380 86390 1
512903 99512903 1001 86380 86390 1
512717 99512717 1001 86380 86390 1
512737 99512737 1001 86380 86390 1
512751 99512751 1001 86380 86390 1
513322 99513322 1001 86380 86390 1
513001 99513001 1001 86380 86390 1
513325 99513325 1001 86380 86390 1
513351 99513351 1001 86380 86390 1
513353 99513353 1001 86380 86390 1
513396 99513396 1001 86380 86390 1
514002 99514002 1001 86380 86390 1
513854 99513854 1001 86380 86390 1
513959 99513959 1001 86380 86390 1
513689 99513689 1001 86380 86390 1
513754 99513754 1001 86380 86390 1
513678 99513678 1001 86380 86390 1
513768 99513768 1001 86380 86390 1
513626 99513626 1001 86380 86390 1
513443 99513443 1001 86380 86390 1
514197 99514197 1001 86380 86390 1
514084 99514084 1001 86380 86390 1
514204 99514204 1001 86380 86390 1
514128 99514128 1001 86380 86390 1
514677 99514677 1001 86380 86390 1
514712 99514712 1001 86380 86390 1
514793 99514793 1001 86380 86390 1
514566 99514566 1001 86380 86390 1
514592 99514592 1001 86380 86390 1
514357 99514357 1001 86380 86390 1
514243 99514243 1001 86380 86390 1
514361 99514361 1001 86380 86390 1
515050 99515050 1001 86380 86390 1
514948 99514948 1001 86380 86390 1
515000 99515000 1001 86380 86390 1
515504 99515504 1001 86380 86390 1
515505 99515505 1001 86380 86390 1
515583 99515583 1001 86380 86390 1
515403 99515403 1001 86380 86390 1
515340 99515340 1001 86380 86390 1
515279 99515279 1001 86380 86390 1
515333 99515333 1001 86380 86390 1
515399 99515399 1001 86380 86390 1
515335 99515335 1001 86380 86390 1
515348 99515348 1001 86380 86390 1
515144 99515144 1001 86380 86390 1
515874 99515874 1001 86380 86390 1
516382 99516382 1001 86380 86390 1
516435 99516435 1001 86380 86390 1
516384 99516384 1001 86380 86390 1
516334 99516334 1001 86380 86390 1
516171 99516171 1001 86380 86390 1
516119 99516119 1001 86380 86390 1
516250 99516250 1001 86380 86390 1
516007 99516007 1001 86380 86390 1
516011 99516011 1001 86380 86390 1
515950 99515950 1001 86380 86390 1
516533 99516533 1001 86380 86390 1
516589 99516589 1001 86380 86390 1
517193 99517193 1001 86380 86390 1
517094 99517094 1001 86380 86390 1
516890 99516890 1001 86380 86390 1
516842 99516842 1001 86380 86390 1
517489 99517489 1001 86380 86390 1
517357 99517357 1001 86380 86390 1
518064 99518064 1001 86380 86390 1
518068 99518068 1001 86380 86390 1
517979 99517979 1001 86380 86390 1
517762 99517762 1001 86380 86390 1
517857 99517857 1001 86380 86390 1
517754 99517754 1001 86380 86390 1
517756 99517756 1001 86380 86390 1
517796 99517796 1001 86380 86390 1
517760 99517760 1001 86380 86390 1
517942 99517942 1001 86380 86390 1
517839 99517839 1001 86380 86390 1
517724 99517724 1001 86380 86390 1
517673 99517673 1001 86380 86390 1
517637 99517637 1001 86380 86390 1
517676 99517676 1001 86380 86390 1
518237 99518237 1001 86380 86390 1
518322 99518322 1001 86380 86390 1
518232 99518232 1001 86380 86390 1
518364 99518364 1001 86380 86390 1
518812 99518812 1001 86380 86390 1
518981 99518981 1001 86380 86390 1
518666 99518666 1001 86380 86390 1
518770 99518770 1001 86380 86390 1
518643 99518643 1001 86380 86390 1
518631 99518631 1001 86380 86390 1
518764 99518764 1001 86380 86390 1
518700 99518700 1001 86380 86390 1
518663 99518663 1001 86380 86390 1
518422 99518422 1001 86380 86390 1
518474 99518474 1001 86380 86390 1
518443 99518443 1001 86380 86390 1
519048 99519048 1001 86380 86390 1
519127 99519127 1001 86380 86390 1
519767 99519767 1001 86380 86390 1
519796 99519796 1001 86380 86390 1
519618 99519618 1001 86380 86390 1
519809 99519809 1001 86380 86390 1
519442 99519442 1001 86380 86390 1
519470 99519470 1001 86380 86390 1
519588 99519588 1001 86380 86390 1
519601 99519601 1001 86380 86390 1
519589 99519589 1001 86380 86390 1
519422 99519422 1001 86380 86390 1
519606 99519606 1001 86380 86390 1
519239 99519239 1001 86380 86390 1
519369 99519369 1001 86380 86390 1
519904 99519904 1001 86380 86390 1
519970 99519970 1001 86380 86390 1
519815 99519815 1001 86380 86390 1
519922 99519922 1001 86380 86390 1
519847 99519847 1001 86380 86390 1
520445 99520445 1001 86380 86390 1
520331 99520331 1001 86380 86390 1
520400 99520400 1001 86380 86390 1
520432 99520432 1001 86380 86390 1
520189 99520189 1001 86380 86390 1
520166 99520166 1001 86380 86390 1
520064 99520064 1001 86380 86390 1
520078 99520078 1001 86380 86390 1
520779 99520779 1001 86380 86390 1
521328 99521328 1001 86380 86390 1
521305 99521305 1001 86380 86390 1
521448 99521448 1001 86380 86390 1
521452 99521452 1001 86380 86390 1
521337 99521337 1001 86380 86390 1
521067 99521067 1001 86380 86390 1
521226 99521226 1001 86380 86390 1
521162 99521162 1001 86380 86390 1
521256 99521256 1001 86380 86390 1
520941 99520941 1001 86380 86390 1
520877 99520877 1001 86380 86390 1
520984 99520984 1001 86380 86390 1
521490 99521490 1001 86380 86390 1
521620 99521620 1001 86380 86390 1
521622 99521622 1001 86380 86390 1
521560 99521560 1001 86380 86390 1
521654 99521654 1001 86380 86390 1
522119 99522119 1001 86380 86390 1
522148 99522148 1001 86380 86390 1
521965 99521965 1001 86380 86390 1
522058 99522058 1001 86380 86390 1
521942 99521942 1001 86380 86390 1
521917 99521917 1001 86380 86390 1
521762 99521762 1001 86380 86390 1
521790 99521790 1001 86380 86390 1
521729 99521729 1001 86380 86390 1
521756 99521756 1001 86380 86390 1
521760 99521760 1001 86380 86390 1
522376 99522376 1001 86380 86390 1
522966 99522966 1001 86380 86390 1
522958 99522958 1001 86380 86390 1
522997 99522997 1001 86380 86390 1
522947 99522947 1001 86380 86390 1
522973 99522973 1001 86380 86390 1
522773 99522773 1001 86380 86390 1
522867 99522867 1001 86380 86390 1
522856 99522856 1001 86380 86390 1
522565 99522565 1001 86380 86390 1
522617 99522617 1001 86380 86390 1
522695 99522695 1001 86380 86390 1
522581 99522581 1001 86380 86390 1
522621 99522621 1001 86380 86390 1
522662 99522662 1001 86380 86390 1
522637 99522637 1001 86380 86390 1
523219 99523219 1001 86380 86390 1
523131 99523131 1001 86380 86390 1
523223 99523223 1001 86380 86390 1
523250 99523250 1001 86380 86390 1
523124 99523124 1001 86380 86390 1
523177 99523177 1001 86380 86390 1
523216 99523216 1001 86380 86390 1
523294 99523294 1001 86380 86390 1
523282 99523282 1001 86380 86390 1
523912 99523912 1001 86380 86390 1
523768 99523768 1001 86380 86390 1
523917 99523917 1001 86380 86390 1
523827 99523827 1001 86380 86390 1
523637 99523637 1001 86380 86390 1
523578 99523578 1001 86380 86390 1
523359 99523359 1001 86380 86390 1
524097 99524097 1001 86380 86390 1
524110 99524110 1001 86380 86390 1
523985 99523985 1001 86380 86390 1
524094 99524094 1001 86380 86390 1
524660 99524660 1001 86380 86390 1
524673 99524673 1001 86380 86390 1
524571 99524571 1001 86380 86390 1
524700 99524700 1001 86380 86390 1
524514 99524514 1001 86380 86390 1
524528 99524528 1001 86380 86390 1
524376 99524376 1001 86380 86390 1
524202 99524202 1001 86380 86390 1
524154 99524154 1001 86380 86390 1
524349 99524349 1001 86380 86390 1
524212 99524212 1001 86380 86390 1
524811 99524811 1001 86380 86390 1
524837 99524837 1001 86380 86390 1
524902 99524902 1001 86380 86390 1
524777 99524777 1001 86380 86390 1
524907 99524907 1001 86380 86390 1
525573 99525573 1001 86380 86390 1
525468 99525468 1001 86380 86390 1
525252 99525252 1001 86380 86390 1
525228 99525228 1001 86380 86390 1
525267 99525267 1001 86380 86390 1
525218 99525218 1001 86380 86390 1
525205 99525205 1001 86380 86390 1
525300 99525300 1001 86380 86390 1
525056 99525056 1001 86380 86390 1
525147 99525147 1001 86380 86390 1
525125 99525125 1001 86380 86390 1
525092 99525092 1001 86380 86390 1
525765 99525765 1001 86380 86390 1
525730 99525730 1001 86380 86390 1
525601 99525601 1001 86380 86390 1
526390 99526390 1001 86380 86390 1
526423 99526423 1001 86380 86390 1
526364 99526364 1001 86380 86390 1
526345 99526345 1001 86380 86390 1
526053 99526053 1001 86380 86390 1
526095 99526095 1001 86380 86390 1
526200 99526200 1001 86380 86390 1
526149 99526149 1001 86380 86390 1
525855 99525855 1001 86380 86390 1
525888 99525888 1001 86380 86390 1
526563 99526563 1001 86380 86390 1
526464 99526464 1001 86380 86390 1
526568 99526568 1001 86380 86390 1
527057 99527057 1001 86380 86390 1
527060 99527060 1001 86380 86390 1
527144 99527144 1001 86380 86390 1
527145 99527145 1001 86380 86390 1
526852 99526852 1001 86380 86390 1
526887 99526887 1001 86380 86390 1
527029 99527029 1001 86380 86390 1
526736 99526736 1001 86380 86390 1
526819 99526819 1001 86380 86390 1
527387 99527387 1001 86380 86390 1
527973 99527973 1001 86380 86390 1
527999 99527999 1001 86380 86390 1
528053 99528053 1001 86380 86390 1
527794 99527794 1001 86380 86390 1
527710 99527710 1001 86380 86390 1
527736 99527736 1001 86380 86390 1
527803 99527803 1001 86380 86390 1
527481 99527481 1001 86380 86390 1
527589 99527589 1001 86380 86390 1
527603 99527603 1001 86380 86390 1
527478 99527478 1001 86380 86390 1
527570 99527570 1001 86380 86390 1
527583 99527583 1001 86380 86390 1
527596 99527596 1001 86380 86390 1
528165 99528165 1001 86380 86390 1
528234 99528234 1001 86380 86390 1
528122 99528122 1001 86380 86390 1
528264 99528264 1001 86380 86390 1
528096 99528096 1001 86380 86390 1
528799 99528799 1001 86380 86390 1
528761 99528761 1001 86380 86390 1
528817 99528817 1001 86380 86390 1
528822 99528822 1001 86380 86390 1
528594 99528594 1001 86380 86390 1
528647 99528647 1001 86380 86390 1
528586 99528586 1001 86380 86390 1
528319 99528319 1001 86380 86390 1
528335 99528335 1001 86380 86390 1
528296 99528296 1001 86380 86390 1
528404 99528404 1001 86380 86390 1
528964 99528964 1001 86380 86390 1
528919 99528919 1001 86380 86390 1
528946 99528946 1001 86380 86390 1
528920 99528920 1001 86380 86390 1
529040 99529040 1001 86380 86390 1
529654 99529654 1001 86380 86390 1
529646 99529646 1001 86380 86390 1
529572 99529572 1001 86380 86390 1
529342 99529342 1001 86380 86390 1
529316 99529316 1001 86380 86390 1
529384 99529384 1001 86380 86390 1
529479 99529479 1001 86380 86390 1
529506 99529506 1001 86380 86390 1
529379 99529379 1001 86380 86390 1
529236 99529236 1001 86380 86390 1
529196 99529196 1001 86380 86390 1
529832 99529832 1001 86380 86390 1
529853 99529853 1001 86380 86390 1
530337 99530337 1001 86380 86390 1
530171 99530171 1001 86380 86390 1
530250 99530250 1001 86380 86390 1
530199 99530199 1001 86380 86390 1
530308 99530308 1001 86380 86390 1
530052 99530052 1001 86380 86390 1
530014 99530014 1001 86380 86390 1
530004 99530004 1001 86380 86390 1
529953 99529953 1001 86380 86390 1
530109 99530109 1001 86380 86390 1
529995 99529995 1001 86380 86390 1
529944 99529944 1001 86380 86390 1
530668 99530668 1001 86380 86390 1
530605 99530605 1001 86380 86390 1
531380 99531380 1001 86380 86390 1
531269 99531269 1001 86380 86390 1
531182 99531182 1001 86380 86390 1
531175 99531175 1001 86380 86390 1
531047 99531047 1001 86380 86390 1
531154 99531154 1001 86380 86390 1
531025 99531025 1001 86380 86390 1
531117 99531117 1001 86380 86390 1
530901 99530901 1001 86380 86390 1
530864 99530864 1001 86380 86390 1
530767 99530767 1001 86380 86390 1
530769 99530769 1001 86380 86390 1
531546 99531546 1001 86380 86390 1
531176 99531176 1001 86380 86390 1
531410 99531410 1001 86380 86390 1
532078 99532078 1001 86380 86390 1
532003 99532003 1001 86380 86390 1
532028 99532028 1001 86380 86390 1
532172 99532172 1001 86380 86390 1
531819 99531819 1001 86380 86390 1
531986 99531986 1001 86380 86390 1
531961 99531961 1001 86380 86390 1
531987 99531987 1001 86380 86390 1
531750 99531750 1001 86380 86390 1
532272 99532272 1001 86380 86390 1
532391 99532391 1001 86380 86390 1
532840 99532840 1001 86380 86390 1
533003 99533003 1001 86380 86390 1
532921 99532921 1001 86380 86390 1
532926 99532926 1001 86380 86390 1
533024 99533024 1001 86380 86390 1
532755 99532755 1001 86380 86390 1
532653 99532653 1001 86380 86390 1
532544 99532544 1001 86380 86390 1
532442 99532442 1001 86380 86390 1
532551 99532551 1001 86380 86390 1
533107 99533107 1001 86380 86390 1
533237 99533237 1001 86380 86390 1
533045 99533045 1001 86380 86390 1
533086 99533086 1001 86380 86390 1
533112 99533112 1001 86380 86390 1
533090 99533090 1001 86380 86390 1
533066 99533066 1001 86380 86390 1
533041 99533041 1001 86380 86390 1
533831 99533831 1001 86380 86390 1
533773 99533773 1001 86380 86390 1
533685 99533685 1001 86380 86390 1
533780 99533780 1001 86380 86390 1
533781 99533781 1001 86380 86390 1
533602 99533602 1001 86380 86390 1
533564 99533564 1001 86380 86390 1
533611 99533611 1001 86380 86390 1
533560 99533560 1001 86380 86390 1
533293 99533293 1001 86380 86390 1
533241 99533241 1001 86380 86390 1
533334 99533334 1001 86380 86390 1
533881 99533881 1001 86380 86390 1
534057 99534057 1001 86380 86390 1
533980 99533980 1001 86380 86390 1
533969 99533969 1001 86380 86390 1
534624 99534624 1001 86380 86390 1
534672 99534672 1001 86380 86390 1
534542 99534542 1001 86380 86390 1
534467 99534467 1001 86380 86390 1
534799 99534799 1001 86380 86390 1
534685 99534685 1001 86380 86390 1
535434 99535434 1001 86380 86390 1
535425 99535425 1001 86380 86390 1
535464 99535464 1001 86380 86390 1
535484 99535484 1001 86380 86390 1
535310 99535310 1001 86380 86390 1
535378 99535378 1001 86380 86390 1
535368 99535368 1001 86380 86390 1
535162 99535162 1001 86380 86390 1
535182 99535182 1001 86380 86390 1
535223 99535223 1001 86380 86390 1
535226 99535226 1001 86380 86390 1
535628 99535628 1001 86380 86390 1
535590 99535590 1001 86380 86390 1
535619 99535619 1001 86380 86390 1
536250 99536250 1001 86380 86390 1
536204 99536204 1001 86380 86390 1
536153 99536153 1001 86380 86390 1
536271 99536271 1001 86380 86390 1
536330 99536330 1001 86380 86390 1
536093 99536093 1001 86380 86390 1
536019 99536019 1001 86380 86390 1
536111 99536111 1001 86380 86390 1
536076 99536076 1001 86380 86390 1
535962 99535962 1001 86380 86390 1
535900 99535900 1001 86380 86390 1
535851 99535851 1001 86380 86390 1
535857 99535857 1001 86380 86390 1
536532 99536532 1001 86380 86390 1
536442 99536442 1001 86380 86390 1
536395 99536395 1001 86380 86390 1
536970 99536970 1001 86380 86390 1
537070 99537070 1001 86380 86390 1
536810 99536810 1001 86380 86390 1
536928 99536928 1001 86380 86390 1
536634 99536634 1001 86380 86390 1
536544 99536544 1001 86380 86390 1
536742 99536742 1001 86380 86390 1
536547 99536547 1001 86380 86390 1
536561 99536561 1001 86380 86390 1
536578 99536578 1001 86380 86390 1
537368 99537368 1001 86380 86390 1
537291 99537291 1001 86380 86390 1
537249 99537249 1001 86380 86390 1
537799 99537799 1001 86380 86390 1
537889 99537889 1001 86380 86390 1
537970 99537970 1001 86380 86390 1
537894 99537894 1001 86380 86390 1
537641 99537641 1001 86380 86390 1
537735 99537735 1001 86380 86390 1
537619 99537619 1001 86380 86390 1
537649 99537649 1001 86380 86390 1
537586 99537586 1001 86380 86390 1
538027 99538027 1001 86380 86390 1
538067 99538067 1001 86380 86390 1
538131 99538131 1001 86380 86390 1
538163 99538163 1001 86380 86390 1
538637 99538637 1001 86380 86390 1
538625 99538625 1001 86380 86390 1
538682 99538682 1001 86380 86390 1
538737 99538737 1001 86380 86390 1
538507 99538507 1001 86380 86390 1
538533 99538533 1001 86380 86390 1
538404 99538404 1001 86380 86390 1
538601 99538601 1001 86380 86390 1
538500 99538500 1001 86380 86390 1
538438 99538438 1001 86380 86390 1
538517 99538517 1001 86380 86390 1
538220 99538220 1001 86380 86390 1
538260 99538260 1001 86380 86390 1
538378 99538378 1001 86380 86390 1
538354 99538354 1001 86380 86390 1
538383 99538383 1001 86380 86390 1
538215 99538215 1001 86380 86390 1
538294 99538294 1001 86380 86390 1
538854 99538854 1001 86380 86390 1
539568 99539568 1001 86380 86390 1
539494 99539494 1001 86380 86390 1
539548 99539548 1001 86380 86390 1
539311 99539311 1001 86380 86390 1
539421 99539421 1001 86380 86390 1
539151 99539151 1001 86380 86390 1
539675 99539675 1001 86380 86390 1
540313 99540313 1001 86380 86390 1
540435 99540435 1001 86380 86390 1
540279 99540279 1001 86380 86390 1
540402 99540402 1001 86380 86390 1
539951 99539951 1001 86380 86390 1
539923 99539923 1001 86380 86390 1
540663 99540663 1001 86380 86390 1
540668 99540668 1001 86380 86390 1
541246 99541246 1001 86380 86390 1
541221 99541221 1001 86380 86390 1
541172 99541172 1001 86380 86390 1
541112 99541112 1001 86380 86390 1
540946 99540946 1001 86380 86390 1
540960 99540960 1001 86380 86390 1
540910 99540910 1001 86380 86390 1
540687 99540687 1001 86380 86390 1
540778 99540778 1001 86380 86390 1
540728 99540728 1001 86380 86390 1
540837 99540837 1001 86380 86390 1
541295 99541295 1001 86380 86390 1
541327 99541327 1001 86380 86390 1
541928 99541928 1001 86380 86390 1
542019 99542019 1001 86380 86390 1
541925 99541925 1001 86380 86390 1
541732 99541732 1001 86380 86390 1
541733 99541733 1001 86380 86390 1
541869 99541869 1001 86380 86390 1
541806 99541806 1001 86380 86390 1
541821 99541821 1001 86380 86390 1
541886 99541886 1001 86380 86390 1
541616 99541616 1001 86380 86390 1
541555 99541555 1001 86380 86390 1
541607 99541607 1001 86380 86390 1
542211 99542211 1001 86380 86390 1
542237 99542237 1001 86380 86390 1
542318 99542318 1001 86380 86390 1
542281 99542281 1001 86380 86390 1
542796 99542796 1001 86380 86390 1
542827 99542827 1001 86380 86390 1
542468 99542468 1001 86380 86390 1
542338 99542338 1001 86380 86390 1
542471 99542471 1001 86380 86390 1
542384 99542384 1001 86380 86390 1
542423 99542423 1001 86380 86390 1
542387 99542387 1001 86380 86390 1
542516 99542516 1001 86380 86390 1
543141 99543141 1001 86380 86390 1
543077 99543077 1001 86380 86390 1
543000 99543000 1001 86380 86390 1
542948 99542948 1001 86380 86390 1
542965 99542965 1001 86380 86390 1
543592 99543592 1001 86380 86390 1
543679 99543679 1001 86380 86390 1
543706 99543706 1001 86380 86390 1
543629 99543629 1001 86380 86390 1
543488 99543488 1001 86380 86390 1
543470 99543470 1001 86380 86390 1
543408 99543408 1001 86380 86390 1
543513 99543513 1001 86380 86390 1
543173 99543173 1001 86380 86390 1
543189 99543189 1001 86380 86390 1
543809 99543809 1001 86380 86390 1
543848 99543848 1001 86380 86390 1
543783 99543783 1001 86380 86390 1
543810 99543810 1001 86380 86390 1
543836 99543836 1001 86380 86390 1
543830 99543830 1001 86380 86390 1
543961 99543961 1001 86380 86390 1
544560 99544560 1001 86380 86390 1
544413 99544413 1001 86380 86390 1
544263 99544263 1001 86380 86390 1
544323 99544323 1001 86380 86390 1
544221 99544221 1001 86380 86390 1
544154 99544154 1001 86380 86390 1
544186 99544186 1001 86380 86390 1
544709 99544709 1001 86380 86390 1
544736 99544736 1001 86380 86390 1
407609 599 1001 58200 74037 1
508900 602 1001 59248 59547 1
400326 99400326 1001 86380 86390 1
400496 99400496 1001 86380 86390 1
400928 99400928 1001 86380 86390 1
400936 99400936 1001 86380 86390 1
401044 99401044 1001 86380 86390 1
401240 99401240 1001 86380 86390 1
401469 99401469 1001 86380 86390 1
401584 99401584 1001 86380 86390 1
401856 99401856 1001 86380 86390 1
402237 99402237 1001 86380 86390 1
402359 99402359 1001 86380 86390 1
402453 99402453 1001 86380 86390 1
402690 99402690 1001 86380 86390 1
402772 99402772 1001 86380 86390 1
402936 99402936 1001 86380 86390 1
403501 99403501 1001 86380 86390 1
403551 99403551 1001 86380 86390 1
403604 99403604 1001 86380 86390 1
403838 99403838 1001 86380 86390 1
403995 99403995 1001 86380 86390 1
404362 99404362 1001 86380 86390 1
404826 99404826 1001 86380 86390 1
404999 99404999 1001 86380 86390 1
404951 99404951 1001 86380 86390 1
405012 99405012 1001 86380 86390 1
405031 99405031 1001 86380 86390 1
405171 99405171 1001 86380 86390 1
405364 99405364 1001 86380 86390 1
405453 99405453 1001 86380 86390 1
405605 99405605 1001 86380 86390 1
406252 99406252 1001 86380 86390 1
406233 99406233 1001 86380 86390 1
406381 99406381 1001 86380 86390 1
406310 99406310 1001 86380 86390 1
406460 99406460 1001 86380 86390 1
406465 99406465 1001 86380 86390 1
406596 99406596 1001 86380 86390 1
406706 99406706 1001 86380 86390 1
406801 99406801 1001 86380 86390 1
406820 99406820 1001 86380 86390 1
406938 99406938 1001 86380 86390 1
407041 99407041 1001 86380 86390 1
407081 99407081 1001 86380 86390 1
407229 99407229 1001 86380 86390 1
407194 99407194 1001 86380 86390 1
407371 99407371 1001 86380 86390 1
407721 99407721 1001 86380 86390 1
407768 99407768 1001 86380 86390 1
407963 99407963 1001 86380 86390 1
408019 99408019 1001 86380 86390 1
408042 99408042 1001 86380 86390 1
408138 99408138 1001 86380 86390 1
408511 99408511 1001 86380 86390 1
408604 99408604 1001 86380 86390 1
408749 99408749 1001 86380 86390 1
408756 99408756 1001 86380 86390 1
408916 99408916 1001 86380 86390 1
408883 99408883 1001 86380 86390 1
409041 99409041 1001 86380 86390 1
408986 99408986 1001 86380 86390 1
409058 99409058 1001 86380 86390 1
409102 99409102 1001 86380 86390 1
409297 99409297 1001 86380 86390 1
409331 99409331 1001 86380 86390 1
409394 99409394 1001 86380 86390 1
409405 99409405 1001 86380 86390 1
409963 99409963 1001 86380 86390 1
410339 99410339 1001 86380 86390 1
410374 99410374 1001 86380 86390 1
410609 99410609 1001 86380 86390 1
410508 99410508 1001 86380 86390 1
410739 99410739 1001 86380 86390 1
410851 99410851 1001 86380 86390 1
410956 99410956 1001 86380 86390 1
411208 99411208 1001 86380 86390 1
411407 99411407 1001 86380 86390 1
411370 99411370 1001 86380 86390 1
411483 99411483 1001 86380 86390 1
411631 99411631 1001 86380 86390 1
411853 99411853 1001 86380 86390 1
411804 99411804 1001 86380 86390 1
411789 99411789 1001 86380 86390 1
411931 99411931 1001 86380 86390 1
412218 99412218 1001 86380 86390 1
412291 99412291 1001 86380 86390 1
412426 99412426 1001 86380 86390 1
412443 99412443 1001 86380 86390 1
412955 99412955 1001 86380 86390 1
412938 99412938 1001 86380 86390 1
413145 99413145 1001 86380 86390 1
413042 99413042 1001 86380 86390 1
413146 99413146 1001 86380 86390 1
412526 99412526 1001 86380 86390 1
412579 99412579 1001 86380 86390 1
412645 99412645 1001 86380 86390 1
412815 99412815 1001 86380 86390 1
412820 99412820 1001 86380 86390 1
413786 99413786 1001 86380 86390 1
413955 99413955 1001 86380 86390 1
415007 99415007 1001 86380 86390 1
415036 99415036 1001 86380 86390 1
415084 99415084 1001 86380 86390 1
415087 99415087 1001 86380 86390 1
415306 99415306 1001 86380 86390 1
414846 99414846 1001 86380 86390 1
414643 99414643 1001 86380 86390 1
414791 99414791 1001 86380 86390 1
414561 99414561 1001 86380 86390 1
414700 99414700 1001 86380 86390 1
414834 99414834 1001 86380 86390 1
414344 99414344 1001 86380 86390 1
415342 99415342 1001 86380 86390 1
415559 99415559 1001 86380 86390 1
416861 99416861 1001 86380 86390 1
416943 99416943 1001 86380 86390 1
416255 99416255 1001 86380 86390 1
416226 99416226 1001 86380 86390 1
416269 99416269 1001 86380 86390 1
416393 99416393 1001 86380 86390 1
415747 99415747 1001 86380 86390 1
416131 99416131 1001 86380 86390 1
417202 99417202 1001 86380 86390 1
417298 99417298 1001 86380 86390 1
417060 99417060 1001 86380 86390 1
417278 99417278 1001 86380 86390 1
417135 99417135 1001 86380 86390 1
417552 99417552 1001 86380 86390 1
418456 99418456 1001 86380 86390 1
418391 99418391 1001 86380 86390 1
418143 99418143 1001 86380 86390 1
418065 99418065 1001 86380 86390 1
418296 99418296 1001 86380 86390 1
418056 99418056 1001 86380 86390 1
417777 99417777 1001 86380 86390 1
417650 99417650 1001 86380 86390 1
419158 99419158 1001 86380 86390 1
419071 99419071 1001 86380 86390 1
420240 99420240 1001 86380 86390 1
420333 99420333 1001 86380 86390 1
420080 99420080 1001 86380 86390 1
420352 99420352 1001 86380 86390 1
419988 99419988 1001 86380 86390 1
419869 99419869 1001 86380 86390 1
419960 99419960 1001 86380 86390 1
419452 99419452 1001 86380 86390 1
419327 99419327 1001 86380 86390 1
419393 99419393 1001 86380 86390 1
419509 99419509 1001 86380 86390 1
420463 99420463 1001 86380 86390 1
420628 99420628 1001 86380 86390 1
420605 99420605 1001 86380 86390 1
420824 99420824 1001 86380 86390 1
420580 99420580 1001 86380 86390 1
420481 99420481 1001 86380 86390 1
420829 99420829 1001 86380 86390 1
421933 99421933 1001 86380 86390 1
421959 99421959 1001 86380 86390 1
421515 99421515 1001 86380 86390 1
421465 99421465 1001 86380 86390 1
420896 99420896 1001 86380 86390 1
421247 99421247 1001 86380 86390 1
421137 99421137 1001 86380 86390 1
421250 99421250 1001 86380 86390 1
421009 99421009 1001 86380 86390 1
422186 99422186 1001 86380 86390 1
422499 99422499 1001 86380 86390 1
423524 99423524 1001 86380 86390 1
423424 99423424 1001 86380 86390 1
423117 99423117 1001 86380 86390 1
422954 99422954 1001 86380 86390 1
423143 99423143 1001 86380 86390 1
424054 99424054 1001 86380 86390 1
424109 99424109 1001 86380 86390 1
425062 99425062 1001 86380 86390 1
424782 99424782 1001 86380 86390 1
424737 99424737 1001 86380 86390 1
424809 99424809 1001 86380 86390 1
424213 99424213 1001 86380 86390 1
424195 99424195 1001 86380 86390 1
425537 99425537 1001 86380 86390 1
425480 99425480 1001 86380 86390 1
425539 99425539 1001 86380 86390 1
425673 99425673 1001 86380 86390 1
425768 99425768 1001 86380 86390 1
426865 99426865 1001 86380 86390 1
426792 99426792 1001 86380 86390 1
427049 99427049 1001 86380 86390 1
427015 99427015 1001 86380 86390 1
426735 99426735 1001 86380 86390 1
426860 99426860 1001 86380 86390 1
426329 99426329 1001 86380 86390 1
426611 99426611 1001 86380 86390 1
426050 99426050 1001 86380 86390 1
426077 99426077 1001 86380 86390 1
425906 99425906 1001 86380 86390 1
427294 99427294 1001 86380 86390 1
427184 99427184 1001 86380 86390 1
427337 99427337 1001 86380 86390 1
427403 99427403 1001 86380 86390 1
427453 99427453 1001 86380 86390 1
428708 99428708 1001 86380 86390 1
427950 99427950 1001 86380 86390 1
428235 99428235 1001 86380 86390 1
428244 99428244 1001 86380 86390 1
427534 99427534 1001 86380 86390 1
427546 99427546 1001 86380 86390 1
427703 99427703 1001 86380 86390 1
429153 99429153 1001 86380 86390 1
428836 99428836 1001 86380 86390 1
428779 99428779 1001 86380 86390 1
430146 99430146 1001 86380 86390 1
430229 99430229 1001 86380 86390 1
430117 99430117 1001 86380 86390 1
429911 99429911 1001 86380 86390 1
429677 99429677 1001 86380 86390 1
429729 99429729 1001 86380 86390 1
429345 99429345 1001 86380 86390 1
430775 99430775 1001 86380 86390 1
431299 99431299 1001 86380 86390 1
431327 99431327 1001 86380 86390 1
431579 99431579 1001 86380 86390 1
431090 99431090 1001 86380 86390 1
431167 99431167 1001 86380 86390 1
431141 99431141 1001 86380 86390 1
432151 99432151 1001 86380 86390 1
432187 99432187 1001 86380 86390 1
433586 99433586 1001 86380 86390 1
432971 99432971 1001 86380 86390 1
433166 99433166 1001 86380 86390 1
433134 99433134 1001 86380 86390 1
433209 99433209 1001 86380 86390 1
432699 99432699 1001 86380 86390 1
432532 99432532 1001 86380 86390 1
432657 99432657 1001 86380 86390 1
432885 99432885 1001 86380 86390 1
432621 99432621 1001 86380 86390 1
434128 99434128 1001 86380 86390 1
435108 99435108 1001 86380 86390 1
435286 99435286 1001 86380 86390 1
435204 99435204 1001 86380 86390 1
435414 99435414 1001 86380 86390 1
434640 99434640 1001 86380 86390 1
434831 99434831 1001 86380 86390 1
434982 99434982 1001 86380 86390 1
434702 99434702 1001 86380 86390 1
434997 99434997 1001 86380 86390 1
434141 99434141 1001 86380 86390 1
435630 99435630 1001 86380 86390 1
435585 99435585 1001 86380 86390 1
435640 99435640 1001 86380 86390 1
436671 99436671 1001 86380 86390 1
436557 99436557 1001 86380 86390 1
436378 99436378 1001 86380 86390 1
436537 99436537 1001 86380 86390 1
436441 99436441 1001 86380 86390 1
435927 99435927 1001 86380 86390 1
436269 99436269 1001 86380 86390 1
435989 99435989 1001 86380 86390 1
436272 99436272 1001 86380 86390 1
435947 99435947 1001 86380 86390 1
436162 99436162 1001 86380 86390 1
300069 99300069 1001 86380 86390 1
300046 99300046 1001 86380 86390 1
437245 99437245 1001 86380 86390 1
300025 99300025 1001 86380 86390 1
300679 99300679 1001 86380 86390 1
300624 99300624 1001 86380 86390 1
300358 99300358 1001 86380 86390 1
300411 99300411 1001 86380 86390 1
300438 99300438 1001 86380 86390 1
300470 99300470 1001 86380 86390 1
300211 99300211 1001 86380 86390 1
300818 99300818 1001 86380 86390 1
300755 99300755 1001 86380 86390 1
301420 99301420 1001 86380 86390 1
301436 99301436 1001 86380 86390 1
301278 99301278 1001 86380 86390 1
301307 99301307 1001 86380 86390 1
301271 99301271 1001 86380 86390 1
301323 99301323 1001 86380 86390 1
301118 99301118 1001 86380 86390 1
301606 99301606 1001 86380 86390 1
301661 99301661 1001 86380 86390 1
301587 99301587 1001 86380 86390 1
301589 99301589 1001 86380 86390 1
302275 99302275 1001 86380 86390 1
302250 99302250 1001 86380 86390 1
302035 99302035 1001 86380 86390 1
302050 99302050 1001 86380 86390 1
302051 99302051 1001 86380 86390 1
301839 99301839 1001 86380 86390 1
301843 99301843 1001 86380 86390 1
301875 99301875 1001 86380 86390 1
302462 99302462 1001 86380 86390 1
302553 99302553 1001 86380 86390 1
302479 99302479 1001 86380 86390 1
303008 99303008 1001 86380 86390 1
303021 99303021 1001 86380 86390 1
303193 99303193 1001 86380 86390 1
302993 99302993 1001 86380 86390 1
302853 99302853 1001 86380 86390 1
302944 99302944 1001 86380 86390 1
302708 99302708 1001 86380 86390 1
302661 99302661 1001 86380 86390 1
303309 99303309 1001 86380 86390 1
303298 99303298 1001 86380 86390 1
303274 99303274 1001 86380 86390 1
303370 99303370 1001 86380 86390 1
303384 99303384 1001 86380 86390 1
303894 99303894 1001 86380 86390 1
303920 99303920 1001 86380 86390 1
303856 99303856 1001 86380 86390 1
303885 99303885 1001 86380 86390 1
303837 99303837 1001 86380 86390 1
303751 99303751 1001 86380 86390 1
303812 99303812 1001 86380 86390 1
303632 99303632 1001 86380 86390 1
303426 99303426 1001 86380 86390 1
303533 99303533 1001 86380 86390 1
303430 99303430 1001 86380 86390 1
303472 99303472 1001 86380 86390 1
303567 99303567 1001 86380 86390 1
304150 99304150 1001 86380 86390 1
304086 99304086 1001 86380 86390 1
304138 99304138 1001 86380 86390 1
304762 99304762 1001 86380 86390 1
304840 99304840 1001 86380 86390 1
304765 99304765 1001 86380 86390 1
304589 99304589 1001 86380 86390 1
304655 99304655 1001 86380 86390 1
304241 99304241 1001 86380 86390 1
304371 99304371 1001 86380 86390 1
304401 99304401 1001 86380 86390 1
304263 99304263 1001 86380 86390 1
304884 99304884 1001 86380 86390 1
304912 99304912 1001 86380 86390 1
305010 99305010 1001 86380 86390 1
305482 99305482 1001 86380 86390 1
305637 99305637 1001 86380 86390 1
305537 99305537 1001 86380 86390 1
305590 99305590 1001 86380 86390 1
305552 99305552 1001 86380 86390 1
305529 99305529 1001 86380 86390 1
305473 99305473 1001 86380 86390 1
305388 99305388 1001 86380 86390 1
305162 99305162 1001 86380 86390 1
305252 99305252 1001 86380 86390 1
305165 99305165 1001 86380 86390 1
305115 99305115 1001 86380 86390 1
305258 99305258 1001 86380 86390 1
500099 99500099 1001 86380 86390 1
500675 99500675 1001 86380 86390 1
500616 99500616 1001 86380 86390 1
500518 99500518 1001 86380 86390 1
500481 99500481 1001 86380 86390 1
500576 99500576 1001 86380 86390 1
500297 99500297 1001 86380 86390 1
500262 99500262 1001 86380 86390 1
500302 99500302 1001 86380 86390 1
500226 99500226 1001 86380 86390 1
500201 99500201 1001 86380 86390 1
500396 99500396 1001 86380 86390 1
500816 99500816 1001 86380 86390 1
500843 99500843 1001 86380 86390 1
500895 99500895 1001 86380 86390 1
501014 99501014 1001 86380 86390 1
500900 99500900 1001 86380 86390 1
501489 99501489 1001 86380 86390 1
501497 99501497 1001 86380 86390 1
501423 99501423 1001 86380 86390 1
501411 99501411 1001 86380 86390 1
501399 99501399 1001 86380 86390 1
501314 99501314 1001 86380 86390 1
501071 99501071 1001 86380 86390 1
501103 99501103 1001 86380 86390 1
501120 99501120 1001 86380 86390 1
501690 99501690 1001 86380 86390 1
501655 99501655 1001 86380 86390 1
502429 99502429 1001 86380 86390 1
502326 99502326 1001 86380 86390 1
502276 99502276 1001 86380 86390 1
502268 99502268 1001 86380 86390 1
502211 99502211 1001 86380 86390 1
502069 99502069 1001 86380 86390 1
502058 99502058 1001 86380 86390 1
502175 99502175 1001 86380 86390 1
502194 99502194 1001 86380 86390 1
502130 99502130 1001 86380 86390 1
502009 99502009 1001 86380 86390 1
502561 99502561 1001 86380 86390 1
502501 99502501 1001 86380 86390 1
503267 99503267 1001 86380 86390 1
503227 99503227 1001 86380 86390 1
502765 99502765 1001 86380 86390 1
502869 99502869 1001 86380 86390 1
502757 99502757 1001 86380 86390 1
502770 99502770 1001 86380 86390 1
503401 99503401 1001 86380 86390 1
504084 99504084 1001 86380 86390 1
503934 99503934 1001 86380 86390 1
503797 99503797 1001 86380 86390 1
503722 99503722 1001 86380 86390 1
503853 99503853 1001 86380 86390 1
503831 99503831 1001 86380 86390 1
503680 99503680 1001 86380 86390 1
503516 99503516 1001 86380 86390 1
503581 99503581 1001 86380 86390 1
503652 99503652 1001 86380 86390 1
504258 99504258 1001 86380 86390 1
504174 99504174 1001 86380 86390 1
504202 99504202 1001 86380 86390 1
504747 99504747 1001 86380 86390 1
504662 99504662 1001 86380 86390 1
504585 99504585 1001 86380 86390 1
504679 99504679 1001 86380 86390 1
504470 99504470 1001 86380 86390 1
504511 99504511 1001 86380 86390 1
504424 99504424 1001 86380 86390 1
505123 99505123 1001 86380 86390 1
505056 99505056 1001 86380 86390 1
505738 99505738 1001 86380 86390 1
505724 99505724 1001 86380 86390 1
505750 99505750 1001 86380 86390 1
505678 99505678 1001 86380 86390 1
505398 99505398 1001 86380 86390 1
505491 99505491 1001 86380 86390 1
505401 99505401 1001 86380 86390 1
505531 99505531 1001 86380 86390 1
505430 99505430 1001 86380 86390 1
505534 99505534 1001 86380 86390 1
505535 99505535 1001 86380 86390 1
505472 99505472 1001 86380 86390 1
505382 99505382 1001 86380 86390 1
505222 99505222 1001 86380 86390 1
505237 99505237 1001 86380 86390 1
505781 99505781 1001 86380 86390 1
506553 99506553 1001 86380 86390 1
506261 99506261 1001 86380 86390 1
506305 99506305 1001 86380 86390 1
506216 99506216 1001 86380 86390 1
506348 99506348 1001 86380 86390 1
506194 99506194 1001 86380 86390 1
506002 99506002 1001 86380 86390 1
505990 99505990 1001 86380 86390 1
506646 99506646 1001 86380 86390 1
506660 99506660 1001 86380 86390 1
506677 99506677 1001 86380 86390 1
507422 99507422 1001 86380 86390 1
507376 99507376 1001 86380 86390 1
507024 99507024 1001 86380 86390 1
507129 99507129 1001 86380 86390 1
507065 99507065 1001 86380 86390 1
507118 99507118 1001 86380 86390 1
507015 99507015 1001 86380 86390 1
506986 99506986 1001 86380 86390 1
506859 99506859 1001 86380 86390 1
506951 99506951 1001 86380 86390 1
506990 99506990 1001 86380 86390 1
506914 99506914 1001 86380 86390 1
507447 99507447 1001 86380 86390 1
507539 99507539 1001 86380 86390 1
508212 99508212 1001 86380 86390 1
508059 99508059 1001 86380 86390 1
508228 99508228 1001 86380 86390 1
508102 99508102 1001 86380 86390 1
508237 99508237 1001 86380 86390 1
507941 99507941 1001 86380 86390 1
507864 99507864 1001 86380 86390 1
507945 99507945 1001 86380 86390 1
507897 99507897 1001 86380 86390 1
507770 99507770 1001 86380 86390 1
507745 99507745 1001 86380 86390 1
507681 99507681 1001 86380 86390 1
507707 99507707 1001 86380 86390 1
507751 99507751 1001 86380 86390 1
507782 99507782 1001 86380 86390 1
508406 99508406 1001 86380 86390 1
508371 99508371 1001 86380 86390 1
508412 99508412 1001 86380 86390 1
508987 99508987 1001 86380 86390 1
509058 99509058 1001 86380 86390 1
508916 99508916 1001 86380 86390 1
509035 99509035 1001 86380 86390 1
509023 99509023 1001 86380 86390 1
508681 99508681 1001 86380 86390 1
508825 99508825 1001 86380 86390 1
508776 99508776 1001 86380 86390 1
508765 99508765 1001 86380 86390 1
508592 99508592 1001 86380 86390 1
508631 99508631 1001 86380 86390 1
509243 99509243 1001 86380 86390 1
509245 99509245 1001 86380 86390 1
509276 99509276 1001 86380 86390 1
509521 99509521 1001 86380 86390 1
509547 99509547 1001 86380 86390 1
509615 99509615 1001 86380 86390 1
509448 99509448 1001 86380 86390 1
509417 99509417 1001 86380 86390 1
509289 99509289 1001 86380 86390 1
510573 99510573 1001 86380 86390 1
510565 99510565 1001 86380 86390 1
510604 99510604 1001 86380 86390 1
510545 99510545 1001 86380 86390 1
510688 99510688 1001 86380 86390 1
510432 99510432 1001 86380 86390 1
510377 99510377 1001 86380 86390 1
510390 99510390 1001 86380 86390 1
510224 99510224 1001 86380 86390 1
510307 99510307 1001 86380 86390 1
510156 99510156 1001 86380 86390 1
510182 99510182 1001 86380 86390 1
510923 99510923 1001 86380 86390 1
510833 99510833 1001 86380 86390 1
510849 99510849 1001 86380 86390 1
510928 99510928 1001 86380 86390 1
511553 99511553 1001 86380 86390 1
511484 99511484 1001 86380 86390 1
511383 99511383 1001 86380 86390 1
511284 99511284 1001 86380 86390 1
511246 99511246 1001 86380 86390 1
511274 99511274 1001 86380 86390 1
511001 99511001 1001 86380 86390 1
510963 99510963 1001 86380 86390 1
511080 99511080 1001 86380 86390 1
511030 99511030 1001 86380 86390 1
511633 99511633 1001 86380 86390 1
512334 99512334 1001 86380 86390 1
512322 99512322 1001 86380 86390 1
512111 99512111 1001 86380 86390 1
512100 99512100 1001 86380 86390 1
512152 99512152 1001 86380 86390 1
512028 99512028 1001 86380 86390 1
511764 99511764 1001 86380 86390 1
511910 99511910 1001 86380 86390 1
512545 99512545 1001 86380 86390 1
512423 99512423 1001 86380 86390 1
512579 99512579 1001 86380 86390 1
512450 99512450 1001 86380 86390 1
512477 99512477 1001 86380 86390 1
512491 99512491 1001 86380 86390 1
513080 99513080 1001 86380 86390 1
513085 99513085 1001 86380 86390 1
513194 99513194 1001 86380 86390 1
512963 99512963 1001 86380 86390 1
512849 99512849 1001 86380 86390 1
512863 99512863 1001 86380 86390 1
512993 99512993 1001 86380 86390 1
512869 99512869 1001 86380 86390 1
512653 99512653 1001 86380 86390 1
512647 99512647 1001 86380 86390 1
513270 99513270 1001 86380 86390 1
513366 99513366 1001 86380 86390 1
513930 99513930 1001 86380 86390 1
513957 99513957 1001 86380 86390 1
513906 99513906 1001 86380 86390 1
513842 99513842 1001 86380 86390 1
513907 99513907 1001 86380 86390 1
513858 99513858 1001 86380 86390 1
513846 99513846 1001 86380 86390 1
513899 99513899 1001 86380 86390 1
513659 99513659 1001 86380 86390 1
513691 99513691 1001 86380 86390 1
513429 99513429 1001 86380 86390 1
513604 99513604 1001 86380 86390 1
514120 99514120 1001 86380 86390 1
514148 99514148 1001 86380 86390 1
514758 99514758 1001 86380 86390 1
514832 99514832 1001 86380 86390 1
514787 99514787 1001 86380 86390 1
514453 99514453 1001 86380 86390 1
514456 99514456 1001 86380 86390 1
514483 99514483 1001 86380 86390 1
514612 99514612 1001 86380 86390 1
514251 99514251 1001 86380 86390 1
515017 99515017 1001 86380 86390 1
515584 99515584 1001 86380 86390 1
515500 99515500 1001 86380 86390 1
515427 99515427 1001 86380 86390 1
515318 99515318 1001 86380 86390 1
515283 99515283 1001 86380 86390 1
515234 99515234 1001 86380 86390 1
515250 99515250 1001 86380 86390 1
515081 99515081 1001 86380 86390 1
515162 99515162 1001 86380 86390 1
515773 99515773 1001 86380 86390 1
516498 99516498 1001 86380 86390 1
516366 99516366 1001 86380 86390 1
516242 99516242 1001 86380 86390 1
516297 99516297 1001 86380 86390 1
516122 99516122 1001 86380 86390 1
515919 99515919 1001 86380 86390 1
515997 99515997 1001 86380 86390 1
516064 99516064 1001 86380 86390 1
516585 99516585 1001 86380 86390 1
516521 99516521 1001 86380 86390 1
516652 99516652 1001 86380 86390 1
516511 99516511 1001 86380 86390 1
516681 99516681 1001 86380 86390 1
516571 99516571 1001 86380 86390 1
516532 99516532 1001 86380 86390 1
517317 99517317 1001 86380 86390 1
517066 99517066 1001 86380 86390 1
516965 99516965 1001 86380 86390 1
516754 99516754 1001 86380 86390 1
516821 99516821 1001 86380 86390 1
516915 99516915 1001 86380 86390 1
516839 99516839 1001 86380 86390 1
517386 99517386 1001 86380 86390 1
517402 99517402 1001 86380 86390 1
517428 99517428 1001 86380 86390 1
517405 99517405 1001 86380 86390 1
517473 99517473 1001 86380 86390 1
518051 99518051 1001 86380 86390 1
518138 99518138 1001 86380 86390 1
518005 99518005 1001 86380 86390 1
518070 99518070 1001 86380 86390 1
517894 99517894 1001 86380 86390 1
517793 99517793 1001 86380 86390 1
517652 99517652 1001 86380 86390 1
517565 99517565 1001 86380 86390 1
518851 99518851 1001 86380 86390 1
518852 99518852 1001 86380 86390 1
518967 99518967 1001 86380 86390 1
518815 99518815 1001 86380 86390 1
518935 99518935 1001 86380 86390 1
518871 99518871 1001 86380 86390 1
518820 99518820 1001 86380 86390 1
518706 99518706 1001 86380 86390 1
518760 99518760 1001 86380 86390 1
518674 99518674 1001 86380 86390 1
518513 99518513 1001 86380 86390 1
518516 99518516 1001 86380 86390 1
519095 99519095 1001 86380 86390 1
519161 99519161 1001 86380 86390 1
519020 99519020 1001 86380 86390 1
519584 99519584 1001 86380 86390 1
519484 99519484 1001 86380 86390 1
519449 99519449 1001 86380 86390 1
519541 99519541 1001 86380 86390 1
519198 99519198 1001 86380 86390 1
519269 99519269 1001 86380 86390 1
519957 99519957 1001 86380 86390 1
519870 99519870 1001 86380 86390 1
519952 99519952 1001 86380 86390 1
520577 99520577 1001 86380 86390 1
520531 99520531 1001 86380 86390 1
520458 99520458 1001 86380 86390 1
520471 99520471 1001 86380 86390 1
520305 99520305 1001 86380 86390 1
520175 99520175 1001 86380 86390 1
520079 99520079 1001 86380 86390 1
520222 99520222 1001 86380 86390 1
520174 99520174 1001 86380 86390 1
520807 99520807 1001 86380 86390 1
520683 99520683 1001 86380 86390 1
520657 99520657 1001 86380 86390 1
520684 99520684 1001 86380 86390 1
521365 99521365 1001 86380 86390 1
521420 99521420 1001 86380 86390 1
520886 99520886 1001 86380 86390 1
520915 99520915 1001 86380 86390 1
520944 99520944 1001 86380 86390 1
521548 99521548 1001 86380 86390 1
521640 99521640 1001 86380 86390 1
522244 99522244 1001 86380 86390 1
522106 99522106 1001 86380 86390 1
522146 99522146 1001 86380 86390 1
522188 99522188 1001 86380 86390 1
522289 99522289 1001 86380 86390 1
522051 99522051 1001 86380 86390 1
522013 99522013 1001 86380 86390 1
521884 99521884 1001 86380 86390 1
521930 99521930 1001 86380 86390 1
521688 99521688 1001 86380 86390 1
521807 99521807 1001 86380 86390 1
521693 99521693 1001 86380 86390 1
522497 99522497 1001 86380 86390 1
522459 99522459 1001 86380 86390 1
522449 99522449 1001 86380 86390 1
522463 99522463 1001 86380 86390 1
522979 99522979 1001 86380 86390 1
522936 99522936 1001 86380 86390 1
522746 99522746 1001 86380 86390 1
522842 99522842 1001 86380 86390 1
522765 99522765 1001 86380 86390 1
522779 99522779 1001 86380 86390 1
522511 99522511 1001 86380 86390 1
522674 99522674 1001 86380 86390 1
522507 99522507 1001 86380 86390 1
523916 99523916 1001 86380 86390 1
523918 99523918 1001 86380 86390 1
523874 99523874 1001 86380 86390 1
523865 99523865 1001 86380 86390 1
523905 99523905 1001 86380 86390 1
523940 99523940 1001 86380 86390 1
523584 99523584 1001 86380 86390 1
523704 99523704 1001 86380 86390 1
523616 99523616 1001 86380 86390 1
523631 99523631 1001 86380 86390 1
523737 99523737 1001 86380 86390 1
523712 99523712 1001 86380 86390 1
523443 99523443 1001 86380 86390 1
523426 99523426 1001 86380 86390 1
523388 99523388 1001 86380 86390 1
524010 99524010 1001 86380 86390 1
523962 99523962 1001 86380 86390 1
524732 99524732 1001 86380 86390 1
524671 99524671 1001 86380 86390 1
524636 99524636 1001 86380 86390 1
524360 99524360 1001 86380 86390 1
524429 99524429 1001 86380 86390 1
524338 99524338 1001 86380 86390 1
524170 99524170 1001 86380 86390 1
524262 99524262 1001 86380 86390 1
524821 99524821 1001 86380 86390 1
524893 99524893 1001 86380 86390 1
525483 99525483 1001 86380 86390 1
525422 99525422 1001 86380 86390 1
525553 99525553 1001 86380 86390 1
525463 99525463 1001 86380 86390 1
525413 99525413 1001 86380 86390 1
525556 99525556 1001 86380 86390 1
525201 99525201 1001 86380 86390 1
525246 99525246 1001 86380 86390 1
525164 99525164 1001 86380 86390 1
525076 99525076 1001 86380 86390 1
525393 99525393 1001 86380 86390 1
525741 99525741 1001 86380 86390 1
525793 99525793 1001 86380 86390 1
525742 99525742 1001 86380 86390 1
525707 99525707 1001 86380 86390 1
525759 99525759 1001 86380 86390 1
526346 99526346 1001 86380 86390 1
526277 99526277 1001 86380 86390 1
526086 99526086 1001 86380 86390 1
526100 99526100 1001 86380 86390 1
525856 99525856 1001 86380 86390 1
525975 99525975 1001 86380 86390 1
525989 99525989 1001 86380 86390 1
525823 99525823 1001 86380 86390 1
525995 99525995 1001 86380 86390 1
525983 99525983 1001 86380 86390 1
526450 99526450 1001 86380 86390 1
526429 99526429 1001 86380 86390 1
527202 99527202 1001 86380 86390 1
527062 99527062 1001 86380 86390 1
527142 99527142 1001 86380 86390 1
526995 99526995 1001 86380 86390 1
526880 99526880 1001 86380 86390 1
526882 99526882 1001 86380 86390 1
526873 99526873 1001 86380 86390 1
526642 99526642 1001 86380 86390 1
527364 99527364 1001 86380 86390 1
527354 99527354 1001 86380 86390 1
528048 99528048 1001 86380 86390 1
528069 99528069 1001 86380 86390 1
527959 99527959 1001 86380 86390 1
527599 99527599 1001 86380 86390 1
527548 99527548 1001 86380 86390 1
527564 99527564 1001 86380 86390 1
528099 99528099 1001 86380 86390 1
528126 99528126 1001 86380 86390 1
528825 99528825 1001 86380 86390 1
528777 99528777 1001 86380 86390 1
528797 99528797 1001 86380 86390 1
528811 99528811 1001 86380 86390 1
528502 99528502 1001 86380 86390 1
528506 99528506 1001 86380 86390 1
528676 99528676 1001 86380 86390 1
528677 99528677 1001 86380 86390 1
528378 99528378 1001 86380 86390 1
528380 99528380 1001 86380 86390 1
528487 99528487 1001 86380 86390 1
528975 99528975 1001 86380 86390 1
529535 99529535 1001 86380 86390 1
529566 99529566 1001 86380 86390 1
529555 99529555 1001 86380 86390 1
529637 99529637 1001 86380 86390 1
529431 99529431 1001 86380 86390 1
529406 99529406 1001 86380 86390 1
529427 99529427 1001 86380 86390 1
529219 99529219 1001 86380 86390 1
529273 99529273 1001 86380 86390 1
529804 99529804 1001 86380 86390 1
529782 99529782 1001 86380 86390 1
529914 99529914 1001 86380 86390 1
529903 99529903 1001 86380 86390 1
529749 99529749 1001 86380 86390 1
529866 99529866 1001 86380 86390 1
530516 99530516 1001 86380 86390 1
530465 99530465 1001 86380 86390 1
530504 99530504 1001 86380 86390 1
530429 99530429 1001 86380 86390 1
530481 99530481 1001 86380 86390 1
530527 99530527 1001 86380 86390 1
530495 99530495 1001 86380 86390 1
530145 99530145 1001 86380 86390 1
530314 99530314 1001 86380 86390 1
530224 99530224 1001 86380 86390 1
530102 99530102 1001 86380 86390 1
530065 99530065 1001 86380 86390 1
530119 99530119 1001 86380 86390 1
530068 99530068 1001 86380 86390 1
529965 99529965 1001 86380 86390 1
530006 99530006 1001 86380 86390 1
530629 99530629 1001 86380 86390 1
530646 99530646 1001 86380 86390 1
530676 99530676 1001 86380 86390 1
531280 99531280 1001 86380 86390 1
531209 99531209 1001 86380 86390 1
531261 99531261 1001 86380 86390 1
531150 99531150 1001 86380 86390 1
531151 99531151 1001 86380 86390 1
530851 99530851 1001 86380 86390 1
530764 99530764 1001 86380 86390 1
530793 99530793 1001 86380 86390 1
530899 99530899 1001 86380 86390 1
530822 99530822 1001 86380 86390 1
530888 99530888 1001 86380 86390 1
531574 99531574 1001 86380 86390 1
531406 99531406 1001 86380 86390 1
531461 99531461 1001 86380 86390 1
531384 99531384 1001 86380 86390 1
531426 99531426 1001 86380 86390 1
532118 99532118 1001 86380 86390 1
532041 99532041 1001 86380 86390 1
532069 99532069 1001 86380 86390 1
532147 99532147 1001 86380 86390 1
532138 99532138 1001 86380 86390 1
531900 99531900 1001 86380 86390 1
531978 99531978 1001 86380 86390 1
531957 99531957 1001 86380 86390 1
531880 99531880 1001 86380 86390 1
531830 99531830 1001 86380 86390 1
531973 99531973 1001 86380 86390 1
531831 99531831 1001 86380 86390 1
531599 99531599 1001 86380 86390 1
531759 99531759 1001 86380 86390 1
531740 99531740 1001 86380 86390 1
532311 99532311 1001 86380 86390 1
532276 99532276 1001 86380 86390 1
532240 99532240 1001 86380 86390 1
532383 99532383 1001 86380 86390 1
532968 99532968 1001 86380 86390 1
532957 99532957 1001 86380 86390 1
533004 99533004 1001 86380 86390 1
533025 99533025 1001 86380 86390 1
532711 99532711 1001 86380 86390 1
532770 99532770 1001 86380 86390 1
532693 99532693 1001 86380 86390 1
532481 99532481 1001 86380 86390 1
532559 99532559 1001 86380 86390 1
532585 99532585 1001 86380 86390 1
532430 99532430 1001 86380 86390 1
532421 99532421 1001 86380 86390 1
532448 99532448 1001 86380 86390 1
532423 99532423 1001 86380 86390 1
533172 99533172 1001 86380 86390 1
533189 99533189 1001 86380 86390 1
533152 99533152 1001 86380 86390 1
533064 99533064 1001 86380 86390 1
533828 99533828 1001 86380 86390 1
533714 99533714 1001 86380 86390 1
533530 99533530 1001 86380 86390 1
533544 99533544 1001 86380 86390 1
533507 99533507 1001 86380 86390 1
533456 99533456 1001 86380 86390 1
533291 99533291 1001 86380 86390 1
534051 99534051 1001 86380 86390 1
533965 99533965 1001 86380 86390 1
534018 99534018 1001 86380 86390 1
534637 99534637 1001 86380 86390 1
534666 99534666 1001 86380 86390 1
534402 99534402 1001 86380 86390 1
534454 99534454 1001 86380 86390 1
534392 99534392 1001 86380 86390 1
534411 99534411 1001 86380 86390 1
534118 99534118 1001 86380 86390 1
534124 99534124 1001 86380 86390 1
534786 99534786 1001 86380 86390 1
534843 99534843 1001 86380 86390 1
534858 99534858 1001 86380 86390 1
535273 99535273 1001 86380 86390 1
535000 99535000 1001 86380 86390 1
535026 99535026 1001 86380 86390 1
535039 99535039 1001 86380 86390 1
535054 99535054 1001 86380 86390 1
534939 99534939 1001 86380 86390 1
535081 99535081 1001 86380 86390 1
535528 99535528 1001 86380 86390 1
535699 99535699 1001 86380 86390 1
536335 99536335 1001 86380 86390 1
536288 99536288 1001 86380 86390 1
536187 99536187 1001 86380 86390 1
536200 99536200 1001 86380 86390 1
536242 99536242 1001 86380 86390 1
536243 99536243 1001 86380 86390 1
536142 99536142 1001 86380 86390 1
536041 99536041 1001 86380 86390 1
536011 99536011 1001 86380 86390 1
535733 99535733 1001 86380 86390 1
535838 99535838 1001 86380 86390 1
535736 99535736 1001 86380 86390 1
535724 99535724 1001 86380 86390 1
535750 99535750 1001 86380 86390 1
536453 99536453 1001 86380 86390 1
536533 99536533 1001 86380 86390 1
536340 99536340 1001 86380 86390 1
536381 99536381 1001 86380 86390 1
536409 99536409 1001 86380 86390 1
536435 99536435 1001 86380 86390 1
536475 99536475 1001 86380 86390 1
536527 99536527 1001 86380 86390 1
537149 99537149 1001 86380 86390 1
536910 99536910 1001 86380 86390 1
536757 99536757 1001 86380 86390 1
536914 99536914 1001 86380 86390 1
536942 99536942 1001 86380 86390 1
536712 99536712 1001 86380 86390 1
537264 99537264 1001 86380 86390 1
537282 99537282 1001 86380 86390 1
537349 99537349 1001 86380 86390 1
537313 99537313 1001 86380 86390 1
537223 99537223 1001 86380 86390 1
537353 99537353 1001 86380 86390 1
537901 99537901 1001 86380 86390 1
537892 99537892 1001 86380 86390 1
537579 99537579 1001 86380 86390 1
537724 99537724 1001 86380 86390 1
537700 99537700 1001 86380 86390 1
537765 99537765 1001 86380 86390 1
537677 99537677 1001 86380 86390 1
537756 99537756 1001 86380 86390 1
537666 99537666 1001 86380 86390 1
537395 99537395 1001 86380 86390 1
537473 99537473 1001 86380 86390 1
537488 99537488 1001 86380 86390 1
537493 99537493 1001 86380 86390 1
537546 99537546 1001 86380 86390 1
538010 99538010 1001 86380 86390 1
538002 99538002 1001 86380 86390 1
538029 99538029 1001 86380 86390 1
538105 99538105 1001 86380 86390 1
538112 99538112 1001 86380 86390 1
538626 99538626 1001 86380 86390 1
538534 99538534 1001 86380 86390 1
538498 99538498 1001 86380 86390 1
538376 99538376 1001 86380 86390 1
538345 99538345 1001 86380 86390 1
538282 99538282 1001 86380 86390 1
538865 99538865 1001 86380 86390 1
538886 99538886 1001 86380 86390 1
539627 99539627 1001 86380 86390 1
539340 99539340 1001 86380 86390 1
539278 99539278 1001 86380 86390 1
539112 99539112 1001 86380 86390 1
539100 99539100 1001 86380 86390 1
539101 99539101 1001 86380 86390 1
539153 99539153 1001 86380 86390 1
539167 99539167 1001 86380 86390 1
539729 99539729 1001 86380 86390 1
539772 99539772 1001 86380 86390 1
539829 99539829 1001 86380 86390 1
540437 99540437 1001 86380 86390 1
540278 99540278 1001 86380 86390 1
540369 99540369 1001 86380 86390 1
540106 99540106 1001 86380 86390 1
540159 99540159 1001 86380 86390 1
540113 99540113 1001 86380 86390 1
540142 99540142 1001 86380 86390 1
539990 99539990 1001 86380 86390 1
539902 99539902 1001 86380 86390 1
540597 99540597 1001 86380 86390 1
540470 99540470 1001 86380 86390 1
540485 99540485 1001 86380 86390 1
540525 99540525 1001 86380 86390 1
541215 99541215 1001 86380 86390 1
541291 99541291 1001 86380 86390 1
541011 99541011 1001 86380 86390 1
541042 99541042 1001 86380 86390 1
541081 99541081 1001 86380 86390 1
540675 99540675 1001 86380 86390 1
540695 99540695 1001 86380 86390 1
541369 99541369 1001 86380 86390 1
541422 99541422 1001 86380 86390 1
541424 99541424 1001 86380 86390 1
541401 99541401 1001 86380 86390 1
541456 99541456 1001 86380 86390 1
541918 99541918 1001 86380 86390 1
542065 99542065 1001 86380 86390 1
541839 99541839 1001 86380 86390 1
541880 99541880 1001 86380 86390 1
541739 99541739 1001 86380 86390 1
541765 99541765 1001 86380 86390 1
541792 99541792 1001 86380 86390 1
541857 99541857 1001 86380 86390 1
541833 99541833 1001 86380 86390 1
541623 99541623 1001 86380 86390 1
542231 99542231 1001 86380 86390 1
542765 99542765 1001 86380 86390 1
542847 99542847 1001 86380 86390 1
542597 99542597 1001 86380 86390 1
542607 99542607 1001 86380 86390 1
542494 99542494 1001 86380 86390 1
543126 99543126 1001 86380 86390 1
542954 99542954 1001 86380 86390 1
543631 99543631 1001 86380 86390 1
543741 99543741 1001 86380 86390 1
543623 99543623 1001 86380 86390 1
543625 99543625 1001 86380 86390 1
543761 99543761 1001 86380 86390 1
543424 99543424 1001 86380 86390 1
543430 99543430 1001 86380 86390 1
543433 99543433 1001 86380 86390 1
543158 99543158 1001 86380 86390 1
543251 99543251 1001 86380 86390 1
543811 99543811 1001 86380 86390 1
543945 99543945 1001 86380 86390 1
543959 99543959 1001 86380 86390 1
544431 99544431 1001 86380 86390 1
544432 99544432 1001 86380 86390 1
544563 99544563 1001 86380 86390 1
544250 99544250 1001 86380 86390 1
544381 99544381 1001 86380 86390 1
544330 99544330 1001 86380 86390 1
544081 99544081 1001 86380 86390 1
544094 99544094 1001 86380 86390 1
544725 99544725 1001 86380 86390 1
544623 99544623 1001 86380 86390 1
544600 99544600 1001 86380 86390 1
544718 99544718 1001 86380 86390 1
544734 99544734 1001 86380 86390 1
514535 1112 1002 51422 63571 1
537012 649 1002 31980 42055 1
400106 99400106 1001 86380 86390 1
400052 99400052 1001 86380 86390 1
400452 99400452 1001 86380 86390 1
400629 99400629 1001 86380 86390 1
400745 99400745 1001 86380 86390 1
400722 99400722 1001 86380 86390 1
401221 99401221 1001 86380 86390 1
401496 99401496 1001 86380 86390 1
401686 99401686 1001 86380 86390 1
401638 99401638 1001 86380 86390 1
401852 99401852 1001 86380 86390 1
402106 99402106 1001 86380 86390 1
402131 99402131 1001 86380 86390 1
402446 99402446 1001 86380 86390 1
402955 99402955 1001 86380 86390 1
403125 99403125 1001 86380 86390 1
403215 99403215 1001 86380 86390 1
403373 99403373 1001 86380 86390 1
404641 99404641 1001 86380 86390 1
404903 99404903 1001 86380 86390 1
405204 99405204 1001 86380 86390 1
405374 99405374 1001 86380 86390 1
405623 99405623 1001 86380 86390 1
405650 99405650 1001 86380 86390 1
405899 99405899 1001 86380 86390 1
406326 99406326 1001 86380 86390 1
406328 99406328 1001 86380 86390 1
406486 99406486 1001 86380 86390 1
406836 99406836 1001 86380 86390 1
406738 99406738 1001 86380 86390 1
407017 99407017 1001 86380 86390 1
407208 99407208 1001 86380 86390 1
407158 99407158 1001 86380 86390 1
407484 99407484 1001 86380 86390 1
407546 99407546 1001 86380 86390 1
407772 99407772 1001 86380 86390 1
408143 99408143 1001 86380 86390 1
408243 99408243 1001 86380 86390 1
408596 99408596 1001 86380 86390 1
408738 99408738 1001 86380 86390 1
408688 99408688 1001 86380 86390 1
408842 99408842 1001 86380 86390 1
408866 99408866 1001 86380 86390 1
409064 99409064 1001 86380 86390 1
409207 99409207 1001 86380 86390 1
409600 99409600 1001 86380 86390 1
410164 99410164 1001 86380 86390 1
410785 99410785 1001 86380 86390 1
410880 99410880 1001 86380 86390 1
410886 99410886 1001 86380 86390 1
411397 99411397 1001 86380 86390 1
411565 99411565 1001 86380 86390 1
411691 99411691 1001 86380 86390 1
411692 99411692 1001 86380 86390 1
411932 99411932 1001 86380 86390 1
411963 99411963 1001 86380 86390 1
412221 99412221 1001 86380 86390 1
412231 99412231 1001 86380 86390 1
412338 99412338 1001 86380 86390 1
412305 99412305 1001 86380 86390 1
413457 99413457 1001 86380 86390 1
413434 99413434 1001 86380 86390 1
413440 99413440 1001 86380 86390 1
413058 99413058 1001 86380 86390 1
413171 99413171 1001 86380 86390 1
413129 99413129 1001 86380 86390 1
413081 99413081 1001 86380 86390 1
412694 99412694 1001 86380 86390 1
412669 99412669 1001 86380 86390 1
412625 99412625 1001 86380 86390 1
412540 99412540 1001 86380 86390 1
412690 99412690 1001 86380 86390 1
412774 99412774 1001 86380 86390 1
414040 99414040 1001 86380 86390 1
413791 99413791 1001 86380 86390 1
413741 99413741 1001 86380 86390 1
415227 99415227 1001 86380 86390 1
414953 99414953 1001 86380 86390 1
415085 99415085 1001 86380 86390 1
415042 99415042 1001 86380 86390 1
415237 99415237 1001 86380 86390 1
415294 99415294 1001 86380 86390 1
415052 99415052 1001 86380 86390 1
414593 99414593 1001 86380 86390 1
414844 99414844 1001 86380 86390 1
414781 99414781 1001 86380 86390 1
414623 99414623 1001 86380 86390 1
414647 99414647 1001 86380 86390 1
414856 99414856 1001 86380 86390 1
414198 99414198 1001 86380 86390 1
414199 99414199 1001 86380 86390 1
414297 99414297 1001 86380 86390 1
414134 99414134 1001 86380 86390 1
415478 99415478 1001 86380 86390 1
415383 99415383 1001 86380 86390 1
415667 99415667 1001 86380 86390 1
416599 99416599 1001 86380 86390 1
416963 99416963 1001 86380 86390 1
416607 99416607 1001 86380 86390 1
416285 99416285 1001 86380 86390 1
416438 99416438 1001 86380 86390 1
416572 99416572 1001 86380 86390 1
416154 99416154 1001 86380 86390 1
416363 99416363 1001 86380 86390 1
415865 99415865 1001 86380 86390 1
417354 99417354 1001 86380 86390 1
417219 99417219 1001 86380 86390 1
417274 99417274 1001 86380 86390 1
417062 99417062 1001 86380 86390 1
417606 99417606 1001 86380 86390 1
417542 99417542 1001 86380 86390 1
418751 99418751 1001 86380 86390 1
418538 99418538 1001 86380 86390 1
418497 99418497 1001 86380 86390 1
418688 99418688 1001 86380 86390 1
418040 99418040 1001 86380 86390 1
417647 99417647 1001 86380 86390 1
418890 99418890 1001 86380 86390 1
418859 99418859 1001 86380 86390 1
419113 99419113 1001 86380 86390 1
418834 99418834 1001 86380 86390 1
418870 99418870 1001 86380 86390 1
420309 99420309 1001 86380 86390 1
420431 99420431 1001 86380 86390 1
419665 99419665 1001 86380 86390 1
420049 99420049 1001 86380 86390 1
419838 99419838 1001 86380 86390 1
420028 99420028 1001 86380 86390 1
420751 99420751 1001 86380 86390 1
420668 99420668 1001 86380 86390 1
421794 99421794 1001 86380 86390 1
421695 99421695 1001 86380 86390 1
421961 99421961 1001 86380 86390 1
421071 99421071 1001 86380 86390 1
420994 99420994 1001 86380 86390 1
420933 99420933 1001 86380 86390 1
421116 99421116 1001 86380 86390 1
421062 99421062 1001 86380 86390 1
422244 99422244 1001 86380 86390 1
420837 99420837 1001 86380 86390 1
422448 99422448 1001 86380 86390 1
423576 99423576 1001 86380 86390 1
423513 99423513 1001 86380 86390 1
423690 99423690 1001 86380 86390 1
423365 99423365 1001 86380 86390 1
423458 99423458 1001 86380 86390 1
423194 99423194 1001 86380 86390 1
423151 99423151 1001 86380 86390 1
423113 99423113 1001 86380 86390 1
423274 99423274 1001 86380 86390 1
423281 99423281 1001 86380 86390 1
423039 99423039 1001 86380 86390 1
423189 99423189 1001 86380 86390 1
422669 99422669 1001 86380 86390 1
422937 99422937 1001 86380 86390 1
422851 99422851 1001 86380 86390 1
423795 99423795 1001 86380 86390 1
423886 99423886 1001 86380 86390 1
424017 99424017 1001 86380 86390 1
422943 99422943 1001 86380 86390 1
425108 99425108 1001 86380 86390 1
425350 99425350 1001 86380 86390 1
425186 99425186 1001 86380 86390 1
425245 99425245 1001 86380 86390 1
424641 99424641 1001 86380 86390 1
424766 99424766 1001 86380 86390 1
424608 99424608 1001 86380 86390 1
424389 99424389 1001 86380 86390 1
424361 99424361 1001 86380 86390 1
424388 99424388 1001 86380 86390 1
425435 99425435 1001 86380 86390 1
425574 99425574 1001 86380 86390 1
425735 99425735 1001 86380 86390 1
426816 99426816 1001 86380 86390 1
426544 99426544 1001 86380 86390 1
426557 99426557 1001 86380 86390 1
426312 99426312 1001 86380 86390 1
425913 99425913 1001 86380 86390 1
425841 99425841 1001 86380 86390 1
426053 99426053 1001 86380 86390 1
426139 99426139 1001 86380 86390 1
427172 99427172 1001 86380 86390 1
427321 99427321 1001 86380 86390 1
427507 99427507 1001 86380 86390 1
428609 99428609 1001 86380 86390 1
428375 99428375 1001 86380 86390 1
428354 99428354 1001 86380 86390 1
428378 99428378 1001 86380 86390 1
428144 99428144 1001 86380 86390 1
428019 99428019 1001 86380 86390 1
427803 99427803 1001 86380 86390 1
427637 99427637 1001 86380 86390 1
427918 99427918 1001 86380 86390 1
429043 99429043 1001 86380 86390 1
429114 99429114 1001 86380 86390 1
428838 99428838 1001 86380 86390 1
430192 99430192 1001 86380 86390 1
430266 99430266 1001 86380 86390 1
429859 99429859 1001 86380 86390 1
429670 99429670 1001 86380 86390 1
429910 99429910 1001 86380 86390 1
429227 99429227 1001 86380 86390 1
429446 99429446 1001 86380 86390 1
429453 99429453 1001 86380 86390 1
429336 99429336 1001 86380 86390 1
429427 99429427 1001 86380 86390 1
430636 99430636 1001 86380 86390 1
430380 99430380 1001 86380 86390 1
430806 99430806 1001 86380 86390 1
430523 99430523 1001 86380 86390 1
432054 99432054 1001 86380 86390 1
431861 99431861 1001 86380 86390 1
431862 99431862 1001 86380 86390 1
431870 99431870 1001 86380 86390 1
431979 99431979 1001 86380 86390 1
431858 99431858 1001 86380 86390 1
431626 99431626 1001 86380 86390 1
431441 99431441 1001 86380 86390 1
431394 99431394 1001 86380 86390 1
431471 99431471 1001 86380 86390 1
431122 99431122 1001 86380 86390 1
432326 99432326 1001 86380 86390 1
433467 99433467 1001 86380 86390 1
433589 99433589 1001 86380 86390 1
433329 99433329 1001 86380 86390 1
433609 99433609 1001 86380 86390 1
433548 99433548 1001 86380 86390 1
433139 99433139 1001 86380 86390 1
432902 99432902 1001 86380 86390 1
432956 99432956 1001 86380 86390 1
433260 99433260 1001 86380 86390 1
433087 99433087 1001 86380 86390 1
432828 99432828 1001 86380 86390 1
432632 99432632 1001 86380 86390 1
432783 99432783 1001 86380 86390 1
435343 99435343 1001 86380 86390 1
435057 99435057 1001 86380 86390 1
435329 99435329 1001 86380 86390 1
435020 99435020 1001 86380 86390 1
434895 99434895 1001 86380 86390 1
434944 99434944 1001 86380 86390 1
434604 99434604 1001 86380 86390 1
435461 99435461 1001 86380 86390 1
435683 99435683 1001 86380 86390 1
435716 99435716 1001 86380 86390 1
435445 99435445 1001 86380 86390 1
436992 99436992 1001 86380 86390 1
437016 99437016 1001 86380 86390 1
436564 99436564 1001 86380 86390 1
436614 99436614 1001 86380 86390 1
436236 99436236 1001 86380 86390 1
436107 99436107 1001 86380 86390 1
436206 99436206 1001 86380 86390 1
436277 99436277 1001 86380 86390 1
436233 99436233 1001 86380 86390 1
437248 99437248 1001 86380 86390 1
437359 99437359 1001 86380 86390 1
300077 99300077 1001 86380 86390 1
437309 99437309 1001 86380 86390 1
300079 99300079 1001 86380 86390 1
300534 99300534 1001 86380 86390 1
300598 99300598 1001 86380 86390 1
300391 99300391 1001 86380 86390 1
300168 99300168 1001 86380 86390 1
300258 99300258 1001 86380 86390 1
300220 99300220 1001 86380 86390 1
300197 99300197 1001 86380 86390 1
300806 99300806 1001 86380 86390 1
300897 99300897 1001 86380 86390 1
300769 99300769 1001 86380 86390 1
300835 99300835 1001 86380 86390 1
300798 99300798 1001 86380 86390 1
300814 99300814 1001 86380 86390 1
300816 99300816 1001 86380 86390 1
301192 99301192 1001 86380 86390 1
301080 99301080 1001 86380 86390 1
300966 99300966 1001 86380 86390 1
300992 99300992 1001 86380 86390 1
300956 99300956 1001 86380 86390 1
301008 99301008 1001 86380 86390 1
301114 99301114 1001 86380 86390 1
301735 99301735 1001 86380 86390 1
301650 99301650 1001 86380 86390 1
302309 99302309 1001 86380 86390 1
302342 99302342 1001 86380 86390 1
301995 99301995 1001 86380 86390 1
302112 99302112 1001 86380 86390 1
302090 99302090 1001 86380 86390 1
302079 99302079 1001 86380 86390 1
301931 99301931 1001 86380 86390 1
301957 99301957 1001 86380 86390 1
301818 99301818 1001 86380 86390 1
301781 99301781 1001 86380 86390 1
302540 99302540 1001 86380 86390 1
303149 99303149 1001 86380 86390 1
303099 99303099 1001 86380 86390 1
303038 99303038 1001 86380 86390 1
302979 99302979 1001 86380 86390 1
302818 99302818 1001 86380 86390 1
303261 99303261 1001 86380 86390 1
303236 99303236 1001 86380 86390 1
304008 99304008 1001 86380 86390 1
303948 99303948 1001 86380 86390 1
303911 99303911 1001 86380 86390 1
303738 99303738 1001 86380 86390 1
303653 99303653 1001 86380 86390 1
303641 99303641 1001 86380 86390 1
303721 99303721 1001 86380 86390 1
303542 99303542 1001 86380 86390 1
304034 99304034 1001 86380 86390 1
304220 99304220 1001 86380 86390 1
304130 99304130 1001 86380 86390 1
304812 99304812 1001 86380 86390 1
304838 99304838 1001 86380 86390 1
304689 99304689 1001 86380 86390 1
304489 99304489 1001 86380 86390 1
304452 99304452 1001 86380 86390 1
304535 99304535 1001 86380 86390 1
304548 99304548 1001 86380 86390 1
304304 99304304 1001 86380 86390 1
304343 99304343 1001 86380 86390 1
304421 99304421 1001 86380 86390 1
304306 99304306 1001 86380 86390 1
304347 99304347 1001 86380 86390 1
304272 99304272 1001 86380 86390 1
304298 99304298 1001 86380 86390 1
304312 99304312 1001 86380 86390 1
304999 99304999 1001 86380 86390 1
305040 99305040 1001 86380 86390 1
305028 99305028 1001 86380 86390 1
304990 99304990 1001 86380 86390 1
304861 99304861 1001 86380 86390 1
305009 99305009 1001 86380 86390 1
304984 99304984 1001 86380 86390 1
305544 99305544 1001 86380 86390 1
305570 99305570 1001 86380 86390 1
305602 99305602 1001 86380 86390 1
305440 99305440 1001 86380 86390 1
305143 99305143 1001 86380 86390 1
305106 99305106 1001 86380 86390 1
305232 99305232 1001 86380 86390 1
500156 99500156 1001 86380 86390 1
500066 99500066 1001 86380 86390 1
500813 99500813 1001 86380 86390 1
500648 99500648 1001 86380 86390 1
500811 99500811 1001 86380 86390 1
500493 99500493 1001 86380 86390 1
500498 99500498 1001 86380 86390 1
500541 99500541 1001 86380 86390 1
500248 99500248 1001 86380 86390 1
500308 99500308 1001 86380 86390 1
500360 99500360 1001 86380 86390 1
500856 99500856 1001 86380 86390 1
501437 99501437 1001 86380 86390 1
501609 99501609 1001 86380 86390 1
501580 99501580 1001 86380 86390 1
501504 99501504 1001 86380 86390 1
501595 99501595 1001 86380 86390 1
501536 99501536 1001 86380 86390 1
501273 99501273 1001 86380 86390 1
501020 99501020 1001 86380 86390 1
501030 99501030 1001 86380 86390 1
501096 99501096 1001 86380 86390 1
501793 99501793 1001 86380 86390 1
501836 99501836 1001 86380 86390 1
501733 99501733 1001 86380 86390 1
501735 99501735 1001 86380 86390 1
502331 99502331 1001 86380 86390 1
502447 99502447 1001 86380 86390 1
502120 99502120 1001 86380 86390 1
502089 99502089 1001 86380 86390 1
501965 99501965 1001 86380 86390 1
502528 99502528 1001 86380 86390 1
502568 99502568 1001 86380 86390 1
502616 99502616 1001 86380 86390 1
502642 99502642 1001 86380 86390 1
502473 99502473 1001 86380 86390 1
502617 99502617 1001 86380 86390 1
502527 99502527 1001 86380 86390 1
503202 99503202 1001 86380 86390 1
503107 99503107 1001 86380 86390 1
503120 99503120 1001 86380 86390 1
502983 99502983 1001 86380 86390 1
503064 99503064 1001 86380 86390 1
502974 99502974 1001 86380 86390 1
502684 99502684 1001 86380 86390 1
502687 99502687 1001 86380 86390 1
503330 99503330 1001 86380 86390 1
503474 99503474 1001 86380 86390 1
503487 99503487 1001 86380 86390 1
503438 99503438 1001 86380 86390 1
503453 99503453 1001 86380 86390 1
503378 99503378 1001 86380 86390 1
504042 99504042 1001 86380 86390 1
504004 99504004 1001 86380 86390 1
504030 99504030 1001 86380 86390 1
504052 99504052 1001 86380 86390 1
503770 99503770 1001 86380 86390 1
503876 99503876 1001 86380 86390 1
503799 99503799 1001 86380 86390 1
503815 99503815 1001 86380 86390 1
503565 99503565 1001 86380 86390 1
503557 99503557 1001 86380 86390 1
503636 99503636 1001 86380 86390 1
503572 99503572 1001 86380 86390 1
504219 99504219 1001 86380 86390 1
504184 99504184 1001 86380 86390 1
504134 99504134 1001 86380 86390 1
504885 99504885 1001 86380 86390 1
504810 99504810 1001 86380 86390 1
504573 99504573 1001 86380 86390 1
504704 99504704 1001 86380 86390 1
504575 99504575 1001 86380 86390 1
504536 99504536 1001 86380 86390 1
504576 99504576 1001 86380 86390 1
504671 99504671 1001 86380 86390 1
504428 99504428 1001 86380 86390 1
504520 99504520 1001 86380 86390 1
504457 99504457 1001 86380 86390 1
504484 99504484 1001 86380 86390 1
504357 99504357 1001 86380 86390 1
504436 99504436 1001 86380 86390 1
504333 99504333 1001 86380 86390 1
505101 99505101 1001 86380 86390 1
505669 99505669 1001 86380 86390 1
505607 99505607 1001 86380 86390 1
505754 99505754 1001 86380 86390 1
505411 99505411 1001 86380 86390 1
505478 99505478 1001 86380 86390 1
505519 99505519 1001 86380 86390 1
505392 99505392 1001 86380 86390 1
505473 99505473 1001 86380 86390 1
505215 99505215 1001 86380 86390 1
505197 99505197 1001 86380 86390 1
505171 99505171 1001 86380 86390 1
505315 99505315 1001 86380 86390 1
505836 99505836 1001 86380 86390 1
506481 99506481 1001 86380 86390 1
506405 99506405 1001 86380 86390 1
506492 99506492 1001 86380 86390 1
506480 99506480 1001 86380 86390 1
506315 99506315 1001 86380 86390 1
506215 99506215 1001 86380 86390 1
506148 99506148 1001 86380 86390 1
506140 99506140 1001 86380 86390 1
506713 99506713 1001 86380 86390 1
506704 99506704 1001 86380 86390 1
506731 99506731 1001 86380 86390 1
507220 99507220 1001 86380 86390 1
507298 99507298 1001 86380 86390 1
507234 99507234 1001 86380 86390 1
507194 99507194 1001 86380 86390 1
507196 99507196 1001 86380 86390 1
507028 99507028 1001 86380 86390 1
507042 99507042 1001 86380 86390 1
507072 99507072 1001 86380 86390 1
506907 99506907 1001 86380 86390 1
507000 99507000 1001 86380 86390 1
507453 99507453 1001 86380 86390 1
507444 99507444 1001 86380 86390 1
508161 99508161 1001 86380 86390 1
508114 99508114 1001 86380 86390 1
507954 99507954 1001 86380 86390 1
507837 99507837 1001 86380 86390 1
507935 99507935 1001 86380 86390 1
507926 99507926 1001 86380 86390 1
507861 99507861 1001 86380 86390 1
507836 99507836 1001 86380 86390 1
507657 99507657 1001 86380 86390 1
507817 99507817 1001 86380 86390 1
507807 99507807 1001 86380 86390 1
508388 99508388 1001 86380 86390 1
508341 99508341 1001 86380 86390 1
508292 99508292 1001 86380 86390 1
508282 99508282 1001 86380 86390 1
508348 99508348 1001 86380 86390 1
508400 99508400 1001 86380 86390 1
509014 99509014 1001 86380 86390 1
509049 99509049 1001 86380 86390 1
508889 99508889 1001 86380 86390 1
508979 99508979 1001 86380 86390 1
508870 99508870 1001 86380 86390 1
508715 99508715 1001 86380 86390 1
508761 99508761 1001 86380 86390 1
508826 99508826 1001 86380 86390 1
508711 99508711 1001 86380 86390 1
508672 99508672 1001 86380 86390 1
508477 99508477 1001 86380 86390 1
509151 99509151 1001 86380 86390 1
509102 99509102 1001 86380 86390 1
509118 99509118 1001 86380 86390 1
509713 99509713 1001 86380 86390 1
509501 99509501 1001 86380 86390 1
509491 99509491 1001 86380 86390 1
509574 99509574 1001 86380 86390 1
509600 99509600 1001 86380 86390 1
509511 99509511 1001 86380 86390 1
509306 99509306 1001 86380 86390 1
509352 99509352 1001 86380 86390 1
509354 99509354 1001 86380 86390 1
509951 99509951 1001 86380 86390 1
509993 99509993 1001 86380 86390 1
509985 99509985 1001 86380 86390 1
510639 99510639 1001 86380 86390 1
510478 99510478 1001 86380 86390 1
510324 99510324 1001 86380 86390 1
510507 99510507 1001 86380 86390 1
510258 99510258 1001 86380 86390 1
510221 99510221 1001 86380 86390 1
510857 99510857 1001 86380 86390 1
510927 99510927 1001 86380 86390 1
511519 99511519 1001 86380 86390 1
511378 99511378 1001 86380 86390 1
511485 99511485 1001 86380 86390 1
511296 99511296 1001 86380 86390 1
511258 99511258 1001 86380 86390 1
511155 99511155 1001 86380 86390 1
511248 99511248 1001 86380 86390 1
511223 99511223 1001 86380 86390 1
511236 99511236 1001 86380 86390 1
511238 99511238 1001 86380 86390 1
511200 99511200 1001 86380 86390 1
511175 99511175 1001 86380 86390 1
511308 99511308 1001 86380 86390 1
511102 99511102 1001 86380 86390 1
511053 99511053 1001 86380 86390 1
511067 99511067 1001 86380 86390 1
511093 99511093 1001 86380 86390 1
511046 99511046 1001 86380 86390 1
511708 99511708 1001 86380 86390 1
512254 99512254 1001 86380 86390 1
512205 99512205 1001 86380 86390 1
512300 99512300 1001 86380 86390 1
512377 99512377 1001 86380 86390 1
512250 99512250 1001 86380 86390 1
511971 99511971 1001 86380 86390 1
511977 99511977 1001 86380 86390 1
511928 99511928 1001 86380 86390 1
512467 99512467 1001 86380 86390 1
512447 99512447 1001 86380 86390 1
512540 99512540 1001 86380 86390 1
513038 99513038 1001 86380 86390 1
513129 99513129 1001 86380 86390 1
513091 99513091 1001 86380 86390 1
513030 99513030 1001 86380 86390 1
513196 99513196 1001 86380 86390 1
512805 99512805 1001 86380 86390 1
512884 99512884 1001 86380 86390 1
512796 99512796 1001 86380 86390 1
512823 99512823 1001 86380 86390 1
512984 99512984 1001 86380 86390 1
512920 99512920 1001 86380 86390 1
512718 99512718 1001 86380 86390 1
512721 99512721 1001 86380 86390 1
513333 99513333 1001 86380 86390 1
513313 99513313 1001 86380 86390 1
513378 99513378 1001 86380 86390 1
513394 99513394 1001 86380 86390 1
514032 99514032 1001 86380 86390 1
513850 99513850 1001 86380 86390 1
513703 99513703 1001 86380 86390 1
513716 99513716 1001 86380 86390 1
513463 99513463 1001 86380 86390 1
513543 99513543 1001 86380 86390 1
513557 99513557 1001 86380 86390 1
513468 99513468 1001 86380 86390 1
513461 99513461 1001 86380 86390 1
514041 99514041 1001 86380 86390 1
514081 99514081 1001 86380 86390 1
514121 99514121 1001 86380 86390 1
514157 99514157 1001 86380 86390 1
514807 99514807 1001 86380 86390 1
514723 99514723 1001 86380 86390 1
514699 99514699 1001 86380 86390 1
514753 99514753 1001 86380 86390 1
514741 99514741 1001 86380 86390 1
514652 99514652 1001 86380 86390 1
514527 99514527 1001 86380 86390 1
514553 99514553 1001 86380 86390 1
514518 99514518 1001 86380 86390 1
514468 99514468 1001 86380 86390 1
514369 99514369 1001 86380 86390 1
514268 99514268 1001 86380 86390 1
514387 99514387 1001 86380 86390 1
515506 99515506 1001 86380 86390 1
515640 99515640 1001 86380 86390 1
515676 99515676 1001 86380 86390 1
515297 99515297 1001 86380 86390 1
515362 99515362 1001 86380 86390 1
515456 99515456 1001 86380 86390 1
515169 99515169 1001 86380 86390 1
515184 99515184 1001 86380 86390 1
515223 99515223 1001 86380 86390 1
515758 99515758 1001 86380 86390 1
515737 99515737 1001 86380 86390 1
515880 99515880 1001 86380 86390 1
515844 99515844 1001 86380 86390 1
515846 99515846 1001 86380 86390 1
516452 99516452 1001 86380 86390 1
516505 99516505 1001 86380 86390 1
515921 99515921 1001 86380 86390 1
516065 99516065 1001 86380 86390 1
516002 99516002 1001 86380 86390 1
515913 99515913 1001 86380 86390 1
516561 99516561 1001 86380 86390 1
516539 99516539 1001 86380 86390 1
516591 99516591 1001 86380 86390 1
516630 99516630 1001 86380 86390 1
516708 99516708 1001 86380 86390 1
517224 99517224 1001 86380 86390 1
517314 99517314 1001 86380 86390 1
516992 99516992 1001 86380 86390 1
517072 99517072 1001 86380 86390 1
516944 99516944 1001 86380 86390 1
516744 99516744 1001 86380 86390 1
516796 99516796 1001 86380 86390 1
516918 99516918 1001 86380 86390 1
517437 99517437 1001 86380 86390 1
517529 99517529 1001 86380 86390 1
517532 99517532 1001 86380 86390 1
517340 99517340 1001 86380 86390 1
517435 99517435 1001 86380 86390 1
518013 99518013 1001 86380 86390 1
518110 99518110 1001 86380 86390 1
517905 99517905 1001 86380 86390 1
517764 99517764 1001 86380 86390 1
517571 99517571 1001 86380 86390 1
517574 99517574 1001 86380 86390 1
517615 99517615 1001 86380 86390 1
517550 99517550 1001 86380 86390 1
517590 99517590 1001 86380 86390 1
518192 99518192 1001 86380 86390 1
518231 99518231 1001 86380 86390 1
518776 99518776 1001 86380 86390 1
518622 99518622 1001 86380 86390 1
518550 99518550 1001 86380 86390 1
518448 99518448 1001 86380 86390 1
518387 99518387 1001 86380 86390 1
518557 99518557 1001 86380 86390 1
518561 99518561 1001 86380 86390 1
519154 99519154 1001 86380 86390 1
519026 99519026 1001 86380 86390 1
519009 99519009 1001 86380 86390 1
519646 99519646 1001 86380 86390 1
519499 99519499 1001 86380 86390 1
519410 99519410 1001 86380 86390 1
519502 99519502 1001 86380 86390 1
519291 99519291 1001 86380 86390 1
519397 99519397 1001 86380 86390 1
519218 99519218 1001 86380 86390 1
519994 99519994 1001 86380 86390 1
519995 99519995 1001 86380 86390 1
519846 99519846 1001 86380 86390 1
519859 99519859 1001 86380 86390 1
520473 99520473 1001 86380 86390 1
520520 99520520 1001 86380 86390 1
520387 99520387 1001 86380 86390 1
520300 99520300 1001 86380 86390 1
520058 99520058 1001 86380 86390 1
520215 99520215 1001 86380 86390 1
520104 99520104 1001 86380 86390 1
520148 99520148 1001 86380 86390 1
520734 99520734 1001 86380 86390 1
520697 99520697 1001 86380 86390 1
520686 99520686 1001 86380 86390 1
520791 99520791 1001 86380 86390 1
521417 99521417 1001 86380 86390 1
521435 99521435 1001 86380 86390 1
521410 99521410 1001 86380 86390 1
521334 99521334 1001 86380 86390 1
521425 99521425 1001 86380 86390 1
521273 99521273 1001 86380 86390 1
521350 99521350 1001 86380 86390 1
521134 99521134 1001 86380 86390 1
521199 99521199 1001 86380 86390 1
521137 99521137 1001 86380 86390 1
521195 99521195 1001 86380 86390 1
521009 99521009 1001 86380 86390 1
521608 99521608 1001 86380 86390 1
521486 99521486 1001 86380 86390 1
522114 99522114 1001 86380 86390 1
522035 99522035 1001 86380 86390 1
521947 99521947 1001 86380 86390 1
522002 99522002 1001 86380 86390 1
521929 99521929 1001 86380 86390 1
521736 99521736 1001 86380 86390 1
521799 99521799 1001 86380 86390 1
522333 99522333 1001 86380 86390 1
522361 99522361 1001 86380 86390 1
522403 99522403 1001 86380 86390 1
522327 99522327 1001 86380 86390 1
522315 99522315 1001 86380 86390 1
523009 99523009 1001 86380 86390 1
522852 99522852 1001 86380 86390 1
522818 99522818 1001 86380 86390 1
522896 99522896 1001 86380 86390 1
522807 99522807 1001 86380 86390 1
522783 99522783 1001 86380 86390 1
522653 99522653 1001 86380 86390 1
522577 99522577 1001 86380 86390 1
522646 99522646 1001 86380 86390 1
522583 99522583 1001 86380 86390 1
522678 99522678 1001 86380 86390 1
523277 99523277 1001 86380 86390 1
523885 99523885 1001 86380 86390 1
523800 99523800 1001 86380 86390 1
523840 99523840 1001 86380 86390 1
523789 99523789 1001 86380 86390 1
523536 99523536 1001 86380 86390 1
523666 99523666 1001 86380 86390 1
523721 99523721 1001 86380 86390 1
523696 99523696 1001 86380 86390 1
523542 99523542 1001 86380 86390 1
523698 99523698 1001 86380 86390 1
523543 99523543 1001 86380 86390 1
523583 99523583 1001 86380 86390 1
523544 99523544 1001 86380 86390 1
523505 99523505 1001 86380 86390 1
523463 99523463 1001 86380 86390 1
524080 99524080 1001 86380 86390 1
523966 99523966 1001 86380 86390 1
524426 99524426 1001 86380 86390 1
524440 99524440 1001 86380 86390 1
524544 99524544 1001 86380 86390 1
524562 99524562 1001 86380 86390 1
524563 99524563 1001 86380 86390 1
524447 99524447 1001 86380 86390 1
524237 99524237 1001 86380 86390 1
524878 99524878 1001 86380 86390 1
525395 99525395 1001 86380 86390 1
525189 99525189 1001 86380 86390 1
525375 99525375 1001 86380 86390 1
525311 99525311 1001 86380 86390 1
525151 99525151 1001 86380 86390 1
525052 99525052 1001 86380 86390 1
525131 99525131 1001 86380 86390 1
525686 99525686 1001 86380 86390 1
525636 99525636 1001 86380 86390 1
525640 99525640 1001 86380 86390 1
525757 99525757 1001 86380 86390 1
525617 99525617 1001 86380 86390 1
525656 99525656 1001 86380 86390 1
526310 99526310 1001 86380 86390 1
526156 99526156 1001 86380 86390 1
526187 99526187 1001 86380 86390 1
526033 99526033 1001 86380 86390 1
525868 99525868 1001 86380 86390 1
525909 99525909 1001 86380 86390 1
525847 99525847 1001 86380 86390 1
525953 99525953 1001 86380 86390 1
526007 99526007 1001 86380 86390 1
526498 99526498 1001 86380 86390 1
526581 99526581 1001 86380 86390 1
526454 99526454 1001 86380 86390 1
527129 99527129 1001 86380 86390 1
527155 99527155 1001 86380 86390 1
526839 99526839 1001 86380 86390 1
526874 99526874 1001 86380 86390 1
526964 99526964 1001 86380 86390 1
526836 99526836 1001 86380 86390 1
526634 99526634 1001 86380 86390 1
527292 99527292 1001 86380 86390 1
527399 99527399 1001 86380 86390 1
528072 99528072 1001 86380 86390 1
527900 99527900 1001 86380 86390 1
527892 99527892 1001 86380 86390 1
528064 99528064 1001 86380 86390 1
527779 99527779 1001 86380 86390 1
527728 99527728 1001 86380 86390 1
527690 99527690 1001 86380 86390 1
527781 99527781 1001 86380 86390 1
527474 99527474 1001 86380 86390 1
527541 99527541 1001 86380 86390 1
527569 99527569 1001 86380 86390 1
528176 99528176 1001 86380 86390 1
528190 99528190 1001 86380 86390 1
528100 99528100 1001 86380 86390 1
528249 99528249 1001 86380 86390 1
528773 99528773 1001 86380 86390 1
528751 99528751 1001 86380 86390 1
528703 99528703 1001 86380 86390 1
528746 99528746 1001 86380 86390 1
528503 99528503 1001 86380 86390 1
528621 99528621 1001 86380 86390 1
528531 99528531 1001 86380 86390 1
528687 99528687 1001 86380 86390 1
528533 99528533 1001 86380 86390 1
528465 99528465 1001 86380 86390 1
528330 99528330 1001 86380 86390 1
528344 99528344 1001 86380 86390 1
528950 99528950 1001 86380 86390 1
529593 99529593 1001 86380 86390 1
529609 99529609 1001 86380 86390 1
529611 99529611 1001 86380 86390 1
529485 99529485 1001 86380 86390 1
529468 99529468 1001 86380 86390 1
529417 99529417 1001 86380 86390 1
529521 99529521 1001 86380 86390 1
529136 99529136 1001 86380 86390 1
529292 99529292 1001 86380 86390 1
529269 99529269 1001 86380 86390 1
529155 99529155 1001 86380 86390 1
529272 99529272 1001 86380 86390 1
529821 99529821 1001 86380 86390 1
529822 99529822 1001 86380 86390 1
529786 99529786 1001 86380 86390 1
529930 99529930 1001 86380 86390 1
530365 99530365 1001 86380 86390 1
530405 99530405 1001 86380 86390 1
530457 99530457 1001 86380 86390 1
530421 99530421 1001 86380 86390 1
530461 99530461 1001 86380 86390 1
530251 99530251 1001 86380 86390 1
530317 99530317 1001 86380 86390 1
530331 99530331 1001 86380 86390 1
530295 99530295 1001 86380 86390 1
530244 99530244 1001 86380 86390 1
529972 99529972 1001 86380 86390 1
530026 99530026 1001 86380 86390 1
529938 99529938 1001 86380 86390 1
529969 99529969 1001 86380 86390 1
530645 99530645 1001 86380 86390 1
530598 99530598 1001 86380 86390 1
530716 99530716 1001 86380 86390 1
530576 99530576 1001 86380 86390 1
531226 99531226 1001 86380 86390 1
531208 99531208 1001 86380 86390 1
531071 99531071 1001 86380 86390 1
531136 99531136 1001 86380 86390 1
531010 99531010 1001 86380 86390 1
531090 99531090 1001 86380 86390 1
531147 99531147 1001 86380 86390 1
530801 99530801 1001 86380 86390 1
531520 99531520 1001 86380 86390 1
531460 99531460 1001 86380 86390 1
531409 99531409 1001 86380 86390 1
532013 99532013 1001 86380 86390 1
532101 99532101 1001 86380 86390 1
532166 99532166 1001 86380 86390 1
532037 99532037 1001 86380 86390 1
531898 99531898 1001 86380 86390 1
531799 99531799 1001 86380 86390 1
531955 99531955 1001 86380 86390 1
531946 99531946 1001 86380 86390 1
531768 99531768 1001 86380 86390 1
531747 99531747 1001 86380 86390 1
531661 99531661 1001 86380 86390 1
532255 99532255 1001 86380 86390 1
532384 99532384 1001 86380 86390 1
532295 99532295 1001 86380 86390 1
532248 99532248 1001 86380 86390 1
532352 99532352 1001 86380 86390 1
532263 99532263 1001 86380 86390 1
532983 99532983 1001 86380 86390 1
532959 99532959 1001 86380 86390 1
532922 99532922 1001 86380 86390 1
532737 99532737 1001 86380 86390 1
532773 99532773 1001 86380 86390 1
532520 99532520 1001 86380 86390 1
533068 99533068 1001 86380 86390 1
533217 99533217 1001 86380 86390 1
533050 99533050 1001 86380 86390 1
533208 99533208 1001 86380 86390 1
533145 99533145 1001 86380 86390 1
533836 99533836 1001 86380 86390 1
533551 99533551 1001 86380 86390 1
533619 99533619 1001 86380 86390 1
533396 99533396 1001 86380 86390 1
533976 99533976 1001 86380 86390 1
534048 99534048 1001 86380 86390 1
533880 99533880 1001 86380 86390 1
534530 99534530 1001 86380 86390 1
534486 99534486 1001 86380 86390 1
534592 99534592 1001 86380 86390 1
534389 99534389 1001 86380 86390 1
534417 99534417 1001 86380 86390 1
534430 99534430 1001 86380 86390 1
534320 99534320 1001 86380 86390 1
534360 99534360 1001 86380 86390 1
534412 99534412 1001 86380 86390 1
534260 99534260 1001 86380 86390 1
534236 99534236 1001 86380 86390 1
534213 99534213 1001 86380 86390 1
534188 99534188 1001 86380 86390 1
534762 99534762 1001 86380 86390 1
534871 99534871 1001 86380 86390 1
534782 99534782 1001 86380 86390 1
535369 99535369 1001 86380 86390 1
535461 99535461 1001 86380 86390 1
535423 99535423 1001 86380 86390 1
535322 99535322 1001 86380 86390 1
535468 99535468 1001 86380 86390 1
535500 99535500 1001 86380 86390 1
535381 99535381 1001 86380 86390 1
535259 99535259 1001 86380 86390 1
535073 99535073 1001 86380 86390 1
535051 99535051 1001 86380 86390 1
535078 99535078 1001 86380 86390 1
535637 99535637 1001 86380 86390 1
535535 99535535 1001 86380 86390 1
535706 99535706 1001 86380 86390 1
535642 99535642 1001 86380 86390 1
535514 99535514 1001 86380 86390 1
535711 99535711 1001 86380 86390 1
535661 99535661 1001 86380 86390 1
536146 99536146 1001 86380 86390 1
536211 99536211 1001 86380 86390 1
536252 99536252 1001 86380 86390 1
536316 99536316 1001 86380 86390 1
536168 99536168 1001 86380 86390 1
536207 99536207 1001 86380 86390 1
536233 99536233 1001 86380 86390 1
535981 99535981 1001 86380 86390 1
536468 99536468 1001 86380 86390 1
536433 99536433 1001 86380 86390 1
537023 99537023 1001 86380 86390 1
537038 99537038 1001 86380 86390 1
537153 99537153 1001 86380 86390 1
536944 99536944 1001 86380 86390 1
536909 99536909 1001 86380 86390 1
536756 99536756 1001 86380 86390 1
536809 99536809 1001 86380 86390 1
536849 99536849 1001 86380 86390 1
536798 99536798 1001 86380 86390 1
536876 99536876 1001 86380 86390 1
536738 99536738 1001 86380 86390 1
536650 99536650 1001 86380 86390 1
536574 99536574 1001 86380 86390 1
536734 99536734 1001 86380 86390 1
536606 99536606 1001 86380 86390 1
537178 99537178 1001 86380 86390 1
537181 99537181 1001 86380 86390 1
537236 99537236 1001 86380 86390 1
537275 99537275 1001 86380 86390 1
537856 99537856 1001 86380 86390 1
537590 99537590 1001 86380 86390 1
537528 99537528 1001 86380 86390 1
537530 99537530 1001 86380 86390 1
537480 99537480 1001 86380 86390 1
537379 99537379 1001 86380 86390 1
538157 99538157 1001 86380 86390 1
538660 99538660 1001 86380 86390 1
538714 99538714 1001 86380 86390 1
538614 99538614 1001 86380 86390 1
538743 99538743 1001 86380 86390 1
538756 99538756 1001 86380 86390 1
538771 99538771 1001 86380 86390 1
538409 99538409 1001 86380 86390 1
538263 99538263 1001 86380 86390 1
538289 99538289 1001 86380 86390 1
538332 99538332 1001 86380 86390 1
538894 99538894 1001 86380 86390 1
538965 99538965 1001 86380 86390 1
539514 99539514 1001 86380 86390 1
539540 99539540 1001 86380 86390 1
539531 99539531 1001 86380 86390 1
539324 99539324 1001 86380 86390 1
539429 99539429 1001 86380 86390 1
539275 99539275 1001 86380 86390 1
539163 99539163 1001 86380 86390 1
539125 99539125 1001 86380 86390 1
539128 99539128 1001 86380 86390 1
539149 99539149 1001 86380 86390 1
539691 99539691 1001 86380 86390 1
539782 99539782 1001 86380 86390 1
539654 99539654 1001 86380 86390 1
539733 99539733 1001 86380 86390 1
539754 99539754 1001 86380 86390 1
540340 99540340 1001 86380 86390 1
540405 99540405 1001 86380 86390 1
540276 99540276 1001 86380 86390 1
540420 99540420 1001 86380 86390 1
540422 99540422 1001 86380 86390 1
540398 99540398 1001 86380 86390 1
540349 99540349 1001 86380 86390 1
540085 99540085 1001 86380 86390 1
540100 99540100 1001 86380 86390 1
540079 99540079 1001 86380 86390 1
539953 99539953 1001 86380 86390 1
539850 99539850 1001 86380 86390 1
539905 99539905 1001 86380 86390 1
539936 99539936 1001 86380 86390 1
539858 99539858 1001 86380 86390 1
540500 99540500 1001 86380 86390 1
540629 99540629 1001 86380 86390 1
541227 99541227 1001 86380 86390 1
540934 99540934 1001 86380 86390 1
541019 99541019 1001 86380 86390 1
541087 99541087 1001 86380 86390 1
540867 99540867 1001 86380 86390 1
540767 99540767 1001 86380 86390 1
540746 99540746 1001 86380 86390 1
540840 99540840 1001 86380 86390 1
541434 99541434 1001 86380 86390 1
541430 99541430 1001 86380 86390 1
541978 99541978 1001 86380 86390 1
542022 99542022 1001 86380 86390 1
542074 99542074 1001 86380 86390 1
541864 99541864 1001 86380 86390 1
541890 99541890 1001 86380 86390 1
541905 99541905 1001 86380 86390 1
541727 99541727 1001 86380 86390 1
541622 99541622 1001 86380 86390 1
541690 99541690 1001 86380 86390 1
542194 99542194 1001 86380 86390 1
542197 99542197 1001 86380 86390 1
542263 99542263 1001 86380 86390 1
542219 99542219 1001 86380 86390 1
542909 99542909 1001 86380 86390 1
542784 99542784 1001 86380 86390 1
542786 99542786 1001 86380 86390 1
542904 99542904 1001 86380 86390 1
542855 99542855 1001 86380 86390 1
542623 99542623 1001 86380 86390 1
542437 99542437 1001 86380 86390 1
543087 99543087 1001 86380 86390 1
543041 99543041 1001 86380 86390 1
543054 99543054 1001 86380 86390 1
543106 99543106 1001 86380 86390 1
543083 99543083 1001 86380 86390 1
543032 99543032 1001 86380 86390 1
543689 99543689 1001 86380 86390 1
543758 99543758 1001 86380 86390 1
543767 99543767 1001 86380 86390 1
543412 99543412 1001 86380 86390 1
543439 99543439 1001 86380 86390 1
543504 99543504 1001 86380 86390 1
543466 99543466 1001 86380 86390 1
543531 99543531 1001 86380 86390 1
543507 99543507 1001 86380 86390 1
543391 99543391 1001 86380 86390 1
543457 99543457 1001 86380 86390 1
543445 99543445 1001 86380 86390 1
543370 99543370 1001 86380 86390 1
543241 99543241 1001 86380 86390 1
543358 99543358 1001 86380 86390 1
543337 99543337 1001 86380 86390 1
543958 99543958 1001 86380 86390 1
543909 99543909 1001 86380 86390 1
544497 99544497 1001 86380 86390 1
544564 99544564 1001 86380 86390 1
544513 99544513 1001 86380 86390 1
544576 99544576 1001 86380 86390 1
544452 99544452 1001 86380 86390 1
544530 99544530 1001 86380 86390 1
544588 99544588 1001 86380 86390 1
544033 99544033 1001 86380 86390 1
544091 99544091 1001 86380 86390 1
544738 99544738 1001 86380 86390 1
544661 99544661 1001 86380 86390 1
544633 99544633 1001 86380 86390 1
401984 881 1001 47460 67319 1
514737 697 1002 63879 68785 1
400378 99400378 1001 86380 86390 1
400453 99400453 1001 86380 86390 1
400842 99400842 1001 86380 86390 1
400910 99400910 1001 86380 86390 1
400860 99400860 1001 86380 86390 1
401229 99401229 1001 86380 86390 1
401556 99401556 1001 86380 86390 1
401585 99401585 1001 86380 86390 1
401567 99401567 1001 86380 86390 1
401796 99401796 1001 86380 86390 1
401715 99401715 1001 86380 86390 1
402170 99402170 1001 86380 86390 1
402224 99402224 1001 86380 86390 1
402250 99402250 1001 86380 86390 1
402389 99402389 1001 86380 86390 1
402671 99402671 1001 86380 86390 1
402992 99402992 1001 86380 86390 1
403121 99403121 1001 86380 86390 1
403282 99403282 1001 86380 86390 1
403475 99403475 1001 86380 86390 1
403546 99403546 1001 86380 86390 1
403762 99403762 1001 86380 86390 1
403786 99403786 1001 86380 86390 1
403917 99403917 1001 86380 86390 1
404036 99404036 1001 86380 86390 1
404378 99404378 1001 86380 86390 1
404649 99404649 1001 86380 86390 1
405089 99405089 1001 86380 86390 1
405134 99405134 1001 86380 86390 1
405259 99405259 1001 86380 86390 1
405261 99405261 1001 86380 86390 1
405290 99405290 1001 86380 86390 1
405402 99405402 1001 86380 86390 1
405483 99405483 1001 86380 86390 1
405446 99405446 1001 86380 86390 1
405466 99405466 1001 86380 86390 1
405554 99405554 1001 86380 86390 1
405663 99405663 1001 86380 86390 1
405587 99405587 1001 86380 86390 1
405681 99405681 1001 86380 86390 1
405853 99405853 1001 86380 86390 1
405773 99405773 1001 86380 86390 1
405948 99405948 1001 86380 86390 1
406111 99406111 1001 86380 86390 1
406224 99406224 1001 86380 86390 1
406402 99406402 1001 86380 86390 1
406535 99406535 1001 86380 86390 1
406747 99406747 1001 86380 86390 1
406975 99406975 1001 86380 86390 1
406841 99406841 1001 86380 86390 1
407094 99407094 1001 86380 86390 1
407212 99407212 1001 86380 86390 1
407422 99407422 1001 86380 86390 1
407467 99407467 1001 86380 86390 1
407531 99407531 1001 86380 86390 1
407741 99407741 1001 86380 86390 1
407862 99407862 1001 86380 86390 1
407815 99407815 1001 86380 86390 1
407927 99407927 1001 86380 86390 1
407993 99407993 1001 86380 86390 1
408081 99408081 1001 86380 86390 1
408260 99408260 1001 86380 86390 1
408374 99408374 1001 86380 86390 1
408359 99408359 1001 86380 86390 1
408441 99408441 1001 86380 86390 1
408426 99408426 1001 86380 86390 1
408692 99408692 1001 86380 86390 1
408939 99408939 1001 86380 86390 1
409071 99409071 1001 86380 86390 1
409129 99409129 1001 86380 86390 1
409218 99409218 1001 86380 86390 1
409271 99409271 1001 86380 86390 1
409322 99409322 1001 86380 86390 1
409452 99409452 1001 86380 86390 1
409571 99409571 1001 86380 86390 1
409604 99409604 1001 86380 86390 1
409702 99409702 1001 86380 86390 1
409860 99409860 1001 86380 86390 1
410058 99410058 1001 86380 86390 1
410144 99410144 1001 86380 86390 1
410297 99410297 1001 86380 86390 1
410267 99410267 1001 86380 86390 1
410872 99410872 1001 86380 86390 1
410986 99410986 1001 86380 86390 1
411117 99411117 1001 86380 86390 1
411404 99411404 1001 86380 86390 1
411752 99411752 1001 86380 86390 1
411871 99411871 1001 86380 86390 1
412102 99412102 1001 86380 86390 1
412104 99412104 1001 86380 86390 1
412251 99412251 1001 86380 86390 1
412090 99412090 1001 86380 86390 1
413460 99413460 1001 86380 86390 1
413485 99413485 1001 86380 86390 1
413269 99413269 1001 86380 86390 1
412959 99412959 1001 86380 86390 1
413234 99413234 1001 86380 86390 1
413255 99413255 1001 86380 86390 1
412555 99412555 1001 86380 86390 1
412623 99412623 1001 86380 86390 1
412729 99412729 1001 86380 86390 1
412877 99412877 1001 86380 86390 1
412733 99412733 1001 86380 86390 1
412837 99412837 1001 86380 86390 1
413954 99413954 1001 86380 86390 1
413928 99413928 1001 86380 86390 1
413956 99413956 1001 86380 86390 1
413937 99413937 1001 86380 86390 1
413886 99413886 1001 86380 86390 1
415247 99415247 1001 86380 86390 1
415259 99415259 1001 86380 86390 1
415203 99415203 1001 86380 86390 1
414761 99414761 1001 86380 86390 1
414692 99414692 1001 86380 86390 1
414754 99414754 1001 86380 86390 1
414651 99414651 1001 86380 86390 1
414142 99414142 1001 86380 86390 1
414305 99414305 1001 86380 86390 1
415416 99415416 1001 86380 86390 1
415501 99415501 1001 86380 86390 1
415373 99415373 1001 86380 86390 1
415630 99415630 1001 86380 86390 1
416819 99416819 1001 86380 86390 1
416321 99416321 1001 86380 86390 1
416323 99416323 1001 86380 86390 1
416264 99416264 1001 86380 86390 1
416328 99416328 1001 86380 86390 1
416358 99416358 1001 86380 86390 1
416489 99416489 1001 86380 86390 1
416112 99416112 1001 86380 86390 1
416006 99416006 1001 86380 86390 1
415832 99415832 1001 86380 86390 1
416078 99416078 1001 86380 86390 1
417220 99417220 1001 86380 86390 1
417516 99417516 1001 86380 86390 1
417495 99417495 1001 86380 86390 1
417517 99417517 1001 86380 86390 1
418274 99418274 1001 86380 86390 1
418265 99418265 1001 86380 86390 1
417893 99417893 1001 86380 86390 1
417681 99417681 1001 86380 86390 1
417759 99417759 1001 86380 86390 1
417627 99417627 1001 86380 86390 1
419084 99419084 1001 86380 86390 1
419148 99419148 1001 86380 86390 1
418925 99418925 1001 86380 86390 1
420353 99420353 1001 86380 86390 1
420148 99420148 1001 86380 86390 1
420212 99420212 1001 86380 86390 1
420117 99420117 1001 86380 86390 1
419912 99419912 1001 86380 86390 1
420009 99420009 1001 86380 86390 1
419827 99419827 1001 86380 86390 1
419814 99419814 1001 86380 86390 1
419662 99419662 1001 86380 86390 1
419608 99419608 1001 86380 86390 1
420655 99420655 1001 86380 86390 1
420797 99420797 1001 86380 86390 1
420607 99420607 1001 86380 86390 1
421804 99421804 1001 86380 86390 1
421378 99421378 1001 86380 86390 1
421416 99421416 1001 86380 86390 1
421519 99421519 1001 86380 86390 1
421283 99421283 1001 86380 86390 1
421658 99421658 1001 86380 86390 1
421222 99421222 1001 86380 86390 1
422146 99422146 1001 86380 86390 1
422121 99422121 1001 86380 86390 1
422292 99422292 1001 86380 86390 1
422270 99422270 1001 86380 86390 1
423413 99423413 1001 86380 86390 1
423344 99423344 1001 86380 86390 1
422963 99422963 1001 86380 86390 1
423136 99423136 1001 86380 86390 1
423080 99423080 1001 86380 86390 1
423188 99423188 1001 86380 86390 1
422590 99422590 1001 86380 86390 1
422768 99422768 1001 86380 86390 1
423836 99423836 1001 86380 86390 1
424108 99424108 1001 86380 86390 1
425248 99425248 1001 86380 86390 1
425279 99425279 1001 86380 86390 1
425111 99425111 1001 86380 86390 1
425185 99425185 1001 86380 86390 1
425005 99425005 1001 86380 86390 1
424740 99424740 1001 86380 86390 1
424450 99424450 1001 86380 86390 1
425639 99425639 1001 86380 86390 1
425421 99425421 1001 86380 86390 1
426744 99426744 1001 86380 86390 1
426848 99426848 1001 86380 86390 1
426752 99426752 1001 86380 86390 1
427069 99427069 1001 86380 86390 1
426888 99426888 1001 86380 86390 1
427086 99427086 1001 86380 86390 1
426597 99426597 1001 86380 86390 1
426457 99426457 1001 86380 86390 1
426506 99426506 1001 86380 86390 1
425957 99425957 1001 86380 86390 1
426253 99426253 1001 86380 86390 1
425975 99425975 1001 86380 86390 1
426029 99426029 1001 86380 86390 1
426150 99426150 1001 86380 86390 1
427401 99427401 1001 86380 86390 1
427410 99427410 1001 86380 86390 1
428440 99428440 1001 86380 86390 1
428591 99428591 1001 86380 86390 1
428593 99428593 1001 86380 86390 1
428260 99428260 1001 86380 86390 1
428202 99428202 1001 86380 86390 1
427606 99427606 1001 86380 86390 1
427746 99427746 1001 86380 86390 1
427799 99427799 1001 86380 86390 1
427770 99427770 1001 86380 86390 1
429066 99429066 1001 86380 86390 1
429152 99429152 1001 86380 86390 1
428791 99428791 1001 86380 86390 1
429036 99429036 1001 86380 86390 1
430298 99430298 1001 86380 86390 1
430044 99430044 1001 86380 86390 1
430001 99430001 1001 86380 86390 1
429656 99429656 1001 86380 86390 1
429738 99429738 1001 86380 86390 1
429576 99429576 1001 86380 86390 1
429726 99429726 1001 86380 86390 1
429871 99429871 1001 86380 86390 1
429334 99429334 1001 86380 86390 1
429290 99429290 1001 86380 86390 1
430495 99430495 1001 86380 86390 1
431795 99431795 1001 86380 86390 1
431996 99431996 1001 86380 86390 1
431503 99431503 1001 86380 86390 1
431263 99431263 1001 86380 86390 1
431640 99431640 1001 86380 86390 1
431600 99431600 1001 86380 86390 1
432120 99432120 1001 86380 86390 1
432245 99432245 1001 86380 86390 1
432066 99432066 1001 86380 86390 1
433638 99433638 1001 86380 86390 1
433396 99433396 1001 86380 86390 1
433647 99433647 1001 86380 86390 1
432894 99432894 1001 86380 86390 1
433810 99433810 1001 86380 86390 1
433957 99433957 1001 86380 86390 1
435008 99435008 1001 86380 86390 1
435390 99435390 1001 86380 86390 1
435205 99435205 1001 86380 86390 1
434951 99434951 1001 86380 86390 1
434609 99434609 1001 86380 86390 1
434694 99434694 1001 86380 86390 1
434774 99434774 1001 86380 86390 1
434867 99434867 1001 86380 86390 1
434564 99434564 1001 86380 86390 1
434567 99434567 1001 86380 86390 1
434266 99434266 1001 86380 86390 1
434386 99434386 1001 86380 86390 1
434149 99434149 1001 86380 86390 1
434337 99434337 1001 86380 86390 1
435688 99435688 1001 86380 86390 1
435694 99435694 1001 86380 86390 1
435695 99435695 1001 86380 86390 1
437054 99437054 1001 86380 86390 1
436566 99436566 1001 86380 86390 1
436646 99436646 1001 86380 86390 1
435902 99435902 1001 86380 86390 1
436270 99436270 1001 86380 86390 1
436026 99436026 1001 86380 86390 1
300042 99300042 1001 86380 86390 1
300085 99300085 1001 86380 86390 1
437224 99437224 1001 86380 86390 1
300667 99300667 1001 86380 86390 1
300695 99300695 1001 86380 86390 1
300557 99300557 1001 86380 86390 1
300545 99300545 1001 86380 86390 1
300433 99300433 1001 86380 86390 1
300395 99300395 1001 86380 86390 1
300319 99300319 1001 86380 86390 1
300332 99300332 1001 86380 86390 1
300439 99300439 1001 86380 86390 1
300337 99300337 1001 86380 86390 1
300458 99300458 1001 86380 86390 1
300200 99300200 1001 86380 86390 1
300144 99300144 1001 86380 86390 1
300223 99300223 1001 86380 86390 1
300730 99300730 1001 86380 86390 1
300760 99300760 1001 86380 86390 1
300877 99300877 1001 86380 86390 1
300929 99300929 1001 86380 86390 1
300735 99300735 1001 86380 86390 1
300892 99300892 1001 86380 86390 1
300918 99300918 1001 86380 86390 1
300854 99300854 1001 86380 86390 1
301413 99301413 1001 86380 86390 1
301426 99301426 1001 86380 86390 1
301428 99301428 1001 86380 86390 1
301457 99301457 1001 86380 86390 1
301277 99301277 1001 86380 86390 1
301343 99301343 1001 86380 86390 1
301283 99301283 1001 86380 86390 1
301153 99301153 1001 86380 86390 1
301094 99301094 1001 86380 86390 1
301073 99301073 1001 86380 86390 1
301697 99301697 1001 86380 86390 1
301612 99301612 1001 86380 86390 1
302331 99302331 1001 86380 86390 1
302282 99302282 1001 86380 86390 1
302371 99302371 1001 86380 86390 1
302224 99302224 1001 86380 86390 1
302143 99302143 1001 86380 86390 1
302003 99302003 1001 86380 86390 1
302030 99302030 1001 86380 86390 1
301890 99301890 1001 86380 86390 1
301765 99301765 1001 86380 86390 1
301883 99301883 1001 86380 86390 1
302392 99302392 1001 86380 86390 1
302526 99302526 1001 86380 86390 1
302478 99302478 1001 86380 86390 1
302530 99302530 1001 86380 86390 1
302569 99302569 1001 86380 86390 1
303005 99303005 1001 86380 86390 1
303126 99303126 1001 86380 86390 1
303128 99303128 1001 86380 86390 1
303154 99303154 1001 86380 86390 1
303078 99303078 1001 86380 86390 1
303002 99303002 1001 86380 86390 1
302843 99302843 1001 86380 86390 1
302856 99302856 1001 86380 86390 1
302619 99302619 1001 86380 86390 1
302673 99302673 1001 86380 86390 1
302725 99302725 1001 86380 86390 1
303244 99303244 1001 86380 86390 1
303259 99303259 1001 86380 86390 1
303235 99303235 1001 86380 86390 1
303288 99303288 1001 86380 86390 1
303406 99303406 1001 86380 86390 1
303293 99303293 1001 86380 86390 1
304006 99304006 1001 86380 86390 1
303964 99303964 1001 86380 86390 1
303816 99303816 1001 86380 86390 1
303765 99303765 1001 86380 86390 1
303740 99303740 1001 86380 86390 1
303677 99303677 1001 86380 86390 1
303692 99303692 1001 86380 86390 1
303733 99303733 1001 86380 86390 1
303658 99303658 1001 86380 86390 1
303787 99303787 1001 86380 86390 1
303520 99303520 1001 86380 86390 1
303551 99303551 1001 86380 86390 1
304043 99304043 1001 86380 86390 1
304073 99304073 1001 86380 86390 1
304169 99304169 1001 86380 86390 1
304234 99304234 1001 86380 86390 1
304170 99304170 1001 86380 86390 1
304119 99304119 1001 86380 86390 1
304171 99304171 1001 86380 86390 1
304068 99304068 1001 86380 86390 1
304669 99304669 1001 86380 86390 1
304791 99304791 1001 86380 86390 1
304551 99304551 1001 86380 86390 1
304501 99304501 1001 86380 86390 1
304593 99304593 1001 86380 86390 1
304291 99304291 1001 86380 86390 1
304253 99304253 1001 86380 86390 1
304269 99304269 1001 86380 86390 1
304284 99304284 1001 86380 86390 1
304364 99304364 1001 86380 86390 1
304393 99304393 1001 86380 86390 1
304239 99304239 1001 86380 86390 1
304926 99304926 1001 86380 86390 1
305046 99305046 1001 86380 86390 1
305047 99305047 1001 86380 86390 1
305505 99305505 1001 86380 86390 1
305583 99305583 1001 86380 86390 1
305656 99305656 1001 86380 86390 1
305638 99305638 1001 86380 86390 1
305485 99305485 1001 86380 86390 1
305588 99305588 1001 86380 86390 1
305430 99305430 1001 86380 86390 1
305327 99305327 1001 86380 86390 1
305434 99305434 1001 86380 86390 1
305296 99305296 1001 86380 86390 1
305067 99305067 1001 86380 86390 1
305264 99305264 1001 86380 86390 1
305227 99305227 1001 86380 86390 1
305270 99305270 1001 86380 86390 1
500182 99500182 1001 86380 86390 1
500184 99500184 1001 86380 86390 1
500008 99500008 1001 86380 86390 1
500812 99500812 1001 86380 86390 1
500666 99500666 1001 86380 86390 1
500731 99500731 1001 86380 86390 1
500455 99500455 1001 86380 86390 1
500560 99500560 1001 86380 86390 1
500324 99500324 1001 86380 86390 1
500293 99500293 1001 86380 86390 1
500294 99500294 1001 86380 86390 1
500879 99500879 1001 86380 86390 1
500829 99500829 1001 86380 86390 1
500908 99500908 1001 86380 86390 1
500898 99500898 1001 86380 86390 1
501525 99501525 1001 86380 86390 1
501594 99501594 1001 86380 86390 1
501492 99501492 1001 86380 86390 1
501584 99501584 1001 86380 86390 1
501522 99501522 1001 86380 86390 1
501283 99501283 1001 86380 86390 1
501388 99501388 1001 86380 86390 1
501285 99501285 1001 86380 86390 1
501363 99501363 1001 86380 86390 1
501097 99501097 1001 86380 86390 1
501114 99501114 1001 86380 86390 1
501180 99501180 1001 86380 86390 1
501220 99501220 1001 86380 86390 1
501081 99501081 1001 86380 86390 1
501134 99501134 1001 86380 86390 1
501810 99501810 1001 86380 86390 1
502355 99502355 1001 86380 86390 1
502394 99502394 1001 86380 86390 1
502372 99502372 1001 86380 86390 1
502387 99502387 1001 86380 86390 1
502159 99502159 1001 86380 86390 1
501969 99501969 1001 86380 86390 1
503190 99503190 1001 86380 86390 1
503167 99503167 1001 86380 86390 1
503222 99503222 1001 86380 86390 1
503087 99503087 1001 86380 86390 1
503027 99503027 1001 86380 86390 1
503046 99503046 1001 86380 86390 1
502803 99502803 1001 86380 86390 1
502829 99502829 1001 86380 86390 1
502769 99502769 1001 86380 86390 1
503496 99503496 1001 86380 86390 1
503993 99503993 1001 86380 86390 1
503996 99503996 1001 86380 86390 1
503861 99503861 1001 86380 86390 1
503901 99503901 1001 86380 86390 1
503777 99503777 1001 86380 86390 1
503575 99503575 1001 86380 86390 1
503651 99503651 1001 86380 86390 1
503664 99503664 1001 86380 86390 1
503677 99503677 1001 86380 86390 1
504224 99504224 1001 86380 86390 1
504121 99504121 1001 86380 86390 1
504269 99504269 1001 86380 86390 1
504257 99504257 1001 86380 86390 1
504744 99504744 1001 86380 86390 1
504900 99504900 1001 86380 86390 1
504815 99504815 1001 86380 86390 1
504564 99504564 1001 86380 86390 1
504543 99504543 1001 86380 86390 1
504506 99504506 1001 86380 86390 1
504394 99504394 1001 86380 86390 1
504385 99504385 1001 86380 86390 1
504532 99504532 1001 86380 86390 1
505035 99505035 1001 86380 86390 1
505102 99505102 1001 86380 86390 1
505115 99505115 1001 86380 86390 1
505629 99505629 1001 86380 86390 1
505613 99505613 1001 86380 86390 1
505639 99505639 1001 86380 86390 1
505763 99505763 1001 86380 86390 1
505653 99505653 1001 86380 86390 1
505502 99505502 1001 86380 86390 1
505481 99505481 1001 86380 86390 1
506411 99506411 1001 86380 86390 1
506451 99506451 1001 86380 86390 1
506532 99506532 1001 86380 86390 1
506366 99506366 1001 86380 86390 1
506289 99506289 1001 86380 86390 1
506238 99506238 1001 86380 86390 1
506286 99506286 1001 86380 86390 1
506136 99506136 1001 86380 86390 1
506061 99506061 1001 86380 86390 1
506062 99506062 1001 86380 86390 1
506114 99506114 1001 86380 86390 1
506777 99506777 1001 86380 86390 1
506661 99506661 1001 86380 86390 1
506755 99506755 1001 86380 86390 1
506641 99506641 1001 86380 86390 1
506618 99506618 1001 86380 86390 1
507312 99507312 1001 86380 86390 1
507225 99507225 1001 86380 86390 1
507413 99507413 1001 86380 86390 1
507197 99507197 1001 86380 86390 1
507188 99507188 1001 86380 86390 1
506851 99506851 1001 86380 86390 1
507491 99507491 1001 86380 86390 1
507519 99507519 1001 86380 86390 1
507469 99507469 1001 86380 86390 1
508105 99508105 1001 86380 86390 1
508197 99508197 1001 86380 86390 1
508034 99508034 1001 86380 86390 1
507905 99507905 1001 86380 86390 1
507880 99507880 1001 86380 86390 1
507999 99507999 1001 86380 86390 1
507667 99507667 1001 86380 86390 1
507786 99507786 1001 86380 86390 1
507738 99507738 1001 86380 86390 1
508361 99508361 1001 86380 86390 1
509074 99509074 1001 86380 86390 1
508910 99508910 1001 86380 86390 1
509045 99509045 1001 86380 86390 1
509007 99509007 1001 86380 86390 1
508764 99508764 1001 86380 86390 1
508472 99508472 1001 86380 86390 1
509202 99509202 1001 86380 86390 1
509143 99509143 1001 86380 86390 1
509221 99509221 1001 86380 86390 1
509222 99509222 1001 86380 86390 1
509210 99509210 1001 86380 86390 1
509174 99509174 1001 86380 86390 1
509592 99509592 1001 86380 86390 1
509621 99509621 1001 86380 86390 1
509679 99509679 1001 86380 86390 1
509539 99509539 1001 86380 86390 1
509552 99509552 1001 86380 86390 1
509461 99509461 1001 86380 86390 1
509476 99509476 1001 86380 86390 1
510081 99510081 1001 86380 86390 1
509991 99509991 1001 86380 86390 1
510031 99510031 1001 86380 86390 1
510058 99510058 1001 86380 86390 1
510097 99510097 1001 86380 86390 1
509945 99509945 1001 86380 86390 1
509908 99509908 1001 86380 86390 1
510678 99510678 1001 86380 86390 1
510631 99510631 1001 86380 86390 1
510608 99510608 1001 86380 86390 1
510636 99510636 1001 86380 86390 1
510490 99510490 1001 86380 86390 1
510426 99510426 1001 86380 86390 1
510505 99510505 1001 86380 86390 1
510428 99510428 1001 86380 86390 1
510184 99510184 1001 86380 86390 1
510148 99510148 1001 86380 86390 1
510256 99510256 1001 86380 86390 1
510129 99510129 1001 86380 86390 1
510183 99510183 1001 86380 86390 1
510798 99510798 1001 86380 86390 1
510786 99510786 1001 86380 86390 1
510748 99510748 1001 86380 86390 1
510749 99510749 1001 86380 86390 1
511062 99511062 1001 86380 86390 1
510944 99510944 1001 86380 86390 1
511669 99511669 1001 86380 86390 1
511647 99511647 1001 86380 86390 1
511610 99511610 1001 86380 86390 1
511600 99511600 1001 86380 86390 1
511639 99511639 1001 86380 86390 1
512188 99512188 1001 86380 86390 1
512228 99512228 1001 86380 86390 1
512255 99512255 1001 86380 86390 1
512337 99512337 1001 86380 86390 1
512274 99512274 1001 86380 86390 1
512327 99512327 1001 86380 86390 1
511968 99511968 1001 86380 86390 1
512167 99512167 1001 86380 86390 1
512016 99512016 1001 86380 86390 1
512119 99512119 1001 86380 86390 1
512095 99512095 1001 86380 86390 1
512160 99512160 1001 86380 86390 1
511830 99511830 1001 86380 86390 1
511835 99511835 1001 86380 86390 1
512457 99512457 1001 86380 86390 1
512396 99512396 1001 86380 86390 1
513071 99513071 1001 86380 86390 1
513199 99513199 1001 86380 86390 1
512896 99512896 1001 86380 86390 1
512941 99512941 1001 86380 86390 1
512930 99512930 1001 86380 86390 1
512957 99512957 1001 86380 86390 1
512817 99512817 1001 86380 86390 1
512999 99512999 1001 86380 86390 1
512632 99512632 1001 86380 86390 1
512658 99512658 1001 86380 86390 1
512674 99512674 1001 86380 86390 1
513303 99513303 1001 86380 86390 1
513878 99513878 1001 86380 86390 1
513910 99513910 1001 86380 86390 1
513804 99513804 1001 86380 86390 1
513479 99513479 1001 86380 86390 1
513578 99513578 1001 86380 86390 1
514095 99514095 1001 86380 86390 1
514207 99514207 1001 86380 86390 1
514731 99514731 1001 86380 86390 1
514458 99514458 1001 86380 86390 1
514484 99514484 1001 86380 86390 1
514617 99514617 1001 86380 86390 1
514521 99514521 1001 86380 86390 1
514284 99514284 1001 86380 86390 1
514364 99514364 1001 86380 86390 1
514898 99514898 1001 86380 86390 1
515054 99515054 1001 86380 86390 1
514951 99514951 1001 86380 86390 1
514982 99514982 1001 86380 86390 1
515653 99515653 1001 86380 86390 1
515612 99515612 1001 86380 86390 1
515588 99515588 1001 86380 86390 1
515615 99515615 1001 86380 86390 1
515628 99515628 1001 86380 86390 1
515643 99515643 1001 86380 86390 1
515554 99515554 1001 86380 86390 1
515392 99515392 1001 86380 86390 1
515419 99515419 1001 86380 86390 1
515369 99515369 1001 86380 86390 1
515155 99515155 1001 86380 86390 1
515077 99515077 1001 86380 86390 1
515107 99515107 1001 86380 86390 1
515198 99515198 1001 86380 86390 1
515175 99515175 1001 86380 86390 1
515875 99515875 1001 86380 86390 1
516342 99516342 1001 86380 86390 1
516369 99516369 1001 86380 86390 1
516479 99516479 1001 86380 86390 1
516385 99516385 1001 86380 86390 1
516189 99516189 1001 86380 86390 1
516236 99516236 1001 86380 86390 1
516077 99516077 1001 86380 86390 1
516016 99516016 1001 86380 86390 1
516678 99516678 1001 86380 86390 1
516603 99516603 1001 86380 86390 1
517333 99517333 1001 86380 86390 1
517302 99517302 1001 86380 86390 1
517308 99517308 1001 86380 86390 1
517163 99517163 1001 86380 86390 1
517176 99517176 1001 86380 86390 1
517284 99517284 1001 86380 86390 1
517123 99517123 1001 86380 86390 1
516858 99516858 1001 86380 86390 1
516897 99516897 1001 86380 86390 1
516727 99516727 1001 86380 86390 1
517399 99517399 1001 86380 86390 1
517429 99517429 1001 86380 86390 1
517494 99517494 1001 86380 86390 1
517352 99517352 1001 86380 86390 1
517421 99517421 1001 86380 86390 1
517344 99517344 1001 86380 86390 1
518073 99518073 1001 86380 86390 1
518039 99518039 1001 86380 86390 1
518053 99518053 1001 86380 86390 1
517933 99517933 1001 86380 86390 1
517924 99517924 1001 86380 86390 1
517808 99517808 1001 86380 86390 1
517939 99517939 1001 86380 86390 1
517647 99517647 1001 86380 86390 1
517738 99517738 1001 86380 86390 1
517681 99517681 1001 86380 86390 1
518330 99518330 1001 86380 86390 1
518305 99518305 1001 86380 86390 1
518327 99518327 1001 86380 86390 1
518836 99518836 1001 86380 86390 1
518837 99518837 1001 86380 86390 1
518902 99518902 1001 86380 86390 1
518918 99518918 1001 86380 86390 1
518680 99518680 1001 86380 86390 1
518668 99518668 1001 86380 86390 1
518632 99518632 1001 86380 86390 1
518621 99518621 1001 86380 86390 1
518599 99518599 1001 86380 86390 1
518755 99518755 1001 86380 86390 1
518473 99518473 1001 86380 86390 1
518543 99518543 1001 86380 86390 1
519640 99519640 1001 86380 86390 1
519413 99519413 1001 86380 86390 1
519245 99519245 1001 86380 86390 1
519258 99519258 1001 86380 86390 1
519208 99519208 1001 86380 86390 1
519312 99519312 1001 86380 86390 1
520007 99520007 1001 86380 86390 1
519844 99519844 1001 86380 86390 1
520581 99520581 1001 86380 86390 1
520561 99520561 1001 86380 86390 1
520576 99520576 1001 86380 86390 1
520230 99520230 1001 86380 86390 1
520245 99520245 1001 86380 86390 1
520313 99520313 1001 86380 86390 1
520125 99520125 1001 86380 86390 1
520066 99520066 1001 86380 86390 1
520056 99520056 1001 86380 86390 1
520668 99520668 1001 86380 86390 1
520711 99520711 1001 86380 86390 1
520726 99520726 1001 86380 86390 1
521381 99521381 1001 86380 86390 1
521268 99521268 1001 86380 86390 1
521068 99521068 1001 86380 86390 1
521059 99521059 1001 86380 86390 1
521259 99521259 1001 86380 86390 1
520887 99520887 1001 86380 86390 1
521530 99521530 1001 86380 86390 1
521520 99521520 1001 86380 86390 1
521599 99521599 1001 86380 86390 1
521470 99521470 1001 86380 86390 1
522274 99522274 1001 86380 86390 1
521983 99521983 1001 86380 86390 1
522036 99522036 1001 86380 86390 1
521882 99521882 1001 86380 86390 1
521898 99521898 1001 86380 86390 1
521902 99521902 1001 86380 86390 1
521856 99521856 1001 86380 86390 1
521766 99521766 1001 86380 86390 1
521757 99521757 1001 86380 86390 1
521835 99521835 1001 86380 86390 1
521773 99521773 1001 86380 86390 1
521864 99521864 1001 86380 86390 1
522394 99522394 1001 86380 86390 1
522398 99522398 1001 86380 86390 1
523068 99523068 1001 86380 86390 1
523026 99523026 1001 86380 86390 1
522848 99522848 1001 86380 86390 1
522887 99522887 1001 86380 86390 1
522905 99522905 1001 86380 86390 1
522667 99522667 1001 86380 86390 1
522552 99522552 1001 86380 86390 1
522528 99522528 1001 86380 86390 1
522547 99522547 1001 86380 86390 1
523239 99523239 1001 86380 86390 1
523214 99523214 1001 86380 86390 1
523139 99523139 1001 86380 86390 1
523192 99523192 1001 86380 86390 1
523231 99523231 1001 86380 86390 1
523154 99523154 1001 86380 86390 1
523868 99523868 1001 86380 86390 1
523752 99523752 1001 86380 86390 1
523898 99523898 1001 86380 86390 1
523770 99523770 1001 86380 86390 1
523749 99523749 1001 86380 86390 1
523671 99523671 1001 86380 86390 1
524071 99524071 1001 86380 86390 1
524129 99524129 1001 86380 86390 1
523948 99523948 1001 86380 86390 1
523989 99523989 1001 86380 86390 1
524603 99524603 1001 86380 86390 1
524735 99524735 1001 86380 86390 1
524743 99524743 1001 86380 86390 1
524620 99524620 1001 86380 86390 1
524688 99524688 1001 86380 86390 1
524474 99524474 1001 86380 86390 1
524328 99524328 1001 86380 86390 1
524174 99524174 1001 86380 86390 1
524846 99524846 1001 86380 86390 1
524795 99524795 1001 86380 86390 1
524786 99524786 1001 86380 86390 1
524930 99524930 1001 86380 86390 1
524969 99524969 1001 86380 86390 1
525469 99525469 1001 86380 86390 1
525432 99525432 1001 86380 86390 1
525353 99525353 1001 86380 86390 1
525199 99525199 1001 86380 86390 1
525280 99525280 1001 86380 86390 1
525310 99525310 1001 86380 86390 1
525378 99525378 1001 86380 86390 1
525009 99525009 1001 86380 86390 1
525181 99525181 1001 86380 86390 1
525040 99525040 1001 86380 86390 1
526333 99526333 1001 86380 86390 1
526119 99526119 1001 86380 86390 1
526109 99526109 1001 86380 86390 1
526165 99526165 1001 86380 86390 1
525865 99525865 1001 86380 86390 1
526628 99526628 1001 86380 86390 1
526424 99526424 1001 86380 86390 1
526621 99526621 1001 86380 86390 1
527109 99527109 1001 86380 86390 1
527088 99527088 1001 86380 86390 1
527053 99527053 1001 86380 86390 1
527130 99527130 1001 86380 86390 1
526919 99526919 1001 86380 86390 1
526999 99526999 1001 86380 86390 1
526719 99526719 1001 86380 86390 1
526825 99526825 1001 86380 86390 1
526749 99526749 1001 86380 86390 1
526673 99526673 1001 86380 86390 1
526675 99526675 1001 86380 86390 1
526741 99526741 1001 86380 86390 1
526703 99526703 1001 86380 86390 1
526718 99526718 1001 86380 86390 1
527421 99527421 1001 86380 86390 1
527413 99527413 1001 86380 86390 1
528074 99528074 1001 86380 86390 1
527898 99527898 1001 86380 86390 1
527915 99527915 1001 86380 86390 1
527749 99527749 1001 86380 86390 1
527867 99527867 1001 86380 86390 1
527699 99527699 1001 86380 86390 1
527843 99527843 1001 86380 86390 1
527545 99527545 1001 86380 86390 1
527510 99527510 1001 86380 86390 1
527604 99527604 1001 86380 86390 1
527621 99527621 1001 86380 86390 1
528202 99528202 1001 86380 86390 1
528702 99528702 1001 86380 86390 1
528897 99528897 1001 86380 86390 1
528530 99528530 1001 86380 86390 1
528519 99528519 1001 86380 86390 1
528575 99528575 1001 86380 86390 1
528387 99528387 1001 86380 86390 1
528325 99528325 1001 86380 86390 1
528472 99528472 1001 86380 86390 1
528486 99528486 1001 86380 86390 1
528976 99528976 1001 86380 86390 1
529031 99529031 1001 86380 86390 1
529072 99529072 1001 86380 86390 1
528998 99528998 1001 86380 86390 1
529039 99529039 1001 86380 86390 1
529652 99529652 1001 86380 86390 1
529550 99529550 1001 86380 86390 1
529628 99529628 1001 86380 86390 1
529632 99529632 1001 86380 86390 1
529712 99529712 1001 86380 86390 1
529634 99529634 1001 86380 86390 1
529398 99529398 1001 86380 86390 1
529466 99529466 1001 86380 86390 1
529264 99529264 1001 86380 86390 1
529266 99529266 1001 86380 86390 1
529170 99529170 1001 86380 86390 1
529921 99529921 1001 86380 86390 1
529858 99529858 1001 86380 86390 1
529872 99529872 1001 86380 86390 1
529889 99529889 1001 86380 86390 1
529891 99529891 1001 86380 86390 1
530466 99530466 1001 86380 86390 1
530422 99530422 1001 86380 86390 1
530448 99530448 1001 86380 86390 1
530544 99530544 1001 86380 86390 1
530546 99530546 1001 86380 86390 1
530475 99530475 1001 86380 86390 1
530201 99530201 1001 86380 86390 1
530343 99530343 1001 86380 86390 1
530202 99530202 1001 86380 86390 1
530040 99530040 1001 86380 86390 1
530695 99530695 1001 86380 86390 1
530644 99530644 1001 86380 86390 1
530662 99530662 1001 86380 86390 1
530741 99530741 1001 86380 86390 1
531254 99531254 1001 86380 86390 1
531205 99531205 1001 86380 86390 1
531196 99531196 1001 86380 86390 1
531018 99531018 1001 86380 86390 1
530941 99530941 1001 86380 86390 1
530865 99530865 1001 86380 86390 1
530761 99530761 1001 86380 86390 1
530905 99530905 1001 86380 86390 1
530957 99530957 1001 86380 86390 1
531421 99531421 1001 86380 86390 1
531479 99531479 1001 86380 86390 1
531401 99531401 1001 86380 86390 1
532203 99532203 1001 86380 86390 1
532192 99532192 1001 86380 86390 1
531975 99531975 1001 86380 86390 1
531989 99531989 1001 86380 86390 1
531802 99531802 1001 86380 86390 1
531803 99531803 1001 86380 86390 1
531598 99531598 1001 86380 86390 1
532234 99532234 1001 86380 86390 1
532301 99532301 1001 86380 86390 1
532265 99532265 1001 86380 86390 1
532226 99532226 1001 86380 86390 1
532996 99532996 1001 86380 86390 1
532987 99532987 1001 86380 86390 1
532845 99532845 1001 86380 86390 1
532962 99532962 1001 86380 86390 1
533027 99533027 1001 86380 86390 1
532816 99532816 1001 86380 86390 1
532780 99532780 1001 86380 86390 1
532707 99532707 1001 86380 86390 1
532786 99532786 1001 86380 86390 1
532761 99532761 1001 86380 86390 1
532452 99532452 1001 86380 86390 1
532443 99532443 1001 86380 86390 1
532522 99532522 1001 86380 86390 1
532420 99532420 1001 86380 86390 1
533185 99533185 1001 86380 86390 1
533085 99533085 1001 86380 86390 1
533205 99533205 1001 86380 86390 1
533197 99533197 1001 86380 86390 1
533827 99533827 1001 86380 86390 1
533473 99533473 1001 86380 86390 1
533644 99533644 1001 86380 86390 1
533612 99533612 1001 86380 86390 1
533250 99533250 1001 86380 86390 1
533320 99533320 1001 86380 86390 1
533246 99533246 1001 86380 86390 1
533938 99533938 1001 86380 86390 1
534045 99534045 1001 86380 86390 1
534546 99534546 1001 86380 86390 1
534562 99534562 1001 86380 86390 1
534500 99534500 1001 86380 86390 1
534470 99534470 1001 86380 86390 1
534344 99534344 1001 86380 86390 1
534308 99534308 1001 86380 86390 1
534245 99534245 1001 86380 86390 1
534816 99534816 1001 86380 86390 1
534758 99534758 1001 86380 86390 1
534849 99534849 1001 86380 86390 1
535473 99535473 1001 86380 86390 1
535350 99535350 1001 86380 86390 1
535351 99535351 1001 86380 86390 1
535091 99535091 1001 86380 86390 1
535066 99535066 1001 86380 86390 1
534937 99534937 1001 86380 86390 1
535082 99535082 1001 86380 86390 1
535703 99535703 1001 86380 86390 1
535614 99535614 1001 86380 86390 1
535683 99535683 1001 86380 86390 1
535660 99535660 1001 86380 86390 1
535635 99535635 1001 86380 86390 1
536234 99536234 1001 86380 86390 1
536014 99536014 1001 86380 86390 1
535973 99535973 1001 86380 86390 1
535861 99535861 1001 86380 86390 1
536362 99536362 1001 86380 86390 1
536376 99536376 1001 86380 86390 1
536511 99536511 1001 86380 86390 1
536474 99536474 1001 86380 86390 1
537061 99537061 1001 86380 86390 1
537010 99537010 1001 86380 86390 1
537102 99537102 1001 86380 86390 1
537135 99537135 1001 86380 86390 1
537064 99537064 1001 86380 86390 1
536974 99536974 1001 86380 86390 1
537032 99537032 1001 86380 86390 1
536797 99536797 1001 86380 86390 1
536758 99536758 1001 86380 86390 1
536838 99536838 1001 86380 86390 1
536725 99536725 1001 86380 86390 1
536661 99536661 1001 86380 86390 1
536611 99536611 1001 86380 86390 1
536733 99536733 1001 86380 86390 1
537227 99537227 1001 86380 86390 1
537359 99537359 1001 86380 86390 1
537179 99537179 1001 86380 86390 1
537824 99537824 1001 86380 86390 1
537904 99537904 1001 86380 86390 1
537659 99537659 1001 86380 86390 1
537516 99537516 1001 86380 86390 1
538070 99538070 1001 86380 86390 1
538093 99538093 1001 86380 86390 1
538110 99538110 1001 86380 86390 1
538190 99538190 1001 86380 86390 1
538702 99538702 1001 86380 86390 1
538789 99538789 1001 86380 86390 1
538791 99538791 1001 86380 86390 1
538568 99538568 1001 86380 86390 1
538240 99538240 1001 86380 86390 1
539013 99539013 1001 86380 86390 1
538979 99538979 1001 86380 86390 1
539018 99539018 1001 86380 86390 1
539555 99539555 1001 86380 86390 1
539613 99539613 1001 86380 86390 1
539306 99539306 1001 86380 86390 1
539411 99539411 1001 86380 86390 1
539374 99539374 1001 86380 86390 1
539362 99539362 1001 86380 86390 1
539353 99539353 1001 86380 86390 1
539305 99539305 1001 86380 86390 1
539085 99539085 1001 86380 86390 1
539169 99539169 1001 86380 86390 1
539120 99539120 1001 86380 86390 1
539804 99539804 1001 86380 86390 1
539701 99539701 1001 86380 86390 1
540410 99540410 1001 86380 86390 1
540132 99540132 1001 86380 86390 1
540241 99540241 1001 86380 86390 1
540256 99540256 1001 86380 86390 1
540092 99540092 1001 86380 86390 1
540017 99540017 1001 86380 86390 1
539864 99539864 1001 86380 86390 1
539934 99539934 1001 86380 86390 1
540012 99540012 1001 86380 86390 1
540529 99540529 1001 86380 86390 1
540635 99540635 1001 86380 86390 1
540564 99540564 1001 86380 86390 1
541259 99541259 1001 86380 86390 1
541280 99541280 1001 86380 86390 1
541031 99541031 1001 86380 86390 1
541057 99541057 1001 86380 86390 1
540902 99540902 1001 86380 86390 1
541085 99541085 1001 86380 86390 1
540816 99540816 1001 86380 86390 1
540753 99540753 1001 86380 86390 1
540819 99540819 1001 86380 86390 1
540813 99540813 1001 86380 86390 1
541474 99541474 1001 86380 86390 1
541428 99541428 1001 86380 86390 1
541311 99541311 1001 86380 86390 1
541965 99541965 1001 86380 86390 1
542044 99542044 1001 86380 86390 1
542098 99542098 1001 86380 86390 1
541985 99541985 1001 86380 86390 1
542012 99542012 1001 86380 86390 1
541811 99541811 1001 86380 86390 1
541786 99541786 1001 86380 86390 1
541807 99541807 1001 86380 86390 1
541530 99541530 1001 86380 86390 1
542256 99542256 1001 86380 86390 1
542128 99542128 1001 86380 86390 1
542895 99542895 1001 86380 86390 1
542915 99542915 1001 86380 86390 1
542822 99542822 1001 86380 86390 1
542800 99542800 1001 86380 86390 1
542934 99542934 1001 86380 86390 1
542601 99542601 1001 86380 86390 1
542704 99542704 1001 86380 86390 1
542567 99542567 1001 86380 86390 1
542645 99542645 1001 86380 86390 1
542495 99542495 1001 86380 86390 1
542381 99542381 1001 86380 86390 1
542501 99542501 1001 86380 86390 1
542478 99542478 1001 86380 86390 1
543038 99543038 1001 86380 86390 1
543084 99543084 1001 86380 86390 1
543651 99543651 1001 86380 86390 1
543693 99543693 1001 86380 86390 1
543389 99543389 1001 86380 86390 1
543441 99543441 1001 86380 86390 1
543482 99543482 1001 86380 86390 1
543446 99543446 1001 86380 86390 1
543319 99543319 1001 86380 86390 1
543198 99543198 1001 86380 86390 1
543265 99543265 1001 86380 86390 1
543838 99543838 1001 86380 86390 1
543853 99543853 1001 86380 86390 1
543946 99543946 1001 86380 86390 1
544495 99544495 1001 86380 86390 1
544407 99544407 1001 86380 86390 1
544399 99544399 1001 86380 86390 1
544503 99544503 1001 86380 86390 1
544365 99544365 1001 86380 86390 1
544119 99544119 1001 86380 86390 1
544122 99544122 1001 86380 86390 1
544123 99544123 1001 86380 86390 1
544168 99544168 1001 86380 86390 1
544026 99544026 1001 86380 86390 1
544041 99544041 1001 86380 86390 1
544685 99544685 1001 86380 86390 1
544740 99544740 1001 86380 86390 1
544646 99544646 1001 86380 86390 1
544659 99544659 1001 86380 86390 1
411023 394 1001 60900 61677 1
418433 527 1001 33420 34017 1
508898 659 1001 29830 30129 1
528526 473 1002 32347 45256 1
400070 99400070 1001 86380 86390 1
400105 99400105 1001 86380 86390 1
400368 99400368 1001 86380 86390 1
400531 99400531 1001 86380 86390 1
400607 99400607 1001 86380 86390 1
400795 99400795 1001 86380 86390 1
400726 99400726 1001 86380 86390 1
401237 99401237 1001 86380 86390 1
401363 99401363 1001 86380 86390 1
401484 99401484 1001 86380 86390 1
401847 99401847 1001 86380 86390 1
402264 99402264 1001 86380 86390 1
402613 99402613 1001 86380 86390 1
402696 99402696 1001 86380 86390 1
403143 99403143 1001 86380 86390 1
403124 99403124 1001 86380 86390 1
403330 99403330 1001 86380 86390 1
403097 99403097 1001 86380 86390 1
403239 99403239 1001 86380 86390 1
403699 99403699 1001 86380 86390 1
403934 99403934 1001 86380 86390 1
404276 99404276 1001 86380 86390 1
404551 99404551 1001 86380 86390 1
404763 99404763 1001 86380 86390 1
404900 99404900 1001 86380 86390 1
404865 99404865 1001 86380 86390 1
405064 99405064 1001 86380 86390 1
405197 99405197 1001 86380 86390 1
405403 99405403 1001 86380 86390 1
405649 99405649 1001 86380 86390 1
405641 99405641 1001 86380 86390 1
405838 99405838 1001 86380 86390 1
405826 99405826 1001 86380 86390 1
406085 99406085 1001 86380 86390 1
406259 99406259 1001 86380 86390 1
406346 99406346 1001 86380 86390 1
406386 99406386 1001 86380 86390 1
406691 99406691 1001 86380 86390 1
406718 99406718 1001 86380 86390 1
406827 99406827 1001 86380 86390 1
406803 99406803 1001 86380 86390 1
406884 99406884 1001 86380 86390 1
406866 99406866 1001 86380 86390 1
406962 99406962 1001 86380 86390 1
407064 99407064 1001 86380 86390 1
407316 99407316 1001 86380 86390 1
407250 99407250 1001 86380 86390 1
407602 99407602 1001 86380 86390 1
407849 99407849 1001 86380 86390 1
407973 99407973 1001 86380 86390 1
407964 99407964 1001 86380 86390 1
407939 99407939 1001 86380 86390 1
408083 99408083 1001 86380 86390 1
408136 99408136 1001 86380 86390 1
408329 99408329 1001 86380 86390 1
408492 99408492 1001 86380 86390 1
408797 99408797 1001 86380 86390 1
408951 99408951 1001 86380 86390 1
408933 99408933 1001 86380 86390 1
409131 99409131 1001 86380 86390 1
409674 99409674 1001 86380 86390 1
409614 99409614 1001 86380 86390 1
409621 99409621 1001 86380 86390 1
409626 99409626 1001 86380 86390 1
409601 99409601 1001 86380 86390 1
409947 99409947 1001 86380 86390 1
410044 99410044 1001 86380 86390 1
410122 99410122 1001 86380 86390 1
410225 99410225 1001 86380 86390 1
410322 99410322 1001 86380 86390 1
410461 99410461 1001 86380 86390 1
410448 99410448 1001 86380 86390 1
410576 99410576 1001 86380 86390 1
410993 99410993 1001 86380 86390 1
411095 99411095 1001 86380 86390 1
411062 99411062 1001 86380 86390 1
411206 99411206 1001 86380 86390 1
411147 99411147 1001 86380 86390 1
411238 99411238 1001 86380 86390 1
411385 99411385 1001 86380 86390 1
411495 99411495 1001 86380 86390 1
411581 99411581 1001 86380 86390 1
411867 99411867 1001 86380 86390 1
411926 99411926 1001 86380 86390 1
412037 99412037 1001 86380 86390 1
412023 99412023 1001 86380 86390 1
411997 99411997 1001 86380 86390 1
412112 99412112 1001 86380 86390 1
413565 99413565 1001 86380 86390 1
413655 99413655 1001 86380 86390 1
413143 99413143 1001 86380 86390 1
412941 99412941 1001 86380 86390 1
412948 99412948 1001 86380 86390 1
412585 99412585 1001 86380 86390 1
412851 99412851 1001 86380 86390 1
412768 99412768 1001 86380 86390 1
412575 99412575 1001 86380 86390 1
413788 99413788 1001 86380 86390 1
415191 99415191 1001 86380 86390 1
414805 99414805 1001 86380 86390 1
414814 99414814 1001 86380 86390 1
414832 99414832 1001 86380 86390 1
414206 99414206 1001 86380 86390 1
414253 99414253 1001 86380 86390 1
414371 99414371 1001 86380 86390 1
414173 99414173 1001 86380 86390 1
414285 99414285 1001 86380 86390 1
414375 99414375 1001 86380 86390 1
415375 99415375 1001 86380 86390 1
415355 99415355 1001 86380 86390 1
415358 99415358 1001 86380 86390 1
415542 99415542 1001 86380 86390 1
416745 99416745 1001 86380 86390 1
416981 99416981 1001 86380 86390 1
416608 99416608 1001 86380 86390 1
416038 99416038 1001 86380 86390 1
415973 99415973 1001 86380 86390 1
415728 99415728 1001 86380 86390 1
417073 99417073 1001 86380 86390 1
417243 99417243 1001 86380 86390 1
417350 99417350 1001 86380 86390 1
418552 99418552 1001 86380 86390 1
418459 99418459 1001 86380 86390 1
418707 99418707 1001 86380 86390 1
418520 99418520 1001 86380 86390 1
418791 99418791 1001 86380 86390 1
418313 99418313 1001 86380 86390 1
418209 99418209 1001 86380 86390 1
418184 99418184 1001 86380 86390 1
418259 99418259 1001 86380 86390 1
418387 99418387 1001 86380 86390 1
418891 99418891 1001 86380 86390 1
419114 99419114 1001 86380 86390 1
419042 99419042 1001 86380 86390 1
419154 99419154 1001 86380 86390 1
419157 99419157 1001 86380 86390 1
420099 99420099 1001 86380 86390 1
420338 99420338 1001 86380 86390 1
420089 99420089 1001 86380 86390 1
419773 99419773 1001 86380 86390 1
420038 99420038 1001 86380 86390 1
419860 99419860 1001 86380 86390 1
419787 99419787 1001 86380 86390 1
419929 99419929 1001 86380 86390 1
419991 99419991 1001 86380 86390 1
419576 99419576 1001 86380 86390 1
419390 99419390 1001 86380 86390 1
419445 99419445 1001 86380 86390 1
420487 99420487 1001 86380 86390 1
420518 99420518 1001 86380 86390 1
420462 99420462 1001 86380 86390 1
421878 99421878 1001 86380 86390 1
421936 99421936 1001 86380 86390 1
421937 99421937 1001 86380 86390 1
421587 99421587 1001 86380 86390 1
421432 99421432 1001 86380 86390 1
421592 99421592 1001 86380 86390 1
421285 99421285 1001 86380 86390 1
421197 99421197 1001 86380 86390 1
422482 99422482 1001 86380 86390 1
422407 99422407 1001 86380 86390 1
422124 99422124 1001 86380 86390 1
422493 99422493 1001 86380 86390 1
422268 99422268 1001 86380 86390 1
422326 99422326 1001 86380 86390 1
423505 99423505 1001 86380 86390 1
423405 99423405 1001 86380 86390 1
423752 99423752 1001 86380 86390 1
423555 99423555 1001 86380 86390 1
423351 99423351 1001 86380 86390 1
423622 99423622 1001 86380 86390 1
423540 99423540 1001 86380 86390 1
423137 99423137 1001 86380 86390 1
423053 99423053 1001 86380 86390 1
422773 99422773 1001 86380 86390 1
422877 99422877 1001 86380 86390 1
422533 99422533 1001 86380 86390 1
422837 99422837 1001 86380 86390 1
422683 99422683 1001 86380 86390 1
422638 99422638 1001 86380 86390 1
422688 99422688 1001 86380 86390 1
422691 99422691 1001 86380 86390 1
422903 99422903 1001 86380 86390 1
423803 99423803 1001 86380 86390 1
425264 99425264 1001 86380 86390 1
425271 99425271 1001 86380 86390 1
424732 99424732 1001 86380 86390 1
424919 99424919 1001 86380 86390 1
424637 99424637 1001 86380 86390 1
424335 99424335 1001 86380 86390 1
425775 99425775 1001 86380 86390 1
425776 99425776 1001 86380 86390 1
427038 99427038 1001 86380 86390 1
426806 99426806 1001 86380 86390 1
426740 99426740 1001 86380 86390 1
426330 99426330 1001 86380 86390 1
426307 99426307 1001 86380 86390 1
426673 99426673 1001 86380 86390 1
426442 99426442 1001 86380 86390 1
427171 99427171 1001 86380 86390 1
427438 99427438 1001 86380 86390 1
426276 99426276 1001 86380 86390 1
427268 99427268 1001 86380 86390 1
427219 99427219 1001 86380 86390 1
428577 99428577 1001 86380 86390 1
428697 99428697 1001 86380 86390 1
428414 99428414 1001 86380 86390 1
428197 99428197 1001 86380 86390 1
428246 99428246 1001 86380 86390 1
428254 99428254 1001 86380 86390 1
427968 99427968 1001 86380 86390 1
427883 99427883 1001 86380 86390 1
427744 99427744 1001 86380 86390 1
427745 99427745 1001 86380 86390 1
429140 99429140 1001 86380 86390 1
429010 99429010 1001 86380 86390 1
429058 99429058 1001 86380 86390 1
428937 99428937 1001 86380 86390 1
430371 99430371 1001 86380 86390 1
430119 99430119 1001 86380 86390 1
430245 99430245 1001 86380 86390 1
430147 99430147 1001 86380 86390 1
430150 99430150 1001 86380 86390 1
429686 99429686 1001 86380 86390 1
429883 99429883 1001 86380 86390 1
429844 99429844 1001 86380 86390 1
429578 99429578 1001 86380 86390 1
429328 99429328 1001 86380 86390 1
429205 99429205 1001 86380 86390 1
429415 99429415 1001 86380 86390 1
429233 99429233 1001 86380 86390 1
429257 99429257 1001 86380 86390 1
430704 99430704 1001 86380 86390 1
430497 99430497 1001 86380 86390 1
431698 99431698 1001 86380 86390 1
431735 99431735 1001 86380 86390 1
431429 99431429 1001 86380 86390 1
431434 99431434 1001 86380 86390 1
431537 99431537 1001 86380 86390 1
431271 99431271 1001 86380 86390 1
431366 99431366 1001 86380 86390 1
431369 99431369 1001 86380 86390 1
430868 99430868 1001 86380 86390 1
431175 99431175 1001 86380 86390 1
431035 99431035 1001 86380 86390 1
431073 99431073 1001 86380 86390 1
431077 99431077 1001 86380 86390 1
430837 99430837 1001 86380 86390 1
431236 99431236 1001 86380 86390 1
432227 99432227 1001 86380 86390 1
433585 99433585 1001 86380 86390 1
433662 99433662 1001 86380 86390 1
433428 99433428 1001 86380 86390 1
432957 99432957 1001 86380 86390 1
432978 99432978 1001 86380 86390 1
432963 99432963 1001 86380 86390 1
432898 99432898 1001 86380 86390 1
432527 99432527 1001 86380 86390 1
432757 99432757 1001 86380 86390 1
432524 99432524 1001 86380 86390 1
434090 99434090 1001 86380 86390 1
433819 99433819 1001 86380 86390 1
433840 99433840 1001 86380 86390 1
435281 99435281 1001 86380 86390 1
435195 99435195 1001 86380 86390 1
435408 99435408 1001 86380 86390 1
435128 99435128 1001 86380 86390 1
435427 99435427 1001 86380 86390 1
434820 99434820 1001 86380 86390 1
434976 99434976 1001 86380 86390 1
434931 99434931 1001 86380 86390 1
434938 99434938 1001 86380 86390 1
434939 99434939 1001 86380 86390 1
434616 99434616 1001 86380 86390 1
434417 99434417 1001 86380 86390 1
435623 99435623 1001 86380 86390 1
435867 99435867 1001 86380 86390 1
435553 99435553 1001 86380 86390 1
435806 99435806 1001 86380 86390 1
435561 99435561 1001 86380 86390 1
435841 99435841 1001 86380 86390 1
435592 99435592 1001 86380 86390 1
436893 99436893 1001 86380 86390 1
437099 99437099 1001 86380 86390 1
436772 99436772 1001 86380 86390 1
436879 99436879 1001 86380 86390 1
436869 99436869 1001 86380 86390 1
436672 99436672 1001 86380 86390 1
436484 99436484 1001 86380 86390 1
436246 99436246 1001 86380 86390 1
436056 99436056 1001 86380 86390 1
437282 99437282 1001 86380 86390 1
300526 99300526 1001 86380 86390 1
300590 99300590 1001 86380 86390 1
300596 99300596 1001 86380 86390 1
300490 99300490 1001 86380 86390 1
300505 99300505 1001 86380 86390 1
300135 99300135 1001 86380 86390 1
300284 99300284 1001 86380 86390 1
300116 99300116 1001 86380 86390 1
300803 99300803 1001 86380 86390 1
300932 99300932 1001 86380 86390 1
301491 99301491 1001 86380 86390 1
301542 99301542 1001 86380 86390 1
301502 99301502 1001 86380 86390 1
301319 99301319 1001 86380 86390 1
301231 99301231 1001 86380 86390 1
301095 99301095 1001 86380 86390 1
301694 99301694 1001 86380 86390 1
301721 99301721 1001 86380 86390 1
301580 99301580 1001 86380 86390 1
301724 99301724 1001 86380 86390 1
301652 99301652 1001 86380 86390 1
301588 99301588 1001 86380 86390 1
301731 99301731 1001 86380 86390 1
302190 99302190 1001 86380 86390 1
302247 99302247 1001 86380 86390 1
302236 99302236 1001 86380 86390 1
302249 99302249 1001 86380 86390 1
302377 99302377 1001 86380 86390 1
302168 99302168 1001 86380 86390 1
302032 99302032 1001 86380 86390 1
301879 99301879 1001 86380 86390 1
301850 99301850 1001 86380 86390 1
302470 99302470 1001 86380 86390 1
302499 99302499 1001 86380 86390 1
302480 99302480 1001 86380 86390 1
303053 99303053 1001 86380 86390 1
303184 99303184 1001 86380 86390 1
303202 99303202 1001 86380 86390 1
302822 99302822 1001 86380 86390 1
302845 99302845 1001 86380 86390 1
302678 99302678 1001 86380 86390 1
302730 99302730 1001 86380 86390 1
302758 99302758 1001 86380 86390 1
302759 99302759 1001 86380 86390 1
302671 99302671 1001 86380 86390 1
303217 99303217 1001 86380 86390 1
303316 99303316 1001 86380 86390 1
303292 99303292 1001 86380 86390 1
303333 99303333 1001 86380 86390 1
304000 99304000 1001 86380 86390 1
303831 99303831 1001 86380 86390 1
303968 99303968 1001 86380 86390 1
303790 99303790 1001 86380 86390 1
303752 99303752 1001 86380 86390 1
303676 99303676 1001 86380 86390 1
303741 99303741 1001 86380 86390 1
303516 99303516 1001 86380 86390 1
303608 99303608 1001 86380 86390 1
303458 99303458 1001 86380 86390 1
303434 99303434 1001 86380 86390 1
303593 99303593 1001 86380 86390 1
304140 99304140 1001 86380 86390 1
304037 99304037 1001 86380 86390 1
304156 99304156 1001 86380 86390 1
304144 99304144 1001 86380 86390 1
304785 99304785 1001 86380 86390 1
304774 99304774 1001 86380 86390 1
304767 99304767 1001 86380 86390 1
304519 99304519 1001 86380 86390 1
304650 99304650 1001 86380 86390 1
304330 99304330 1001 86380 86390 1
304255 99304255 1001 86380 86390 1
304323 99304323 1001 86380 86390 1
305041 99305041 1001 86380 86390 1
305649 99305649 1001 86380 86390 1
305532 99305532 1001 86380 86390 1
305627 99305627 1001 86380 86390 1
305670 99305670 1001 86380 86390 1
305566 99305566 1001 86380 86390 1
305631 99305631 1001 86380 86390 1
305305 99305305 1001 86380 86390 1
305293 99305293 1001 86380 86390 1
305185 99305185 1001 86380 86390 1
305213 99305213 1001 86380 86390 1
305202 99305202 1001 86380 86390 1
500083 99500083 1001 86380 86390 1
500139 99500139 1001 86380 86390 1
500779 99500779 1001 86380 86390 1
500708 99500708 1001 86380 86390 1
500523 99500523 1001 86380 86390 1
500550 99500550 1001 86380 86390 1
500513 99500513 1001 86380 86390 1
500489 99500489 1001 86380 86390 1
500258 99500258 1001 86380 86390 1
500326 99500326 1001 86380 86390 1
500341 99500341 1001 86380 86390 1
500979 99500979 1001 86380 86390 1
500837 99500837 1001 86380 86390 1
501017 99501017 1001 86380 86390 1
501511 99501511 1001 86380 86390 1
501603 99501603 1001 86380 86390 1
501604 99501604 1001 86380 86390 1
501574 99501574 1001 86380 86390 1
501587 99501587 1001 86380 86390 1
501412 99501412 1001 86380 86390 1
501248 99501248 1001 86380 86390 1
501366 99501366 1001 86380 86390 1
501394 99501394 1001 86380 86390 1
501033 99501033 1001 86380 86390 1
501100 99501100 1001 86380 86390 1
501219 99501219 1001 86380 86390 1
501731 99501731 1001 86380 86390 1
501757 99501757 1001 86380 86390 1
501770 99501770 1001 86380 86390 1
501799 99501799 1001 86380 86390 1
501671 99501671 1001 86380 86390 1
501710 99501710 1001 86380 86390 1
502402 99502402 1001 86380 86390 1
502463 99502463 1001 86380 86390 1
502359 99502359 1001 86380 86390 1
502246 99502246 1001 86380 86390 1
502078 99502078 1001 86380 86390 1
501872 99501872 1001 86380 86390 1
501951 99501951 1001 86380 86390 1
501880 99501880 1001 86380 86390 1
501906 99501906 1001 86380 86390 1
503203 99503203 1001 86380 86390 1
503191 99503191 1001 86380 86390 1
503265 99503265 1001 86380 86390 1
503247 99503247 1001 86380 86390 1
503285 99503285 1001 86380 86390 1
502706 99502706 1001 86380 86390 1
502810 99502810 1001 86380 86390 1
502800 99502800 1001 86380 86390 1
503408 99503408 1001 86380 86390 1
503361 99503361 1001 86380 86390 1
503441 99503441 1001 86380 86390 1
504056 99504056 1001 86380 86390 1
503929 99503929 1001 86380 86390 1
504050 99504050 1001 86380 86390 1
504116 99504116 1001 86380 86390 1
503734 99503734 1001 86380 86390 1
503736 99503736 1001 86380 86390 1
503842 99503842 1001 86380 86390 1
503740 99503740 1001 86380 86390 1
503541 99503541 1001 86380 86390 1
503686 99503686 1001 86380 86390 1
503600 99503600 1001 86380 86390 1
504232 99504232 1001 86380 86390 1
504312 99504312 1001 86380 86390 1
504235 99504235 1001 86380 86390 1
504248 99504248 1001 86380 86390 1
504275 99504275 1001 86380 86390 1
504856 99504856 1001 86380 86390 1
504782 99504782 1001 86380 86390 1
504904 99504904 1001 86380 86390 1
504853 99504853 1001 86380 86390 1
504892 99504892 1001 86380 86390 1
504557 99504557 1001 86380 86390 1
504726 99504726 1001 86380 86390 1
504479 99504479 1001 86380 86390 1
504430 99504430 1001 86380 86390 1
504443 99504443 1001 86380 86390 1
504472 99504472 1001 86380 86390 1
504399 99504399 1001 86380 86390 1
504970 99504970 1001 86380 86390 1
505126 99505126 1001 86380 86390 1
505001 99505001 1001 86380 86390 1
504963 99504963 1001 86380 86390 1
505596 99505596 1001 86380 86390 1
505702 99505702 1001 86380 86390 1
505638 99505638 1001 86380 86390 1
505761 99505761 1001 86380 86390 1
505730 99505730 1001 86380 86390 1
505505 99505505 1001 86380 86390 1
505214 99505214 1001 86380 86390 1
505193 99505193 1001 86380 86390 1
505324 99505324 1001 86380 86390 1
505350 99505350 1001 86380 86390 1
505794 99505794 1001 86380 86390 1
505911 99505911 1001 86380 86390 1
505150 99505150 1001 86380 86390 1
505967 99505967 1001 86380 86390 1
505956 99505956 1001 86380 86390 1
505776 99505776 1001 86380 86390 1
505831 99505831 1001 86380 86390 1
506420 99506420 1001 86380 86390 1
506513 99506513 1001 86380 86390 1
506489 99506489 1001 86380 86390 1
506580 99506580 1001 86380 86390 1
506383 99506383 1001 86380 86390 1
506118 99506118 1001 86380 86390 1
506177 99506177 1001 86380 86390 1
506074 99506074 1001 86380 86390 1
505998 99505998 1001 86380 86390 1
506052 99506052 1001 86380 86390 1
506065 99506065 1001 86380 86390 1
506130 99506130 1001 86380 86390 1
506636 99506636 1001 86380 86390 1
506689 99506689 1001 86380 86390 1
506745 99506745 1001 86380 86390 1
506615 99506615 1001 86380 86390 1
506799 99506799 1001 86380 86390 1
507287 99507287 1001 86380 86390 1
507314 99507314 1001 86380 86390 1
507289 99507289 1001 86380 86390 1
507251 99507251 1001 86380 86390 1
507409 99507409 1001 86380 86390 1
507107 99507107 1001 86380 86390 1
507198 99507198 1001 86380 86390 1
507211 99507211 1001 86380 86390 1
507032 99507032 1001 86380 86390 1
507059 99507059 1001 86380 86390 1
507061 99507061 1001 86380 86390 1
507216 99507216 1001 86380 86390 1
507473 99507473 1001 86380 86390 1
507434 99507434 1001 86380 86390 1
507513 99507513 1001 86380 86390 1
507426 99507426 1001 86380 86390 1
507480 99507480 1001 86380 86390 1
507457 99507457 1001 86380 86390 1
508057 99508057 1001 86380 86390 1
508083 99508083 1001 86380 86390 1
508127 99508127 1001 86380 86390 1
507902 99507902 1001 86380 86390 1
508019 99508019 1001 86380 86390 1
507907 99507907 1001 86380 86390 1
508041 99508041 1001 86380 86390 1
507846 99507846 1001 86380 86390 1
507692 99507692 1001 86380 86390 1
507772 99507772 1001 86380 86390 1
507748 99507748 1001 86380 86390 1
507676 99507676 1001 86380 86390 1
507806 99507806 1001 86380 86390 1
508340 99508340 1001 86380 86390 1
508380 99508380 1001 86380 86390 1
508369 99508369 1001 86380 86390 1
508382 99508382 1001 86380 86390 1
508357 99508357 1001 86380 86390 1
508345 99508345 1001 86380 86390 1
508358 99508358 1001 86380 86390 1
508322 99508322 1001 86380 86390 1
509003 99509003 1001 86380 86390 1
509021 99509021 1001 86380 86390 1
509069 99509069 1001 86380 86390 1
508669 99508669 1001 86380 86390 1
508801 99508801 1001 86380 86390 1
508535 99508535 1001 86380 86390 1
508548 99508548 1001 86380 86390 1
508590 99508590 1001 86380 86390 1
508582 99508582 1001 86380 86390 1
509260 99509260 1001 86380 86390 1
509213 99509213 1001 86380 86390 1
509761 99509761 1001 86380 86390 1
509791 99509791 1001 86380 86390 1
509782 99509782 1001 86380 86390 1
509758 99509758 1001 86380 86390 1
509631 99509631 1001 86380 86390 1
509626 99509626 1001 86380 86390 1
509680 99509680 1001 86380 86390 1
509307 99509307 1001 86380 86390 1
509412 99509412 1001 86380 86390 1
509298 99509298 1001 86380 86390 1
510080 99510080 1001 86380 86390 1
509965 99509965 1001 86380 86390 1
510008 99510008 1001 86380 86390 1
510099 99510099 1001 86380 86390 1
509917 99509917 1001 86380 86390 1
509970 99509970 1001 86380 86390 1
510089 99510089 1001 86380 86390 1
509948 99509948 1001 86380 86390 1
510693 99510693 1001 86380 86390 1
510552 99510552 1001 86380 86390 1
510368 99510368 1001 86380 86390 1
510337 99510337 1001 86380 86390 1
510212 99510212 1001 86380 86390 1
510115 99510115 1001 86380 86390 1
510220 99510220 1001 86380 86390 1
510273 99510273 1001 86380 86390 1
510222 99510222 1001 86380 86390 1
510107 99510107 1001 86380 86390 1
510741 99510741 1001 86380 86390 1
510910 99510910 1001 86380 86390 1
510911 99510911 1001 86380 86390 1
510814 99510814 1001 86380 86390 1
511526 99511526 1001 86380 86390 1
511377 99511377 1001 86380 86390 1
511538 99511538 1001 86380 86390 1
511546 99511546 1001 86380 86390 1
511385 99511385 1001 86380 86390 1
511193 99511193 1001 86380 86390 1
511299 99511299 1001 86380 86390 1
511300 99511300 1001 86380 86390 1
511173 99511173 1001 86380 86390 1
511108 99511108 1001 86380 86390 1
511059 99511059 1001 86380 86390 1
511072 99511072 1001 86380 86390 1
511009 99511009 1001 86380 86390 1
511707 99511707 1001 86380 86390 1
511747 99511747 1001 86380 86390 1
511574 99511574 1001 86380 86390 1
512262 99512262 1001 86380 86390 1
512198 99512198 1001 86380 86390 1
511992 99511992 1001 86380 86390 1
512011 99512011 1001 86380 86390 1
512076 99512076 1001 86380 86390 1
512103 99512103 1001 86380 86390 1
512156 99512156 1001 86380 86390 1
511946 99511946 1001 86380 86390 1
511759 99511759 1001 86380 86390 1
512432 99512432 1001 86380 86390 1
512486 99512486 1001 86380 86390 1
512461 99512461 1001 86380 86390 1
512397 99512397 1001 86380 86390 1
513013 99513013 1001 86380 86390 1
513078 99513078 1001 86380 86390 1
513183 99513183 1001 86380 86390 1
513070 99513070 1001 86380 86390 1
513139 99513139 1001 86380 86390 1
512794 99512794 1001 86380 86390 1
512900 99512900 1001 86380 86390 1
512875 99512875 1001 86380 86390 1
512966 99512966 1001 86380 86390 1
512877 99512877 1001 86380 86390 1
512800 99512800 1001 86380 86390 1
512996 99512996 1001 86380 86390 1
512843 99512843 1001 86380 86390 1
512637 99512637 1001 86380 86390 1
512600 99512600 1001 86380 86390 1
512617 99512617 1001 86380 86390 1
512788 99512788 1001 86380 86390 1
513359 99513359 1001 86380 86390 1
513347 99513347 1001 86380 86390 1
513289 99513289 1001 86380 86390 1
513382 99513382 1001 86380 86390 1
513972 99513972 1001 86380 86390 1
513911 99513911 1001 86380 86390 1
513874 99513874 1001 86380 86390 1
513735 99513735 1001 86380 86390 1
513748 99513748 1001 86380 86390 1
513775 99513775 1001 86380 86390 1
513805 99513805 1001 86380 86390 1
513558 99513558 1001 86380 86390 1
513560 99513560 1001 86380 86390 1
513483 99513483 1001 86380 86390 1
513499 99513499 1001 86380 86390 1
513589 99513589 1001 86380 86390 1
514223 99514223 1001 86380 86390 1
514198 99514198 1001 86380 86390 1
514117 99514117 1001 86380 86390 1
514694 99514694 1001 86380 86390 1
514746 99514746 1001 86380 86390 1
514698 99514698 1001 86380 86390 1
514763 99514763 1001 86380 86390 1
514714 99514714 1001 86380 86390 1
514792 99514792 1001 86380 86390 1
514548 99514548 1001 86380 86390 1
514589 99514589 1001 86380 86390 1
514480 99514480 1001 86380 86390 1
514611 99514611 1001 86380 86390 1
514355 99514355 1001 86380 86390 1
514311 99514311 1001 86380 86390 1
514350 99514350 1001 86380 86390 1
514919 99514919 1001 86380 86390 1
515038 99515038 1001 86380 86390 1
514949 99514949 1001 86380 86390 1
515558 99515558 1001 86380 86390 1
515564 99515564 1001 86380 86390 1
515439 99515439 1001 86380 86390 1
515319 99515319 1001 86380 86390 1
515226 99515226 1001 86380 86390 1
515214 99515214 1001 86380 86390 1
516331 99516331 1001 86380 86390 1
516481 99516481 1001 86380 86390 1
516362 99516362 1001 86380 86390 1
516353 99516353 1001 86380 86390 1
516304 99516304 1001 86380 86390 1
516305 99516305 1001 86380 86390 1
516126 99516126 1001 86380 86390 1
516232 99516232 1001 86380 86390 1
516223 99516223 1001 86380 86390 1
515904 99515904 1001 86380 86390 1
516095 99516095 1001 86380 86390 1
516599 99516599 1001 86380 86390 1
516705 99516705 1001 86380 86390 1
516642 99516642 1001 86380 86390 1
516695 99516695 1001 86380 86390 1
516685 99516685 1001 86380 86390 1
517247 99517247 1001 86380 86390 1
517118 99517118 1001 86380 86390 1
517054 99517054 1001 86380 86390 1
516964 99516964 1001 86380 86390 1
516997 99516997 1001 86380 86390 1
517089 99517089 1001 86380 86390 1
516934 99516934 1001 86380 86390 1
517039 99517039 1001 86380 86390 1
516794 99516794 1001 86380 86390 1
516898 99516898 1001 86380 86390 1
516815 99516815 1001 86380 86390 1
517347 99517347 1001 86380 86390 1
517492 99517492 1001 86380 86390 1
517506 99517506 1001 86380 86390 1
517960 99517960 1001 86380 86390 1
518119 99518119 1001 86380 86390 1
517866 99517866 1001 86380 86390 1
517763 99517763 1001 86380 86390 1
517911 99517911 1001 86380 86390 1
517758 99517758 1001 86380 86390 1
517559 99517559 1001 86380 86390 1
518329 99518329 1001 86380 86390 1
518286 99518286 1001 86380 86390 1
518822 99518822 1001 86380 86390 1
518908 99518908 1001 86380 86390 1
518683 99518683 1001 86380 86390 1
518696 99518696 1001 86380 86390 1
518635 99518635 1001 86380 86390 1
518741 99518741 1001 86380 86390 1
518381 99518381 1001 86380 86390 1
518478 99518478 1001 86380 86390 1
518532 99518532 1001 86380 86390 1
518495 99518495 1001 86380 86390 1
519142 99519142 1001 86380 86390 1
518784 99518784 1001 86380 86390 1
519081 99519081 1001 86380 86390 1
519615 99519615 1001 86380 86390 1
519641 99519641 1001 86380 86390 1
519570 99519570 1001 86380 86390 1
519497 99519497 1001 86380 86390 1
519504 99519504 1001 86380 86390 1
519272 99519272 1001 86380 86390 1
519380 99519380 1001 86380 86390 1
519343 99519343 1001 86380 86390 1
519305 99519305 1001 86380 86390 1
519307 99519307 1001 86380 86390 1
519194 99519194 1001 86380 86390 1
519912 99519912 1001 86380 86390 1
520590 99520590 1001 86380 86390 1
520542 99520542 1001 86380 86390 1
520465 99520465 1001 86380 86390 1
520533 99520533 1001 86380 86390 1
520534 99520534 1001 86380 86390 1
520484 99520484 1001 86380 86390 1
520602 99520602 1001 86380 86390 1
520289 99520289 1001 86380 86390 1
520691 99520691 1001 86380 86390 1
520020 99520020 1001 86380 86390 1
521465 99521465 1001 86380 86390 1
521378 99521378 1001 86380 86390 1
521269 99521269 1001 86380 86390 1
521412 99521412 1001 86380 86390 1
521414 99521414 1001 86380 86390 1
521222 99521222 1001 86380 86390 1
521090 99521090 1001 86380 86390 1
521130 99521130 1001 86380 86390 1
520972 99520972 1001 86380 86390 1
520960 99520960 1001 86380 86390 1
521505 99521505 1001 86380 86390 1
521597 99521597 1001 86380 86390 1
521482 99521482 1001 86380 86390 1
522229 99522229 1001 86380 86390 1
522278 99522278 1001 86380 86390 1
522174 99522174 1001 86380 86390 1
522009 99522009 1001 86380 86390 1
521949 99521949 1001 86380 86390 1
522030 99522030 1001 86380 86390 1
521765 99521765 1001 86380 86390 1
521781 99521781 1001 86380 86390 1
521770 99521770 1001 86380 86390 1
521694 99521694 1001 86380 86390 1
522334 99522334 1001 86380 86390 1
522309 99522309 1001 86380 86390 1
522404 99522404 1001 86380 86390 1
522951 99522951 1001 86380 86390 1
523004 99523004 1001 86380 86390 1
522935 99522935 1001 86380 86390 1
522727 99522727 1001 86380 86390 1
522729 99522729 1001 86380 86390 1
522770 99522770 1001 86380 86390 1
522527 99522527 1001 86380 86390 1
522566 99522566 1001 86380 86390 1
522541 99522541 1001 86380 86390 1
522518 99522518 1001 86380 86390 1
522548 99522548 1001 86380 86390 1
523235 99523235 1001 86380 86390 1
523908 99523908 1001 86380 86390 1
523808 99523808 1001 86380 86390 1
523797 99523797 1001 86380 86390 1
523927 99523927 1001 86380 86390 1
523759 99523759 1001 86380 86390 1
523850 99523850 1001 86380 86390 1
523651 99523651 1001 86380 86390 1
523690 99523690 1001 86380 86390 1
523564 99523564 1001 86380 86390 1
523682 99523682 1001 86380 86390 1
523673 99523673 1001 86380 86390 1
524672 99524672 1001 86380 86390 1
524713 99524713 1001 86380 86390 1
524727 99524727 1001 86380 86390 1
524362 99524362 1001 86380 86390 1
524441 99524441 1001 86380 86390 1
524390 99524390 1001 86380 86390 1
524345 99524345 1001 86380 86390 1
524229 99524229 1001 86380 86390 1
524168 99524168 1001 86380 86390 1
524222 99524222 1001 86380 86390 1
524354 99524354 1001 86380 86390 1
524264 99524264 1001 86380 86390 1
524187 99524187 1001 86380 86390 1
524356 99524356 1001 86380 86390 1
524848 99524848 1001 86380 86390 1
524810 99524810 1001 86380 86390 1
524828 99524828 1001 86380 86390 1
524857 99524857 1001 86380 86390 1
524910 99524910 1001 86380 86390 1
525495 99525495 1001 86380 86390 1
525523 99525523 1001 86380 86390 1
525397 99525397 1001 86380 86390 1
525410 99525410 1001 86380 86390 1
525579 99525579 1001 86380 86390 1
525223 99525223 1001 86380 86390 1
525235 99525235 1001 86380 86390 1
525028 99525028 1001 86380 86390 1
525006 99525006 1001 86380 86390 1
524993 99524993 1001 86380 86390 1
525138 99525138 1001 86380 86390 1
525115 99525115 1001 86380 86390 1
525116 99525116 1001 86380 86390 1
525720 99525720 1001 86380 86390 1
526282 99526282 1001 86380 86390 1
526260 99526260 1001 86380 86390 1
526274 99526274 1001 86380 86390 1
526415 99526415 1001 86380 86390 1
526140 99526140 1001 86380 86390 1
526078 99526078 1001 86380 86390 1
526041 99526041 1001 86380 86390 1
526201 99526201 1001 86380 86390 1
525987 99525987 1001 86380 86390 1
526541 99526541 1001 86380 86390 1
526558 99526558 1001 86380 86390 1
526575 99526575 1001 86380 86390 1
526627 99526627 1001 86380 86390 1
527075 99527075 1001 86380 86390 1
526931 99526931 1001 86380 86390 1
526972 99526972 1001 86380 86390 1
527016 99527016 1001 86380 86390 1
526653 99526653 1001 86380 86390 1
527429 99527429 1001 86380 86390 1
527261 99527261 1001 86380 86390 1
527366 99527366 1001 86380 86390 1
527423 99527423 1001 86380 86390 1
528052 99528052 1001 86380 86390 1
527714 99527714 1001 86380 86390 1
527723 99527723 1001 86380 86390 1
527635 99527635 1001 86380 86390 1
528193 99528193 1001 86380 86390 1
528109 99528109 1001 86380 86390 1
528860 99528860 1001 86380 86390 1
528650 99528650 1001 86380 86390 1
528523 99528523 1001 86380 86390 1
528588 99528588 1001 86380 86390 1
528373 99528373 1001 86380 86390 1
528309 99528309 1001 86380 86390 1
528323 99528323 1001 86380 86390 1
528480 99528480 1001 86380 86390 1
529032 99529032 1001 86380 86390 1
529037 99529037 1001 86380 86390 1
528947 99528947 1001 86380 86390 1
528986 99528986 1001 86380 86390 1
528948 99528948 1001 86380 86390 1
529700 99529700 1001 86380 86390 1
529668 99529668 1001 86380 86390 1
529682 99529682 1001 86380 86390 1
529659 99529659 1001 86380 86390 1
529718 99529718 1001 86380 86390 1
529723 99529723 1001 86380 86390 1
529450 99529450 1001 86380 86390 1
529438 99529438 1001 86380 86390 1
529322 99529322 1001 86380 86390 1
529337 99529337 1001 86380 86390 1
529214 99529214 1001 86380 86390 1
529274 99529274 1001 86380 86390 1
529881 99529881 1001 86380 86390 1
529888 99529888 1001 86380 86390 1
530439 99530439 1001 86380 86390 1
530427 99530427 1001 86380 86390 1
530538 99530538 1001 86380 86390 1
530408 99530408 1001 86380 86390 1
530487 99530487 1001 86380 86390 1
530316 99530316 1001 86380 86390 1
530117 99530117 1001 86380 86390 1
529936 99529936 1001 86380 86390 1
529949 99529949 1001 86380 86390 1
530732 99530732 1001 86380 86390 1
530632 99530632 1001 86380 86390 1
530636 99530636 1001 86380 86390 1
530585 99530585 1001 86380 86390 1
530691 99530691 1001 86380 86390 1
530730 99530730 1001 86380 86390 1
530679 99530679 1001 86380 86390 1
530705 99530705 1001 86380 86390 1
531255 99531255 1001 86380 86390 1
531287 99531287 1001 86380 86390 1
531340 99531340 1001 86380 86390 1
531139 99531139 1001 86380 86390 1
530804 99530804 1001 86380 86390 1
530818 99530818 1001 86380 86390 1
530831 99530831 1001 86380 86390 1
530922 99530922 1001 86380 86390 1
531542 99531542 1001 86380 86390 1
532206 99532206 1001 86380 86390 1
532015 99532015 1001 86380 86390 1
532126 99532126 1001 86380 86390 1
532152 99532152 1001 86380 86390 1
531910 99531910 1001 86380 86390 1
531911 99531911 1001 86380 86390 1
531873 99531873 1001 86380 86390 1
531809 99531809 1001 86380 86390 1
531905 99531905 1001 86380 86390 1
531828 99531828 1001 86380 86390 1
531842 99531842 1001 86380 86390 1
531779 99531779 1001 86380 86390 1
531715 99531715 1001 86380 86390 1
531645 99531645 1001 86380 86390 1
531623 99531623 1001 86380 86390 1
532253 99532253 1001 86380 86390 1
532842 99532842 1001 86380 86390 1
532939 99532939 1001 86380 86390 1
532764 99532764 1001 86380 86390 1
532477 99532477 1001 86380 86390 1
532465 99532465 1001 86380 86390 1
532417 99532417 1001 86380 86390 1
532601 99532601 1001 86380 86390 1
532616 99532616 1001 86380 86390 1
532527 99532527 1001 86380 86390 1
533056 99533056 1001 86380 86390 1
533201 99533201 1001 86380 86390 1
533176 99533176 1001 86380 86390 1
533138 99533138 1001 86380 86390 1
533718 99533718 1001 86380 86390 1
533748 99533748 1001 86380 86390 1
533736 99533736 1001 86380 86390 1
533660 99533660 1001 86380 86390 1
533662 99533662 1001 86380 86390 1
533562 99533562 1001 86380 86390 1
533529 99533529 1001 86380 86390 1
533532 99533532 1001 86380 86390 1
533649 99533649 1001 86380 86390 1
533495 99533495 1001 86380 86390 1
533598 99533598 1001 86380 86390 1
533355 99533355 1001 86380 86390 1
533369 99533369 1001 86380 86390 1
533395 99533395 1001 86380 86390 1
533279 99533279 1001 86380 86390 1
533423 99533423 1001 86380 86390 1
533398 99533398 1001 86380 86390 1
533417 99533417 1001 86380 86390 1
533431 99533431 1001 86380 86390 1
533921 99533921 1001 86380 86390 1
533977 99533977 1001 86380 86390 1
533957 99533957 1001 86380 86390 1
534654 99534654 1001 86380 86390 1
534521 99534521 1001 86380 86390 1
534599 99534599 1001 86380 86390 1
534578 99534578 1001 86380 86390 1
534673 99534673 1001 86380 86390 1
534579 99534579 1001 86380 86390 1
534367 99534367 1001 86380 86390 1
534331 99534331 1001 86380 86390 1
534083 99534083 1001 86380 86390 1
534174 99534174 1001 86380 86390 1
534064 99534064 1001 86380 86390 1
534814 99534814 1001 86380 86390 1
534834 99534834 1001 86380 86390 1
534783 99534783 1001 86380 86390 1
535370 99535370 1001 86380 86390 1
535488 99535488 1001 86380 86390 1
535311 99535311 1001 86380 86390 1
535454 99535454 1001 86380 86390 1
535175 99535175 1001 86380 86390 1
535188 99535188 1001 86380 86390 1
535180 99535180 1001 86380 86390 1
535171 99535171 1001 86380 86390 1
535197 99535197 1001 86380 86390 1
534956 99534956 1001 86380 86390 1
535014 99535014 1001 86380 86390 1
534965 99534965 1001 86380 86390 1
535043 99535043 1001 86380 86390 1
535646 99535646 1001 86380 86390 1
535558 99535558 1001 86380 86390 1
536123 99536123 1001 86380 86390 1
535943 99535943 1001 86380 86390 1
535803 99535803 1001 86380 86390 1
535920 99535920 1001 86380 86390 1
536424 99536424 1001 86380 86390 1
536426 99536426 1001 86380 86390 1
536378 99536378 1001 86380 86390 1
536379 99536379 1001 86380 86390 1
536509 99536509 1001 86380 86390 1
536499 99536499 1001 86380 86390 1
536983 99536983 1001 86380 86390 1
537015 99537015 1001 86380 86390 1
537016 99537016 1001 86380 86390 1
536979 99536979 1001 86380 86390 1
537084 99537084 1001 86380 86390 1
537110 99537110 1001 86380 86390 1
536871 99536871 1001 86380 86390 1
536770 99536770 1001 86380 86390 1
536915 99536915 1001 86380 86390 1
536620 99536620 1001 86380 86390 1
536543 99536543 1001 86380 86390 1
536726 99536726 1001 86380 86390 1
536585 99536585 1001 86380 86390 1
536599 99536599 1001 86380 86390 1
536735 99536735 1001 86380 86390 1
537280 99537280 1001 86380 86390 1
537319 99537319 1001 86380 86390 1
537216 99537216 1001 86380 86390 1
537242 99537242 1001 86380 86390 1
537257 99537257 1001 86380 86390 1
537284 99537284 1001 86380 86390 1
537247 99537247 1001 86380 86390 1
537183 99537183 1001 86380 86390 1
537849 99537849 1001 86380 86390 1
537971 99537971 1001 86380 86390 1
537829 99537829 1001 86380 86390 1
537945 99537945 1001 86380 86390 1
537737 99537737 1001 86380 86390 1
537674 99537674 1001 86380 86390 1
537740 99537740 1001 86380 86390 1
537599 99537599 1001 86380 86390 1
537391 99537391 1001 86380 86390 1
537577 99537577 1001 86380 86390 1
538165 99538165 1001 86380 86390 1
538092 99538092 1001 86380 86390 1
538145 99538145 1001 86380 86390 1
538164 99538164 1001 86380 86390 1
538466 99538466 1001 86380 86390 1
538273 99538273 1001 86380 86390 1
538279 99538279 1001 86380 86390 1
538945 99538945 1001 86380 86390 1
538895 99538895 1001 86380 86390 1
538908 99538908 1001 86380 86390 1
539640 99539640 1001 86380 86390 1
539516 99539516 1001 86380 86390 1
539616 99539616 1001 86380 86390 1
539621 99539621 1001 86380 86390 1
539584 99539584 1001 86380 86390 1
539412 99539412 1001 86380 86390 1
539246 99539246 1001 86380 86390 1
539234 99539234 1001 86380 86390 1
539261 99539261 1001 86380 86390 1
539378 99539378 1001 86380 86390 1
539238 99539238 1001 86380 86390 1
539407 99539407 1001 86380 86390 1
539221 99539221 1001 86380 86390 1
539056 99539056 1001 86380 86390 1
539135 99539135 1001 86380 86390 1
539213 99539213 1001 86380 86390 1
539664 99539664 1001 86380 86390 1
539716 99539716 1001 86380 86390 1
539229 99539229 1001 86380 86390 1
540429 99540429 1001 86380 86390 1
540352 99540352 1001 86380 86390 1
540354 99540354 1001 86380 86390 1
540298 99540298 1001 86380 86390 1
540145 99540145 1001 86380 86390 1
540212 99540212 1001 86380 86390 1
540180 99540180 1001 86380 86390 1
539942 99539942 1001 86380 86390 1
539930 99539930 1001 86380 86390 1
539894 99539894 1001 86380 86390 1
539946 99539946 1001 86380 86390 1
540542 99540542 1001 86380 86390 1
539847 99539847 1001 86380 86390 1
540584 99540584 1001 86380 86390 1
540509 99540509 1001 86380 86390 1
540652 99540652 1001 86380 86390 1
540550 99540550 1001 86380 86390 1
540472 99540472 1001 86380 86390 1
541265 99541265 1001 86380 86390 1
541201 99541201 1001 86380 86390 1
540992 99540992 1001 86380 86390 1
541006 99541006 1001 86380 86390 1
540994 99540994 1001 86380 86390 1
541086 99541086 1001 86380 86390 1
540833 99540833 1001 86380 86390 1
540801 99540801 1001 86380 86390 1
541439 99541439 1001 86380 86390 1
541870 99541870 1001 86380 86390 1
541611 99541611 1001 86380 86390 1
541625 99541625 1001 86380 86390 1
542129 99542129 1001 86380 86390 1
542927 99542927 1001 86380 86390 1
542890 99542890 1001 86380 86390 1
542813 99542813 1001 86380 86390 1
542703 99542703 1001 86380 86390 1
542657 99542657 1001 86380 86390 1
542481 99542481 1001 86380 86390 1
542404 99542404 1001 86380 86390 1
542521 99542521 1001 86380 86390 1
542458 99542458 1001 86380 86390 1
542335 99542335 1001 86380 86390 1
543020 99543020 1001 86380 86390 1
542963 99542963 1001 86380 86390 1
543683 99543683 1001 86380 86390 1
543709 99543709 1001 86380 86390 1
543569 99543569 1001 86380 86390 1
543745 99543745 1001 86380 86390 1
543577 99543577 1001 86380 86390 1
543668 99543668 1001 86380 86390 1
543476 99543476 1001 86380 86390 1
543464 99543464 1001 86380 86390 1
543529 99543529 1001 86380 86390 1
543254 99543254 1001 86380 86390 1
543177 99543177 1001 86380 86390 1
543192 99543192 1001 86380 86390 1
543193 99543193 1001 86380 86390 1
543157 99543157 1001 86380 86390 1
543250 99543250 1001 86380 86390 1
543931 99543931 1001 86380 86390 1
543947 99543947 1001 86380 86390 1
544459 99544459 1001 86380 86390 1
544531 99544531 1001 86380 86390 1
544370 99544370 1001 86380 86390 1
544314 99544314 1001 86380 86390 1
544070 99544070 1001 86380 86390 1
544037 99544037 1001 86380 86390 1
544180 99544180 1001 86380 86390 1
544739 99544739 1001 86380 86390 1
544653 99544653 1001 86380 86390 1
544620 99544620 1001 86380 86390 1
400012 99400012 1001 86380 86390 1
400036 99400036 1001 86380 86390 1
400160 99400160 1001 86380 86390 1
400154 99400154 1001 86380 86390 1
400516 99400516 1001 86380 86390 1
400522 99400522 1001 86380 86390 1
400638 99400638 1001 86380 86390 1
400829 99400829 1001 86380 86390 1
400942 99400942 1001 86380 86390 1
401066 99401066 1001 86380 86390 1
401202 99401202 1001 86380 86390 1
401255 99401255 1001 86380 86390 1
401923 99401923 1001 86380 86390 1
402149 99402149 1001 86380 86390 1
402475 99402475 1001 86380 86390 1
402554 99402554 1001 86380 86390 1
402819 99402819 1001 86380 86390 1
402990 99402990 1001 86380 86390 1
403170 99403170 1001 86380 86390 1
403151 99403151 1001 86380 86390 1
403469 99403469 1001 86380 86390 1
403641 99403641 1001 86380 86390 1
403689 99403689 1001 86380 86390 1
403692 99403692 1001 86380 86390 1
403627 99403627 1001 86380 86390 1
403744 99403744 1001 86380 86390 1
403845 99403845 1001 86380 86390 1
403985 99403985 1001 86380 86390 1
404139 99404139 1001 86380 86390 1
404126 99404126 1001 86380 86390 1
404304 99404304 1001 86380 86390 1
404632 99404632 1001 86380 86390 1
404915 99404915 1001 86380 86390 1
405362 99405362 1001 86380 86390 1
405431 99405431 1001 86380 86390 1
405436 99405436 1001 86380 86390 1
405511 99405511 1001 86380 86390 1
405729 99405729 1001 86380 86390 1
405882 99405882 1001 86380 86390 1
405887 99405887 1001 86380 86390 1
406020 99406020 1001 86380 86390 1
406364 99406364 1001 86380 86390 1
406578 99406578 1001 86380 86390 1
406689 99406689 1001 86380 86390 1
406806 99406806 1001 86380 86390 1
407018 99407018 1001 86380 86390 1
406981 99406981 1001 86380 86390 1
407012 99407012 1001 86380 86390 1
406967 99406967 1001 86380 86390 1
407122 99407122 1001 86380 86390 1
407073 99407073 1001 86380 86390 1
407207 99407207 1001 86380 86390 1
407324 99407324 1001 86380 86390 1
407513 99407513 1001 86380 86390 1
407600 99407600 1001 86380 86390 1
407865 99407865 1001 86380 86390 1
407771 99407771 1001 86380 86390 1
407933 99407933 1001 86380 86390 1
407937 99407937 1001 86380 86390 1
408025 99408025 1001 86380 86390 1
408254 99408254 1001 86380 86390 1
408315 99408315 1001 86380 86390 1
408580 99408580 1001 86380 86390 1
408790 99408790 1001 86380 86390 1
408950 99408950 1001 86380 86390 1
409070 99409070 1001 86380 86390 1
409179 99409179 1001 86380 86390 1
409314 99409314 1001 86380 86390 1
409516 99409516 1001 86380 86390 1
409660 99409660 1001 86380 86390 1
409628 99409628 1001 86380 86390 1
410182 99410182 1001 86380 86390 1
410636 99410636 1001 86380 86390 1
410640 99410640 1001 86380 86390 1
410641 99410641 1001 86380 86390 1
410763 99410763 1001 86380 86390 1
410734 99410734 1001 86380 86390 1
410764 99410764 1001 86380 86390 1
410791 99410791 1001 86380 86390 1
410848 99410848 1001 86380 86390 1
411068 99411068 1001 86380 86390 1
411116 99411116 1001 86380 86390 1
411301 99411301 1001 86380 86390 1
411588 99411588 1001 86380 86390 1
411621 99411621 1001 86380 86390 1
411704 99411704 1001 86380 86390 1
411743 99411743 1001 86380 86390 1
411824 99411824 1001 86380 86390 1
411829 99411829 1001 86380 86390 1
412003 99412003 1001 86380 86390 1
412146 99412146 1001 86380 86390 1
412126 99412126 1001 86380 86390 1
412194 99412194 1001 86380 86390 1
412269 99412269 1001 86380 86390 1
412453 99412453 1001 86380 86390 1
412469 99412469 1001 86380 86390 1
413636 99413636 1001 86380 86390 1
412639 99412639 1001 86380 86390 1
412527 99412527 1001 86380 86390 1
412785 99412785 1001 86380 86390 1
412795 99412795 1001 86380 86390 1
413785 99413785 1001 86380 86390 1
413960 99413960 1001 86380 86390 1
414997 99414997 1001 86380 86390 1
415122 99415122 1001 86380 86390 1
415072 99415072 1001 86380 86390 1
414962 99414962 1001 86380 86390 1
414778 99414778 1001 86380 86390 1
414595 99414595 1001 86380 86390 1
414434 99414434 1001 86380 86390 1
414365 99414365 1001 86380 86390 1
414383 99414383 1001 86380 86390 1
414410 99414410 1001 86380 86390 1
414149 99414149 1001 86380 86390 1
414417 99414417 1001 86380 86390 1
415529 99415529 1001 86380 86390 1
415330 99415330 1001 86380 86390 1
416813 99416813 1001 86380 86390 1
416676 99416676 1001 86380 86390 1
416678 99416678 1001 86380 86390 1
416622 99416622 1001 86380 86390 1
416773 99416773 1001 86380 86390 1
416694 99416694 1001 86380 86390 1
416509 99416509 1001 86380 86390 1
416426 99416426 1001 86380 86390 1
416086 99416086 1001 86380 86390 1
415733 99415733 1001 86380 86390 1
415955 99415955 1001 86380 86390 1
417233 99417233 1001 86380 86390 1
417051 99417051 1001 86380 86390 1
417123 99417123 1001 86380 86390 1
417265 99417265 1001 86380 86390 1
417347 99417347 1001 86380 86390 1
417086 99417086 1001 86380 86390 1
417307 99417307 1001 86380 86390 1
417445 99417445 1001 86380 86390 1
417431 99417431 1001 86380 86390 1
417597 99417597 1001 86380 86390 1
418620 99418620 1001 86380 86390 1
418624 99418624 1001 86380 86390 1
418656 99418656 1001 86380 86390 1
418462 99418462 1001 86380 86390 1
418512 99418512 1001 86380 86390 1
418593 99418593 1001 86380 86390 1
418650 99418650 1001 86380 86390 1
418057 99418057 1001 86380 86390 1
418085 99418085 1001 86380 86390 1
418403 99418403 1001 86380 86390 1
418122 99418122 1001 86380 86390 1
418299 99418299 1001 86380 86390 1
417672 99417672 1001 86380 86390 1
419000 99419000 1001 86380 86390 1
419197 99419197 1001 86380 86390 1
419189 99419189 1001 86380 86390 1
420100 99420100 1001 86380 86390 1
420290 99420290 1001 86380 86390 1
420185 99420185 1001 86380 86390 1
420144 99420144 1001 86380 86390 1
420036 99420036 1001 86380 86390 1
419979 99419979 1001 86380 86390 1
419406 99419406 1001 86380 86390 1
419410 99419410 1001 86380 86390 1
419328 99419328 1001 86380 86390 1
419458 99419458 1001 86380 86390 1
420768 99420768 1001 86380 86390 1
420620 99420620 1001 86380 86390 1
420732 99420732 1001 86380 86390 1
421826 99421826 1001 86380 86390 1
421986 99421986 1001 86380 86390 1
421443 99421443 1001 86380 86390 1
421493 99421493 1001 86380 86390 1
421532 99421532 1001 86380 86390 1
421041 99421041 1001 86380 86390 1
421188 99421188 1001 86380 86390 1
420899 99420899 1001 86380 86390 1
420871 99420871 1001 86380 86390 1
421225 99421225 1001 86380 86390 1
422333 99422333 1001 86380 86390 1
422488 99422488 1001 86380 86390 1
422322 99422322 1001 86380 86390 1
422433 99422433 1001 86380 86390 1
423463 99423463 1001 86380 86390 1
423635 99423635 1001 86380 86390 1
423320 99423320 1001 86380 86390 1
423353 99423353 1001 86380 86390 1
422981 99422981 1001 86380 86390 1
423288 99423288 1001 86380 86390 1
422984 99422984 1001 86380 86390 1
422955 99422955 1001 86380 86390 1
423243 99423243 1001 86380 86390 1
422602 99422602 1001 86380 86390 1
422730 99422730 1001 86380 86390 1
422662 99422662 1001 86380 86390 1
423888 99423888 1001 86380 86390 1
423874 99423874 1001 86380 86390 1
423784 99423784 1001 86380 86390 1
425093 99425093 1001 86380 86390 1
424707 99424707 1001 86380 86390 1
424837 99424837 1001 86380 86390 1
424949 99424949 1001 86380 86390 1
424246 99424246 1001 86380 86390 1
424280 99424280 1001 86380 86390 1
424356 99424356 1001 86380 86390 1
424256 99424256 1001 86380 86390 1
425499 99425499 1001 86380 86390 1
425611 99425611 1001 86380 86390 1
425515 99425515 1001 86380 86390 1
425727 99425727 1001 86380 86390 1
427055 99427055 1001 86380 86390 1
426810 99426810 1001 86380 86390 1
427116 99427116 1001 86380 86390 1
426574 99426574 1001 86380 86390 1
426383 99426383 1001 86380 86390 1
426365 99426365 1001 86380 86390 1
426541 99426541 1001 86380 86390 1
426152 99426152 1001 86380 86390 1
425949 99425949 1001 86380 86390 1
426138 99426138 1001 86380 86390 1
426002 99426002 1001 86380 86390 1
427288 99427288 1001 86380 86390 1
427389 99427389 1001 86380 86390 1
427289 99427289 1001 86380 86390 1
427462 99427462 1001 86380 86390 1
427374 99427374 1001 86380 86390 1
427340 99427340 1001 86380 86390 1
428586 99428586 1001 86380 86390 1
428722 99428722 1001 86380 86390 1
427949 99427949 1001 86380 86390 1
428085 99428085 1001 86380 86390 1
428137 99428137 1001 86380 86390 1
427604 99427604 1001 86380 86390 1
427882 99427882 1001 86380 86390 1
427760 99427760 1001 86380 86390 1
427895 99427895 1001 86380 86390 1
429176 99429176 1001 86380 86390 1
428945 99428945 1001 86380 86390 1
428892 99428892 1001 86380 86390 1
430217 99430217 1001 86380 86390 1
430375 99430375 1001 86380 86390 1
430122 99430122 1001 86380 86390 1
430125 99430125 1001 86380 86390 1
430106 99430106 1001 86380 86390 1
430009 99430009 1001 86380 86390 1
429593 99429593 1001 86380 86390 1
429832 99429832 1001 86380 86390 1
429571 99429571 1001 86380 86390 1
429701 99429701 1001 86380 86390 1
429682 99429682 1001 86380 86390 1
429369 99429369 1001 86380 86390 1
429330 99429330 1001 86380 86390 1
429353 99429353 1001 86380 86390 1
429363 99429363 1001 86380 86390 1
429543 99429543 1001 86380 86390 1
430551 99430551 1001 86380 86390 1
430683 99430683 1001 86380 86390 1
430593 99430593 1001 86380 86390 1
430387 99430387 1001 86380 86390 1
430604 99430604 1001 86380 86390 1
430658 99430658 1001 86380 86390 1
431738 99431738 1001 86380 86390 1
431943 99431943 1001 86380 86390 1
432014 99432014 1001 86380 86390 1
431841 99431841 1001 86380 86390 1
431669 99431669 1001 86380 86390 1
431816 99431816 1001 86380 86390 1
431608 99431608 1001 86380 86390 1
431403 99431403 1001 86380 86390 1
431337 99431337 1001 86380 86390 1
431541 99431541 1001 86380 86390 1
431426 99431426 1001 86380 86390 1
431145 99431145 1001 86380 86390 1
431254 99431254 1001 86380 86390 1
432347 99432347 1001 86380 86390 1
432436 99432436 1001 86380 86390 1
433192 99433192 1001 86380 86390 1
433083 99433083 1001 86380 86390 1
432581 99432581 1001 86380 86390 1
432668 99432668 1001 86380 86390 1
432851 99432851 1001 86380 86390 1
432504 99432504 1001 86380 86390 1
432866 99432866 1001 86380 86390 1
433817 99433817 1001 86380 86390 1
434015 99434015 1001 86380 86390 1
435423 99435423 1001 86380 86390 1
434681 99434681 1001 86380 86390 1
434327 99434327 1001 86380 86390 1
434270 99434270 1001 86380 86390 1
434459 99434459 1001 86380 86390 1
434524 99434524 1001 86380 86390 1
435599 99435599 1001 86380 86390 1
435792 99435792 1001 86380 86390 1
435767 99435767 1001 86380 86390 1
435637 99435637 1001 86380 86390 1
435450 99435450 1001 86380 86390 1
435506 99435506 1001 86380 86390 1
437093 99437093 1001 86380 86390 1
436864 99436864 1001 86380 86390 1
436847 99436847 1001 86380 86390 1
437018 99437018 1001 86380 86390 1
436623 99436623 1001 86380 86390 1
436428 99436428 1001 86380 86390 1
436528 99436528 1001 86380 86390 1
436613 99436613 1001 86380 86390 1
436235 99436235 1001 86380 86390 1
435951 99435951 1001 86380 86390 1
435930 99435930 1001 86380 86390 1
436258 99436258 1001 86380 86390 1
300081 99300081 1001 86380 86390 1
437239 99437239 1001 86380 86390 1
300562 99300562 1001 86380 86390 1
300528 99300528 1001 86380 86390 1
300448 99300448 1001 86380 86390 1
300302 99300302 1001 86380 86390 1
300123 99300123 1001 86380 86390 1
300154 99300154 1001 86380 86390 1
300181 99300181 1001 86380 86390 1
300210 99300210 1001 86380 86390 1
300172 99300172 1001 86380 86390 1
300739 99300739 1001 86380 86390 1
300864 99300864 1001 86380 86390 1
301376 99301376 1001 86380 86390 1
301468 99301468 1001 86380 86390 1
301543 99301543 1001 86380 86390 1
301361 99301361 1001 86380 86390 1
301490 99301490 1001 86380 86390 1
301516 99301516 1001 86380 86390 1
301155 99301155 1001 86380 86390 1
301202 99301202 1001 86380 86390 1
301038 99301038 1001 86380 86390 1
301105 99301105 1001 86380 86390 1
301711 99301711 1001 86380 86390 1
301737 99301737 1001 86380 86390 1
301584 99301584 1001 86380 86390 1
301758 99301758 1001 86380 86390 1
302306 99302306 1001 86380 86390 1
302351 99302351 1001 86380 86390 1
302350 99302350 1001 86380 86390 1
302314 99302314 1001 86380 86390 1
302100 99302100 1001 86380 86390 1
302154 99302154 1001 86380 86390 1
302039 99302039 1001 86380 86390 1
301992 99301992 1001 86380 86390 1
302044 99302044 1001 86380 86390 1
301814 99301814 1001 86380 86390 1
301924 99301924 1001 86380 86390 1
302534 99302534 1001 86380 86390 1
302511 99302511 1001 86380 86390 1
303036 99303036 1001 86380 86390 1
303198 99303198 1001 86380 86390 1
302888 99302888 1001 86380 86390 1
302716 99302716 1001 86380 86390 1
302771 99302771 1001 86380 86390 1
303325 99303325 1001 86380 86390 1
303405 99303405 1001 86380 86390 1
303368 99303368 1001 86380 86390 1
303846 99303846 1001 86380 86390 1
303701 99303701 1001 86380 86390 1
303757 99303757 1001 86380 86390 1
303671 99303671 1001 86380 86390 1
303465 99303465 1001 86380 86390 1
303532 99303532 1001 86380 86390 1
303473 99303473 1001 86380 86390 1
303462 99303462 1001 86380 86390 1
303618 99303618 1001 86380 86390 1
303541 99303541 1001 86380 86390 1
304202 99304202 1001 86380 86390 1
304215 99304215 1001 86380 86390 1
304216 99304216 1001 86380 86390 1
304740 99304740 1001 86380 86390 1
304854 99304854 1001 86380 86390 1
304794 99304794 1001 86380 86390 1
304743 99304743 1001 86380 86390 1
304553 99304553 1001 86380 86390 1
304531 99304531 1001 86380 86390 1
304522 99304522 1001 86380 86390 1
304383 99304383 1001 86380 86390 1
304295 99304295 1001 86380 86390 1
304275 99304275 1001 86380 86390 1
304987 99304987 1001 86380 86390 1
304870 99304870 1001 86380 86390 1
305054 99305054 1001 86380 86390 1
305454 99305454 1001 86380 86390 1
305472 99305472 1001 86380 86390 1
305281 99305281 1001 86380 86390 1
305359 99305359 1001 86380 86390 1
305334 99305334 1001 86380 86390 1
305119 99305119 1001 86380 86390 1
305150 99305150 1001 86380 86390 1
500180 99500180 1001 86380 86390 1
500001 99500001 1001 86380 86390 1
500054 99500054 1001 86380 86390 1
500029 99500029 1001 86380 86390 1
500137 99500137 1001 86380 86390 1
305694 99305694 1001 86380 86390 1
500664 99500664 1001 86380 86390 1
500808 99500808 1001 86380 86390 1
500809 99500809 1001 86380 86390 1
500645 99500645 1001 86380 86390 1
500480 99500480 1001 86380 86390 1
500603 99500603 1001 86380 86390 1
500439 99500439 1001 86380 86390 1
500298 99500298 1001 86380 86390 1
500249 99500249 1001 86380 86390 1
500828 99500828 1001 86380 86390 1
500818 99500818 1001 86380 86390 1
501467 99501467 1001 86380 86390 1
501626 99501626 1001 86380 86390 1
501395 99501395 1001 86380 86390 1
501357 99501357 1001 86380 86390 1
501352 99501352 1001 86380 86390 1
501417 99501417 1001 86380 86390 1
501105 99501105 1001 86380 86390 1
501717 99501717 1001 86380 86390 1
501707 99501707 1001 86380 86390 1
501685 99501685 1001 86380 86390 1
501711 99501711 1001 86380 86390 1
501816 99501816 1001 86380 86390 1
502381 99502381 1001 86380 86390 1
502070 99502070 1001 86380 86390 1
502213 99502213 1001 86380 86390 1
501871 99501871 1001 86380 86390 1
501884 99501884 1001 86380 86390 1
502040 99502040 1001 86380 86390 1
502490 99502490 1001 86380 86390 1
502594 99502594 1001 86380 86390 1
502623 99502623 1001 86380 86390 1
503100 99503100 1001 86380 86390 1
503230 99503230 1001 86380 86390 1
503218 99503218 1001 86380 86390 1
503091 99503091 1001 86380 86390 1
503207 99503207 1001 86380 86390 1
503223 99503223 1001 86380 86390 1
502886 99502886 1001 86380 86390 1
503044 99503044 1001 86380 86390 1
502685 99502685 1001 86380 86390 1
503371 99503371 1001 86380 86390 1
503480 99503480 1001 86380 86390 1
504112 99504112 1001 86380 86390 1
503749 99503749 1001 86380 86390 1
503868 99503868 1001 86380 86390 1
503793 99503793 1001 86380 86390 1
503685 99503685 1001 86380 86390 1
503584 99503584 1001 86380 86390 1
503665 99503665 1001 86380 86390 1
503706 99503706 1001 86380 86390 1
504238 99504238 1001 86380 86390 1
504278 99504278 1001 86380 86390 1
504135 99504135 1001 86380 86390 1
504279 99504279 1001 86380 86390 1
504293 99504293 1001 86380 86390 1
504152 99504152 1001 86380 86390 1
504908 99504908 1001 86380 86390 1
504855 99504855 1001 86380 86390 1
504909 99504909 1001 86380 86390 1
504869 99504869 1001 86380 86390 1
504809 99504809 1001 86380 86390 1
504850 99504850 1001 86380 86390 1
504776 99504776 1001 86380 86390 1
504609 99504609 1001 86380 86390 1
504577 99504577 1001 86380 86390 1
504647 99504647 1001 86380 86390 1
504441 99504441 1001 86380 86390 1
504404 99504404 1001 86380 86390 1
504433 99504433 1001 86380 86390 1
504473 99504473 1001 86380 86390 1
504500 99504500 1001 86380 86390 1
504387 99504387 1001 86380 86390 1
505104 99505104 1001 86380 86390 1
505593 99505593 1001 86380 86390 1
505569 99505569 1001 86380 86390 1
505685 99505685 1001 86380 86390 1
505588 99505588 1001 86380 86390 1
505446 99505446 1001 86380 86390 1
505306 99505306 1001 86380 86390 1
505335 99505335 1001 86380 86390 1
505232 99505232 1001 86380 86390 1
505259 99505259 1001 86380 86390 1
505337 99505337 1001 86380 86390 1
505291 99505291 1001 86380 86390 1
505820 99505820 1001 86380 86390 1
505795 99505795 1001 86380 86390 1
505862 99505862 1001 86380 86390 1
505778 99505778 1001 86380 86390 1
506313 99506313 1001 86380 86390 1
506382 99506382 1001 86380 86390 1
506097 99506097 1001 86380 86390 1
506110 99506110 1001 86380 86390 1
506751 99506751 1001 86380 86390 1
506656 99506656 1001 86380 86390 1
506721 99506721 1001 86380 86390 1
507254 99507254 1001 86380 86390 1
507267 99507267 1001 86380 86390 1
507181 99507181 1001 86380 86390 1
507117 99507117 1001 86380 86390 1
507109 99507109 1001 86380 86390 1
507085 99507085 1001 86380 86390 1
506869 99506869 1001 86380 86390 1
506895 99506895 1001 86380 86390 1
507603 99507603 1001 86380 86390 1
507605 99507605 1001 86380 86390 1
507543 99507543 1001 86380 86390 1
507599 99507599 1001 86380 86390 1
507574 99507574 1001 86380 86390 1
508225 99508225 1001 86380 86390 1
508229 99508229 1001 86380 86390 1
507630 99507630 1001 86380 86390 1
507794 99507794 1001 86380 86390 1
508250 99508250 1001 86380 86390 1
508422 99508422 1001 86380 86390 1
508335 99508335 1001 86380 86390 1
508896 99508896 1001 86380 86390 1
508875 99508875 1001 86380 86390 1
509019 99509019 1001 86380 86390 1
508958 99508958 1001 86380 86390 1
508946 99508946 1001 86380 86390 1
508725 99508725 1001 86380 86390 1
508649 99508649 1001 86380 86390 1
508564 99508564 1001 86380 86390 1
508553 99508553 1001 86380 86390 1
508463 99508463 1001 86380 86390 1
508542 99508542 1001 86380 86390 1
508607 99508607 1001 86380 86390 1
508479 99508479 1001 86380 86390 1
509246 99509246 1001 86380 86390 1
509092 99509092 1001 86380 86390 1
509106 99509106 1001 86380 86390 1
509263 99509263 1001 86380 86390 1
509147 99509147 1001 86380 86390 1
509173 99509173 1001 86380 86390 1
509772 99509772 1001 86380 86390 1
509825 99509825 1001 86380 86390 1
509698 99509698 1001 86380 86390 1
509872 99509872 1001 86380 86390 1
509880 99509880 1001 86380 86390 1
509894 99509894 1001 86380 86390 1
509634 99509634 1001 86380 86390 1
509649 99509649 1001 86380 86390 1
509524 99509524 1001 86380 86390 1
509378 99509378 1001 86380 86390 1
509314 99509314 1001 86380 86390 1
509924 99509924 1001 86380 86390 1
509978 99509978 1001 86380 86390 1
510034 99510034 1001 86380 86390 1
510050 99510050 1001 86380 86390 1
509973 99509973 1001 86380 86390 1
509962 99509962 1001 86380 86390 1
509975 99509975 1001 86380 86390 1
510672 99510672 1001 86380 86390 1
510621 99510621 1001 86380 86390 1
510405 99510405 1001 86380 86390 1
510334 99510334 1001 86380 86390 1
510266 99510266 1001 86380 86390 1
510831 99510831 1001 86380 86390 1
510819 99510819 1001 86380 86390 1
510887 99510887 1001 86380 86390 1
510917 99510917 1001 86380 86390 1
510736 99510736 1001 86380 86390 1
511463 99511463 1001 86380 86390 1
511490 99511490 1001 86380 86390 1
511486 99511486 1001 86380 86390 1
511271 99511271 1001 86380 86390 1
511176 99511176 1001 86380 86390 1
511255 99511255 1001 86380 86390 1
511178 99511178 1001 86380 86390 1
511023 99511023 1001 86380 86390 1
511051 99511051 1001 86380 86390 1
511615 99511615 1001 86380 86390 1
511735 99511735 1001 86380 86390 1
512229 99512229 1001 86380 86390 1
512230 99512230 1001 86380 86390 1
512284 99512284 1001 86380 86390 1
512208 99512208 1001 86380 86390 1
511994 99511994 1001 86380 86390 1
512090 99512090 1001 86380 86390 1
512168 99512168 1001 86380 86390 1
511836 99511836 1001 86380 86390 1
511862 99511862 1001 86380 86390 1
511826 99511826 1001 86380 86390 1
511846 99511846 1001 86380 86390 1
512380 99512380 1001 86380 86390 1
513117 99513117 1001 86380 86390 1
513093 99513093 1001 86380 86390 1
513145 99513145 1001 86380 86390 1
513055 99513055 1001 86380 86390 1
513133 99513133 1001 86380 86390 1
513201 99513201 1001 86380 86390 1
512961 99512961 1001 86380 86390 1
512876 99512876 1001 86380 86390 1
512942 99512942 1001 86380 86390 1
512782 99512782 1001 86380 86390 1
512589 99512589 1001 86380 86390 1
512618 99512618 1001 86380 86390 1
512687 99512687 1001 86380 86390 1
513367 99513367 1001 86380 86390 1
513290 99513290 1001 86380 86390 1
513214 99513214 1001 86380 86390 1
513945 99513945 1001 86380 86390 1
513973 99513973 1001 86380 86390 1
513976 99513976 1001 86380 86390 1
513849 99513849 1001 86380 86390 1
513813 99513813 1001 86380 86390 1
513699 99513699 1001 86380 86390 1
513489 99513489 1001 86380 86390 1
513491 99513491 1001 86380 86390 1
513466 99513466 1001 86380 86390 1
513454 99513454 1001 86380 86390 1
513480 99513480 1001 86380 86390 1
513432 99513432 1001 86380 86390 1
513590 99513590 1001 86380 86390 1
514180 99514180 1001 86380 86390 1
514155 99514155 1001 86380 86390 1
514813 99514813 1001 86380 86390 1
514684 99514684 1001 86380 86390 1
514802 99514802 1001 86380 86390 1
514727 99514727 1001 86380 86390 1
514819 99514819 1001 86380 86390 1
514629 99514629 1001 86380 86390 1
514520 99514520 1001 86380 86390 1
515032 99515032 1001 86380 86390 1
514930 99514930 1001 86380 86390 1
515009 99515009 1001 86380 86390 1
515509 99515509 1001 86380 86390 1
515672 99515672 1001 86380 86390 1
515513 99515513 1001 86380 86390 1
515431 99515431 1001 86380 86390 1
515394 99515394 1001 86380 86390 1
515766 99515766 1001 86380 86390 1
515718 99515718 1001 86380 86390 1
516394 99516394 1001 86380 86390 1
516348 99516348 1001 86380 86390 1
516341 99516341 1001 86380 86390 1
516199 99516199 1001 86380 86390 1
516688 99516688 1001 86380 86390 1
516710 99516710 1001 86380 86390 1
516687 99516687 1001 86380 86390 1
517335 99517335 1001 86380 86390 1
517225 99517225 1001 86380 86390 1
517242 99517242 1001 86380 86390 1
516990 99516990 1001 86380 86390 1
516885 99516885 1001 86380 86390 1
516873 99516873 1001 86380 86390 1
516758 99516758 1001 86380 86390 1
516857 99516857 1001 86380 86390 1
516740 99516740 1001 86380 86390 1
517533 99517533 1001 86380 86390 1
517534 99517534 1001 86380 86390 1
518161 99518161 1001 86380 86390 1
517997 99517997 1001 86380 86390 1
518092 99518092 1001 86380 86390 1
518123 99518123 1001 86380 86390 1
517922 99517922 1001 86380 86390 1
517845 99517845 1001 86380 86390 1
517824 99517824 1001 86380 86390 1
517915 99517915 1001 86380 86390 1
517544 99517544 1001 86380 86390 1
517678 99517678 1001 86380 86390 1
518214 99518214 1001 86380 86390 1
518308 99518308 1001 86380 86390 1
518261 99518261 1001 86380 86390 1
518839 99518839 1001 86380 86390 1
518894 99518894 1001 86380 86390 1
518933 99518933 1001 86380 86390 1
518805 99518805 1001 86380 86390 1
518618 99518618 1001 86380 86390 1
518749 99518749 1001 86380 86390 1
518586 99518586 1001 86380 86390 1
518511 99518511 1001 86380 86390 1
519184 99519184 1001 86380 86390 1
519108 99519108 1001 86380 86390 1
519046 99519046 1001 86380 86390 1
519124 99519124 1001 86380 86390 1
518997 99518997 1001 86380 86390 1
519766 99519766 1001 86380 86390 1
519677 99519677 1001 86380 86390 1
519553 99519553 1001 86380 86390 1
519412 99519412 1001 86380 86390 1
519581 99519581 1001 86380 86390 1
519213 99519213 1001 86380 86390 1
519840 99519840 1001 86380 86390 1
520476 99520476 1001 86380 86390 1
520593 99520593 1001 86380 86390 1
520636 99520636 1001 86380 86390 1
520286 99520286 1001 86380 86390 1
520261 99520261 1001 86380 86390 1
520352 99520352 1001 86380 86390 1
520099 99520099 1001 86380 86390 1
520219 99520219 1001 86380 86390 1
520225 99520225 1001 86380 86390 1
520797 99520797 1001 86380 86390 1
520644 99520644 1001 86380 86390 1
520671 99520671 1001 86380 86390 1
520843 99520843 1001 86380 86390 1
520649 99520649 1001 86380 86390 1
521313 99521313 1001 86380 86390 1
521291 99521291 1001 86380 86390 1
521400 99521400 1001 86380 86390 1
521458 99521458 1001 86380 86390 1
521376 99521376 1001 86380 86390 1
521094 99521094 1001 86380 86390 1
521114 99521114 1001 86380 86390 1
521166 99521166 1001 86380 86390 1
521043 99521043 1001 86380 86390 1
521024 99521024 1001 86380 86390 1
521506 99521506 1001 86380 86390 1
521501 99521501 1001 86380 86390 1
522113 99522113 1001 86380 86390 1
522116 99522116 1001 86380 86390 1
522130 99522130 1001 86380 86390 1
522182 99522182 1001 86380 86390 1
522236 99522236 1001 86380 86390 1
522225 99522225 1001 86380 86390 1
522226 99522226 1001 86380 86390 1
522290 99522290 1001 86380 86390 1
522057 99522057 1001 86380 86390 1
521704 99521704 1001 86380 86390 1
521710 99521710 1001 86380 86390 1
522306 99522306 1001 86380 86390 1
522399 99522399 1001 86380 86390 1
522451 99522451 1001 86380 86390 1
522722 99522722 1001 86380 86390 1
522788 99522788 1001 86380 86390 1
522878 99522878 1001 86380 86390 1
522558 99522558 1001 86380 86390 1
522688 99522688 1001 86380 86390 1
522573 99522573 1001 86380 86390 1
523258 99523258 1001 86380 86390 1
523297 99523297 1001 86380 86390 1
523184 99523184 1001 86380 86390 1
523281 99523281 1001 86380 86390 1
523295 99523295 1001 86380 86390 1
523886 99523886 1001 86380 86390 1
523835 99523835 1001 86380 86390 1
523935 99523935 1001 86380 86390 1
523751 99523751 1001 86380 86390 1
523649 99523649 1001 86380 86390 1
523557 99523557 1001 86380 86390 1
523495 99523495 1001 86380 86390 1
523380 99523380 1001 86380 86390 1
524014 99524014 1001 86380 86390 1
523976 99523976 1001 86380 86390 1
524709 99524709 1001 86380 86390 1
524725 99524725 1001 86380 86390 1
524757 99524757 1001 86380 86390 1
524715 99524715 1001 86380 86390 1
524691 99524691 1001 86380 86390 1
524766 99524766 1001 86380 86390 1
524465 99524465 1001 86380 86390 1
524389 99524389 1001 86380 86390 1
524495 99524495 1001 86380 86390 1
524241 99524241 1001 86380 86390 1
524216 99524216 1001 86380 86390 1
524165 99524165 1001 86380 86390 1
524232 99524232 1001 86380 86390 1
524194 99524194 1001 86380 86390 1
524233 99524233 1001 86380 86390 1
524956 99524956 1001 86380 86390 1
524827 99524827 1001 86380 86390 1
524944 99524944 1001 86380 86390 1
524802 99524802 1001 86380 86390 1
525537 99525537 1001 86380 86390 1
525262 99525262 1001 86380 86390 1
525188 99525188 1001 86380 86390 1
525232 99525232 1001 86380 86390 1
525284 99525284 1001 86380 86390 1
525004 99525004 1001 86380 86390 1
525160 99525160 1001 86380 86390 1
525063 99525063 1001 86380 86390 1
525661 99525661 1001 86380 86390 1
525598 99525598 1001 86380 86390 1
525709 99525709 1001 86380 86390 1
526344 99526344 1001 86380 86390 1
526063 99526063 1001 86380 86390 1
526145 99526145 1001 86380 86390 1
526018 99526018 1001 86380 86390 1
526493 99526493 1001 86380 86390 1
527073 99527073 1001 86380 86390 1
527087 99527087 1001 86380 86390 1
526987 99526987 1001 86380 86390 1
527040 99527040 1001 86380 86390 1
526976 99526976 1001 86380 86390 1
526830 99526830 1001 86380 86390 1
526651 99526651 1001 86380 86390 1
527386 99527386 1001 86380 86390 1
528009 99528009 1001 86380 86390 1
528036 99528036 1001 86380 86390 1
527758 99527758 1001 86380 86390 1
527839 99527839 1001 86380 86390 1
527829 99527829 1001 86380 86390 1
527586 99527586 1001 86380 86390 1
527511 99527511 1001 86380 86390 1
527505 99527505 1001 86380 86390 1
528140 99528140 1001 86380 86390 1
528155 99528155 1001 86380 86390 1
528158 99528158 1001 86380 86390 1
528107 99528107 1001 86380 86390 1
528173 99528173 1001 86380 86390 1
528187 99528187 1001 86380 86390 1
528110 99528110 1001 86380 86390 1
528709 99528709 1001 86380 86390 1
528831 99528831 1001 86380 86390 1
528565 99528565 1001 86380 86390 1
528437 99528437 1001 86380 86390 1
528326 99528326 1001 86380 86390 1
528392 99528392 1001 86380 86390 1
528343 99528343 1001 86380 86390 1
528409 99528409 1001 86380 86390 1
529043 99529043 1001 86380 86390 1
528914 99528914 1001 86380 86390 1
529617 99529617 1001 86380 86390 1
529656 99529656 1001 86380 86390 1
529542 99529542 1001 86380 86390 1
529672 99529672 1001 86380 86390 1
529559 99529559 1001 86380 86390 1
529488 99529488 1001 86380 86390 1
529385 99529385 1001 86380 86390 1
529467 99529467 1001 86380 86390 1
529265 99529265 1001 86380 86390 1
529267 99529267 1001 86380 86390 1
529138 99529138 1001 86380 86390 1
529178 99529178 1001 86380 86390 1
529755 99529755 1001 86380 86390 1
529835 99529835 1001 86380 86390 1
529784 99529784 1001 86380 86390 1
529836 99529836 1001 86380 86390 1
529875 99529875 1001 86380 86390 1
530477 99530477 1001 86380 86390 1
530493 99530493 1001 86380 86390 1
530442 99530442 1001 86380 86390 1
530379 99530379 1001 86380 86390 1
530234 99530234 1001 86380 86390 1
530158 99530158 1001 86380 86390 1
530281 99530281 1001 86380 86390 1
530039 99530039 1001 86380 86390 1
530590 99530590 1001 86380 86390 1
530734 99530734 1001 86380 86390 1
530658 99530658 1001 86380 86390 1
531207 99531207 1001 86380 86390 1
531035 99531035 1001 86380 86390 1
531011 99531011 1001 86380 86390 1
530931 99530931 1001 86380 86390 1
530819 99530819 1001 86380 86390 1
530963 99530963 1001 86380 86390 1
530808 99530808 1001 86380 86390 1
531463 99531463 1001 86380 86390 1
531504 99531504 1001 86380 86390 1
532004 99532004 1001 86380 86390 1
532082 99532082 1001 86380 86390 1
532099 99532099 1001 86380 86390 1
532087 99532087 1001 86380 86390 1
532064 99532064 1001 86380 86390 1
531912 99531912 1001 86380 86390 1
531990 99531990 1001 86380 86390 1
531869 99531869 1001 86380 86390 1
531651 99531651 1001 86380 86390 1
531666 99531666 1001 86380 86390 1
531744 99531744 1001 86380 86390 1
531589 99531589 1001 86380 86390 1
531616 99531616 1001 86380 86390 1
531751 99531751 1001 86380 86390 1
531700 99531700 1001 86380 86390 1
532320 99532320 1001 86380 86390 1
532218 99532218 1001 86380 86390 1
532273 99532273 1001 86380 86390 1
532340 99532340 1001 86380 86390 1
532315 99532315 1001 86380 86390 1
532382 99532382 1001 86380 86390 1
532893 99532893 1001 86380 86390 1
533011 99533011 1001 86380 86390 1
532940 99532940 1001 86380 86390 1
532850 99532850 1001 86380 86390 1
532890 99532890 1001 86380 86390 1
532632 99532632 1001 86380 86390 1
532571 99532571 1001 86380 86390 1
532560 99532560 1001 86380 86390 1
532432 99532432 1001 86380 86390 1
532538 99532538 1001 86380 86390 1
533134 99533134 1001 86380 86390 1
533092 99533092 1001 86380 86390 1
533770 99533770 1001 86380 86390 1
533720 99533720 1001 86380 86390 1
533850 99533850 1001 86380 86390 1
533536 99533536 1001 86380 86390 1
533618 99533618 1001 86380 86390 1
533502 99533502 1001 86380 86390 1
533573 99533573 1001 86380 86390 1
533357 99533357 1001 86380 86390 1
533409 99533409 1001 86380 86390 1
533298 99533298 1001 86380 86390 1
533324 99533324 1001 86380 86390 1
533946 99533946 1001 86380 86390 1
534038 99534038 1001 86380 86390 1
533925 99533925 1001 86380 86390 1
534003 99534003 1001 86380 86390 1
533991 99533991 1001 86380 86390 1
534556 99534556 1001 86380 86390 1
534596 99534596 1001 86380 86390 1
534481 99534481 1001 86380 86390 1
534494 99534494 1001 86380 86390 1
534538 99534538 1001 86380 86390 1
534488 99534488 1001 86380 86390 1
534642 99534642 1001 86380 86390 1
534568 99534568 1001 86380 86390 1
534453 99534453 1001 86380 86390 1
534396 99534396 1001 86380 86390 1
534436 99534436 1001 86380 86390 1
534359 99534359 1001 86380 86390 1
534120 99534120 1001 86380 86390 1
534253 99534253 1001 86380 86390 1
534189 99534189 1001 86380 86390 1
534153 99534153 1001 86380 86390 1
534734 99534734 1001 86380 86390 1
534750 99534750 1001 86380 86390 1
534795 99534795 1001 86380 86390 1
534784 99534784 1001 86380 86390 1
535410 99535410 1001 86380 86390 1
535451 99535451 1001 86380 86390 1
535240 99535240 1001 86380 86390 1
535189 99535189 1001 86380 86390 1
535229 99535229 1001 86380 86390 1
535255 99535255 1001 86380 86390 1
535127 99535127 1001 86380 86390 1
535282 99535282 1001 86380 86390 1
535300 99535300 1001 86380 86390 1
535225 99535225 1001 86380 86390 1
535010 99535010 1001 86380 86390 1
535534 99535534 1001 86380 86390 1
536336 99536336 1001 86380 86390 1
536191 99536191 1001 86380 86390 1
536132 99536132 1001 86380 86390 1
535928 99535928 1001 86380 86390 1
536060 99536060 1001 86380 86390 1
536023 99536023 1001 86380 86390 1
535987 99535987 1001 86380 86390 1
535834 99535834 1001 86380 86390 1
535760 99535760 1001 86380 86390 1
536349 99536349 1001 86380 86390 1
536363 99536363 1001 86380 86390 1
536444 99536444 1001 86380 86390 1
536470 99536470 1001 86380 86390 1
536523 99536523 1001 86380 86390 1
536990 99536990 1001 86380 86390 1
537057 99537057 1001 86380 86390 1
537097 99537097 1001 86380 86390 1
536919 99536919 1001 86380 86390 1
536793 99536793 1001 86380 86390 1
536825 99536825 1001 86380 86390 1
536577 99536577 1001 86380 86390 1
536669 99536669 1001 86380 86390 1
537180 99537180 1001 86380 86390 1
537261 99537261 1001 86380 86390 1
537963 99537963 1001 86380 86390 1
537840 99537840 1001 86380 86390 1
537980 99537980 1001 86380 86390 1
537872 99537872 1001 86380 86390 1
537751 99537751 1001 86380 86390 1
537764 99537764 1001 86380 86390 1
537661 99537661 1001 86380 86390 1
537610 99537610 1001 86380 86390 1
537730 99537730 1001 86380 86390 1
537769 99537769 1001 86380 86390 1
537692 99537692 1001 86380 86390 1
537525 99537525 1001 86380 86390 1
537438 99537438 1001 86380 86390 1
537389 99537389 1001 86380 86390 1
537545 99537545 1001 86380 86390 1
538043 99538043 1001 86380 86390 1
538179 99538179 1001 86380 86390 1
538169 99538169 1001 86380 86390 1
538121 99538121 1001 86380 86390 1
538176 99538176 1001 86380 86390 1
538138 99538138 1001 86380 86390 1
538778 99538778 1001 86380 86390 1
538753 99538753 1001 86380 86390 1
538642 99538642 1001 86380 86390 1
538695 99538695 1001 86380 86390 1
538774 99538774 1001 86380 86390 1
538546 99538546 1001 86380 86390 1
538490 99538490 1001 86380 86390 1
538197 99538197 1001 86380 86390 1
538334 99538334 1001 86380 86390 1
539515 99539515 1001 86380 86390 1
539558 99539558 1001 86380 86390 1
539601 99539601 1001 86380 86390 1
539388 99539388 1001 86380 86390 1
539185 99539185 1001 86380 86390 1
540326 99540326 1001 86380 86390 1
540444 99540444 1001 86380 86390 1
540424 99540424 1001 86380 86390 1
540386 99540386 1001 86380 86390 1
540175 99540175 1001 86380 86390 1
540201 99540201 1001 86380 86390 1
540227 99540227 1001 86380 86390 1
540066 99540066 1001 86380 86390 1
540478 99540478 1001 86380 86390 1
540600 99540600 1001 86380 86390 1
541153 99541153 1001 86380 86390 1
541128 99541128 1001 86380 86390 1
541219 99541219 1001 86380 86390 1
541131 99541131 1001 86380 86390 1
541222 99541222 1001 86380 86390 1
541185 99541185 1001 86380 86390 1
541188 99541188 1001 86380 86390 1
541111 99541111 1001 86380 86390 1
541189 99541189 1001 86380 86390 1
540971 99540971 1001 86380 86390 1
541028 99541028 1001 86380 86390 1
540951 99540951 1001 86380 86390 1
541033 99541033 1001 86380 86390 1
540956 99540956 1001 86380 86390 1
541419 99541419 1001 86380 86390 1
541972 99541972 1001 86380 86390 1
541975 99541975 1001 86380 86390 1
541774 99541774 1001 86380 86390 1
541877 99541877 1001 86380 86390 1
541736 99541736 1001 86380 86390 1
541780 99541780 1001 86380 86390 1
541628 99541628 1001 86380 86390 1
541565 99541565 1001 86380 86390 1
541500 99541500 1001 86380 86390 1
541561 99541561 1001 86380 86390 1
542156 99542156 1001 86380 86390 1
542239 99542239 1001 86380 86390 1
542317 99542317 1001 86380 86390 1
542189 99542189 1001 86380 86390 1
542884 99542884 1001 86380 86390 1
542938 99542938 1001 86380 86390 1
542751 99542751 1001 86380 86390 1
542610 99542610 1001 86380 86390 1
542551 99542551 1001 86380 86390 1
542737 99542737 1001 86380 86390 1
542442 99542442 1001 86380 86390 1
542443 99542443 1001 86380 86390 1
542970 99542970 1001 86380 86390 1
543063 99543063 1001 86380 86390 1
543118 99543118 1001 86380 86390 1
543002 99543002 1001 86380 86390 1
543093 99543093 1001 86380 86390 1
542966 99542966 1001 86380 86390 1
543697 99543697 1001 86380 86390 1
543654 99543654 1001 86380 86390 1
543489 99543489 1001 86380 86390 1
543506 99543506 1001 86380 86390 1
543393 99543393 1001 86380 86390 1
543876 99543876 1001 86380 86390 1
543825 99543825 1001 86380 86390 1
543868 99543868 1001 86380 86390 1
544424 99544424 1001 86380 86390 1
544307 99544307 1001 86380 86390 1
544298 99544298 1001 86380 86390 1
544208 99544208 1001 86380 86390 1
544097 99544097 1001 86380 86390 1
544010 99544010 1001 86380 86390 1
544724 99544724 1001 86380 86390 1
544608 99544608 1001 86380 86390 1
544629 99544629 1001 86380 86390 1
544642 99544642 1001 86380 86390 1
421489 500 1001 21120 21897 1
411468 1128 1001 56340 61137 1
511778 767 1001 64442 64741 1
542694 1124 1002 49855 62280 1
400016 99400016 1001 86380 86390 1
400236 99400236 1001 86380 86390 1
400250 99400250 1001 86380 86390 1
400359 99400359 1001 86380 86390 1
400347 99400347 1001 86380 86390 1
400585 99400585 1001 86380 86390 1
400635 99400635 1001 86380 86390 1
400637 99400637 1001 86380 86390 1
400883 99400883 1001 86380 86390 1
401126 99401126 1001 86380 86390 1
401257 99401257 1001 86380 86390 1
401342 99401342 1001 86380 86390 1
401548 99401548 1001 86380 86390 1
401592 99401592 1001 86380 86390 1
402055 99402055 1001 86380 86390 1
402222 99402222 1001 86380 86390 1
402343 99402343 1001 86380 86390 1
402397 99402397 1001 86380 86390 1
402738 99402738 1001 86380 86390 1
402815 99402815 1001 86380 86390 1
403154 99403154 1001 86380 86390 1
403251 99403251 1001 86380 86390 1
403244 99403244 1001 86380 86390 1
403415 99403415 1001 86380 86390 1
403395 99403395 1001 86380 86390 1
403507 99403507 1001 86380 86390 1
403465 99403465 1001 86380 86390 1
403612 99403612 1001 86380 86390 1
403820 99403820 1001 86380 86390 1
403981 99403981 1001 86380 86390 1
404061 99404061 1001 86380 86390 1
404211 99404211 1001 86380 86390 1
404338 99404338 1001 86380 86390 1
404487 99404487 1001 86380 86390 1
404768 99404768 1001 86380 86390 1
404702 99404702 1001 86380 86390 1
404710 99404710 1001 86380 86390 1
404693 99404693 1001 86380 86390 1
404858 99404858 1001 86380 86390 1
404899 99404899 1001 86380 86390 1
404969 99404969 1001 86380 86390 1
404944 99404944 1001 86380 86390 1
405162 99405162 1001 86380 86390 1
405254 99405254 1001 86380 86390 1
405368 99405368 1001 86380 86390 1
405373 99405373 1001 86380 86390 1
405423 99405423 1001 86380 86390 1
405428 99405428 1001 86380 86390 1
405578 99405578 1001 86380 86390 1
405601 99405601 1001 86380 86390 1
405943 99405943 1001 86380 86390 1
405983 99405983 1001 86380 86390 1
405962 99405962 1001 86380 86390 1
406011 99406011 1001 86380 86390 1
406216 99406216 1001 86380 86390 1
406219 99406219 1001 86380 86390 1
406630 99406630 1001 86380 86390 1
406829 99406829 1001 86380 86390 1
407111 99407111 1001 86380 86390 1
407256 99407256 1001 86380 86390 1
407328 99407328 1001 86380 86390 1
407401 99407401 1001 86380 86390 1
407408 99407408 1001 86380 86390 1
407506 99407506 1001 86380 86390 1
407805 99407805 1001 86380 86390 1
407832 99407832 1001 86380 86390 1
407906 99407906 1001 86380 86390 1
408183 99408183 1001 86380 86390 1
408361 99408361 1001 86380 86390 1
408529 99408529 1001 86380 86390 1
408823 99408823 1001 86380 86390 1
408940 99408940 1001 86380 86390 1
408869 99408869 1001 86380 86390 1
409042 99409042 1001 86380 86390 1
408987 99408987 1001 86380 86390 1
409213 99409213 1001 86380 86390 1
409435 99409435 1001 86380 86390 1
409547 99409547 1001 86380 86390 1
409816 99409816 1001 86380 86390 1
409891 99409891 1001 86380 86390 1
410022 99410022 1001 86380 86390 1
410416 99410416 1001 86380 86390 1
410487 99410487 1001 86380 86390 1
410529 99410529 1001 86380 86390 1
410902 99410902 1001 86380 86390 1
410934 99410934 1001 86380 86390 1
411025 99411025 1001 86380 86390 1
411182 99411182 1001 86380 86390 1
411163 99411163 1001 86380 86390 1
411291 99411291 1001 86380 86390 1
411364 99411364 1001 86380 86390 1
411469 99411469 1001 86380 86390 1
411651 99411651 1001 86380 86390 1
411649 99411649 1001 86380 86390 1
411688 99411688 1001 86380 86390 1
411694 99411694 1001 86380 86390 1
411942 99411942 1001 86380 86390 1
412168 99412168 1001 86380 86390 1
412125 99412125 1001 86380 86390 1
412295 99412295 1001 86380 86390 1
413552 99413552 1001 86380 86390 1
413396 99413396 1001 86380 86390 1
413244 99413244 1001 86380 86390 1
412981 99412981 1001 86380 86390 1
412679 99412679 1001 86380 86390 1
412730 99412730 1001 86380 86390 1
412564 99412564 1001 86380 86390 1
413934 99413934 1001 86380 86390 1
414076 99414076 1001 86380 86390 1
415075 99415075 1001 86380 86390 1
415311 99415311 1001 86380 86390 1
414976 99414976 1001 86380 86390 1
415038 99415038 1001 86380 86390 1
415049 99415049 1001 86380 86390 1
414690 99414690 1001 86380 86390 1
414782 99414782 1001 86380 86390 1
414577 99414577 1001 86380 86390 1
414177 99414177 1001 86380 86390 1
414480 99414480 1001 86380 86390 1
414460 99414460 1001 86380 86390 1
414131 99414131 1001 86380 86390 1
414447 99414447 1001 86380 86390 1
415574 99415574 1001 86380 86390 1
415480 99415480 1001 86380 86390 1
415466 99415466 1001 86380 86390 1
415690 99415690 1001 86380 86390 1
416587 99416587 1001 86380 86390 1
416844 99416844 1001 86380 86390 1
416664 99416664 1001 86380 86390 1
416166 99416166 1001 86380 86390 1
416201 99416201 1001 86380 86390 1
416247 99416247 1001 86380 86390 1
416206 99416206 1001 86380 86390 1
415958 99415958 1001 86380 86390 1
415922 99415922 1001 86380 86390 1
415941 99415941 1001 86380 86390 1
415742 99415742 1001 86380 86390 1
417186 99417186 1001 86380 86390 1
417426 99417426 1001 86380 86390 1
417420 99417420 1001 86380 86390 1
418458 99418458 1001 86380 86390 1
418476 99418476 1001 86380 86390 1
418577 99418577 1001 86380 86390 1
418714 99418714 1001 86380 86390 1
418483 99418483 1001 86380 86390 1
418491 99418491 1001 86380 86390 1
418305 99418305 1001 86380 86390 1
418310 99418310 1001 86380 86390 1
418258 99418258 1001 86380 86390 1
418046 99418046 1001 86380 86390 1
417916 99417916 1001 86380 86390 1
417711 99417711 1001 86380 86390 1
417805 99417805 1001 86380 86390 1
417839 99417839 1001 86380 86390 1
417843 99417843 1001 86380 86390 1
418931 99418931 1001 86380 86390 1
418989 99418989 1001 86380 86390 1
418941 99418941 1001 86380 86390 1
419094 99419094 1001 86380 86390 1
420150 99420150 1001 86380 86390 1
420308 99420308 1001 86380 86390 1
420087 99420087 1001 86380 86390 1
420170 99420170 1001 86380 86390 1
420329 99420329 1001 86380 86390 1
419990 99419990 1001 86380 86390 1
419683 99419683 1001 86380 86390 1
419380 99419380 1001 86380 86390 1
419231 99419231 1001 86380 86390 1
420740 99420740 1001 86380 86390 1
420499 99420499 1001 86380 86390 1
420500 99420500 1001 86380 86390 1
420762 99420762 1001 86380 86390 1
421945 99421945 1001 86380 86390 1
421876 99421876 1001 86380 86390 1
421954 99421954 1001 86380 86390 1
421767 99421767 1001 86380 86390 1
421648 99421648 1001 86380 86390 1
421558 99421558 1001 86380 86390 1
421521 99421521 1001 86380 86390 1
421291 99421291 1001 86380 86390 1
421174 99421174 1001 86380 86390 1
421208 99421208 1001 86380 86390 1
420839 99420839 1001 86380 86390 1
421245 99421245 1001 86380 86390 1
420847 99420847 1001 86380 86390 1
420906 99420906 1001 86380 86390 1
422219 99422219 1001 86380 86390 1
422296 99422296 1001 86380 86390 1
423427 99423427 1001 86380 86390 1
423672 99423672 1001 86380 86390 1
423176 99423176 1001 86380 86390 1
422950 99422950 1001 86380 86390 1
423085 99423085 1001 86380 86390 1
422783 99422783 1001 86380 86390 1
422762 99422762 1001 86380 86390 1
422569 99422569 1001 86380 86390 1
424070 99424070 1001 86380 86390 1
424020 99424020 1001 86380 86390 1
423797 99423797 1001 86380 86390 1
423829 99423829 1001 86380 86390 1
423307 99423307 1001 86380 86390 1
424000 99424000 1001 86380 86390 1
424146 99424146 1001 86380 86390 1
425171 99425171 1001 86380 86390 1
425033 99425033 1001 86380 86390 1
425109 99425109 1001 86380 86390 1
425019 99425019 1001 86380 86390 1
425123 99425123 1001 86380 86390 1
424763 99424763 1001 86380 86390 1
424753 99424753 1001 86380 86390 1
424923 99424923 1001 86380 86390 1
424365 99424365 1001 86380 86390 1
424317 99424317 1001 86380 86390 1
424369 99424369 1001 86380 86390 1
425565 99425565 1001 86380 86390 1
425412 99425412 1001 86380 86390 1
425697 99425697 1001 86380 86390 1
425702 99425702 1001 86380 86390 1
426896 99426896 1001 86380 86390 1
427063 99427063 1001 86380 86390 1
426712 99426712 1001 86380 86390 1
426891 99426891 1001 86380 86390 1
427001 99427001 1001 86380 86390 1
426301 99426301 1001 86380 86390 1
426310 99426310 1001 86380 86390 1
426157 99426157 1001 86380 86390 1
426195 99426195 1001 86380 86390 1
427529 99427529 1001 86380 86390 1
427531 99427531 1001 86380 86390 1
427347 99427347 1001 86380 86390 1
427120 99427120 1001 86380 86390 1
427376 99427376 1001 86380 86390 1
427180 99427180 1001 86380 86390 1
427523 99427523 1001 86380 86390 1
427190 99427190 1001 86380 86390 1
427387 99427387 1001 86380 86390 1
428528 99428528 1001 86380 86390 1
428050 99428050 1001 86380 86390 1
428079 99428079 1001 86380 86390 1
427805 99427805 1001 86380 86390 1
428966 99428966 1001 86380 86390 1
428845 99428845 1001 86380 86390 1
429021 99429021 1001 86380 86390 1
429055 99429055 1001 86380 86390 1
430319 99430319 1001 86380 86390 1
430149 99430149 1001 86380 86390 1
430174 99430174 1001 86380 86390 1
430258 99430258 1001 86380 86390 1
429938 99429938 1001 86380 86390 1
429268 99429268 1001 86380 86390 1
429514 99429514 1001 86380 86390 1
429562 99429562 1001 86380 86390 1
429961 99429961 1001 86380 86390 1
430546 99430546 1001 86380 86390 1
431868 99431868 1001 86380 86390 1
431932 99431932 1001 86380 86390 1
431361 99431361 1001 86380 86390 1
431575 99431575 1001 86380 86390 1
430897 99430897 1001 86380 86390 1
431191 99431191 1001 86380 86390 1
430841 99430841 1001 86380 86390 1
432428 99432428 1001 86380 86390 1
432128 99432128 1001 86380 86390 1
432158 99432158 1001 86380 86390 1
432383 99432383 1001 86380 86390 1
432426 99432426 1001 86380 86390 1
432452 99432452 1001 86380 86390 1
433733 99433733 1001 86380 86390 1
433562 99433562 1001 86380 86390 1
432912 99432912 1001 86380 86390 1
432830 99432830 1001 86380 86390 1
432731 99432731 1001 86380 86390 1
432736 99432736 1001 86380 86390 1
433758 99433758 1001 86380 86390 1
433823 99433823 1001 86380 86390 1
435106 99435106 1001 86380 86390 1
435439 99435439 1001 86380 86390 1
435256 99435256 1001 86380 86390 1
435382 99435382 1001 86380 86390 1
435011 99435011 1001 86380 86390 1
435098 99435098 1001 86380 86390 1
435337 99435337 1001 86380 86390 1
434817 99434817 1001 86380 86390 1
434608 99434608 1001 86380 86390 1
434699 99434699 1001 86380 86390 1
434377 99434377 1001 86380 86390 1
434334 99434334 1001 86380 86390 1
435837 99435837 1001 86380 86390 1
435720 99435720 1001 86380 86390 1
437160 99437160 1001 86380 86390 1
437080 99437080 1001 86380 86390 1
436977 99436977 1001 86380 86390 1
436545 99436545 1001 86380 86390 1
436164 99436164 1001 86380 86390 1
435973 99435973 1001 86380 86390 1
436138 99436138 1001 86380 86390 1
300075 99300075 1001 86380 86390 1
300066 99300066 1001 86380 86390 1
300625 99300625 1001 86380 86390 1
300345 99300345 1001 86380 86390 1
300441 99300441 1001 86380 86390 1
300203 99300203 1001 86380 86390 1
300216 99300216 1001 86380 86390 1
300849 99300849 1001 86380 86390 1
300840 99300840 1001 86380 86390 1
301366 99301366 1001 86380 86390 1
301544 99301544 1001 86380 86390 1
301233 99301233 1001 86380 86390 1
301129 99301129 1001 86380 86390 1
301016 99301016 1001 86380 86390 1
302180 99302180 1001 86380 86390 1
302323 99302323 1001 86380 86390 1
302196 99302196 1001 86380 86390 1
302287 99302287 1001 86380 86390 1
302262 99302262 1001 86380 86390 1
302276 99302276 1001 86380 86390 1
301996 99301996 1001 86380 86390 1
301983 99301983 1001 86380 86390 1
301974 99301974 1001 86380 86390 1
302041 99302041 1001 86380 86390 1
302069 99302069 1001 86380 86390 1
302005 99302005 1001 86380 86390 1
302006 99302006 1001 86380 86390 1
301825 99301825 1001 86380 86390 1
301944 99301944 1001 86380 86390 1
301833 99301833 1001 86380 86390 1
301808 99301808 1001 86380 86390 1
301912 99301912 1001 86380 86390 1
301836 99301836 1001 86380 86390 1
301849 99301849 1001 86380 86390 1
302456 99302456 1001 86380 86390 1
302444 99302444 1001 86380 86390 1
302436 99302436 1001 86380 86390 1
303040 99303040 1001 86380 86390 1
303160 99303160 1001 86380 86390 1
303148 99303148 1001 86380 86390 1
303048 99303048 1001 86380 86390 1
303116 99303116 1001 86380 86390 1
303205 99303205 1001 86380 86390 1
302996 99302996 1001 86380 86390 1
302987 99302987 1001 86380 86390 1
302988 99302988 1001 86380 86390 1
302746 99302746 1001 86380 86390 1
302697 99302697 1001 86380 86390 1
302593 99302593 1001 86380 86390 1
303403 99303403 1001 86380 86390 1
303378 99303378 1001 86380 86390 1
303367 99303367 1001 86380 86390 1
303332 99303332 1001 86380 86390 1
303931 99303931 1001 86380 86390 1
304014 99304014 1001 86380 86390 1
303951 99303951 1001 86380 86390 1
303750 99303750 1001 86380 86390 1
303694 99303694 1001 86380 86390 1
303813 99303813 1001 86380 86390 1
303615 99303615 1001 86380 86390 1
304658 99304658 1001 86380 86390 1
304703 99304703 1001 86380 86390 1
304857 99304857 1001 86380 86390 1
304540 99304540 1001 86380 86390 1
304632 99304632 1001 86380 86390 1
304464 99304464 1001 86380 86390 1
304536 99304536 1001 86380 86390 1
304422 99304422 1001 86380 86390 1
304424 99304424 1001 86380 86390 1
304427 99304427 1001 86380 86390 1
304246 99304246 1001 86380 86390 1
304365 99304365 1001 86380 86390 1
304444 99304444 1001 86380 86390 1
305038 99305038 1001 86380 86390 1
304936 99304936 1001 86380 86390 1
304992 99304992 1001 86380 86390 1
304946 99304946 1001 86380 86390 1
305459 99305459 1001 86380 86390 1
305384 99305384 1001 86380 86390 1
305224 99305224 1001 86380 86390 1
305095 99305095 1001 86380 86390 1
305065 99305065 1001 86380 86390 1
500144 99500144 1001 86380 86390 1
500095 99500095 1001 86380 86390 1
500678 99500678 1001 86380 86390 1
500717 99500717 1001 86380 86390 1
500719 99500719 1001 86380 86390 1
500574 99500574 1001 86380 86390 1
500980 99500980 1001 86380 86390 1
500853 99500853 1001 86380 86390 1
500983 99500983 1001 86380 86390 1
500945 99500945 1001 86380 86390 1
500950 99500950 1001 86380 86390 1
501502 99501502 1001 86380 86390 1
501505 99501505 1001 86380 86390 1
501531 99501531 1001 86380 86390 1
501240 99501240 1001 86380 86390 1
501335 99501335 1001 86380 86390 1
501259 99501259 1001 86380 86390 1
501261 99501261 1001 86380 86390 1
501301 99501301 1001 86380 86390 1
501420 99501420 1001 86380 86390 1
501034 99501034 1001 86380 86390 1
501216 99501216 1001 86380 86390 1
501022 99501022 1001 86380 86390 1
501140 99501140 1001 86380 86390 1
501063 99501063 1001 86380 86390 1
501115 99501115 1001 86380 86390 1
501199 99501199 1001 86380 86390 1
501225 99501225 1001 86380 86390 1
501819 99501819 1001 86380 86390 1
501796 99501796 1001 86380 86390 1
502316 99502316 1001 86380 86390 1
502278 99502278 1001 86380 86390 1
502349 99502349 1001 86380 86390 1
502068 99502068 1001 86380 86390 1
502056 99502056 1001 86380 86390 1
502100 99502100 1001 86380 86390 1
502231 99502231 1001 86380 86390 1
502117 99502117 1001 86380 86390 1
502182 99502182 1001 86380 86390 1
502000 99502000 1001 86380 86390 1
501898 99501898 1001 86380 86390 1
501937 99501937 1001 86380 86390 1
501865 99501865 1001 86380 86390 1
501920 99501920 1001 86380 86390 1
501870 99501870 1001 86380 86390 1
502521 99502521 1001 86380 86390 1
502599 99502599 1001 86380 86390 1
502591 99502591 1001 86380 86390 1
503185 99503185 1001 86380 86390 1
503286 99503286 1001 86380 86390 1
502894 99502894 1001 86380 86390 1
503015 99503015 1001 86380 86390 1
502952 99502952 1001 86380 86390 1
503034 99503034 1001 86380 86390 1
502776 99502776 1001 86380 86390 1
502751 99502751 1001 86380 86390 1
502777 99502777 1001 86380 86390 1
502778 99502778 1001 86380 86390 1
502771 99502771 1001 86380 86390 1
502875 99502875 1001 86380 86390 1
503463 99503463 1001 86380 86390 1
503360 99503360 1001 86380 86390 1
503430 99503430 1001 86380 86390 1
504015 99504015 1001 86380 86390 1
504067 99504067 1001 86380 86390 1
503939 99503939 1001 86380 86390 1
504092 99504092 1001 86380 86390 1
504009 99504009 1001 86380 86390 1
504035 99504035 1001 86380 86390 1
503946 99503946 1001 86380 86390 1
503975 99503975 1001 86380 86390 1
503867 99503867 1001 86380 86390 1
503779 99503779 1001 86380 86390 1
503833 99503833 1001 86380 86390 1
503885 99503885 1001 86380 86390 1
503511 99503511 1001 86380 86390 1
503695 99503695 1001 86380 86390 1
503609 99503609 1001 86380 86390 1
504237 99504237 1001 86380 86390 1
504160 99504160 1001 86380 86390 1
504844 99504844 1001 86380 86390 1
504928 99504928 1001 86380 86390 1
504677 99504677 1001 86380 86390 1
504692 99504692 1001 86380 86390 1
504655 99504655 1001 86380 86390 1
504513 99504513 1001 86380 86390 1
504335 99504335 1001 86380 86390 1
505109 99505109 1001 86380 86390 1
505671 99505671 1001 86380 86390 1
505570 99505570 1001 86380 86390 1
505676 99505676 1001 86380 86390 1
505758 99505758 1001 86380 86390 1
505524 99505524 1001 86380 86390 1
505175 99505175 1001 86380 86390 1
505266 99505266 1001 86380 86390 1
505299 99505299 1001 86380 86390 1
505330 99505330 1001 86380 86390 1
505938 99505938 1001 86380 86390 1
505965 99505965 1001 86380 86390 1
505775 99505775 1001 86380 86390 1
505894 99505894 1001 86380 86390 1
506536 99506536 1001 86380 86390 1
506446 99506446 1001 86380 86390 1
506545 99506545 1001 86380 86390 1
506222 99506222 1001 86380 86390 1
506301 99506301 1001 86380 86390 1
506380 99506380 1001 86380 86390 1
506342 99506342 1001 86380 86390 1
506267 99506267 1001 86380 86390 1
506016 99506016 1001 86380 86390 1
506058 99506058 1001 86380 86390 1
506063 99506063 1001 86380 86390 1
506064 99506064 1001 86380 86390 1
506156 99506156 1001 86380 86390 1
506659 99506659 1001 86380 86390 1
506613 99506613 1001 86380 86390 1
506680 99506680 1001 86380 86390 1
506800 99506800 1001 86380 86390 1
507233 99507233 1001 86380 86390 1
507338 99507338 1001 86380 86390 1
507401 99507401 1001 86380 86390 1
507301 99507301 1001 86380 86390 1
507315 99507315 1001 86380 86390 1
507264 99507264 1001 86380 86390 1
507180 99507180 1001 86380 86390 1
507121 99507121 1001 86380 86390 1
507186 99507186 1001 86380 86390 1
507200 99507200 1001 86380 86390 1
506892 99506892 1001 86380 86390 1
506961 99506961 1001 86380 86390 1
506847 99506847 1001 86380 86390 1
506873 99506873 1001 86380 86390 1
506952 99506952 1001 86380 86390 1
506852 99506852 1001 86380 86390 1
507617 99507617 1001 86380 86390 1
508108 99508108 1001 86380 86390 1
508245 99508245 1001 86380 86390 1
507888 99507888 1001 86380 86390 1
507953 99507953 1001 86380 86390 1
508007 99508007 1001 86380 86390 1
507703 99507703 1001 86380 86390 1
508297 99508297 1001 86380 86390 1
508432 99508432 1001 86380 86390 1
508383 99508383 1001 86380 86390 1
508425 99508425 1001 86380 86390 1
509012 99509012 1001 86380 86390 1
509017 99509017 1001 86380 86390 1
508917 99508917 1001 86380 86390 1
509071 99509071 1001 86380 86390 1
509073 99509073 1001 86380 86390 1
509024 99509024 1001 86380 86390 1
508845 99508845 1001 86380 86390 1
508778 99508778 1001 86380 86390 1
508662 99508662 1001 86380 86390 1
508624 99508624 1001 86380 86390 1
508625 99508625 1001 86380 86390 1
508639 99508639 1001 86380 86390 1
508551 99508551 1001 86380 86390 1
508617 99508617 1001 86380 86390 1
508594 99508594 1001 86380 86390 1
509180 99509180 1001 86380 86390 1
509237 99509237 1001 86380 86390 1
509865 99509865 1001 86380 86390 1
509869 99509869 1001 86380 86390 1
509751 99509751 1001 86380 86390 1
509848 99509848 1001 86380 86390 1
509644 99509644 1001 86380 86390 1
509576 99509576 1001 86380 86390 1
509282 99509282 1001 86380 86390 1
509429 99509429 1001 86380 86390 1
509328 99509328 1001 86380 86390 1
509489 99509489 1001 86380 86390 1
510575 99510575 1001 86380 86390 1
510384 99510384 1001 86380 86390 1
510275 99510275 1001 86380 86390 1
510188 99510188 1001 86380 86390 1
510140 99510140 1001 86380 86390 1
510310 99510310 1001 86380 86390 1
510777 99510777 1001 86380 86390 1
510804 99510804 1001 86380 86390 1
510830 99510830 1001 86380 86390 1
510832 99510832 1001 86380 86390 1
510871 99510871 1001 86380 86390 1
510783 99510783 1001 86380 86390 1
510809 99510809 1001 86380 86390 1
511366 99511366 1001 86380 86390 1
511406 99511406 1001 86380 86390 1
511095 99511095 1001 86380 86390 1
510943 99510943 1001 86380 86390 1
511608 99511608 1001 86380 86390 1
511755 99511755 1001 86380 86390 1
512283 99512283 1001 86380 86390 1
512309 99512309 1001 86380 86390 1
512358 99512358 1001 86380 86390 1
512271 99512271 1001 86380 86390 1
512223 99512223 1001 86380 86390 1
512138 99512138 1001 86380 86390 1
512048 99512048 1001 86380 86390 1
512141 99512141 1001 86380 86390 1
512142 99512142 1001 86380 86390 1
512041 99512041 1001 86380 86390 1
512067 99512067 1001 86380 86390 1
512080 99512080 1001 86380 86390 1
511792 99511792 1001 86380 86390 1
512441 99512441 1001 86380 86390 1
512175 99512175 1001 86380 86390 1
512537 99512537 1001 86380 86390 1
513014 99513014 1001 86380 86390 1
513158 99513158 1001 86380 86390 1
513111 99513111 1001 86380 86390 1
513100 99513100 1001 86380 86390 1
513114 99513114 1001 86380 86390 1
512832 99512832 1001 86380 86390 1
512807 99512807 1001 86380 86390 1
512811 99512811 1001 86380 86390 1
512842 99512842 1001 86380 86390 1
512771 99512771 1001 86380 86390 1
512746 99512746 1001 86380 86390 1
512635 99512635 1001 86380 86390 1
512778 99512778 1001 86380 86390 1
513294 99513294 1001 86380 86390 1
513336 99513336 1001 86380 86390 1
513841 99513841 1001 86380 86390 1
513848 99513848 1001 86380 86390 1
513793 99513793 1001 86380 86390 1
513624 99513624 1001 86380 86390 1
513427 99513427 1001 86380 86390 1
513481 99513481 1001 86380 86390 1
513559 99513559 1001 86380 86390 1
514070 99514070 1001 86380 86390 1
514175 99514175 1001 86380 86390 1
514113 99514113 1001 86380 86390 1
514168 99514168 1001 86380 86390 1
514729 99514729 1001 86380 86390 1
514668 99514668 1001 86380 86390 1
514683 99514683 1001 86380 86390 1
514761 99514761 1001 86380 86390 1
514854 99514854 1001 86380 86390 1
514511 99514511 1001 86380 86390 1
514522 99514522 1001 86380 86390 1
514363 99514363 1001 86380 86390 1
514312 99514312 1001 86380 86390 1
514950 99514950 1001 86380 86390 1
514942 99514942 1001 86380 86390 1
514981 99514981 1001 86380 86390 1
515595 99515595 1001 86380 86390 1
515641 99515641 1001 86380 86390 1
515578 99515578 1001 86380 86390 1
515377 99515377 1001 86380 86390 1
515405 99515405 1001 86380 86390 1
515293 99515293 1001 86380 86390 1
515296 99515296 1001 86380 86390 1
515117 99515117 1001 86380 86390 1
515199 99515199 1001 86380 86390 1
515124 99515124 1001 86380 86390 1
515150 99515150 1001 86380 86390 1
515733 99515733 1001 86380 86390 1
515850 99515850 1001 86380 86390 1
515838 99515838 1001 86380 86390 1
515739 99515739 1001 86380 86390 1
515742 99515742 1001 86380 86390 1
516396 99516396 1001 86380 86390 1
516493 99516493 1001 86380 86390 1
516314 99516314 1001 86380 86390 1
516217 99516217 1001 86380 86390 1
516262 99516262 1001 86380 86390 1
516263 99516263 1001 86380 86390 1
515967 99515967 1001 86380 86390 1
515984 99515984 1001 86380 86390 1
516063 99516063 1001 86380 86390 1
516714 99516714 1001 86380 86390 1
517156 99517156 1001 86380 86390 1
517185 99517185 1001 86380 86390 1
517134 99517134 1001 86380 86390 1
517190 99517190 1001 86380 86390 1
517324 99517324 1001 86380 86390 1
517218 99517218 1001 86380 86390 1
516962 99516962 1001 86380 86390 1
516991 99516991 1001 86380 86390 1
516980 99516980 1001 86380 86390 1
516941 99516941 1001 86380 86390 1
516717 99516717 1001 86380 86390 1
516902 99516902 1001 86380 86390 1
516812 99516812 1001 86380 86390 1
517505 99517505 1001 86380 86390 1
517507 99517507 1001 86380 86390 1
517353 99517353 1001 86380 86390 1
517393 99517393 1001 86380 86390 1
517394 99517394 1001 86380 86390 1
517524 99517524 1001 86380 86390 1
518034 99518034 1001 86380 86390 1
518100 99518100 1001 86380 86390 1
517974 99517974 1001 86380 86390 1
517990 99517990 1001 86380 86390 1
517831 99517831 1001 86380 86390 1
517886 99517886 1001 86380 86390 1
517850 99517850 1001 86380 86390 1
517622 99517622 1001 86380 86390 1
517741 99517741 1001 86380 86390 1
517666 99517666 1001 86380 86390 1
517655 99517655 1001 86380 86390 1
517958 99517958 1001 86380 86390 1
518256 99518256 1001 86380 86390 1
518361 99518361 1001 86380 86390 1
518219 99518219 1001 86380 86390 1
518325 99518325 1001 86380 86390 1
518338 99518338 1001 86380 86390 1
518222 99518222 1001 86380 86390 1
518339 99518339 1001 86380 86390 1
518883 99518883 1001 86380 86390 1
518563 99518563 1001 86380 86390 1
519091 99519091 1001 86380 86390 1
519169 99519169 1001 86380 86390 1
519132 99519132 1001 86380 86390 1
519134 99519134 1001 86380 86390 1
519777 99519777 1001 86380 86390 1
519652 99519652 1001 86380 86390 1
519757 99519757 1001 86380 86390 1
519669 99519669 1001 86380 86390 1
519760 99519760 1001 86380 86390 1
519696 99519696 1001 86380 86390 1
519633 99519633 1001 86380 86390 1
519466 99519466 1001 86380 86390 1
519559 99519559 1001 86380 86390 1
519549 99519549 1001 86380 86390 1
519435 99519435 1001 86380 86390 1
519528 99519528 1001 86380 86390 1
519237 99519237 1001 86380 86390 1
519395 99519395 1001 86380 86390 1
519360 99519360 1001 86380 86390 1
519296 99519296 1001 86380 86390 1
519827 99519827 1001 86380 86390 1
519985 99519985 1001 86380 86390 1
519936 99519936 1001 86380 86390 1
520488 99520488 1001 86380 86390 1
520501 99520501 1001 86380 86390 1
520611 99520611 1001 86380 86390 1
520464 99520464 1001 86380 86390 1
520615 99520615 1001 86380 86390 1
520442 99520442 1001 86380 86390 1
520498 99520498 1001 86380 86390 1
520319 99520319 1001 86380 86390 1
520317 99520317 1001 86380 86390 1
520203 99520203 1001 86380 86390 1
520204 99520204 1001 86380 86390 1
520115 99520115 1001 86380 86390 1
520051 99520051 1001 86380 86390 1
520157 99520157 1001 86380 86390 1
520159 99520159 1001 86380 86390 1
520794 99520794 1001 86380 86390 1
520708 99520708 1001 86380 86390 1
520840 99520840 1001 86380 86390 1
520737 99520737 1001 86380 86390 1
521467 99521467 1001 86380 86390 1
521423 99521423 1001 86380 86390 1
521108 99521108 1001 86380 86390 1
521002 99521002 1001 86380 86390 1
520859 99520859 1001 86380 86390 1
520926 99520926 1001 86380 86390 1
520875 99520875 1001 86380 86390 1
520994 99520994 1001 86380 86390 1
520932 99520932 1001 86380 86390 1
521523 99521523 1001 86380 86390 1
521553 99521553 1001 86380 86390 1
522177 99522177 1001 86380 86390 1
522255 99522255 1001 86380 86390 1
522147 99522147 1001 86380 86390 1
521973 99521973 1001 86380 86390 1
522000 99522000 1001 86380 86390 1
521950 99521950 1001 86380 86390 1
521943 99521943 1001 86380 86390 1
521775 99521775 1001 86380 86390 1
521802 99521802 1001 86380 86390 1
521702 99521702 1001 86380 86390 1
522396 99522396 1001 86380 86390 1
522089 99522089 1001 86380 86390 1
522312 99522312 1001 86380 86390 1
522921 99522921 1001 86380 86390 1
522874 99522874 1001 86380 86390 1
522888 99522888 1001 86380 86390 1
522768 99522768 1001 86380 86390 1
522629 99522629 1001 86380 86390 1
522539 99522539 1001 86380 86390 1
522591 99522591 1001 86380 86390 1
522553 99522553 1001 86380 86390 1
522556 99522556 1001 86380 86390 1
522533 99522533 1001 86380 86390 1
522703 99522703 1001 86380 86390 1
522707 99522707 1001 86380 86390 1
523158 99523158 1001 86380 86390 1
523236 99523236 1001 86380 86390 1
523172 99523172 1001 86380 86390 1
523160 99523160 1001 86380 86390 1
523186 99523186 1001 86380 86390 1
523316 99523316 1001 86380 86390 1
523126 99523126 1001 86380 86390 1
523871 99523871 1001 86380 86390 1
523820 99523820 1001 86380 86390 1
523822 99523822 1001 86380 86390 1
523772 99523772 1001 86380 86390 1
523627 99523627 1001 86380 86390 1
523606 99523606 1001 86380 86390 1
524084 99524084 1001 86380 86390 1
523959 99523959 1001 86380 86390 1
523973 99523973 1001 86380 86390 1
524067 99524067 1001 86380 86390 1
524135 99524135 1001 86380 86390 1
524618 99524618 1001 86380 86390 1
524374 99524374 1001 86380 86390 1
524524 99524524 1001 86380 86390 1
524344 99524344 1001 86380 86390 1
524282 99524282 1001 86380 86390 1
524284 99524284 1001 86380 86390 1
524220 99524220 1001 86380 86390 1
524274 99524274 1001 86380 86390 1
524236 99524236 1001 86380 86390 1
524227 99524227 1001 86380 86390 1
524899 99524899 1001 86380 86390 1
525470 99525470 1001 86380 86390 1
525484 99525484 1001 86380 86390 1
525511 99525511 1001 86380 86390 1
525438 99525438 1001 86380 86390 1
525427 99525427 1001 86380 86390 1
525466 99525466 1001 86380 86390 1
525301 99525301 1001 86380 86390 1
525341 99525341 1001 86380 86390 1
525319 99525319 1001 86380 86390 1
525191 99525191 1001 86380 86390 1
525233 99525233 1001 86380 86390 1
525273 99525273 1001 86380 86390 1
525123 99525123 1001 86380 86390 1
525079 99525079 1001 86380 86390 1
525787 99525787 1001 86380 86390 1
526324 99526324 1001 86380 86390 1
526273 99526273 1001 86380 86390 1
526395 99526395 1001 86380 86390 1
526351 99526351 1001 86380 86390 1
526377 99526377 1001 86380 86390 1
526241 99526241 1001 86380 86390 1
526183 99526183 1001 86380 86390 1
526106 99526106 1001 86380 86390 1
526107 99526107 1001 86380 86390 1
526121 99526121 1001 86380 86390 1
526083 99526083 1001 86380 86390 1
526122 99526122 1001 86380 86390 1
526217 99526217 1001 86380 86390 1
525959 99525959 1001 86380 86390 1
525844 99525844 1001 86380 86390 1
525884 99525884 1001 86380 86390 1
526459 99526459 1001 86380 86390 1
526435 99526435 1001 86380 86390 1
526579 99526579 1001 86380 86390 1
526428 99526428 1001 86380 86390 1
526444 99526444 1001 86380 86390 1
527228 99527228 1001 86380 86390 1
527171 99527171 1001 86380 86390 1
527146 99527146 1001 86380 86390 1
527172 99527172 1001 86380 86390 1
526849 99526849 1001 86380 86390 1
526924 99526924 1001 86380 86390 1
526824 99526824 1001 86380 86390 1
526737 99526737 1001 86380 86390 1
526764 99526764 1001 86380 86390 1
526705 99526705 1001 86380 86390 1
527338 99527338 1001 86380 86390 1
527416 99527416 1001 86380 86390 1
527353 99527353 1001 86380 86390 1
527412 99527412 1001 86380 86390 1
527374 99527374 1001 86380 86390 1
527962 99527962 1001 86380 86390 1
527956 99527956 1001 86380 86390 1
528037 99528037 1001 86380 86390 1
527668 99527668 1001 86380 86390 1
527671 99527671 1001 86380 86390 1
527486 99527486 1001 86380 86390 1
527579 99527579 1001 86380 86390 1
527592 99527592 1001 86380 86390 1
527595 99527595 1001 86380 86390 1
527531 99527531 1001 86380 86390 1
528113 99528113 1001 86380 86390 1
528256 99528256 1001 86380 86390 1
528275 99528275 1001 86380 86390 1
528226 99528226 1001 86380 86390 1
528723 99528723 1001 86380 86390 1
528819 99528819 1001 86380 86390 1
528845 99528845 1001 86380 86390 1
528717 99528717 1001 86380 86390 1
528541 99528541 1001 86380 86390 1
528563 99528563 1001 86380 86390 1
528512 99528512 1001 86380 86390 1
528553 99528553 1001 86380 86390 1
529057 99529057 1001 86380 86390 1
529083 99529083 1001 86380 86390 1
529035 99529035 1001 86380 86390 1
528960 99528960 1001 86380 86390 1
529612 99529612 1001 86380 86390 1
529548 99529548 1001 86380 86390 1
529678 99529678 1001 86380 86390 1
529583 99529583 1001 86380 86390 1
529533 99529533 1001 86380 86390 1
529546 99529546 1001 86380 86390 1
529511 99529511 1001 86380 86390 1
529412 99529412 1001 86380 86390 1
529452 99529452 1001 86380 86390 1
529391 99529391 1001 86380 86390 1
529169 99529169 1001 86380 86390 1
529222 99529222 1001 86380 86390 1
530456 99530456 1001 86380 86390 1
530172 99530172 1001 86380 86390 1
530315 99530315 1001 86380 86390 1
530282 99530282 1001 86380 86390 1
530179 99530179 1001 86380 86390 1
530642 99530642 1001 86380 86390 1
530669 99530669 1001 86380 86390 1
530688 99530688 1001 86380 86390 1
531019 99531019 1001 86380 86390 1
531072 99531072 1001 86380 86390 1
531023 99531023 1001 86380 86390 1
531036 99531036 1001 86380 86390 1
530972 99530972 1001 86380 86390 1
530987 99530987 1001 86380 86390 1
530844 99530844 1001 86380 86390 1
530871 99530871 1001 86380 86390 1
530794 99530794 1001 86380 86390 1
531418 99531418 1001 86380 86390 1
531576 99531576 1001 86380 86390 1
531502 99531502 1001 86380 86390 1
531516 99531516 1001 86380 86390 1
532156 99532156 1001 86380 86390 1
532081 99532081 1001 86380 86390 1
532070 99532070 1001 86380 86390 1
532102 99532102 1001 86380 86390 1
531835 99531835 1001 86380 86390 1
531960 99531960 1001 86380 86390 1
531705 99531705 1001 86380 86390 1
531667 99531667 1001 86380 86390 1
531660 99531660 1001 86380 86390 1
532377 99532377 1001 86380 86390 1
532878 99532878 1001 86380 86390 1
532884 99532884 1001 86380 86390 1
532927 99532927 1001 86380 86390 1
532634 99532634 1001 86380 86390 1
532636 99532636 1001 86380 86390 1
532650 99532650 1001 86380 86390 1
532784 99532784 1001 86380 86390 1
532567 99532567 1001 86380 86390 1
532607 99532607 1001 86380 86390 1
532547 99532547 1001 86380 86390 1
532574 99532574 1001 86380 86390 1
533163 99533163 1001 86380 86390 1
533216 99533216 1001 86380 86390 1
533219 99533219 1001 86380 86390 1
533691 99533691 1001 86380 86390 1
533776 99533776 1001 86380 86390 1
533789 99533789 1001 86380 86390 1
533815 99533815 1001 86380 86390 1
533701 99533701 1001 86380 86390 1
533386 99533386 1001 86380 86390 1
533374 99533374 1001 86380 86390 1
533389 99533389 1001 86380 86390 1
533442 99533442 1001 86380 86390 1
533936 99533936 1001 86380 86390 1
533873 99533873 1001 86380 86390 1
533928 99533928 1001 86380 86390 1
534539 99534539 1001 86380 86390 1
534676 99534676 1001 86380 86390 1
534502 99534502 1001 86380 86390 1
534541 99534541 1001 86380 86390 1
534567 99534567 1001 86380 86390 1
534606 99534606 1001 86380 86390 1
534287 99534287 1001 86380 86390 1
534409 99534409 1001 86380 86390 1
534373 99534373 1001 86380 86390 1
534163 99534163 1001 86380 86390 1
534811 99534811 1001 86380 86390 1
534789 99534789 1001 86380 86390 1
534818 99534818 1001 86380 86390 1
534742 99534742 1001 86380 86390 1
534771 99534771 1001 86380 86390 1
535330 99535330 1001 86380 86390 1
535387 99535387 1001 86380 86390 1
535490 99535490 1001 86380 86390 1
535338 99535338 1001 86380 86390 1
535227 99535227 1001 86380 86390 1
535111 99535111 1001 86380 86390 1
535230 99535230 1001 86380 86390 1
535297 99535297 1001 86380 86390 1
535119 99535119 1001 86380 86390 1
535019 99535019 1001 86380 86390 1
534914 99534914 1001 86380 86390 1
535566 99535566 1001 86380 86390 1
535671 99535671 1001 86380 86390 1
535674 99535674 1001 86380 86390 1
536199 99536199 1001 86380 86390 1
536264 99536264 1001 86380 86390 1
536310 99536310 1001 86380 86390 1
536188 99536188 1001 86380 86390 1
536139 99536139 1001 86380 86390 1
535964 99535964 1001 86380 86390 1
535940 99535940 1001 86380 86390 1
536046 99536046 1001 86380 86390 1
535974 99535974 1001 86380 86390 1
536000 99536000 1001 86380 86390 1
535780 99535780 1001 86380 86390 1
535787 99535787 1001 86380 86390 1
535749 99535749 1001 86380 86390 1
535878 99535878 1001 86380 86390 1
535892 99535892 1001 86380 86390 1
535842 99535842 1001 86380 86390 1
535907 99535907 1001 86380 86390 1
535766 99535766 1001 86380 86390 1
536350 99536350 1001 86380 86390 1
536501 99536501 1001 86380 86390 1
537131 99537131 1001 86380 86390 1
537026 99537026 1001 86380 86390 1
537052 99537052 1001 86380 86390 1
537002 99537002 1001 86380 86390 1
536978 99536978 1001 86380 86390 1
537155 99537155 1001 86380 86390 1
536879 99536879 1001 86380 86390 1
536906 99536906 1001 86380 86390 1
536759 99536759 1001 86380 86390 1
536916 99536916 1001 86380 86390 1
536619 99536619 1001 86380 86390 1
536557 99536557 1001 86380 86390 1
536693 99536693 1001 86380 86390 1
536603 99536603 1001 86380 86390 1
536564 99536564 1001 86380 86390 1
536630 99536630 1001 86380 86390 1
537224 99537224 1001 86380 86390 1
537289 99537289 1001 86380 86390 1
537347 99537347 1001 86380 86390 1
537246 99537246 1001 86380 86390 1
537272 99537272 1001 86380 86390 1
537235 99537235 1001 86380 86390 1
537989 99537989 1001 86380 86390 1
537885 99537885 1001 86380 86390 1
537655 99537655 1001 86380 86390 1
537604 99537604 1001 86380 86390 1
537697 99537697 1001 86380 86390 1
537753 99537753 1001 86380 86390 1
537754 99537754 1001 86380 86390 1
537601 99537601 1001 86380 86390 1
537468 99537468 1001 86380 86390 1
537997 99537997 1001 86380 86390 1
538015 99538015 1001 86380 86390 1
538003 99538003 1001 86380 86390 1
538033 99538033 1001 86380 86390 1
538725 99538725 1001 86380 86390 1
538738 99538738 1001 86380 86390 1
538653 99538653 1001 86380 86390 1
538655 99538655 1001 86380 86390 1
538506 99538506 1001 86380 86390 1
538589 99538589 1001 86380 86390 1
538435 99538435 1001 86380 86390 1
538254 99538254 1001 86380 86390 1
538267 99538267 1001 86380 86390 1
538830 99538830 1001 86380 86390 1
538951 99538951 1001 86380 86390 1
539500 99539500 1001 86380 86390 1
539617 99539617 1001 86380 86390 1
539506 99539506 1001 86380 86390 1
539626 99539626 1001 86380 86390 1
539510 99539510 1001 86380 86390 1
539267 99539267 1001 86380 86390 1
539295 99539295 1001 86380 86390 1
539347 99539347 1001 86380 86390 1
539302 99539302 1001 86380 86390 1
539304 99539304 1001 86380 86390 1
539434 99539434 1001 86380 86390 1
539027 99539027 1001 86380 86390 1
539781 99539781 1001 86380 86390 1
539821 99539821 1001 86380 86390 1
539719 99539719 1001 86380 86390 1
539812 99539812 1001 86380 86390 1
539723 99539723 1001 86380 86390 1
540407 99540407 1001 86380 86390 1
540389 99540389 1001 86380 86390 1
540415 99540415 1001 86380 86390 1
540364 99540364 1001 86380 86390 1
539943 99539943 1001 86380 86390 1
539870 99539870 1001 86380 86390 1
540572 99540572 1001 86380 86390 1
540664 99540664 1001 86380 86390 1
540551 99540551 1001 86380 86390 1
540554 99540554 1001 86380 86390 1
541244 99541244 1001 86380 86390 1
541088 99541088 1001 86380 86390 1
540916 99540916 1001 86380 86390 1
541074 99541074 1001 86380 86390 1
540830 99540830 1001 86380 86390 1
540691 99540691 1001 86380 86390 1
540771 99540771 1001 86380 86390 1
541410 99541410 1001 86380 86390 1
541489 99541489 1001 86380 86390 1
541440 99541440 1001 86380 86390 1
541405 99541405 1001 86380 86390 1
542116 99542116 1001 86380 86390 1
541760 99541760 1001 86380 86390 1
541825 99541825 1001 86380 86390 1
541525 99541525 1001 86380 86390 1
541603 99541603 1001 86380 86390 1
541642 99541642 1001 86380 86390 1
541594 99541594 1001 86380 86390 1
541560 99541560 1001 86380 86390 1
541652 99541652 1001 86380 86390 1
541653 99541653 1001 86380 86390 1
542169 99542169 1001 86380 86390 1
542130 99542130 1001 86380 86390 1
542300 99542300 1001 86380 86390 1
542171 99542171 1001 86380 86390 1
542858 99542858 1001 86380 86390 1
542849 99542849 1001 86380 86390 1
542773 99542773 1001 86380 86390 1
542826 99542826 1001 86380 86390 1
542692 99542692 1001 86380 86390 1
542396 99542396 1001 86380 86390 1
542526 99542526 1001 86380 86390 1
542372 99542372 1001 86380 86390 1
543021 99543021 1001 86380 86390 1
543022 99543022 1001 86380 86390 1
542975 99542975 1001 86380 86390 1
543145 99543145 1001 86380 86390 1
543737 99543737 1001 86380 86390 1
543583 99543583 1001 86380 86390 1
543763 99543763 1001 86380 86390 1
543667 99543667 1001 86380 86390 1
543450 99543450 1001 86380 86390 1
543505 99543505 1001 86380 86390 1
543379 99543379 1001 86380 86390 1
543272 99543272 1001 86380 86390 1
543275 99543275 1001 86380 86390 1
543224 99543224 1001 86380 86390 1
543950 99543950 1001 86380 86390 1
544575 99544575 1001 86380 86390 1
544489 99544489 1001 86380 86390 1
544304 99544304 1001 86380 86390 1
544280 99544280 1001 86380 86390 1
544296 99544296 1001 86380 86390 1
544111 99544111 1001 86380 86390 1
544128 99544128 1001 86380 86390 1
544129 99544129 1001 86380 86390 1
544710 99544710 1001 86380 86390 1
413876 553 1001 21540 24657 1
506262 472 1002 27293 36257 1
531403 959 1001 29422 29721 1
542651 492 1001 31484 31784 1
542651 492 1002 31794 45154 1
400022 99400022 1001 86380 86390 1
400254 99400254 1001 86380 86390 1
400330 99400330 1001 86380 86390 1
400394 99400394 1001 86380 86390 1
400454 99400454 1001 86380 86390 1
400822 99400822 1001 86380 86390 1
400798 99400798 1001 86380 86390 1
400933 99400933 1001 86380 86390 1
401132 99401132 1001 86380 86390 1
401077 99401077 1001 86380 86390 1
401284 99401284 1001 86380 86390 1
401721 99401721 1001 86380 86390 1
401782 99401782 1001 86380 86390 1
401788 99401788 1001 86380 86390 1
401742 99401742 1001 86380 86390 1
401846 99401846 1001 86380 86390 1
402011 99402011 1001 86380 86390 1
402373 99402373 1001 86380 86390 1
402582 99402582 1001 86380 86390 1
402784 99402784 1001 86380 86390 1
403060 99403060 1001 86380 86390 1
403472 99403472 1001 86380 86390 1
403772 99403772 1001 86380 86390 1
404104 99404104 1001 86380 86390 1
404152 99404152 1001 86380 86390 1
404066 99404066 1001 86380 86390 1
404448 99404448 1001 86380 86390 1
404761 99404761 1001 86380 86390 1
404715 99404715 1001 86380 86390 1
404806 99404806 1001 86380 86390 1
404908 99404908 1001 86380 86390 1
404821 99404821 1001 86380 86390 1
404823 99404823 1001 86380 86390 1
405106 99405106 1001 86380 86390 1
405039 99405039 1001 86380 86390 1
405066 99405066 1001 86380 86390 1
405045 99405045 1001 86380 86390 1
405017 99405017 1001 86380 86390 1
405164 99405164 1001 86380 86390 1
405242 99405242 1001 86380 86390 1
405393 99405393 1001 86380 86390 1
405658 99405658 1001 86380 86390 1
405664 99405664 1001 86380 86390 1
405786 99405786 1001 86380 86390 1
405925 99405925 1001 86380 86390 1
406017 99406017 1001 86380 86390 1
406101 99406101 1001 86380 86390 1
406182 99406182 1001 86380 86390 1
406424 99406424 1001 86380 86390 1
406582 99406582 1001 86380 86390 1
406575 99406575 1001 86380 86390 1
406787 99406787 1001 86380 86390 1
406896 99406896 1001 86380 86390 1
406863 99406863 1001 86380 86390 1
406973 99406973 1001 86380 86390 1
407091 99407091 1001 86380 86390 1
407154 99407154 1001 86380 86390 1
407146 99407146 1001 86380 86390 1
407428 99407428 1001 86380 86390 1
407357 99407357 1001 86380 86390 1
407474 99407474 1001 86380 86390 1
407577 99407577 1001 86380 86390 1
407962 99407962 1001 86380 86390 1
407932 99407932 1001 86380 86390 1
408287 99408287 1001 86380 86390 1
408523 99408523 1001 86380 86390 1
408461 99408461 1001 86380 86390 1
408602 99408602 1001 86380 86390 1
408589 99408589 1001 86380 86390 1
408611 99408611 1001 86380 86390 1
408706 99408706 1001 86380 86390 1
408935 99408935 1001 86380 86390 1
409094 99409094 1001 86380 86390 1
409285 99409285 1001 86380 86390 1
409375 99409375 1001 86380 86390 1
409580 99409580 1001 86380 86390 1
409616 99409616 1001 86380 86390 1
409753 99409753 1001 86380 86390 1
409792 99409792 1001 86380 86390 1
409913 99409913 1001 86380 86390 1
410063 99410063 1001 86380 86390 1
410405 99410405 1001 86380 86390 1
410359 99410359 1001 86380 86390 1
410539 99410539 1001 86380 86390 1
410722 99410722 1001 86380 86390 1
410749 99410749 1001 86380 86390 1
410928 99410928 1001 86380 86390 1
411054 99411054 1001 86380 86390 1
411202 99411202 1001 86380 86390 1
411253 99411253 1001 86380 86390 1
411340 99411340 1001 86380 86390 1
411442 99411442 1001 86380 86390 1
411551 99411551 1001 86380 86390 1
411624 99411624 1001 86380 86390 1
412193 99412193 1001 86380 86390 1
412276 99412276 1001 86380 86390 1
412232 99412232 1001 86380 86390 1
412456 99412456 1001 86380 86390 1
412346 99412346 1001 86380 86390 1
412378 99412378 1001 86380 86390 1
413473 99413473 1001 86380 86390 1
413645 99413645 1001 86380 86390 1
413508 99413508 1001 86380 86390 1
413060 99413060 1001 86380 86390 1
413253 99413253 1001 86380 86390 1
412856 99412856 1001 86380 86390 1
412631 99412631 1001 86380 86390 1
412860 99412860 1001 86380 86390 1
414099 99414099 1001 86380 86390 1
413878 99413878 1001 86380 86390 1
415077 99415077 1001 86380 86390 1
415273 99415273 1001 86380 86390 1
414910 99414910 1001 86380 86390 1
414919 99414919 1001 86380 86390 1
414272 99414272 1001 86380 86390 1
414120 99414120 1001 86380 86390 1
414483 99414483 1001 86380 86390 1
414493 99414493 1001 86380 86390 1
414195 99414195 1001 86380 86390 1
414498 99414498 1001 86380 86390 1
414313 99414313 1001 86380 86390 1
416752 99416752 1001 86380 86390 1
416753 99416753 1001 86380 86390 1
416596 99416596 1001 86380 86390 1
416849 99416849 1001 86380 86390 1
416720 99416720 1001 86380 86390 1
416876 99416876 1001 86380 86390 1
416776 99416776 1001 86380 86390 1
416982 99416982 1001 86380 86390 1
416442 99416442 1001 86380 86390 1
416351 99416351 1001 86380 86390 1
416224 99416224 1001 86380 86390 1
416510 99416510 1001 86380 86390 1
416511 99416511 1001 86380 86390 1
416492 99416492 1001 86380 86390 1
417256 99417256 1001 86380 86390 1
417367 99417367 1001 86380 86390 1
417397 99417397 1001 86380 86390 1
417548 99417548 1001 86380 86390 1
417413 99417413 1001 86380 86390 1
417589 99417589 1001 86380 86390 1
417415 99417415 1001 86380 86390 1
418599 99418599 1001 86380 86390 1
418677 99418677 1001 86380 86390 1
418536 99418536 1001 86380 86390 1
418558 99418558 1001 86380 86390 1
418517 99418517 1001 86380 86390 1
418790 99418790 1001 86380 86390 1
417669 99417669 1001 86380 86390 1
417624 99417624 1001 86380 86390 1
417811 99417811 1001 86380 86390 1
417883 99417883 1001 86380 86390 1
419076 99419076 1001 86380 86390 1
420330 99420330 1001 86380 86390 1
420062 99420062 1001 86380 86390 1
420184 99420184 1001 86380 86390 1
420139 99420139 1001 86380 86390 1
420145 99420145 1001 86380 86390 1
419823 99419823 1001 86380 86390 1
419884 99419884 1001 86380 86390 1
419730 99419730 1001 86380 86390 1
419678 99419678 1001 86380 86390 1
419743 99419743 1001 86380 86390 1
419449 99419449 1001 86380 86390 1
419293 99419293 1001 86380 86390 1
419375 99419375 1001 86380 86390 1
419463 99419463 1001 86380 86390 1
419590 99419590 1001 86380 86390 1
419625 99419625 1001 86380 86390 1
420509 99420509 1001 86380 86390 1
421795 99421795 1001 86380 86390 1
421580 99421580 1001 86380 86390 1
421387 99421387 1001 86380 86390 1
421213 99421213 1001 86380 86390 1
421083 99421083 1001 86380 86390 1
422436 99422436 1001 86380 86390 1
422143 99422143 1001 86380 86390 1
422218 99422218 1001 86380 86390 1
422388 99422388 1001 86380 86390 1
422432 99422432 1001 86380 86390 1
423673 99423673 1001 86380 86390 1
423499 99423499 1001 86380 86390 1
423216 99423216 1001 86380 86390 1
423091 99423091 1001 86380 86390 1
423111 99423111 1001 86380 86390 1
423154 99423154 1001 86380 86390 1
422887 99422887 1001 86380 86390 1
422786 99422786 1001 86380 86390 1
422663 99422663 1001 86380 86390 1
423753 99423753 1001 86380 86390 1
424011 99424011 1001 86380 86390 1
425220 99425220 1001 86380 86390 1
425030 99425030 1001 86380 86390 1
425326 99425326 1001 86380 86390 1
425152 99425152 1001 86380 86390 1
424946 99424946 1001 86380 86390 1
424846 99424846 1001 86380 86390 1
424341 99424341 1001 86380 86390 1
424511 99424511 1001 86380 86390 1
424403 99424403 1001 86380 86390 1
424334 99424334 1001 86380 86390 1
425617 99425617 1001 86380 86390 1
425546 99425546 1001 86380 86390 1
426929 99426929 1001 86380 86390 1
426966 99426966 1001 86380 86390 1
426374 99426374 1001 86380 86390 1
426427 99426427 1001 86380 86390 1
426113 99426113 1001 86380 86390 1
426247 99426247 1001 86380 86390 1
426018 99426018 1001 86380 86390 1
426174 99426174 1001 86380 86390 1
426181 99426181 1001 86380 86390 1
428575 99428575 1001 86380 86390 1
428595 99428595 1001 86380 86390 1
428233 99428233 1001 86380 86390 1
428331 99428331 1001 86380 86390 1
428204 99428204 1001 86380 86390 1
427684 99427684 1001 86380 86390 1
427708 99427708 1001 86380 86390 1
427905 99427905 1001 86380 86390 1
427615 99427615 1001 86380 86390 1
429019 99429019 1001 86380 86390 1
428767 99428767 1001 86380 86390 1
428828 99428828 1001 86380 86390 1
428970 99428970 1001 86380 86390 1
430075 99430075 1001 86380 86390 1
429858 99429858 1001 86380 86390 1
429780 99429780 1001 86380 86390 1
429596 99429596 1001 86380 86390 1
429678 99429678 1001 86380 86390 1
429248 99429248 1001 86380 86390 1
429412 99429412 1001 86380 86390 1
429210 99429210 1001 86380 86390 1
429492 99429492 1001 86380 86390 1
430425 99430425 1001 86380 86390 1
430707 99430707 1001 86380 86390 1
430796 99430796 1001 86380 86390 1
430688 99430688 1001 86380 86390 1
430750 99430750 1001 86380 86390 1
431673 99431673 1001 86380 86390 1
431912 99431912 1001 86380 86390 1
431839 99431839 1001 86380 86390 1
431897 99431897 1001 86380 86390 1
431904 99431904 1001 86380 86390 1
431905 99431905 1001 86380 86390 1
431318 99431318 1001 86380 86390 1
430949 99430949 1001 86380 86390 1
431181 99431181 1001 86380 86390 1
431139 99431139 1001 86380 86390 1
430911 99430911 1001 86380 86390 1
432149 99432149 1001 86380 86390 1
433657 99433657 1001 86380 86390 1
433356 99433356 1001 86380 86390 1
432611 99432611 1001 86380 86390 1
432639 99432639 1001 86380 86390 1
432574 99432574 1001 86380 86390 1
432687 99432687 1001 86380 86390 1
432789 99432789 1001 86380 86390 1
433828 99433828 1001 86380 86390 1
434038 99434038 1001 86380 86390 1
433995 99433995 1001 86380 86390 1
435282 99435282 1001 86380 86390 1
435252 99435252 1001 86380 86390 1
435162 99435162 1001 86380 86390 1
435259 99435259 1001 86380 86390 1
435238 99435238 1001 86380 86390 1
434532 99434532 1001 86380 86390 1
434388 99434388 1001 86380 86390 1
435509 99435509 1001 86380 86390 1
435755 99435755 1001 86380 86390 1
437009 99437009 1001 86380 86390 1
436965 99436965 1001 86380 86390 1
436866 99436866 1001 86380 86390 1
436799 99436799 1001 86380 86390 1
437146 99437146 1001 86380 86390 1
436384 99436384 1001 86380 86390 1
436592 99436592 1001 86380 86390 1
436550 99436550 1001 86380 86390 1
436404 99436404 1001 86380 86390 1
436358 99436358 1001 86380 86390 1
436412 99436412 1001 86380 86390 1
436413 99436413 1001 86380 86390 1
436292 99436292 1001 86380 86390 1
436081 99436081 1001 86380 86390 1
436328 99436328 1001 86380 86390 1
437243 99437243 1001 86380 86390 1
300097 99300097 1001 86380 86390 1
437174 99437174 1001 86380 86390 1
300606 99300606 1001 86380 86390 1
300533 99300533 1001 86380 86390 1
300356 99300356 1001 86380 86390 1
300378 99300378 1001 86380 86390 1
300224 99300224 1001 86380 86390 1
300186 99300186 1001 86380 86390 1
300303 99300303 1001 86380 86390 1
300291 99300291 1001 86380 86390 1
300110 99300110 1001 86380 86390 1
300292 99300292 1001 86380 86390 1
300255 99300255 1001 86380 86390 1
300256 99300256 1001 86380 86390 1
300118 99300118 1001 86380 86390 1
300779 99300779 1001 86380 86390 1
300745 99300745 1001 86380 86390 1
300774 99300774 1001 86380 86390 1
300790 99300790 1001 86380 86390 1
300919 99300919 1001 86380 86390 1
300738 99300738 1001 86380 86390 1
301552 99301552 1001 86380 86390 1
301479 99301479 1001 86380 86390 1
301146 99301146 1001 86380 86390 1
301226 99301226 1001 86380 86390 1
301760 99301760 1001 86380 86390 1
301609 99301609 1001 86380 86390 1
301680 99301680 1001 86380 86390 1
301706 99301706 1001 86380 86390 1
302336 99302336 1001 86380 86390 1
302015 99302015 1001 86380 86390 1
302028 99302028 1001 86380 86390 1
301801 99301801 1001 86380 86390 1
301905 99301905 1001 86380 86390 1
301790 99301790 1001 86380 86390 1
301793 99301793 1001 86380 86390 1
301897 99301897 1001 86380 86390 1
301962 99301962 1001 86380 86390 1
302447 99302447 1001 86380 86390 1
303069 99303069 1001 86380 86390 1
303135 99303135 1001 86380 86390 1
302816 99302816 1001 86380 86390 1
302817 99302817 1001 86380 86390 1
302755 99302755 1001 86380 86390 1
302774 99302774 1001 86380 86390 1
302789 99302789 1001 86380 86390 1
302753 99302753 1001 86380 86390 1
303388 99303388 1001 86380 86390 1
303213 99303213 1001 86380 86390 1
303397 99303397 1001 86380 86390 1
303905 99303905 1001 86380 86390 1
303921 99303921 1001 86380 86390 1
303754 99303754 1001 86380 86390 1
303506 99303506 1001 86380 86390 1
303572 99303572 1001 86380 86390 1
303513 99303513 1001 86380 86390 1
304745 99304745 1001 86380 86390 1
304460 99304460 1001 86380 86390 1
304515 99304515 1001 86380 86390 1
304453 99304453 1001 86380 86390 1
304611 99304611 1001 86380 86390 1
304338 99304338 1001 86380 86390 1
304276 99304276 1001 86380 86390 1
305006 99305006 1001 86380 86390 1
305007 99305007 1001 86380 86390 1
305653 99305653 1001 86380 86390 1
305675 99305675 1001 86380 86390 1
305351 99305351 1001 86380 86390 1
305365 99305365 1001 86380 86390 1
305405 99305405 1001 86380 86390 1
305288 99305288 1001 86380 86390 1
305460 99305460 1001 86380 86390 1
305324 99305324 1001 86380 86390 1
305147 99305147 1001 86380 86390 1
305178 99305178 1001 86380 86390 1
500128 99500128 1001 86380 86390 1
500078 99500078 1001 86380 86390 1
500134 99500134 1001 86380 86390 1
500057 99500057 1001 86380 86390 1
500123 99500123 1001 86380 86390 1
500622 99500622 1001 86380 86390 1
500650 99500650 1001 86380 86390 1
500640 99500640 1001 86380 86390 1
500745 99500745 1001 86380 86390 1
500419 99500419 1001 86380 86390 1
500538 99500538 1001 86380 86390 1
500450 99500450 1001 86380 86390 1
500323 99500323 1001 86380 86390 1
500227 99500227 1001 86380 86390 1
500345 99500345 1001 86380 86390 1
500909 99500909 1001 86380 86390 1
501578 99501578 1001 86380 86390 1
501293 99501293 1001 86380 86390 1
501371 99501371 1001 86380 86390 1
501308 99501308 1001 86380 86390 1
501230 99501230 1001 86380 86390 1
501236 99501236 1001 86380 86390 1
501327 99501327 1001 86380 86390 1
501277 99501277 1001 86380 86390 1
501290 99501290 1001 86380 86390 1
501343 99501343 1001 86380 86390 1
501098 99501098 1001 86380 86390 1
501049 99501049 1001 86380 86390 1
501069 99501069 1001 86380 86390 1
501173 99501173 1001 86380 86390 1
501768 99501768 1001 86380 86390 1
501642 99501642 1001 86380 86390 1
501777 99501777 1001 86380 86390 1
501790 99501790 1001 86380 86390 1
502395 99502395 1001 86380 86390 1
502410 99502410 1001 86380 86390 1
502271 99502271 1001 86380 86390 1
502457 99502457 1001 86380 86390 1
502462 99502462 1001 86380 86390 1
502071 99502071 1001 86380 86390 1
502240 99502240 1001 86380 86390 1
501859 99501859 1001 86380 86390 1
502047 99502047 1001 86380 86390 1
502036 99502036 1001 86380 86390 1
502502 99502502 1001 86380 86390 1
502619 99502619 1001 86380 86390 1
502530 99502530 1001 86380 86390 1
502492 99502492 1001 86380 86390 1
502570 99502570 1001 86380 86390 1
502638 99502638 1001 86380 86390 1
502664 99502664 1001 86380 86390 1
502511 99502511 1001 86380 86390 1
503254 99503254 1001 86380 86390 1
503291 99503291 1001 86380 86390 1
503154 99503154 1001 86380 86390 1
503103 99503103 1001 86380 86390 1
503284 99503284 1001 86380 86390 1
502907 99502907 1001 86380 86390 1
502985 99502985 1001 86380 86390 1
503026 99503026 1001 86380 86390 1
502965 99502965 1001 86380 86390 1
502775 99502775 1001 86380 86390 1
502840 99502840 1001 86380 86390 1
502789 99502789 1001 86380 86390 1
502785 99502785 1001 86380 86390 1
503332 99503332 1001 86380 86390 1
503334 99503334 1001 86380 86390 1
503464 99503464 1001 86380 86390 1
503440 99503440 1001 86380 86390 1
504083 99504083 1001 86380 86390 1
504087 99504087 1001 86380 86390 1
504108 99504108 1001 86380 86390 1
503693 99503693 1001 86380 86390 1
504206 99504206 1001 86380 86390 1
504233 99504233 1001 86380 86390 1
504126 99504126 1001 86380 86390 1
504897 99504897 1001 86380 86390 1
504785 99504785 1001 86380 86390 1
504665 99504665 1001 86380 86390 1
504669 99504669 1001 86380 86390 1
504580 99504580 1001 86380 86390 1
504505 99504505 1001 86380 86390 1
504378 99504378 1001 86380 86390 1
504508 99504508 1001 86380 86390 1
504398 99504398 1001 86380 86390 1
504489 99504489 1001 86380 86390 1
505030 99505030 1001 86380 86390 1
505767 99505767 1001 86380 86390 1
505736 99505736 1001 86380 86390 1
505370 99505370 1001 86380 86390 1
505515 99505515 1001 86380 86390 1
505490 99505490 1001 86380 86390 1
505546 99505546 1001 86380 86390 1
505407 99505407 1001 86380 86390 1
505287 99505287 1001 86380 86390 1
505239 99505239 1001 86380 86390 1
505871 99505871 1001 86380 86390 1
505913 99505913 1001 86380 86390 1
505955 99505955 1001 86380 86390 1
505917 99505917 1001 86380 86390 1
506549 99506549 1001 86380 86390 1
506485 99506485 1001 86380 86390 1
506318 99506318 1001 86380 86390 1
506269 99506269 1001 86380 86390 1
506284 99506284 1001 86380 86390 1
506015 99506015 1001 86380 86390 1
506081 99506081 1001 86380 86390 1
506006 99506006 1001 86380 86390 1
505980 99505980 1001 86380 86390 1
506736 99506736 1001 86380 86390 1
506765 99506765 1001 86380 86390 1
506778 99506778 1001 86380 86390 1
506599 99506599 1001 86380 86390 1
506642 99506642 1001 86380 86390 1
507385 99507385 1001 86380 86390 1
507244 99507244 1001 86380 86390 1
507296 99507296 1001 86380 86390 1
507371 99507371 1001 86380 86390 1
507126 99507126 1001 86380 86390 1
507133 99507133 1001 86380 86390 1
507043 99507043 1001 86380 86390 1
507031 99507031 1001 86380 86390 1
506841 99506841 1001 86380 86390 1
506976 99506976 1001 86380 86390 1
507474 99507474 1001 86380 86390 1
507507 99507507 1001 86380 86390 1
508117 99508117 1001 86380 86390 1
508182 99508182 1001 86380 86390 1
508209 99508209 1001 86380 86390 1
508055 99508055 1001 86380 86390 1
507862 99507862 1001 86380 86390 1
507932 99507932 1001 86380 86390 1
507964 99507964 1001 86380 86390 1
507685 99507685 1001 86380 86390 1
507687 99507687 1001 86380 86390 1
508253 99508253 1001 86380 86390 1
508360 99508360 1001 86380 86390 1
508897 99508897 1001 86380 86390 1
508984 99508984 1001 86380 86390 1
508831 99508831 1001 86380 86390 1
508680 99508680 1001 86380 86390 1
508687 99508687 1001 86380 86390 1
509125 99509125 1001 86380 86390 1
509109 99509109 1001 86380 86390 1
509762 99509762 1001 86380 86390 1
509873 99509873 1001 86380 86390 1
509359 99509359 1001 86380 86390 1
509401 99509401 1001 86380 86390 1
510056 99510056 1001 86380 86390 1
510059 99510059 1001 86380 86390 1
509999 99509999 1001 86380 86390 1
510711 99510711 1001 86380 86390 1
510595 99510595 1001 86380 86390 1
510622 99510622 1001 86380 86390 1
510635 99510635 1001 86380 86390 1
510321 99510321 1001 86380 86390 1
510467 99510467 1001 86380 86390 1
510187 99510187 1001 86380 86390 1
510111 99510111 1001 86380 86390 1
510167 99510167 1001 86380 86390 1
510892 99510892 1001 86380 86390 1
510778 99510778 1001 86380 86390 1
510755 99510755 1001 86380 86390 1
510813 99510813 1001 86380 86390 1
510852 99510852 1001 86380 86390 1
511516 99511516 1001 86380 86390 1
511518 99511518 1001 86380 86390 1
511201 99511201 1001 86380 86390 1
511041 99511041 1001 86380 86390 1
510940 99510940 1001 86380 86390 1
511099 99511099 1001 86380 86390 1
511112 99511112 1001 86380 86390 1
511720 99511720 1001 86380 86390 1
511746 99511746 1001 86380 86390 1
511568 99511568 1001 86380 86390 1
511634 99511634 1001 86380 86390 1
511661 99511661 1001 86380 86390 1
511623 99511623 1001 86380 86390 1
511573 99511573 1001 86380 86390 1
511651 99511651 1001 86380 86390 1
511691 99511691 1001 86380 86390 1
512342 99512342 1001 86380 86390 1
512267 99512267 1001 86380 86390 1
512258 99512258 1001 86380 86390 1
512362 99512362 1001 86380 86390 1
512273 99512273 1001 86380 86390 1
512338 99512338 1001 86380 86390 1
512114 99512114 1001 86380 86390 1
512000 99512000 1001 86380 86390 1
511991 99511991 1001 86380 86390 1
511915 99511915 1001 86380 86390 1
511903 99511903 1001 86380 86390 1
511881 99511881 1001 86380 86390 1
511907 99511907 1001 86380 86390 1
512506 99512506 1001 86380 86390 1
512527 99512527 1001 86380 86390 1
513137 99513137 1001 86380 86390 1
513088 99513088 1001 86380 86390 1
513102 99513102 1001 86380 86390 1
512938 99512938 1001 86380 86390 1
512982 99512982 1001 86380 86390 1
512705 99512705 1001 86380 86390 1
512694 99512694 1001 86380 86390 1
512594 99512594 1001 86380 86390 1
513371 99513371 1001 86380 86390 1
513390 99513390 1001 86380 86390 1
513368 99513368 1001 86380 86390 1
513369 99513369 1001 86380 86390 1
513996 99513996 1001 86380 86390 1
513893 99513893 1001 86380 86390 1
513926 99513926 1001 86380 86390 1
514023 99514023 1001 86380 86390 1
514027 99514027 1001 86380 86390 1
513827 99513827 1001 86380 86390 1
513795 99513795 1001 86380 86390 1
513798 99513798 1001 86380 86390 1
513450 99513450 1001 86380 86390 1
513453 99513453 1001 86380 86390 1
513549 99513549 1001 86380 86390 1
514146 99514146 1001 86380 86390 1
514657 99514657 1001 86380 86390 1
514789 99514789 1001 86380 86390 1
514804 99514804 1001 86380 86390 1
514600 99514600 1001 86380 86390 1
514605 99514605 1001 86380 86390 1
514647 99514647 1001 86380 86390 1
514327 99514327 1001 86380 86390 1
514260 99514260 1001 86380 86390 1
515052 99515052 1001 86380 86390 1
514956 99514956 1001 86380 86390 1
515021 99515021 1001 86380 86390 1
515569 99515569 1001 86380 86390 1
515535 99515535 1001 86380 86390 1
515400 99515400 1001 86380 86390 1
515326 99515326 1001 86380 86390 1
515457 99515457 1001 86380 86390 1
515463 99515463 1001 86380 86390 1
515322 99515322 1001 86380 86390 1
515102 99515102 1001 86380 86390 1
515207 99515207 1001 86380 86390 1
515092 99515092 1001 86380 86390 1
515084 99515084 1001 86380 86390 1
515136 99515136 1001 86380 86390 1
515798 99515798 1001 86380 86390 1
515889 99515889 1001 86380 86390 1
515738 99515738 1001 86380 86390 1
516386 99516386 1001 86380 86390 1
516431 99516431 1001 86380 86390 1
516506 99516506 1001 86380 86390 1
516240 99516240 1001 86380 86390 1
516114 99516114 1001 86380 86390 1
516128 99516128 1001 86380 86390 1
516141 99516141 1001 86380 86390 1
516145 99516145 1001 86380 86390 1
516106 99516106 1001 86380 86390 1
516120 99516120 1001 86380 86390 1
516135 99516135 1001 86380 86390 1
516187 99516187 1001 86380 86390 1
515988 99515988 1001 86380 86390 1
517209 99517209 1001 86380 86390 1
517213 99517213 1001 86380 86390 1
517150 99517150 1001 86380 86390 1
517268 99517268 1001 86380 86390 1
517142 99517142 1001 86380 86390 1
516937 99516937 1001 86380 86390 1
517119 99517119 1001 86380 86390 1
517122 99517122 1001 86380 86390 1
516983 99516983 1001 86380 86390 1
517024 99517024 1001 86380 86390 1
516896 99516896 1001 86380 86390 1
516756 99516756 1001 86380 86390 1
516874 99516874 1001 86380 86390 1
516811 99516811 1001 86380 86390 1
516866 99516866 1001 86380 86390 1
516778 99516778 1001 86380 86390 1
517503 99517503 1001 86380 86390 1
517341 99517341 1001 86380 86390 1
517510 99517510 1001 86380 86390 1
517459 99517459 1001 86380 86390 1
517397 99517397 1001 86380 86390 1
518047 99518047 1001 86380 86390 1
518010 99518010 1001 86380 86390 1
518156 99518156 1001 86380 86390 1
517879 99517879 1001 86380 86390 1
517868 99517868 1001 86380 86390 1
517835 99517835 1001 86380 86390 1
517660 99517660 1001 86380 86390 1
518304 99518304 1001 86380 86390 1
518279 99518279 1001 86380 86390 1
518318 99518318 1001 86380 86390 1
518985 99518985 1001 86380 86390 1
518939 99518939 1001 86380 86390 1
518890 99518890 1001 86380 86390 1
518813 99518813 1001 86380 86390 1
518944 99518944 1001 86380 86390 1
518880 99518880 1001 86380 86390 1
518971 99518971 1001 86380 86390 1
518882 99518882 1001 86380 86390 1
518832 99518832 1001 86380 86390 1
518640 99518640 1001 86380 86390 1
518578 99518578 1001 86380 86390 1
518648 99518648 1001 86380 86390 1
518678 99518678 1001 86380 86390 1
518423 99518423 1001 86380 86390 1
518400 99518400 1001 86380 86390 1
518505 99518505 1001 86380 86390 1
519037 99519037 1001 86380 86390 1
519065 99519065 1001 86380 86390 1
519162 99519162 1001 86380 86390 1
519176 99519176 1001 86380 86390 1
519075 99519075 1001 86380 86390 1
519717 99519717 1001 86380 86390 1
519718 99519718 1001 86380 86390 1
519734 99519734 1001 86380 86390 1
519659 99519659 1001 86380 86390 1
519482 99519482 1001 86380 86390 1
519498 99519498 1001 86380 86390 1
519488 99519488 1001 86380 86390 1
519529 99519529 1001 86380 86390 1
519351 99519351 1001 86380 86390 1
519327 99519327 1001 86380 86390 1
519210 99519210 1001 86380 86390 1
519302 99519302 1001 86380 86390 1
519199 99519199 1001 86380 86390 1
519228 99519228 1001 86380 86390 1
519215 99519215 1001 86380 86390 1
519217 99519217 1001 86380 86390 1
519993 99519993 1001 86380 86390 1
519894 99519894 1001 86380 86390 1
519857 99519857 1001 86380 86390 1
519822 99519822 1001 86380 86390 1
520460 99520460 1001 86380 86390 1
520568 99520568 1001 86380 86390 1
520575 99520575 1001 86380 86390 1
520634 99520634 1001 86380 86390 1
520270 99520270 1001 86380 86390 1
520408 99520408 1001 86380 86390 1
520165 99520165 1001 86380 86390 1
520184 99520184 1001 86380 86390 1
520651 99520651 1001 86380 86390 1
520696 99520696 1001 86380 86390 1
520774 99520774 1001 86380 86390 1
520762 99520762 1001 86380 86390 1
520753 99520753 1001 86380 86390 1
521395 99521395 1001 86380 86390 1
521280 99521280 1001 86380 86390 1
521386 99521386 1001 86380 86390 1
521375 99521375 1001 86380 86390 1
521251 99521251 1001 86380 86390 1
521084 99521084 1001 86380 86390 1
521115 99521115 1001 86380 86390 1
521105 99521105 1001 86380 86390 1
520950 99520950 1001 86380 86390 1
520938 99520938 1001 86380 86390 1
520998 99520998 1001 86380 86390 1
520921 99520921 1001 86380 86390 1
520896 99520896 1001 86380 86390 1
520909 99520909 1001 86380 86390 1
521662 99521662 1001 86380 86390 1
521468 99521468 1001 86380 86390 1
521564 99521564 1001 86380 86390 1
521669 99521669 1001 86380 86390 1
522204 99522204 1001 86380 86390 1
522217 99522217 1001 86380 86390 1
521919 99521919 1001 86380 86390 1
522023 99522023 1001 86380 86390 1
521921 99521921 1001 86380 86390 1
521925 99521925 1001 86380 86390 1
521982 99521982 1001 86380 86390 1
521723 99521723 1001 86380 86390 1
521863 99521863 1001 86380 86390 1
521697 99521697 1001 86380 86390 1
522325 99522325 1001 86380 86390 1
522314 99522314 1001 86380 86390 1
522854 99522854 1001 86380 86390 1
522869 99522869 1001 86380 86390 1
522699 99522699 1001 86380 86390 1
522702 99522702 1001 86380 86390 1
523313 99523313 1001 86380 86390 1
523199 99523199 1001 86380 86390 1
523829 99523829 1001 86380 86390 1
523855 99523855 1001 86380 86390 1
523881 99523881 1001 86380 86390 1
523853 99523853 1001 86380 86390 1
523893 99523893 1001 86380 86390 1
523558 99523558 1001 86380 86390 1
523726 99523726 1001 86380 86390 1
523602 99523602 1001 86380 86390 1
523580 99523580 1001 86380 86390 1
523364 99523364 1001 86380 86390 1
523377 99523377 1001 86380 86390 1
523338 99523338 1001 86380 86390 1
523419 99523419 1001 86380 86390 1
523423 99523423 1001 86380 86390 1
523533 99523533 1001 86380 86390 1
524096 99524096 1001 86380 86390 1
524736 99524736 1001 86380 86390 1
524723 99524723 1001 86380 86390 1
524686 99524686 1001 86380 86390 1
524651 99524651 1001 86380 86390 1
524410 99524410 1001 86380 86390 1
524532 99524532 1001 86380 86390 1
524391 99524391 1001 86380 86390 1
524525 99524525 1001 86380 86390 1
524307 99524307 1001 86380 86390 1
524276 99524276 1001 86380 86390 1
524849 99524849 1001 86380 86390 1
524798 99524798 1001 86380 86390 1
525451 99525451 1001 86380 86390 1
525544 99525544 1001 86380 86390 1
525231 99525231 1001 86380 86390 1
525336 99525336 1001 86380 86390 1
525272 99525272 1001 86380 86390 1
525285 99525285 1001 86380 86390 1
525158 99525158 1001 86380 86390 1
525086 99525086 1001 86380 86390 1
525100 99525100 1001 86380 86390 1
525024 99525024 1001 86380 86390 1
525737 99525737 1001 86380 86390 1
525791 99525791 1001 86380 86390 1
525603 99525603 1001 86380 86390 1
525606 99525606 1001 86380 86390 1
526405 99526405 1001 86380 86390 1
526068 99526068 1001 86380 86390 1
526160 99526160 1001 86380 86390 1
526087 99526087 1001 86380 86390 1
525958 99525958 1001 86380 86390 1
525806 99525806 1001 86380 86390 1
525950 99525950 1001 86380 86390 1
525968 99525968 1001 86380 86390 1
526437 99526437 1001 86380 86390 1
527156 99527156 1001 86380 86390 1
527008 99527008 1001 86380 86390 1
526840 99526840 1001 86380 86390 1
526983 99526983 1001 86380 86390 1
527036 99527036 1001 86380 86390 1
526934 99526934 1001 86380 86390 1
527014 99527014 1001 86380 86390 1
526823 99526823 1001 86380 86390 1
526799 99526799 1001 86380 86390 1
526631 99526631 1001 86380 86390 1
526660 99526660 1001 86380 86390 1
526803 99526803 1001 86380 86390 1
526795 99526795 1001 86380 86390 1
527398 99527398 1001 86380 86390 1
527963 99527963 1001 86380 86390 1
527879 99527879 1001 86380 86390 1
527755 99527755 1001 86380 86390 1
527820 99527820 1001 86380 86390 1
527519 99527519 1001 86380 86390 1
527498 99527498 1001 86380 86390 1
527565 99527565 1001 86380 86390 1
527462 99527462 1001 86380 86390 1
527491 99527491 1001 86380 86390 1
527465 99527465 1001 86380 86390 1
528230 99528230 1001 86380 86390 1
528188 99528188 1001 86380 86390 1
528868 99528868 1001 86380 86390 1
528829 99528829 1001 86380 86390 1
528658 99528658 1001 86380 86390 1
528546 99528546 1001 86380 86390 1
528522 99528522 1001 86380 86390 1
528562 99528562 1001 86380 86390 1
528630 99528630 1001 86380 86390 1
528438 99528438 1001 86380 86390 1
528413 99528413 1001 86380 86390 1
528426 99528426 1001 86380 86390 1
528982 99528982 1001 86380 86390 1
529060 99529060 1001 86380 86390 1
529000 99529000 1001 86380 86390 1
528936 99528936 1001 86380 86390 1
529561 99529561 1001 86380 86390 1
529630 99529630 1001 86380 86390 1
529554 99529554 1001 86380 86390 1
529644 99529644 1001 86380 86390 1
529670 99529670 1001 86380 86390 1
529596 99529596 1001 86380 86390 1
529420 99529420 1001 86380 86390 1
529460 99529460 1001 86380 86390 1
529317 99529317 1001 86380 86390 1
529425 99529425 1001 86380 86390 1
529388 99529388 1001 86380 86390 1
529363 99529363 1001 86380 86390 1
529415 99529415 1001 86380 86390 1
529454 99529454 1001 86380 86390 1
529197 99529197 1001 86380 86390 1
529186 99529186 1001 86380 86390 1
529200 99529200 1001 86380 86390 1
529294 99529294 1001 86380 86390 1
529737 99529737 1001 86380 86390 1
530285 99530285 1001 86380 86390 1
530280 99530280 1001 86380 86390 1
530283 99530283 1001 86380 86390 1
529959 99529959 1001 86380 86390 1
530025 99530025 1001 86380 86390 1
529963 99529963 1001 86380 86390 1
530079 99530079 1001 86380 86390 1
530029 99530029 1001 86380 86390 1
529951 99529951 1001 86380 86390 1
530031 99530031 1001 86380 86390 1
530086 99530086 1001 86380 86390 1
530100 99530100 1001 86380 86390 1
530565 99530565 1001 86380 86390 1
530595 99530595 1001 86380 86390 1
530717 99530717 1001 86380 86390 1
530614 99530614 1001 86380 86390 1
531292 99531292 1001 86380 86390 1
531215 99531215 1001 86380 86390 1
531320 99531320 1001 86380 86390 1
531270 99531270 1001 86380 86390 1
531234 99531234 1001 86380 86390 1
531028 99531028 1001 86380 86390 1
530976 99530976 1001 86380 86390 1
530863 99530863 1001 86380 86390 1
531559 99531559 1001 86380 86390 1
531562 99531562 1001 86380 86390 1
531539 99531539 1001 86380 86390 1
531399 99531399 1001 86380 86390 1
532106 99532106 1001 86380 86390 1
532108 99532108 1001 86380 86390 1
532034 99532034 1001 86380 86390 1
532128 99532128 1001 86380 86390 1
531908 99531908 1001 86380 86390 1
532000 99532000 1001 86380 86390 1
531733 99531733 1001 86380 86390 1
532362 99532362 1001 86380 86390 1
532357 99532357 1001 86380 86390 1
532944 99532944 1001 86380 86390 1
532977 99532977 1001 86380 86390 1
532874 99532874 1001 86380 86390 1
532980 99532980 1001 86380 86390 1
532744 99532744 1001 86380 86390 1
532733 99532733 1001 86380 86390 1
532759 99532759 1001 86380 86390 1
532556 99532556 1001 86380 86390 1
532510 99532510 1001 86380 86390 1
533042 99533042 1001 86380 86390 1
533093 99533093 1001 86380 86390 1
533745 99533745 1001 86380 86390 1
533747 99533747 1001 86380 86390 1
533751 99533751 1001 86380 86390 1
533663 99533663 1001 86380 86390 1
533512 99533512 1001 86380 86390 1
533629 99533629 1001 86380 86390 1
533582 99533582 1001 86380 86390 1
533558 99533558 1001 86380 86390 1
533358 99533358 1001 86380 86390 1
533333 99533333 1001 86380 86390 1
533346 99533346 1001 86380 86390 1
533426 99533426 1001 86380 86390 1
533301 99533301 1001 86380 86390 1
534648 99534648 1001 86380 86390 1
534612 99534612 1001 86380 86390 1
534487 99534487 1001 86380 86390 1
534476 99534476 1001 86380 86390 1
534143 99534143 1001 86380 86390 1
534156 99534156 1001 86380 86390 1
534251 99534251 1001 86380 86390 1
534071 99534071 1001 86380 86390 1
534776 99534776 1001 86380 86390 1
534699 99534699 1001 86380 86390 1
534881 99534881 1001 86380 86390 1
534691 99534691 1001 86380 86390 1
535436 99535436 1001 86380 86390 1
535399 99535399 1001 86380 86390 1
535470 99535470 1001 86380 86390 1
535112 99535112 1001 86380 86390 1
535715 99535715 1001 86380 86390 1
536029 99536029 1001 86380 86390 1
535965 99535965 1001 86380 86390 1
535929 99535929 1001 86380 86390 1
536087 99536087 1001 86380 86390 1
536025 99536025 1001 86380 86390 1
535769 99535769 1001 86380 86390 1
535863 99535863 1001 86380 86390 1
535799 99535799 1001 86380 86390 1
536461 99536461 1001 86380 86390 1
537018 99537018 1001 86380 86390 1
537020 99537020 1001 86380 86390 1
536945 99536945 1001 86380 86390 1
536911 99536911 1001 86380 86390 1
536886 99536886 1001 86380 86390 1
536692 99536692 1001 86380 86390 1
536705 99536705 1001 86380 86390 1
536746 99536746 1001 86380 86390 1
536747 99536747 1001 86380 86390 1
537177 99537177 1001 86380 86390 1
537166 99537166 1001 86380 86390 1
537221 99537221 1001 86380 86390 1
537351 99537351 1001 86380 86390 1
537300 99537300 1001 86380 86390 1
537920 99537920 1001 86380 86390 1
537819 99537819 1001 86380 86390 1
537949 99537949 1001 86380 86390 1
537617 99537617 1001 86380 86390 1
537755 99537755 1001 86380 86390 1
537501 99537501 1001 86380 86390 1
537463 99537463 1001 86380 86390 1
537569 99537569 1001 86380 86390 1
537404 99537404 1001 86380 86390 1
538051 99538051 1001 86380 86390 1
538183 99538183 1001 86380 86390 1
538133 99538133 1001 86380 86390 1
538699 99538699 1001 86380 86390 1
538712 99538712 1001 86380 86390 1
538781 99538781 1001 86380 86390 1
538786 99538786 1001 86380 86390 1
538742 99538742 1001 86380 86390 1
538731 99538731 1001 86380 86390 1
538616 99538616 1001 86380 86390 1
538600 99538600 1001 86380 86390 1
538575 99538575 1001 86380 86390 1
538422 99538422 1001 86380 86390 1
538541 99538541 1001 86380 86390 1
538594 99538594 1001 86380 86390 1
538248 99538248 1001 86380 86390 1
538288 99538288 1001 86380 86390 1
538239 99538239 1001 86380 86390 1
538361 99538361 1001 86380 86390 1
539019 99539019 1001 86380 86390 1
538195 99538195 1001 86380 86390 1
538858 99538858 1001 86380 86390 1
538910 99538910 1001 86380 86390 1
539014 99539014 1001 86380 86390 1
539564 99539564 1001 86380 86390 1
539585 99539585 1001 86380 86390 1
539632 99539632 1001 86380 86390 1
539345 99539345 1001 86380 86390 1
539358 99539358 1001 86380 86390 1
539426 99539426 1001 86380 86390 1
539366 99539366 1001 86380 86390 1
539433 99539433 1001 86380 86390 1
539369 99539369 1001 86380 86390 1
539160 99539160 1001 86380 86390 1
540270 99540270 1001 86380 86390 1
540018 99540018 1001 86380 86390 1
539893 99539893 1001 86380 86390 1
539921 99539921 1001 86380 86390 1
540544 99540544 1001 86380 86390 1
540545 99540545 1001 86380 86390 1
540604 99540604 1001 86380 86390 1
541220 99541220 1001 86380 86390 1
541197 99541197 1001 86380 86390 1
541211 99541211 1001 86380 86390 1
541202 99541202 1001 86380 86390 1
540928 99540928 1001 86380 86390 1
540806 99540806 1001 86380 86390 1
540758 99540758 1001 86380 86390 1
540851 99540851 1001 86380 86390 1
541323 99541323 1001 86380 86390 1
541427 99541427 1001 86380 86390 1
541415 99541415 1001 86380 86390 1
541403 99541403 1001 86380 86390 1
541497 99541497 1001 86380 86390 1
542020 99542020 1001 86380 86390 1
541931 99541931 1001 86380 86390 1
542035 99542035 1001 86380 86390 1
541946 99541946 1001 86380 86390 1
542114 99542114 1001 86380 86390 1
541938 99541938 1001 86380 86390 1
542029 99542029 1001 86380 86390 1
541903 99541903 1001 86380 86390 1
541541 99541541 1001 86380 86390 1
541580 99541580 1001 86380 86390 1
541515 99541515 1001 86380 86390 1
541542 99541542 1001 86380 86390 1
542259 99542259 1001 86380 86390 1
542185 99542185 1001 86380 86390 1
542175 99542175 1001 86380 86390 1
542178 99542178 1001 86380 86390 1
542154 99542154 1001 86380 86390 1
542857 99542857 1001 86380 86390 1
542903 99542903 1001 86380 86390 1
542540 99542540 1001 86380 86390 1
542593 99542593 1001 86380 86390 1
542684 99542684 1001 86380 86390 1
542365 99542365 1001 86380 86390 1
542366 99542366 1001 86380 86390 1
542472 99542472 1001 86380 86390 1
542414 99542414 1001 86380 86390 1
542999 99542999 1001 86380 86390 1
543039 99543039 1001 86380 86390 1
543004 99543004 1001 86380 86390 1
543659 99543659 1001 86380 86390 1
543755 99543755 1001 86380 86390 1
543691 99543691 1001 86380 86390 1
543766 99543766 1001 86380 86390 1
543359 99543359 1001 86380 86390 1
543287 99543287 1001 86380 86390 1
543885 99543885 1001 86380 86390 1
543937 99543937 1001 86380 86390 1
543881 99543881 1001 86380 86390 1
543935 99543935 1001 86380 86390 1
544577 99544577 1001 86380 86390 1
544366 99544366 1001 86380 86390 1
544369 99544369 1001 86380 86390 1
544190 99544190 1001 86380 86390 1
544222 99544222 1001 86380 86390 1
544106 99544106 1001 86380 86390 1
544145 99544145 1001 86380 86390 1
544149 99544149 1001 86380 86390 1
544040 99544040 1001 86380 86390 1
544603 99544603 1001 86380 86390 1
544668 99544668 1001 86380 86390 1
544643 99544643 1001 86380 86390 1
423668 209 1001 43860 44277 1
503562 704 1001 44207 44506 1
511762 769 1001 69965 70264 1
517339 905 1002 56887 70789 1
520067 645 1001 27715 27814 1
528524 903 1002 44131 53364 1
400062 99400062 1001 86380 86390 1
400150 99400150 1001 86380 86390 1
400225 99400225 1001 86380 86390 1
400153 99400153 1001 86380 86390 1
400132 99400132 1001 86380 86390 1
400464 99400464 1001 86380 86390 1
400441 99400441 1001 86380 86390 1
400720 99400720 1001 86380 86390 1
400724 99400724 1001 86380 86390 1
400864 99400864 1001 86380 86390 1
400950 99400950 1001 86380 86390 1
401009 99401009 1001 86380 86390 1
400955 99400955 1001 86380 86390 1
401054 99401054 1001 86380 86390 1
401084 99401084 1001 86380 86390 1
401352 99401352 1001 86380 86390 1
401320 99401320 1001 86380 86390 1
401402 99401402 1001 86380 86390 1
401436 99401436 1001 86380 86390 1
401445 99401445 1001 86380 86390 1
401367 99401367 1001 86380 86390 1
401658 99401658 1001 86380 86390 1
401704 99401704 1001 86380 86390 1
401740 99401740 1001 86380 86390 1
401898 99401898 1001 86380 86390 1
401929 99401929 1001 86380 86390 1
401966 99401966 1001 86380 86390 1
402273 99402273 1001 86380 86390 1
402299 99402299 1001 86380 86390 1
402527 99402527 1001 86380 86390 1
402507 99402507 1001 86380 86390 1
402667 99402667 1001 86380 86390 1
402678 99402678 1001 86380 86390 1
402701 99402701 1001 86380 86390 1
403122 99403122 1001 86380 86390 1
403364 99403364 1001 86380 86390 1
403562 99403562 1001 86380 86390 1
403676 99403676 1001 86380 86390 1
403767 99403767 1001 86380 86390 1
404647 99404647 1001 86380 86390 1
404978 99404978 1001 86380 86390 1
404970 99404970 1001 86380 86390 1
405365 99405365 1001 86380 86390 1
405388 99405388 1001 86380 86390 1
405592 99405592 1001 86380 86390 1
405636 99405636 1001 86380 86390 1
405697 99405697 1001 86380 86390 1
405843 99405843 1001 86380 86390 1
406163 99406163 1001 86380 86390 1
406321 99406321 1001 86380 86390 1
406397 99406397 1001 86380 86390 1
406823 99406823 1001 86380 86390 1
406772 99406772 1001 86380 86390 1
406904 99406904 1001 86380 86390 1
406940 99406940 1001 86380 86390 1
406986 99406986 1001 86380 86390 1
407276 99407276 1001 86380 86390 1
407323 99407323 1001 86380 86390 1
407417 99407417 1001 86380 86390 1
407410 99407410 1001 86380 86390 1
407488 99407488 1001 86380 86390 1
407573 99407573 1001 86380 86390 1
408296 99408296 1001 86380 86390 1
408340 99408340 1001 86380 86390 1
408321 99408321 1001 86380 86390 1
408356 99408356 1001 86380 86390 1
408377 99408377 1001 86380 86390 1
408846 99408846 1001 86380 86390 1
409092 99409092 1001 86380 86390 1
409349 99409349 1001 86380 86390 1
409348 99409348 1001 86380 86390 1
409491 99409491 1001 86380 86390 1
409472 99409472 1001 86380 86390 1
409561 99409561 1001 86380 86390 1
409893 99409893 1001 86380 86390 1
410277 99410277 1001 86380 86390 1
410433 99410433 1001 86380 86390 1
410545 99410545 1001 86380 86390 1
410655 99410655 1001 86380 86390 1
410651 99410651 1001 86380 86390 1
410682 99410682 1001 86380 86390 1
410730 99410730 1001 86380 86390 1
410824 99410824 1001 86380 86390 1
411094 99411094 1001 86380 86390 1
411465 99411465 1001 86380 86390 1
411676 99411676 1001 86380 86390 1
411874 99411874 1001 86380 86390 1
412267 99412267 1001 86380 86390 1
412396 99412396 1001 86380 86390 1
413376 99413376 1001 86380 86390 1
413478 99413478 1001 86380 86390 1
413663 99413663 1001 86380 86390 1
413309 99413309 1001 86380 86390 1
413119 99413119 1001 86380 86390 1
412892 99412892 1001 86380 86390 1
413172 99413172 1001 86380 86390 1
413077 99413077 1001 86380 86390 1
412901 99412901 1001 86380 86390 1
412557 99412557 1001 86380 86390 1
412513 99412513 1001 86380 86390 1
412659 99412659 1001 86380 86390 1
412495 99412495 1001 86380 86390 1
412817 99412817 1001 86380 86390 1
412606 99412606 1001 86380 86390 1
413768 99413768 1001 86380 86390 1
414952 99414952 1001 86380 86390 1
415232 99415232 1001 86380 86390 1
415155 99415155 1001 86380 86390 1
415293 99415293 1001 86380 86390 1
415161 99415161 1001 86380 86390 1
414744 99414744 1001 86380 86390 1
414549 99414549 1001 86380 86390 1
414414 99414414 1001 86380 86390 1
415452 99415452 1001 86380 86390 1
415384 99415384 1001 86380 86390 1
416863 99416863 1001 86380 86390 1
416189 99416189 1001 86380 86390 1
416162 99416162 1001 86380 86390 1
416488 99416488 1001 86380 86390 1
415820 99415820 1001 86380 86390 1
417311 99417311 1001 86380 86390 1
417203 99417203 1001 86380 86390 1
417027 99417027 1001 86380 86390 1
417263 99417263 1001 86380 86390 1
417602 99417602 1001 86380 86390 1
418746 99418746 1001 86380 86390 1
418758 99418758 1001 86380 86390 1
418324 99418324 1001 86380 86390 1
417925 99417925 1001 86380 86390 1
417703 99417703 1001 86380 86390 1
417815 99417815 1001 86380 86390 1
417793 99417793 1001 86380 86390 1
419161 99419161 1001 86380 86390 1
419045 99419045 1001 86380 86390 1
420226 99420226 1001 86380 86390 1
420010 99420010 1001 86380 86390 1
419643 99419643 1001 86380 86390 1
419756 99419756 1001 86380 86390 1
420001 99420001 1001 86380 86390 1
419845 99419845 1001 86380 86390 1
419512 99419512 1001 86380 86390 1
420471 99420471 1001 86380 86390 1
420506 99420506 1001 86380 86390 1
421817 99421817 1001 86380 86390 1
422018 99422018 1001 86380 86390 1
421958 99421958 1001 86380 86390 1
421566 99421566 1001 86380 86390 1
421589 99421589 1001 86380 86390 1
421641 99421641 1001 86380 86390 1
421457 99421457 1001 86380 86390 1
421487 99421487 1001 86380 86390 1
421281 99421281 1001 86380 86390 1
421002 99421002 1001 86380 86390 1
421021 99421021 1001 86380 86390 1
421196 99421196 1001 86380 86390 1
420955 99420955 1001 86380 86390 1
420854 99420854 1001 86380 86390 1
422457 99422457 1001 86380 86390 1
422443 99422443 1001 86380 86390 1
422222 99422222 1001 86380 86390 1
422188 99422188 1001 86380 86390 1
423336 99423336 1001 86380 86390 1
423412 99423412 1001 86380 86390 1
423711 99423711 1001 86380 86390 1
423025 99423025 1001 86380 86390 1
422605 99422605 1001 86380 86390 1
422787 99422787 1001 86380 86390 1
422867 99422867 1001 86380 86390 1
422617 99422617 1001 86380 86390 1
423970 99423970 1001 86380 86390 1
424053 99424053 1001 86380 86390 1
425198 99425198 1001 86380 86390 1
425088 99425088 1001 86380 86390 1
425181 99425181 1001 86380 86390 1
425205 99425205 1001 86380 86390 1
425189 99425189 1001 86380 86390 1
425214 99425214 1001 86380 86390 1
425319 99425319 1001 86380 86390 1
424669 99424669 1001 86380 86390 1
424596 99424596 1001 86380 86390 1
424789 99424789 1001 86380 86390 1
424904 99424904 1001 86380 86390 1
424247 99424247 1001 86380 86390 1
424271 99424271 1001 86380 86390 1
424375 99424375 1001 86380 86390 1
425655 99425655 1001 86380 86390 1
425585 99425585 1001 86380 86390 1
425778 99425778 1001 86380 86390 1
425536 99425536 1001 86380 86390 1
425715 99425715 1001 86380 86390 1
427005 99427005 1001 86380 86390 1
426747 99426747 1001 86380 86390 1
426980 99426980 1001 86380 86390 1
426809 99426809 1001 86380 86390 1
426345 99426345 1001 86380 86390 1
426605 99426605 1001 86380 86390 1
426566 99426566 1001 86380 86390 1
426638 99426638 1001 86380 86390 1
426391 99426391 1001 86380 86390 1
426684 99426684 1001 86380 86390 1
427197 99427197 1001 86380 86390 1
428500 99428500 1001 86380 86390 1
428597 99428597 1001 86380 86390 1
428044 99428044 1001 86380 86390 1
428130 99428130 1001 86380 86390 1
428196 99428196 1001 86380 86390 1
428220 99428220 1001 86380 86390 1
427943 99427943 1001 86380 86390 1
427828 99427828 1001 86380 86390 1
427833 99427833 1001 86380 86390 1
427597 99427597 1001 86380 86390 1
429046 99429046 1001 86380 86390 1
428770 99428770 1001 86380 86390 1
430158 99430158 1001 86380 86390 1
429614 99429614 1001 86380 86390 1
429734 99429734 1001 86380 86390 1
429818 99429818 1001 86380 86390 1
429863 99429863 1001 86380 86390 1
429771 99429771 1001 86380 86390 1
429608 99429608 1001 86380 86390 1
429261 99429261 1001 86380 86390 1
429188 99429188 1001 86380 86390 1
430564 99430564 1001 86380 86390 1
431658 99431658 1001 86380 86390 1
431705 99431705 1001 86380 86390 1
431451 99431451 1001 86380 86390 1
430845 99430845 1001 86380 86390 1
430975 99430975 1001 86380 86390 1
431048 99431048 1001 86380 86390 1
431164 99431164 1001 86380 86390 1
432249 99432249 1001 86380 86390 1
432355 99432355 1001 86380 86390 1
433468 99433468 1001 86380 86390 1
433419 99433419 1001 86380 86390 1
433212 99433212 1001 86380 86390 1
433204 99433204 1001 86380 86390 1
433233 99433233 1001 86380 86390 1
433262 99433262 1001 86380 86390 1
432525 99432525 1001 86380 86390 1
432849 99432849 1001 86380 86390 1
432555 99432555 1001 86380 86390 1
432804 99432804 1001 86380 86390 1
432571 99432571 1001 86380 86390 1
432888 99432888 1001 86380 86390 1
432518 99432518 1001 86380 86390 1
432875 99432875 1001 86380 86390 1
434072 99434072 1001 86380 86390 1
434082 99434082 1001 86380 86390 1
434061 99434061 1001 86380 86390 1
435004 99435004 1001 86380 86390 1
435193 99435193 1001 86380 86390 1
434613 99434613 1001 86380 86390 1
434319 99434319 1001 86380 86390 1
434455 99434455 1001 86380 86390 1
434367 99434367 1001 86380 86390 1
435651 99435651 1001 86380 86390 1
435772 99435772 1001 86380 86390 1
435744 99435744 1001 86380 86390 1
436898 99436898 1001 86380 86390 1
436933 99436933 1001 86380 86390 1
436794 99436794 1001 86380 86390 1
436460 99436460 1001 86380 86390 1
436140 99436140 1001 86380 86390 1
300059 99300059 1001 86380 86390 1
300552 99300552 1001 86380 86390 1
300546 99300546 1001 86380 86390 1
300435 99300435 1001 86380 86390 1
300501 99300501 1001 86380 86390 1
300403 99300403 1001 86380 86390 1
300327 99300327 1001 86380 86390 1
301508 99301508 1001 86380 86390 1
301264 99301264 1001 86380 86390 1
301200 99301200 1001 86380 86390 1
301254 99301254 1001 86380 86390 1
301117 99301117 1001 86380 86390 1
302229 99302229 1001 86380 86390 1
302009 99302009 1001 86380 86390 1
301884 99301884 1001 86380 86390 1
302485 99302485 1001 86380 86390 1
302435 99302435 1001 86380 86390 1
302527 99302527 1001 86380 86390 1
303144 99303144 1001 86380 86390 1
303157 99303157 1001 86380 86390 1
303075 99303075 1001 86380 86390 1
303063 99303063 1001 86380 86390 1
302807 99302807 1001 86380 86390 1
302860 99302860 1001 86380 86390 1
302899 99302899 1001 86380 86390 1
302971 99302971 1001 86380 86390 1
302722 99302722 1001 86380 86390 1
302775 99302775 1001 86380 86390 1
302674 99302674 1001 86380 86390 1
302778 99302778 1001 86380 86390 1
302636 99302636 1001 86380 86390 1
303373 99303373 1001 86380 86390 1
303401 99303401 1001 86380 86390 1
303228 99303228 1001 86380 86390 1
303858 99303858 1001 86380 86390 1
303924 99303924 1001 86380 86390 1
303847 99303847 1001 86380 86390 1
303929 99303929 1001 86380 86390 1
303633 99303633 1001 86380 86390 1
303451 99303451 1001 86380 86390 1
303427 99303427 1001 86380 86390 1
303495 99303495 1001 86380 86390 1
304188 99304188 1001 86380 86390 1
304087 99304087 1001 86380 86390 1
304088 99304088 1001 86380 86390 1
304218 99304218 1001 86380 86390 1
304219 99304219 1001 86380 86390 1
304117 99304117 1001 86380 86390 1
304092 99304092 1001 86380 86390 1
304054 99304054 1001 86380 86390 1
304797 99304797 1001 86380 86390 1
304700 99304700 1001 86380 86390 1
304678 99304678 1001 86380 86390 1
304717 99304717 1001 86380 86390 1
304615 99304615 1001 86380 86390 1
304476 99304476 1001 86380 86390 1
304478 99304478 1001 86380 86390 1
304368 99304368 1001 86380 86390 1
304420 99304420 1001 86380 86390 1
304417 99304417 1001 86380 86390 1
305013 99305013 1001 86380 86390 1
304988 99304988 1001 86380 86390 1
304964 99304964 1001 86380 86390 1
305626 99305626 1001 86380 86390 1
305661 99305661 1001 86380 86390 1
305640 99305640 1001 86380 86390 1
305680 99305680 1001 86380 86390 1
305314 99305314 1001 86380 86390 1
305280 99305280 1001 86380 86390 1
305411 99305411 1001 86380 86390 1
305323 99305323 1001 86380 86390 1
305414 99305414 1001 86380 86390 1
305466 99305466 1001 86380 86390 1
305077 99305077 1001 86380 86390 1
305231 99305231 1001 86380 86390 1
500012 99500012 1001 86380 86390 1
500147 99500147 1001 86380 86390 1
500150 99500150 1001 86380 86390 1
500633 99500633 1001 86380 86390 1
500679 99500679 1001 86380 86390 1
500599 99500599 1001 86380 86390 1
500433 99500433 1001 86380 86390 1
500838 99500838 1001 86380 86390 1
500905 99500905 1001 86380 86390 1
500938 99500938 1001 86380 86390 1
501550 99501550 1001 86380 86390 1
501464 99501464 1001 86380 86390 1
501569 99501569 1001 86380 86390 1
501597 99501597 1001 86380 86390 1
501456 99501456 1001 86380 86390 1
501253 99501253 1001 86380 86390 1
501376 99501376 1001 86380 86390 1
501428 99501428 1001 86380 86390 1
501407 99501407 1001 86380 86390 1
501179 99501179 1001 86380 86390 1
501652 99501652 1001 86380 86390 1
501785 99501785 1001 86380 86390 1
501687 99501687 1001 86380 86390 1
501829 99501829 1001 86380 86390 1
502366 99502366 1001 86380 86390 1
502369 99502369 1001 86380 86390 1
502446 99502446 1001 86380 86390 1
502270 99502270 1001 86380 86390 1
502248 99502248 1001 86380 86390 1
502061 99502061 1001 86380 86390 1
502168 99502168 1001 86380 86390 1
502039 99502039 1001 86380 86390 1
502043 99502043 1001 86380 86390 1
501862 99501862 1001 86380 86390 1
501927 99501927 1001 86380 86390 1
501878 99501878 1001 86380 86390 1
501921 99501921 1001 86380 86390 1
503130 99503130 1001 86380 86390 1
503131 99503131 1001 86380 86390 1
503279 99503279 1001 86380 86390 1
503075 99503075 1001 86380 86390 1
502884 99502884 1001 86380 86390 1
503045 99503045 1001 86380 86390 1
502994 99502994 1001 86380 86390 1
503085 99503085 1001 86380 86390 1
502890 99502890 1001 86380 86390 1
502739 99502739 1001 86380 86390 1
502774 99502774 1001 86380 86390 1
503425 99503425 1001 86380 86390 1
503465 99503465 1001 86380 86390 1
503953 99503953 1001 86380 86390 1
503992 99503992 1001 86380 86390 1
503945 99503945 1001 86380 86390 1
504066 99504066 1001 86380 86390 1
503748 99503748 1001 86380 86390 1
503828 99503828 1001 86380 86390 1
503778 99503778 1001 86380 86390 1
503641 99503641 1001 86380 86390 1
503699 99503699 1001 86380 86390 1
503545 99503545 1001 86380 86390 1
503649 99503649 1001 86380 86390 1
504221 99504221 1001 86380 86390 1
504197 99504197 1001 86380 86390 1
504148 99504148 1001 86380 86390 1
504823 99504823 1001 86380 86390 1
504931 99504931 1001 86380 86390 1
504750 99504750 1001 86380 86390 1
504657 99504657 1001 86380 86390 1
504337 99504337 1001 86380 86390 1
504493 99504493 1001 86380 86390 1
504442 99504442 1001 86380 86390 1
504972 99504972 1001 86380 86390 1
505068 99505068 1001 86380 86390 1
505733 99505733 1001 86380 86390 1
505621 99505621 1001 86380 86390 1
505749 99505749 1001 86380 86390 1
505574 99505574 1001 86380 86390 1
505452 99505452 1001 86380 86390 1
505427 99505427 1001 86380 86390 1
505362 99505362 1001 86380 86390 1
505390 99505390 1001 86380 86390 1
505429 99505429 1001 86380 86390 1
505203 99505203 1001 86380 86390 1
505205 99505205 1001 86380 86390 1
505310 99505310 1001 86380 86390 1
505154 99505154 1001 86380 86390 1
505341 99505341 1001 86380 86390 1
505834 99505834 1001 86380 86390 1
506455 99506455 1001 86380 86390 1
506521 99506521 1001 86380 86390 1
506470 99506470 1001 86380 86390 1
506274 99506274 1001 86380 86390 1
506326 99506326 1001 86380 86390 1
506210 99506210 1001 86380 86390 1
506332 99506332 1001 86380 86390 1
506230 99506230 1001 86380 86390 1
506346 99506346 1001 86380 86390 1
506257 99506257 1001 86380 86390 1
506125 99506125 1001 86380 86390 1
506049 99506049 1001 86380 86390 1
506101 99506101 1001 86380 86390 1
506025 99506025 1001 86380 86390 1
505987 99505987 1001 86380 86390 1
507243 99507243 1001 86380 86390 1
507348 99507348 1001 86380 86390 1
507274 99507274 1001 86380 86390 1
507370 99507370 1001 86380 86390 1
507115 99507115 1001 86380 86390 1
507141 99507141 1001 86380 86390 1
507212 99507212 1001 86380 86390 1
507135 99507135 1001 86380 86390 1
506925 99506925 1001 86380 86390 1
506977 99506977 1001 86380 86390 1
506916 99506916 1001 86380 86390 1
507449 99507449 1001 86380 86390 1
507532 99507532 1001 86380 86390 1
507623 99507623 1001 86380 86390 1
507508 99507508 1001 86380 86390 1
507522 99507522 1001 86380 86390 1
508097 99508097 1001 86380 86390 1
508125 99508125 1001 86380 86390 1
508244 99508244 1001 86380 86390 1
507978 99507978 1001 86380 86390 1
507974 99507974 1001 86380 86390 1
508013 99508013 1001 86380 86390 1
507900 99507900 1001 86380 86390 1
507731 99507731 1001 86380 86390 1
507643 99507643 1001 86380 86390 1
507787 99507787 1001 86380 86390 1
507814 99507814 1001 86380 86390 1
507689 99507689 1001 86380 86390 1
508415 99508415 1001 86380 86390 1
508390 99508390 1001 86380 86390 1
508447 99508447 1001 86380 86390 1
508438 99508438 1001 86380 86390 1
508902 99508902 1001 86380 86390 1
508982 99508982 1001 86380 86390 1
508792 99508792 1001 86380 86390 1
508728 99508728 1001 86380 86390 1
508691 99508691 1001 86380 86390 1
508706 99508706 1001 86380 86390 1
508842 99508842 1001 86380 86390 1
508613 99508613 1001 86380 86390 1
508498 99508498 1001 86380 86390 1
508516 99508516 1001 86380 86390 1
509199 99509199 1001 86380 86390 1
509804 99509804 1001 86380 86390 1
509818 99509818 1001 86380 86390 1
509882 99509882 1001 86380 86390 1
509832 99509832 1001 86380 86390 1
509893 99509893 1001 86380 86390 1
509836 99509836 1001 86380 86390 1
509334 99509334 1001 86380 86390 1
509387 99509387 1001 86380 86390 1
509362 99509362 1001 86380 86390 1
509285 99509285 1001 86380 86390 1
509376 99509376 1001 86380 86390 1
509454 99509454 1001 86380 86390 1
509473 99509473 1001 86380 86390 1
510043 99510043 1001 86380 86390 1
510049 99510049 1001 86380 86390 1
510025 99510025 1001 86380 86390 1
510663 99510663 1001 86380 86390 1
510600 99510600 1001 86380 86390 1
510576 99510576 1001 86380 86390 1
510341 99510341 1001 86380 86390 1
510347 99510347 1001 86380 86390 1
510477 99510477 1001 86380 86390 1
510414 99510414 1001 86380 86390 1
510363 99510363 1001 86380 86390 1
510403 99510403 1001 86380 86390 1
510455 99510455 1001 86380 86390 1
510108 99510108 1001 86380 86390 1
510135 99510135 1001 86380 86390 1
510894 99510894 1001 86380 86390 1
510845 99510845 1001 86380 86390 1
510820 99510820 1001 86380 86390 1
510808 99510808 1001 86380 86390 1
510735 99510735 1001 86380 86390 1
511359 99511359 1001 86380 86390 1
511330 99511330 1001 86380 86390 1
511025 99511025 1001 86380 86390 1
511130 99511130 1001 86380 86390 1
510941 99510941 1001 86380 86390 1
511060 99511060 1001 86380 86390 1
511563 99511563 1001 86380 86390 1
511637 99511637 1001 86380 86390 1
511753 99511753 1001 86380 86390 1
512316 99512316 1001 86380 86390 1
512060 99512060 1001 86380 86390 1
511889 99511889 1001 86380 86390 1
511809 99511809 1001 86380 86390 1
511848 99511848 1001 86380 86390 1
512535 99512535 1001 86380 86390 1
512458 99512458 1001 86380 86390 1
512433 99512433 1001 86380 86390 1
512452 99512452 1001 86380 86390 1
512440 99512440 1001 86380 86390 1
513082 99513082 1001 86380 86390 1
513188 99513188 1001 86380 86390 1
513195 99513195 1001 86380 86390 1
513048 99513048 1001 86380 86390 1
512826 99512826 1001 86380 86390 1
512732 99512732 1001 86380 86390 1
512603 99512603 1001 86380 86390 1
512762 99512762 1001 86380 86390 1
512596 99512596 1001 86380 86390 1
513267 99513267 1001 86380 86390 1
513871 99513871 1001 86380 86390 1
513679 99513679 1001 86380 86390 1
513745 99513745 1001 86380 86390 1
513707 99513707 1001 86380 86390 1
513579 99513579 1001 86380 86390 1
513618 99513618 1001 86380 86390 1
514132 99514132 1001 86380 86390 1
514226 99514226 1001 86380 86390 1
514176 99514176 1001 86380 86390 1
514100 99514100 1001 86380 86390 1
514037 99514037 1001 86380 86390 1
514103 99514103 1001 86380 86390 1
514039 99514039 1001 86380 86390 1
514782 99514782 1001 86380 86390 1
514852 99514852 1001 86380 86390 1
514728 99514728 1001 86380 86390 1
514602 99514602 1001 86380 86390 1
514630 99514630 1001 86380 86390 1
514463 99514463 1001 86380 86390 1
514530 99514530 1001 86380 86390 1
514633 99514633 1001 86380 86390 1
514569 99514569 1001 86380 86390 1
514245 99514245 1001 86380 86390 1
515013 99515013 1001 86380 86390 1
514976 99514976 1001 86380 86390 1
514914 99514914 1001 86380 86390 1
515683 99515683 1001 86380 86390 1
515481 99515481 1001 86380 86390 1
515494 99515494 1001 86380 86390 1
515657 99515657 1001 86380 86390 1
515549 99515549 1001 86380 86390 1
515553 99515553 1001 86380 86390 1
515315 99515315 1001 86380 86390 1
515459 99515459 1001 86380 86390 1
515344 99515344 1001 86380 86390 1
515093 99515093 1001 86380 86390 1
515134 99515134 1001 86380 86390 1
515215 99515215 1001 86380 86390 1
515112 99515112 1001 86380 86390 1
515126 99515126 1001 86380 86390 1
515801 99515801 1001 86380 86390 1
515856 99515856 1001 86380 86390 1
515832 99515832 1001 86380 86390 1
515716 99515716 1001 86380 86390 1
515770 99515770 1001 86380 86390 1
516449 99516449 1001 86380 86390 1
516400 99516400 1001 86380 86390 1
516181 99516181 1001 86380 86390 1
516185 99516185 1001 86380 86390 1
516289 99516289 1001 86380 86390 1
515910 99515910 1001 86380 86390 1
516066 99516066 1001 86380 86390 1
516055 99516055 1001 86380 86390 1
516536 99516536 1001 86380 86390 1
516517 99516517 1001 86380 86390 1
516674 99516674 1001 86380 86390 1
517170 99517170 1001 86380 86390 1
517159 99517159 1001 86380 86390 1
517275 99517275 1001 86380 86390 1
517168 99517168 1001 86380 86390 1
516936 99516936 1001 86380 86390 1
517106 99517106 1001 86380 86390 1
517110 99517110 1001 86380 86390 1
516816 99516816 1001 86380 86390 1
517509 99517509 1001 86380 86390 1
518072 99518072 1001 86380 86390 1
518099 99518099 1001 86380 86390 1
518103 99518103 1001 86380 86390 1
517993 99517993 1001 86380 86390 1
517863 99517863 1001 86380 86390 1
517826 99517826 1001 86380 86390 1
517675 99517675 1001 86380 86390 1
517728 99517728 1001 86380 86390 1
517614 99517614 1001 86380 86390 1
518203 99518203 1001 86380 86390 1
518326 99518326 1001 86380 86390 1
518614 99518614 1001 86380 86390 1
518659 99518659 1001 86380 86390 1
518775 99518775 1001 86380 86390 1
518752 99518752 1001 86380 86390 1
518714 99518714 1001 86380 86390 1
518585 99518585 1001 86380 86390 1
518526 99518526 1001 86380 86390 1
518370 99518370 1001 86380 86390 1
518572 99518572 1001 86380 86390 1
519141 99519141 1001 86380 86390 1
519172 99519172 1001 86380 86390 1
519074 99519074 1001 86380 86390 1
519524 99519524 1001 86380 86390 1
519486 99519486 1001 86380 86390 1
519286 99519286 1001 86380 86390 1
519231 99519231 1001 86380 86390 1
519941 99519941 1001 86380 86390 1
519877 99519877 1001 86380 86390 1
519942 99519942 1001 86380 86390 1
519832 99519832 1001 86380 86390 1
520553 99520553 1001 86380 86390 1
520554 99520554 1001 86380 86390 1
520452 99520452 1001 86380 86390 1
520570 99520570 1001 86380 86390 1
520621 99520621 1001 86380 86390 1
520509 99520509 1001 86380 86390 1
520284 99520284 1001 86380 86390 1
520429 99520429 1001 86380 86390 1
520301 99520301 1001 86380 86390 1
520190 99520190 1001 86380 86390 1
520095 99520095 1001 86380 86390 1
520643 99520643 1001 86380 86390 1
520842 99520842 1001 86380 86390 1
520727 99520727 1001 86380 86390 1
521391 99521391 1001 86380 86390 1
521081 99521081 1001 86380 86390 1
521107 99521107 1001 86380 86390 1
521252 99521252 1001 86380 86390 1
521203 99521203 1001 86380 86390 1
521230 99521230 1001 86380 86390 1
521257 99521257 1001 86380 86390 1
521077 99521077 1001 86380 86390 1
521020 99521020 1001 86380 86390 1
520947 99520947 1001 86380 86390 1
521012 99521012 1001 86380 86390 1
521052 99521052 1001 86380 86390 1
521633 99521633 1001 86380 86390 1
521574 99521574 1001 86380 86390 1
521549 99521549 1001 86380 86390 1
521551 99521551 1001 86380 86390 1
522169 99522169 1001 86380 86390 1
522172 99522172 1001 86380 86390 1
521896 99521896 1001 86380 86390 1
521916 99521916 1001 86380 86390 1
521944 99521944 1001 86380 86390 1
522086 99522086 1001 86380 86390 1
521843 99521843 1001 86380 86390 1
521844 99521844 1001 86380 86390 1
521716 99521716 1001 86380 86390 1
521744 99521744 1001 86380 86390 1
521761 99521761 1001 86380 86390 1
523084 99523084 1001 86380 86390 1
523021 99523021 1001 86380 86390 1
522933 99522933 1001 86380 86390 1
523039 99523039 1001 86380 86390 1
522814 99522814 1001 86380 86390 1
522815 99522815 1001 86380 86390 1
522816 99522816 1001 86380 86390 1
522742 99522742 1001 86380 86390 1
522537 99522537 1001 86380 86390 1
522599 99522599 1001 86380 86390 1
523245 99523245 1001 86380 86390 1
523315 99523315 1001 86380 86390 1
523241 99523241 1001 86380 86390 1
523254 99523254 1001 86380 86390 1
523141 99523141 1001 86380 86390 1
523809 99523809 1001 86380 86390 1
523762 99523762 1001 86380 86390 1
523939 99523939 1001 86380 86390 1
523841 99523841 1001 86380 86390 1
523597 99523597 1001 86380 86390 1
523624 99523624 1001 86380 86390 1
523575 99523575 1001 86380 86390 1
523576 99523576 1001 86380 86390 1
523615 99523615 1001 86380 86390 1
523680 99523680 1001 86380 86390 1
523630 99523630 1001 86380 86390 1
523669 99523669 1001 86380 86390 1
524605 99524605 1001 86380 86390 1
524747 99524747 1001 86380 86390 1
524463 99524463 1001 86380 86390 1
524481 99524481 1001 86380 86390 1
524482 99524482 1001 86380 86390 1
524521 99524521 1001 86380 86390 1
524382 99524382 1001 86380 86390 1
524155 99524155 1001 86380 86390 1
524158 99524158 1001 86380 86390 1
524851 99524851 1001 86380 86390 1
524880 99524880 1001 86380 86390 1
524882 99524882 1001 86380 86390 1
524909 99524909 1001 86380 86390 1
525597 99525597 1001 86380 86390 1
525549 99525549 1001 86380 86390 1
525575 99525575 1001 86380 86390 1
525465 99525465 1001 86380 86390 1
525429 99525429 1001 86380 86390 1
525366 99525366 1001 86380 86390 1
525318 99525318 1001 86380 86390 1
525017 99525017 1001 86380 86390 1
525096 99525096 1001 86380 86390 1
525058 99525058 1001 86380 86390 1
525097 99525097 1001 86380 86390 1
525599 99525599 1001 86380 86390 1
[truncated: 4,107,120 more chars]
