# Supplementary material for: Fast and near-optimal monitoring for healthcare acquired infection outbreaks
Source: PLoS Comput Biol. 2019 Sep 16;15(9):e1007284. doi: 10.1371/journal.pcbi.1007284 (PMC6762212; doi:10.1371/journal.pcbi.1007284)
Supplement: S2 Data — (ZIP) [file pcbi.1007284.s007.zip › MobilityLogs2/HAISE_Carilion_all_visits_day_125.txt]

#Person location Sublocation StartTime EndTime Type
417047 212 1001 47340 48057 1
413077 497 1001 21060 21777 1
514463 623 1002 27978 35178 1
522940 704 1001 54458 54758 1
400123 99400123 1001 86380 86390 1
400182 99400182 1001 86380 86390 1
400177 99400177 1001 86380 86390 1
400571 99400571 1001 86380 86390 1
400864 99400864 1001 86380 86390 1
400980 99400980 1001 86380 86390 1
400999 99400999 1001 86380 86390 1
401374 99401374 1001 86380 86390 1
401425 99401425 1001 86380 86390 1
401498 99401498 1001 86380 86390 1
402064 99402064 1001 86380 86390 1
402110 99402110 1001 86380 86390 1
402167 99402167 1001 86380 86390 1
402284 99402284 1001 86380 86390 1
402356 99402356 1001 86380 86390 1
402381 99402381 1001 86380 86390 1
402582 99402582 1001 86380 86390 1
402744 99402744 1001 86380 86390 1
402777 99402777 1001 86380 86390 1
402701 99402701 1001 86380 86390 1
402824 99402824 1001 86380 86390 1
402946 99402946 1001 86380 86390 1
403060 99403060 1001 86380 86390 1
403185 99403185 1001 86380 86390 1
403161 99403161 1001 86380 86390 1
403524 99403524 1001 86380 86390 1
403705 99403705 1001 86380 86390 1
403889 99403889 1001 86380 86390 1
403845 99403845 1001 86380 86390 1
404031 99404031 1001 86380 86390 1
404018 99404018 1001 86380 86390 1
404110 99404110 1001 86380 86390 1
404140 99404140 1001 86380 86390 1
404495 99404495 1001 86380 86390 1
404549 99404549 1001 86380 86390 1
404575 99404575 1001 86380 86390 1
404383 99404383 1001 86380 86390 1
404654 99404654 1001 86380 86390 1
404706 99404706 1001 86380 86390 1
404797 99404797 1001 86380 86390 1
404972 99404972 1001 86380 86390 1
404970 99404970 1001 86380 86390 1
405049 99405049 1001 86380 86390 1
405420 99405420 1001 86380 86390 1
405642 99405642 1001 86380 86390 1
405750 99405750 1001 86380 86390 1
405839 99405839 1001 86380 86390 1
406123 99406123 1001 86380 86390 1
406174 99406174 1001 86380 86390 1
406391 99406391 1001 86380 86390 1
406333 99406333 1001 86380 86390 1
406660 99406660 1001 86380 86390 1
407023 99407023 1001 86380 86390 1
406958 99406958 1001 86380 86390 1
407107 99407107 1001 86380 86390 1
407081 99407081 1001 86380 86390 1
407059 99407059 1001 86380 86390 1
407200 99407200 1001 86380 86390 1
407276 99407276 1001 86380 86390 1
407424 99407424 1001 86380 86390 1
407705 99407705 1001 86380 86390 1
407718 99407718 1001 86380 86390 1
407807 99407807 1001 86380 86390 1
407981 99407981 1001 86380 86390 1
408253 99408253 1001 86380 86390 1
408238 99408238 1001 86380 86390 1
408477 99408477 1001 86380 86390 1
408481 99408481 1001 86380 86390 1
408644 99408644 1001 86380 86390 1
409563 99409563 1001 86380 86390 1
409670 99409670 1001 86380 86390 1
409729 99409729 1001 86380 86390 1
409761 99409761 1001 86380 86390 1
409911 99409911 1001 86380 86390 1
410093 99410093 1001 86380 86390 1
410134 99410134 1001 86380 86390 1
410382 99410382 1001 86380 86390 1
410709 99410709 1001 86380 86390 1
410884 99410884 1001 86380 86390 1
410928 99410928 1001 86380 86390 1
410984 99410984 1001 86380 86390 1
411320 99411320 1001 86380 86390 1
411504 99411504 1001 86380 86390 1
411448 99411448 1001 86380 86390 1
411714 99411714 1001 86380 86390 1
412132 99412132 1001 86380 86390 1
412166 99412166 1001 86380 86390 1
412274 99412274 1001 86380 86390 1
413579 99413579 1001 86380 86390 1
413224 99413224 1001 86380 86390 1
413247 99413247 1001 86380 86390 1
412665 99412665 1001 86380 86390 1
412530 99412530 1001 86380 86390 1
412683 99412683 1001 86380 86390 1
412606 99412606 1001 86380 86390 1
413758 99413758 1001 86380 86390 1
414072 99414072 1001 86380 86390 1
414048 99414048 1001 86380 86390 1
413983 99413983 1001 86380 86390 1
415168 99415168 1001 86380 86390 1
415080 99415080 1001 86380 86390 1
415106 99415106 1001 86380 86390 1
415185 99415185 1001 86380 86390 1
415240 99415240 1001 86380 86390 1
414821 99414821 1001 86380 86390 1
414805 99414805 1001 86380 86390 1
414694 99414694 1001 86380 86390 1
414584 99414584 1001 86380 86390 1
414381 99414381 1001 86380 86390 1
414175 99414175 1001 86380 86390 1
415411 99415411 1001 86380 86390 1
415712 99415712 1001 86380 86390 1
415564 99415564 1001 86380 86390 1
415589 99415589 1001 86380 86390 1
416843 99416843 1001 86380 86390 1
416844 99416844 1001 86380 86390 1
416960 99416960 1001 86380 86390 1
416779 99416779 1001 86380 86390 1
416856 99416856 1001 86380 86390 1
416628 99416628 1001 86380 86390 1
416283 99416283 1001 86380 86390 1
416389 99416389 1001 86380 86390 1
416148 99416148 1001 86380 86390 1
415810 99415810 1001 86380 86390 1
416038 99416038 1001 86380 86390 1
415918 99415918 1001 86380 86390 1
416041 99416041 1001 86380 86390 1
416070 99416070 1001 86380 86390 1
416050 99416050 1001 86380 86390 1
417341 99417341 1001 86380 86390 1
417186 99417186 1001 86380 86390 1
417544 99417544 1001 86380 86390 1
418730 99418730 1001 86380 86390 1
418734 99418734 1001 86380 86390 1
418628 99418628 1001 86380 86390 1
418783 99418783 1001 86380 86390 1
418615 99418615 1001 86380 86390 1
418276 99418276 1001 86380 86390 1
418307 99418307 1001 86380 86390 1
418392 99418392 1001 86380 86390 1
418165 99418165 1001 86380 86390 1
417615 99417615 1001 86380 86390 1
417850 99417850 1001 86380 86390 1
417945 99417945 1001 86380 86390 1
417801 99417801 1001 86380 86390 1
417651 99417651 1001 86380 86390 1
418026 99418026 1001 86380 86390 1
417915 99417915 1001 86380 86390 1
418883 99418883 1001 86380 86390 1
418805 99418805 1001 86380 86390 1
419085 99419085 1001 86380 86390 1
420077 99420077 1001 86380 86390 1
420062 99420062 1001 86380 86390 1
420134 99420134 1001 86380 86390 1
419670 99419670 1001 86380 86390 1
419731 99419731 1001 86380 86390 1
420049 99420049 1001 86380 86390 1
419873 99419873 1001 86380 86390 1
419466 99419466 1001 86380 86390 1
419441 99419441 1001 86380 86390 1
420516 99420516 1001 86380 86390 1
421799 99421799 1001 86380 86390 1
422049 99422049 1001 86380 86390 1
421953 99421953 1001 86380 86390 1
421878 99421878 1001 86380 86390 1
421618 99421618 1001 86380 86390 1
421484 99421484 1001 86380 86390 1
421519 99421519 1001 86380 86390 1
421366 99421366 1001 86380 86390 1
421118 99421118 1001 86380 86390 1
420838 99420838 1001 86380 86390 1
421213 99421213 1001 86380 86390 1
421095 99421095 1001 86380 86390 1
422458 99422458 1001 86380 86390 1
422493 99422493 1001 86380 86390 1
422356 99422356 1001 86380 86390 1
423576 99423576 1001 86380 86390 1
423653 99423653 1001 86380 86390 1
423672 99423672 1001 86380 86390 1
423094 99423094 1001 86380 86390 1
423097 99423097 1001 86380 86390 1
423047 99423047 1001 86380 86390 1
423142 99423142 1001 86380 86390 1
423186 99423186 1001 86380 86390 1
422877 99422877 1001 86380 86390 1
422657 99422657 1001 86380 86390 1
422887 99422887 1001 86380 86390 1
422929 99422929 1001 86380 86390 1
424153 99424153 1001 86380 86390 1
423888 99423888 1001 86380 86390 1
424033 99424033 1001 86380 86390 1
423863 99423863 1001 86380 86390 1
423983 99423983 1001 86380 86390 1
425043 99425043 1001 86380 86390 1
424975 99424975 1001 86380 86390 1
424292 99424292 1001 86380 86390 1
424302 99424302 1001 86380 86390 1
424381 99424381 1001 86380 86390 1
425585 99425585 1001 86380 86390 1
425802 99425802 1001 86380 86390 1
425412 99425412 1001 86380 86390 1
425752 99425752 1001 86380 86390 1
425617 99425617 1001 86380 86390 1
425735 99425735 1001 86380 86390 1
426973 99426973 1001 86380 86390 1
426765 99426765 1001 86380 86390 1
426698 99426698 1001 86380 86390 1
427014 99427014 1001 86380 86390 1
426756 99426756 1001 86380 86390 1
426710 99426710 1001 86380 86390 1
426861 99426861 1001 86380 86390 1
426577 99426577 1001 86380 86390 1
426467 99426467 1001 86380 86390 1
426318 99426318 1001 86380 86390 1
425914 99425914 1001 86380 86390 1
425986 99425986 1001 86380 86390 1
426079 99426079 1001 86380 86390 1
425878 99425878 1001 86380 86390 1
426209 99426209 1001 86380 86390 1
426005 99426005 1001 86380 86390 1
427510 99427510 1001 86380 86390 1
427161 99427161 1001 86380 86390 1
427231 99427231 1001 86380 86390 1
428675 99428675 1001 86380 86390 1
428690 99428690 1001 86380 86390 1
427953 99427953 1001 86380 86390 1
427934 99427934 1001 86380 86390 1
427538 99427538 1001 86380 86390 1
427845 99427845 1001 86380 86390 1
427597 99427597 1001 86380 86390 1
427703 99427703 1001 86380 86390 1
428766 99428766 1001 86380 86390 1
428949 99428949 1001 86380 86390 1
429082 99429082 1001 86380 86390 1
430027 99430027 1001 86380 86390 1
429670 99429670 1001 86380 86390 1
429775 99429775 1001 86380 86390 1
429379 99429379 1001 86380 86390 1
429290 99429290 1001 86380 86390 1
429343 99429343 1001 86380 86390 1
430551 99430551 1001 86380 86390 1
430579 99430579 1001 86380 86390 1
430531 99430531 1001 86380 86390 1
430492 99430492 1001 86380 86390 1
430573 99430573 1001 86380 86390 1
431965 99431965 1001 86380 86390 1
431750 99431750 1001 86380 86390 1
431864 99431864 1001 86380 86390 1
432004 99432004 1001 86380 86390 1
431922 99431922 1001 86380 86390 1
431725 99431725 1001 86380 86390 1
431635 99431635 1001 86380 86390 1
431122 99431122 1001 86380 86390 1
431092 99431092 1001 86380 86390 1
431123 99431123 1001 86380 86390 1
430901 99430901 1001 86380 86390 1
430991 99430991 1001 86380 86390 1
432207 99432207 1001 86380 86390 1
433439 99433439 1001 86380 86390 1
433702 99433702 1001 86380 86390 1
433407 99433407 1001 86380 86390 1
432991 99432991 1001 86380 86390 1
433134 99433134 1001 86380 86390 1
432524 99432524 1001 86380 86390 1
434017 99434017 1001 86380 86390 1
433813 99433813 1001 86380 86390 1
434070 99434070 1001 86380 86390 1
435133 99435133 1001 86380 86390 1
435416 99435416 1001 86380 86390 1
434944 99434944 1001 86380 86390 1
434766 99434766 1001 86380 86390 1
434146 99434146 1001 86380 86390 1
434553 99434553 1001 86380 86390 1
435811 99435811 1001 86380 86390 1
435756 99435756 1001 86380 86390 1
436895 99436895 1001 86380 86390 1
437105 99437105 1001 86380 86390 1
436867 99436867 1001 86380 86390 1
436591 99436591 1001 86380 86390 1
436556 99436556 1001 86380 86390 1
436359 99436359 1001 86380 86390 1
436511 99436511 1001 86380 86390 1
436621 99436621 1001 86380 86390 1
436274 99436274 1001 86380 86390 1
436162 99436162 1001 86380 86390 1
300032 99300032 1001 86380 86390 1
300010 99300010 1001 86380 86390 1
437305 99437305 1001 86380 86390 1
300565 99300565 1001 86380 86390 1
300579 99300579 1001 86380 86390 1
300631 99300631 1001 86380 86390 1
300689 99300689 1001 86380 86390 1
300511 99300511 1001 86380 86390 1
300330 99300330 1001 86380 86390 1
300422 99300422 1001 86380 86390 1
300500 99300500 1001 86380 86390 1
300513 99300513 1001 86380 86390 1
300331 99300331 1001 86380 86390 1
300504 99300504 1001 86380 86390 1
300326 99300326 1001 86380 86390 1
300158 99300158 1001 86380 86390 1
300739 99300739 1001 86380 86390 1
300871 99300871 1001 86380 86390 1
300889 99300889 1001 86380 86390 1
300931 99300931 1001 86380 86390 1
301555 99301555 1001 86380 86390 1
301377 99301377 1001 86380 86390 1
301531 99301531 1001 86380 86390 1
301356 99301356 1001 86380 86390 1
301357 99301357 1001 86380 86390 1
301306 99301306 1001 86380 86390 1
301002 99301002 1001 86380 86390 1
300946 99300946 1001 86380 86390 1
301625 99301625 1001 86380 86390 1
301562 99301562 1001 86380 86390 1
301641 99301641 1001 86380 86390 1
302246 99302246 1001 86380 86390 1
302088 99302088 1001 86380 86390 1
302091 99302091 1001 86380 86390 1
302131 99302131 1001 86380 86390 1
301916 99301916 1001 86380 86390 1
301775 99301775 1001 86380 86390 1
301949 99301949 1001 86380 86390 1
301911 99301911 1001 86380 86390 1
301952 99301952 1001 86380 86390 1
301914 99301914 1001 86380 86390 1
301824 99301824 1001 86380 86390 1
302562 99302562 1001 86380 86390 1
302420 99302420 1001 86380 86390 1
302491 99302491 1001 86380 86390 1
303107 99303107 1001 86380 86390 1
303022 99303022 1001 86380 86390 1
303116 99303116 1001 86380 86390 1
302886 99302886 1001 86380 86390 1
302875 99302875 1001 86380 86390 1
302890 99302890 1001 86380 86390 1
302921 99302921 1001 86380 86390 1
302718 99302718 1001 86380 86390 1
303385 99303385 1001 86380 86390 1
303907 99303907 1001 86380 86390 1
303933 99303933 1001 86380 86390 1
303831 99303831 1001 86380 86390 1
303850 99303850 1001 86380 86390 1
303929 99303929 1001 86380 86390 1
303904 99303904 1001 86380 86390 1
303674 99303674 1001 86380 86390 1
303731 99303731 1001 86380 86390 1
303496 99303496 1001 86380 86390 1
303535 99303535 1001 86380 86390 1
303475 99303475 1001 86380 86390 1
303579 99303579 1001 86380 86390 1
304109 99304109 1001 86380 86390 1
304177 99304177 1001 86380 86390 1
304034 99304034 1001 86380 86390 1
304192 99304192 1001 86380 86390 1
304210 99304210 1001 86380 86390 1
304185 99304185 1001 86380 86390 1
304668 99304668 1001 86380 86390 1
304615 99304615 1001 86380 86390 1
304488 99304488 1001 86380 86390 1
304594 99304594 1001 86380 86390 1
304548 99304548 1001 86380 86390 1
304457 99304457 1001 86380 86390 1
304327 99304327 1001 86380 86390 1
304366 99304366 1001 86380 86390 1
304934 99304934 1001 86380 86390 1
304239 99304239 1001 86380 86390 1
304937 99304937 1001 86380 86390 1
305003 99305003 1001 86380 86390 1
305056 99305056 1001 86380 86390 1
304902 99304902 1001 86380 86390 1
305057 99305057 1001 86380 86390 1
305624 99305624 1001 86380 86390 1
305574 99305574 1001 86380 86390 1
305538 99305538 1001 86380 86390 1
305554 99305554 1001 86380 86390 1
305492 99305492 1001 86380 86390 1
305340 99305340 1001 86380 86390 1
305319 99305319 1001 86380 86390 1
305384 99305384 1001 86380 86390 1
305362 99305362 1001 86380 86390 1
305414 99305414 1001 86380 86390 1
305220 99305220 1001 86380 86390 1
305159 99305159 1001 86380 86390 1
500077 99500077 1001 86380 86390 1
500068 99500068 1001 86380 86390 1
500649 99500649 1001 86380 86390 1
500783 99500783 1001 86380 86390 1
500789 99500789 1001 86380 86390 1
500704 99500704 1001 86380 86390 1
500615 99500615 1001 86380 86390 1
500744 99500744 1001 86380 86390 1
500518 99500518 1001 86380 86390 1
500417 99500417 1001 86380 86390 1
500400 99500400 1001 86380 86390 1
500324 99500324 1001 86380 86390 1
500318 99500318 1001 86380 86390 1
500888 99500888 1001 86380 86390 1
500863 99500863 1001 86380 86390 1
500877 99500877 1001 86380 86390 1
500929 99500929 1001 86380 86390 1
500878 99500878 1001 86380 86390 1
500866 99500866 1001 86380 86390 1
500921 99500921 1001 86380 86390 1
501600 99501600 1001 86380 86390 1
501424 99501424 1001 86380 86390 1
501257 99501257 1001 86380 86390 1
501270 99501270 1001 86380 86390 1
501032 99501032 1001 86380 86390 1
501100 99501100 1001 86380 86390 1
501171 99501171 1001 86380 86390 1
501056 99501056 1001 86380 86390 1
501756 99501756 1001 86380 86390 1
501713 99501713 1001 86380 86390 1
502337 99502337 1001 86380 86390 1
502304 99502304 1001 86380 86390 1
502331 99502331 1001 86380 86390 1
502422 99502422 1001 86380 86390 1
502270 99502270 1001 86380 86390 1
502309 99502309 1001 86380 86390 1
502236 99502236 1001 86380 86390 1
502075 99502075 1001 86380 86390 1
501971 99501971 1001 86380 86390 1
502645 99502645 1001 86380 86390 1
502468 99502468 1001 86380 86390 1
502548 99502548 1001 86380 86390 1
502470 99502470 1001 86380 86390 1
503238 99503238 1001 86380 86390 1
502986 99502986 1001 86380 86390 1
502935 99502935 1001 86380 86390 1
503066 99503066 1001 86380 86390 1
503080 99503080 1001 86380 86390 1
502783 99502783 1001 86380 86390 1
502835 99502835 1001 86380 86390 1
503496 99503496 1001 86380 86390 1
503951 99503951 1001 86380 86390 1
504070 99504070 1001 86380 86390 1
504008 99504008 1001 86380 86390 1
504106 99504106 1001 86380 86390 1
503935 99503935 1001 86380 86390 1
503789 99503789 1001 86380 86390 1
503575 99503575 1001 86380 86390 1
503510 99503510 1001 86380 86390 1
503684 99503684 1001 86380 86390 1
503698 99503698 1001 86380 86390 1
503506 99503506 1001 86380 86390 1
504220 99504220 1001 86380 86390 1
504119 99504119 1001 86380 86390 1
504254 99504254 1001 86380 86390 1
504934 99504934 1001 86380 86390 1
504688 99504688 1001 86380 86390 1
504708 99504708 1001 86380 86390 1
504469 99504469 1001 86380 86390 1
504436 99504436 1001 86380 86390 1
504515 99504515 1001 86380 86390 1
504960 99504960 1001 86380 86390 1
505620 99505620 1001 86380 86390 1
505712 99505712 1001 86380 86390 1
505755 99505755 1001 86380 86390 1
505573 99505573 1001 86380 86390 1
505624 99505624 1001 86380 86390 1
505652 99505652 1001 86380 86390 1
505462 99505462 1001 86380 86390 1
505527 99505527 1001 86380 86390 1
505438 99505438 1001 86380 86390 1
505457 99505457 1001 86380 86390 1
505522 99505522 1001 86380 86390 1
505498 99505498 1001 86380 86390 1
505228 99505228 1001 86380 86390 1
505298 99505298 1001 86380 86390 1
505238 99505238 1001 86380 86390 1
505931 99505931 1001 86380 86390 1
505958 99505958 1001 86380 86390 1
505818 99505818 1001 86380 86390 1
505870 99505870 1001 86380 86390 1
506563 99506563 1001 86380 86390 1
506395 99506395 1001 86380 86390 1
506474 99506474 1001 86380 86390 1
506128 99506128 1001 86380 86390 1
506155 99506155 1001 86380 86390 1
506662 99506662 1001 86380 86390 1
507284 99507284 1001 86380 86390 1
507380 99507380 1001 86380 86390 1
507024 99507024 1001 86380 86390 1
507168 99507168 1001 86380 86390 1
507143 99507143 1001 86380 86390 1
507131 99507131 1001 86380 86390 1
507187 99507187 1001 86380 86390 1
507214 99507214 1001 86380 86390 1
506906 99506906 1001 86380 86390 1
506947 99506947 1001 86380 86390 1
506923 99506923 1001 86380 86390 1
506807 99506807 1001 86380 86390 1
507458 99507458 1001 86380 86390 1
507512 99507512 1001 86380 86390 1
507489 99507489 1001 86380 86390 1
508095 99508095 1001 86380 86390 1
508186 99508186 1001 86380 86390 1
508110 99508110 1001 86380 86390 1
508229 99508229 1001 86380 86390 1
508132 99508132 1001 86380 86390 1
508210 99508210 1001 86380 86390 1
507902 99507902 1001 86380 86390 1
507645 99507645 1001 86380 86390 1
507724 99507724 1001 86380 86390 1
508045 99508045 1001 86380 86390 1
508252 99508252 1001 86380 86390 1
508309 99508309 1001 86380 86390 1
508412 99508412 1001 86380 86390 1
508937 99508937 1001 86380 86390 1
508774 99508774 1001 86380 86390 1
508683 99508683 1001 86380 86390 1
508790 99508790 1001 86380 86390 1
508726 99508726 1001 86380 86390 1
508512 99508512 1001 86380 86390 1
509092 99509092 1001 86380 86390 1
509135 99509135 1001 86380 86390 1
509839 99509839 1001 86380 86390 1
509742 99509742 1001 86380 86390 1
509583 99509583 1001 86380 86390 1
509505 99509505 1001 86380 86390 1
509585 99509585 1001 86380 86390 1
509436 99509436 1001 86380 86390 1
509477 99509477 1001 86380 86390 1
510095 99510095 1001 86380 86390 1
510020 99510020 1001 86380 86390 1
509935 99509935 1001 86380 86390 1
510651 99510651 1001 86380 86390 1
510616 99510616 1001 86380 86390 1
510540 99510540 1001 86380 86390 1
510683 99510683 1001 86380 86390 1
510632 99510632 1001 86380 86390 1
510718 99510718 1001 86380 86390 1
510500 99510500 1001 86380 86390 1
510320 99510320 1001 86380 86390 1
510506 99510506 1001 86380 86390 1
510507 99510507 1001 86380 86390 1
510301 99510301 1001 86380 86390 1
510212 99510212 1001 86380 86390 1
510266 99510266 1001 86380 86390 1
510242 99510242 1001 86380 86390 1
510152 99510152 1001 86380 86390 1
510282 99510282 1001 86380 86390 1
510218 99510218 1001 86380 86390 1
510284 99510284 1001 86380 86390 1
510855 99510855 1001 86380 86390 1
510870 99510870 1001 86380 86390 1
510784 99510784 1001 86380 86390 1
511470 99511470 1001 86380 86390 1
511358 99511358 1001 86380 86390 1
511276 99511276 1001 86380 86390 1
511334 99511334 1001 86380 86390 1
510976 99510976 1001 86380 86390 1
510953 99510953 1001 86380 86390 1
511113 99511113 1001 86380 86390 1
511699 99511699 1001 86380 86390 1
511679 99511679 1001 86380 86390 1
512216 99512216 1001 86380 86390 1
512311 99512311 1001 86380 86390 1
512198 99512198 1001 86380 86390 1
512045 99512045 1001 86380 86390 1
512009 99512009 1001 86380 86390 1
511998 99511998 1001 86380 86390 1
512119 99512119 1001 86380 86390 1
511828 99511828 1001 86380 86390 1
512406 99512406 1001 86380 86390 1
512530 99512530 1001 86380 86390 1
513133 99513133 1001 86380 86390 1
513009 99513009 1001 86380 86390 1
513138 99513138 1001 86380 86390 1
513074 99513074 1001 86380 86390 1
512948 99512948 1001 86380 86390 1
512977 99512977 1001 86380 86390 1
512919 99512919 1001 86380 86390 1
512803 99512803 1001 86380 86390 1
512724 99512724 1001 86380 86390 1
513295 99513295 1001 86380 86390 1
513257 99513257 1001 86380 86390 1
513271 99513271 1001 86380 86390 1
513344 99513344 1001 86380 86390 1
513409 99513409 1001 86380 86390 1
513851 99513851 1001 86380 86390 1
513998 99513998 1001 86380 86390 1
513842 99513842 1001 86380 86390 1
513826 99513826 1001 86380 86390 1
513648 99513648 1001 86380 86390 1
513713 99513713 1001 86380 86390 1
513778 99513778 1001 86380 86390 1
513637 99513637 1001 86380 86390 1
513807 99513807 1001 86380 86390 1
513680 99513680 1001 86380 86390 1
513824 99513824 1001 86380 86390 1
513502 99513502 1001 86380 86390 1
513587 99513587 1001 86380 86390 1
514055 99514055 1001 86380 86390 1
514134 99514134 1001 86380 86390 1
514089 99514089 1001 86380 86390 1
514051 99514051 1001 86380 86390 1
514703 99514703 1001 86380 86390 1
514770 99514770 1001 86380 86390 1
514840 99514840 1001 86380 86390 1
514565 99514565 1001 86380 86390 1
514630 99514630 1001 86380 86390 1
514558 99514558 1001 86380 86390 1
514470 99514470 1001 86380 86390 1
514421 99514421 1001 86380 86390 1
514423 99514423 1001 86380 86390 1
515038 99515038 1001 86380 86390 1
515053 99515053 1001 86380 86390 1
514963 99514963 1001 86380 86390 1
515020 99515020 1001 86380 86390 1
514877 99514877 1001 86380 86390 1
515061 99515061 1001 86380 86390 1
515568 99515568 1001 86380 86390 1
515650 99515650 1001 86380 86390 1
515527 99515527 1001 86380 86390 1
515605 99515605 1001 86380 86390 1
515379 99515379 1001 86380 86390 1
515396 99515396 1001 86380 86390 1
515476 99515476 1001 86380 86390 1
515451 99515451 1001 86380 86390 1
515283 99515283 1001 86380 86390 1
515192 99515192 1001 86380 86390 1
515193 99515193 1001 86380 86390 1
515144 99515144 1001 86380 86390 1
515184 99515184 1001 86380 86390 1
515075 99515075 1001 86380 86390 1
515816 99515816 1001 86380 86390 1
516508 99516508 1001 86380 86390 1
516415 99516415 1001 86380 86390 1
516364 99516364 1001 86380 86390 1
516178 99516178 1001 86380 86390 1
516157 99516157 1001 86380 86390 1
516300 99516300 1001 86380 86390 1
516520 99516520 1001 86380 86390 1
516638 99516638 1001 86380 86390 1
516576 99516576 1001 86380 86390 1
516579 99516579 1001 86380 86390 1
517289 99517289 1001 86380 86390 1
516930 99516930 1001 86380 86390 1
517114 99517114 1001 86380 86390 1
516912 99516912 1001 86380 86390 1
517374 99517374 1001 86380 86390 1
517416 99517416 1001 86380 86390 1
517457 99517457 1001 86380 86390 1
517340 99517340 1001 86380 86390 1
517383 99517383 1001 86380 86390 1
517999 99517999 1001 86380 86390 1
517979 99517979 1001 86380 86390 1
517992 99517992 1001 86380 86390 1
517804 99517804 1001 86380 86390 1
517633 99517633 1001 86380 86390 1
517661 99517661 1001 86380 86390 1
517675 99517675 1001 86380 86390 1
517572 99517572 1001 86380 86390 1
517702 99517702 1001 86380 86390 1
517715 99517715 1001 86380 86390 1
517716 99517716 1001 86380 86390 1
517742 99517742 1001 86380 86390 1
517550 99517550 1001 86380 86390 1
517566 99517566 1001 86380 86390 1
518315 99518315 1001 86380 86390 1
518264 99518264 1001 86380 86390 1
518278 99518278 1001 86380 86390 1
518357 99518357 1001 86380 86390 1
518987 99518987 1001 86380 86390 1
518887 99518887 1001 86380 86390 1
518888 99518888 1001 86380 86390 1
518908 99518908 1001 86380 86390 1
518767 99518767 1001 86380 86390 1
518419 99518419 1001 86380 86390 1
518462 99518462 1001 86380 86390 1
518468 99518468 1001 86380 86390 1
518574 99518574 1001 86380 86390 1
519096 99519096 1001 86380 86390 1
519162 99519162 1001 86380 86390 1
519713 99519713 1001 86380 86390 1
519676 99519676 1001 86380 86390 1
519678 99519678 1001 86380 86390 1
519772 99519772 1001 86380 86390 1
519570 99519570 1001 86380 86390 1
519454 99519454 1001 86380 86390 1
519560 99519560 1001 86380 86390 1
519484 99519484 1001 86380 86390 1
519276 99519276 1001 86380 86390 1
519277 99519277 1001 86380 86390 1
519357 99519357 1001 86380 86390 1
519826 99519826 1001 86380 86390 1
519973 99519973 1001 86380 86390 1
520618 99520618 1001 86380 86390 1
520241 99520241 1001 86380 86390 1
520294 99520294 1001 86380 86390 1
520257 99520257 1001 86380 86390 1
520033 99520033 1001 86380 86390 1
520177 99520177 1001 86380 86390 1
520126 99520126 1001 86380 86390 1
520196 99520196 1001 86380 86390 1
520174 99520174 1001 86380 86390 1
520681 99520681 1001 86380 86390 1
520779 99520779 1001 86380 86390 1
521332 99521332 1001 86380 86390 1
521284 99521284 1001 86380 86390 1
521297 99521297 1001 86380 86390 1
521083 99521083 1001 86380 86390 1
521099 99521099 1001 86380 86390 1
521025 99521025 1001 86380 86390 1
521490 99521490 1001 86380 86390 1
521530 99521530 1001 86380 86390 1
521544 99521544 1001 86380 86390 1
521547 99521547 1001 86380 86390 1
521587 99521587 1001 86380 86390 1
522243 99522243 1001 86380 86390 1
522168 99522168 1001 86380 86390 1
522175 99522175 1001 86380 86390 1
521953 99521953 1001 86380 86390 1
521787 99521787 1001 86380 86390 1
522498 99522498 1001 86380 86390 1
522317 99522317 1001 86380 86390 1
522332 99522332 1001 86380 86390 1
522295 99522295 1001 86380 86390 1
522455 99522455 1001 86380 86390 1
522952 99522952 1001 86380 86390 1
522991 99522991 1001 86380 86390 1
522972 99522972 1001 86380 86390 1
523104 99523104 1001 86380 86390 1
522999 99522999 1001 86380 86390 1
522891 99522891 1001 86380 86390 1
522647 99522647 1001 86380 86390 1
522571 99522571 1001 86380 86390 1
522597 99522597 1001 86380 86390 1
523311 99523311 1001 86380 86390 1
522707 99522707 1001 86380 86390 1
523166 99523166 1001 86380 86390 1
523257 99523257 1001 86380 86390 1
523322 99523322 1001 86380 86390 1
523816 99523816 1001 86380 86390 1
523902 99523902 1001 86380 86390 1
523799 99523799 1001 86380 86390 1
523676 99523676 1001 86380 86390 1
523678 99523678 1001 86380 86390 1
523590 99523590 1001 86380 86390 1
524084 99524084 1001 86380 86390 1
524059 99524059 1001 86380 86390 1
524040 99524040 1001 86380 86390 1
524094 99524094 1001 86380 86390 1
524616 99524616 1001 86380 86390 1
524677 99524677 1001 86380 86390 1
524577 99524577 1001 86380 86390 1
524511 99524511 1001 86380 86390 1
524852 99524852 1001 86380 86390 1
524957 99524957 1001 86380 86390 1
525423 99525423 1001 86380 86390 1
525489 99525489 1001 86380 86390 1
525238 99525238 1001 86380 86390 1
525323 99525323 1001 86380 86390 1
525158 99525158 1001 86380 86390 1
525178 99525178 1001 86380 86390 1
524997 99524997 1001 86380 86390 1
524999 99524999 1001 86380 86390 1
525691 99525691 1001 86380 86390 1
525643 99525643 1001 86380 86390 1
526361 99526361 1001 86380 86390 1
526077 99526077 1001 86380 86390 1
526090 99526090 1001 86380 86390 1
526116 99526116 1001 86380 86390 1
526113 99526113 1001 86380 86390 1
525988 99525988 1001 86380 86390 1
525836 99525836 1001 86380 86390 1
525994 99525994 1001 86380 86390 1
525969 99525969 1001 86380 86390 1
526573 99526573 1001 86380 86390 1
526614 99526614 1001 86380 86390 1
527213 99527213 1001 86380 86390 1
527002 99527002 1001 86380 86390 1
526900 99526900 1001 86380 86390 1
526693 99526693 1001 86380 86390 1
526762 99526762 1001 86380 86390 1
526788 99526788 1001 86380 86390 1
526832 99526832 1001 86380 86390 1
527394 99527394 1001 86380 86390 1
528067 99528067 1001 86380 86390 1
528073 99528073 1001 86380 86390 1
527703 99527703 1001 86380 86390 1
527827 99527827 1001 86380 86390 1
527830 99527830 1001 86380 86390 1
528130 99528130 1001 86380 86390 1
528105 99528105 1001 86380 86390 1
528133 99528133 1001 86380 86390 1
528108 99528108 1001 86380 86390 1
528110 99528110 1001 86380 86390 1
528819 99528819 1001 86380 86390 1
528862 99528862 1001 86380 86390 1
528499 99528499 1001 86380 86390 1
528372 99528372 1001 86380 86390 1
528407 99528407 1001 86380 86390 1
528913 99528913 1001 86380 86390 1
528992 99528992 1001 86380 86390 1
529059 99529059 1001 86380 86390 1
528905 99528905 1001 86380 86390 1
529049 99529049 1001 86380 86390 1
528972 99528972 1001 86380 86390 1
529079 99529079 1001 86380 86390 1
529705 99529705 1001 86380 86390 1
529569 99529569 1001 86380 86390 1
529721 99529721 1001 86380 86390 1
529370 99529370 1001 86380 86390 1
529358 99529358 1001 86380 86390 1
529349 99529349 1001 86380 86390 1
529453 99529453 1001 86380 86390 1
529521 99529521 1001 86380 86390 1
529179 99529179 1001 86380 86390 1
529300 99529300 1001 86380 86390 1
529752 99529752 1001 86380 86390 1
529784 99529784 1001 86380 86390 1
530514 99530514 1001 86380 86390 1
530348 99530348 1001 86380 86390 1
530287 99530287 1001 86380 86390 1
530146 99530146 1001 86380 86390 1
530251 99530251 1001 86380 86390 1
530318 99530318 1001 86380 86390 1
530217 99530217 1001 86380 86390 1
530050 99530050 1001 86380 86390 1
530129 99530129 1001 86380 86390 1
530681 99530681 1001 86380 86390 1
530720 99530720 1001 86380 86390 1
530701 99530701 1001 86380 86390 1
530650 99530650 1001 86380 86390 1
530602 99530602 1001 86380 86390 1
531303 99531303 1001 86380 86390 1
531329 99531329 1001 86380 86390 1
531269 99531269 1001 86380 86390 1
531232 99531232 1001 86380 86390 1
531364 99531364 1001 86380 86390 1
531276 99531276 1001 86380 86390 1
530786 99530786 1001 86380 86390 1
530913 99530913 1001 86380 86390 1
531558 99531558 1001 86380 86390 1
531427 99531427 1001 86380 86390 1
532069 99532069 1001 86380 86390 1
532108 99532108 1001 86380 86390 1
532099 99532099 1001 86380 86390 1
532166 99532166 1001 86380 86390 1
531976 99531976 1001 86380 86390 1
531817 99531817 1001 86380 86390 1
531784 99531784 1001 86380 86390 1
531752 99531752 1001 86380 86390 1
532338 99532338 1001 86380 86390 1
532356 99532356 1001 86380 86390 1
532382 99532382 1001 86380 86390 1
532749 99532749 1001 86380 86390 1
532672 99532672 1001 86380 86390 1
532625 99532625 1001 86380 86390 1
532582 99532582 1001 86380 86390 1
532571 99532571 1001 86380 86390 1
532447 99532447 1001 86380 86390 1
532565 99532565 1001 86380 86390 1
533185 99533185 1001 86380 86390 1
533035 99533035 1001 86380 86390 1
533204 99533204 1001 86380 86390 1
533140 99533140 1001 86380 86390 1
533813 99533813 1001 86380 86390 1
533814 99533814 1001 86380 86390 1
533816 99533816 1001 86380 86390 1
533630 99533630 1001 86380 86390 1
533540 99533540 1001 86380 86390 1
533395 99533395 1001 86380 86390 1
533244 99533244 1001 86380 86390 1
533270 99533270 1001 86380 86390 1
533322 99533322 1001 86380 86390 1
533274 99533274 1001 86380 86390 1
533972 99533972 1001 86380 86390 1
533871 99533871 1001 86380 86390 1
533866 99533866 1001 86380 86390 1
533958 99533958 1001 86380 86390 1
534506 99534506 1001 86380 86390 1
534575 99534575 1001 86380 86390 1
534537 99534537 1001 86380 86390 1
534676 99534676 1001 86380 86390 1
534606 99534606 1001 86380 86390 1
534678 99534678 1001 86380 86390 1
534310 99534310 1001 86380 86390 1
534301 99534301 1001 86380 86390 1
534384 99534384 1001 86380 86390 1
534438 99534438 1001 86380 86390 1
534067 99534067 1001 86380 86390 1
534113 99534113 1001 86380 86390 1
534139 99534139 1001 86380 86390 1
534270 99534270 1001 86380 86390 1
534733 99534733 1001 86380 86390 1
534772 99534772 1001 86380 86390 1
534853 99534853 1001 86380 86390 1
534751 99534751 1001 86380 86390 1
534869 99534869 1001 86380 86390 1
534743 99534743 1001 86380 86390 1
534744 99534744 1001 86380 86390 1
534796 99534796 1001 86380 86390 1
534887 99534887 1001 86380 86390 1
535330 99535330 1001 86380 86390 1
535369 99535369 1001 86380 86390 1
535345 99535345 1001 86380 86390 1
535321 99535321 1001 86380 86390 1
535360 99535360 1001 86380 86390 1
535413 99535413 1001 86380 86390 1
535402 99535402 1001 86380 86390 1
535326 99535326 1001 86380 86390 1
535417 99535417 1001 86380 86390 1
535470 99535470 1001 86380 86390 1
535181 99535181 1001 86380 86390 1
535235 99535235 1001 86380 86390 1
534976 99534976 1001 86380 86390 1
535513 99535513 1001 86380 86390 1
536137 99536137 1001 86380 86390 1
536321 99536321 1001 86380 86390 1
536325 99536325 1001 86380 86390 1
536334 99536334 1001 86380 86390 1
536333 99536333 1001 86380 86390 1
535979 99535979 1001 86380 86390 1
535941 99535941 1001 86380 86390 1
535984 99535984 1001 86380 86390 1
536126 99536126 1001 86380 86390 1
535923 99535923 1001 86380 86390 1
535859 99535859 1001 86380 86390 1
535749 99535749 1001 86380 86390 1
535753 99535753 1001 86380 86390 1
536433 99536433 1001 86380 86390 1
536487 99536487 1001 86380 86390 1
536972 99536972 1001 86380 86390 1
537089 99537089 1001 86380 86390 1
536893 99536893 1001 86380 86390 1
536858 99536858 1001 86380 86390 1
536781 99536781 1001 86380 86390 1
536811 99536811 1001 86380 86390 1
536661 99536661 1001 86380 86390 1
536558 99536558 1001 86380 86390 1
536691 99536691 1001 86380 86390 1
536744 99536744 1001 86380 86390 1
537796 99537796 1001 86380 86390 1
537724 99537724 1001 86380 86390 1
537474 99537474 1001 86380 86390 1
537489 99537489 1001 86380 86390 1
537545 99537545 1001 86380 86390 1
538104 99538104 1001 86380 86390 1
538094 99538094 1001 86380 86390 1
538121 99538121 1001 86380 86390 1
538109 99538109 1001 86380 86390 1
538688 99538688 1001 86380 86390 1
538655 99538655 1001 86380 86390 1
538603 99538603 1001 86380 86390 1
538487 99538487 1001 86380 86390 1
538528 99538528 1001 86380 86390 1
538392 99538392 1001 86380 86390 1
538394 99538394 1001 86380 86390 1
538292 99538292 1001 86380 86390 1
538205 99538205 1001 86380 86390 1
538284 99538284 1001 86380 86390 1
539020 99539020 1001 86380 86390 1
539001 99539001 1001 86380 86390 1
539531 99539531 1001 86380 86390 1
539573 99539573 1001 86380 86390 1
539459 99539459 1001 86380 86390 1
539404 99539404 1001 86380 86390 1
539214 99539214 1001 86380 86390 1
539030 99539030 1001 86380 86390 1
539656 99539656 1001 86380 86390 1
540433 99540433 1001 86380 86390 1
540408 99540408 1001 86380 86390 1
540318 99540318 1001 86380 86390 1
540293 99540293 1001 86380 86390 1
540270 99540270 1001 86380 86390 1
540386 99540386 1001 86380 86390 1
540462 99540462 1001 86380 86390 1
540003 99540003 1001 86380 86390 1
539905 99539905 1001 86380 86390 1
539947 99539947 1001 86380 86390 1
540517 99540517 1001 86380 86390 1
541132 99541132 1001 86380 86390 1
541211 99541211 1001 86380 86390 1
541287 99541287 1001 86380 86390 1
541087 99541087 1001 86380 86390 1
540725 99540725 1001 86380 86390 1
540770 99540770 1001 86380 86390 1
540810 99540810 1001 86380 86390 1
541320 99541320 1001 86380 86390 1
541445 99541445 1001 86380 86390 1
542035 99542035 1001 86380 86390 1
541923 99541923 1001 86380 86390 1
541786 99541786 1001 86380 86390 1
541852 99541852 1001 86380 86390 1
541856 99541856 1001 86380 86390 1
541909 99541909 1001 86380 86390 1
541705 99541705 1001 86380 86390 1
542165 99542165 1001 86380 86390 1
542217 99542217 1001 86380 86390 1
542154 99542154 1001 86380 86390 1
542753 99542753 1001 86380 86390 1
542943 99542943 1001 86380 86390 1
542717 99542717 1001 86380 86390 1
542736 99542736 1001 86380 86390 1
542350 99542350 1001 86380 86390 1
542452 99542452 1001 86380 86390 1
543019 99543019 1001 86380 86390 1
543084 99543084 1001 86380 86390 1
543643 99543643 1001 86380 86390 1
543594 99543594 1001 86380 86390 1
543761 99543761 1001 86380 86390 1
543557 99543557 1001 86380 86390 1
543511 99543511 1001 86380 86390 1
543204 99543204 1001 86380 86390 1
543258 99543258 1001 86380 86390 1
543210 99543210 1001 86380 86390 1
543836 99543836 1001 86380 86390 1
543904 99543904 1001 86380 86390 1
543896 99543896 1001 86380 86390 1
543845 99543845 1001 86380 86390 1
544561 99544561 1001 86380 86390 1
544435 99544435 1001 86380 86390 1
544464 99544464 1001 86380 86390 1
544520 99544520 1001 86380 86390 1
544302 99544302 1001 86380 86390 1
544215 99544215 1001 86380 86390 1
544031 99544031 1001 86380 86390 1
544098 99544098 1001 86380 86390 1
544610 99544610 1001 86380 86390 1
544679 99544679 1001 86380 86390 1
423457 212 1001 47340 47757 1
405692 383 1001 23220 23757 1
427295 779 1001 53160 58617 1
400196 99400196 1001 86380 86390 1
400322 99400322 1001 86380 86390 1
400378 99400378 1001 86380 86390 1
400416 99400416 1001 86380 86390 1
400485 99400485 1001 86380 86390 1
400609 99400609 1001 86380 86390 1
400612 99400612 1001 86380 86390 1
400899 99400899 1001 86380 86390 1
401103 99401103 1001 86380 86390 1
401325 99401325 1001 86380 86390 1
401324 99401324 1001 86380 86390 1
401412 99401412 1001 86380 86390 1
401393 99401393 1001 86380 86390 1
401562 99401562 1001 86380 86390 1
401598 99401598 1001 86380 86390 1
401667 99401667 1001 86380 86390 1
401702 99401702 1001 86380 86390 1
401589 99401589 1001 86380 86390 1
401744 99401744 1001 86380 86390 1
401853 99401853 1001 86380 86390 1
401944 99401944 1001 86380 86390 1
401949 99401949 1001 86380 86390 1
402043 99402043 1001 86380 86390 1
401956 99401956 1001 86380 86390 1
402394 99402394 1001 86380 86390 1
402378 99402378 1001 86380 86390 1
402524 99402524 1001 86380 86390 1
402676 99402676 1001 86380 86390 1
403288 99403288 1001 86380 86390 1
403296 99403296 1001 86380 86390 1
403872 99403872 1001 86380 86390 1
404041 99404041 1001 86380 86390 1
404020 99404020 1001 86380 86390 1
404062 99404062 1001 86380 86390 1
403934 99403934 1001 86380 86390 1
404399 99404399 1001 86380 86390 1
404387 99404387 1001 86380 86390 1
404638 99404638 1001 86380 86390 1
404667 99404667 1001 86380 86390 1
404748 99404748 1001 86380 86390 1
404824 99404824 1001 86380 86390 1
404865 99404865 1001 86380 86390 1
405012 99405012 1001 86380 86390 1
404909 99404909 1001 86380 86390 1
405015 99405015 1001 86380 86390 1
405071 99405071 1001 86380 86390 1
405299 99405299 1001 86380 86390 1
405307 99405307 1001 86380 86390 1
405382 99405382 1001 86380 86390 1
405474 99405474 1001 86380 86390 1
405550 99405550 1001 86380 86390 1
405654 99405654 1001 86380 86390 1
405677 99405677 1001 86380 86390 1
405683 99405683 1001 86380 86390 1
406485 99406485 1001 86380 86390 1
406720 99406720 1001 86380 86390 1
406772 99406772 1001 86380 86390 1
406778 99406778 1001 86380 86390 1
406756 99406756 1001 86380 86390 1
406738 99406738 1001 86380 86390 1
407162 99407162 1001 86380 86390 1
407146 99407146 1001 86380 86390 1
407408 99407408 1001 86380 86390 1
407427 99407427 1001 86380 86390 1
407558 99407558 1001 86380 86390 1
407488 99407488 1001 86380 86390 1
407605 99407605 1001 86380 86390 1
407759 99407759 1001 86380 86390 1
407887 99407887 1001 86380 86390 1
407993 99407993 1001 86380 86390 1
408111 99408111 1001 86380 86390 1
408287 99408287 1001 86380 86390 1
408371 99408371 1001 86380 86390 1
408503 99408503 1001 86380 86390 1
408709 99408709 1001 86380 86390 1
408758 99408758 1001 86380 86390 1
409071 99409071 1001 86380 86390 1
409171 99409171 1001 86380 86390 1
409208 99409208 1001 86380 86390 1
409660 99409660 1001 86380 86390 1
409730 99409730 1001 86380 86390 1
409847 99409847 1001 86380 86390 1
409973 99409973 1001 86380 86390 1
409947 99409947 1001 86380 86390 1
410099 99410099 1001 86380 86390 1
410096 99410096 1001 86380 86390 1
410156 99410156 1001 86380 86390 1
410197 99410197 1001 86380 86390 1
410315 99410315 1001 86380 86390 1
410409 99410409 1001 86380 86390 1
410583 99410583 1001 86380 86390 1
410511 99410511 1001 86380 86390 1
410754 99410754 1001 86380 86390 1
410865 99410865 1001 86380 86390 1
410846 99410846 1001 86380 86390 1
410949 99410949 1001 86380 86390 1
411097 99411097 1001 86380 86390 1
411141 99411141 1001 86380 86390 1
411261 99411261 1001 86380 86390 1
411380 99411380 1001 86380 86390 1
411444 99411444 1001 86380 86390 1
411628 99411628 1001 86380 86390 1
411738 99411738 1001 86380 86390 1
411794 99411794 1001 86380 86390 1
411934 99411934 1001 86380 86390 1
412174 99412174 1001 86380 86390 1
412300 99412300 1001 86380 86390 1
413374 99413374 1001 86380 86390 1
413620 99413620 1001 86380 86390 1
413403 99413403 1001 86380 86390 1
413321 99413321 1001 86380 86390 1
413609 99413609 1001 86380 86390 1
413504 99413504 1001 86380 86390 1
413091 99413091 1001 86380 86390 1
412720 99412720 1001 86380 86390 1
412752 99412752 1001 86380 86390 1
412853 99412853 1001 86380 86390 1
413897 99413897 1001 86380 86390 1
413812 99413812 1001 86380 86390 1
413846 99413846 1001 86380 86390 1
413712 99413712 1001 86380 86390 1
414058 99414058 1001 86380 86390 1
415228 99415228 1001 86380 86390 1
415101 99415101 1001 86380 86390 1
415177 99415177 1001 86380 86390 1
415179 99415179 1001 86380 86390 1
415239 99415239 1001 86380 86390 1
415303 99415303 1001 86380 86390 1
415093 99415093 1001 86380 86390 1
414647 99414647 1001 86380 86390 1
414833 99414833 1001 86380 86390 1
414139 99414139 1001 86380 86390 1
414300 99414300 1001 86380 86390 1
414501 99414501 1001 86380 86390 1
415620 99415620 1001 86380 86390 1
415409 99415409 1001 86380 86390 1
416833 99416833 1001 86380 86390 1
416674 99416674 1001 86380 86390 1
416994 99416994 1001 86380 86390 1
416238 99416238 1001 86380 86390 1
415980 99415980 1001 86380 86390 1
416132 99416132 1001 86380 86390 1
415775 99415775 1001 86380 86390 1
417121 99417121 1001 86380 86390 1
417300 99417300 1001 86380 86390 1
418638 99418638 1001 86380 86390 1
417964 99417964 1001 86380 86390 1
417744 99417744 1001 86380 86390 1
417667 99417667 1001 86380 86390 1
419075 99419075 1001 86380 86390 1
419086 99419086 1001 86380 86390 1
420240 99420240 1001 86380 86390 1
420308 99420308 1001 86380 86390 1
420198 99420198 1001 86380 86390 1
420281 99420281 1001 86380 86390 1
420313 99420313 1001 86380 86390 1
420418 99420418 1001 86380 86390 1
420114 99420114 1001 86380 86390 1
420166 99420166 1001 86380 86390 1
419820 99419820 1001 86380 86390 1
420009 99420009 1001 86380 86390 1
419642 99419642 1001 86380 86390 1
419979 99419979 1001 86380 86390 1
419580 99419580 1001 86380 86390 1
420676 99420676 1001 86380 86390 1
420751 99420751 1001 86380 86390 1
420608 99420608 1001 86380 86390 1
420581 99420581 1001 86380 86390 1
421662 99421662 1001 86380 86390 1
421666 99421666 1001 86380 86390 1
421552 99421552 1001 86380 86390 1
421673 99421673 1001 86380 86390 1
421685 99421685 1001 86380 86390 1
420933 99420933 1001 86380 86390 1
421161 99421161 1001 86380 86390 1
421008 99421008 1001 86380 86390 1
421033 99421033 1001 86380 86390 1
422244 99422244 1001 86380 86390 1
422266 99422266 1001 86380 86390 1
423570 99423570 1001 86380 86390 1
423055 99423055 1001 86380 86390 1
423245 99423245 1001 86380 86390 1
423135 99423135 1001 86380 86390 1
423101 99423101 1001 86380 86390 1
423161 99423161 1001 86380 86390 1
423120 99423120 1001 86380 86390 1
423285 99423285 1001 86380 86390 1
422885 99422885 1001 86380 86390 1
422589 99422589 1001 86380 86390 1
424073 99424073 1001 86380 86390 1
424083 99424083 1001 86380 86390 1
423784 99423784 1001 86380 86390 1
423817 99423817 1001 86380 86390 1
423840 99423840 1001 86380 86390 1
425009 99425009 1001 86380 86390 1
425130 99425130 1001 86380 86390 1
425284 99425284 1001 86380 86390 1
425208 99425208 1001 86380 86390 1
425356 99425356 1001 86380 86390 1
424669 99424669 1001 86380 86390 1
424794 99424794 1001 86380 86390 1
424530 99424530 1001 86380 86390 1
424415 99424415 1001 86380 86390 1
424193 99424193 1001 86380 86390 1
424399 99424399 1001 86380 86390 1
424231 99424231 1001 86380 86390 1
424203 99424203 1001 86380 86390 1
424234 99424234 1001 86380 86390 1
424335 99424335 1001 86380 86390 1
424486 99424486 1001 86380 86390 1
425641 99425641 1001 86380 86390 1
425625 99425625 1001 86380 86390 1
425818 99425818 1001 86380 86390 1
425705 99425705 1001 86380 86390 1
426911 99426911 1001 86380 86390 1
426842 99426842 1001 86380 86390 1
427068 99427068 1001 86380 86390 1
426939 99426939 1001 86380 86390 1
426544 99426544 1001 86380 86390 1
426574 99426574 1001 86380 86390 1
426581 99426581 1001 86380 86390 1
426414 99426414 1001 86380 86390 1
426222 99426222 1001 86380 86390 1
426058 99426058 1001 86380 86390 1
428366 99428366 1001 86380 86390 1
428233 99428233 1001 86380 86390 1
428102 99428102 1001 86380 86390 1
428179 99428179 1001 86380 86390 1
427735 99427735 1001 86380 86390 1
427548 99427548 1001 86380 86390 1
427799 99427799 1001 86380 86390 1
429071 99429071 1001 86380 86390 1
429160 99429160 1001 86380 86390 1
429034 99429034 1001 86380 86390 1
429059 99429059 1001 86380 86390 1
428957 99428957 1001 86380 86390 1
430094 99430094 1001 86380 86390 1
430306 99430306 1001 86380 86390 1
430165 99430165 1001 86380 86390 1
430166 99430166 1001 86380 86390 1
430101 99430101 1001 86380 86390 1
430338 99430338 1001 86380 86390 1
430083 99430083 1001 86380 86390 1
429591 99429591 1001 86380 86390 1
429863 99429863 1001 86380 86390 1
429916 99429916 1001 86380 86390 1
429330 99429330 1001 86380 86390 1
429532 99429532 1001 86380 86390 1
429335 99429335 1001 86380 86390 1
429492 99429492 1001 86380 86390 1
429218 99429218 1001 86380 86390 1
430709 99430709 1001 86380 86390 1
431917 99431917 1001 86380 86390 1
431973 99431973 1001 86380 86390 1
431670 99431670 1001 86380 86390 1
431398 99431398 1001 86380 86390 1
430850 99430850 1001 86380 86390 1
431135 99431135 1001 86380 86390 1
431051 99431051 1001 86380 86390 1
430945 99430945 1001 86380 86390 1
432260 99432260 1001 86380 86390 1
433414 99433414 1001 86380 86390 1
433268 99433268 1001 86380 86390 1
433057 99433057 1001 86380 86390 1
432830 99432830 1001 86380 86390 1
432496 99432496 1001 86380 86390 1
432624 99432624 1001 86380 86390 1
432770 99432770 1001 86380 86390 1
433864 99433864 1001 86380 86390 1
433819 99433819 1001 86380 86390 1
435004 99435004 1001 86380 86390 1
435377 99435377 1001 86380 86390 1
434817 99434817 1001 86380 86390 1
434643 99434643 1001 86380 86390 1
434718 99434718 1001 86380 86390 1
434468 99434468 1001 86380 86390 1
434235 99434235 1001 86380 86390 1
434528 99434528 1001 86380 86390 1
435517 99435517 1001 86380 86390 1
435003 99435003 1001 86380 86390 1
435530 99435530 1001 86380 86390 1
435539 99435539 1001 86380 86390 1
437160 99437160 1001 86380 86390 1
436623 99436623 1001 86380 86390 1
436685 99436685 1001 86380 86390 1
436613 99436613 1001 86380 86390 1
436614 99436614 1001 86380 86390 1
436206 99436206 1001 86380 86390 1
435967 99435967 1001 86380 86390 1
300055 99300055 1001 86380 86390 1
437173 99437173 1001 86380 86390 1
437227 99437227 1001 86380 86390 1
300537 99300537 1001 86380 86390 1
300591 99300591 1001 86380 86390 1
300709 99300709 1001 86380 86390 1
300530 99300530 1001 86380 86390 1
300715 99300715 1001 86380 86390 1
300359 99300359 1001 86380 86390 1
300450 99300450 1001 86380 86390 1
300375 99300375 1001 86380 86390 1
300453 99300453 1001 86380 86390 1
300214 99300214 1001 86380 86390 1
300733 99300733 1001 86380 86390 1
301482 99301482 1001 86380 86390 1
301382 99301382 1001 86380 86390 1
301155 99301155 1001 86380 86390 1
301290 99301290 1001 86380 86390 1
300999 99300999 1001 86380 86390 1
301116 99301116 1001 86380 86390 1
301001 99301001 1001 86380 86390 1
301107 99301107 1001 86380 86390 1
301004 99301004 1001 86380 86390 1
301095 99301095 1001 86380 86390 1
301109 99301109 1001 86380 86390 1
301110 99301110 1001 86380 86390 1
301074 99301074 1001 86380 86390 1
301113 99301113 1001 86380 86390 1
301600 99301600 1001 86380 86390 1
301588 99301588 1001 86380 86390 1
301576 99301576 1001 86380 86390 1
302281 99302281 1001 86380 86390 1
302337 99302337 1001 86380 86390 1
302000 99302000 1001 86380 86390 1
302170 99302170 1001 86380 86390 1
302109 99302109 1001 86380 86390 1
302097 99302097 1001 86380 86390 1
301827 99301827 1001 86380 86390 1
301922 99301922 1001 86380 86390 1
301872 99301872 1001 86380 86390 1
302443 99302443 1001 86380 86390 1
302524 99302524 1001 86380 86390 1
302452 99302452 1001 86380 86390 1
303175 99303175 1001 86380 86390 1
303125 99303125 1001 86380 86390 1
303189 99303189 1001 86380 86390 1
302860 99302860 1001 86380 86390 1
302958 99302958 1001 86380 86390 1
302960 99302960 1001 86380 86390 1
302604 99302604 1001 86380 86390 1
302764 99302764 1001 86380 86390 1
302752 99302752 1001 86380 86390 1
303388 99303388 1001 86380 86390 1
303233 99303233 1001 86380 86390 1
303298 99303298 1001 86380 86390 1
303003 99303003 1001 86380 86390 1
303313 99303313 1001 86380 86390 1
303301 99303301 1001 86380 86390 1
303368 99303368 1001 86380 86390 1
303252 99303252 1001 86380 86390 1
303957 99303957 1001 86380 86390 1
303989 99303989 1001 86380 86390 1
303756 99303756 1001 86380 86390 1
304122 99304122 1001 86380 86390 1
304201 99304201 1001 86380 86390 1
303829 99303829 1001 86380 86390 1
304062 99304062 1001 86380 86390 1
304104 99304104 1001 86380 86390 1
304708 99304708 1001 86380 86390 1
304724 99304724 1001 86380 86390 1
304726 99304726 1001 86380 86390 1
304481 99304481 1001 86380 86390 1
304613 99304613 1001 86380 86390 1
304976 99304976 1001 86380 86390 1
304876 99304876 1001 86380 86390 1
304998 99304998 1001 86380 86390 1
305037 99305037 1001 86380 86390 1
305560 99305560 1001 86380 86390 1
305625 99305625 1001 86380 86390 1
305576 99305576 1001 86380 86390 1
305564 99305564 1001 86380 86390 1
305629 99305629 1001 86380 86390 1
305104 99305104 1001 86380 86390 1
305234 99305234 1001 86380 86390 1
305108 99305108 1001 86380 86390 1
305085 99305085 1001 86380 86390 1
500116 99500116 1001 86380 86390 1
500028 99500028 1001 86380 86390 1
500033 99500033 1001 86380 86390 1
500755 99500755 1001 86380 86390 1
500793 99500793 1001 86380 86390 1
500757 99500757 1001 86380 86390 1
500772 99500772 1001 86380 86390 1
500749 99500749 1001 86380 86390 1
500531 99500531 1001 86380 86390 1
500443 99500443 1001 86380 86390 1
500565 99500565 1001 86380 86390 1
500451 99500451 1001 86380 86390 1
500232 99500232 1001 86380 86390 1
500325 99500325 1001 86380 86390 1
500940 99500940 1001 86380 86390 1
500865 99500865 1001 86380 86390 1
500936 99500936 1001 86380 86390 1
500834 99500834 1001 86380 86390 1
501612 99501612 1001 86380 86390 1
501516 99501516 1001 86380 86390 1
501319 99501319 1001 86380 86390 1
501413 99501413 1001 86380 86390 1
501414 99501414 1001 86380 86390 1
501164 99501164 1001 86380 86390 1
501203 99501203 1001 86380 86390 1
501663 99501663 1001 86380 86390 1
501667 99501667 1001 86380 86390 1
502433 99502433 1001 86380 86390 1
502435 99502435 1001 86380 86390 1
502406 99502406 1001 86380 86390 1
502282 99502282 1001 86380 86390 1
502119 99502119 1001 86380 86390 1
502072 99502072 1001 86380 86390 1
501874 99501874 1001 86380 86390 1
501902 99501902 1001 86380 86390 1
501915 99501915 1001 86380 86390 1
501932 99501932 1001 86380 86390 1
501933 99501933 1001 86380 86390 1
502660 99502660 1001 86380 86390 1
503151 99503151 1001 86380 86390 1
503154 99503154 1001 86380 86390 1
503106 99503106 1001 86380 86390 1
503186 99503186 1001 86380 86390 1
502919 99502919 1001 86380 86390 1
503049 99503049 1001 86380 86390 1
503062 99503062 1001 86380 86390 1
502882 99502882 1001 86380 86390 1
502900 99502900 1001 86380 86390 1
502980 99502980 1001 86380 86390 1
502726 99502726 1001 86380 86390 1
502765 99502765 1001 86380 86390 1
502861 99502861 1001 86380 86390 1
502772 99502772 1001 86380 86390 1
503434 99503434 1001 86380 86390 1
503307 99503307 1001 86380 86390 1
503363 99503363 1001 86380 86390 1
503377 99503377 1001 86380 86390 1
503957 99503957 1001 86380 86390 1
504023 99504023 1001 86380 86390 1
504049 99504049 1001 86380 86390 1
504110 99504110 1001 86380 86390 1
503937 99503937 1001 86380 86390 1
503767 99503767 1001 86380 86390 1
503909 99503909 1001 86380 86390 1
503704 99503704 1001 86380 86390 1
503655 99503655 1001 86380 86390 1
503532 99503532 1001 86380 86390 1
503559 99503559 1001 86380 86390 1
503522 99503522 1001 86380 86390 1
504154 99504154 1001 86380 86390 1
504281 99504281 1001 86380 86390 1
504831 99504831 1001 86380 86390 1
504781 99504781 1001 86380 86390 1
504794 99504794 1001 86380 86390 1
504874 99504874 1001 86380 86390 1
504758 99504758 1001 86380 86390 1
504940 99504940 1001 86380 86390 1
504661 99504661 1001 86380 86390 1
504612 99504612 1001 86380 86390 1
504704 99504704 1001 86380 86390 1
504577 99504577 1001 86380 86390 1
504685 99504685 1001 86380 86390 1
504698 99504698 1001 86380 86390 1
504414 99504414 1001 86380 86390 1
504418 99504418 1001 86380 86390 1
504434 99504434 1001 86380 86390 1
504371 99504371 1001 86380 86390 1
505136 99505136 1001 86380 86390 1
505099 99505099 1001 86380 86390 1
505016 99505016 1001 86380 86390 1
505765 99505765 1001 86380 86390 1
505435 99505435 1001 86380 86390 1
505493 99505493 1001 86380 86390 1
505403 99505403 1001 86380 86390 1
505432 99505432 1001 86380 86390 1
505240 99505240 1001 86380 86390 1
505262 99505262 1001 86380 86390 1
505288 99505288 1001 86380 86390 1
505185 99505185 1001 86380 86390 1
505888 99505888 1001 86380 86390 1
505941 99505941 1001 86380 86390 1
506548 99506548 1001 86380 86390 1
506484 99506484 1001 86380 86390 1
506413 99506413 1001 86380 86390 1
506364 99506364 1001 86380 86390 1
506161 99506161 1001 86380 86390 1
506151 99506151 1001 86380 86390 1
506127 99506127 1001 86380 86390 1
506713 99506713 1001 86380 86390 1
506708 99506708 1001 86380 86390 1
507422 99507422 1001 86380 86390 1
507302 99507302 1001 86380 86390 1
507343 99507343 1001 86380 86390 1
507200 99507200 1001 86380 86390 1
506908 99506908 1001 86380 86390 1
506969 99506969 1001 86380 86390 1
506982 99506982 1001 86380 86390 1
507559 99507559 1001 86380 86390 1
508120 99508120 1001 86380 86390 1
508131 99508131 1001 86380 86390 1
507849 99507849 1001 86380 86390 1
507940 99507940 1001 86380 86390 1
507992 99507992 1001 86380 86390 1
507890 99507890 1001 86380 86390 1
507717 99507717 1001 86380 86390 1
507807 99507807 1001 86380 86390 1
508415 99508415 1001 86380 86390 1
508299 99508299 1001 86380 86390 1
508250 99508250 1001 86380 86390 1
508447 99508447 1001 86380 86390 1
508383 99508383 1001 86380 86390 1
509060 99509060 1001 86380 86390 1
508983 99508983 1001 86380 86390 1
508741 99508741 1001 86380 86390 1
508696 99508696 1001 86380 86390 1
508762 99508762 1001 86380 86390 1
508506 99508506 1001 86380 86390 1
508657 99508657 1001 86380 86390 1
509188 99509188 1001 86380 86390 1
509214 99509214 1001 86380 86390 1
509179 99509179 1001 86380 86390 1
509184 99509184 1001 86380 86390 1
509109 99509109 1001 86380 86390 1
509768 99509768 1001 86380 86390 1
509518 99509518 1001 86380 86390 1
509492 99509492 1001 86380 86390 1
509282 99509282 1001 86380 86390 1
509431 99509431 1001 86380 86390 1
509485 99509485 1001 86380 86390 1
510030 99510030 1001 86380 86390 1
509999 99509999 1001 86380 86390 1
510538 99510538 1001 86380 86390 1
510617 99510617 1001 86380 86390 1
510529 99510529 1001 86380 86390 1
510619 99510619 1001 86380 86390 1
510508 99510508 1001 86380 86390 1
510895 99510895 1001 86380 86390 1
510844 99510844 1001 86380 86390 1
510928 99510928 1001 86380 86390 1
511509 99511509 1001 86380 86390 1
511180 99511180 1001 86380 86390 1
511197 99511197 1001 86380 86390 1
511346 99511346 1001 86380 86390 1
511011 99511011 1001 86380 86390 1
510957 99510957 1001 86380 86390 1
511616 99511616 1001 86380 86390 1
511734 99511734 1001 86380 86390 1
511636 99511636 1001 86380 86390 1
512225 99512225 1001 86380 86390 1
512318 99512318 1001 86380 86390 1
512354 99512354 1001 86380 86390 1
512208 99512208 1001 86380 86390 1
512234 99512234 1001 86380 86390 1
512300 99512300 1001 86380 86390 1
512174 99512174 1001 86380 86390 1
512059 99512059 1001 86380 86390 1
512017 99512017 1001 86380 86390 1
511762 99511762 1001 86380 86390 1
511894 99511894 1001 86380 86390 1
511767 99511767 1001 86380 86390 1
511924 99511924 1001 86380 86390 1
511809 99511809 1001 86380 86390 1
512381 99512381 1001 86380 86390 1
512399 99512399 1001 86380 86390 1
513130 99513130 1001 86380 86390 1
513066 99513066 1001 86380 86390 1
513157 99513157 1001 86380 86390 1
513073 99513073 1001 86380 86390 1
512701 99512701 1001 86380 86390 1
512705 99512705 1001 86380 86390 1
513293 99513293 1001 86380 86390 1
513398 99513398 1001 86380 86390 1
513400 99513400 1001 86380 86390 1
513211 99513211 1001 86380 86390 1
513895 99513895 1001 86380 86390 1
514014 99514014 1001 86380 86390 1
513849 99513849 1001 86380 86390 1
513818 99513818 1001 86380 86390 1
513689 99513689 1001 86380 86390 1
513651 99513651 1001 86380 86390 1
513693 99513693 1001 86380 86390 1
513656 99513656 1001 86380 86390 1
513477 99513477 1001 86380 86390 1
514123 99514123 1001 86380 86390 1
514128 99514128 1001 86380 86390 1
514208 99514208 1001 86380 86390 1
514704 99514704 1001 86380 86390 1
514577 99514577 1001 86380 86390 1
514569 99514569 1001 86380 86390 1
514612 99514612 1001 86380 86390 1
514405 99514405 1001 86380 86390 1
514312 99514312 1001 86380 86390 1
514338 99514338 1001 86380 86390 1
514900 99514900 1001 86380 86390 1
515017 99515017 1001 86380 86390 1
515572 99515572 1001 86380 86390 1
515488 99515488 1001 86380 86390 1
515416 99515416 1001 86380 86390 1
515442 99515442 1001 86380 86390 1
515327 99515327 1001 86380 86390 1
515380 99515380 1001 86380 86390 1
515420 99515420 1001 86380 86390 1
515395 99515395 1001 86380 86390 1
515422 99515422 1001 86380 86390 1
515385 99515385 1001 86380 86390 1
515205 99515205 1001 86380 86390 1
515262 99515262 1001 86380 86390 1
515096 99515096 1001 86380 86390 1
515109 99515109 1001 86380 86390 1
515139 99515139 1001 86380 86390 1
515114 99515114 1001 86380 86390 1
515836 99515836 1001 86380 86390 1
515708 99515708 1001 86380 86390 1
515710 99515710 1001 86380 86390 1
515882 99515882 1001 86380 86390 1
515859 99515859 1001 86380 86390 1
516329 99516329 1001 86380 86390 1
516356 99516356 1001 86380 86390 1
516313 99516313 1001 86380 86390 1
516278 99516278 1001 86380 86390 1
516150 99516150 1001 86380 86390 1
516113 99516113 1001 86380 86390 1
516272 99516272 1001 86380 86390 1
515970 99515970 1001 86380 86390 1
515983 99515983 1001 86380 86390 1
516086 99516086 1001 86380 86390 1
515987 99515987 1001 86380 86390 1
516026 99516026 1001 86380 86390 1
516092 99516092 1001 86380 86390 1
516546 99516546 1001 86380 86390 1
516560 99516560 1001 86380 86390 1
516599 99516599 1001 86380 86390 1
516651 99516651 1001 86380 86390 1
516535 99516535 1001 86380 86390 1
516643 99516643 1001 86380 86390 1
516542 99516542 1001 86380 86390 1
516608 99516608 1001 86380 86390 1
517309 99517309 1001 86380 86390 1
517155 99517155 1001 86380 86390 1
516990 99516990 1001 86380 86390 1
516999 99516999 1001 86380 86390 1
516934 99516934 1001 86380 86390 1
516833 99516833 1001 86380 86390 1
516900 99516900 1001 86380 86390 1
517476 99517476 1001 86380 86390 1
517517 99517517 1001 86380 86390 1
517469 99517469 1001 86380 86390 1
517418 99517418 1001 86380 86390 1
517355 99517355 1001 86380 86390 1
517449 99517449 1001 86380 86390 1
518080 99518080 1001 86380 86390 1
518095 99518095 1001 86380 86390 1
518155 99518155 1001 86380 86390 1
517909 99517909 1001 86380 86390 1
517836 99517836 1001 86380 86390 1
517659 99517659 1001 86380 86390 1
517649 99517649 1001 86380 86390 1
517558 99517558 1001 86380 86390 1
517587 99517587 1001 86380 86390 1
517730 99517730 1001 86380 86390 1
518296 99518296 1001 86380 86390 1
518312 99518312 1001 86380 86390 1
518275 99518275 1001 86380 86390 1
518850 99518850 1001 86380 86390 1
518969 99518969 1001 86380 86390 1
518883 99518883 1001 86380 86390 1
518819 99518819 1001 86380 86390 1
518910 99518910 1001 86380 86390 1
518684 99518684 1001 86380 86390 1
518620 99518620 1001 86380 86390 1
518384 99518384 1001 86380 86390 1
518451 99518451 1001 86380 86390 1
518452 99518452 1001 86380 86390 1
518543 99518543 1001 86380 86390 1
518998 99518998 1001 86380 86390 1
519046 99519046 1001 86380 86390 1
519634 99519634 1001 86380 86390 1
519648 99519648 1001 86380 86390 1
519523 99519523 1001 86380 86390 1
519575 99519575 1001 86380 86390 1
519390 99519390 1001 86380 86390 1
519211 99519211 1001 86380 86390 1
519264 99519264 1001 86380 86390 1
519968 99519968 1001 86380 86390 1
519829 99519829 1001 86380 86390 1
519819 99519819 1001 86380 86390 1
519872 99519872 1001 86380 86390 1
519937 99519937 1001 86380 86390 1
519834 99519834 1001 86380 86390 1
519990 99519990 1001 86380 86390 1
520018 99520018 1001 86380 86390 1
520488 99520488 1001 86380 86390 1
520593 99520593 1001 86380 86390 1
520559 99520559 1001 86380 86390 1
520587 99520587 1001 86380 86390 1
520331 99520331 1001 86380 86390 1
520335 99520335 1001 86380 86390 1
520336 99520336 1001 86380 86390 1
520260 99520260 1001 86380 86390 1
520302 99520302 1001 86380 86390 1
520097 99520097 1001 86380 86390 1
520139 99520139 1001 86380 86390 1
520102 99520102 1001 86380 86390 1
520024 99520024 1001 86380 86390 1
520690 99520690 1001 86380 86390 1
520798 99520798 1001 86380 86390 1
520686 99520686 1001 86380 86390 1
521340 99521340 1001 86380 86390 1
521367 99521367 1001 86380 86390 1
521415 99521415 1001 86380 86390 1
521147 99521147 1001 86380 86390 1
521227 99521227 1001 86380 86390 1
521076 99521076 1001 86380 86390 1
521129 99521129 1001 86380 86390 1
521065 99521065 1001 86380 86390 1
520994 99520994 1001 86380 86390 1
521572 99521572 1001 86380 86390 1
521535 99521535 1001 86380 86390 1
521562 99521562 1001 86380 86390 1
521539 99521539 1001 86380 86390 1
522224 99522224 1001 86380 86390 1
522162 99522162 1001 86380 86390 1
522018 99522018 1001 86380 86390 1
521916 99521916 1001 86380 86390 1
522059 99522059 1001 86380 86390 1
522085 99522085 1001 86380 86390 1
521854 99521854 1001 86380 86390 1
521790 99521790 1001 86380 86390 1
521772 99521772 1001 86380 86390 1
521864 99521864 1001 86380 86390 1
523016 99523016 1001 86380 86390 1
522921 99522921 1001 86380 86390 1
522946 99522946 1001 86380 86390 1
522564 99522564 1001 86380 86390 1
522590 99522590 1001 86380 86390 1
523160 99523160 1001 86380 86390 1
523127 99523127 1001 86380 86390 1
523154 99523154 1001 86380 86390 1
523791 99523791 1001 86380 86390 1
523810 99523810 1001 86380 86390 1
523785 99523785 1001 86380 86390 1
523618 99523618 1001 86380 86390 1
523593 99523593 1001 86380 86390 1
523582 99523582 1001 86380 86390 1
523328 99523328 1001 86380 86390 1
523437 99523437 1001 86380 86390 1
523477 99523477 1001 86380 86390 1
523999 99523999 1001 86380 86390 1
524029 99524029 1001 86380 86390 1
524655 99524655 1001 86380 86390 1
524604 99524604 1001 86380 86390 1
524529 99524529 1001 86380 86390 1
524465 99524465 1001 86380 86390 1
524331 99524331 1001 86380 86390 1
524233 99524233 1001 86380 86390 1
524185 99524185 1001 86380 86390 1
525431 99525431 1001 86380 86390 1
525460 99525460 1001 86380 86390 1
525571 99525571 1001 86380 86390 1
525577 99525577 1001 86380 86390 1
525528 99525528 1001 86380 86390 1
525426 99525426 1001 86380 86390 1
525479 99525479 1001 86380 86390 1
525354 99525354 1001 86380 86390 1
525281 99525281 1001 86380 86390 1
525385 99525385 1001 86380 86390 1
525029 99525029 1001 86380 86390 1
525075 99525075 1001 86380 86390 1
525025 99525025 1001 86380 86390 1
525740 99525740 1001 86380 86390 1
525796 99525796 1001 86380 86390 1
525642 99525642 1001 86380 86390 1
526328 99526328 1001 86380 86390 1
526293 99526293 1001 86380 86390 1
526419 99526419 1001 86380 86390 1
526062 99526062 1001 86380 86390 1
526075 99526075 1001 86380 86390 1
526193 99526193 1001 86380 86390 1
526129 99526129 1001 86380 86390 1
526194 99526194 1001 86380 86390 1
526029 99526029 1001 86380 86390 1
526070 99526070 1001 86380 86390 1
526099 99526099 1001 86380 86390 1
526010 99526010 1001 86380 86390 1
525846 99525846 1001 86380 86390 1
526004 99526004 1001 86380 86390 1
525916 99525916 1001 86380 86390 1
526577 99526577 1001 86380 86390 1
526435 99526435 1001 86380 86390 1
526596 99526596 1001 86380 86390 1
526587 99526587 1001 86380 86390 1
526523 99526523 1001 86380 86390 1
526588 99526588 1001 86380 86390 1
527211 99527211 1001 86380 86390 1
527191 99527191 1001 86380 86390 1
527052 99527052 1001 86380 86390 1
527053 99527053 1001 86380 86390 1
527145 99527145 1001 86380 86390 1
526918 99526918 1001 86380 86390 1
526944 99526944 1001 86380 86390 1
526996 99526996 1001 86380 86390 1
526907 99526907 1001 86380 86390 1
526909 99526909 1001 86380 86390 1
526732 99526732 1001 86380 86390 1
526802 99526802 1001 86380 86390 1
526700 99526700 1001 86380 86390 1
526662 99526662 1001 86380 86390 1
527444 99527444 1001 86380 86390 1
527302 99527302 1001 86380 86390 1
527411 99527411 1001 86380 86390 1
527399 99527399 1001 86380 86390 1
527915 99527915 1001 86380 86390 1
527945 99527945 1001 86380 86390 1
527997 99527997 1001 86380 86390 1
527800 99527800 1001 86380 86390 1
527653 99527653 1001 86380 86390 1
528125 99528125 1001 86380 86390 1
528203 99528203 1001 86380 86390 1
528180 99528180 1001 86380 86390 1
528201 99528201 1001 86380 86390 1
528865 99528865 1001 86380 86390 1
528748 99528748 1001 86380 86390 1
528746 99528746 1001 86380 86390 1
528567 99528567 1001 86380 86390 1
528686 99528686 1001 86380 86390 1
528514 99528514 1001 86380 86390 1
528399 99528399 1001 86380 86390 1
529069 99529069 1001 86380 86390 1
529014 99529014 1001 86380 86390 1
529409 99529409 1001 86380 86390 1
529437 99529437 1001 86380 86390 1
529517 99529517 1001 86380 86390 1
529304 99529304 1001 86380 86390 1
529310 99529310 1001 86380 86390 1
529155 99529155 1001 86380 86390 1
529853 99529853 1001 86380 86390 1
530366 99530366 1001 86380 86390 1
530474 99530474 1001 86380 86390 1
530476 99530476 1001 86380 86390 1
530312 99530312 1001 86380 86390 1
530252 99530252 1001 86380 86390 1
530231 99530231 1001 86380 86390 1
530003 99530003 1001 86380 86390 1
530059 99530059 1001 86380 86390 1
530022 99530022 1001 86380 86390 1
530010 99530010 1001 86380 86390 1
530688 99530688 1001 86380 86390 1
530574 99530574 1001 86380 86390 1
531189 99531189 1001 86380 86390 1
531149 99531149 1001 86380 86390 1
530984 99530984 1001 86380 86390 1
531064 99531064 1001 86380 86390 1
531168 99531168 1001 86380 86390 1
531132 99531132 1001 86380 86390 1
530877 99530877 1001 86380 86390 1
530878 99530878 1001 86380 86390 1
530846 99530846 1001 86380 86390 1
531523 99531523 1001 86380 86390 1
531538 99531538 1001 86380 86390 1
531438 99531438 1001 86380 86390 1
531491 99531491 1001 86380 86390 1
532142 99532142 1001 86380 86390 1
532205 99532205 1001 86380 86390 1
532174 99532174 1001 86380 86390 1
532096 99532096 1001 86380 86390 1
531964 99531964 1001 86380 86390 1
531994 99531994 1001 86380 86390 1
531611 99531611 1001 86380 86390 1
531630 99531630 1001 86380 86390 1
531762 99531762 1001 86380 86390 1
531738 99531738 1001 86380 86390 1
531790 99531790 1001 86380 86390 1
532374 99532374 1001 86380 86390 1
532211 99532211 1001 86380 86390 1
532406 99532406 1001 86380 86390 1
532931 99532931 1001 86380 86390 1
532944 99532944 1001 86380 86390 1
532893 99532893 1001 86380 86390 1
532988 99532988 1001 86380 86390 1
532901 99532901 1001 86380 86390 1
532783 99532783 1001 86380 86390 1
532796 99532796 1001 86380 86390 1
532784 99532784 1001 86380 86390 1
532530 99532530 1001 86380 86390 1
532469 99532469 1001 86380 86390 1
532470 99532470 1001 86380 86390 1
532587 99532587 1001 86380 86390 1
532604 99532604 1001 86380 86390 1
533121 99533121 1001 86380 86390 1
532828 99532828 1001 86380 86390 1
533203 99533203 1001 86380 86390 1
533809 99533809 1001 86380 86390 1
533771 99533771 1001 86380 86390 1
533670 99533670 1001 86380 86390 1
533702 99533702 1001 86380 86390 1
533602 99533602 1001 86380 86390 1
533645 99533645 1001 86380 86390 1
533622 99533622 1001 86380 86390 1
533535 99533535 1001 86380 86390 1
533290 99533290 1001 86380 86390 1
533371 99533371 1001 86380 86390 1
533426 99533426 1001 86380 86390 1
533301 99533301 1001 86380 86390 1
533959 99533959 1001 86380 86390 1
533975 99533975 1001 86380 86390 1
533970 99533970 1001 86380 86390 1
534049 99534049 1001 86380 86390 1
534496 99534496 1001 86380 86390 1
534485 99534485 1001 86380 86390 1
534403 99534403 1001 86380 86390 1
534455 99534455 1001 86380 86390 1
534233 99534233 1001 86380 86390 1
534209 99534209 1001 86380 86390 1
534198 99534198 1001 86380 86390 1
534877 99534877 1001 86380 86390 1
534801 99534801 1001 86380 86390 1
534766 99534766 1001 86380 86390 1
534809 99534809 1001 86380 86390 1
535434 99535434 1001 86380 86390 1
535385 99535385 1001 86380 86390 1
535335 99535335 1001 86380 86390 1
535492 99535492 1001 86380 86390 1
535456 99535456 1001 86380 86390 1
535162 99535162 1001 86380 86390 1
535232 99535232 1001 86380 86390 1
534984 99534984 1001 86380 86390 1
535012 99535012 1001 86380 86390 1
535065 99535065 1001 86380 86390 1
534952 99534952 1001 86380 86390 1
534940 99534940 1001 86380 86390 1
535640 99535640 1001 86380 86390 1
535565 99535565 1001 86380 86390 1
535656 99535656 1001 86380 86390 1
536222 99536222 1001 86380 86390 1
536066 99536066 1001 86380 86390 1
535938 99535938 1001 86380 86390 1
535978 99535978 1001 86380 86390 1
535945 99535945 1001 86380 86390 1
536011 99536011 1001 86380 86390 1
536089 99536089 1001 86380 86390 1
536115 99536115 1001 86380 86390 1
535806 99535806 1001 86380 86390 1
535871 99535871 1001 86380 86390 1
535884 99535884 1001 86380 86390 1
535781 99535781 1001 86380 86390 1
535847 99535847 1001 86380 86390 1
535785 99535785 1001 86380 86390 1
535716 99535716 1001 86380 86390 1
536428 99536428 1001 86380 86390 1
536488 99536488 1001 86380 86390 1
537011 99537011 1001 86380 86390 1
536978 99536978 1001 86380 86390 1
537122 99537122 1001 86380 86390 1
536884 99536884 1001 86380 86390 1
536900 99536900 1001 86380 86390 1
536698 99536698 1001 86380 86390 1
536663 99536663 1001 86380 86390 1
536703 99536703 1001 86380 86390 1
536593 99536593 1001 86380 86390 1
537238 99537238 1001 86380 86390 1
537364 99537364 1001 86380 86390 1
537821 99537821 1001 86380 86390 1
537887 99537887 1001 86380 86390 1
537668 99537668 1001 86380 86390 1
537617 99537617 1001 86380 86390 1
537760 99537760 1001 86380 86390 1
537736 99537736 1001 86380 86390 1
537740 99537740 1001 86380 86390 1
537702 99537702 1001 86380 86390 1
537768 99537768 1001 86380 86390 1
537525 99537525 1001 86380 86390 1
537385 99537385 1001 86380 86390 1
538013 99538013 1001 86380 86390 1
538101 99538101 1001 86380 86390 1
538132 99538132 1001 86380 86390 1
538120 99538120 1001 86380 86390 1
538185 99538185 1001 86380 86390 1
538136 99538136 1001 86380 86390 1
538693 99538693 1001 86380 86390 1
538685 99538685 1001 86380 86390 1
538496 99538496 1001 86380 86390 1
538590 99538590 1001 86380 86390 1
538604 99538604 1001 86380 86390 1
538501 99538501 1001 86380 86390 1
538514 99538514 1001 86380 86390 1
538605 99538605 1001 86380 86390 1
538337 99538337 1001 86380 86390 1
538341 99538341 1001 86380 86390 1
539008 99539008 1001 86380 86390 1
538925 99538925 1001 86380 86390 1
539590 99539590 1001 86380 86390 1
539545 99539545 1001 86380 86390 1
539572 99539572 1001 86380 86390 1
539472 99539472 1001 86380 86390 1
539345 99539345 1001 86380 86390 1
539410 99539410 1001 86380 86390 1
539233 99539233 1001 86380 86390 1
539429 99539429 1001 86380 86390 1
539153 99539153 1001 86380 86390 1
539156 99539156 1001 86380 86390 1
539040 99539040 1001 86380 86390 1
539119 99539119 1001 86380 86390 1
539055 99539055 1001 86380 86390 1
539121 99539121 1001 86380 86390 1
539226 99539226 1001 86380 86390 1
539084 99539084 1001 86380 86390 1
539123 99539123 1001 86380 86390 1
539682 99539682 1001 86380 86390 1
539838 99539838 1001 86380 86390 1
539803 99539803 1001 86380 86390 1
539793 99539793 1001 86380 86390 1
540438 99540438 1001 86380 86390 1
540319 99540319 1001 86380 86390 1
540237 99540237 1001 86380 86390 1
540178 99540178 1001 86380 86390 1
540016 99540016 1001 86380 86390 1
539991 99539991 1001 86380 86390 1
540047 99540047 1001 86380 86390 1
540036 99540036 1001 86380 86390 1
540608 99540608 1001 86380 86390 1
540622 99540622 1001 86380 86390 1
540638 99540638 1001 86380 86390 1
540640 99540640 1001 86380 86390 1
540538 99540538 1001 86380 86390 1
540564 99540564 1001 86380 86390 1
541193 99541193 1001 86380 86390 1
541285 99541285 1001 86380 86390 1
541201 99541201 1001 86380 86390 1
540959 99540959 1001 86380 86390 1
540962 99540962 1001 86380 86390 1
540836 99540836 1001 86380 86390 1
541414 99541414 1001 86380 86390 1
541467 99541467 1001 86380 86390 1
541326 99541326 1001 86380 86390 1
541352 99541352 1001 86380 86390 1
541366 99541366 1001 86380 86390 1
541471 99541471 1001 86380 86390 1
541961 99541961 1001 86380 86390 1
541839 99541839 1001 86380 86390 1
541814 99541814 1001 86380 86390 1
541804 99541804 1001 86380 86390 1
541769 99541769 1001 86380 86390 1
541511 99541511 1001 86380 86390 1
541606 99541606 1001 86380 86390 1
541609 99541609 1001 86380 86390 1
541704 99541704 1001 86380 86390 1
542324 99542324 1001 86380 86390 1
542202 99542202 1001 86380 86390 1
542322 99542322 1001 86380 86390 1
542258 99542258 1001 86380 86390 1
542843 99542843 1001 86380 86390 1
542934 99542934 1001 86380 86390 1
542892 99542892 1001 86380 86390 1
542627 99542627 1001 86380 86390 1
542537 99542537 1001 86380 86390 1
542707 99542707 1001 86380 86390 1
542558 99542558 1001 86380 86390 1
542483 99542483 1001 86380 86390 1
542500 99542500 1001 86380 86390 1
542957 99542957 1001 86380 86390 1
543036 99543036 1001 86380 86390 1
543013 99543013 1001 86380 86390 1
543105 99543105 1001 86380 86390 1
543042 99543042 1001 86380 86390 1
543058 99543058 1001 86380 86390 1
543708 99543708 1001 86380 86390 1
543767 99543767 1001 86380 86390 1
543578 99543578 1001 86380 86390 1
543412 99543412 1001 86380 86390 1
543516 99543516 1001 86380 86390 1
543559 99543559 1001 86380 86390 1
543181 99543181 1001 86380 86390 1
543881 99543881 1001 86380 86390 1
543975 99543975 1001 86380 86390 1
544457 99544457 1001 86380 86390 1
544564 99544564 1001 86380 86390 1
544573 99544573 1001 86380 86390 1
544422 99544422 1001 86380 86390 1
544437 99544437 1001 86380 86390 1
544438 99544438 1001 86380 86390 1
544503 99544503 1001 86380 86390 1
544494 99544494 1001 86380 86390 1
544320 99544320 1001 86380 86390 1
544283 99544283 1001 86380 86390 1
544063 99544063 1001 86380 86390 1
544116 99544116 1001 86380 86390 1
544612 99544612 1001 86380 86390 1
429427 870 1001 50580 67017 1
422930 1136 1001 79680 81957 1
540078 803 1002 60587 68449 1
400086 99400086 1001 86380 86390 1
400133 99400133 1001 86380 86390 1
400679 99400679 1001 86380 86390 1
400695 99400695 1001 86380 86390 1
400648 99400648 1001 86380 86390 1
400630 99400630 1001 86380 86390 1
400873 99400873 1001 86380 86390 1
401026 99401026 1001 86380 86390 1
401015 99401015 1001 86380 86390 1
400941 99400941 1001 86380 86390 1
401248 99401248 1001 86380 86390 1
401172 99401172 1001 86380 86390 1
401305 99401305 1001 86380 86390 1
401289 99401289 1001 86380 86390 1
401274 99401274 1001 86380 86390 1
401687 99401687 1001 86380 86390 1
401629 99401629 1001 86380 86390 1
402133 99402133 1001 86380 86390 1
402196 99402196 1001 86380 86390 1
402480 99402480 1001 86380 86390 1
402595 99402595 1001 86380 86390 1
402689 99402689 1001 86380 86390 1
403004 99403004 1001 86380 86390 1
403125 99403125 1001 86380 86390 1
403124 99403124 1001 86380 86390 1
403285 99403285 1001 86380 86390 1
403469 99403469 1001 86380 86390 1
403596 99403596 1001 86380 86390 1
403553 99403553 1001 86380 86390 1
403636 99403636 1001 86380 86390 1
403812 99403812 1001 86380 86390 1
403759 99403759 1001 86380 86390 1
404122 99404122 1001 86380 86390 1
404419 99404419 1001 86380 86390 1
404413 99404413 1001 86380 86390 1
404555 99404555 1001 86380 86390 1
404597 99404597 1001 86380 86390 1
404779 99404779 1001 86380 86390 1
404916 99404916 1001 86380 86390 1
405212 99405212 1001 86380 86390 1
405194 99405194 1001 86380 86390 1
405423 99405423 1001 86380 86390 1
405433 99405433 1001 86380 86390 1
405518 99405518 1001 86380 86390 1
405758 99405758 1001 86380 86390 1
405782 99405782 1001 86380 86390 1
405872 99405872 1001 86380 86390 1
406061 99406061 1001 86380 86390 1
406156 99406156 1001 86380 86390 1
406368 99406368 1001 86380 86390 1
406472 99406472 1001 86380 86390 1
406725 99406725 1001 86380 86390 1
406638 99406638 1001 86380 86390 1
406803 99406803 1001 86380 86390 1
406752 99406752 1001 86380 86390 1
406911 99406911 1001 86380 86390 1
406976 99406976 1001 86380 86390 1
407630 99407630 1001 86380 86390 1
407831 99407831 1001 86380 86390 1
408146 99408146 1001 86380 86390 1
408296 99408296 1001 86380 86390 1
408425 99408425 1001 86380 86390 1
408741 99408741 1001 86380 86390 1
408958 99408958 1001 86380 86390 1
409095 99409095 1001 86380 86390 1
409308 99409308 1001 86380 86390 1
409398 99409398 1001 86380 86390 1
409423 99409423 1001 86380 86390 1
409460 99409460 1001 86380 86390 1
409677 99409677 1001 86380 86390 1
409602 99409602 1001 86380 86390 1
409983 99409983 1001 86380 86390 1
409992 99409992 1001 86380 86390 1
410158 99410158 1001 86380 86390 1
410359 99410359 1001 86380 86390 1
410485 99410485 1001 86380 86390 1
410465 99410465 1001 86380 86390 1
410475 99410475 1001 86380 86390 1
410584 99410584 1001 86380 86390 1
410763 99410763 1001 86380 86390 1
410797 99410797 1001 86380 86390 1
410881 99410881 1001 86380 86390 1
410849 99410849 1001 86380 86390 1
410817 99410817 1001 86380 86390 1
411054 99411054 1001 86380 86390 1
411135 99411135 1001 86380 86390 1
411167 99411167 1001 86380 86390 1
411232 99411232 1001 86380 86390 1
411323 99411323 1001 86380 86390 1
411386 99411386 1001 86380 86390 1
411433 99411433 1001 86380 86390 1
411605 99411605 1001 86380 86390 1
411824 99411824 1001 86380 86390 1
411942 99411942 1001 86380 86390 1
411924 99411924 1001 86380 86390 1
412022 99412022 1001 86380 86390 1
412089 99412089 1001 86380 86390 1
412178 99412178 1001 86380 86390 1
412223 99412223 1001 86380 86390 1
412234 99412234 1001 86380 86390 1
412263 99412263 1001 86380 86390 1
412298 99412298 1001 86380 86390 1
413646 99413646 1001 86380 86390 1
413028 99413028 1001 86380 86390 1
413179 99413179 1001 86380 86390 1
412645 99412645 1001 86380 86390 1
413862 99413862 1001 86380 86390 1
413969 99413969 1001 86380 86390 1
413768 99413768 1001 86380 86390 1
414068 99414068 1001 86380 86390 1
415008 99415008 1001 86380 86390 1
415047 99415047 1001 86380 86390 1
414639 99414639 1001 86380 86390 1
414277 99414277 1001 86380 86390 1
414367 99414367 1001 86380 86390 1
414128 99414128 1001 86380 86390 1
415671 99415671 1001 86380 86390 1
415322 99415322 1001 86380 86390 1
416813 99416813 1001 86380 86390 1
416701 99416701 1001 86380 86390 1
416592 99416592 1001 86380 86390 1
416643 99416643 1001 86380 86390 1
416076 99416076 1001 86380 86390 1
417364 99417364 1001 86380 86390 1
417106 99417106 1001 86380 86390 1
417061 99417061 1001 86380 86390 1
417062 99417062 1001 86380 86390 1
417475 99417475 1001 86380 86390 1
418747 99418747 1001 86380 86390 1
418130 99418130 1001 86380 86390 1
418113 99418113 1001 86380 86390 1
418345 99418345 1001 86380 86390 1
418147 99418147 1001 86380 86390 1
418186 99418186 1001 86380 86390 1
418126 99418126 1001 86380 86390 1
418009 99418009 1001 86380 86390 1
417812 99417812 1001 86380 86390 1
417866 99417866 1001 86380 86390 1
418928 99418928 1001 86380 86390 1
418952 99418952 1001 86380 86390 1
419032 99419032 1001 86380 86390 1
418804 99418804 1001 86380 86390 1
418895 99418895 1001 86380 86390 1
418975 99418975 1001 86380 86390 1
420337 99420337 1001 86380 86390 1
420273 99420273 1001 86380 86390 1
419729 99419729 1001 86380 86390 1
419717 99419717 1001 86380 86390 1
419770 99419770 1001 86380 86390 1
419937 99419937 1001 86380 86390 1
420695 99420695 1001 86380 86390 1
420697 99420697 1001 86380 86390 1
420547 99420547 1001 86380 86390 1
421866 99421866 1001 86380 86390 1
421922 99421922 1001 86380 86390 1
421717 99421717 1001 86380 86390 1
421783 99421783 1001 86380 86390 1
421548 99421548 1001 86380 86390 1
421593 99421593 1001 86380 86390 1
421603 99421603 1001 86380 86390 1
421314 99421314 1001 86380 86390 1
421262 99421262 1001 86380 86390 1
421208 99421208 1001 86380 86390 1
420918 99420918 1001 86380 86390 1
420897 99420897 1001 86380 86390 1
422390 99422390 1001 86380 86390 1
423658 99423658 1001 86380 86390 1
423614 99423614 1001 86380 86390 1
423475 99423475 1001 86380 86390 1
423731 99423731 1001 86380 86390 1
423544 99423544 1001 86380 86390 1
423034 99423034 1001 86380 86390 1
422630 99422630 1001 86380 86390 1
422581 99422581 1001 86380 86390 1
422709 99422709 1001 86380 86390 1
422616 99422616 1001 86380 86390 1
422943 99422943 1001 86380 86390 1
423798 99423798 1001 86380 86390 1
424103 99424103 1001 86380 86390 1
423857 99423857 1001 86380 86390 1
423839 99423839 1001 86380 86390 1
424065 99424065 1001 86380 86390 1
423792 99423792 1001 86380 86390 1
425327 99425327 1001 86380 86390 1
425349 99425349 1001 86380 86390 1
425118 99425118 1001 86380 86390 1
425141 99425141 1001 86380 86390 1
425291 99425291 1001 86380 86390 1
425363 99425363 1001 86380 86390 1
425364 99425364 1001 86380 86390 1
424707 99424707 1001 86380 86390 1
424949 99424949 1001 86380 86390 1
424976 99424976 1001 86380 86390 1
424754 99424754 1001 86380 86390 1
424265 99424265 1001 86380 86390 1
424280 99424280 1001 86380 86390 1
425388 99425388 1001 86380 86390 1
425515 99425515 1001 86380 86390 1
427036 99427036 1001 86380 86390 1
426751 99426751 1001 86380 86390 1
426800 99426800 1001 86380 86390 1
426825 99426825 1001 86380 86390 1
426888 99426888 1001 86380 86390 1
427086 99427086 1001 86380 86390 1
426443 99426443 1001 86380 86390 1
426044 99426044 1001 86380 86390 1
427436 99427436 1001 86380 86390 1
427403 99427403 1001 86380 86390 1
428434 99428434 1001 86380 86390 1
428040 99428040 1001 86380 86390 1
428048 99428048 1001 86380 86390 1
427930 99427930 1001 86380 86390 1
427712 99427712 1001 86380 86390 1
427567 99427567 1001 86380 86390 1
427618 99427618 1001 86380 86390 1
428956 99428956 1001 86380 86390 1
429012 99429012 1001 86380 86390 1
430097 99430097 1001 86380 86390 1
430146 99430146 1001 86380 86390 1
430197 99430197 1001 86380 86390 1
430345 99430345 1001 86380 86390 1
430010 99430010 1001 86380 86390 1
429903 99429903 1001 86380 86390 1
429781 99429781 1001 86380 86390 1
429699 99429699 1001 86380 86390 1
429923 99429923 1001 86380 86390 1
429320 99429320 1001 86380 86390 1
429232 99429232 1001 86380 86390 1
429234 99429234 1001 86380 86390 1
429456 99429456 1001 86380 86390 1
429538 99429538 1001 86380 86390 1
431791 99431791 1001 86380 86390 1
431860 99431860 1001 86380 86390 1
431718 99431718 1001 86380 86390 1
431949 99431949 1001 86380 86390 1
431688 99431688 1001 86380 86390 1
431311 99431311 1001 86380 86390 1
431641 99431641 1001 86380 86390 1
431369 99431369 1001 86380 86390 1
431577 99431577 1001 86380 86390 1
430882 99430882 1001 86380 86390 1
432084 99432084 1001 86380 86390 1
432457 99432457 1001 86380 86390 1
432130 99432130 1001 86380 86390 1
433643 99433643 1001 86380 86390 1
433690 99433690 1001 86380 86390 1
433145 99433145 1001 86380 86390 1
432977 99432977 1001 86380 86390 1
432608 99432608 1001 86380 86390 1
432702 99432702 1001 86380 86390 1
432714 99432714 1001 86380 86390 1
432843 99432843 1001 86380 86390 1
433968 99433968 1001 86380 86390 1
433898 99433898 1001 86380 86390 1
435054 99435054 1001 86380 86390 1
435217 99435217 1001 86380 86390 1
435434 99435434 1001 86380 86390 1
435105 99435105 1001 86380 86390 1
435178 99435178 1001 86380 86390 1
435337 99435337 1001 86380 86390 1
434825 99434825 1001 86380 86390 1
434671 99434671 1001 86380 86390 1
434652 99434652 1001 86380 86390 1
434700 99434700 1001 86380 86390 1
434581 99434581 1001 86380 86390 1
434531 99434531 1001 86380 86390 1
435600 99435600 1001 86380 86390 1
435852 99435852 1001 86380 86390 1
436790 99436790 1001 86380 86390 1
437122 99437122 1001 86380 86390 1
436368 99436368 1001 86380 86390 1
436288 99436288 1001 86380 86390 1
300101 99300101 1001 86380 86390 1
300026 99300026 1001 86380 86390 1
300078 99300078 1001 86380 86390 1
437311 99437311 1001 86380 86390 1
300643 99300643 1001 86380 86390 1
300320 99300320 1001 86380 86390 1
300333 99300333 1001 86380 86390 1
300373 99300373 1001 86380 86390 1
300213 99300213 1001 86380 86390 1
300272 99300272 1001 86380 86390 1
300783 99300783 1001 86380 86390 1
300903 99300903 1001 86380 86390 1
300801 99300801 1001 86380 86390 1
301370 99301370 1001 86380 86390 1
301246 99301246 1001 86380 86390 1
301252 99301252 1001 86380 86390 1
300987 99300987 1001 86380 86390 1
301106 99301106 1001 86380 86390 1
301618 99301618 1001 86380 86390 1
301556 99301556 1001 86380 86390 1
301561 99301561 1001 86380 86390 1
302304 99302304 1001 86380 86390 1
302232 99302232 1001 86380 86390 1
302315 99302315 1001 86380 86390 1
302154 99302154 1001 86380 86390 1
302119 99302119 1001 86380 86390 1
301855 99301855 1001 86380 86390 1
301868 99301868 1001 86380 86390 1
301884 99301884 1001 86380 86390 1
301861 99301861 1001 86380 86390 1
302477 99302477 1001 86380 86390 1
302466 99302466 1001 86380 86390 1
303041 99303041 1001 86380 86390 1
303068 99303068 1001 86380 86390 1
303030 99303030 1001 86380 86390 1
303098 99303098 1001 86380 86390 1
303139 99303139 1001 86380 86390 1
302881 99302881 1001 86380 86390 1
302770 99302770 1001 86380 86390 1
302787 99302787 1001 86380 86390 1
303361 99303361 1001 86380 86390 1
303271 99303271 1001 86380 86390 1
303276 99303276 1001 86380 86390 1
303318 99303318 1001 86380 86390 1
303359 99303359 1001 86380 86390 1
303975 99303975 1001 86380 86390 1
303834 99303834 1001 86380 86390 1
303838 99303838 1001 86380 86390 1
303956 99303956 1001 86380 86390 1
303741 99303741 1001 86380 86390 1
303414 99303414 1001 86380 86390 1
303417 99303417 1001 86380 86390 1
303550 99303550 1001 86380 86390 1
303589 99303589 1001 86380 86390 1
303567 99303567 1001 86380 86390 1
304229 99304229 1001 86380 86390 1
304143 99304143 1001 86380 86390 1
304092 99304092 1001 86380 86390 1
304851 99304851 1001 86380 86390 1
304490 99304490 1001 86380 86390 1
304620 99304620 1001 86380 86390 1
304572 99304572 1001 86380 86390 1
304600 99304600 1001 86380 86390 1
304360 99304360 1001 86380 86390 1
304283 99304283 1001 86380 86390 1
304311 99304311 1001 86380 86390 1
304390 99304390 1001 86380 86390 1
304922 99304922 1001 86380 86390 1
305531 99305531 1001 86380 86390 1
305613 99305613 1001 86380 86390 1
305620 99305620 1001 86380 86390 1
305556 99305556 1001 86380 86390 1
305299 99305299 1001 86380 86390 1
305355 99305355 1001 86380 86390 1
305293 99305293 1001 86380 86390 1
305462 99305462 1001 86380 86390 1
305450 99305450 1001 86380 86390 1
305074 99305074 1001 86380 86390 1
305140 99305140 1001 86380 86390 1
500027 99500027 1001 86380 86390 1
500170 99500170 1001 86380 86390 1
500647 99500647 1001 86380 86390 1
500726 99500726 1001 86380 86390 1
500688 99500688 1001 86380 86390 1
500767 99500767 1001 86380 86390 1
500613 99500613 1001 86380 86390 1
500768 99500768 1001 86380 86390 1
500668 99500668 1001 86380 86390 1
500656 99500656 1001 86380 86390 1
500569 99500569 1001 86380 86390 1
500434 99500434 1001 86380 86390 1
500425 99500425 1001 86380 86390 1
500221 99500221 1001 86380 86390 1
500235 99500235 1001 86380 86390 1
500249 99500249 1001 86380 86390 1
500341 99500341 1001 86380 86390 1
500346 99500346 1001 86380 86390 1
500893 99500893 1001 86380 86390 1
500906 99500906 1001 86380 86390 1
500959 99500959 1001 86380 86390 1
501438 99501438 1001 86380 86390 1
501567 99501567 1001 86380 86390 1
501633 99501633 1001 86380 86390 1
501254 99501254 1001 86380 86390 1
501410 99501410 1001 86380 86390 1
501359 99501359 1001 86380 86390 1
501269 99501269 1001 86380 86390 1
501426 99501426 1001 86380 86390 1
501326 99501326 1001 86380 86390 1
501290 99501290 1001 86380 86390 1
501330 99501330 1001 86380 86390 1
501239 99501239 1001 86380 86390 1
501213 99501213 1001 86380 86390 1
501021 99501021 1001 86380 86390 1
501146 99501146 1001 86380 86390 1
501779 99501779 1001 86380 86390 1
501795 99501795 1001 86380 86390 1
501783 99501783 1001 86380 86390 1
501656 99501656 1001 86380 86390 1
501749 99501749 1001 86380 86390 1
502274 99502274 1001 86380 86390 1
502267 99502267 1001 86380 86390 1
502396 99502396 1001 86380 86390 1
502122 99502122 1001 86380 86390 1
502110 99502110 1001 86380 86390 1
502058 99502058 1001 86380 86390 1
502230 99502230 1001 86380 86390 1
502182 99502182 1001 86380 86390 1
501886 99501886 1001 86380 86390 1
501929 99501929 1001 86380 86390 1
501891 99501891 1001 86380 86390 1
502023 99502023 1001 86380 86390 1
502036 99502036 1001 86380 86390 1
502595 99502595 1001 86380 86390 1
502566 99502566 1001 86380 86390 1
503215 99503215 1001 86380 86390 1
503102 99503102 1001 86380 86390 1
503234 99503234 1001 86380 86390 1
503253 99503253 1001 86380 86390 1
502972 99502972 1001 86380 86390 1
503020 99503020 1001 86380 86390 1
503073 99503073 1001 86380 86390 1
502690 99502690 1001 86380 86390 1
502691 99502691 1001 86380 86390 1
502874 99502874 1001 86380 86390 1
503384 99503384 1001 86380 86390 1
503309 99503309 1001 86380 86390 1
503389 99503389 1001 86380 86390 1
503938 99503938 1001 86380 86390 1
503733 99503733 1001 86380 86390 1
503849 99503849 1001 86380 86390 1
503864 99503864 1001 86380 86390 1
503898 99503898 1001 86380 86390 1
503555 99503555 1001 86380 86390 1
503547 99503547 1001 86380 86390 1
503574 99503574 1001 86380 86390 1
504265 99504265 1001 86380 86390 1
504214 99504214 1001 86380 86390 1
504140 99504140 1001 86380 86390 1
504767 99504767 1001 86380 86390 1
504942 99504942 1001 86380 86390 1
504635 99504635 1001 86380 86390 1
504533 99504533 1001 86380 86390 1
504671 99504671 1001 86380 86390 1
504429 99504429 1001 86380 86390 1
504523 99504523 1001 86380 86390 1
505123 99505123 1001 86380 86390 1
504996 99504996 1001 86380 86390 1
505076 99505076 1001 86380 86390 1
504966 99504966 1001 86380 86390 1
505644 99505644 1001 86380 86390 1
505702 99505702 1001 86380 86390 1
505501 99505501 1001 86380 86390 1
505517 99505517 1001 86380 86390 1
505430 99505430 1001 86380 86390 1
505551 99505551 1001 86380 86390 1
505223 99505223 1001 86380 86390 1
505291 99505291 1001 86380 86390 1
505343 99505343 1001 86380 86390 1
505811 99505811 1001 86380 86390 1
505967 99505967 1001 86380 86390 1
505972 99505972 1001 86380 86390 1
506443 99506443 1001 86380 86390 1
506410 99506410 1001 86380 86390 1
506236 99506236 1001 86380 86390 1
506255 99506255 1001 86380 86390 1
506362 99506362 1001 86380 86390 1
506041 99506041 1001 86380 86390 1
506086 99506086 1001 86380 86390 1
506700 99506700 1001 86380 86390 1
506597 99506597 1001 86380 86390 1
506598 99506598 1001 86380 86390 1
506771 99506771 1001 86380 86390 1
506735 99506735 1001 86380 86390 1
507154 99507154 1001 86380 86390 1
507194 99507194 1001 86380 86390 1
506905 99506905 1001 86380 86390 1
506962 99506962 1001 86380 86390 1
507500 99507500 1001 86380 86390 1
507592 99507592 1001 86380 86390 1
507451 99507451 1001 86380 86390 1
507543 99507543 1001 86380 86390 1
508094 99508094 1001 86380 86390 1
508147 99508147 1001 86380 86390 1
508096 99508096 1001 86380 86390 1
508049 99508049 1001 86380 86390 1
507993 99507993 1001 86380 86390 1
507969 99507969 1001 86380 86390 1
507900 99507900 1001 86380 86390 1
507665 99507665 1001 86380 86390 1
508300 99508300 1001 86380 86390 1
509028 99509028 1001 86380 86390 1
509070 99509070 1001 86380 86390 1
508676 99508676 1001 86380 86390 1
508756 99508756 1001 86380 86390 1
508666 99508666 1001 86380 86390 1
508724 99508724 1001 86380 86390 1
508598 99508598 1001 86380 86390 1
508562 99508562 1001 86380 86390 1
508575 99508575 1001 86380 86390 1
508608 99508608 1001 86380 86390 1
509280 99509280 1001 86380 86390 1
509155 99509155 1001 86380 86390 1
509147 99509147 1001 86380 86390 1
509174 99509174 1001 86380 86390 1
509187 99509187 1001 86380 86390 1
509900 99509900 1001 86380 86390 1
509776 99509776 1001 86380 86390 1
509716 99509716 1001 86380 86390 1
509511 99509511 1001 86380 86390 1
509589 99509589 1001 86380 86390 1
509616 99509616 1001 86380 86390 1
509617 99509617 1001 86380 86390 1
509630 99509630 1001 86380 86390 1
509286 99509286 1001 86380 86390 1
509299 99509299 1001 86380 86390 1
509291 99509291 1001 86380 86390 1
510027 99510027 1001 86380 86390 1
510060 99510060 1001 86380 86390 1
509917 99509917 1001 86380 86390 1
509944 99509944 1001 86380 86390 1
510035 99510035 1001 86380 86390 1
509947 99509947 1001 86380 86390 1
510014 99510014 1001 86380 86390 1
510568 99510568 1001 86380 86390 1
510633 99510633 1001 86380 86390 1
510672 99510672 1001 86380 86390 1
510635 99510635 1001 86380 86390 1
510558 99510558 1001 86380 86390 1
510380 99510380 1001 86380 86390 1
510509 99510509 1001 86380 86390 1
510473 99510473 1001 86380 86390 1
510317 99510317 1001 86380 86390 1
510324 99510324 1001 86380 86390 1
510263 99510263 1001 86380 86390 1
510743 99510743 1001 86380 86390 1
511401 99511401 1001 86380 86390 1
511479 99511479 1001 86380 86390 1
511529 99511529 1001 86380 86390 1
511484 99511484 1001 86380 86390 1
511368 99511368 1001 86380 86390 1
511513 99511513 1001 86380 86390 1
511297 99511297 1001 86380 86390 1
511255 99511255 1001 86380 86390 1
511191 99511191 1001 86380 86390 1
511025 99511025 1001 86380 86390 1
511092 99511092 1001 86380 86390 1
511124 99511124 1001 86380 86390 1
511022 99511022 1001 86380 86390 1
511581 99511581 1001 86380 86390 1
511562 99511562 1001 86380 86390 1
512201 99512201 1001 86380 86390 1
512008 99512008 1001 86380 86390 1
512112 99512112 1001 86380 86390 1
512079 99512079 1001 86380 86390 1
512041 99512041 1001 86380 86390 1
511977 99511977 1001 86380 86390 1
511933 99511933 1001 86380 86390 1
511794 99511794 1001 86380 86390 1
511949 99511949 1001 86380 86390 1
512561 99512561 1001 86380 86390 1
512472 99512472 1001 86380 86390 1
512396 99512396 1001 86380 86390 1
512504 99512504 1001 86380 86390 1
513198 99513198 1001 86380 86390 1
512891 99512891 1001 86380 86390 1
512636 99512636 1001 86380 86390 1
512597 99512597 1001 86380 86390 1
512613 99512613 1001 86380 86390 1
512691 99512691 1001 86380 86390 1
512680 99512680 1001 86380 86390 1
512788 99512788 1001 86380 86390 1
513256 99513256 1001 86380 86390 1
513361 99513361 1001 86380 86390 1
513314 99513314 1001 86380 86390 1
513366 99513366 1001 86380 86390 1
513277 99513277 1001 86380 86390 1
513318 99513318 1001 86380 86390 1
513890 99513890 1001 86380 86390 1
513903 99513903 1001 86380 86390 1
513879 99513879 1001 86380 86390 1
513833 99513833 1001 86380 86390 1
513950 99513950 1001 86380 86390 1
513715 99513715 1001 86380 86390 1
513744 99513744 1001 86380 86390 1
513592 99513592 1001 86380 86390 1
513535 99513535 1001 86380 86390 1
513577 99513577 1001 86380 86390 1
513474 99513474 1001 86380 86390 1
514211 99514211 1001 86380 86390 1
514175 99514175 1001 86380 86390 1
514601 99514601 1001 86380 86390 1
514540 99514540 1001 86380 86390 1
514391 99514391 1001 86380 86390 1
514999 99514999 1001 86380 86390 1
514899 99514899 1001 86380 86390 1
514952 99514952 1001 86380 86390 1
514995 99514995 1001 86380 86390 1
515594 99515594 1001 86380 86390 1
515533 99515533 1001 86380 86390 1
515483 99515483 1001 86380 86390 1
515526 99515526 1001 86380 86390 1
515578 99515578 1001 86380 86390 1
515274 99515274 1001 86380 86390 1
515445 99515445 1001 86380 86390 1
515220 99515220 1001 86380 86390 1
515104 99515104 1001 86380 86390 1
515824 99515824 1001 86380 86390 1
515729 99515729 1001 86380 86390 1
516510 99516510 1001 86380 86390 1
516358 99516358 1001 86380 86390 1
516334 99516334 1001 86380 86390 1
516213 99516213 1001 86380 86390 1
516009 99516009 1001 86380 86390 1
516587 99516587 1001 86380 86390 1
516669 99516669 1001 86380 86390 1
516582 99516582 1001 86380 86390 1
517004 99517004 1001 86380 86390 1
517128 99517128 1001 86380 86390 1
516885 99516885 1001 86380 86390 1
516838 99516838 1001 86380 86390 1
517132 99517132 1001 86380 86390 1
517485 99517485 1001 86380 86390 1
517473 99517473 1001 86380 86390 1
518098 99518098 1001 86380 86390 1
518021 99518021 1001 86380 86390 1
518037 99518037 1001 86380 86390 1
518104 99518104 1001 86380 86390 1
517905 99517905 1001 86380 86390 1
517914 99517914 1001 86380 86390 1
517852 99517852 1001 86380 86390 1
517596 99517596 1001 86380 86390 1
517728 99517728 1001 86380 86390 1
517599 99517599 1001 86380 86390 1
517618 99517618 1001 86380 86390 1
518284 99518284 1001 86380 86390 1
518235 99518235 1001 86380 86390 1
518847 99518847 1001 86380 86390 1
518863 99518863 1001 86380 86390 1
518881 99518881 1001 86380 86390 1
518715 99518715 1001 86380 86390 1
518387 99518387 1001 86380 86390 1
518440 99518440 1001 86380 86390 1
518559 99518559 1001 86380 86390 1
519024 99519024 1001 86380 86390 1
519141 99519141 1001 86380 86390 1
519159 99519159 1001 86380 86390 1
518992 99518992 1001 86380 86390 1
518995 99518995 1001 86380 86390 1
519813 99519813 1001 86380 86390 1
519649 99519649 1001 86380 86390 1
519790 99519790 1001 86380 86390 1
519792 99519792 1001 86380 86390 1
519684 99519684 1001 86380 86390 1
519431 99519431 1001 86380 86390 1
519593 99519593 1001 86380 86390 1
519246 99519246 1001 86380 86390 1
519340 99519340 1001 86380 86390 1
519244 99519244 1001 86380 86390 1
519824 99519824 1001 86380 86390 1
519828 99519828 1001 86380 86390 1
520526 99520526 1001 86380 86390 1
520503 99520503 1001 86380 86390 1
520358 99520358 1001 86380 86390 1
520366 99520366 1001 86380 86390 1
520431 99520431 1001 86380 86390 1
520355 99520355 1001 86380 86390 1
520265 99520265 1001 86380 86390 1
520113 99520113 1001 86380 86390 1
520025 99520025 1001 86380 86390 1
520780 99520780 1001 86380 86390 1
520704 99520704 1001 86380 86390 1
520807 99520807 1001 86380 86390 1
520695 99520695 1001 86380 86390 1
520787 99520787 1001 86380 86390 1
520701 99520701 1001 86380 86390 1
521343 99521343 1001 86380 86390 1
521444 99521444 1001 86380 86390 1
521107 99521107 1001 86380 86390 1
521146 99521146 1001 86380 86390 1
521225 99521225 1001 86380 86390 1
521226 99521226 1001 86380 86390 1
521253 99521253 1001 86380 86390 1
521103 99521103 1001 86380 86390 1
520913 99520913 1001 86380 86390 1
520992 99520992 1001 86380 86390 1
521020 99521020 1001 86380 86390 1
520982 99520982 1001 86380 86390 1
521047 99521047 1001 86380 86390 1
521594 99521594 1001 86380 86390 1
521557 99521557 1001 86380 86390 1
521648 99521648 1001 86380 86390 1
521481 99521481 1001 86380 86390 1
521483 99521483 1001 86380 86390 1
521643 99521643 1001 86380 86390 1
522109 99522109 1001 86380 86390 1
522187 99522187 1001 86380 86390 1
522188 99522188 1001 86380 86390 1
521908 99521908 1001 86380 86390 1
521705 99521705 1001 86380 86390 1
522320 99522320 1001 86380 86390 1
522414 99522414 1001 86380 86390 1
522938 99522938 1001 86380 86390 1
523029 99523029 1001 86380 86390 1
522942 99522942 1001 86380 86390 1
522672 99522672 1001 86380 86390 1
523287 99523287 1001 86380 86390 1
523309 99523309 1001 86380 86390 1
523914 99523914 1001 86380 86390 1
523606 99523606 1001 86380 86390 1
523619 99523619 1001 86380 86390 1
523738 99523738 1001 86380 86390 1
523469 99523469 1001 86380 86390 1
523497 99523497 1001 86380 86390 1
523381 99523381 1001 86380 86390 1
524075 99524075 1001 86380 86390 1
524076 99524076 1001 86380 86390 1
524644 99524644 1001 86380 86390 1
524701 99524701 1001 86380 86390 1
524527 99524527 1001 86380 86390 1
524164 99524164 1001 86380 86390 1
524231 99524231 1001 86380 86390 1
524234 99524234 1001 86380 86390 1
524339 99524339 1001 86380 86390 1
524263 99524263 1001 86380 86390 1
524317 99524317 1001 86380 86390 1
524824 99524824 1001 86380 86390 1
524878 99524878 1001 86380 86390 1
524805 99524805 1001 86380 86390 1
525495 99525495 1001 86380 86390 1
525574 99525574 1001 86380 86390 1
525414 99525414 1001 86380 86390 1
525493 99525493 1001 86380 86390 1
525328 99525328 1001 86380 86390 1
525264 99525264 1001 86380 86390 1
525258 99525258 1001 86380 86390 1
525220 99525220 1001 86380 86390 1
525171 99525171 1001 86380 86390 1
525124 99525124 1001 86380 86390 1
525126 99525126 1001 86380 86390 1
525763 99525763 1001 86380 86390 1
526016 99526016 1001 86380 86390 1
526086 99526086 1001 86380 86390 1
525894 99525894 1001 86380 86390 1
525990 99525990 1001 86380 86390 1
525812 99525812 1001 86380 86390 1
526580 99526580 1001 86380 86390 1
526517 99526517 1001 86380 86390 1
526621 99526621 1001 86380 86390 1
526454 99526454 1001 86380 86390 1
527212 99527212 1001 86380 86390 1
527231 99527231 1001 86380 86390 1
527170 99527170 1001 86380 86390 1
527244 99527244 1001 86380 86390 1
526953 99526953 1001 86380 86390 1
527031 99527031 1001 86380 86390 1
527020 99527020 1001 86380 86390 1
527023 99527023 1001 86380 86390 1
526973 99526973 1001 86380 86390 1
526939 99526939 1001 86380 86390 1
526733 99526733 1001 86380 86390 1
526699 99526699 1001 86380 86390 1
526778 99526778 1001 86380 86390 1
526791 99526791 1001 86380 86390 1
526767 99526767 1001 86380 86390 1
527262 99527262 1001 86380 86390 1
527379 99527379 1001 86380 86390 1
527263 99527263 1001 86380 86390 1
527381 99527381 1001 86380 86390 1
527281 99527281 1001 86380 86390 1
527988 99527988 1001 86380 86390 1
527899 99527899 1001 86380 86390 1
527894 99527894 1001 86380 86390 1
527767 99527767 1001 86380 86390 1
527704 99527704 1001 86380 86390 1
527667 99527667 1001 86380 86390 1
527708 99527708 1001 86380 86390 1
527469 99527469 1001 86380 86390 1
527627 99527627 1001 86380 86390 1
527563 99527563 1001 86380 86390 1
527503 99527503 1001 86380 86390 1
528228 99528228 1001 86380 86390 1
528241 99528241 1001 86380 86390 1
528206 99528206 1001 86380 86390 1
528181 99528181 1001 86380 86390 1
528092 99528092 1001 86380 86390 1
528225 99528225 1001 86380 86390 1
528253 99528253 1001 86380 86390 1
528892 99528892 1001 86380 86390 1
528658 99528658 1001 86380 86390 1
528568 99528568 1001 86380 86390 1
528609 99528609 1001 86380 86390 1
528674 99528674 1001 86380 86390 1
528398 99528398 1001 86380 86390 1
528415 99528415 1001 86380 86390 1
528431 99528431 1001 86380 86390 1
528939 99528939 1001 86380 86390 1
529046 99529046 1001 86380 86390 1
529613 99529613 1001 86380 86390 1
529639 99529639 1001 86380 86390 1
529538 99529538 1001 86380 86390 1
529570 99529570 1001 86380 86390 1
529511 99529511 1001 86380 86390 1
529324 99529324 1001 86380 86390 1
529379 99529379 1001 86380 86390 1
529870 99529870 1001 86380 86390 1
529864 99529864 1001 86380 86390 1
530425 99530425 1001 86380 86390 1
530404 99530404 1001 86380 86390 1
530219 99530219 1001 86380 86390 1
530322 99530322 1001 86380 86390 1
530220 99530220 1001 86380 86390 1
530327 99530327 1001 86380 86390 1
530315 99530315 1001 86380 86390 1
530130 99530130 1001 86380 86390 1
530080 99530080 1001 86380 86390 1
529953 99529953 1001 86380 86390 1
530135 99530135 1001 86380 86390 1
530700 99530700 1001 86380 86390 1
530691 99530691 1001 86380 86390 1
531291 99531291 1001 86380 86390 1
531227 99531227 1001 86380 86390 1
530969 99530969 1001 86380 86390 1
531060 99531060 1001 86380 86390 1
531121 99531121 1001 86380 86390 1
530901 99530901 1001 86380 86390 1
530762 99530762 1001 86380 86390 1
530803 99530803 1001 86380 86390 1
530896 99530896 1001 86380 86390 1
530936 99530936 1001 86380 86390 1
531407 99531407 1001 86380 86390 1
531435 99531435 1001 86380 86390 1
532190 99532190 1001 86380 86390 1
531978 99531978 1001 86380 86390 1
531800 99531800 1001 86380 86390 1
531706 99531706 1001 86380 86390 1
532284 99532284 1001 86380 86390 1
532892 99532892 1001 86380 86390 1
533016 99533016 1001 86380 86390 1
532900 99532900 1001 86380 86390 1
532710 99532710 1001 86380 86390 1
532666 99532666 1001 86380 86390 1
532692 99532692 1001 86380 86390 1
532518 99532518 1001 86380 86390 1
532457 99532457 1001 86380 86390 1
533045 99533045 1001 86380 86390 1
533693 99533693 1001 86380 86390 1
533700 99533700 1001 86380 86390 1
533549 99533549 1001 86380 86390 1
533562 99533562 1001 86380 86390 1
533486 99533486 1001 86380 86390 1
533532 99533532 1001 86380 86390 1
533457 99533457 1001 86380 86390 1
533282 99533282 1001 86380 86390 1
533347 99533347 1001 86380 86390 1
534592 99534592 1001 86380 86390 1
534297 99534297 1001 86380 86390 1
534208 99534208 1001 86380 86390 1
534211 99534211 1001 86380 86390 1
534149 99534149 1001 86380 86390 1
534253 99534253 1001 86380 86390 1
534124 99534124 1001 86380 86390 1
534721 99534721 1001 86380 86390 1
534851 99534851 1001 86380 86390 1
534723 99534723 1001 86380 86390 1
535488 99535488 1001 86380 86390 1
535338 99535338 1001 86380 86390 1
535314 99535314 1001 86380 86390 1
535245 99535245 1001 86380 86390 1
535211 99535211 1001 86380 86390 1
535174 99535174 1001 86380 86390 1
535007 99535007 1001 86380 86390 1
535021 99535021 1001 86380 86390 1
534907 99534907 1001 86380 86390 1
534953 99534953 1001 86380 86390 1
535665 99535665 1001 86380 86390 1
535627 99535627 1001 86380 86390 1
535616 99535616 1001 86380 86390 1
535700 99535700 1001 86380 86390 1
536174 99536174 1001 86380 86390 1
535939 99535939 1001 86380 86390 1
535995 99535995 1001 86380 86390 1
536052 99536052 1001 86380 86390 1
535886 99535886 1001 86380 86390 1
535861 99535861 1001 86380 86390 1
535773 99535773 1001 86380 86390 1
535922 99535922 1001 86380 86390 1
536478 99536478 1001 86380 86390 1
536401 99536401 1001 86380 86390 1
536531 99536531 1001 86380 86390 1
536456 99536456 1001 86380 86390 1
536405 99536405 1001 86380 86390 1
536446 99536446 1001 86380 86390 1
536970 99536970 1001 86380 86390 1
537075 99537075 1001 86380 86390 1
536577 99536577 1001 86380 86390 1
536630 99536630 1001 86380 86390 1
536657 99536657 1001 86380 86390 1
537306 99537306 1001 86380 86390 1
537164 99537164 1001 86380 86390 1
537322 99537322 1001 86380 86390 1
537323 99537323 1001 86380 86390 1
537233 99537233 1001 86380 86390 1
537826 99537826 1001 86380 86390 1
537970 99537970 1001 86380 86390 1
537911 99537911 1001 86380 86390 1
537712 99537712 1001 86380 86390 1
537391 99537391 1001 86380 86390 1
538062 99538062 1001 86380 86390 1
538014 99538014 1001 86380 86390 1
538040 99538040 1001 86380 86390 1
538194 99538194 1001 86380 86390 1
538636 99538636 1001 86380 86390 1
538720 99538720 1001 86380 86390 1
538519 99538519 1001 86380 86390 1
538547 99538547 1001 86380 86390 1
538523 99538523 1001 86380 86390 1
538549 99538549 1001 86380 86390 1
538197 99538197 1001 86380 86390 1
538252 99538252 1001 86380 86390 1
538268 99538268 1001 86380 86390 1
539007 99539007 1001 86380 86390 1
538848 99538848 1001 86380 86390 1
539467 99539467 1001 86380 86390 1
539576 99539576 1001 86380 86390 1
539307 99539307 1001 86380 86390 1
539423 99539423 1001 86380 86390 1
539350 99539350 1001 86380 86390 1
539235 99539235 1001 86380 86390 1
539239 99539239 1001 86380 86390 1
539266 99539266 1001 86380 86390 1
539138 99539138 1001 86380 86390 1
539151 99539151 1001 86380 86390 1
539044 99539044 1001 86380 86390 1
539664 99539664 1001 86380 86390 1
539668 99539668 1001 86380 86390 1
539644 99539644 1001 86380 86390 1
539709 99539709 1001 86380 86390 1
539659 99539659 1001 86380 86390 1
539674 99539674 1001 86380 86390 1
540466 99540466 1001 86380 86390 1
540440 99540440 1001 86380 86390 1
540338 99540338 1001 86380 86390 1
540151 99540151 1001 86380 86390 1
540139 99540139 1001 86380 86390 1
540256 99540256 1001 86380 86390 1
540181 99540181 1001 86380 86390 1
540091 99540091 1001 86380 86390 1
540235 99540235 1001 86380 86390 1
539924 99539924 1001 86380 86390 1
539856 99539856 1001 86380 86390 1
540026 99540026 1001 86380 86390 1
540557 99540557 1001 86380 86390 1
540670 99540670 1001 86380 86390 1
541162 99541162 1001 86380 86390 1
540958 99540958 1001 86380 86390 1
540921 99540921 1001 86380 86390 1
541039 99541039 1001 86380 86390 1
540892 99540892 1001 86380 86390 1
540806 99540806 1001 86380 86390 1
541370 99541370 1001 86380 86390 1
541495 99541495 1001 86380 86390 1
542071 99542071 1001 86380 86390 1
541998 99541998 1001 86380 86390 1
541732 99541732 1001 86380 86390 1
541797 99541797 1001 86380 86390 1
541849 99541849 1001 86380 86390 1
541724 99541724 1001 86380 86390 1
541881 99541881 1001 86380 86390 1
541728 99541728 1001 86380 86390 1
541620 99541620 1001 86380 86390 1
541558 99541558 1001 86380 86390 1
541665 99541665 1001 86380 86390 1
542209 99542209 1001 86380 86390 1
542173 99542173 1001 86380 86390 1
542186 99542186 1001 86380 86390 1
542760 99542760 1001 86380 86390 1
542866 99542866 1001 86380 86390 1
542842 99542842 1001 86380 86390 1
542649 99542649 1001 86380 86390 1
542663 99542663 1001 86380 86390 1
542579 99542579 1001 86380 86390 1
542584 99542584 1001 86380 86390 1
542468 99542468 1001 86380 86390 1
542392 99542392 1001 86380 86390 1
542471 99542471 1001 86380 86390 1
542407 99542407 1001 86380 86390 1
542511 99542511 1001 86380 86390 1
542499 99542499 1001 86380 86390 1
542515 99542515 1001 86380 86390 1
542518 99542518 1001 86380 86390 1
543088 99543088 1001 86380 86390 1
543078 99543078 1001 86380 86390 1
543118 99543118 1001 86380 86390 1
543122 99543122 1001 86380 86390 1
543685 99543685 1001 86380 86390 1
543753 99543753 1001 86380 86390 1
543667 99543667 1001 86380 86390 1
543545 99543545 1001 86380 86390 1
543546 99543546 1001 86380 86390 1
543281 99543281 1001 86380 86390 1
543217 99543217 1001 86380 86390 1
543200 99543200 1001 86380 86390 1
543304 99543304 1001 86380 86390 1
543318 99543318 1001 86380 86390 1
543925 99543925 1001 86380 86390 1
543787 99543787 1001 86380 86390 1
543879 99543879 1001 86380 86390 1
543790 99543790 1001 86380 86390 1
544563 99544563 1001 86380 86390 1
544449 99544449 1001 86380 86390 1
544462 99544462 1001 86380 86390 1
544400 99544400 1001 86380 86390 1
544465 99544465 1001 86380 86390 1
544428 99544428 1001 86380 86390 1
544305 99544305 1001 86380 86390 1
544345 99544345 1001 86380 86390 1
544372 99544372 1001 86380 86390 1
544005 99544005 1001 86380 86390 1
544041 99544041 1001 86380 86390 1
544622 99544622 1001 86380 86390 1
544735 99544735 1001 86380 86390 1
544606 99544606 1001 86380 86390 1
407146 630 1001 75840 78417 1
542935 606 1002 58383 69728 1
542953 689 1002 49420 59565 1
400022 99400022 1001 86380 86390 1
400009 99400009 1001 86380 86390 1
400040 99400040 1001 86380 86390 1
400453 99400453 1001 86380 86390 1
400461 99400461 1001 86380 86390 1
401013 99401013 1001 86380 86390 1
401154 99401154 1001 86380 86390 1
401547 99401547 1001 86380 86390 1
401663 99401663 1001 86380 86390 1
401892 99401892 1001 86380 86390 1
402007 99402007 1001 86380 86390 1
402376 99402376 1001 86380 86390 1
402470 99402470 1001 86380 86390 1
402386 99402386 1001 86380 86390 1
402504 99402504 1001 86380 86390 1
402545 99402545 1001 86380 86390 1
402690 99402690 1001 86380 86390 1
402819 99402819 1001 86380 86390 1
403018 99403018 1001 86380 86390 1
403171 99403171 1001 86380 86390 1
403175 99403175 1001 86380 86390 1
403106 99403106 1001 86380 86390 1
403504 99403504 1001 86380 86390 1
403714 99403714 1001 86380 86390 1
403796 99403796 1001 86380 86390 1
403786 99403786 1001 86380 86390 1
404193 99404193 1001 86380 86390 1
404174 99404174 1001 86380 86390 1
404428 99404428 1001 86380 86390 1
404521 99404521 1001 86380 86390 1
404504 99404504 1001 86380 86390 1
404724 99404724 1001 86380 86390 1
404900 99404900 1001 86380 86390 1
404823 99404823 1001 86380 86390 1
405082 99405082 1001 86380 86390 1
405176 99405176 1001 86380 86390 1
405269 99405269 1001 86380 86390 1
405374 99405374 1001 86380 86390 1
406051 99406051 1001 86380 86390 1
405994 99405994 1001 86380 86390 1
406108 99406108 1001 86380 86390 1
406308 99406308 1001 86380 86390 1
406619 99406619 1001 86380 86390 1
406548 99406548 1001 86380 86390 1
406608 99406608 1001 86380 86390 1
407091 99407091 1001 86380 86390 1
407147 99407147 1001 86380 86390 1
407197 99407197 1001 86380 86390 1
407316 99407316 1001 86380 86390 1
407479 99407479 1001 86380 86390 1
407745 99407745 1001 86380 86390 1
407858 99407858 1001 86380 86390 1
407972 99407972 1001 86380 86390 1
408105 99408105 1001 86380 86390 1
408145 99408145 1001 86380 86390 1
408447 99408447 1001 86380 86390 1
408421 99408421 1001 86380 86390 1
408438 99408438 1001 86380 86390 1
408627 99408627 1001 86380 86390 1
408651 99408651 1001 86380 86390 1
408914 99408914 1001 86380 86390 1
409046 99409046 1001 86380 86390 1
409049 99409049 1001 86380 86390 1
409039 99409039 1001 86380 86390 1
409077 99409077 1001 86380 86390 1
409195 99409195 1001 86380 86390 1
409422 99409422 1001 86380 86390 1
409505 99409505 1001 86380 86390 1
409558 99409558 1001 86380 86390 1
410187 99410187 1001 86380 86390 1
410474 99410474 1001 86380 86390 1
411078 99411078 1001 86380 86390 1
411027 99411027 1001 86380 86390 1
411059 99411059 1001 86380 86390 1
411036 99411036 1001 86380 86390 1
411102 99411102 1001 86380 86390 1
411217 99411217 1001 86380 86390 1
411334 99411334 1001 86380 86390 1
411476 99411476 1001 86380 86390 1
411581 99411581 1001 86380 86390 1
411592 99411592 1001 86380 86390 1
411529 99411529 1001 86380 86390 1
411697 99411697 1001 86380 86390 1
411704 99411704 1001 86380 86390 1
411889 99411889 1001 86380 86390 1
412206 99412206 1001 86380 86390 1
412293 99412293 1001 86380 86390 1
412453 99412453 1001 86380 86390 1
412462 99412462 1001 86380 86390 1
412412 99412412 1001 86380 86390 1
413638 99413638 1001 86380 86390 1
413587 99413587 1001 86380 86390 1
413081 99413081 1001 86380 86390 1
412588 99412588 1001 86380 86390 1
412702 99412702 1001 86380 86390 1
414038 99414038 1001 86380 86390 1
414043 99414043 1001 86380 86390 1
414025 99414025 1001 86380 86390 1
414057 99414057 1001 86380 86390 1
415056 99415056 1001 86380 86390 1
415075 99415075 1001 86380 86390 1
415116 99415116 1001 86380 86390 1
415275 99415275 1001 86380 86390 1
414943 99414943 1001 86380 86390 1
415020 99415020 1001 86380 86390 1
414736 99414736 1001 86380 86390 1
414843 99414843 1001 86380 86390 1
414748 99414748 1001 86380 86390 1
414272 99414272 1001 86380 86390 1
414455 99414455 1001 86380 86390 1
414155 99414155 1001 86380 86390 1
415623 99415623 1001 86380 86390 1
415583 99415583 1001 86380 86390 1
415492 99415492 1001 86380 86390 1
415438 99415438 1001 86380 86390 1
415494 99415494 1001 86380 86390 1
415360 99415360 1001 86380 86390 1
415694 99415694 1001 86380 86390 1
416993 99416993 1001 86380 86390 1
416888 99416888 1001 86380 86390 1
416725 99416725 1001 86380 86390 1
416369 99416369 1001 86380 86390 1
416033 99416033 1001 86380 86390 1
415874 99415874 1001 86380 86390 1
415899 99415899 1001 86380 86390 1
417259 99417259 1001 86380 86390 1
417317 99417317 1001 86380 86390 1
417063 99417063 1001 86380 86390 1
417278 99417278 1001 86380 86390 1
417423 99417423 1001 86380 86390 1
417602 99417602 1001 86380 86390 1
418595 99418595 1001 86380 86390 1
418459 99418459 1001 86380 86390 1
418436 99418436 1001 86380 86390 1
418657 99418657 1001 86380 86390 1
418711 99418711 1001 86380 86390 1
418618 99418618 1001 86380 86390 1
418248 99418248 1001 86380 86390 1
418274 99418274 1001 86380 86390 1
418078 99418078 1001 86380 86390 1
418107 99418107 1001 86380 86390 1
418423 99418423 1001 86380 86390 1
418302 99418302 1001 86380 86390 1
417962 99417962 1001 86380 86390 1
417926 99417926 1001 86380 86390 1
418012 99418012 1001 86380 86390 1
417868 99417868 1001 86380 86390 1
418845 99418845 1001 86380 86390 1
419112 99419112 1001 86380 86390 1
419008 99419008 1001 86380 86390 1
419087 99419087 1001 86380 86390 1
418997 99418997 1001 86380 86390 1
420401 99420401 1001 86380 86390 1
420004 99420004 1001 86380 86390 1
419418 99419418 1001 86380 86390 1
420698 99420698 1001 86380 86390 1
420554 99420554 1001 86380 86390 1
421826 99421826 1001 86380 86390 1
421880 99421880 1001 86380 86390 1
421702 99421702 1001 86380 86390 1
422100 99422100 1001 86380 86390 1
421615 99421615 1001 86380 86390 1
421298 99421298 1001 86380 86390 1
421389 99421389 1001 86380 86390 1
421005 99421005 1001 86380 86390 1
421010 99421010 1001 86380 86390 1
421062 99421062 1001 86380 86390 1
421140 99421140 1001 86380 86390 1
422437 99422437 1001 86380 86390 1
422200 99422200 1001 86380 86390 1
423403 99423403 1001 86380 86390 1
423673 99423673 1001 86380 86390 1
423605 99423605 1001 86380 86390 1
423694 99423694 1001 86380 86390 1
423703 99423703 1001 86380 86390 1
423350 99423350 1001 86380 86390 1
423524 99423524 1001 86380 86390 1
423481 99423481 1001 86380 86390 1
423458 99423458 1001 86380 86390 1
423001 99423001 1001 86380 86390 1
423190 99423190 1001 86380 86390 1
423273 99423273 1001 86380 86390 1
423176 99423176 1001 86380 86390 1
423104 99423104 1001 86380 86390 1
422941 99422941 1001 86380 86390 1
422751 99422751 1001 86380 86390 1
422534 99422534 1001 86380 86390 1
422838 99422838 1001 86380 86390 1
422615 99422615 1001 86380 86390 1
422741 99422741 1001 86380 86390 1
423825 99423825 1001 86380 86390 1
424021 99424021 1001 86380 86390 1
423877 99423877 1001 86380 86390 1
425271 99425271 1001 86380 86390 1
424763 99424763 1001 86380 86390 1
424437 99424437 1001 86380 86390 1
424195 99424195 1001 86380 86390 1
424256 99424256 1001 86380 86390 1
424558 99424558 1001 86380 86390 1
425533 99425533 1001 86380 86390 1
425536 99425536 1001 86380 86390 1
425670 99425670 1001 86380 86390 1
425577 99425577 1001 86380 86390 1
425600 99425600 1001 86380 86390 1
426923 99426923 1001 86380 86390 1
426902 99426902 1001 86380 86390 1
426705 99426705 1001 86380 86390 1
426903 99426903 1001 86380 86390 1
426781 99426781 1001 86380 86390 1
426394 99426394 1001 86380 86390 1
426425 99426425 1001 86380 86390 1
426335 99426335 1001 86380 86390 1
426388 99426388 1001 86380 86390 1
426250 99426250 1001 86380 86390 1
425975 99425975 1001 86380 86390 1
427341 99427341 1001 86380 86390 1
428662 99428662 1001 86380 86390 1
428229 99428229 1001 86380 86390 1
427980 99427980 1001 86380 86390 1
428053 99428053 1001 86380 86390 1
427869 99427869 1001 86380 86390 1
429156 99429156 1001 86380 86390 1
430170 99430170 1001 86380 86390 1
430142 99430142 1001 86380 86390 1
429804 99429804 1001 86380 86390 1
429660 99429660 1001 86380 86390 1
429671 99429671 1001 86380 86390 1
429602 99429602 1001 86380 86390 1
429872 99429872 1001 86380 86390 1
429390 99429390 1001 86380 86390 1
429224 99429224 1001 86380 86390 1
429274 99429274 1001 86380 86390 1
430403 99430403 1001 86380 86390 1
430556 99430556 1001 86380 86390 1
430390 99430390 1001 86380 86390 1
430733 99430733 1001 86380 86390 1
431981 99431981 1001 86380 86390 1
431588 99431588 1001 86380 86390 1
431443 99431443 1001 86380 86390 1
431270 99431270 1001 86380 86390 1
431007 99431007 1001 86380 86390 1
430824 99430824 1001 86380 86390 1
432330 99432330 1001 86380 86390 1
432312 99432312 1001 86380 86390 1
432373 99432373 1001 86380 86390 1
433349 99433349 1001 86380 86390 1
433622 99433622 1001 86380 86390 1
433419 99433419 1001 86380 86390 1
433404 99433404 1001 86380 86390 1
433548 99433548 1001 86380 86390 1
433124 99433124 1001 86380 86390 1
433067 99433067 1001 86380 86390 1
432580 99432580 1001 86380 86390 1
434013 99434013 1001 86380 86390 1
434079 99434079 1001 86380 86390 1
434109 99434109 1001 86380 86390 1
435136 99435136 1001 86380 86390 1
435009 99435009 1001 86380 86390 1
435044 99435044 1001 86380 86390 1
434668 99434668 1001 86380 86390 1
434182 99434182 1001 86380 86390 1
434358 99434358 1001 86380 86390 1
435592 99435592 1001 86380 86390 1
435478 99435478 1001 86380 86390 1
437093 99437093 1001 86380 86390 1
436172 99436172 1001 86380 86390 1
436230 99436230 1001 86380 86390 1
436336 99436336 1001 86380 86390 1
300081 99300081 1001 86380 86390 1
300033 99300033 1001 86380 86390 1
437308 99437308 1001 86380 86390 1
437179 99437179 1001 86380 86390 1
300619 99300619 1001 86380 86390 1
300714 99300714 1001 86380 86390 1
300609 99300609 1001 86380 86390 1
300347 99300347 1001 86380 86390 1
300324 99300324 1001 86380 86390 1
300392 99300392 1001 86380 86390 1
300238 99300238 1001 86380 86390 1
300288 99300288 1001 86380 86390 1
300874 99300874 1001 86380 86390 1
300811 99300811 1001 86380 86390 1
300850 99300850 1001 86380 86390 1
301428 99301428 1001 86380 86390 1
301407 99301407 1001 86380 86390 1
301477 99301477 1001 86380 86390 1
301196 99301196 1001 86380 86390 1
301148 99301148 1001 86380 86390 1
301330 99301330 1001 86380 86390 1
301214 99301214 1001 86380 86390 1
301149 99301149 1001 86380 86390 1
301268 99301268 1001 86380 86390 1
301219 99301219 1001 86380 86390 1
300990 99300990 1001 86380 86390 1
302352 99302352 1001 86380 86390 1
302021 99302021 1001 86380 86390 1
302138 99302138 1001 86380 86390 1
302061 99302061 1001 86380 86390 1
302054 99302054 1001 86380 86390 1
301799 99301799 1001 86380 86390 1
301931 99301931 1001 86380 86390 1
301776 99301776 1001 86380 86390 1
301804 99301804 1001 86380 86390 1
301935 99301935 1001 86380 86390 1
302406 99302406 1001 86380 86390 1
302582 99302582 1001 86380 86390 1
303168 99303168 1001 86380 86390 1
302849 99302849 1001 86380 86390 1
302891 99302891 1001 86380 86390 1
302844 99302844 1001 86380 86390 1
302769 99302769 1001 86380 86390 1
302683 99302683 1001 86380 86390 1
302739 99302739 1001 86380 86390 1
302795 99302795 1001 86380 86390 1
303264 99303264 1001 86380 86390 1
303343 99303343 1001 86380 86390 1
303255 99303255 1001 86380 86390 1
303925 99303925 1001 86380 86390 1
304031 99304031 1001 86380 86390 1
303865 99303865 1001 86380 86390 1
303802 99303802 1001 86380 86390 1
303726 99303726 1001 86380 86390 1
303666 99303666 1001 86380 86390 1
303797 99303797 1001 86380 86390 1
303644 99303644 1001 86380 86390 1
303559 99303559 1001 86380 86390 1
303445 99303445 1001 86380 86390 1
303522 99303522 1001 86380 86390 1
303574 99303574 1001 86380 86390 1
303511 99303511 1001 86380 86390 1
304187 99304187 1001 86380 86390 1
304158 99304158 1001 86380 86390 1
304859 99304859 1001 86380 86390 1
304834 99304834 1001 86380 86390 1
304846 99304846 1001 86380 86390 1
304564 99304564 1001 86380 86390 1
304619 99304619 1001 86380 86390 1
304562 99304562 1001 86380 86390 1
304371 99304371 1001 86380 86390 1
304309 99304309 1001 86380 86390 1
304951 99304951 1001 86380 86390 1
304952 99304952 1001 86380 86390 1
305598 99305598 1001 86380 86390 1
305670 99305670 1001 86380 86390 1
305365 99305365 1001 86380 86390 1
305380 99305380 1001 86380 86390 1
305260 99305260 1001 86380 86390 1
305152 99305152 1001 86380 86390 1
500063 99500063 1001 86380 86390 1
500117 99500117 1001 86380 86390 1
500015 99500015 1001 86380 86390 1
500713 99500713 1001 86380 86390 1
500662 99500662 1001 86380 86390 1
500680 99500680 1001 86380 86390 1
500771 99500771 1001 86380 86390 1
500734 99500734 1001 86380 86390 1
500595 99500595 1001 86380 86390 1
500521 99500521 1001 86380 86390 1
500590 99500590 1001 86380 86390 1
500214 99500214 1001 86380 86390 1
500332 99500332 1001 86380 86390 1
500884 99500884 1001 86380 86390 1
500924 99500924 1001 86380 86390 1
500912 99500912 1001 86380 86390 1
501498 99501498 1001 86380 86390 1
501563 99501563 1001 86380 86390 1
501449 99501449 1001 86380 86390 1
501553 99501553 1001 86380 86390 1
501557 99501557 1001 86380 86390 1
501318 99501318 1001 86380 86390 1
501374 99501374 1001 86380 86390 1
501378 99501378 1001 86380 86390 1
501084 99501084 1001 86380 86390 1
501129 99501129 1001 86380 86390 1
501104 99501104 1001 86380 86390 1
502288 99502288 1001 86380 86390 1
502369 99502369 1001 86380 86390 1
502306 99502306 1001 86380 86390 1
502283 99502283 1001 86380 86390 1
502195 99502195 1001 86380 86390 1
501871 99501871 1001 86380 86390 1
501974 99501974 1001 86380 86390 1
501925 99501925 1001 86380 86390 1
502031 99502031 1001 86380 86390 1
502507 99502507 1001 86380 86390 1
502497 99502497 1001 86380 86390 1
503219 99503219 1001 86380 86390 1
503169 99503169 1001 86380 86390 1
503195 99503195 1001 86380 86390 1
503095 99503095 1001 86380 86390 1
503063 99503063 1001 86380 86390 1
503044 99503044 1001 86380 86390 1
502904 99502904 1001 86380 86390 1
503397 99503397 1001 86380 86390 1
503375 99503375 1001 86380 86390 1
504009 99504009 1001 86380 86390 1
503836 99503836 1001 86380 86390 1
503552 99503552 1001 86380 86390 1
503567 99503567 1001 86380 86390 1
503686 99503686 1001 86380 86390 1
504130 99504130 1001 86380 86390 1
504262 99504262 1001 86380 86390 1
504276 99504276 1001 86380 86390 1
504124 99504124 1001 86380 86390 1
504835 99504835 1001 86380 86390 1
504618 99504618 1001 86380 86390 1
504593 99504593 1001 86380 86390 1
504442 99504442 1001 86380 86390 1
505064 99505064 1001 86380 86390 1
505722 99505722 1001 86380 86390 1
505597 99505597 1001 86380 86390 1
505513 99505513 1001 86380 86390 1
505436 99505436 1001 86380 86390 1
505398 99505398 1001 86380 86390 1
505372 99505372 1001 86380 86390 1
505542 99505542 1001 86380 86390 1
505441 99505441 1001 86380 86390 1
505391 99505391 1001 86380 86390 1
505203 99505203 1001 86380 86390 1
505229 99505229 1001 86380 86390 1
505338 99505338 1001 86380 86390 1
505858 99505858 1001 86380 86390 1
505780 99505780 1001 86380 86390 1
505816 99505816 1001 86380 86390 1
505909 99505909 1001 86380 86390 1
506581 99506581 1001 86380 86390 1
506542 99506542 1001 86380 86390 1
506365 99506365 1001 86380 86390 1
506380 99506380 1001 86380 86390 1
506342 99506342 1001 86380 86390 1
506382 99506382 1001 86380 86390 1
505978 99505978 1001 86380 86390 1
506100 99506100 1001 86380 86390 1
506091 99506091 1001 86380 86390 1
506104 99506104 1001 86380 86390 1
506776 99506776 1001 86380 86390 1
506636 99506636 1001 86380 86390 1
506767 99506767 1001 86380 86390 1
506651 99506651 1001 86380 86390 1
506603 99506603 1001 86380 86390 1
507322 99507322 1001 86380 86390 1
507410 99507410 1001 86380 86390 1
507382 99507382 1001 86380 86390 1
507279 99507279 1001 86380 86390 1
507144 99507144 1001 86380 86390 1
506817 99506817 1001 86380 86390 1
507447 99507447 1001 86380 86390 1
508206 99508206 1001 86380 86390 1
508103 99508103 1001 86380 86390 1
508105 99508105 1001 86380 86390 1
508184 99508184 1001 86380 86390 1
507762 99507762 1001 86380 86390 1
507764 99507764 1001 86380 86390 1
507647 99507647 1001 86380 86390 1
507803 99507803 1001 86380 86390 1
507663 99507663 1001 86380 86390 1
507743 99507743 1001 86380 86390 1
508433 99508433 1001 86380 86390 1
508948 99508948 1001 86380 86390 1
509041 99509041 1001 86380 86390 1
508950 99508950 1001 86380 86390 1
509003 99509003 1001 86380 86390 1
509067 99509067 1001 86380 86390 1
508834 99508834 1001 86380 86390 1
508814 99508814 1001 86380 86390 1
508550 99508550 1001 86380 86390 1
508633 99508633 1001 86380 86390 1
508505 99508505 1001 86380 86390 1
509190 99509190 1001 86380 86390 1
509102 99509102 1001 86380 86390 1
508872 99508872 1001 86380 86390 1
509084 99509084 1001 86380 86390 1
509722 99509722 1001 86380 86390 1
509769 99509769 1001 86380 86390 1
509861 99509861 1001 86380 86390 1
509896 99509896 1001 86380 86390 1
509428 99509428 1001 86380 86390 1
510015 99510015 1001 86380 86390 1
509955 99509955 1001 86380 86390 1
510602 99510602 1001 86380 86390 1
510641 99510641 1001 86380 86390 1
510577 99510577 1001 86380 86390 1
510636 99510636 1001 86380 86390 1
510381 99510381 1001 86380 86390 1
510408 99510408 1001 86380 86390 1
510322 99510322 1001 86380 86390 1
510362 99510362 1001 86380 86390 1
510148 99510148 1001 86380 86390 1
510178 99510178 1001 86380 86390 1
510232 99510232 1001 86380 86390 1
510842 99510842 1001 86380 86390 1
510856 99510856 1001 86380 86390 1
511438 99511438 1001 86380 86390 1
511477 99511477 1001 86380 86390 1
511501 99511501 1001 86380 86390 1
511232 99511232 1001 86380 86390 1
511262 99511262 1001 86380 86390 1
511265 99511265 1001 86380 86390 1
511292 99511292 1001 86380 86390 1
511203 99511203 1001 86380 86390 1
511333 99511333 1001 86380 86390 1
511073 99511073 1001 86380 86390 1
511682 99511682 1001 86380 86390 1
511611 99511611 1001 86380 86390 1
512316 99512316 1001 86380 86390 1
512322 99512322 1001 86380 86390 1
512185 99512185 1001 86380 86390 1
512223 99512223 1001 86380 86390 1
512327 99512327 1001 86380 86390 1
512032 99512032 1001 86380 86390 1
512098 99512098 1001 86380 86390 1
512166 99512166 1001 86380 86390 1
511877 99511877 1001 86380 86390 1
511791 99511791 1001 86380 86390 1
511882 99511882 1001 86380 86390 1
511783 99511783 1001 86380 86390 1
512519 99512519 1001 86380 86390 1
512496 99512496 1001 86380 86390 1
512392 99512392 1001 86380 86390 1
512474 99512474 1001 86380 86390 1
513116 99513116 1001 86380 86390 1
513144 99513144 1001 86380 86390 1
513122 99513122 1001 86380 86390 1
513049 99513049 1001 86380 86390 1
513050 99513050 1001 86380 86390 1
512866 99512866 1001 86380 86390 1
512708 99512708 1001 86380 86390 1
513307 99513307 1001 86380 86390 1
513303 99513303 1001 86380 86390 1
513370 99513370 1001 86380 86390 1
513227 99513227 1001 86380 86390 1
513874 99513874 1001 86380 86390 1
513736 99513736 1001 86380 86390 1
513801 99513801 1001 86380 86390 1
513639 99513639 1001 86380 86390 1
513733 99513733 1001 86380 86390 1
513553 99513553 1001 86380 86390 1
513452 99513452 1001 86380 86390 1
513460 99513460 1001 86380 86390 1
514135 99514135 1001 86380 86390 1
514200 99514200 1001 86380 86390 1
514104 99514104 1001 86380 86390 1
514736 99514736 1001 86380 86390 1
514806 99514806 1001 86380 86390 1
514616 99514616 1001 86380 86390 1
514595 99514595 1001 86380 86390 1
514571 99514571 1001 86380 86390 1
514468 99514468 1001 86380 86390 1
514256 99514256 1001 86380 86390 1
514912 99514912 1001 86380 86390 1
515033 99515033 1001 86380 86390 1
514983 99514983 1001 86380 86390 1
515633 99515633 1001 86380 86390 1
515517 99515517 1001 86380 86390 1
515651 99515651 1001 86380 86390 1
515511 99515511 1001 86380 86390 1
515645 99515645 1001 86380 86390 1
515452 99515452 1001 86380 86390 1
515467 99515467 1001 86380 86390 1
515128 99515128 1001 86380 86390 1
515070 99515070 1001 86380 86390 1
515228 99515228 1001 86380 86390 1
515190 99515190 1001 86380 86390 1
515810 99515810 1001 86380 86390 1
515760 99515760 1001 86380 86390 1
515845 99515845 1001 86380 86390 1
516453 99516453 1001 86380 86390 1
516470 99516470 1001 86380 86390 1
516393 99516393 1001 86380 86390 1
516232 99516232 1001 86380 86390 1
516298 99516298 1001 86380 86390 1
516132 99516132 1001 86380 86390 1
516145 99516145 1001 86380 86390 1
516010 99516010 1001 86380 86390 1
515986 99515986 1001 86380 86390 1
516052 99516052 1001 86380 86390 1
516091 99516091 1001 86380 86390 1
515910 99515910 1001 86380 86390 1
516548 99516548 1001 86380 86390 1
516553 99516553 1001 86380 86390 1
516708 99516708 1001 86380 86390 1
516567 99516567 1001 86380 86390 1
517221 99517221 1001 86380 86390 1
517235 99517235 1001 86380 86390 1
517133 99517133 1001 86380 86390 1
516780 99516780 1001 86380 86390 1
516910 99516910 1001 86380 86390 1
516748 99516748 1001 86380 86390 1
516800 99516800 1001 86380 86390 1
516826 99516826 1001 86380 86390 1
517451 99517451 1001 86380 86390 1
517429 99517429 1001 86380 86390 1
517456 99517456 1001 86380 86390 1
517436 99517436 1001 86380 86390 1
518116 99518116 1001 86380 86390 1
517987 99517987 1001 86380 86390 1
518091 99518091 1001 86380 86390 1
517861 99517861 1001 86380 86390 1
517688 99517688 1001 86380 86390 1
518239 99518239 1001 86380 86390 1
518214 99518214 1001 86380 86390 1
518171 99518171 1001 86380 86390 1
518947 99518947 1001 86380 86390 1
518870 99518870 1001 86380 86390 1
518604 99518604 1001 86380 86390 1
518669 99518669 1001 86380 86390 1
518751 99518751 1001 86380 86390 1
518460 99518460 1001 86380 86390 1
518565 99518565 1001 86380 86390 1
518454 99518454 1001 86380 86390 1
518389 99518389 1001 86380 86390 1
518403 99518403 1001 86380 86390 1
519102 99519102 1001 86380 86390 1
519160 99519160 1001 86380 86390 1
519035 99519035 1001 86380 86390 1
519165 99519165 1001 86380 86390 1
519788 99519788 1001 86380 86390 1
519619 99519619 1001 86380 86390 1
519697 99519697 1001 86380 86390 1
519698 99519698 1001 86380 86390 1
519711 99519711 1001 86380 86390 1
519737 99519737 1001 86380 86390 1
519750 99519750 1001 86380 86390 1
519563 99519563 1001 86380 86390 1
519261 99519261 1001 86380 86390 1
519344 99519344 1001 86380 86390 1
519371 99519371 1001 86380 86390 1
519825 99519825 1001 86380 86390 1
519853 99519853 1001 86380 86390 1
520501 99520501 1001 86380 86390 1
520480 99520480 1001 86380 86390 1
520630 99520630 1001 86380 86390 1
520435 99520435 1001 86380 86390 1
520280 99520280 1001 86380 86390 1
520229 99520229 1001 86380 86390 1
520308 99520308 1001 86380 86390 1
520414 99520414 1001 86380 86390 1
520264 99520264 1001 86380 86390 1
520035 99520035 1001 86380 86390 1
520081 99520081 1001 86380 86390 1
520716 99520716 1001 86380 86390 1
520774 99520774 1001 86380 86390 1
521378 99521378 1001 86380 86390 1
521292 99521292 1001 86380 86390 1
521262 99521262 1001 86380 86390 1
521214 99521214 1001 86380 86390 1
521138 99521138 1001 86380 86390 1
521203 99521203 1001 86380 86390 1
521167 99521167 1001 86380 86390 1
521090 99521090 1001 86380 86390 1
520855 99520855 1001 86380 86390 1
521052 99521052 1001 86380 86390 1
521663 99521663 1001 86380 86390 1
521497 99521497 1001 86380 86390 1
521652 99521652 1001 86380 86390 1
521656 99521656 1001 86380 86390 1
522145 99522145 1001 86380 86390 1
522280 99522280 1001 86380 86390 1
522251 99522251 1001 86380 86390 1
522122 99522122 1001 86380 86390 1
521983 99521983 1001 86380 86390 1
522049 99522049 1001 86380 86390 1
521973 99521973 1001 86380 86390 1
522025 99522025 1001 86380 86390 1
521703 99521703 1001 86380 86390 1
521782 99521782 1001 86380 86390 1
521684 99521684 1001 86380 86390 1
522393 99522393 1001 86380 86390 1
522463 99522463 1001 86380 86390 1
523087 99523087 1001 86380 86390 1
523079 99523079 1001 86380 86390 1
522925 99522925 1001 86380 86390 1
522815 99522815 1001 86380 86390 1
522833 99522833 1001 86380 86390 1
522757 99522757 1001 86380 86390 1
522591 99522591 1001 86380 86390 1
522671 99522671 1001 86380 86390 1
522570 99522570 1001 86380 86390 1
522518 99522518 1001 86380 86390 1
522586 99522586 1001 86380 86390 1
523157 99523157 1001 86380 86390 1
523251 99523251 1001 86380 86390 1
523140 99523140 1001 86380 86390 1
523858 99523858 1001 86380 86390 1
523919 99523919 1001 86380 86390 1
523835 99523835 1001 86380 86390 1
523788 99523788 1001 86380 86390 1
523616 99523616 1001 86380 86390 1
523695 99523695 1001 86380 86390 1
523541 99523541 1001 86380 86390 1
523570 99523570 1001 86380 86390 1
523364 99523364 1001 86380 86390 1
523332 99523332 1001 86380 86390 1
523955 99523955 1001 86380 86390 1
524138 99524138 1001 86380 86390 1
524016 99524016 1001 86380 86390 1
524120 99524120 1001 86380 86390 1
523952 99523952 1001 86380 86390 1
524734 99524734 1001 86380 86390 1
524662 99524662 1001 86380 86390 1
524718 99524718 1001 86380 86390 1
524544 99524544 1001 86380 86390 1
524416 99524416 1001 86380 86390 1
524189 99524189 1001 86380 86390 1
524229 99524229 1001 86380 86390 1
524166 99524166 1001 86380 86390 1
524284 99524284 1001 86380 86390 1
524772 99524772 1001 86380 86390 1
524945 99524945 1001 86380 86390 1
524780 99524780 1001 86380 86390 1
525447 99525447 1001 86380 86390 1
525450 99525450 1001 86380 86390 1
525452 99525452 1001 86380 86390 1
525224 99525224 1001 86380 86390 1
525368 99525368 1001 86380 86390 1
525254 99525254 1001 86380 86390 1
524978 99524978 1001 86380 86390 1
525624 99525624 1001 86380 86390 1
525615 99525615 1001 86380 86390 1
525681 99525681 1001 86380 86390 1
526284 99526284 1001 86380 86390 1
526225 99526225 1001 86380 86390 1
526266 99526266 1001 86380 86390 1
526154 99526154 1001 86380 86390 1
526052 99526052 1001 86380 86390 1
526162 99526162 1001 86380 86390 1
526032 99526032 1001 86380 86390 1
526060 99526060 1001 86380 86390 1
525869 99525869 1001 86380 86390 1
525977 99525977 1001 86380 86390 1
526006 99526006 1001 86380 86390 1
526505 99526505 1001 86380 86390 1
526431 99526431 1001 86380 86390 1
527137 99527137 1001 86380 86390 1
527116 99527116 1001 86380 86390 1
527104 99527104 1001 86380 86390 1
527143 99527143 1001 86380 86390 1
527182 99527182 1001 86380 86390 1
527032 99527032 1001 86380 86390 1
526991 99526991 1001 86380 86390 1
526772 99526772 1001 86380 86390 1
526774 99526774 1001 86380 86390 1
527338 99527338 1001 86380 86390 1
527279 99527279 1001 86380 86390 1
527295 99527295 1001 86380 86390 1
528004 99528004 1001 86380 86390 1
527954 99527954 1001 86380 86390 1
527701 99527701 1001 86380 86390 1
527756 99527756 1001 86380 86390 1
527762 99527762 1001 86380 86390 1
527549 99527549 1001 86380 86390 1
527498 99527498 1001 86380 86390 1
527629 99527629 1001 86380 86390 1
527630 99527630 1001 86380 86390 1
528099 99528099 1001 86380 86390 1
528151 99528151 1001 86380 86390 1
528102 99528102 1001 86380 86390 1
528238 99528238 1001 86380 86390 1
528826 99528826 1001 86380 86390 1
528698 99528698 1001 86380 86390 1
528842 99528842 1001 86380 86390 1
528876 99528876 1001 86380 86390 1
528716 99528716 1001 86380 86390 1
528822 99528822 1001 86380 86390 1
528644 99528644 1001 86380 86390 1
528620 99528620 1001 86380 86390 1
528490 99528490 1001 86380 86390 1
528582 99528582 1001 86380 86390 1
528586 99528586 1001 86380 86390 1
528345 99528345 1001 86380 86390 1
528387 99528387 1001 86380 86390 1
528340 99528340 1001 86380 86390 1
528379 99528379 1001 86380 86390 1
528329 99528329 1001 86380 86390 1
529003 99529003 1001 86380 86390 1
529083 99529083 1001 86380 86390 1
528995 99528995 1001 86380 86390 1
528974 99528974 1001 86380 86390 1
529528 99529528 1001 86380 86390 1
529557 99529557 1001 86380 86390 1
529357 99529357 1001 86380 86390 1
529438 99529438 1001 86380 86390 1
529388 99529388 1001 86380 86390 1
529148 99529148 1001 86380 86390 1
529126 99529126 1001 86380 86390 1
529298 99529298 1001 86380 86390 1
529805 99529805 1001 86380 86390 1
529794 99529794 1001 86380 86390 1
529800 99529800 1001 86380 86390 1
529892 99529892 1001 86380 86390 1
530525 99530525 1001 86380 86390 1
530457 99530457 1001 86380 86390 1
530509 99530509 1001 86380 86390 1
530422 99530422 1001 86380 86390 1
530265 99530265 1001 86380 86390 1
530089 99530089 1001 86380 86390 1
530095 99530095 1001 86380 86390 1
530006 99530006 1001 86380 86390 1
530045 99530045 1001 86380 86390 1
529956 99529956 1001 86380 86390 1
530608 99530608 1001 86380 86390 1
530596 99530596 1001 86380 86390 1
530586 99530586 1001 86380 86390 1
531265 99531265 1001 86380 86390 1
531254 99531254 1001 86380 86390 1
531222 99531222 1001 86380 86390 1
531111 99531111 1001 86380 86390 1
531129 99531129 1001 86380 86390 1
531527 99531527 1001 86380 86390 1
531476 99531476 1001 86380 86390 1
531542 99531542 1001 86380 86390 1
532107 99532107 1001 86380 86390 1
532148 99532148 1001 86380 86390 1
532185 99532185 1001 86380 86390 1
531766 99531766 1001 86380 86390 1
531598 99531598 1001 86380 86390 1
532258 99532258 1001 86380 86390 1
532388 99532388 1001 86380 86390 1
532407 99532407 1001 86380 86390 1
532891 99532891 1001 86380 86390 1
532910 99532910 1001 86380 86390 1
532914 99532914 1001 86380 86390 1
532890 99532890 1001 86380 86390 1
532693 99532693 1001 86380 86390 1
532771 99532771 1001 86380 86390 1
532825 99532825 1001 86380 86390 1
532533 99532533 1001 86380 86390 1
532523 99532523 1001 86380 86390 1
532486 99532486 1001 86380 86390 1
532577 99532577 1001 86380 86390 1
532620 99532620 1001 86380 86390 1
533102 99533102 1001 86380 86390 1
533780 99533780 1001 86380 86390 1
533742 99533742 1001 86380 86390 1
533499 99533499 1001 86380 86390 1
533578 99533578 1001 86380 86390 1
533605 99533605 1001 86380 86390 1
533528 99533528 1001 86380 86390 1
533632 99533632 1001 86380 86390 1
533286 99533286 1001 86380 86390 1
533998 99533998 1001 86380 86390 1
533908 99533908 1001 86380 86390 1
533977 99533977 1001 86380 86390 1
534043 99534043 1001 86380 86390 1
534023 99534023 1001 86380 86390 1
534570 99534570 1001 86380 86390 1
534115 99534115 1001 86380 86390 1
534156 99534156 1001 86380 86390 1
534110 99534110 1001 86380 86390 1
534748 99534748 1001 86380 86390 1
534717 99534717 1001 86380 86390 1
534770 99534770 1001 86380 86390 1
534732 99534732 1001 86380 86390 1
535388 99535388 1001 86380 86390 1
535493 99535493 1001 86380 86390 1
535351 99535351 1001 86380 86390 1
535315 99535315 1001 86380 86390 1
535380 99535380 1001 86380 86390 1
535445 99535445 1001 86380 86390 1
535394 99535394 1001 86380 86390 1
535296 99535296 1001 86380 86390 1
535115 99535115 1001 86380 86390 1
535144 99535144 1001 86380 86390 1
535119 99535119 1001 86380 86390 1
534980 99534980 1001 86380 86390 1
535045 99535045 1001 86380 86390 1
535037 99535037 1001 86380 86390 1
535521 99535521 1001 86380 86390 1
535538 99535538 1001 86380 86390 1
535660 99535660 1001 86380 86390 1
535518 99535518 1001 86380 86390 1
536307 99536307 1001 86380 86390 1
536178 99536178 1001 86380 86390 1
536194 99536194 1001 86380 86390 1
536086 99536086 1001 86380 86390 1
535934 99535934 1001 86380 86390 1
535975 99535975 1001 86380 86390 1
535787 99535787 1001 86380 86390 1
535905 99535905 1001 86380 86390 1
535802 99535802 1001 86380 86390 1
535909 99535909 1001 86380 86390 1
536454 99536454 1001 86380 86390 1
536419 99536419 1001 86380 86390 1
536474 99536474 1001 86380 86390 1
536538 99536538 1001 86380 86390 1
537022 99537022 1001 86380 86390 1
537048 99537048 1001 86380 86390 1
537032 99537032 1001 86380 86390 1
536957 99536957 1001 86380 86390 1
536817 99536817 1001 86380 86390 1
536819 99536819 1001 86380 86390 1
536860 99536860 1001 86380 86390 1
536938 99536938 1001 86380 86390 1
536812 99536812 1001 86380 86390 1
536788 99536788 1001 86380 86390 1
536853 99536853 1001 86380 86390 1
536613 99536613 1001 86380 86390 1
536732 99536732 1001 86380 86390 1
537957 99537957 1001 86380 86390 1
537943 99537943 1001 86380 86390 1
537965 99537965 1001 86380 86390 1
537883 99537883 1001 86380 86390 1
537846 99537846 1001 86380 86390 1
537752 99537752 1001 86380 86390 1
537623 99537623 1001 86380 86390 1
537485 99537485 1001 86380 86390 1
537546 99537546 1001 86380 86390 1
537458 99537458 1001 86380 86390 1
537548 99537548 1001 86380 86390 1
538075 99538075 1001 86380 86390 1
538029 99538029 1001 86380 86390 1
538068 99538068 1001 86380 86390 1
538115 99538115 1001 86380 86390 1
538182 99538182 1001 86380 86390 1
538183 99538183 1001 86380 86390 1
538769 99538769 1001 86380 86390 1
538789 99538789 1001 86380 86390 1
538792 99538792 1001 86380 86390 1
538692 99538692 1001 86380 86390 1
538705 99538705 1001 86380 86390 1
538684 99538684 1001 86380 86390 1
538497 99538497 1001 86380 86390 1
538498 99538498 1001 86380 86390 1
538607 99538607 1001 86380 86390 1
538222 99538222 1001 86380 86390 1
538354 99538354 1001 86380 86390 1
538240 99538240 1001 86380 86390 1
538256 99538256 1001 86380 86390 1
538403 99538403 1001 86380 86390 1
538923 99538923 1001 86380 86390 1
538962 99538962 1001 86380 86390 1
539481 99539481 1001 86380 86390 1
539321 99539321 1001 86380 86390 1
539244 99539244 1001 86380 86390 1
539287 99539287 1001 86380 86390 1
539318 99539318 1001 86380 86390 1
539221 99539221 1001 86380 86390 1
539200 99539200 1001 86380 86390 1
539804 99539804 1001 86380 86390 1
540355 99540355 1001 86380 86390 1
540397 99540397 1001 86380 86390 1
540294 99540294 1001 86380 86390 1
540210 99540210 1001 86380 86390 1
540064 99540064 1001 86380 86390 1
540029 99540029 1001 86380 86390 1
539981 99539981 1001 86380 86390 1
539969 99539969 1001 86380 86390 1
539999 99539999 1001 86380 86390 1
539975 99539975 1001 86380 86390 1
540646 99540646 1001 86380 86390 1
540558 99540558 1001 86380 86390 1
540499 99540499 1001 86380 86390 1
540906 99540906 1001 86380 86390 1
540934 99540934 1001 86380 86390 1
541069 99541069 1001 86380 86390 1
541048 99541048 1001 86380 86390 1
540687 99540687 1001 86380 86390 1
540733 99540733 1001 86380 86390 1
540759 99540759 1001 86380 86390 1
540708 99540708 1001 86380 86390 1
540735 99540735 1001 86380 86390 1
541309 99541309 1001 86380 86390 1
541341 99541341 1001 86380 86390 1
541975 99541975 1001 86380 86390 1
542114 99542114 1001 86380 86390 1
541798 99541798 1001 86380 86390 1
541889 99541889 1001 86380 86390 1
541866 99541866 1001 86380 86390 1
541835 99541835 1001 86380 86390 1
541629 99541629 1001 86380 86390 1
541630 99541630 1001 86380 86390 1
541501 99541501 1001 86380 86390 1
541535 99541535 1001 86380 86390 1
541499 99541499 1001 86380 86390 1
542204 99542204 1001 86380 86390 1
542218 99542218 1001 86380 86390 1
542869 99542869 1001 86380 86390 1
542767 99542767 1001 86380 86390 1
542906 99542906 1001 86380 86390 1
542816 99542816 1001 86380 86390 1
542625 99542625 1001 86380 86390 1
542665 99542665 1001 86380 86390 1
542536 99542536 1001 86380 86390 1
542630 99542630 1001 86380 86390 1
542684 99542684 1001 86380 86390 1
542327 99542327 1001 86380 86390 1
542431 99542431 1001 86380 86390 1
542463 99542463 1001 86380 86390 1
542413 99542413 1001 86380 86390 1
542479 99542479 1001 86380 86390 1
542949 99542949 1001 86380 86390 1
543696 99543696 1001 86380 86390 1
543727 99543727 1001 86380 86390 1
543755 99543755 1001 86380 86390 1
543765 99543765 1001 86380 86390 1
543489 99543489 1001 86380 86390 1
543515 99543515 1001 86380 86390 1
543443 99543443 1001 86380 86390 1
543538 99543538 1001 86380 86390 1
543308 99543308 1001 86380 86390 1
543334 99543334 1001 86380 86390 1
543175 99543175 1001 86380 86390 1
543818 99543818 1001 86380 86390 1
544548 99544548 1001 86380 86390 1
544598 99544598 1001 86380 86390 1
544466 99544466 1001 86380 86390 1
544505 99544505 1001 86380 86390 1
544342 99544342 1001 86380 86390 1
544317 99544317 1001 86380 86390 1
544359 99544359 1001 86380 86390 1
544308 99544308 1001 86380 86390 1
544376 99544376 1001 86380 86390 1
544106 99544106 1001 86380 86390 1
544172 99544172 1001 86380 86390 1
544137 99544137 1001 86380 86390 1
543986 99543986 1001 86380 86390 1
544626 99544626 1001 86380 86390 1
544730 99544730 1001 86380 86390 1
544620 99544620 1001 86380 86390 1
520073 763 1001 54517 54816 1
528778 631 1002 50692 62920 1
400063 99400063 1001 86380 86390 1
400272 99400272 1001 86380 86390 1
400232 99400232 1001 86380 86390 1
400325 99400325 1001 86380 86390 1
400348 99400348 1001 86380 86390 1
400512 99400512 1001 86380 86390 1
400490 99400490 1001 86380 86390 1
400507 99400507 1001 86380 86390 1
400447 99400447 1001 86380 86390 1
400533 99400533 1001 86380 86390 1
400524 99400524 1001 86380 86390 1
400822 99400822 1001 86380 86390 1
400746 99400746 1001 86380 86390 1
400813 99400813 1001 86380 86390 1
400925 99400925 1001 86380 86390 1
400917 99400917 1001 86380 86390 1
400830 99400830 1001 86380 86390 1
400963 99400963 1001 86380 86390 1
401165 99401165 1001 86380 86390 1
401365 99401365 1001 86380 86390 1
401531 99401531 1001 86380 86390 1
401586 99401586 1001 86380 86390 1
401681 99401681 1001 86380 86390 1
401787 99401787 1001 86380 86390 1
401731 99401731 1001 86380 86390 1
402220 99402220 1001 86380 86390 1
402475 99402475 1001 86380 86390 1
402986 99402986 1001 86380 86390 1
403021 99403021 1001 86380 86390 1
403201 99403201 1001 86380 86390 1
403122 99403122 1001 86380 86390 1
403215 99403215 1001 86380 86390 1
403493 99403493 1001 86380 86390 1
403476 99403476 1001 86380 86390 1
403536 99403536 1001 86380 86390 1
403750 99403750 1001 86380 86390 1
404145 99404145 1001 86380 86390 1
404458 99404458 1001 86380 86390 1
404584 99404584 1001 86380 86390 1
404678 99404678 1001 86380 86390 1
404640 99404640 1001 86380 86390 1
404733 99404733 1001 86380 86390 1
404999 99404999 1001 86380 86390 1
405388 99405388 1001 86380 86390 1
405554 99405554 1001 86380 86390 1
405530 99405530 1001 86380 86390 1
405723 99405723 1001 86380 86390 1
405767 99405767 1001 86380 86390 1
405988 99405988 1001 86380 86390 1
406088 99406088 1001 86380 86390 1
406270 99406270 1001 86380 86390 1
406259 99406259 1001 86380 86390 1
406296 99406296 1001 86380 86390 1
406346 99406346 1001 86380 86390 1
406488 99406488 1001 86380 86390 1
406589 99406589 1001 86380 86390 1
406501 99406501 1001 86380 86390 1
406543 99406543 1001 86380 86390 1
406759 99406759 1001 86380 86390 1
406762 99406762 1001 86380 86390 1
406851 99406851 1001 86380 86390 1
406859 99406859 1001 86380 86390 1
406860 99406860 1001 86380 86390 1
406918 99406918 1001 86380 86390 1
407094 99407094 1001 86380 86390 1
407281 99407281 1001 86380 86390 1
407262 99407262 1001 86380 86390 1
407493 99407493 1001 86380 86390 1
407548 99407548 1001 86380 86390 1
407545 99407545 1001 86380 86390 1
408006 99408006 1001 86380 86390 1
408044 99408044 1001 86380 86390 1
408252 99408252 1001 86380 86390 1
408245 99408245 1001 86380 86390 1
408406 99408406 1001 86380 86390 1
408461 99408461 1001 86380 86390 1
408410 99408410 1001 86380 86390 1
408632 99408632 1001 86380 86390 1
408788 99408788 1001 86380 86390 1
408951 99408951 1001 86380 86390 1
408912 99408912 1001 86380 86390 1
409457 99409457 1001 86380 86390 1
409537 99409537 1001 86380 86390 1
409586 99409586 1001 86380 86390 1
409611 99409611 1001 86380 86390 1
409664 99409664 1001 86380 86390 1
409685 99409685 1001 86380 86390 1
409667 99409667 1001 86380 86390 1
409838 99409838 1001 86380 86390 1
409958 99409958 1001 86380 86390 1
409948 99409948 1001 86380 86390 1
409967 99409967 1001 86380 86390 1
410068 99410068 1001 86380 86390 1
410189 99410189 1001 86380 86390 1
410208 99410208 1001 86380 86390 1
410319 99410319 1001 86380 86390 1
410672 99410672 1001 86380 86390 1
410782 99410782 1001 86380 86390 1
411237 99411237 1001 86380 86390 1
411224 99411224 1001 86380 86390 1
411276 99411276 1001 86380 86390 1
411758 99411758 1001 86380 86390 1
411771 99411771 1001 86380 86390 1
411939 99411939 1001 86380 86390 1
412042 99412042 1001 86380 86390 1
412094 99412094 1001 86380 86390 1
412217 99412217 1001 86380 86390 1
412314 99412314 1001 86380 86390 1
412379 99412379 1001 86380 86390 1
412409 99412409 1001 86380 86390 1
412311 99412311 1001 86380 86390 1
413400 99413400 1001 86380 86390 1
413466 99413466 1001 86380 86390 1
412984 99412984 1001 86380 86390 1
412694 99412694 1001 86380 86390 1
412640 99412640 1001 86380 86390 1
412779 99412779 1001 86380 86390 1
412787 99412787 1001 86380 86390 1
412860 99412860 1001 86380 86390 1
413875 99413875 1001 86380 86390 1
414781 99414781 1001 86380 86390 1
414577 99414577 1001 86380 86390 1
414630 99414630 1001 86380 86390 1
414276 99414276 1001 86380 86390 1
414264 99414264 1001 86380 86390 1
414470 99414470 1001 86380 86390 1
414400 99414400 1001 86380 86390 1
415501 99415501 1001 86380 86390 1
415553 99415553 1001 86380 86390 1
415557 99415557 1001 86380 86390 1
415376 99415376 1001 86380 86390 1
415440 99415440 1001 86380 86390 1
416905 99416905 1001 86380 86390 1
416720 99416720 1001 86380 86390 1
416401 99416401 1001 86380 86390 1
416351 99416351 1001 86380 86390 1
416146 99416146 1001 86380 86390 1
415966 99415966 1001 86380 86390 1
415989 99415989 1001 86380 86390 1
416096 99416096 1001 86380 86390 1
415857 99415857 1001 86380 86390 1
415742 99415742 1001 86380 86390 1
415806 99415806 1001 86380 86390 1
415743 99415743 1001 86380 86390 1
417169 99417169 1001 86380 86390 1
417291 99417291 1001 86380 86390 1
417034 99417034 1001 86380 86390 1
417133 99417133 1001 86380 86390 1
417307 99417307 1001 86380 86390 1
418716 99418716 1001 86380 86390 1
418538 99418538 1001 86380 86390 1
418772 99418772 1001 86380 86390 1
418419 99418419 1001 86380 86390 1
418323 99418323 1001 86380 86390 1
418298 99418298 1001 86380 86390 1
417849 99417849 1001 86380 86390 1
417966 99417966 1001 86380 86390 1
417800 99417800 1001 86380 86390 1
417973 99417973 1001 86380 86390 1
417611 99417611 1001 86380 86390 1
419080 99419080 1001 86380 86390 1
418803 99418803 1001 86380 86390 1
419067 99419067 1001 86380 86390 1
420307 99420307 1001 86380 86390 1
420319 99420319 1001 86380 86390 1
420323 99420323 1001 86380 86390 1
420213 99420213 1001 86380 86390 1
419805 99419805 1001 86380 86390 1
419844 99419844 1001 86380 86390 1
419318 99419318 1001 86380 86390 1
419492 99419492 1001 86380 86390 1
419545 99419545 1001 86380 86390 1
420773 99420773 1001 86380 86390 1
420653 99420653 1001 86380 86390 1
420817 99420817 1001 86380 86390 1
420760 99420760 1001 86380 86390 1
420764 99420764 1001 86380 86390 1
421846 99421846 1001 86380 86390 1
421476 99421476 1001 86380 86390 1
421488 99421488 1001 86380 86390 1
421204 99421204 1001 86380 86390 1
420895 99420895 1001 86380 86390 1
421212 99421212 1001 86380 86390 1
421049 99421049 1001 86380 86390 1
420855 99420855 1001 86380 86390 1
422427 99422427 1001 86380 86390 1
423650 99423650 1001 86380 86390 1
423216 99423216 1001 86380 86390 1
422969 99422969 1001 86380 86390 1
422973 99422973 1001 86380 86390 1
423782 99423782 1001 86380 86390 1
424011 99424011 1001 86380 86390 1
425298 99425298 1001 86380 86390 1
424932 99424932 1001 86380 86390 1
424194 99424194 1001 86380 86390 1
425709 99425709 1001 86380 86390 1
425436 99425436 1001 86380 86390 1
425417 99425417 1001 86380 86390 1
425460 99425460 1001 86380 86390 1
426723 99426723 1001 86380 86390 1
426983 99426983 1001 86380 86390 1
426740 99426740 1001 86380 86390 1
426891 99426891 1001 86380 86390 1
426397 99426397 1001 86380 86390 1
426681 99426681 1001 86380 86390 1
426343 99426343 1001 86380 86390 1
425903 99425903 1001 86380 86390 1
426144 99426144 1001 86380 86390 1
426148 99426148 1001 86380 86390 1
427346 99427346 1001 86380 86390 1
427391 99427391 1001 86380 86390 1
427248 99427248 1001 86380 86390 1
427157 99427157 1001 86380 86390 1
428566 99428566 1001 86380 86390 1
428611 99428611 1001 86380 86390 1
428694 99428694 1001 86380 86390 1
428552 99428552 1001 86380 86390 1
428509 99428509 1001 86380 86390 1
428163 99428163 1001 86380 86390 1
428131 99428131 1001 86380 86390 1
427806 99427806 1001 86380 86390 1
429046 99429046 1001 86380 86390 1
428887 99428887 1001 86380 86390 1
429093 99429093 1001 86380 86390 1
428986 99428986 1001 86380 86390 1
429015 99429015 1001 86380 86390 1
430247 99430247 1001 86380 86390 1
429858 99429858 1001 86380 86390 1
429809 99429809 1001 86380 86390 1
429761 99429761 1001 86380 86390 1
429641 99429641 1001 86380 86390 1
429791 99429791 1001 86380 86390 1
429353 99429353 1001 86380 86390 1
429282 99429282 1001 86380 86390 1
430505 99430505 1001 86380 86390 1
430644 99430644 1001 86380 86390 1
430802 99430802 1001 86380 86390 1
430700 99430700 1001 86380 86390 1
430788 99430788 1001 86380 86390 1
431822 99431822 1001 86380 86390 1
431677 99431677 1001 86380 86390 1
431699 99431699 1001 86380 86390 1
431970 99431970 1001 86380 86390 1
431660 99431660 1001 86380 86390 1
431489 99431489 1001 86380 86390 1
431295 99431295 1001 86380 86390 1
431468 99431468 1001 86380 86390 1
431644 99431644 1001 86380 86390 1
431103 99431103 1001 86380 86390 1
432120 99432120 1001 86380 86390 1
432129 99432129 1001 86380 86390 1
432186 99432186 1001 86380 86390 1
432228 99432228 1001 86380 86390 1
433436 99433436 1001 86380 86390 1
433466 99433466 1001 86380 86390 1
433642 99433642 1001 86380 86390 1
433350 99433350 1001 86380 86390 1
433457 99433457 1001 86380 86390 1
432970 99432970 1001 86380 86390 1
433219 99433219 1001 86380 86390 1
433014 99433014 1001 86380 86390 1
433235 99433235 1001 86380 86390 1
432649 99432649 1001 86380 86390 1
432851 99432851 1001 86380 86390 1
432586 99432586 1001 86380 86390 1
432861 99432861 1001 86380 86390 1
432695 99432695 1001 86380 86390 1
432577 99432577 1001 86380 86390 1
433991 99433991 1001 86380 86390 1
435195 99435195 1001 86380 86390 1
434875 99434875 1001 86380 86390 1
434607 99434607 1001 86380 86390 1
434778 99434778 1001 86380 86390 1
434735 99434735 1001 86380 86390 1
434141 99434141 1001 86380 86390 1
434428 99434428 1001 86380 86390 1
434445 99434445 1001 86380 86390 1
435623 99435623 1001 86380 86390 1
435830 99435830 1001 86380 86390 1
435839 99435839 1001 86380 86390 1
435779 99435779 1001 86380 86390 1
435785 99435785 1001 86380 86390 1
437005 99437005 1001 86380 86390 1
437024 99437024 1001 86380 86390 1
436840 99436840 1001 86380 86390 1
437106 99437106 1001 86380 86390 1
436824 99436824 1001 86380 86390 1
436663 99436663 1001 86380 86390 1
436422 99436422 1001 86380 86390 1
436426 99436426 1001 86380 86390 1
436264 99436264 1001 86380 86390 1
436079 99436079 1001 86380 86390 1
436211 99436211 1001 86380 86390 1
436233 99436233 1001 86380 86390 1
437270 99437270 1001 86380 86390 1
437336 99437336 1001 86380 86390 1
300640 99300640 1001 86380 86390 1
300592 99300592 1001 86380 86390 1
300706 99300706 1001 86380 86390 1
300725 99300725 1001 86380 86390 1
300355 99300355 1001 86380 86390 1
300368 99300368 1001 86380 86390 1
300150 99300150 1001 86380 86390 1
300313 99300313 1001 86380 86390 1
300830 99300830 1001 86380 86390 1
300753 99300753 1001 86380 86390 1
300742 99300742 1001 86380 86390 1
300812 99300812 1001 86380 86390 1
300890 99300890 1001 86380 86390 1
300814 99300814 1001 86380 86390 1
301527 99301527 1001 86380 86390 1
301433 99301433 1001 86380 86390 1
301373 99301373 1001 86380 86390 1
300986 99300986 1001 86380 86390 1
300964 99300964 1001 86380 86390 1
301005 99301005 1001 86380 86390 1
301579 99301579 1001 86380 86390 1
301675 99301675 1001 86380 86390 1
301626 99301626 1001 86380 86390 1
302268 99302268 1001 86380 86390 1
302261 99302261 1001 86380 86390 1
302369 99302369 1001 86380 86390 1
302150 99302150 1001 86380 86390 1
302168 99302168 1001 86380 86390 1
302156 99302156 1001 86380 86390 1
302134 99302134 1001 86380 86390 1
301979 99301979 1001 86380 86390 1
301787 99301787 1001 86380 86390 1
301789 99301789 1001 86380 86390 1
301779 99301779 1001 86380 86390 1
301870 99301870 1001 86380 86390 1
301860 99301860 1001 86380 86390 1
302382 99302382 1001 86380 86390 1
302397 99302397 1001 86380 86390 1
303126 99303126 1001 86380 86390 1
302961 99302961 1001 86380 86390 1
302641 99302641 1001 86380 86390 1
302723 99302723 1001 86380 86390 1
302725 99302725 1001 86380 86390 1
303237 99303237 1001 86380 86390 1
303292 99303292 1001 86380 86390 1
303985 99303985 1001 86380 86390 1
303923 99303923 1001 86380 86390 1
304013 99304013 1001 86380 86390 1
303951 99303951 1001 86380 86390 1
303725 99303725 1001 86380 86390 1
303675 99303675 1001 86380 86390 1
303705 99303705 1001 86380 86390 1
303561 99303561 1001 86380 86390 1
303536 99303536 1001 86380 86390 1
303460 99303460 1001 86380 86390 1
304064 99304064 1001 86380 86390 1
304758 99304758 1001 86380 86390 1
304682 99304682 1001 86380 86390 1
304788 99304788 1001 86380 86390 1
304420 99304420 1001 86380 86390 1
304251 99304251 1001 86380 86390 1
304318 99304318 1001 86380 86390 1
304286 99304286 1001 86380 86390 1
304909 99304909 1001 86380 86390 1
304874 99304874 1001 86380 86390 1
304891 99304891 1001 86380 86390 1
305682 99305682 1001 86380 86390 1
305615 99305615 1001 86380 86390 1
305502 99305502 1001 86380 86390 1
305402 99305402 1001 86380 86390 1
305454 99305454 1001 86380 86390 1
305467 99305467 1001 86380 86390 1
305469 99305469 1001 86380 86390 1
305446 99305446 1001 86380 86390 1
305435 99305435 1001 86380 86390 1
305451 99305451 1001 86380 86390 1
305168 99305168 1001 86380 86390 1
305122 99305122 1001 86380 86390 1
305161 99305161 1001 86380 86390 1
305167 99305167 1001 86380 86390 1
500029 99500029 1001 86380 86390 1
500020 99500020 1001 86380 86390 1
500190 99500190 1001 86380 86390 1
500672 99500672 1001 86380 86390 1
500814 99500814 1001 86380 86390 1
500739 99500739 1001 86380 86390 1
500653 99500653 1001 86380 86390 1
500408 99500408 1001 86380 86390 1
500411 99500411 1001 86380 86390 1
500568 99500568 1001 86380 86390 1
500274 99500274 1001 86380 86390 1
500999 99500999 1001 86380 86390 1
500926 99500926 1001 86380 86390 1
501527 99501527 1001 86380 86390 1
501122 99501122 1001 86380 86390 1
501045 99501045 1001 86380 86390 1
501073 99501073 1001 86380 86390 1
501099 99501099 1001 86380 86390 1
501191 99501191 1001 86380 86390 1
501180 99501180 1001 86380 86390 1
501083 99501083 1001 86380 86390 1
501690 99501690 1001 86380 86390 1
501699 99501699 1001 86380 86390 1
501687 99501687 1001 86380 86390 1
502371 99502371 1001 86380 86390 1
502424 99502424 1001 86380 86390 1
502461 99502461 1001 86380 86390 1
502116 99502116 1001 86380 86390 1
502194 99502194 1001 86380 86390 1
502052 99502052 1001 86380 86390 1
502009 99502009 1001 86380 86390 1
502012 99502012 1001 86380 86390 1
502038 99502038 1001 86380 86390 1
502620 99502620 1001 86380 86390 1
502572 99502572 1001 86380 86390 1
502598 99502598 1001 86380 86390 1
502522 99502522 1001 86380 86390 1
502628 99502628 1001 86380 86390 1
502527 99502527 1001 86380 86390 1
503258 99503258 1001 86380 86390 1
503193 99503193 1001 86380 86390 1
503168 99503168 1001 86380 86390 1
503162 99503162 1001 86380 86390 1
502908 99502908 1001 86380 86390 1
502710 99502710 1001 86380 86390 1
502706 99502706 1001 86380 86390 1
502708 99502708 1001 86380 86390 1
503341 99503341 1001 86380 86390 1
503948 99503948 1001 86380 86390 1
504066 99504066 1001 86380 86390 1
503797 99503797 1001 86380 86390 1
503858 99503858 1001 86380 86390 1
503642 99503642 1001 86380 86390 1
503585 99503585 1001 86380 86390 1
504211 99504211 1001 86380 86390 1
504160 99504160 1001 86380 86390 1
504844 99504844 1001 86380 86390 1
504873 99504873 1001 86380 86390 1
504903 99504903 1001 86380 86390 1
504826 99504826 1001 86380 86390 1
504750 99504750 1001 86380 86390 1
504637 99504637 1001 86380 86390 1
504656 99504656 1001 86380 86390 1
504682 99504682 1001 86380 86390 1
504375 99504375 1001 86380 86390 1
504381 99504381 1001 86380 86390 1
504499 99504499 1001 86380 86390 1
504439 99504439 1001 86380 86390 1
505045 99505045 1001 86380 86390 1
505074 99505074 1001 86380 86390 1
505088 99505088 1001 86380 86390 1
504973 99504973 1001 86380 86390 1
505038 99505038 1001 86380 86390 1
504961 99504961 1001 86380 86390 1
505365 99505365 1001 86380 86390 1
505434 99505434 1001 86380 86390 1
505293 99505293 1001 86380 86390 1
505182 99505182 1001 86380 86390 1
505272 99505272 1001 86380 86390 1
505172 99505172 1001 86380 86390 1
505289 99505289 1001 86380 86390 1
505316 99505316 1001 86380 86390 1
505783 99505783 1001 86380 86390 1
505861 99505861 1001 86380 86390 1
505917 99505917 1001 86380 86390 1
505842 99505842 1001 86380 86390 1
506483 99506483 1001 86380 86390 1
506539 99506539 1001 86380 86390 1
506452 99506452 1001 86380 86390 1
506466 99506466 1001 86380 86390 1
506532 99506532 1001 86380 86390 1
506392 99506392 1001 86380 86390 1
506254 99506254 1001 86380 86390 1
506387 99506387 1001 86380 86390 1
506388 99506388 1001 86380 86390 1
506286 99506286 1001 86380 86390 1
506019 99506019 1001 86380 86390 1
506166 99506166 1001 86380 86390 1
506037 99506037 1001 86380 86390 1
506090 99506090 1001 86380 86390 1
506717 99506717 1001 86380 86390 1
506795 99506795 1001 86380 86390 1
506693 99506693 1001 86380 86390 1
506785 99506785 1001 86380 86390 1
507347 99507347 1001 86380 86390 1
507323 99507323 1001 86380 86390 1
507259 99507259 1001 86380 86390 1
507217 99507217 1001 86380 86390 1
507207 99507207 1001 86380 86390 1
507157 99507157 1001 86380 86390 1
507054 99507054 1001 86380 86390 1
507147 99507147 1001 86380 86390 1
506945 99506945 1001 86380 86390 1
506998 99506998 1001 86380 86390 1
506975 99506975 1001 86380 86390 1
506860 99506860 1001 86380 86390 1
506838 99506838 1001 86380 86390 1
506903 99506903 1001 86380 86390 1
507469 99507469 1001 86380 86390 1
507548 99507548 1001 86380 86390 1
508083 99508083 1001 86380 86390 1
508220 99508220 1001 86380 86390 1
508100 99508100 1001 86380 86390 1
508225 99508225 1001 86380 86390 1
508064 99508064 1001 86380 86390 1
508142 99508142 1001 86380 86390 1
508143 99508143 1001 86380 86390 1
508170 99508170 1001 86380 86390 1
508039 99508039 1001 86380 86390 1
507897 99507897 1001 86380 86390 1
508002 99508002 1001 86380 86390 1
507642 99507642 1001 86380 86390 1
507716 99507716 1001 86380 86390 1
508324 99508324 1001 86380 86390 1
508318 99508318 1001 86380 86390 1
508267 99508267 1001 86380 86390 1
508911 99508911 1001 86380 86390 1
508706 99508706 1001 86380 86390 1
508864 99508864 1001 86380 86390 1
508593 99508593 1001 86380 86390 1
509168 99509168 1001 86380 86390 1
509844 99509844 1001 86380 86390 1
509771 99509771 1001 86380 86390 1
509720 99509720 1001 86380 86390 1
509621 99509621 1001 86380 86390 1
509637 99509637 1001 86380 86390 1
509681 99509681 1001 86380 86390 1
509362 99509362 1001 86380 86390 1
509401 99509401 1001 86380 86390 1
509300 99509300 1001 86380 86390 1
509383 99509383 1001 86380 86390 1
509927 99509927 1001 86380 86390 1
509997 99509997 1001 86380 86390 1
509920 99509920 1001 86380 86390 1
510611 99510611 1001 86380 86390 1
510625 99510625 1001 86380 86390 1
510542 99510542 1001 86380 86390 1
510686 99510686 1001 86380 86390 1
510387 99510387 1001 86380 86390 1
510440 99510440 1001 86380 86390 1
510336 99510336 1001 86380 86390 1
510239 99510239 1001 86380 86390 1
510258 99510258 1001 86380 86390 1
510907 99510907 1001 86380 86390 1
510910 99510910 1001 86380 86390 1
510886 99510886 1001 86380 86390 1
510758 99510758 1001 86380 86390 1
510775 99510775 1001 86380 86390 1
511519 99511519 1001 86380 86390 1
511457 99511457 1001 86380 86390 1
511311 99511311 1001 86380 86390 1
511290 99511290 1001 86380 86390 1
511293 99511293 1001 86380 86390 1
511106 99511106 1001 86380 86390 1
511021 99511021 1001 86380 86390 1
511672 99511672 1001 86380 86390 1
511686 99511686 1001 86380 86390 1
511675 99511675 1001 86380 86390 1
511755 99511755 1001 86380 86390 1
511652 99511652 1001 86380 86390 1
512333 99512333 1001 86380 86390 1
512296 99512296 1001 86380 86390 1
512193 99512193 1001 86380 86390 1
512196 99512196 1001 86380 86390 1
512339 99512339 1001 86380 86390 1
512276 99512276 1001 86380 86390 1
512086 99512086 1001 86380 86390 1
512133 99512133 1001 86380 86390 1
512121 99512121 1001 86380 86390 1
511838 99511838 1001 86380 86390 1
511961 99511961 1001 86380 86390 1
513142 99513142 1001 86380 86390 1
513128 99513128 1001 86380 86390 1
512886 99512886 1001 86380 86390 1
512888 99512888 1001 86380 86390 1
512927 99512927 1001 86380 86390 1
512838 99512838 1001 86380 86390 1
512967 99512967 1001 86380 86390 1
512637 99512637 1001 86380 86390 1
512664 99512664 1001 86380 86390 1
512780 99512780 1001 86380 86390 1
512599 99512599 1001 86380 86390 1
512693 99512693 1001 86380 86390 1
512734 99512734 1001 86380 86390 1
512711 99512711 1001 86380 86390 1
513302 99513302 1001 86380 86390 1
513406 99513406 1001 86380 86390 1
513973 99513973 1001 86380 86390 1
513962 99513962 1001 86380 86390 1
513940 99513940 1001 86380 86390 1
513954 99513954 1001 86380 86390 1
513658 99513658 1001 86380 86390 1
513777 99513777 1001 86380 86390 1
513665 99513665 1001 86380 86390 1
513653 99513653 1001 86380 86390 1
513554 99513554 1001 86380 86390 1
513608 99513608 1001 86380 86390 1
513585 99513585 1001 86380 86390 1
513573 99513573 1001 86380 86390 1
513485 99513485 1001 86380 86390 1
514041 99514041 1001 86380 86390 1
514042 99514042 1001 86380 86390 1
514095 99514095 1001 86380 86390 1
514173 99514173 1001 86380 86390 1
513619 99513619 1001 86380 86390 1
514084 99514084 1001 86380 86390 1
514125 99514125 1001 86380 86390 1
514678 99514678 1001 86380 86390 1
514719 99514719 1001 86380 86390 1
514722 99514722 1001 86380 86390 1
514662 99514662 1001 86380 86390 1
514537 99514537 1001 86380 86390 1
514617 99514617 1001 86380 86390 1
514567 99514567 1001 86380 86390 1
514620 99514620 1001 86380 86390 1
514395 99514395 1001 86380 86390 1
514396 99514396 1001 86380 86390 1
514422 99514422 1001 86380 86390 1
514267 99514267 1001 86380 86390 1
514399 99514399 1001 86380 86390 1
514335 99514335 1001 86380 86390 1
514387 99514387 1001 86380 86390 1
514923 99514923 1001 86380 86390 1
514888 99514888 1001 86380 86390 1
514901 99514901 1001 86380 86390 1
515607 99515607 1001 86380 86390 1
515601 99515601 1001 86380 86390 1
515564 99515564 1001 86380 86390 1
515618 99515618 1001 86380 86390 1
515453 99515453 1001 86380 86390 1
515302 99515302 1001 86380 86390 1
515421 99515421 1001 86380 86390 1
515307 99515307 1001 86380 86390 1
515260 99515260 1001 86380 86390 1
515119 99515119 1001 86380 86390 1
515120 99515120 1001 86380 86390 1
515266 99515266 1001 86380 86390 1
515774 99515774 1001 86380 86390 1
515702 99515702 1001 86380 86390 1
515716 99515716 1001 86380 86390 1
516369 99516369 1001 86380 86390 1
516413 99516413 1001 86380 86390 1
516499 99516499 1001 86380 86390 1
516130 99516130 1001 86380 86390 1
516196 99516196 1001 86380 86390 1
516237 99516237 1001 86380 86390 1
516302 99516302 1001 86380 86390 1
516212 99516212 1001 86380 86390 1
515948 99515948 1001 86380 86390 1
515924 99515924 1001 86380 86390 1
516703 99516703 1001 86380 86390 1
516653 99516653 1001 86380 86390 1
516615 99516615 1001 86380 86390 1
516527 99516527 1001 86380 86390 1
516569 99516569 1001 86380 86390 1
516661 99516661 1001 86380 86390 1
517187 99517187 1001 86380 86390 1
517291 99517291 1001 86380 86390 1
517006 99517006 1001 86380 86390 1
516929 99516929 1001 86380 86390 1
516943 99516943 1001 86380 86390 1
516734 99516734 1001 86380 86390 1
517509 99517509 1001 86380 86390 1
517446 99517446 1001 86380 86390 1
517538 99517538 1001 86380 86390 1
517982 99517982 1001 86380 86390 1
517805 99517805 1001 86380 86390 1
517896 99517896 1001 86380 86390 1
517833 99517833 1001 86380 86390 1
517875 99517875 1001 86380 86390 1
517703 99517703 1001 86380 86390 1
517605 99517605 1001 86380 86390 1
518185 99518185 1001 86380 86390 1
518276 99518276 1001 86380 86390 1
518175 99518175 1001 86380 86390 1
518346 99518346 1001 86380 86390 1
518310 99518310 1001 86380 86390 1
518323 99518323 1001 86380 86390 1
518364 99518364 1001 86380 86390 1
518209 99518209 1001 86380 86390 1
518223 99518223 1001 86380 86390 1
518288 99518288 1001 86380 86390 1
518822 99518822 1001 86380 86390 1
518747 99518747 1001 86380 86390 1
518697 99518697 1001 86380 86390 1
518730 99518730 1001 86380 86390 1
518485 99518485 1001 86380 86390 1
518539 99518539 1001 86380 86390 1
518436 99518436 1001 86380 86390 1
518514 99518514 1001 86380 86390 1
518567 99518567 1001 86380 86390 1
519146 99519146 1001 86380 86390 1
519109 99519109 1001 86380 86390 1
519187 99519187 1001 86380 86390 1
519006 99519006 1001 86380 86390 1
519725 99519725 1001 86380 86390 1
519752 99519752 1001 86380 86390 1
519640 99519640 1001 86380 86390 1
519774 99519774 1001 86380 86390 1
519468 99519468 1001 86380 86390 1
519234 99519234 1001 86380 86390 1
519212 99519212 1001 86380 86390 1
519226 99519226 1001 86380 86390 1
519309 99519309 1001 86380 86390 1
519322 99519322 1001 86380 86390 1
519930 99519930 1001 86380 86390 1
519827 99519827 1001 86380 86390 1
519999 99519999 1001 86380 86390 1
519912 99519912 1001 86380 86390 1
519939 99519939 1001 86380 86390 1
520004 99520004 1001 86380 86390 1
519914 99519914 1001 86380 86390 1
520525 99520525 1001 86380 86390 1
520487 99520487 1001 86380 86390 1
520580 99520580 1001 86380 86390 1
520557 99520557 1001 86380 86390 1
520560 99520560 1001 86380 86390 1
520631 99520631 1001 86380 86390 1
520562 99520562 1001 86380 86390 1
520351 99520351 1001 86380 86390 1
520419 99520419 1001 86380 86390 1
520394 99520394 1001 86380 86390 1
520205 99520205 1001 86380 86390 1
520108 99520108 1001 86380 86390 1
520135 99520135 1001 86380 86390 1
520663 99520663 1001 86380 86390 1
520742 99520742 1001 86380 86390 1
520674 99520674 1001 86380 86390 1
521407 99521407 1001 86380 86390 1
521446 99521446 1001 86380 86390 1
521185 99521185 1001 86380 86390 1
521085 99521085 1001 86380 86390 1
521255 99521255 1001 86380 86390 1
521074 99521074 1001 86380 86390 1
521245 99521245 1001 86380 86390 1
521016 99521016 1001 86380 86390 1
520945 99520945 1001 86380 86390 1
521620 99521620 1001 86380 86390 1
521536 99521536 1001 86380 86390 1
521578 99521578 1001 86380 86390 1
522128 99522128 1001 86380 86390 1
522275 99522275 1001 86380 86390 1
522172 99522172 1001 86380 86390 1
522121 99522121 1001 86380 86390 1
521933 99521933 1001 86380 86390 1
521912 99521912 1001 86380 86390 1
522081 99522081 1001 86380 86390 1
521743 99521743 1001 86380 86390 1
521798 99521798 1001 86380 86390 1
523073 99523073 1001 86380 86390 1
522827 99522827 1001 86380 86390 1
522854 99522854 1001 86380 86390 1
522809 99522809 1001 86380 86390 1
522657 99522657 1001 86380 86390 1
522556 99522556 1001 86380 86390 1
522700 99522700 1001 86380 86390 1
523756 99523756 1001 86380 86390 1
523841 99523841 1001 86380 86390 1
523550 99523550 1001 86380 86390 1
523670 99523670 1001 86380 86390 1
523543 99523543 1001 86380 86390 1
523337 99523337 1001 86380 86390 1
523446 99523446 1001 86380 86390 1
523956 99523956 1001 86380 86390 1
524102 99524102 1001 86380 86390 1
524578 99524578 1001 86380 86390 1
524595 99524595 1001 86380 86390 1
524679 99524679 1001 86380 86390 1
524513 99524513 1001 86380 86390 1
524370 99524370 1001 86380 86390 1
524400 99524400 1001 86380 86390 1
524444 99524444 1001 86380 86390 1
524280 99524280 1001 86380 86390 1
524322 99524322 1001 86380 86390 1
524337 99524337 1001 86380 86390 1
524312 99524312 1001 86380 86390 1
524250 99524250 1001 86380 86390 1
524289 99524289 1001 86380 86390 1
524226 99524226 1001 86380 86390 1
524925 99524925 1001 86380 86390 1
524151 99524151 1001 86380 86390 1
524954 99524954 1001 86380 86390 1
524786 99524786 1001 86380 86390 1
524787 99524787 1001 86380 86390 1
524893 99524893 1001 86380 86390 1
524791 99524791 1001 86380 86390 1
524910 99524910 1001 86380 86390 1
525525 99525525 1001 86380 86390 1
525289 99525289 1001 86380 86390 1
525198 99525198 1001 86380 86390 1
525239 99525239 1001 86380 86390 1
525318 99525318 1001 86380 86390 1
525272 99525272 1001 86380 86390 1
524989 99524989 1001 86380 86390 1
525108 99525108 1001 86380 86390 1
525116 99525116 1001 86380 86390 1
525027 99525027 1001 86380 86390 1
525079 99525079 1001 86380 86390 1
525789 99525789 1001 86380 86390 1
525713 99525713 1001 86380 86390 1
525778 99525778 1001 86380 86390 1
525729 99525729 1001 86380 86390 1
525747 99525747 1001 86380 86390 1
525697 99525697 1001 86380 86390 1
525723 99525723 1001 86380 86390 1
526397 99526397 1001 86380 86390 1
526364 99526364 1001 86380 86390 1
526287 99526287 1001 86380 86390 1
526265 99526265 1001 86380 86390 1
526227 99526227 1001 86380 86390 1
526173 99526173 1001 86380 86390 1
525909 99525909 1001 86380 86390 1
525821 99525821 1001 86380 86390 1
525979 99525979 1001 86380 86390 1
526455 99526455 1001 86380 86390 1
526547 99526547 1001 86380 86390 1
526626 99526626 1001 86380 86390 1
526432 99526432 1001 86380 86390 1
527097 99527097 1001 86380 86390 1
527195 99527195 1001 86380 86390 1
526904 99526904 1001 86380 86390 1
526853 99526853 1001 86380 86390 1
526971 99526971 1001 86380 86390 1
526810 99526810 1001 86380 86390 1
526669 99526669 1001 86380 86390 1
526695 99526695 1001 86380 86390 1
526645 99526645 1001 86380 86390 1
526818 99526818 1001 86380 86390 1
526702 99526702 1001 86380 86390 1
527274 99527274 1001 86380 86390 1
527429 99527429 1001 86380 86390 1
527340 99527340 1001 86380 86390 1
527291 99527291 1001 86380 86390 1
527935 99527935 1001 86380 86390 1
527965 99527965 1001 86380 86390 1
527834 99527834 1001 86380 86390 1
527770 99527770 1001 86380 86390 1
527839 99527839 1001 86380 86390 1
527869 99527869 1001 86380 86390 1
527559 99527559 1001 86380 86390 1
527468 99527468 1001 86380 86390 1
527625 99527625 1001 86380 86390 1
527642 99527642 1001 86380 86390 1
527527 99527527 1001 86380 86390 1
527543 99527543 1001 86380 86390 1
527518 99527518 1001 86380 86390 1
528111 99528111 1001 86380 86390 1
528271 99528271 1001 86380 86390 1
528156 99528156 1001 86380 86390 1
528093 99528093 1001 86380 86390 1
528266 99528266 1001 86380 86390 1
528804 99528804 1001 86380 86390 1
528757 99528757 1001 86380 86390 1
528811 99528811 1001 86380 86390 1
528477 99528477 1001 86380 86390 1
528480 99528480 1001 86380 86390 1
528446 99528446 1001 86380 86390 1
528422 99528422 1001 86380 86390 1
528914 99528914 1001 86380 86390 1
528930 99528930 1001 86380 86390 1
529076 99529076 1001 86380 86390 1
528910 99528910 1001 86380 86390 1
529612 99529612 1001 86380 86390 1
529667 99529667 1001 86380 86390 1
529714 99529714 1001 86380 86390 1
529460 99529460 1001 86380 86390 1
529418 99529418 1001 86380 86390 1
529265 99529265 1001 86380 86390 1
529286 99529286 1001 86380 86390 1
530517 99530517 1001 86380 86390 1
530542 99530542 1001 86380 86390 1
530544 99530544 1001 86380 86390 1
530372 99530372 1001 86380 86390 1
530259 99530259 1001 86380 86390 1
530203 99530203 1001 86380 86390 1
530083 99530083 1001 86380 86390 1
530694 99530694 1001 86380 86390 1
530727 99530727 1001 86380 86390 1
530756 99530756 1001 86380 86390 1
530575 99530575 1001 86380 86390 1
530705 99530705 1001 86380 86390 1
531257 99531257 1001 86380 86390 1
530970 99530970 1001 86380 86390 1
531036 99531036 1001 86380 86390 1
531025 99531025 1001 86380 86390 1
530978 99530978 1001 86380 86390 1
530842 99530842 1001 86380 86390 1
530856 99530856 1001 86380 86390 1
530948 99530948 1001 86380 86390 1
531420 99531420 1001 86380 86390 1
531555 99531555 1001 86380 86390 1
531439 99531439 1001 86380 86390 1
532018 99532018 1001 86380 86390 1
532194 99532194 1001 86380 86390 1
531897 99531897 1001 86380 86390 1
531899 99531899 1001 86380 86390 1
531891 99531891 1001 86380 86390 1
531895 99531895 1001 86380 86390 1
531986 99531986 1001 86380 86390 1
531767 99531767 1001 86380 86390 1
531615 99531615 1001 86380 86390 1
531694 99531694 1001 86380 86390 1
531671 99531671 1001 86380 86390 1
531606 99531606 1001 86380 86390 1
532263 99532263 1001 86380 86390 1
532368 99532368 1001 86380 86390 1
532394 99532394 1001 86380 86390 1
532865 99532865 1001 86380 86390 1
532856 99532856 1001 86380 86390 1
532962 99532962 1001 86380 86390 1
533030 99533030 1001 86380 86390 1
532851 99532851 1001 86380 86390 1
532763 99532763 1001 86380 86390 1
532794 99532794 1001 86380 86390 1
532691 99532691 1001 86380 86390 1
532669 99532669 1001 86380 86390 1
532709 99532709 1001 86380 86390 1
532644 99532644 1001 86380 86390 1
532438 99532438 1001 86380 86390 1
532477 99532477 1001 86380 86390 1
532545 99532545 1001 86380 86390 1
532520 99532520 1001 86380 86390 1
533147 99533147 1001 86380 86390 1
533165 99533165 1001 86380 86390 1
533037 99533037 1001 86380 86390 1
533143 99533143 1001 86380 86390 1
533118 99533118 1001 86380 86390 1
533678 99533678 1001 86380 86390 1
533680 99533680 1001 86380 86390 1
533737 99533737 1001 86380 86390 1
533851 99533851 1001 86380 86390 1
533447 99533447 1001 86380 86390 1
533600 99533600 1001 86380 86390 1
533428 99533428 1001 86380 86390 1
533915 99533915 1001 86380 86390 1
533905 99533905 1001 86380 86390 1
534569 99534569 1001 86380 86390 1
534634 99534634 1001 86380 86390 1
534508 99534508 1001 86380 86390 1
534389 99534389 1001 86380 86390 1
534285 99534285 1001 86380 86390 1
534325 99534325 1001 86380 86390 1
534380 99534380 1001 86380 86390 1
534408 99534408 1001 86380 86390 1
534279 99534279 1001 86380 86390 1
534422 99534422 1001 86380 86390 1
534066 99534066 1001 86380 86390 1
534114 99534114 1001 86380 86390 1
534153 99534153 1001 86380 86390 1
535397 99535397 1001 86380 86390 1
535486 99535486 1001 86380 86390 1
535490 99535490 1001 86380 86390 1
535393 99535393 1001 86380 86390 1
535180 99535180 1001 86380 86390 1
535183 99535183 1001 86380 86390 1
535248 99535248 1001 86380 86390 1
535200 99535200 1001 86380 86390 1
535019 99535019 1001 86380 86390 1
534920 99534920 1001 86380 86390 1
534934 99534934 1001 86380 86390 1
534961 99534961 1001 86380 86390 1
535001 99535001 1001 86380 86390 1
534900 99534900 1001 86380 86390 1
535676 99535676 1001 86380 86390 1
535535 99535535 1001 86380 86390 1
535631 99535631 1001 86380 86390 1
535581 99535581 1001 86380 86390 1
535545 99535545 1001 86380 86390 1
536263 99536263 1001 86380 86390 1
536199 99536199 1001 86380 86390 1
536310 99536310 1001 86380 86390 1
536316 99536316 1001 86380 86390 1
536142 99536142 1001 86380 86390 1
535942 99535942 1001 86380 86390 1
536077 99536077 1001 86380 86390 1
536117 99536117 1001 86380 86390 1
535872 99535872 1001 86380 86390 1
535795 99535795 1001 86380 86390 1
535817 99535817 1001 86380 86390 1
535857 99535857 1001 86380 86390 1
535741 99535741 1001 86380 86390 1
536477 99536477 1001 86380 86390 1
536413 99536413 1001 86380 86390 1
536532 99536532 1001 86380 86390 1
536338 99536338 1001 86380 86390 1
536397 99536397 1001 86380 86390 1
537117 99537117 1001 86380 86390 1
537015 99537015 1001 86380 86390 1
536919 99536919 1001 86380 86390 1
536921 99536921 1001 86380 86390 1
536890 99536890 1001 86380 86390 1
536773 99536773 1001 86380 86390 1
536706 99536706 1001 86380 86390 1
537249 99537249 1001 86380 86390 1
537828 99537828 1001 86380 86390 1
537946 99537946 1001 86380 86390 1
537973 99537973 1001 86380 86390 1
537871 99537871 1001 86380 86390 1
537937 99537937 1001 86380 86390 1
537723 99537723 1001 86380 86390 1
537726 99537726 1001 86380 86390 1
537597 99537597 1001 86380 86390 1
537638 99537638 1001 86380 86390 1
537420 99537420 1001 86380 86390 1
537460 99537460 1001 86380 86390 1
537437 99537437 1001 86380 86390 1
537426 99537426 1001 86380 86390 1
537520 99537520 1001 86380 86390 1
538064 99538064 1001 86380 86390 1
538782 99538782 1001 86380 86390 1
538614 99538614 1001 86380 86390 1
538736 99538736 1001 86380 86390 1
538467 99538467 1001 86380 86390 1
538419 99538419 1001 86380 86390 1
538233 99538233 1001 86380 86390 1
538248 99538248 1001 86380 86390 1
538236 99538236 1001 86380 86390 1
538357 99538357 1001 86380 86390 1
538267 99538267 1001 86380 86390 1
538371 99538371 1001 86380 86390 1
538398 99538398 1001 86380 86390 1
538903 99538903 1001 86380 86390 1
538957 99538957 1001 86380 86390 1
538884 99538884 1001 86380 86390 1
538846 99538846 1001 86380 86390 1
538833 99538833 1001 86380 86390 1
538950 99538950 1001 86380 86390 1
539450 99539450 1001 86380 86390 1
539451 99539451 1001 86380 86390 1
539456 99539456 1001 86380 86390 1
539436 99539436 1001 86380 86390 1
539338 99539338 1001 86380 86390 1
539060 99539060 1001 86380 86390 1
539074 99539074 1001 86380 86390 1
539078 99539078 1001 86380 86390 1
539066 99539066 1001 86380 86390 1
539718 99539718 1001 86380 86390 1
539825 99539825 1001 86380 86390 1
539740 99539740 1001 86380 86390 1
539650 99539650 1001 86380 86390 1
540382 99540382 1001 86380 86390 1
540359 99540359 1001 86380 86390 1
540385 99540385 1001 86380 86390 1
540427 99540427 1001 86380 86390 1
540136 99540136 1001 86380 86390 1
540114 99540114 1001 86380 86390 1
540205 99540205 1001 86380 86390 1
539898 99539898 1001 86380 86390 1
539978 99539978 1001 86380 86390 1
540010 99540010 1001 86380 86390 1
540635 99540635 1001 86380 86390 1
540636 99540636 1001 86380 86390 1
540496 99540496 1001 86380 86390 1
540652 99540652 1001 86380 86390 1
540525 99540525 1001 86380 86390 1
540487 99540487 1001 86380 86390 1
541261 99541261 1001 86380 86390 1
541093 99541093 1001 86380 86390 1
541236 99541236 1001 86380 86390 1
540960 99540960 1001 86380 86390 1
541086 99541086 1001 86380 86390 1
540970 99540970 1001 86380 86390 1
540685 99540685 1001 86380 86390 1
540873 99540873 1001 86380 86390 1
540679 99540679 1001 86380 86390 1
540774 99540774 1001 86380 86390 1
541373 99541373 1001 86380 86390 1
541454 99541454 1001 86380 86390 1
541311 99541311 1001 86380 86390 1
541469 99541469 1001 86380 86390 1
542084 99542084 1001 86380 86390 1
541986 99541986 1001 86380 86390 1
541832 99541832 1001 86380 86390 1
541696 99541696 1001 86380 86390 1
541637 99541637 1001 86380 86390 1
541614 99541614 1001 86380 86390 1
542176 99542176 1001 86380 86390 1
542242 99542242 1001 86380 86390 1
542600 99542600 1001 86380 86390 1
542548 99542548 1001 86380 86390 1
542710 99542710 1001 86380 86390 1
542357 99542357 1001 86380 86390 1
542372 99542372 1001 86380 86390 1
542399 99542399 1001 86380 86390 1
542401 99542401 1001 86380 86390 1
542983 99542983 1001 86380 86390 1
543115 99543115 1001 86380 86390 1
543012 99543012 1001 86380 86390 1
543067 99543067 1001 86380 86390 1
543617 99543617 1001 86380 86390 1
543386 99543386 1001 86380 86390 1
543387 99543387 1001 86380 86390 1
543413 99543413 1001 86380 86390 1
543508 99543508 1001 86380 86390 1
543229 99543229 1001 86380 86390 1
543165 99543165 1001 86380 86390 1
543218 99543218 1001 86380 86390 1
543154 99543154 1001 86380 86390 1
543187 99543187 1001 86380 86390 1
543960 99543960 1001 86380 86390 1
544470 99544470 1001 86380 86390 1
544355 99544355 1001 86380 86390 1
544310 99544310 1001 86380 86390 1
543990 99543990 1001 86380 86390 1
544112 99544112 1001 86380 86390 1
544125 99544125 1001 86380 86390 1
544026 99544026 1001 86380 86390 1
544637 99544637 1001 86380 86390 1
417047 480 1001 46680 47337 1
422930 1151 1001 72480 79677 1
520073 763 1002 54827 59663 1
539819 489 1002 48918 52572 1
400112 99400112 1001 86380 86390 1
400083 99400083 1001 86380 86390 1
400111 99400111 1001 86380 86390 1
400193 99400193 1001 86380 86390 1
400327 99400327 1001 86380 86390 1
400787 99400787 1001 86380 86390 1
400727 99400727 1001 86380 86390 1
400821 99400821 1001 86380 86390 1
401124 99401124 1001 86380 86390 1
401260 99401260 1001 86380 86390 1
401351 99401351 1001 86380 86390 1
401284 99401284 1001 86380 86390 1
401316 99401316 1001 86380 86390 1
401380 99401380 1001 86380 86390 1
401458 99401458 1001 86380 86390 1
401627 99401627 1001 86380 86390 1
401946 99401946 1001 86380 86390 1
401928 99401928 1001 86380 86390 1
401899 99401899 1001 86380 86390 1
401960 99401960 1001 86380 86390 1
402070 99402070 1001 86380 86390 1
402448 99402448 1001 86380 86390 1
403061 99403061 1001 86380 86390 1
403433 99403433 1001 86380 86390 1
403350 99403350 1001 86380 86390 1
403453 99403453 1001 86380 86390 1
403995 99403995 1001 86380 86390 1
404213 99404213 1001 86380 86390 1
404322 99404322 1001 86380 86390 1
404377 99404377 1001 86380 86390 1
404408 99404408 1001 86380 86390 1
404718 99404718 1001 86380 86390 1
404876 99404876 1001 86380 86390 1
404826 99404826 1001 86380 86390 1
404899 99404899 1001 86380 86390 1
404919 99404919 1001 86380 86390 1
405010 99405010 1001 86380 86390 1
405040 99405040 1001 86380 86390 1
405050 99405050 1001 86380 86390 1
405337 99405337 1001 86380 86390 1
405359 99405359 1001 86380 86390 1
405585 99405585 1001 86380 86390 1
405623 99405623 1001 86380 86390 1
405739 99405739 1001 86380 86390 1
405772 99405772 1001 86380 86390 1
406140 99406140 1001 86380 86390 1
406242 99406242 1001 86380 86390 1
406203 99406203 1001 86380 86390 1
406228 99406228 1001 86380 86390 1
406321 99406321 1001 86380 86390 1
406706 99406706 1001 86380 86390 1
407194 99407194 1001 86380 86390 1
407296 99407296 1001 86380 86390 1
407414 99407414 1001 86380 86390 1
407609 99407609 1001 86380 86390 1
407772 99407772 1001 86380 86390 1
407895 99407895 1001 86380 86390 1
407963 99407963 1001 86380 86390 1
407909 99407909 1001 86380 86390 1
408206 99408206 1001 86380 86390 1
408457 99408457 1001 86380 86390 1
408530 99408530 1001 86380 86390 1
408782 99408782 1001 86380 86390 1
408768 99408768 1001 86380 86390 1
408974 99408974 1001 86380 86390 1
409004 99409004 1001 86380 86390 1
409008 99409008 1001 86380 86390 1
409340 99409340 1001 86380 86390 1
409546 99409546 1001 86380 86390 1
409840 99409840 1001 86380 86390 1
409872 99409872 1001 86380 86390 1
410154 99410154 1001 86380 86390 1
410229 99410229 1001 86380 86390 1
410239 99410239 1001 86380 86390 1
410871 99410871 1001 86380 86390 1
410960 99410960 1001 86380 86390 1
411076 99411076 1001 86380 86390 1
411095 99411095 1001 86380 86390 1
411056 99411056 1001 86380 86390 1
411068 99411068 1001 86380 86390 1
411204 99411204 1001 86380 86390 1
411688 99411688 1001 86380 86390 1
411999 99411999 1001 86380 86390 1
412248 99412248 1001 86380 86390 1
412281 99412281 1001 86380 86390 1
413549 99413549 1001 86380 86390 1
413502 99413502 1001 86380 86390 1
412958 99412958 1001 86380 86390 1
413216 99413216 1001 86380 86390 1
412777 99412777 1001 86380 86390 1
412496 99412496 1001 86380 86390 1
412791 99412791 1001 86380 86390 1
412841 99412841 1001 86380 86390 1
414036 99414036 1001 86380 86390 1
413917 99413917 1001 86380 86390 1
413964 99413964 1001 86380 86390 1
415190 99415190 1001 86380 86390 1
415153 99415153 1001 86380 86390 1
415284 99415284 1001 86380 86390 1
415312 99415312 1001 86380 86390 1
414864 99414864 1001 86380 86390 1
414851 99414851 1001 86380 86390 1
414881 99414881 1001 86380 86390 1
414905 99414905 1001 86380 86390 1
414176 99414176 1001 86380 86390 1
414297 99414297 1001 86380 86390 1
414389 99414389 1001 86380 86390 1
414151 99414151 1001 86380 86390 1
415585 99415585 1001 86380 86390 1
415334 99415334 1001 86380 86390 1
416929 99416929 1001 86380 86390 1
416732 99416732 1001 86380 86390 1
415933 99415933 1001 86380 86390 1
415888 99415888 1001 86380 86390 1
416126 99416126 1001 86380 86390 1
416102 99416102 1001 86380 86390 1
416079 99416079 1001 86380 86390 1
417376 99417376 1001 86380 86390 1
417140 99417140 1001 86380 86390 1
417202 99417202 1001 86380 86390 1
417589 99417589 1001 86380 86390 1
418796 99418796 1001 86380 86390 1
418336 99418336 1001 86380 86390 1
418039 99418039 1001 86380 86390 1
418258 99418258 1001 86380 86390 1
417938 99417938 1001 86380 86390 1
417874 99417874 1001 86380 86390 1
417901 99417901 1001 86380 86390 1
418873 99418873 1001 86380 86390 1
419002 99419002 1001 86380 86390 1
418916 99418916 1001 86380 86390 1
420251 99420251 1001 86380 86390 1
420392 99420392 1001 86380 86390 1
420439 99420439 1001 86380 86390 1
419777 99419777 1001 86380 86390 1
419987 99419987 1001 86380 86390 1
419811 99419811 1001 86380 86390 1
419813 99419813 1001 86380 86390 1
419997 99419997 1001 86380 86390 1
419797 99419797 1001 86380 86390 1
419471 99419471 1001 86380 86390 1
419400 99419400 1001 86380 86390 1
419262 99419262 1001 86380 86390 1
420740 99420740 1001 86380 86390 1
420475 99420475 1001 86380 86390 1
420663 99420663 1001 86380 86390 1
420673 99420673 1001 86380 86390 1
422037 99422037 1001 86380 86390 1
421804 99421804 1001 86380 86390 1
422106 99422106 1001 86380 86390 1
421737 99421737 1001 86380 86390 1
421368 99421368 1001 86380 86390 1
421273 99421273 1001 86380 86390 1
421282 99421282 1001 86380 86390 1
421135 99421135 1001 86380 86390 1
422383 99422383 1001 86380 86390 1
422292 99422292 1001 86380 86390 1
422179 99422179 1001 86380 86390 1
422232 99422232 1001 86380 86390 1
423681 99423681 1001 86380 86390 1
423520 99423520 1001 86380 86390 1
423320 99423320 1001 86380 86390 1
423523 99423523 1001 86380 86390 1
423244 99423244 1001 86380 86390 1
423295 99423295 1001 86380 86390 1
422806 99422806 1001 86380 86390 1
422612 99422612 1001 86380 86390 1
422896 99422896 1001 86380 86390 1
423865 99423865 1001 86380 86390 1
425153 99425153 1001 86380 86390 1
425341 99425341 1001 86380 86390 1
425268 99425268 1001 86380 86390 1
424942 99424942 1001 86380 86390 1
424741 99424741 1001 86380 86390 1
424413 99424413 1001 86380 86390 1
424583 99424583 1001 86380 86390 1
425470 99425470 1001 86380 86390 1
426894 99426894 1001 86380 86390 1
426328 99426328 1001 86380 86390 1
426598 99426598 1001 86380 86390 1
426529 99426529 1001 86380 86390 1
425837 99425837 1001 86380 86390 1
426208 99426208 1001 86380 86390 1
426109 99426109 1001 86380 86390 1
426276 99426276 1001 86380 86390 1
428543 99428543 1001 86380 86390 1
428672 99428672 1001 86380 86390 1
428450 99428450 1001 86380 86390 1
428465 99428465 1001 86380 86390 1
428363 99428363 1001 86380 86390 1
427998 99427998 1001 86380 86390 1
428096 99428096 1001 86380 86390 1
428270 99428270 1001 86380 86390 1
427880 99427880 1001 86380 86390 1
427805 99427805 1001 86380 86390 1
427829 99427829 1001 86380 86390 1
427714 99427714 1001 86380 86390 1
427885 99427885 1001 86380 86390 1
427874 99427874 1001 86380 86390 1
427552 99427552 1001 86380 86390 1
429127 99429127 1001 86380 86390 1
428787 99428787 1001 86380 86390 1
428845 99428845 1001 86380 86390 1
429008 99429008 1001 86380 86390 1
429145 99429145 1001 86380 86390 1
430317 99430317 1001 86380 86390 1
430328 99430328 1001 86380 86390 1
430055 99430055 1001 86380 86390 1
430107 99430107 1001 86380 86390 1
430355 99430355 1001 86380 86390 1
430042 99430042 1001 86380 86390 1
429689 99429689 1001 86380 86390 1
429690 99429690 1001 86380 86390 1
429721 99429721 1001 86380 86390 1
429624 99429624 1001 86380 86390 1
429605 99429605 1001 86380 86390 1
429497 99429497 1001 86380 86390 1
429352 99429352 1001 86380 86390 1
430633 99430633 1001 86380 86390 1
430614 99430614 1001 86380 86390 1
430497 99430497 1001 86380 86390 1
430453 99430453 1001 86380 86390 1
431828 99431828 1001 86380 86390 1
431925 99431925 1001 86380 86390 1
431376 99431376 1001 86380 86390 1
431494 99431494 1001 86380 86390 1
431130 99431130 1001 86380 86390 1
430934 99430934 1001 86380 86390 1
432174 99432174 1001 86380 86390 1
432380 99432380 1001 86380 86390 1
432106 99432106 1001 86380 86390 1
432335 99432335 1001 86380 86390 1
432427 99432427 1001 86380 86390 1
433521 99433521 1001 86380 86390 1
433320 99433320 1001 86380 86390 1
433501 99433501 1001 86380 86390 1
433715 99433715 1001 86380 86390 1
433053 99433053 1001 86380 86390 1
433118 99433118 1001 86380 86390 1
433169 99433169 1001 86380 86390 1
433006 99433006 1001 86380 86390 1
432920 99432920 1001 86380 86390 1
433095 99433095 1001 86380 86390 1
432748 99432748 1001 86380 86390 1
432828 99432828 1001 86380 86390 1
432656 99432656 1001 86380 86390 1
432712 99432712 1001 86380 86390 1
432845 99432845 1001 86380 86390 1
433767 99433767 1001 86380 86390 1
434108 99434108 1001 86380 86390 1
435157 99435157 1001 86380 86390 1
435160 99435160 1001 86380 86390 1
435201 99435201 1001 86380 86390 1
435212 99435212 1001 86380 86390 1
434940 99434940 1001 86380 86390 1
434941 99434941 1001 86380 86390 1
434789 99434789 1001 86380 86390 1
434793 99434793 1001 86380 86390 1
434856 99434856 1001 86380 86390 1
434612 99434612 1001 86380 86390 1
434783 99434783 1001 86380 86390 1
434230 99434230 1001 86380 86390 1
434378 99434378 1001 86380 86390 1
434440 99434440 1001 86380 86390 1
434561 99434561 1001 86380 86390 1
434199 99434199 1001 86380 86390 1
435787 99435787 1001 86380 86390 1
435457 99435457 1001 86380 86390 1
435683 99435683 1001 86380 86390 1
435805 99435805 1001 86380 86390 1
435665 99435665 1001 86380 86390 1
435565 99435565 1001 86380 86390 1
437092 99437092 1001 86380 86390 1
436777 99436777 1001 86380 86390 1
436890 99436890 1001 86380 86390 1
436425 99436425 1001 86380 86390 1
436477 99436477 1001 86380 86390 1
436269 99436269 1001 86380 86390 1
435989 99435989 1001 86380 86390 1
436090 99436090 1001 86380 86390 1
435949 99435949 1001 86380 86390 1
437186 99437186 1001 86380 86390 1
300028 99300028 1001 86380 86390 1
300561 99300561 1001 86380 86390 1
300602 99300602 1001 86380 86390 1
300717 99300717 1001 86380 86390 1
300663 99300663 1001 86380 86390 1
300690 99300690 1001 86380 86390 1
300473 99300473 1001 86380 86390 1
300344 99300344 1001 86380 86390 1
300376 99300376 1001 86380 86390 1
300338 99300338 1001 86380 86390 1
300314 99300314 1001 86380 86390 1
300870 99300870 1001 86380 86390 1
300915 99300915 1001 86380 86390 1
300776 99300776 1001 86380 86390 1
300803 99300803 1001 86380 86390 1
301454 99301454 1001 86380 86390 1
301469 99301469 1001 86380 86390 1
301510 99301510 1001 86380 86390 1
301325 99301325 1001 86380 86390 1
300963 99300963 1001 86380 86390 1
300937 99300937 1001 86380 86390 1
300967 99300967 1001 86380 86390 1
301060 99301060 1001 86380 86390 1
301735 99301735 1001 86380 86390 1
302332 99302332 1001 86380 86390 1
302247 99302247 1001 86380 86390 1
302262 99302262 1001 86380 86390 1
302125 99302125 1001 86380 86390 1
301998 99301998 1001 86380 86390 1
302050 99302050 1001 86380 86390 1
302067 99302067 1001 86380 86390 1
301852 99301852 1001 86380 86390 1
301921 99301921 1001 86380 86390 1
301833 99301833 1001 86380 86390 1
302432 99302432 1001 86380 86390 1
302579 99302579 1001 86380 86390 1
303069 99303069 1001 86380 86390 1
303095 99303095 1001 86380 86390 1
303060 99303060 1001 86380 86390 1
303075 99303075 1001 86380 86390 1
303063 99303063 1001 86380 86390 1
302937 99302937 1001 86380 86390 1
303002 99303002 1001 86380 86390 1
302851 99302851 1001 86380 86390 1
302694 99302694 1001 86380 86390 1
302761 99302761 1001 86380 86390 1
302711 99302711 1001 86380 86390 1
302634 99302634 1001 86380 86390 1
302751 99302751 1001 86380 86390 1
302688 99302688 1001 86380 86390 1
303373 99303373 1001 86380 86390 1
303297 99303297 1001 86380 86390 1
303896 99303896 1001 86380 86390 1
303789 99303789 1001 86380 86390 1
303823 99303823 1001 86380 86390 1
303824 99303824 1001 86380 86390 1
303505 99303505 1001 86380 86390 1
303480 99303480 1001 86380 86390 1
303599 99303599 1001 86380 86390 1
303576 99303576 1001 86380 86390 1
303618 99303618 1001 86380 86390 1
304135 99304135 1001 86380 86390 1
304053 99304053 1001 86380 86390 1
304823 99304823 1001 86380 86390 1
304714 99304714 1001 86380 86390 1
304850 99304850 1001 86380 86390 1
304781 99304781 1001 86380 86390 1
304472 99304472 1001 86380 86390 1
304554 99304554 1001 86380 86390 1
304546 99304546 1001 86380 86390 1
304456 99304456 1001 86380 86390 1
304276 99304276 1001 86380 86390 1
304419 99304419 1001 86380 86390 1
304882 99304882 1001 86380 86390 1
305508 99305508 1001 86380 86390 1
305575 99305575 1001 86380 86390 1
305627 99305627 1001 86380 86390 1
305330 99305330 1001 86380 86390 1
305357 99305357 1001 86380 86390 1
305397 99305397 1001 86380 86390 1
305145 99305145 1001 86380 86390 1
305186 99305186 1001 86380 86390 1
305151 99305151 1001 86380 86390 1
305177 99305177 1001 86380 86390 1
305113 99305113 1001 86380 86390 1
500016 99500016 1001 86380 86390 1
500125 99500125 1001 86380 86390 1
500763 99500763 1001 86380 86390 1
500687 99500687 1001 86380 86390 1
500623 99500623 1001 86380 86390 1
500696 99500696 1001 86380 86390 1
500762 99500762 1001 86380 86390 1
500459 99500459 1001 86380 86390 1
500580 99500580 1001 86380 86390 1
500490 99500490 1001 86380 86390 1
500374 99500374 1001 86380 86390 1
500949 99500949 1001 86380 86390 1
500964 99500964 1001 86380 86390 1
501541 99501541 1001 86380 86390 1
501492 99501492 1001 86380 86390 1
501454 99501454 1001 86380 86390 1
501522 99501522 1001 86380 86390 1
501435 99501435 1001 86380 86390 1
501284 99501284 1001 86380 86390 1
501250 99501250 1001 86380 86390 1
501034 99501034 1001 86380 86390 1
501051 99501051 1001 86380 86390 1
501198 99501198 1001 86380 86390 1
501772 99501772 1001 86380 86390 1
502346 99502346 1001 86380 86390 1
502454 99502454 1001 86380 86390 1
502223 99502223 1001 86380 86390 1
502146 99502146 1001 86380 86390 1
502159 99502159 1001 86380 86390 1
502243 99502243 1001 86380 86390 1
502128 99502128 1001 86380 86390 1
501847 99501847 1001 86380 86390 1
501914 99501914 1001 86380 86390 1
501876 99501876 1001 86380 86390 1
501967 99501967 1001 86380 86390 1
501907 99501907 1001 86380 86390 1
501909 99501909 1001 86380 86390 1
502490 99502490 1001 86380 86390 1
502537 99502537 1001 86380 86390 1
502474 99502474 1001 86380 86390 1
503231 99503231 1001 86380 86390 1
503091 99503091 1001 86380 86390 1
503069 99503069 1001 86380 86390 1
502890 99502890 1001 86380 86390 1
502879 99502879 1001 86380 86390 1
502738 99502738 1001 86380 86390 1
502757 99502757 1001 86380 86390 1
502798 99502798 1001 86380 86390 1
503302 99503302 1001 86380 86390 1
502672 99502672 1001 86380 86390 1
503296 99503296 1001 86380 86390 1
503479 99503479 1001 86380 86390 1
504048 99504048 1001 86380 86390 1
504108 99504108 1001 86380 86390 1
503800 99503800 1001 86380 86390 1
503779 99503779 1001 86380 86390 1
503591 99503591 1001 86380 86390 1
503683 99503683 1001 86380 86390 1
503658 99503658 1001 86380 86390 1
504168 99504168 1001 86380 86390 1
504315 99504315 1001 86380 86390 1
504306 99504306 1001 86380 86390 1
504829 99504829 1001 86380 86390 1
504889 99504889 1001 86380 86390 1
504668 99504668 1001 86380 86390 1
504711 99504711 1001 86380 86390 1
504443 99504443 1001 86380 86390 1
504485 99504485 1001 86380 86390 1
504525 99504525 1001 86380 86390 1
505028 99505028 1001 86380 86390 1
505146 99505146 1001 86380 86390 1
505082 99505082 1001 86380 86390 1
505649 99505649 1001 86380 86390 1
505625 99505625 1001 86380 86390 1
505640 99505640 1001 86380 86390 1
505545 99505545 1001 86380 86390 1
505433 99505433 1001 86380 86390 1
505486 99505486 1001 86380 86390 1
505166 99505166 1001 86380 86390 1
505181 99505181 1001 86380 86390 1
505937 99505937 1001 86380 86390 1
506494 99506494 1001 86380 86390 1
506559 99506559 1001 86380 86390 1
506570 99506570 1001 86380 86390 1
506590 99506590 1001 86380 86390 1
506304 99506304 1001 86380 86390 1
506207 99506207 1001 86380 86390 1
506005 99506005 1001 86380 86390 1
506801 99506801 1001 86380 86390 1
506739 99506739 1001 86380 86390 1
506753 99506753 1001 86380 86390 1
506604 99506604 1001 86380 86390 1
507405 99507405 1001 86380 86390 1
507263 99507263 1001 86380 86390 1
507227 99507227 1001 86380 86390 1
507064 99507064 1001 86380 86390 1
506804 99506804 1001 86380 86390 1
506820 99506820 1001 86380 86390 1
507472 99507472 1001 86380 86390 1
507570 99507570 1001 86380 86390 1
507468 99507468 1001 86380 86390 1
507546 99507546 1001 86380 86390 1
508202 99508202 1001 86380 86390 1
508129 99508129 1001 86380 86390 1
508044 99508044 1001 86380 86390 1
507985 99507985 1001 86380 86390 1
507883 99507883 1001 86380 86390 1
507719 99507719 1001 86380 86390 1
507819 99507819 1001 86380 86390 1
507679 99507679 1001 86380 86390 1
508359 99508359 1001 86380 86390 1
509075 99509075 1001 86380 86390 1
509000 99509000 1001 86380 86390 1
509069 99509069 1001 86380 86390 1
508998 99508998 1001 86380 86390 1
508805 99508805 1001 86380 86390 1
508840 99508840 1001 86380 86390 1
508639 99508639 1001 86380 86390 1
509204 99509204 1001 86380 86390 1
509269 99509269 1001 86380 86390 1
509270 99509270 1001 86380 86390 1
509235 99509235 1001 86380 86390 1
509872 99509872 1001 86380 86390 1
509763 99509763 1001 86380 86390 1
509702 99509702 1001 86380 86390 1
509893 99509893 1001 86380 86390 1
509566 99509566 1001 86380 86390 1
509646 99509646 1001 86380 86390 1
509513 99509513 1001 86380 86390 1
509372 99509372 1001 86380 86390 1
509405 99509405 1001 86380 86390 1
510721 99510721 1001 86380 86390 1
510546 99510546 1001 86380 86390 1
510342 99510342 1001 86380 86390 1
510434 99510434 1001 86380 86390 1
510486 99510486 1001 86380 86390 1
510461 99510461 1001 86380 86390 1
510332 99510332 1001 86380 86390 1
510427 99510427 1001 86380 86390 1
510215 99510215 1001 86380 86390 1
510191 99510191 1001 86380 86390 1
510257 99510257 1001 86380 86390 1
510283 99510283 1001 86380 86390 1
510296 99510296 1001 86380 86390 1
511386 99511386 1001 86380 86390 1
511541 99511541 1001 86380 86390 1
511154 99511154 1001 86380 86390 1
511155 99511155 1001 86380 86390 1
511233 99511233 1001 86380 86390 1
511248 99511248 1001 86380 86390 1
511211 99511211 1001 86380 86390 1
511316 99511316 1001 86380 86390 1
511317 99511317 1001 86380 86390 1
511620 99511620 1001 86380 86390 1
511633 99511633 1001 86380 86390 1
511621 99511621 1001 86380 86390 1
511661 99511661 1001 86380 86390 1
512180 99512180 1001 86380 86390 1
512221 99512221 1001 86380 86390 1
511999 99511999 1001 86380 86390 1
512168 99512168 1001 86380 86390 1
512029 99512029 1001 86380 86390 1
511865 99511865 1001 86380 86390 1
511943 99511943 1001 86380 86390 1
512560 99512560 1001 86380 86390 1
512444 99512444 1001 86380 86390 1
512446 99512446 1001 86380 86390 1
512473 99512473 1001 86380 86390 1
512557 99512557 1001 86380 86390 1
512401 99512401 1001 86380 86390 1
513104 99513104 1001 86380 86390 1
513030 99513030 1001 86380 86390 1
513148 99513148 1001 86380 86390 1
513191 99513191 1001 86380 86390 1
513153 99513153 1001 86380 86390 1
512818 99512818 1001 86380 86390 1
512874 99512874 1001 86380 86390 1
512954 99512954 1001 86380 86390 1
512851 99512851 1001 86380 86390 1
512826 99512826 1001 86380 86390 1
512895 99512895 1001 86380 86390 1
512610 99512610 1001 86380 86390 1
513359 99513359 1001 86380 86390 1
513910 99513910 1001 86380 86390 1
513980 99513980 1001 86380 86390 1
513672 99513672 1001 86380 86390 1
513629 99513629 1001 86380 86390 1
514124 99514124 1001 86380 86390 1
514202 99514202 1001 86380 86390 1
514230 99514230 1001 86380 86390 1
514049 99514049 1001 86380 86390 1
514192 99514192 1001 86380 86390 1
514193 99514193 1001 86380 86390 1
514182 99514182 1001 86380 86390 1
514755 99514755 1001 86380 86390 1
514817 99514817 1001 86380 86390 1
514676 99514676 1001 86380 86390 1
514602 99514602 1001 86380 86390 1
514450 99514450 1001 86380 86390 1
514479 99514479 1001 86380 86390 1
514454 99514454 1001 86380 86390 1
514455 99514455 1001 86380 86390 1
514238 99514238 1001 86380 86390 1
514388 99514388 1001 86380 86390 1
514376 99514376 1001 86380 86390 1
514352 99514352 1001 86380 86390 1
514945 99514945 1001 86380 86390 1
514984 99514984 1001 86380 86390 1
515034 99515034 1001 86380 86390 1
515620 99515620 1001 86380 86390 1
515570 99515570 1001 86380 86390 1
515588 99515588 1001 86380 86390 1
515627 99515627 1001 86380 86390 1
515678 99515678 1001 86380 86390 1
515354 99515354 1001 86380 86390 1
515255 99515255 1001 86380 86390 1
515101 99515101 1001 86380 86390 1
515785 99515785 1001 86380 86390 1
515811 99515811 1001 86380 86390 1
515761 99515761 1001 86380 86390 1
515841 99515841 1001 86380 86390 1
515713 99515713 1001 86380 86390 1
515791 99515791 1001 86380 86390 1
515770 99515770 1001 86380 86390 1
515861 99515861 1001 86380 86390 1
516434 99516434 1001 86380 86390 1
516370 99516370 1001 86380 86390 1
516442 99516442 1001 86380 86390 1
516201 99516201 1001 86380 86390 1
516240 99516240 1001 86380 86390 1
516167 99516167 1001 86380 86390 1
516168 99516168 1001 86380 86390 1
516303 99516303 1001 86380 86390 1
515890 99515890 1001 86380 86390 1
515903 99515903 1001 86380 86390 1
515960 99515960 1001 86380 86390 1
515923 99515923 1001 86380 86390 1
516688 99516688 1001 86380 86390 1
516559 99516559 1001 86380 86390 1
516684 99516684 1001 86380 86390 1
516698 99516698 1001 86380 86390 1
517302 99517302 1001 86380 86390 1
517186 99517186 1001 86380 86390 1
517280 99517280 1001 86380 86390 1
517294 99517294 1001 86380 86390 1
517154 99517154 1001 86380 86390 1
517180 99517180 1001 86380 86390 1
517030 99517030 1001 86380 86390 1
517108 99517108 1001 86380 86390 1
517020 99517020 1001 86380 86390 1
516959 99516959 1001 86380 86390 1
517062 99517062 1001 86380 86390 1
516923 99516923 1001 86380 86390 1
516781 99516781 1001 86380 86390 1
516888 99516888 1001 86380 86390 1
516802 99516802 1001 86380 86390 1
516855 99516855 1001 86380 86390 1
517426 99517426 1001 86380 86390 1
517452 99517452 1001 86380 86390 1
516924 99516924 1001 86380 86390 1
517362 99517362 1001 86380 86390 1
517508 99517508 1001 86380 86390 1
517521 99517521 1001 86380 86390 1
517995 99517995 1001 86380 86390 1
518054 99518054 1001 86380 86390 1
518055 99518055 1001 86380 86390 1
518069 99518069 1001 86380 86390 1
517907 99517907 1001 86380 86390 1
517933 99517933 1001 86380 86390 1
517817 99517817 1001 86380 86390 1
517856 99517856 1001 86380 86390 1
517953 99517953 1001 86380 86390 1
517759 99517759 1001 86380 86390 1
517812 99517812 1001 86380 86390 1
518330 99518330 1001 86380 86390 1
518266 99518266 1001 86380 86390 1
518345 99518345 1001 86380 86390 1
518204 99518204 1001 86380 86390 1
518937 99518937 1001 86380 86390 1
518912 99518912 1001 86380 86390 1
518856 99518856 1001 86380 86390 1
518694 99518694 1001 86380 86390 1
518402 99518402 1001 86380 86390 1
519121 99519121 1001 86380 86390 1
519044 99519044 1001 86380 86390 1
519673 99519673 1001 86380 86390 1
519763 99519763 1001 86380 86390 1
519748 99519748 1001 86380 86390 1
519549 99519549 1001 86380 86390 1
519562 99519562 1001 86380 86390 1
519425 99519425 1001 86380 86390 1
519219 99519219 1001 86380 86390 1
519319 99519319 1001 86380 86390 1
519231 99519231 1001 86380 86390 1
519934 99519934 1001 86380 86390 1
519986 99519986 1001 86380 86390 1
519988 99519988 1001 86380 86390 1
519926 99519926 1001 86380 86390 1
520621 99520621 1001 86380 86390 1
520508 99520508 1001 86380 86390 1
520472 99520472 1001 86380 86390 1
520235 99520235 1001 86380 86390 1
520049 99520049 1001 86380 86390 1
520068 99520068 1001 86380 86390 1
520224 99520224 1001 86380 86390 1
520213 99520213 1001 86380 86390 1
520744 99520744 1001 86380 86390 1
520748 99520748 1001 86380 86390 1
521404 99521404 1001 86380 86390 1
521268 99521268 1001 86380 86390 1
521144 99521144 1001 86380 86390 1
521157 99521157 1001 86380 86390 1
520873 99520873 1001 86380 86390 1
520890 99520890 1001 86380 86390 1
521022 99521022 1001 86380 86390 1
520933 99520933 1001 86380 86390 1
521050 99521050 1001 86380 86390 1
521599 99521599 1001 86380 86390 1
521565 99521565 1001 86380 86390 1
522094 99522094 1001 86380 86390 1
521993 99521993 1001 86380 86390 1
521738 99521738 1001 86380 86390 1
521674 99521674 1001 86380 86390 1
521847 99521847 1001 86380 86390 1
521693 99521693 1001 86380 86390 1
522458 99522458 1001 86380 86390 1
522436 99522436 1001 86380 86390 1
522401 99522401 1001 86380 86390 1
523088 99523088 1001 86380 86390 1
522920 99522920 1001 86380 86390 1
523037 99523037 1001 86380 86390 1
522986 99522986 1001 86380 86390 1
522727 99522727 1001 86380 86390 1
522715 99522715 1001 86380 86390 1
522807 99522807 1001 86380 86390 1
522679 99522679 1001 86380 86390 1
522505 99522505 1001 86380 86390 1
522585 99522585 1001 86380 86390 1
522702 99522702 1001 86380 86390 1
522638 99522638 1001 86380 86390 1
522510 99522510 1001 86380 86390 1
523206 99523206 1001 86380 86390 1
523216 99523216 1001 86380 86390 1
523230 99523230 1001 86380 86390 1
523139 99523139 1001 86380 86390 1
523167 99523167 1001 86380 86390 1
523944 99523944 1001 86380 86390 1
523806 99523806 1001 86380 86390 1
523859 99523859 1001 86380 86390 1
523727 99523727 1001 86380 86390 1
523646 99523646 1001 86380 86390 1
523673 99523673 1001 86380 86390 1
523622 99523622 1001 86380 86390 1
523515 99523515 1001 86380 86390 1
523464 99523464 1001 86380 86390 1
523491 99523491 1001 86380 86390 1
524100 99524100 1001 86380 86390 1
523958 99523958 1001 86380 86390 1
524024 99524024 1001 86380 86390 1
524014 99524014 1001 86380 86390 1
524606 99524606 1001 86380 86390 1
524645 99524645 1001 86380 86390 1
524581 99524581 1001 86380 86390 1
524744 99524744 1001 86380 86390 1
524475 99524475 1001 86380 86390 1
524503 99524503 1001 86380 86390 1
524375 99524375 1001 86380 86390 1
524548 99524548 1001 86380 86390 1
524202 99524202 1001 86380 86390 1
524228 99524228 1001 86380 86390 1
524341 99524341 1001 86380 86390 1
524173 99524173 1001 86380 86390 1
524811 99524811 1001 86380 86390 1
524915 99524915 1001 86380 86390 1
524815 99524815 1001 86380 86390 1
524972 99524972 1001 86380 86390 1
525564 99525564 1001 86380 86390 1
525558 99525558 1001 86380 86390 1
525343 99525343 1001 86380 86390 1
525216 99525216 1001 86380 86390 1
525092 99525092 1001 86380 86390 1
525689 99525689 1001 86380 86390 1
525771 99525771 1001 86380 86390 1
525773 99525773 1001 86380 86390 1
526388 99526388 1001 86380 86390 1
526352 99526352 1001 86380 86390 1
526365 99526365 1001 86380 86390 1
526317 99526317 1001 86380 86390 1
526319 99526319 1001 86380 86390 1
526103 99526103 1001 86380 86390 1
526156 99526156 1001 86380 86390 1
526055 99526055 1001 86380 86390 1
526147 99526147 1001 86380 86390 1
526187 99526187 1001 86380 86390 1
526136 99526136 1001 86380 86390 1
526073 99526073 1001 86380 86390 1
526022 99526022 1001 86380 86390 1
525829 99525829 1001 86380 86390 1
526473 99526473 1001 86380 86390 1
526513 99526513 1001 86380 86390 1
526481 99526481 1001 86380 86390 1
526444 99526444 1001 86380 86390 1
526957 99526957 1001 86380 86390 1
527040 99527040 1001 86380 86390 1
526912 99526912 1001 86380 86390 1
527337 99527337 1001 86380 86390 1
527290 99527290 1001 86380 86390 1
527342 99527342 1001 86380 86390 1
527384 99527384 1001 86380 86390 1
527921 99527921 1001 86380 86390 1
527678 99527678 1001 86380 86390 1
527815 99527815 1001 86380 86390 1
527587 99527587 1001 86380 86390 1
527577 99527577 1001 86380 86390 1
527487 99527487 1001 86380 86390 1
527655 99527655 1001 86380 86390 1
527635 99527635 1001 86380 86390 1
528209 99528209 1001 86380 86390 1
528186 99528186 1001 86380 86390 1
528175 99528175 1001 86380 86390 1
528730 99528730 1001 86380 86390 1
528660 99528660 1001 86380 86390 1
528558 99528558 1001 86380 86390 1
528692 99528692 1001 86380 86390 1
528695 99528695 1001 86380 86390 1
528501 99528501 1001 86380 86390 1
528412 99528412 1001 86380 86390 1
528989 99528989 1001 86380 86390 1
529068 99529068 1001 86380 86390 1
528919 99528919 1001 86380 86390 1
529706 99529706 1001 86380 86390 1
529581 99529581 1001 86380 86390 1
529674 99529674 1001 86380 86390 1
529624 99529624 1001 86380 86390 1
529328 99529328 1001 86380 86390 1
529343 99529343 1001 86380 86390 1
529344 99529344 1001 86380 86390 1
529506 99529506 1001 86380 86390 1
529340 99529340 1001 86380 86390 1
529296 99529296 1001 86380 86390 1
529115 99529115 1001 86380 86390 1
529206 99529206 1001 86380 86390 1
529893 99529893 1001 86380 86390 1
530387 99530387 1001 86380 86390 1
530536 99530536 1001 86380 86390 1
530395 99530395 1001 86380 86390 1
530545 99530545 1001 86380 86390 1
530550 99530550 1001 86380 86390 1
530303 99530303 1001 86380 86390 1
530329 99530329 1001 86380 86390 1
530118 99530118 1001 86380 86390 1
530015 99530015 1001 86380 86390 1
529967 99529967 1001 86380 86390 1
530682 99530682 1001 86380 86390 1
530750 99530750 1001 86380 86390 1
530611 99530611 1001 86380 86390 1
530690 99530690 1001 86380 86390 1
530561 99530561 1001 86380 86390 1
531279 99531279 1001 86380 86390 1
531314 99531314 1001 86380 86390 1
531315 99531315 1001 86380 86390 1
531097 99531097 1001 86380 86390 1
531063 99531063 1001 86380 86390 1
531156 99531156 1001 86380 86390 1
531144 99531144 1001 86380 86390 1
531173 99531173 1001 86380 86390 1
530955 99530955 1001 86380 86390 1
530957 99530957 1001 86380 86390 1
530923 99530923 1001 86380 86390 1
530809 99530809 1001 86380 86390 1
530784 99530784 1001 86380 86390 1
531468 99531468 1001 86380 86390 1
532082 99532082 1001 86380 86390 1
532109 99532109 1001 86380 86390 1
532007 99532007 1001 86380 86390 1
532020 99532020 1001 86380 86390 1
532150 99532150 1001 86380 86390 1
532062 99532062 1001 86380 86390 1
531952 99531952 1001 86380 86390 1
531999 99531999 1001 86380 86390 1
531987 99531987 1001 86380 86390 1
531602 99531602 1001 86380 86390 1
531760 99531760 1001 86380 86390 1
531709 99531709 1001 86380 86390 1
531740 99531740 1001 86380 86390 1
531753 99531753 1001 86380 86390 1
532359 99532359 1001 86380 86390 1
532399 99532399 1001 86380 86390 1
532257 99532257 1001 86380 86390 1
532311 99532311 1001 86380 86390 1
532248 99532248 1001 86380 86390 1
532326 99532326 1001 86380 86390 1
532249 99532249 1001 86380 86390 1
532327 99532327 1001 86380 86390 1
532291 99532291 1001 86380 86390 1
532253 99532253 1001 86380 86390 1
532875 99532875 1001 86380 86390 1
532594 99532594 1001 86380 86390 1
532426 99532426 1001 86380 86390 1
532570 99532570 1001 86380 86390 1
532414 99532414 1001 86380 86390 1
532467 99532467 1001 86380 86390 1
532458 99532458 1001 86380 86390 1
532497 99532497 1001 86380 86390 1
532422 99532422 1001 86380 86390 1
533098 99533098 1001 86380 86390 1
533177 99533177 1001 86380 86390 1
533216 99533216 1001 86380 86390 1
533128 99533128 1001 86380 86390 1
533794 99533794 1001 86380 86390 1
533843 99533843 1001 86380 86390 1
533817 99533817 1001 86380 86390 1
533525 99533525 1001 86380 86390 1
533628 99533628 1001 86380 86390 1
533618 99533618 1001 86380 86390 1
533356 99533356 1001 86380 86390 1
533241 99533241 1001 86380 86390 1
533424 99533424 1001 86380 86390 1
533365 99533365 1001 86380 86390 1
533952 99533952 1001 86380 86390 1
534019 99534019 1001 86380 86390 1
534045 99534045 1001 86380 86390 1
533890 99533890 1001 86380 86390 1
533917 99533917 1001 86380 86390 1
533984 99533984 1001 86380 86390 1
534629 99534629 1001 86380 86390 1
534566 99534566 1001 86380 86390 1
534580 99534580 1001 86380 86390 1
534463 99534463 1001 86380 86390 1
534180 99534180 1001 86380 86390 1
534098 99534098 1001 86380 86390 1
534179 99534179 1001 86380 86390 1
534708 99534708 1001 86380 86390 1
534866 99534866 1001 86380 86390 1
534789 99534789 1001 86380 86390 1
534757 99534757 1001 86380 86390 1
535438 99535438 1001 86380 86390 1
535452 99535452 1001 86380 86390 1
535466 99535466 1001 86380 86390 1
535503 99535503 1001 86380 86390 1
535101 99535101 1001 86380 86390 1
535169 99535169 1001 86380 86390 1
535147 99535147 1001 86380 86390 1
535264 99535264 1001 86380 86390 1
535035 99535035 1001 86380 86390 1
535069 99535069 1001 86380 86390 1
535534 99535534 1001 86380 86390 1
535690 99535690 1001 86380 86390 1
535652 99535652 1001 86380 86390 1
535569 99535569 1001 86380 86390 1
536318 99536318 1001 86380 86390 1
536139 99536139 1001 86380 86390 1
536151 99536151 1001 86380 86390 1
535927 99535927 1001 86380 86390 1
536071 99536071 1001 86380 86390 1
535793 99535793 1001 86380 86390 1
535758 99535758 1001 86380 86390 1
535889 99535889 1001 86380 86390 1
536493 99536493 1001 86380 86390 1
536443 99536443 1001 86380 86390 1
536486 99536486 1001 86380 86390 1
537026 99537026 1001 86380 86390 1
537001 99537001 1001 86380 86390 1
536980 99536980 1001 86380 86390 1
536766 99536766 1001 86380 86390 1
536806 99536806 1001 86380 86390 1
536949 99536949 1001 86380 86390 1
536914 99536914 1001 86380 86390 1
536904 99536904 1001 86380 86390 1
536714 99536714 1001 86380 86390 1
536655 99536655 1001 86380 86390 1
536746 99536746 1001 86380 86390 1
537310 99537310 1001 86380 86390 1
537272 99537272 1001 86380 86390 1
537813 99537813 1001 86380 86390 1
537833 99537833 1001 86380 86390 1
537771 99537771 1001 86380 86390 1
537709 99537709 1001 86380 86390 1
537727 99537727 1001 86380 86390 1
537626 99537626 1001 86380 86390 1
537678 99537678 1001 86380 86390 1
537524 99537524 1001 86380 86390 1
537537 99537537 1001 86380 86390 1
537435 99537435 1001 86380 86390 1
537488 99537488 1001 86380 86390 1
537388 99537388 1001 86380 86390 1
537571 99537571 1001 86380 86390 1
537533 99537533 1001 86380 86390 1
537572 99537572 1001 86380 86390 1
538035 99538035 1001 86380 86390 1
538092 99538092 1001 86380 86390 1
538723 99538723 1001 86380 86390 1
538809 99538809 1001 86380 86390 1
538573 99538573 1001 86380 86390 1
538581 99538581 1001 86380 86390 1
538207 99538207 1001 86380 86390 1
538300 99538300 1001 86380 86390 1
538316 99538316 1001 86380 86390 1
538370 99538370 1001 86380 86390 1
538979 99538979 1001 86380 86390 1
538824 99538824 1001 86380 86390 1
539641 99539641 1001 86380 86390 1
539504 99539504 1001 86380 86390 1
539620 99539620 1001 86380 86390 1
539627 99539627 1001 86380 86390 1
539280 99539280 1001 86380 86390 1
539247 99539247 1001 86380 86390 1
539330 99539330 1001 86380 86390 1
539357 99539357 1001 86380 86390 1
539179 99539179 1001 86380 86390 1
539120 99539120 1001 86380 86390 1
539797 99539797 1001 86380 86390 1
539658 99539658 1001 86380 86390 1
539815 99539815 1001 86380 86390 1
539766 99539766 1001 86380 86390 1
539818 99539818 1001 86380 86390 1
539715 99539715 1001 86380 86390 1
540373 99540373 1001 86380 86390 1
540119 99540119 1001 86380 86390 1
540150 99540150 1001 86380 86390 1
540061 99540061 1001 86380 86390 1
540113 99540113 1001 86380 86390 1
540194 99540194 1001 86380 86390 1
540170 99540170 1001 86380 86390 1
539911 99539911 1001 86380 86390 1
540028 99540028 1001 86380 86390 1
539951 99539951 1001 86380 86390 1
539931 99539931 1001 86380 86390 1
539974 99539974 1001 86380 86390 1
540569 99540569 1001 86380 86390 1
540544 99540544 1001 86380 86390 1
540598 99540598 1001 86380 86390 1
540524 99540524 1001 86380 86390 1
540552 99540552 1001 86380 86390 1
541290 99541290 1001 86380 86390 1
541179 99541179 1001 86380 86390 1
541245 99541245 1001 86380 86390 1
541159 99541159 1001 86380 86390 1
541161 99541161 1001 86380 86390 1
541174 99541174 1001 86380 86390 1
541200 99541200 1001 86380 86390 1
540908 99540908 1001 86380 86390 1
541079 99541079 1001 86380 86390 1
540885 99540885 1001 86380 86390 1
541081 99541081 1001 86380 86390 1
540891 99540891 1001 86380 86390 1
540868 99540868 1001 86380 86390 1
540715 99540715 1001 86380 86390 1
540768 99540768 1001 86380 86390 1
540758 99540758 1001 86380 86390 1
540721 99540721 1001 86380 86390 1
541369 99541369 1001 86380 86390 1
541474 99541474 1001 86380 86390 1
541334 99541334 1001 86380 86390 1
541726 99541726 1001 86380 86390 1
541754 99541754 1001 86380 86390 1
541782 99541782 1001 86380 86390 1
541582 99541582 1001 86380 86390 1
541506 99541506 1001 86380 86390 1
541676 99541676 1001 86380 86390 1
541638 99541638 1001 86380 86390 1
541690 99541690 1001 86380 86390 1
541703 99541703 1001 86380 86390 1
541627 99541627 1001 86380 86390 1
542265 99542265 1001 86380 86390 1
542123 99542123 1001 86380 86390 1
542150 99542150 1001 86380 86390 1
542124 99542124 1001 86380 86390 1
542283 99542283 1001 86380 86390 1
542846 99542846 1001 86380 86390 1
542918 99542918 1001 86380 86390 1
542758 99542758 1001 86380 86390 1
542874 99542874 1001 86380 86390 1
542749 99542749 1001 86380 86390 1
542905 99542905 1001 86380 86390 1
542610 99542610 1001 86380 86390 1
542735 99542735 1001 86380 86390 1
542739 99542739 1001 86380 86390 1
542403 99542403 1001 86380 86390 1
542398 99542398 1001 86380 86390 1
542437 99542437 1001 86380 86390 1
542386 99542386 1001 86380 86390 1
543141 99543141 1001 86380 86390 1
543129 99543129 1001 86380 86390 1
543001 99543001 1001 86380 86390 1
542992 99542992 1001 86380 86390 1
542967 99542967 1001 86380 86390 1
543743 99543743 1001 86380 86390 1
543747 99543747 1001 86380 86390 1
543648 99543648 1001 86380 86390 1
543748 99543748 1001 86380 86390 1
543615 99543615 1001 86380 86390 1
543501 99543501 1001 86380 86390 1
543503 99543503 1001 86380 86390 1
543421 99543421 1001 86380 86390 1
543270 99543270 1001 86380 86390 1
543285 99543285 1001 86380 86390 1
543235 99543235 1001 86380 86390 1
543352 99543352 1001 86380 86390 1
543915 99543915 1001 86380 86390 1
544569 99544569 1001 86380 86390 1
544538 99544538 1001 86380 86390 1
544409 99544409 1001 86380 86390 1
544539 99544539 1001 86380 86390 1
544554 99544554 1001 86380 86390 1
544225 99544225 1001 86380 86390 1
544356 99544356 1001 86380 86390 1
544254 99544254 1001 86380 86390 1
544307 99544307 1001 86380 86390 1
544220 99544220 1001 86380 86390 1
544158 99544158 1001 86380 86390 1
544102 99544102 1001 86380 86390 1
544065 99544065 1001 86380 86390 1
544053 99544053 1001 86380 86390 1
544687 99544687 1001 86380 86390 1
544713 99544713 1001 86380 86390 1
544615 99544615 1001 86380 86390 1
406108 1143 1001 37200 37737 1
400882 1171 1001 21720 37137 1
517300 1058 1001 28122 28421 1
517300 1058 1002 28432 38803 1
534405 860 1002 30109 38082 1
400006 99400006 1001 86380 86390 1
400034 99400034 1001 86380 86390 1
400228 99400228 1001 86380 86390 1
400275 99400275 1001 86380 86390 1
400406 99400406 1001 86380 86390 1
400464 99400464 1001 86380 86390 1
400508 99400508 1001 86380 86390 1
400719 99400719 1001 86380 86390 1
400735 99400735 1001 86380 86390 1
400743 99400743 1001 86380 86390 1
400902 99400902 1001 86380 86390 1
400845 99400845 1001 86380 86390 1
400966 99400966 1001 86380 86390 1
401203 99401203 1001 86380 86390 1
401235 99401235 1001 86380 86390 1
401184 99401184 1001 86380 86390 1
401328 99401328 1001 86380 86390 1
401293 99401293 1001 86380 86390 1
401320 99401320 1001 86380 86390 1
401584 99401584 1001 86380 86390 1
401581 99401581 1001 86380 86390 1
401543 99401543 1001 86380 86390 1
401666 99401666 1001 86380 86390 1
401608 99401608 1001 86380 86390 1
401866 99401866 1001 86380 86390 1
402184 99402184 1001 86380 86390 1
402295 99402295 1001 86380 86390 1
402380 99402380 1001 86380 86390 1
402596 99402596 1001 86380 86390 1
402897 99402897 1001 86380 86390 1
403091 99403091 1001 86380 86390 1
403196 99403196 1001 86380 86390 1
403413 99403413 1001 86380 86390 1
403396 99403396 1001 86380 86390 1
403482 99403482 1001 86380 86390 1
403519 99403519 1001 86380 86390 1
404005 99404005 1001 86380 86390 1
404037 99404037 1001 86380 86390 1
404165 99404165 1001 86380 86390 1
404211 99404211 1001 86380 86390 1
404542 99404542 1001 86380 86390 1
404768 99404768 1001 86380 86390 1
404751 99404751 1001 86380 86390 1
404944 99404944 1001 86380 86390 1
405106 99405106 1001 86380 86390 1
405144 99405144 1001 86380 86390 1
405640 99405640 1001 86380 86390 1
405725 99405725 1001 86380 86390 1
405729 99405729 1001 86380 86390 1
405694 99405694 1001 86380 86390 1
405814 99405814 1001 86380 86390 1
405853 99405853 1001 86380 86390 1
405938 99405938 1001 86380 86390 1
405876 99405876 1001 86380 86390 1
406020 99406020 1001 86380 86390 1
406163 99406163 1001 86380 86390 1
406122 99406122 1001 86380 86390 1
406147 99406147 1001 86380 86390 1
406458 99406458 1001 86380 86390 1
406520 99406520 1001 86380 86390 1
406828 99406828 1001 86380 86390 1
406892 99406892 1001 86380 86390 1
407230 99407230 1001 86380 86390 1
407302 99407302 1001 86380 86390 1
407404 99407404 1001 86380 86390 1
407474 99407474 1001 86380 86390 1
407669 99407669 1001 86380 86390 1
407665 99407665 1001 86380 86390 1
407568 99407568 1001 86380 86390 1
407768 99407768 1001 86380 86390 1
407947 99407947 1001 86380 86390 1
407912 99407912 1001 86380 86390 1
407940 99407940 1001 86380 86390 1
408054 99408054 1001 86380 86390 1
408094 99408094 1001 86380 86390 1
408015 99408015 1001 86380 86390 1
408540 99408540 1001 86380 86390 1
409055 99409055 1001 86380 86390 1
409100 99409100 1001 86380 86390 1
409128 99409128 1001 86380 86390 1
409115 99409115 1001 86380 86390 1
409235 99409235 1001 86380 86390 1
409567 99409567 1001 86380 86390 1
409589 99409589 1001 86380 86390 1
409690 99409690 1001 86380 86390 1
409781 99409781 1001 86380 86390 1
409801 99409801 1001 86380 86390 1
409985 99409985 1001 86380 86390 1
409940 99409940 1001 86380 86390 1
410032 99410032 1001 86380 86390 1
410059 99410059 1001 86380 86390 1
410272 99410272 1001 86380 86390 1
410290 99410290 1001 86380 86390 1
410536 99410536 1001 86380 86390 1
410771 99410771 1001 86380 86390 1
410993 99410993 1001 86380 86390 1
411089 99411089 1001 86380 86390 1
411392 99411392 1001 86380 86390 1
411614 99411614 1001 86380 86390 1
411672 99411672 1001 86380 86390 1
411700 99411700 1001 86380 86390 1
411732 99411732 1001 86380 86390 1
411835 99411835 1001 86380 86390 1
412065 99412065 1001 86380 86390 1
412278 99412278 1001 86380 86390 1
413320 99413320 1001 86380 86390 1
413322 99413322 1001 86380 86390 1
412940 99412940 1001 86380 86390 1
413017 99413017 1001 86380 86390 1
413149 99413149 1001 86380 86390 1
413079 99413079 1001 86380 86390 1
412866 99412866 1001 86380 86390 1
412585 99412585 1001 86380 86390 1
412619 99412619 1001 86380 86390 1
412601 99412601 1001 86380 86390 1
412523 99412523 1001 86380 86390 1
413929 99413929 1001 86380 86390 1
413779 99413779 1001 86380 86390 1
415004 99415004 1001 86380 86390 1
415129 99415129 1001 86380 86390 1
415238 99415238 1001 86380 86390 1
415055 99415055 1001 86380 86390 1
415213 99415213 1001 86380 86390 1
414797 99414797 1001 86380 86390 1
414887 99414887 1001 86380 86390 1
414699 99414699 1001 86380 86390 1
414488 99414488 1001 86380 86390 1
414316 99414316 1001 86380 86390 1
415548 99415548 1001 86380 86390 1
415681 99415681 1001 86380 86390 1
415626 99415626 1001 86380 86390 1
415587 99415587 1001 86380 86390 1
416853 99416853 1001 86380 86390 1
416751 99416751 1001 86380 86390 1
416811 99416811 1001 86380 86390 1
416438 99416438 1001 86380 86390 1
416301 99416301 1001 86380 86390 1
416508 99416508 1001 86380 86390 1
416203 99416203 1001 86380 86390 1
416395 99416395 1001 86380 86390 1
416432 99416432 1001 86380 86390 1
415811 99415811 1001 86380 86390 1
416122 99416122 1001 86380 86390 1
416022 99416022 1001 86380 86390 1
416027 99416027 1001 86380 86390 1
417384 99417384 1001 86380 86390 1
417127 99417127 1001 86380 86390 1
417185 99417185 1001 86380 86390 1
417252 99417252 1001 86380 86390 1
417158 99417158 1001 86380 86390 1
418486 99418486 1001 86380 86390 1
418681 99418681 1001 86380 86390 1
418199 99418199 1001 86380 86390 1
418222 99418222 1001 86380 86390 1
418091 99418091 1001 86380 86390 1
418172 99418172 1001 86380 86390 1
418077 99418077 1001 86380 86390 1
417748 99417748 1001 86380 86390 1
419192 99419192 1001 86380 86390 1
418907 99418907 1001 86380 86390 1
418847 99418847 1001 86380 86390 1
418865 99418865 1001 86380 86390 1
418967 99418967 1001 86380 86390 1
420208 99420208 1001 86380 86390 1
420230 99420230 1001 86380 86390 1
419852 99419852 1001 86380 86390 1
419596 99419596 1001 86380 86390 1
419548 99419548 1001 86380 86390 1
419556 99419556 1001 86380 86390 1
420501 99420501 1001 86380 86390 1
420628 99420628 1001 86380 86390 1
422115 99422115 1001 86380 86390 1
421807 99421807 1001 86380 86390 1
421515 99421515 1001 86380 86390 1
421647 99421647 1001 86380 86390 1
421380 99421380 1001 86380 86390 1
421304 99421304 1001 86380 86390 1
421661 99421661 1001 86380 86390 1
420949 99420949 1001 86380 86390 1
420980 99420980 1001 86380 86390 1
422408 99422408 1001 86380 86390 1
422461 99422461 1001 86380 86390 1
423750 99423750 1001 86380 86390 1
423550 99423550 1001 86380 86390 1
423489 99423489 1001 86380 86390 1
423632 99423632 1001 86380 86390 1
423327 99423327 1001 86380 86390 1
423733 99423733 1001 86380 86390 1
423737 99423737 1001 86380 86390 1
423153 99423153 1001 86380 86390 1
423188 99423188 1001 86380 86390 1
422897 99422897 1001 86380 86390 1
422900 99422900 1001 86380 86390 1
423828 99423828 1001 86380 86390 1
424133 99424133 1001 86380 86390 1
423982 99423982 1001 86380 86390 1
424973 99424973 1001 86380 86390 1
424748 99424748 1001 86380 86390 1
424439 99424439 1001 86380 86390 1
424334 99424334 1001 86380 86390 1
425796 99425796 1001 86380 86390 1
425666 99425666 1001 86380 86390 1
425448 99425448 1001 86380 86390 1
425539 99425539 1001 86380 86390 1
425615 99425615 1001 86380 86390 1
425576 99425576 1001 86380 86390 1
425599 99425599 1001 86380 86390 1
426764 99426764 1001 86380 86390 1
427038 99427038 1001 86380 86390 1
426993 99426993 1001 86380 86390 1
427075 99427075 1001 86380 86390 1
426429 99426429 1001 86380 86390 1
426675 99426675 1001 86380 86390 1
426289 99426289 1001 86380 86390 1
426515 99426515 1001 86380 86390 1
425888 99425888 1001 86380 86390 1
425964 99425964 1001 86380 86390 1
425946 99425946 1001 86380 86390 1
426253 99426253 1001 86380 86390 1
425898 99425898 1001 86380 86390 1
426018 99426018 1001 86380 86390 1
426238 99426238 1001 86380 86390 1
425980 99425980 1001 86380 86390 1
427268 99427268 1001 86380 86390 1
427504 99427504 1001 86380 86390 1
428440 99428440 1001 86380 86390 1
428532 99428532 1001 86380 86390 1
428489 99428489 1001 86380 86390 1
428490 99428490 1001 86380 86390 1
428138 99428138 1001 86380 86390 1
427973 99427973 1001 86380 86390 1
428262 99428262 1001 86380 86390 1
427958 99427958 1001 86380 86390 1
427876 99427876 1001 86380 86390 1
427736 99427736 1001 86380 86390 1
429149 99429149 1001 86380 86390 1
429159 99429159 1001 86380 86390 1
428852 99428852 1001 86380 86390 1
429013 99429013 1001 86380 86390 1
428839 99428839 1001 86380 86390 1
430276 99430276 1001 86380 86390 1
430124 99430124 1001 86380 86390 1
430260 99430260 1001 86380 86390 1
430293 99430293 1001 86380 86390 1
429904 99429904 1001 86380 86390 1
429700 99429700 1001 86380 86390 1
429701 99429701 1001 86380 86390 1
429902 99429902 1001 86380 86390 1
429268 99429268 1001 86380 86390 1
429444 99429444 1001 86380 86390 1
429181 99429181 1001 86380 86390 1
429214 99429214 1001 86380 86390 1
429490 99429490 1001 86380 86390 1
429239 99429239 1001 86380 86390 1
430770 99430770 1001 86380 86390 1
430792 99430792 1001 86380 86390 1
430515 99430515 1001 86380 86390 1
430561 99430561 1001 86380 86390 1
430647 99430647 1001 86380 86390 1
430818 99430818 1001 86380 86390 1
431961 99431961 1001 86380 86390 1
431389 99431389 1001 86380 86390 1
431415 99431415 1001 86380 86390 1
431445 99431445 1001 86380 86390 1
431643 99431643 1001 86380 86390 1
431472 99431472 1001 86380 86390 1
431047 99431047 1001 86380 86390 1
431016 99431016 1001 86380 86390 1
432305 99432305 1001 86380 86390 1
432394 99432394 1001 86380 86390 1
433619 99433619 1001 86380 86390 1
433691 99433691 1001 86380 86390 1
433356 99433356 1001 86380 86390 1
433574 99433574 1001 86380 86390 1
433706 99433706 1001 86380 86390 1
433632 99433632 1001 86380 86390 1
433518 99433518 1001 86380 86390 1
433159 99433159 1001 86380 86390 1
433304 99433304 1001 86380 86390 1
432982 99432982 1001 86380 86390 1
432607 99432607 1001 86380 86390 1
432792 99432792 1001 86380 86390 1
432675 99432675 1001 86380 86390 1
432786 99432786 1001 86380 86390 1
432715 99432715 1001 86380 86390 1
432744 99432744 1001 86380 86390 1
433783 99433783 1001 86380 86390 1
433967 99433967 1001 86380 86390 1
433866 99433866 1001 86380 86390 1
433980 99433980 1001 86380 86390 1
434105 99434105 1001 86380 86390 1
433806 99433806 1001 86380 86390 1
435135 99435135 1001 86380 86390 1
435102 99435102 1001 86380 86390 1
434638 99434638 1001 86380 86390 1
434622 99434622 1001 86380 86390 1
434236 99434236 1001 86380 86390 1
434221 99434221 1001 86380 86390 1
435628 99435628 1001 86380 86390 1
435688 99435688 1001 86380 86390 1
436782 99436782 1001 86380 86390 1
436860 99436860 1001 86380 86390 1
436950 99436950 1001 86380 86390 1
437002 99437002 1001 86380 86390 1
436647 99436647 1001 86380 86390 1
436724 99436724 1001 86380 86390 1
436540 99436540 1001 86380 86390 1
435909 99435909 1001 86380 86390 1
435963 99435963 1001 86380 86390 1
436024 99436024 1001 86380 86390 1
436157 99436157 1001 86380 86390 1
436228 99436228 1001 86380 86390 1
300006 99300006 1001 86380 86390 1
300085 99300085 1001 86380 86390 1
300074 99300074 1001 86380 86390 1
300100 99300100 1001 86380 86390 1
300076 99300076 1001 86380 86390 1
300103 99300103 1001 86380 86390 1
300604 99300604 1001 86380 86390 1
300582 99300582 1001 86380 86390 1
300595 99300595 1001 86380 86390 1
300686 99300686 1001 86380 86390 1
300713 99300713 1001 86380 86390 1
300396 99300396 1001 86380 86390 1
300502 99300502 1001 86380 86390 1
300134 99300134 1001 86380 86390 1
300122 99300122 1001 86380 86390 1
300196 99300196 1001 86380 86390 1
301455 99301455 1001 86380 86390 1
301507 99301507 1001 86380 86390 1
301311 99301311 1001 86380 86390 1
301251 99301251 1001 86380 86390 1
301292 99301292 1001 86380 86390 1
301293 99301293 1001 86380 86390 1
301284 99301284 1001 86380 86390 1
301025 99301025 1001 86380 86390 1
301127 99301127 1001 86380 86390 1
301708 99301708 1001 86380 86390 1
301646 99301646 1001 86380 86390 1
301569 99301569 1001 86380 86390 1
301603 99301603 1001 86380 86390 1
302243 99302243 1001 86380 86390 1
302273 99302273 1001 86380 86390 1
302224 99302224 1001 86380 86390 1
302139 99302139 1001 86380 86390 1
302023 99302023 1001 86380 86390 1
302116 99302116 1001 86380 86390 1
302045 99302045 1001 86380 86390 1
301867 99301867 1001 86380 86390 1
301806 99301806 1001 86380 86390 1
302470 99302470 1001 86380 86390 1
302447 99302447 1001 86380 86390 1
302385 99302385 1001 86380 86390 1
302413 99302413 1001 86380 86390 1
302442 99302442 1001 86380 86390 1
303148 99303148 1001 86380 86390 1
303185 99303185 1001 86380 86390 1
303184 99303184 1001 86380 86390 1
303193 99303193 1001 86380 86390 1
302878 99302878 1001 86380 86390 1
302745 99302745 1001 86380 86390 1
302643 99302643 1001 86380 86390 1
302724 99302724 1001 86380 86390 1
303986 99303986 1001 86380 86390 1
303845 99303845 1001 86380 86390 1
303943 99303943 1001 86380 86390 1
303715 99303715 1001 86380 86390 1
303769 99303769 1001 86380 86390 1
303667 99303667 1001 86380 86390 1
303788 99303788 1001 86380 86390 1
303425 99303425 1001 86380 86390 1
303531 99303531 1001 86380 86390 1
303583 99303583 1001 86380 86390 1
303455 99303455 1001 86380 86390 1
303512 99303512 1001 86380 86390 1
304238 99304238 1001 86380 86390 1
304133 99304133 1001 86380 86390 1
304845 99304845 1001 86380 86390 1
304779 99304779 1001 86380 86390 1
304579 99304579 1001 86380 86390 1
304255 99304255 1001 86380 86390 1
304347 99304347 1001 86380 86390 1
304260 99304260 1001 86380 86390 1
304973 99304973 1001 86380 86390 1
305064 99305064 1001 86380 86390 1
304961 99304961 1001 86380 86390 1
305039 99305039 1001 86380 86390 1
304969 99304969 1001 86380 86390 1
304985 99304985 1001 86380 86390 1
305637 99305637 1001 86380 86390 1
305666 99305666 1001 86380 86390 1
305667 99305667 1001 86380 86390 1
305528 99305528 1001 86380 86390 1
305342 99305342 1001 86380 86390 1
305361 99305361 1001 86380 86390 1
305236 99305236 1001 86380 86390 1
305199 99305199 1001 86380 86390 1
305268 99305268 1001 86380 86390 1
305139 99305139 1001 86380 86390 1
500075 99500075 1001 86380 86390 1
500066 99500066 1001 86380 86390 1
500108 99500108 1001 86380 86390 1
500084 99500084 1001 86380 86390 1
500654 99500654 1001 86380 86390 1
500619 99500619 1001 86380 86390 1
500810 99500810 1001 86380 86390 1
500582 99500582 1001 86380 86390 1
500502 99500502 1001 86380 86390 1
500349 99500349 1001 86380 86390 1
500312 99500312 1001 86380 86390 1
500371 99500371 1001 86380 86390 1
500982 99500982 1001 86380 86390 1
500976 99500976 1001 86380 86390 1
500913 99500913 1001 86380 86390 1
501564 99501564 1001 86380 86390 1
501611 99501611 1001 86380 86390 1
501622 99501622 1001 86380 86390 1
501544 99501544 1001 86380 86390 1
501597 99501597 1001 86380 86390 1
501495 99501495 1001 86380 86390 1
501562 99501562 1001 86380 86390 1
501371 99501371 1001 86380 86390 1
501298 99501298 1001 86380 86390 1
501273 99501273 1001 86380 86390 1
501262 99501262 1001 86380 86390 1
501304 99501304 1001 86380 86390 1
501049 99501049 1001 86380 86390 1
501142 99501142 1001 86380 86390 1
501212 99501212 1001 86380 86390 1
501734 99501734 1001 86380 86390 1
501815 99501815 1001 86380 86390 1
501817 99501817 1001 86380 86390 1
502446 99502446 1001 86380 86390 1
502297 99502297 1001 86380 86390 1
502413 99502413 1001 86380 86390 1
502174 99502174 1001 86380 86390 1
502150 99502150 1001 86380 86390 1
502215 99502215 1001 86380 86390 1
502192 99502192 1001 86380 86390 1
501936 99501936 1001 86380 86390 1
502016 99502016 1001 86380 86390 1
501893 99501893 1001 86380 86390 1
501958 99501958 1001 86380 86390 1
502568 99502568 1001 86380 86390 1
502602 99502602 1001 86380 86390 1
503127 99503127 1001 86380 86390 1
503156 99503156 1001 86380 86390 1
503107 99503107 1001 86380 86390 1
502951 99502951 1001 86380 86390 1
502915 99502915 1001 86380 86390 1
502752 99502752 1001 86380 86390 1
502872 99502872 1001 86380 86390 1
502786 99502786 1001 86380 86390 1
502682 99502682 1001 86380 86390 1
503450 99503450 1001 86380 86390 1
504003 99504003 1001 86380 86390 1
504107 99504107 1001 86380 86390 1
503771 99503771 1001 86380 86390 1
503894 99503894 1001 86380 86390 1
503778 99503778 1001 86380 86390 1
503715 99503715 1001 86380 86390 1
503512 99503512 1001 86380 86390 1
503528 99503528 1001 86380 86390 1
503675 99503675 1001 86380 86390 1
504194 99504194 1001 86380 86390 1
504209 99504209 1001 86380 86390 1
504914 99504914 1001 86380 86390 1
504715 99504715 1001 86380 86390 1
504719 99504719 1001 86380 86390 1
504352 99504352 1001 86380 86390 1
504513 99504513 1001 86380 86390 1
504527 99504527 1001 86380 86390 1
505098 99505098 1001 86380 86390 1
505117 99505117 1001 86380 86390 1
505031 99505031 1001 86380 86390 1
505569 99505569 1001 86380 86390 1
505730 99505730 1001 86380 86390 1
505588 99505588 1001 86380 86390 1
505505 99505505 1001 86380 86390 1
505544 99505544 1001 86380 86390 1
505495 99505495 1001 86380 86390 1
505536 99505536 1001 86380 86390 1
505382 99505382 1001 86380 86390 1
505242 99505242 1001 86380 86390 1
505295 99505295 1001 86380 86390 1
505192 99505192 1001 86380 86390 1
505290 99505290 1001 86380 86390 1
505809 99505809 1001 86380 86390 1
505901 99505901 1001 86380 86390 1
505838 99505838 1001 86380 86390 1
505830 99505830 1001 86380 86390 1
506520 99506520 1001 86380 86390 1
506291 99506291 1001 86380 86390 1
506267 99506267 1001 86380 86390 1
506359 99506359 1001 86380 86390 1
506040 99506040 1001 86380 86390 1
506138 99506138 1001 86380 86390 1
506089 99506089 1001 86380 86390 1
506740 99506740 1001 86380 86390 1
506792 99506792 1001 86380 86390 1
507255 99507255 1001 86380 86390 1
507307 99507307 1001 86380 86390 1
507398 99507398 1001 86380 86390 1
507046 99507046 1001 86380 86390 1
506892 99506892 1001 86380 86390 1
506964 99506964 1001 86380 86390 1
506851 99506851 1001 86380 86390 1
507471 99507471 1001 86380 86390 1
507549 99507549 1001 86380 86390 1
507485 99507485 1001 86380 86390 1
507544 99507544 1001 86380 86390 1
507613 99507613 1001 86380 86390 1
508163 99508163 1001 86380 86390 1
508243 99508243 1001 86380 86390 1
508245 99508245 1001 86380 86390 1
507930 99507930 1001 86380 86390 1
507853 99507853 1001 86380 86390 1
507989 99507989 1001 86380 86390 1
507752 99507752 1001 86380 86390 1
508294 99508294 1001 86380 86390 1
509044 99509044 1001 86380 86390 1
509064 99509064 1001 86380 86390 1
508746 99508746 1001 86380 86390 1
508471 99508471 1001 86380 86390 1
508536 99508536 1001 86380 86390 1
508487 99508487 1001 86380 86390 1
508660 99508660 1001 86380 86390 1
509198 99509198 1001 86380 86390 1
509134 99509134 1001 86380 86390 1
509785 99509785 1001 86380 86390 1
509853 99509853 1001 86380 86390 1
509878 99509878 1001 86380 86390 1
509899 99509899 1001 86380 86390 1
509542 99509542 1001 86380 86390 1
509544 99509544 1001 86380 86390 1
509423 99509423 1001 86380 86390 1
509926 99509926 1001 86380 86390 1
510018 99510018 1001 86380 86390 1
509907 99509907 1001 86380 86390 1
509975 99509975 1001 86380 86390 1
510539 99510539 1001 86380 86390 1
510579 99510579 1001 86380 86390 1
510716 99510716 1001 86380 86390 1
510661 99510661 1001 86380 86390 1
510287 99510287 1001 86380 86390 1
510109 99510109 1001 86380 86390 1
510202 99510202 1001 86380 86390 1
510307 99510307 1001 86380 86390 1
510776 99510776 1001 86380 86390 1
510805 99510805 1001 86380 86390 1
510729 99510729 1001 86380 86390 1
510800 99510800 1001 86380 86390 1
511361 99511361 1001 86380 86390 1
511491 99511491 1001 86380 86390 1
511480 99511480 1001 86380 86390 1
511525 99511525 1001 86380 86390 1
511420 99511420 1001 86380 86390 1
511545 99511545 1001 86380 86390 1
511247 99511247 1001 86380 86390 1
511147 99511147 1001 86380 86390 1
511014 99511014 1001 86380 86390 1
511028 99511028 1001 86380 86390 1
511094 99511094 1001 86380 86390 1
511069 99511069 1001 86380 86390 1
511589 99511589 1001 86380 86390 1
511693 99511693 1001 86380 86390 1
511697 99511697 1001 86380 86390 1
511598 99511598 1001 86380 86390 1
512328 99512328 1001 86380 86390 1
512348 99512348 1001 86380 86390 1
512233 99512233 1001 86380 86390 1
512072 99512072 1001 86380 86390 1
512048 99512048 1001 86380 86390 1
512139 99512139 1001 86380 86390 1
512101 99512101 1001 86380 86390 1
512050 99512050 1001 86380 86390 1
512063 99512063 1001 86380 86390 1
512052 99512052 1001 86380 86390 1
512159 99512159 1001 86380 86390 1
512082 99512082 1001 86380 86390 1
511940 99511940 1001 86380 86390 1
511880 99511880 1001 86380 86390 1
511765 99511765 1001 86380 86390 1
511844 99511844 1001 86380 86390 1
512528 99512528 1001 86380 86390 1
512386 99512386 1001 86380 86390 1
512503 99512503 1001 86380 86390 1
513170 99513170 1001 86380 86390 1
513131 99513131 1001 86380 86390 1
513179 99513179 1001 86380 86390 1
513033 99513033 1001 86380 86390 1
513063 99513063 1001 86380 86390 1
512900 99512900 1001 86380 86390 1
512929 99512929 1001 86380 86390 1
512865 99512865 1001 86380 86390 1
512688 99512688 1001 86380 86390 1
512678 99512678 1001 86380 86390 1
512670 99512670 1001 86380 86390 1
512722 99512722 1001 86380 86390 1
513972 99513972 1001 86380 86390 1
513885 99513885 1001 86380 86390 1
513861 99513861 1001 86380 86390 1
513952 99513952 1001 86380 86390 1
513991 99513991 1001 86380 86390 1
513690 99513690 1001 86380 86390 1
513580 99513580 1001 86380 86390 1
513438 99513438 1001 86380 86390 1
513441 99513441 1001 86380 86390 1
513498 99513498 1001 86380 86390 1
513576 99513576 1001 86380 86390 1
514122 99514122 1001 86380 86390 1
514666 99514666 1001 86380 86390 1
514705 99514705 1001 86380 86390 1
514695 99514695 1001 86380 86390 1
514816 99514816 1001 86380 86390 1
514587 99514587 1001 86380 86390 1
514488 99514488 1001 86380 86390 1
514594 99514594 1001 86380 86390 1
514323 99514323 1001 86380 86390 1
514300 99514300 1001 86380 86390 1
514996 99514996 1001 86380 86390 1
515482 99515482 1001 86380 86390 1
515619 99515619 1001 86380 86390 1
515406 99515406 1001 86380 86390 1
515459 99515459 1001 86380 86390 1
515357 99515357 1001 86380 86390 1
515091 99515091 1001 86380 86390 1
515263 99515263 1001 86380 86390 1
515189 99515189 1001 86380 86390 1
515151 99515151 1001 86380 86390 1
515127 99515127 1001 86380 86390 1
515738 99515738 1001 86380 86390 1
515790 99515790 1001 86380 86390 1
515687 99515687 1001 86380 86390 1
515883 99515883 1001 86380 86390 1
515821 99515821 1001 86380 86390 1
516473 99516473 1001 86380 86390 1
516270 99516270 1001 86380 86390 1
516183 99516183 1001 86380 86390 1
516262 99516262 1001 86380 86390 1
516073 99516073 1001 86380 86390 1
516022 99516022 1001 86380 86390 1
516533 99516533 1001 86380 86390 1
516572 99516572 1001 86380 86390 1
516679 99516679 1001 86380 86390 1
516706 99516706 1001 86380 86390 1
516616 99516616 1001 86380 86390 1
516635 99516635 1001 86380 86390 1
517305 99517305 1001 86380 86390 1
517136 99517136 1001 86380 86390 1
517239 99517239 1001 86380 86390 1
517316 99517316 1001 86380 86390 1
517153 99517153 1001 86380 86390 1
517271 99517271 1001 86380 86390 1
516964 99516964 1001 86380 86390 1
516977 99516977 1001 86380 86390 1
516958 99516958 1001 86380 86390 1
516742 99516742 1001 86380 86390 1
516812 99516812 1001 86380 86390 1
516787 99516787 1001 86380 86390 1
517466 99517466 1001 86380 86390 1
517520 99517520 1001 86380 86390 1
517382 99517382 1001 86380 86390 1
517539 99517539 1001 86380 86390 1
518077 99518077 1001 86380 86390 1
517886 99517886 1001 86380 86390 1
517915 99517915 1001 86380 86390 1
517787 99517787 1001 86380 86390 1
517624 99517624 1001 86380 86390 1
517741 99517741 1001 86380 86390 1
517589 99517589 1001 86380 86390 1
517693 99517693 1001 86380 86390 1
517694 99517694 1001 86380 86390 1
518173 99518173 1001 86380 86390 1
518167 99518167 1001 86380 86390 1
518889 99518889 1001 86380 86390 1
518964 99518964 1001 86380 86390 1
518804 99518804 1001 86380 86390 1
518627 99518627 1001 86380 86390 1
518732 99518732 1001 86380 86390 1
518773 99518773 1001 86380 86390 1
518725 99518725 1001 86380 86390 1
518717 99518717 1001 86380 86390 1
518425 99518425 1001 86380 86390 1
518505 99518505 1001 86380 86390 1
519041 99519041 1001 86380 86390 1
519153 99519153 1001 86380 86390 1
519754 99519754 1001 86380 86390 1
519645 99519645 1001 86380 86390 1
519485 99519485 1001 86380 86390 1
519407 99519407 1001 86380 86390 1
519473 99519473 1001 86380 86390 1
519590 99519590 1001 86380 86390 1
519488 99519488 1001 86380 86390 1
519274 99519274 1001 86380 86390 1
519197 99519197 1001 86380 86390 1
519983 99519983 1001 86380 86390 1
519610 99519610 1001 86380 86390 1
519830 99519830 1001 86380 86390 1
520003 99520003 1001 86380 86390 1
520450 99520450 1001 86380 86390 1
520596 99520596 1001 86380 86390 1
520307 99520307 1001 86380 86390 1
520354 99520354 1001 86380 86390 1
520190 99520190 1001 86380 86390 1
520218 99520218 1001 86380 86390 1
520142 99520142 1001 86380 86390 1
520208 99520208 1001 86380 86390 1
520839 99520839 1001 86380 86390 1
520831 99520831 1001 86380 86390 1
520844 99520844 1001 86380 86390 1
521396 99521396 1001 86380 86390 1
521081 99521081 1001 86380 86390 1
521121 99521121 1001 86380 86390 1
521125 99521125 1001 86380 86390 1
521216 99521216 1001 86380 86390 1
521169 99521169 1001 86380 86390 1
520897 99520897 1001 86380 86390 1
520901 99520901 1001 86380 86390 1
521645 99521645 1001 86380 86390 1
521519 99521519 1001 86380 86390 1
521573 99521573 1001 86380 86390 1
521665 99521665 1001 86380 86390 1
521549 99521549 1001 86380 86390 1
521654 99521654 1001 86380 86390 1
522179 99522179 1001 86380 86390 1
522129 99522129 1001 86380 86390 1
521976 99521976 1001 86380 86390 1
521890 99521890 1001 86380 86390 1
521686 99521686 1001 86380 86390 1
521813 99521813 1001 86380 86390 1
522369 99522369 1001 86380 86390 1
522321 99522321 1001 86380 86390 1
522361 99522361 1001 86380 86390 1
523091 99523091 1001 86380 86390 1
523007 99523007 1001 86380 86390 1
523020 99523020 1001 86380 86390 1
522971 99522971 1001 86380 86390 1
522933 99522933 1001 86380 86390 1
522948 99522948 1001 86380 86390 1
523027 99523027 1001 86380 86390 1
523112 99523112 1001 86380 86390 1
522710 99522710 1001 86380 86390 1
522738 99522738 1001 86380 86390 1
522716 99522716 1001 86380 86390 1
522618 99522618 1001 86380 86390 1
522670 99522670 1001 86380 86390 1
522569 99522569 1001 86380 86390 1
522584 99522584 1001 86380 86390 1
522636 99522636 1001 86380 86390 1
522523 99522523 1001 86380 86390 1
523169 99523169 1001 86380 86390 1
523182 99523182 1001 86380 86390 1
523302 99523302 1001 86380 86390 1
523149 99523149 1001 86380 86390 1
523281 99523281 1001 86380 86390 1
523294 99523294 1001 86380 86390 1
523860 99523860 1001 86380 86390 1
523848 99523848 1001 86380 86390 1
523784 99523784 1001 86380 86390 1
523748 99523748 1001 86380 86390 1
523936 99523936 1001 86380 86390 1
523732 99523732 1001 86380 86390 1
523577 99523577 1001 86380 86390 1
523696 99523696 1001 86380 86390 1
523407 99523407 1001 86380 86390 1
523385 99523385 1001 86380 86390 1
523334 99523334 1001 86380 86390 1
523969 99523969 1001 86380 86390 1
524099 99524099 1001 86380 86390 1
524128 99524128 1001 86380 86390 1
524708 99524708 1001 86380 86390 1
524623 99524623 1001 86380 86390 1
524760 99524760 1001 86380 86390 1
524640 99524640 1001 86380 86390 1
524488 99524488 1001 86380 86390 1
524230 99524230 1001 86380 86390 1
524245 99524245 1001 86380 86390 1
524274 99524274 1001 86380 86390 1
524937 99524937 1001 86380 86390 1
524942 99524942 1001 86380 86390 1
525494 99525494 1001 86380 86390 1
525482 99525482 1001 86380 86390 1
525483 99525483 1001 86380 86390 1
525422 99525422 1001 86380 86390 1
525217 99525217 1001 86380 86390 1
525222 99525222 1001 86380 86390 1
525196 99525196 1001 86380 86390 1
525030 99525030 1001 86380 86390 1
525179 99525179 1001 86380 86390 1
525621 99525621 1001 86380 86390 1
525651 99525651 1001 86380 86390 1
526349 99526349 1001 86380 86390 1
526351 99526351 1001 86380 86390 1
526407 99526407 1001 86380 86390 1
526370 99526370 1001 86380 86390 1
526218 99526218 1001 86380 86390 1
526124 99526124 1001 86380 86390 1
526020 99526020 1001 86380 86390 1
525804 99525804 1001 86380 86390 1
525859 99525859 1001 86380 86390 1
525924 99525924 1001 86380 86390 1
525834 99525834 1001 86380 86390 1
526584 99526584 1001 86380 86390 1
526585 99526585 1001 86380 86390 1
526445 99526445 1001 86380 86390 1
527138 99527138 1001 86380 86390 1
527055 99527055 1001 86380 86390 1
527197 99527197 1001 86380 86390 1
526929 99526929 1001 86380 86390 1
526945 99526945 1001 86380 86390 1
526725 99526725 1001 86380 86390 1
526792 99526792 1001 86380 86390 1
527367 99527367 1001 86380 86390 1
527277 99527277 1001 86380 86390 1
527318 99527318 1001 86380 86390 1
527449 99527449 1001 86380 86390 1
527412 99527412 1001 86380 86390 1
527425 99527425 1001 86380 86390 1
528038 99528038 1001 86380 86390 1
527819 99527819 1001 86380 86390 1
527677 99527677 1001 86380 86390 1
527733 99527733 1001 86380 86390 1
527747 99527747 1001 86380 86390 1
527686 99527686 1001 86380 86390 1
527657 99527657 1001 86380 86390 1
528169 99528169 1001 86380 86390 1
528273 99528273 1001 86380 86390 1
528779 99528779 1001 86380 86390 1
528806 99528806 1001 86380 86390 1
528645 99528645 1001 86380 86390 1
528581 99528581 1001 86380 86390 1
528466 99528466 1001 86380 86390 1
528350 99528350 1001 86380 86390 1
528339 99528339 1001 86380 86390 1
529071 99529071 1001 86380 86390 1
529100 99529100 1001 86380 86390 1
528949 99528949 1001 86380 86390 1
528988 99528988 1001 86380 86390 1
529628 99529628 1001 86380 86390 1
529320 99529320 1001 86380 86390 1
529147 99529147 1001 86380 86390 1
529200 99529200 1001 86380 86390 1
529175 99529175 1001 86380 86390 1
529247 99529247 1001 86380 86390 1
529803 99529803 1001 86380 86390 1
529896 99529896 1001 86380 86390 1
529909 99529909 1001 86380 86390 1
529743 99529743 1001 86380 86390 1
529887 99529887 1001 86380 86390 1
529799 99529799 1001 86380 86390 1
530529 99530529 1001 86380 86390 1
530496 99530496 1001 86380 86390 1
530154 99530154 1001 86380 86390 1
530194 99530194 1001 86380 86390 1
530298 99530298 1001 86380 86390 1
530209 99530209 1001 86380 86390 1
530173 99530173 1001 86380 86390 1
530174 99530174 1001 86380 86390 1
530293 99530293 1001 86380 86390 1
530062 99530062 1001 86380 86390 1
530128 99530128 1001 86380 86390 1
529973 99529973 1001 86380 86390 1
530012 99530012 1001 86380 86390 1
530106 99530106 1001 86380 86390 1
529966 99529966 1001 86380 86390 1
530020 99530020 1001 86380 86390 1
530124 99530124 1001 86380 86390 1
530113 99530113 1001 86380 86390 1
530658 99530658 1001 86380 86390 1
530663 99530663 1001 86380 86390 1
531183 99531183 1001 86380 86390 1
531221 99531221 1001 86380 86390 1
531286 99531286 1001 86380 86390 1
530854 99530854 1001 86380 86390 1
530925 99530925 1001 86380 86390 1
531396 99531396 1001 86380 86390 1
531489 99531489 1001 86380 86390 1
531569 99531569 1001 86380 86390 1
531454 99531454 1001 86380 86390 1
532083 99532083 1001 86380 86390 1
531925 99531925 1001 86380 86390 1
531853 99531853 1001 86380 86390 1
531919 99531919 1001 86380 86390 1
531728 99531728 1001 86380 86390 1
531704 99531704 1001 86380 86390 1
531669 99531669 1001 86380 86390 1
532389 99532389 1001 86380 86390 1
532208 99532208 1001 86380 86390 1
532290 99532290 1001 86380 86390 1
533013 99533013 1001 86380 86390 1
532898 99532898 1001 86380 86390 1
532704 99532704 1001 86380 86390 1
532770 99532770 1001 86380 86390 1
532733 99532733 1001 86380 86390 1
532696 99532696 1001 86380 86390 1
532556 99532556 1001 86380 86390 1
532427 99532427 1001 86380 86390 1
532597 99532597 1001 86380 86390 1
533113 99533113 1001 86380 86390 1
533139 99533139 1001 86380 86390 1
533036 99533036 1001 86380 86390 1
533234 99533234 1001 86380 86390 1
533745 99533745 1001 86380 86390 1
533746 99533746 1001 86380 86390 1
533462 99533462 1001 86380 86390 1
533478 99533478 1001 86380 86390 1
533465 99533465 1001 86380 86390 1
533585 99533585 1001 86380 86390 1
533325 99533325 1001 86380 86390 1
533988 99533988 1001 86380 86390 1
533991 99533991 1001 86380 86390 1
534033 99534033 1001 86380 86390 1
533971 99533971 1001 86380 86390 1
534486 99534486 1001 86380 86390 1
534428 99534428 1001 86380 86390 1
534420 99534420 1001 86380 86390 1
534102 99534102 1001 86380 86390 1
534193 99534193 1001 86380 86390 1
534687 99534687 1001 86380 86390 1
534767 99534767 1001 86380 86390 1
534821 99534821 1001 86380 86390 1
535509 99535509 1001 86380 86390 1
535206 99535206 1001 86380 86390 1
535143 99535143 1001 86380 86390 1
535072 99535072 1001 86380 86390 1
534973 99534973 1001 86380 86390 1
535092 99535092 1001 86380 86390 1
535536 99535536 1001 86380 86390 1
535615 99535615 1001 86380 86390 1
535553 99535553 1001 86380 86390 1
536306 99536306 1001 86380 86390 1
536147 99536147 1001 86380 86390 1
536079 99536079 1001 86380 86390 1
535959 99535959 1001 86380 86390 1
535858 99535858 1001 86380 86390 1
536377 99536377 1001 86380 86390 1
536472 99536472 1001 86380 86390 1
536358 99536358 1001 86380 86390 1
536998 99536998 1001 86380 86390 1
537105 99537105 1001 86380 86390 1
537043 99537043 1001 86380 86390 1
536834 99536834 1001 86380 86390 1
536783 99536783 1001 86380 86390 1
536796 99536796 1001 86380 86390 1
536810 99536810 1001 86380 86390 1
536913 99536913 1001 86380 86390 1
536610 99536610 1001 86380 86390 1
536651 99536651 1001 86380 86390 1
536665 99536665 1001 86380 86390 1
537277 99537277 1001 86380 86390 1
537244 99537244 1001 86380 86390 1
537912 99537912 1001 86380 86390 1
537827 99537827 1001 86380 86390 1
537844 99537844 1001 86380 86390 1
537909 99537909 1001 86380 86390 1
537693 99537693 1001 86380 86390 1
537670 99537670 1001 86380 86390 1
537633 99537633 1001 86380 86390 1
537698 99537698 1001 86380 86390 1
537737 99537737 1001 86380 86390 1
537433 99537433 1001 86380 86390 1
537448 99537448 1001 86380 86390 1
537445 99537445 1001 86380 86390 1
538192 99538192 1001 86380 86390 1
538190 99538190 1001 86380 86390 1
538666 99538666 1001 86380 86390 1
538759 99538759 1001 86380 86390 1
538533 99538533 1001 86380 86390 1
538546 99538546 1001 86380 86390 1
538588 99538588 1001 86380 86390 1
538513 99538513 1001 86380 86390 1
538475 99538475 1001 86380 86390 1
538502 99538502 1001 86380 86390 1
538477 99538477 1001 86380 86390 1
538220 99538220 1001 86380 86390 1
538286 99538286 1001 86380 86390 1
538386 99538386 1001 86380 86390 1
538944 99538944 1001 86380 86390 1
538932 99538932 1001 86380 86390 1
538911 99538911 1001 86380 86390 1
539002 99539002 1001 86380 86390 1
538926 99538926 1001 86380 86390 1
538837 99538837 1001 86380 86390 1
539514 99539514 1001 86380 86390 1
539616 99539616 1001 86380 86390 1
539615 99539615 1001 86380 86390 1
539294 99539294 1001 86380 86390 1
539392 99539392 1001 86380 86390 1
539328 99539328 1001 86380 86390 1
539409 99539409 1001 86380 86390 1
539025 99539025 1001 86380 86390 1
539052 99539052 1001 86380 86390 1
539148 99539148 1001 86380 86390 1
539678 99539678 1001 86380 86390 1
539794 99539794 1001 86380 86390 1
540372 99540372 1001 86380 86390 1
540110 99540110 1001 86380 86390 1
540072 99540072 1001 86380 86390 1
540157 99540157 1001 86380 86390 1
539963 99539963 1001 86380 86390 1
540002 99540002 1001 86380 86390 1
540051 99540051 1001 86380 86390 1
539923 99539923 1001 86380 86390 1
540509 99540509 1001 86380 86390 1
540472 99540472 1001 86380 86390 1
541146 99541146 1001 86380 86390 1
541228 99541228 1001 86380 86390 1
541289 99541289 1001 86380 86390 1
541063 99541063 1001 86380 86390 1
541025 99541025 1001 86380 86390 1
540942 99540942 1001 86380 86390 1
541072 99541072 1001 86380 86390 1
540802 99540802 1001 86380 86390 1
540713 99540713 1001 86380 86390 1
540871 99540871 1001 86380 86390 1
541491 99541491 1001 86380 86390 1
541389 99541389 1001 86380 86390 1
541991 99541991 1001 86380 86390 1
541920 99541920 1001 86380 86390 1
541903 99541903 1001 86380 86390 1
541712 99541712 1001 86380 86390 1
541741 99541741 1001 86380 86390 1
541847 99541847 1001 86380 86390 1
541900 99541900 1001 86380 86390 1
541674 99541674 1001 86380 86390 1
541547 99541547 1001 86380 86390 1
542299 99542299 1001 86380 86390 1
542223 99542223 1001 86380 86390 1
542280 99542280 1001 86380 86390 1
542229 99542229 1001 86380 86390 1
542281 99542281 1001 86380 86390 1
542178 99542178 1001 86380 86390 1
542141 99542141 1001 86380 86390 1
542766 99542766 1001 86380 86390 1
542914 99542914 1001 86380 86390 1
542810 99542810 1001 86380 86390 1
542761 99542761 1001 86380 86390 1
542788 99542788 1001 86380 86390 1
542881 99542881 1001 86380 86390 1
542602 99542602 1001 86380 86390 1
542485 99542485 1001 86380 86390 1
542434 99542434 1001 86380 86390 1
542981 99542981 1001 86380 86390 1
543022 99543022 1001 86380 86390 1
543117 99543117 1001 86380 86390 1
542962 99542962 1001 86380 86390 1
543144 99543144 1001 86380 86390 1
543110 99543110 1001 86380 86390 1
543580 99543580 1001 86380 86390 1
543588 99543588 1001 86380 86390 1
543601 99543601 1001 86380 86390 1
543679 99543679 1001 86380 86390 1
543731 99543731 1001 86380 86390 1
543420 99543420 1001 86380 86390 1
543525 99543525 1001 86380 86390 1
543247 99543247 1001 86380 86390 1
543174 99543174 1001 86380 86390 1
543343 99543343 1001 86380 86390 1
543812 99543812 1001 86380 86390 1
543968 99543968 1001 86380 86390 1
543857 99543857 1001 86380 86390 1
543948 99543948 1001 86380 86390 1
544496 99544496 1001 86380 86390 1
544453 99544453 1001 86380 86390 1
544531 99544531 1001 86380 86390 1
544069 99544069 1001 86380 86390 1
544044 99544044 1001 86380 86390 1
544138 99544138 1001 86380 86390 1
544685 99544685 1001 86380 86390 1
544186 99544186 1001 86380 86390 1
544629 99544629 1001 86380 86390 1
544723 99544723 1001 86380 86390 1
500693 946 1002 27739 29369 1
500978 647 1002 47713 60362 1
425451 677 1001 34680 36117 1
514480 852 1001 31863 32162 1
522969 1122 1001 37444 37743 1
531403 959 1001 67565 67864 1
531411 696 1001 48606 48905 1
400053 99400053 1001 86380 86390 1
400148 99400148 1001 86380 86390 1
400181 99400181 1001 86380 86390 1
400129 99400129 1001 86380 86390 1
400405 99400405 1001 86380 86390 1
400391 99400391 1001 86380 86390 1
400488 99400488 1001 86380 86390 1
400518 99400518 1001 86380 86390 1
400451 99400451 1001 86380 86390 1
400586 99400586 1001 86380 86390 1
400599 99400599 1001 86380 86390 1
400582 99400582 1001 86380 86390 1
400585 99400585 1001 86380 86390 1
400680 99400680 1001 86380 86390 1
400795 99400795 1001 86380 86390 1
400923 99400923 1001 86380 86390 1
400928 99400928 1001 86380 86390 1
401127 99401127 1001 86380 86390 1
401701 99401701 1001 86380 86390 1
401742 99401742 1001 86380 86390 1
402255 99402255 1001 86380 86390 1
402363 99402363 1001 86380 86390 1
402465 99402465 1001 86380 86390 1
402419 99402419 1001 86380 86390 1
402456 99402456 1001 86380 86390 1
402695 99402695 1001 86380 86390 1
402670 99402670 1001 86380 86390 1
402886 99402886 1001 86380 86390 1
402839 99402839 1001 86380 86390 1
403006 99403006 1001 86380 86390 1
403012 99403012 1001 86380 86390 1
403176 99403176 1001 86380 86390 1
403312 99403312 1001 86380 86390 1
403427 99403427 1001 86380 86390 1
403613 99403613 1001 86380 86390 1
403729 99403729 1001 86380 86390 1
403944 99403944 1001 86380 86390 1
403946 99403946 1001 86380 86390 1
404134 99404134 1001 86380 86390 1
404300 99404300 1001 86380 86390 1
404275 99404275 1001 86380 86390 1
404455 99404455 1001 86380 86390 1
404799 99404799 1001 86380 86390 1
404989 99404989 1001 86380 86390 1
405207 99405207 1001 86380 86390 1
405172 99405172 1001 86380 86390 1
405402 99405402 1001 86380 86390 1
405411 99405411 1001 86380 86390 1
405582 99405582 1001 86380 86390 1
405744 99405744 1001 86380 86390 1
405858 99405858 1001 86380 86390 1
405779 99405779 1001 86380 86390 1
406084 99406084 1001 86380 86390 1
406216 99406216 1001 86380 86390 1
406312 99406312 1001 86380 86390 1
406553 99406553 1001 86380 86390 1
406842 99406842 1001 86380 86390 1
407180 99407180 1001 86380 86390 1
407411 99407411 1001 86380 86390 1
407518 99407518 1001 86380 86390 1
407557 99407557 1001 86380 86390 1
407618 99407618 1001 86380 86390 1
407692 99407692 1001 86380 86390 1
407988 99407988 1001 86380 86390 1
407939 99407939 1001 86380 86390 1
407992 99407992 1001 86380 86390 1
408106 99408106 1001 86380 86390 1
408208 99408208 1001 86380 86390 1
408329 99408329 1001 86380 86390 1
409070 99409070 1001 86380 86390 1
409297 99409297 1001 86380 86390 1
409324 99409324 1001 86380 86390 1
409522 99409522 1001 86380 86390 1
409707 99409707 1001 86380 86390 1
410227 99410227 1001 86380 86390 1
410609 99410609 1001 86380 86390 1
410722 99410722 1001 86380 86390 1
410627 99410627 1001 86380 86390 1
410934 99410934 1001 86380 86390 1
411126 99411126 1001 86380 86390 1
411313 99411313 1001 86380 86390 1
411270 99411270 1001 86380 86390 1
411341 99411341 1001 86380 86390 1
411378 99411378 1001 86380 86390 1
411353 99411353 1001 86380 86390 1
411479 99411479 1001 86380 86390 1
411854 99411854 1001 86380 86390 1
411867 99411867 1001 86380 86390 1
411926 99411926 1001 86380 86390 1
412125 99412125 1001 86380 86390 1
412232 99412232 1001 86380 86390 1
412386 99412386 1001 86380 86390 1
412387 99412387 1001 86380 86390 1
413475 99413475 1001 86380 86390 1
413497 99413497 1001 86380 86390 1
413599 99413599 1001 86380 86390 1
413339 99413339 1001 86380 86390 1
413672 99413672 1001 86380 86390 1
413245 99413245 1001 86380 86390 1
413018 99413018 1001 86380 86390 1
412944 99412944 1001 86380 86390 1
412897 99412897 1001 86380 86390 1
413130 99413130 1001 86380 86390 1
413056 99413056 1001 86380 86390 1
412527 99412527 1001 86380 86390 1
412822 99412822 1001 86380 86390 1
412529 99412529 1001 86380 86390 1
412674 99412674 1001 86380 86390 1
412486 99412486 1001 86380 86390 1
412631 99412631 1001 86380 86390 1
412731 99412731 1001 86380 86390 1
413804 99413804 1001 86380 86390 1
413874 99413874 1001 86380 86390 1
413793 99413793 1001 86380 86390 1
413744 99413744 1001 86380 86390 1
414950 99414950 1001 86380 86390 1
415102 99415102 1001 86380 86390 1
414863 99414863 1001 86380 86390 1
414798 99414798 1001 86380 86390 1
414511 99414511 1001 86380 86390 1
414825 99414825 1001 86380 86390 1
414826 99414826 1001 86380 86390 1
414880 99414880 1001 86380 86390 1
414573 99414573 1001 86380 86390 1
414903 99414903 1001 86380 86390 1
414562 99414562 1001 86380 86390 1
414321 99414321 1001 86380 86390 1
414301 99414301 1001 86380 86390 1
415430 99415430 1001 86380 86390 1
415535 99415535 1001 86380 86390 1
415464 99415464 1001 86380 86390 1
415666 99415666 1001 86380 86390 1
416908 99416908 1001 86380 86390 1
416889 99416889 1001 86380 86390 1
416966 99416966 1001 86380 86390 1
416289 99416289 1001 86380 86390 1
416191 99416191 1001 86380 86390 1
416237 99416237 1001 86380 86390 1
416328 99416328 1001 86380 86390 1
416227 99416227 1001 86380 86390 1
415835 99415835 1001 86380 86390 1
415987 99415987 1001 86380 86390 1
416057 99416057 1001 86380 86390 1
416098 99416098 1001 86380 86390 1
415973 99415973 1001 86380 86390 1
416131 99416131 1001 86380 86390 1
417092 99417092 1001 86380 86390 1
417309 99417309 1001 86380 86390 1
417105 99417105 1001 86380 86390 1
417396 99417396 1001 86380 86390 1
417447 99417447 1001 86380 86390 1
418576 99418576 1001 86380 86390 1
418477 99418477 1001 86380 86390 1
418492 99418492 1001 86380 86390 1
418526 99418526 1001 86380 86390 1
418305 99418305 1001 86380 86390 1
418048 99418048 1001 86380 86390 1
418187 99418187 1001 86380 86390 1
417735 99417735 1001 86380 86390 1
417847 99417847 1001 86380 86390 1
417937 99417937 1001 86380 86390 1
417925 99417925 1001 86380 86390 1
417815 99417815 1001 86380 86390 1
418843 99418843 1001 86380 86390 1
418981 99418981 1001 86380 86390 1
419001 99419001 1001 86380 86390 1
419168 99419168 1001 86380 86390 1
418819 99418819 1001 86380 86390 1
420087 99420087 1001 86380 86390 1
420092 99420092 1001 86380 86390 1
420375 99420375 1001 86380 86390 1
420006 99420006 1001 86380 86390 1
419715 99419715 1001 86380 86390 1
419767 99419767 1001 86380 86390 1
419819 99419819 1001 86380 86390 1
419363 99419363 1001 86380 86390 1
419620 99419620 1001 86380 86390 1
419535 99419535 1001 86380 86390 1
420601 99420601 1001 86380 86390 1
420458 99420458 1001 86380 86390 1
420555 99420555 1001 86380 86390 1
420536 99420536 1001 86380 86390 1
420462 99420462 1001 86380 86390 1
421769 99421769 1001 86380 86390 1
421613 99421613 1001 86380 86390 1
421297 99421297 1001 86380 86390 1
421352 99421352 1001 86380 86390 1
421332 99421332 1001 86380 86390 1
421309 99421309 1001 86380 86390 1
421493 99421493 1001 86380 86390 1
421448 99421448 1001 86380 86390 1
421182 99421182 1001 86380 86390 1
420896 99420896 1001 86380 86390 1
421222 99421222 1001 86380 86390 1
421228 99421228 1001 86380 86390 1
421117 99421117 1001 86380 86390 1
422131 99422131 1001 86380 86390 1
422395 99422395 1001 86380 86390 1
422524 99422524 1001 86380 86390 1
422401 99422401 1001 86380 86390 1
423521 99423521 1001 86380 86390 1
423664 99423664 1001 86380 86390 1
423095 99423095 1001 86380 86390 1
423296 99423296 1001 86380 86390 1
423102 99423102 1001 86380 86390 1
422723 99422723 1001 86380 86390 1
422658 99422658 1001 86380 86390 1
422674 99422674 1001 86380 86390 1
422695 99422695 1001 86380 86390 1
424045 99424045 1001 86380 86390 1
424058 99424058 1001 86380 86390 1
423884 99423884 1001 86380 86390 1
425330 99425330 1001 86380 86390 1
425093 99425093 1001 86380 86390 1
424930 99424930 1001 86380 86390 1
424258 99424258 1001 86380 86390 1
425742 99425742 1001 86380 86390 1
425520 99425520 1001 86380 86390 1
427034 99427034 1001 86380 86390 1
426699 99426699 1001 86380 86390 1
426824 99426824 1001 86380 86390 1
426739 99426739 1001 86380 86390 1
426762 99426762 1001 86380 86390 1
426622 99426622 1001 86380 86390 1
426658 99426658 1001 86380 86390 1
426369 99426369 1001 86380 86390 1
425948 99425948 1001 86380 86390 1
427418 99427418 1001 86380 86390 1
427204 99427204 1001 86380 86390 1
427422 99427422 1001 86380 86390 1
427377 99427377 1001 86380 86390 1
427306 99427306 1001 86380 86390 1
427475 99427475 1001 86380 86390 1
428591 99428591 1001 86380 86390 1
428579 99428579 1001 86380 86390 1
428722 99428722 1001 86380 86390 1
428725 99428725 1001 86380 86390 1
428025 99428025 1001 86380 86390 1
427604 99427604 1001 86380 86390 1
427744 99427744 1001 86380 86390 1
427838 99427838 1001 86380 86390 1
427820 99427820 1001 86380 86390 1
427574 99427574 1001 86380 86390 1
428920 99428920 1001 86380 86390 1
428769 99428769 1001 86380 86390 1
428757 99428757 1001 86380 86390 1
430192 99430192 1001 86380 86390 1
430375 99430375 1001 86380 86390 1
430335 99430335 1001 86380 86390 1
430005 99430005 1001 86380 86390 1
430129 99430129 1001 86380 86390 1
430112 99430112 1001 86380 86390 1
429717 99429717 1001 86380 86390 1
429621 99429621 1001 86380 86390 1
429828 99429828 1001 86380 86390 1
429401 99429401 1001 86380 86390 1
429488 99429488 1001 86380 86390 1
429308 99429308 1001 86380 86390 1
429193 99429193 1001 86380 86390 1
430490 99430490 1001 86380 86390 1
430627 99430627 1001 86380 86390 1
430603 99430603 1001 86380 86390 1
430632 99430632 1001 86380 86390 1
431889 99431889 1001 86380 86390 1
430845 99430845 1001 86380 86390 1
430827 99430827 1001 86380 86390 1
430995 99430995 1001 86380 86390 1
431260 99431260 1001 86380 86390 1
432181 99432181 1001 86380 86390 1
432212 99432212 1001 86380 86390 1
432072 99432072 1001 86380 86390 1
432483 99432483 1001 86380 86390 1
433587 99433587 1001 86380 86390 1
433447 99433447 1001 86380 86390 1
433699 99433699 1001 86380 86390 1
433052 99433052 1001 86380 86390 1
433080 99433080 1001 86380 86390 1
432918 99432918 1001 86380 86390 1
432553 99432553 1001 86380 86390 1
432775 99432775 1001 86380 86390 1
432678 99432678 1001 86380 86390 1
432694 99432694 1001 86380 86390 1
433922 99433922 1001 86380 86390 1
433826 99433826 1001 86380 86390 1
435315 99435315 1001 86380 86390 1
435375 99435375 1001 86380 86390 1
435165 99435165 1001 86380 86390 1
435414 99435414 1001 86380 86390 1
434920 99434920 1001 86380 86390 1
434877 99434877 1001 86380 86390 1
434794 99434794 1001 86380 86390 1
434321 99434321 1001 86380 86390 1
434441 99434441 1001 86380 86390 1
435567 99435567 1001 86380 86390 1
435708 99435708 1001 86380 86390 1
435490 99435490 1001 86380 86390 1
435566 99435566 1001 86380 86390 1
435454 99435454 1001 86380 86390 1
437094 99437094 1001 86380 86390 1
436815 99436815 1001 86380 86390 1
436822 99436822 1001 86380 86390 1
436975 99436975 1001 86380 86390 1
436727 99436727 1001 86380 86390 1
436550 99436550 1001 86380 86390 1
436638 99436638 1001 86380 86390 1
436715 99436715 1001 86380 86390 1
436465 99436465 1001 86380 86390 1
436236 99436236 1001 86380 86390 1
300044 99300044 1001 86380 86390 1
300025 99300025 1001 86380 86390 1
300546 99300546 1001 86380 86390 1
300321 99300321 1001 86380 86390 1
300413 99300413 1001 86380 86390 1
300509 99300509 1001 86380 86390 1
300121 99300121 1001 86380 86390 1
300169 99300169 1001 86380 86390 1
300287 99300287 1001 86380 86390 1
300832 99300832 1001 86380 86390 1
300743 99300743 1001 86380 86390 1
300839 99300839 1001 86380 86390 1
301473 99301473 1001 86380 86390 1
301398 99301398 1001 86380 86390 1
301211 99301211 1001 86380 86390 1
301225 99301225 1001 86380 86390 1
301254 99301254 1001 86380 86390 1
301229 99301229 1001 86380 86390 1
301204 99301204 1001 86380 86390 1
300949 99300949 1001 86380 86390 1
301094 99301094 1001 86380 86390 1
300966 99300966 1001 86380 86390 1
300959 99300959 1001 86380 86390 1
301656 99301656 1001 86380 86390 1
301755 99301755 1001 86380 86390 1
301613 99301613 1001 86380 86390 1
301745 99301745 1001 86380 86390 1
302231 99302231 1001 86380 86390 1
302366 99302366 1001 86380 86390 1
302327 99302327 1001 86380 86390 1
302328 99302328 1001 86380 86390 1
302341 99302341 1001 86380 86390 1
302052 99302052 1001 86380 86390 1
302055 99302055 1001 86380 86390 1
302004 99302004 1001 86380 86390 1
301992 99301992 1001 86380 86390 1
301917 99301917 1001 86380 86390 1
301918 99301918 1001 86380 86390 1
301777 99301777 1001 86380 86390 1
301882 99301882 1001 86380 86390 1
301766 99301766 1001 86380 86390 1
301964 99301964 1001 86380 86390 1
302521 99302521 1001 86380 86390 1
302393 99302393 1001 86380 86390 1
302441 99302441 1001 86380 86390 1
302481 99302481 1001 86380 86390 1
303204 99303204 1001 86380 86390 1
303006 99303006 1001 86380 86390 1
302912 99302912 1001 86380 86390 1
302799 99302799 1001 86380 86390 1
302816 99302816 1001 86380 86390 1
302858 99302858 1001 86380 86390 1
302936 99302936 1001 86380 86390 1
302748 99302748 1001 86380 86390 1
302636 99302636 1001 86380 86390 1
303256 99303256 1001 86380 86390 1
303387 99303387 1001 86380 86390 1
303284 99303284 1001 86380 86390 1
303274 99303274 1001 86380 86390 1
303209 99303209 1001 86380 86390 1
303249 99303249 1001 86380 86390 1
303303 99303303 1001 86380 86390 1
303215 99303215 1001 86380 86390 1
303984 99303984 1001 86380 86390 1
303873 99303873 1001 86380 86390 1
303968 99303968 1001 86380 86390 1
303651 99303651 1001 86380 86390 1
303568 99303568 1001 86380 86390 1
303548 99303548 1001 86380 86390 1
303615 99303615 1001 86380 86390 1
303551 99303551 1001 86380 86390 1
303422 99303422 1001 86380 86390 1
303515 99303515 1001 86380 86390 1
304045 99304045 1001 86380 86390 1
304073 99304073 1001 86380 86390 1
304203 99304203 1001 86380 86390 1
304205 99304205 1001 86380 86390 1
304206 99304206 1001 86380 86390 1
304171 99304171 1001 86380 86390 1
304657 99304657 1001 86380 86390 1
304670 99304670 1001 86380 86390 1
304645 99304645 1001 86380 86390 1
304650 99304650 1001 86380 86390 1
304376 99304376 1001 86380 86390 1
304273 99304273 1001 86380 86390 1
304405 99304405 1001 86380 86390 1
304982 99304982 1001 86380 86390 1
304894 99304894 1001 86380 86390 1
305668 99305668 1001 86380 86390 1
305552 99305552 1001 86380 86390 1
305578 99305578 1001 86380 86390 1
305517 99305517 1001 86380 86390 1
305455 99305455 1001 86380 86390 1
305353 99305353 1001 86380 86390 1
305463 99305463 1001 86380 86390 1
305090 99305090 1001 86380 86390 1
305213 99305213 1001 86380 86390 1
305239 99305239 1001 86380 86390 1
305175 99305175 1001 86380 86390 1
305273 99305273 1001 86380 86390 1
500003 99500003 1001 86380 86390 1
500134 99500134 1001 86380 86390 1
500138 99500138 1001 86380 86390 1
500751 99500751 1001 86380 86390 1
500798 99500798 1001 86380 86390 1
500761 99500761 1001 86380 86390 1
500596 99500596 1001 86380 86390 1
500416 99500416 1001 86380 86390 1
500560 99500560 1001 86380 86390 1
500574 99500574 1001 86380 86390 1
500248 99500248 1001 86380 86390 1
500320 99500320 1001 86380 86390 1
500333 99500333 1001 86380 86390 1
500359 99500359 1001 86380 86390 1
500885 99500885 1001 86380 86390 1
501479 99501479 1001 86380 86390 1
501623 99501623 1001 86380 86390 1
501533 99501533 1001 86380 86390 1
501634 99501634 1001 86380 86390 1
501396 99501396 1001 86380 86390 1
501309 99501309 1001 86380 86390 1
501375 99501375 1001 86380 86390 1
501303 99501303 1001 86380 86390 1
501135 99501135 1001 86380 86390 1
501020 99501020 1001 86380 86390 1
501086 99501086 1001 86380 86390 1
501077 99501077 1001 86380 86390 1
501194 99501194 1001 86380 86390 1
501052 99501052 1001 86380 86390 1
501144 99501144 1001 86380 86390 1
501132 99501132 1001 86380 86390 1
501754 99501754 1001 86380 86390 1
502333 99502333 1001 86380 86390 1
502144 99502144 1001 86380 86390 1
502101 99502101 1001 86380 86390 1
502155 99502155 1001 86380 86390 1
501964 99501964 1001 86380 86390 1
501890 99501890 1001 86380 86390 1
501852 99501852 1001 86380 86390 1
502523 99502523 1001 86380 86390 1
503192 99503192 1001 86380 86390 1
503245 99503245 1001 86380 86390 1
503233 99503233 1001 86380 86390 1
503280 99503280 1001 86380 86390 1
502959 99502959 1001 86380 86390 1
503038 99503038 1001 86380 86390 1
503001 99503001 1001 86380 86390 1
503067 99503067 1001 86380 86390 1
502979 99502979 1001 86380 86390 1
502779 99502779 1001 86380 86390 1
502876 99502876 1001 86380 86390 1
503444 99503444 1001 86380 86390 1
503472 99503472 1001 86380 86390 1
503304 99503304 1001 86380 86390 1
503435 99503435 1001 86380 86390 1
503440 99503440 1001 86380 86390 1
504002 99504002 1001 86380 86390 1
504057 99504057 1001 86380 86390 1
504102 99504102 1001 86380 86390 1
504063 99504063 1001 86380 86390 1
503988 99503988 1001 86380 86390 1
503823 99503823 1001 86380 86390 1
503720 99503720 1001 86380 86390 1
503868 99503868 1001 86380 86390 1
503830 99503830 1001 86380 86390 1
503537 99503537 1001 86380 86390 1
503616 99503616 1001 86380 86390 1
503685 99503685 1001 86380 86390 1
503637 99503637 1001 86380 86390 1
504258 99504258 1001 86380 86390 1
504169 99504169 1001 86380 86390 1
504260 99504260 1001 86380 86390 1
504183 99504183 1001 86380 86390 1
504261 99504261 1001 86380 86390 1
504186 99504186 1001 86380 86390 1
504165 99504165 1001 86380 86390 1
504806 99504806 1001 86380 86390 1
504820 99504820 1001 86380 86390 1
504797 99504797 1001 86380 86390 1
504838 99504838 1001 86380 86390 1
504936 99504936 1001 86380 86390 1
504813 99504813 1001 86380 86390 1
504701 99504701 1001 86380 86390 1
504560 99504560 1001 86380 86390 1
504730 99504730 1001 86380 86390 1
504734 99504734 1001 86380 86390 1
504686 99504686 1001 86380 86390 1
504379 99504379 1001 86380 86390 1
504524 99504524 1001 86380 86390 1
505087 99505087 1001 86380 86390 1
505141 99505141 1001 86380 86390 1
505013 99505013 1001 86380 86390 1
505130 99505130 1001 86380 86390 1
505057 99505057 1001 86380 86390 1
505658 99505658 1001 86380 86390 1
505413 99505413 1001 86380 86390 1
505504 99505504 1001 86380 86390 1
505509 99505509 1001 86380 86390 1
505511 99505511 1001 86380 86390 1
505279 99505279 1001 86380 86390 1
505795 99505795 1001 86380 86390 1
505912 99505912 1001 86380 86390 1
505894 99505894 1001 86380 86390 1
505933 99505933 1001 86380 86390 1
505947 99505947 1001 86380 86390 1
506522 99506522 1001 86380 86390 1
506583 99506583 1001 86380 86390 1
506556 99506556 1001 86380 86390 1
506415 99506415 1001 86380 86390 1
506200 99506200 1001 86380 86390 1
506273 99506273 1001 86380 86390 1
506001 99506001 1001 86380 86390 1
506146 99506146 1001 86380 86390 1
506013 99506013 1001 86380 86390 1
506697 99506697 1001 86380 86390 1
506692 99506692 1001 86380 86390 1
506616 99506616 1001 86380 86390 1
506644 99506644 1001 86380 86390 1
507235 99507235 1001 86380 86390 1
507115 99507115 1001 86380 86390 1
507119 99507119 1001 86380 86390 1
507137 99507137 1001 86380 86390 1
507009 99507009 1001 86380 86390 1
506955 99506955 1001 86380 86390 1
507577 99507577 1001 86380 86390 1
507502 99507502 1001 86380 86390 1
507560 99507560 1001 86380 86390 1
508059 99508059 1001 86380 86390 1
508165 99508165 1001 86380 86390 1
508076 99508076 1001 86380 86390 1
508055 99508055 1001 86380 86390 1
507856 99507856 1001 86380 86390 1
507885 99507885 1001 86380 86390 1
507911 99507911 1001 86380 86390 1
507790 99507790 1001 86380 86390 1
508362 99508362 1001 86380 86390 1
508389 99508389 1001 86380 86390 1
508377 99508377 1001 86380 86390 1
508341 99508341 1001 86380 86390 1
508266 99508266 1001 86380 86390 1
508448 99508448 1001 86380 86390 1
508280 99508280 1001 86380 86390 1
508702 99508702 1001 86380 86390 1
508691 99508691 1001 86380 86390 1
508808 99508808 1001 86380 86390 1
508665 99508665 1001 86380 86390 1
508693 99508693 1001 86380 86390 1
508825 99508825 1001 86380 86390 1
508750 99508750 1001 86380 86390 1
508867 99508867 1001 86380 86390 1
508829 99508829 1001 86380 86390 1
508635 99508635 1001 86380 86390 1
508636 99508636 1001 86380 86390 1
508556 99508556 1001 86380 86390 1
509876 99509876 1001 86380 86390 1
509757 99509757 1001 86380 86390 1
509514 99509514 1001 86380 86390 1
509556 99509556 1001 86380 86390 1
509651 99509651 1001 86380 86390 1
509451 99509451 1001 86380 86390 1
510046 99510046 1001 86380 86390 1
510048 99510048 1001 86380 86390 1
510715 99510715 1001 86380 86390 1
510341 99510341 1001 86380 86390 1
510472 99510472 1001 86380 86390 1
510237 99510237 1001 86380 86390 1
510200 99510200 1001 86380 86390 1
510278 99510278 1001 86380 86390 1
510227 99510227 1001 86380 86390 1
510110 99510110 1001 86380 86390 1
510901 99510901 1001 86380 86390 1
511468 99511468 1001 86380 86390 1
511469 99511469 1001 86380 86390 1
511379 99511379 1001 86380 86390 1
511460 99511460 1001 86380 86390 1
511336 99511336 1001 86380 86390 1
511303 99511303 1001 86380 86390 1
511200 99511200 1001 86380 86390 1
511127 99511127 1001 86380 86390 1
511064 99511064 1001 86380 86390 1
511027 99511027 1001 86380 86390 1
511119 99511119 1001 86380 86390 1
511641 99511641 1001 86380 86390 1
511733 99511733 1001 86380 86390 1
511669 99511669 1001 86380 86390 1
511747 99511747 1001 86380 86390 1
511683 99511683 1001 86380 86390 1
511658 99511658 1001 86380 86390 1
511750 99511750 1001 86380 86390 1
511674 99511674 1001 86380 86390 1
512304 99512304 1001 86380 86390 1
512096 99512096 1001 86380 86390 1
512046 99512046 1001 86380 86390 1
512061 99512061 1001 86380 86390 1
511984 99511984 1001 86380 86390 1
512013 99512013 1001 86380 86390 1
512131 99512131 1001 86380 86390 1
511771 99511771 1001 86380 86390 1
511945 99511945 1001 86380 86390 1
511855 99511855 1001 86380 86390 1
511909 99511909 1001 86380 86390 1
511766 99511766 1001 86380 86390 1
511845 99511845 1001 86380 86390 1
511952 99511952 1001 86380 86390 1
513098 99513098 1001 86380 86390 1
513036 99513036 1001 86380 86390 1
513127 99513127 1001 86380 86390 1
512800 99512800 1001 86380 86390 1
512843 99512843 1001 86380 86390 1
512643 99512643 1001 86380 86390 1
512707 99512707 1001 86380 86390 1
512733 99512733 1001 86380 86390 1
512760 99512760 1001 86380 86390 1
512644 99512644 1001 86380 86390 1
512737 99512737 1001 86380 86390 1
512751 99512751 1001 86380 86390 1
512609 99512609 1001 86380 86390 1
513384 99513384 1001 86380 86390 1
513335 99513335 1001 86380 86390 1
513248 99513248 1001 86380 86390 1
513209 99513209 1001 86380 86390 1
513249 99513249 1001 86380 86390 1
513329 99513329 1001 86380 86390 1
513970 99513970 1001 86380 86390 1
513867 99513867 1001 86380 86390 1
513899 99513899 1001 86380 86390 1
513789 99513789 1001 86380 86390 1
513620 99513620 1001 86380 86390 1
513638 99513638 1001 86380 86390 1
513667 99513667 1001 86380 86390 1
513425 99513425 1001 86380 86390 1
513522 99513522 1001 86380 86390 1
513561 99513561 1001 86380 86390 1
514146 99514146 1001 86380 86390 1
514212 99514212 1001 86380 86390 1
514225 99514225 1001 86380 86390 1
514218 99514218 1001 86380 86390 1
514222 99514222 1001 86380 86390 1
514696 99514696 1001 86380 86390 1
514660 99514660 1001 86380 86390 1
514845 99514845 1001 86380 86390 1
514527 99514527 1001 86380 86390 1
514529 99514529 1001 86380 86390 1
514609 99514609 1001 86380 86390 1
514392 99514392 1001 86380 86390 1
514281 99514281 1001 86380 86390 1
514298 99514298 1001 86380 86390 1
514429 99514429 1001 86380 86390 1
515036 99515036 1001 86380 86390 1
514998 99514998 1001 86380 86390 1
515056 99515056 1001 86380 86390 1
514915 99514915 1001 86380 86390 1
514941 99514941 1001 86380 86390 1
515032 99515032 1001 86380 86390 1
515491 99515491 1001 86380 86390 1
515490 99515490 1001 86380 86390 1
515567 99515567 1001 86380 86390 1
515456 99515456 1001 86380 86390 1
515316 99515316 1001 86380 86390 1
515435 99515435 1001 86380 86390 1
515346 99515346 1001 86380 86390 1
515270 99515270 1001 86380 86390 1
515157 99515157 1001 86380 86390 1
515164 99515164 1001 86380 86390 1
515797 99515797 1001 86380 86390 1
516381 99516381 1001 86380 86390 1
516377 99516377 1001 86380 86390 1
516501 99516501 1001 86380 86390 1
516236 99516236 1001 86380 86390 1
516198 99516198 1001 86380 86390 1
516007 99516007 1001 86380 86390 1
515946 99515946 1001 86380 86390 1
515896 99515896 1001 86380 86390 1
515950 99515950 1001 86380 86390 1
515989 99515989 1001 86380 86390 1
516080 99516080 1001 86380 86390 1
516626 99516626 1001 86380 86390 1
516656 99516656 1001 86380 86390 1
516618 99516618 1001 86380 86390 1
516554 99516554 1001 86380 86390 1
516710 99516710 1001 86380 86390 1
517286 99517286 1001 86380 86390 1
517212 99517212 1001 86380 86390 1
517151 99517151 1001 86380 86390 1
516960 99516960 1001 86380 86390 1
517039 99517039 1001 86380 86390 1
516858 99516858 1001 86380 86390 1
516744 99516744 1001 86380 86390 1
516905 99516905 1001 86380 86390 1
517535 99517535 1001 86380 86390 1
517344 99517344 1001 86380 86390 1
518022 99518022 1001 86380 86390 1
518018 99518018 1001 86380 86390 1
517830 99517830 1001 86380 86390 1
517899 99517899 1001 86380 86390 1
517825 99517825 1001 86380 86390 1
517593 99517593 1001 86380 86390 1
517735 99517735 1001 86380 86390 1
517714 99517714 1001 86380 86390 1
517640 99517640 1001 86380 86390 1
517641 99517641 1001 86380 86390 1
517630 99517630 1001 86380 86390 1
517708 99517708 1001 86380 86390 1
517709 99517709 1001 86380 86390 1
518289 99518289 1001 86380 86390 1
518193 99518193 1001 86380 86390 1
518297 99518297 1001 86380 86390 1
518233 99518233 1001 86380 86390 1
518286 99518286 1001 86380 86390 1
518844 99518844 1001 86380 86390 1
518681 99518681 1001 86380 86390 1
518685 99518685 1001 86380 86390 1
518626 99518626 1001 86380 86390 1
518450 99518450 1001 86380 86390 1
518556 99518556 1001 86380 86390 1
518455 99518455 1001 86380 86390 1
518368 99518368 1001 86380 86390 1
519092 99519092 1001 86380 86390 1
518784 99518784 1001 86380 86390 1
519111 99519111 1001 86380 86390 1
519777 99519777 1001 86380 86390 1
519744 99519744 1001 86380 86390 1
519417 99519417 1001 86380 86390 1
519536 99519536 1001 86380 86390 1
519525 99519525 1001 86380 86390 1
519594 99519594 1001 86380 86390 1
519607 99519607 1001 86380 86390 1
519517 99519517 1001 86380 86390 1
519288 99519288 1001 86380 86390 1
519265 99519265 1001 86380 86390 1
519335 99519335 1001 86380 86390 1
519374 99519374 1001 86380 86390 1
520006 99520006 1001 86380 86390 1
519893 99519893 1001 86380 86390 1
519870 99519870 1001 86380 86390 1
519886 99519886 1001 86380 86390 1
519823 99519823 1001 86380 86390 1
520565 99520565 1001 86380 86390 1
520579 99520579 1001 86380 86390 1
520464 99520464 1001 86380 86390 1
520485 99520485 1001 86380 86390 1
520576 99520576 1001 86380 86390 1
520283 99520283 1001 86380 86390 1
520046 99520046 1001 86380 86390 1
520653 99520653 1001 86380 86390 1
520735 99520735 1001 86380 86390 1
520816 99520816 1001 86380 86390 1
521287 99521287 1001 86380 86390 1
521352 99521352 1001 86380 86390 1
521393 99521393 1001 86380 86390 1
521319 99521319 1001 86380 86390 1
521361 99521361 1001 86380 86390 1
521426 99521426 1001 86380 86390 1
521080 99521080 1001 86380 86390 1
521197 99521197 1001 86380 86390 1
521256 99521256 1001 86380 86390 1
520962 99520962 1001 86380 86390 1
521017 99521017 1001 86380 86390 1
520953 99520953 1001 86380 86390 1
521586 99521586 1001 86380 86390 1
521651 99521651 1001 86380 86390 1
522218 99522218 1001 86380 86390 1
522154 99522154 1001 86380 86390 1
522160 99522160 1001 86380 86390 1
522163 99522163 1001 86380 86390 1
521928 99521928 1001 86380 86390 1
521942 99521942 1001 86380 86390 1
521995 99521995 1001 86380 86390 1
522008 99522008 1001 86380 86390 1
521685 99521685 1001 86380 86390 1
521804 99521804 1001 86380 86390 1
521689 99521689 1001 86380 86390 1
521796 99521796 1001 86380 86390 1
521759 99521759 1001 86380 86390 1
521681 99521681 1001 86380 86390 1
521721 99521721 1001 86380 86390 1
521800 99521800 1001 86380 86390 1
522432 99522432 1001 86380 86390 1
522423 99522423 1001 86380 86390 1
522339 99522339 1001 86380 86390 1
522417 99522417 1001 86380 86390 1
523078 99523078 1001 86380 86390 1
522850 99522850 1001 86380 86390 1
522720 99522720 1001 86380 86390 1
522786 99522786 1001 86380 86390 1
522641 99522641 1001 86380 86390 1
522656 99522656 1001 86380 86390 1
522619 99522619 1001 86380 86390 1
522560 99522560 1001 86380 86390 1
523259 99523259 1001 86380 86390 1
523178 99523178 1001 86380 86390 1
523856 99523856 1001 86380 86390 1
523926 99523926 1001 86380 86390 1
523828 99523828 1001 86380 86390 1
523649 99523649 1001 86380 86390 1
523612 99523612 1001 86380 86390 1
523627 99523627 1001 86380 86390 1
523549 99523549 1001 86380 86390 1
523617 99523617 1001 86380 86390 1
523518 99523518 1001 86380 86390 1
523351 99523351 1001 86380 86390 1
523420 99523420 1001 86380 86390 1
523439 99523439 1001 86380 86390 1
523440 99523440 1001 86380 86390 1
524123 99524123 1001 86380 86390 1
523995 99523995 1001 86380 86390 1
524009 99524009 1001 86380 86390 1
524103 99524103 1001 86380 86390 1
524080 99524080 1001 86380 86390 1
524591 99524591 1001 86380 86390 1
524745 99524745 1001 86380 86390 1
524702 99524702 1001 86380 86390 1
524574 99524574 1001 86380 86390 1
524705 99524705 1001 86380 86390 1
524768 99524768 1001 86380 86390 1
524449 99524449 1001 86380 86390 1
524385 99524385 1001 86380 86390 1
524215 99524215 1001 86380 86390 1
524318 99524318 1001 86380 86390 1
524163 99524163 1001 86380 86390 1
524210 99524210 1001 86380 86390 1
524920 99524920 1001 86380 86390 1
525405 99525405 1001 86380 86390 1
525470 99525470 1001 86380 86390 1
525513 99525513 1001 86380 86390 1
525588 99525588 1001 86380 86390 1
525590 99525590 1001 86380 86390 1
525290 99525290 1001 86380 86390 1
525319 99525319 1001 86380 86390 1
525313 99525313 1001 86380 86390 1
525017 99525017 1001 86380 86390 1
524994 99524994 1001 86380 86390 1
525010 99525010 1001 86380 86390 1
525037 99525037 1001 86380 86390 1
525685 99525685 1001 86380 86390 1
525665 99525665 1001 86380 86390 1
526396 99526396 1001 86380 86390 1
526327 99526327 1001 86380 86390 1
526417 99526417 1001 86380 86390 1
526196 99526196 1001 86380 86390 1
526171 99526171 1001 86380 86390 1
526212 99526212 1001 86380 86390 1
525946 99525946 1001 86380 86390 1
526003 99526003 1001 86380 86390 1
525956 99525956 1001 86380 86390 1
525918 99525918 1001 86380 86390 1
526529 99526529 1001 86380 86390 1
526429 99526429 1001 86380 86390 1
527149 99527149 1001 86380 86390 1
527085 99527085 1001 86380 86390 1
527119 99527119 1001 86380 86390 1
527171 99527171 1001 86380 86390 1
526888 99526888 1001 86380 86390 1
526958 99526958 1001 86380 86390 1
526908 99526908 1001 86380 86390 1
526682 99526682 1001 86380 86390 1
527428 99527428 1001 86380 86390 1
527312 99527312 1001 86380 86390 1
527331 99527331 1001 86380 86390 1
527335 99527335 1001 86380 86390 1
527986 99527986 1001 86380 86390 1
527977 99527977 1001 86380 86390 1
527914 99527914 1001 86380 86390 1
528057 99528057 1001 86380 86390 1
527835 99527835 1001 86380 86390 1
527673 99527673 1001 86380 86390 1
527499 99527499 1001 86380 86390 1
527556 99527556 1001 86380 86390 1
527595 99527595 1001 86380 86390 1
528088 99528088 1001 86380 86390 1
528118 99528118 1001 86380 86390 1
528134 99528134 1001 86380 86390 1
528161 99528161 1001 86380 86390 1
528200 99528200 1001 86380 86390 1
528214 99528214 1001 86380 86390 1
528846 99528846 1001 86380 86390 1
528670 99528670 1001 86380 86390 1
528401 99528401 1001 86380 86390 1
528363 99528363 1001 86380 86390 1
529006 99529006 1001 86380 86390 1
529088 99529088 1001 86380 86390 1
529625 99529625 1001 86380 86390 1
529616 99529616 1001 86380 86390 1
529682 99529682 1001 86380 86390 1
529407 99529407 1001 86380 86390 1
529482 99529482 1001 86380 86390 1
529171 99529171 1001 86380 86390 1
529160 99529160 1001 86380 86390 1
529202 99529202 1001 86380 86390 1
529192 99529192 1001 86380 86390 1
529781 99529781 1001 86380 86390 1
529840 99529840 1001 86380 86390 1
530365 99530365 1001 86380 86390 1
530485 99530485 1001 86380 86390 1
530448 99530448 1001 86380 86390 1
530515 99530515 1001 86380 86390 1
530245 99530245 1001 86380 86390 1
530317 99530317 1001 86380 86390 1
530294 99530294 1001 86380 86390 1
530078 99530078 1001 86380 86390 1
529962 99529962 1001 86380 86390 1
530125 99530125 1001 86380 86390 1
530061 99530061 1001 86380 86390 1
530747 99530747 1001 86380 86390 1
530736 99530736 1001 86380 86390 1
530646 99530646 1001 86380 86390 1
530752 99530752 1001 86380 86390 1
530715 99530715 1001 86380 86390 1
531319 99531319 1001 86380 86390 1
531355 99531355 1001 86380 86390 1
531298 99531298 1001 86380 86390 1
531301 99531301 1001 86380 86390 1
530973 99530973 1001 86380 86390 1
531117 99531117 1001 86380 86390 1
531172 99531172 1001 86380 86390 1
530812 99530812 1001 86380 86390 1
530921 99530921 1001 86380 86390 1
530818 99530818 1001 86380 86390 1
530844 99530844 1001 86380 86390 1
530821 99530821 1001 86380 86390 1
531390 99531390 1001 86380 86390 1
531561 99531561 1001 86380 86390 1
531553 99531553 1001 86380 86390 1
531428 99531428 1001 86380 86390 1
532104 99532104 1001 86380 86390 1
532162 99532162 1001 86380 86390 1
532137 99532137 1001 86380 86390 1
532192 99532192 1001 86380 86390 1
532101 99532101 1001 86380 86390 1
531927 99531927 1001 86380 86390 1
531980 99531980 1001 86380 86390 1
531812 99531812 1001 86380 86390 1
531968 99531968 1001 86380 86390 1
531969 99531969 1001 86380 86390 1
531840 99531840 1001 86380 86390 1
531854 99531854 1001 86380 86390 1
531781 99531781 1001 86380 86390 1
531692 99531692 1001 86380 86390 1
531705 99531705 1001 86380 86390 1
532373 99532373 1001 86380 86390 1
532233 99532233 1001 86380 86390 1
532350 99532350 1001 86380 86390 1
532318 99532318 1001 86380 86390 1
532897 99532897 1001 86380 86390 1
532850 99532850 1001 86380 86390 1
532788 99532788 1001 86380 86390 1
532728 99532728 1001 86380 86390 1
532768 99532768 1001 86380 86390 1
532626 99532626 1001 86380 86390 1
532757 99532757 1001 86380 86390 1
532544 99532544 1001 86380 86390 1
532600 99532600 1001 86380 86390 1
533039 99533039 1001 86380 86390 1
533184 99533184 1001 86380 86390 1
533682 99533682 1001 86380 86390 1
533747 99533747 1001 86380 86390 1
533688 99533688 1001 86380 86390 1
533580 99533580 1001 86380 86390 1
533507 99533507 1001 86380 86390 1
533574 99533574 1001 86380 86390 1
533330 99533330 1001 86380 86390 1
533324 99533324 1001 86380 86390 1
533885 99533885 1001 86380 86390 1
533943 99533943 1001 86380 86390 1
534481 99534481 1001 86380 86390 1
534546 99534546 1001 86380 86390 1
534568 99534568 1001 86380 86390 1
534377 99534377 1001 86380 86390 1
534221 99534221 1001 86380 86390 1
534172 99534172 1001 86380 86390 1
534254 99534254 1001 86380 86390 1
534140 99534140 1001 86380 86390 1
534878 99534878 1001 86380 86390 1
534870 99534870 1001 86380 86390 1
534715 99534715 1001 86380 86390 1
534756 99534756 1001 86380 86390 1
535473 99535473 1001 86380 86390 1
535430 99535430 1001 86380 86390 1
535216 99535216 1001 86380 86390 1
534892 99534892 1001 86380 86390 1
535014 99535014 1001 86380 86390 1
534911 99534911 1001 86380 86390 1
535703 99535703 1001 86380 86390 1
535707 99535707 1001 86380 86390 1
535709 99535709 1001 86380 86390 1
535658 99535658 1001 86380 86390 1
536221 99536221 1001 86380 86390 1
536185 99536185 1001 86380 86390 1
536252 99536252 1001 86380 86390 1
536215 99536215 1001 86380 86390 1
536191 99536191 1001 86380 86390 1
536257 99536257 1001 86380 86390 1
536206 99536206 1001 86380 86390 1
536017 99536017 1001 86380 86390 1
536025 99536025 1001 86380 86390 1
535949 99535949 1001 86380 86390 1
535811 99535811 1001 86380 86390 1
535918 99535918 1001 86380 86390 1
536515 99536515 1001 86380 86390 1
536412 99536412 1001 86380 86390 1
536461 99536461 1001 86380 86390 1
536384 99536384 1001 86380 86390 1
536449 99536449 1001 86380 86390 1
537112 99537112 1001 86380 86390 1
537115 99537115 1001 86380 86390 1
537065 99537065 1001 86380 86390 1
536944 99536944 1001 86380 86390 1
536874 99536874 1001 86380 86390 1
536784 99536784 1001 86380 86390 1
536758 99536758 1001 86380 86390 1
536850 99536850 1001 86380 86390 1
536563 99536563 1001 86380 86390 1
536605 99536605 1001 86380 86390 1
536580 99536580 1001 86380 86390 1
536567 99536567 1001 86380 86390 1
537265 99537265 1001 86380 86390 1
537304 99537304 1001 86380 86390 1
537279 99537279 1001 86380 86390 1
537345 99537345 1001 86380 86390 1
537245 99537245 1001 86380 86390 1
537311 99537311 1001 86380 86390 1
537262 99537262 1001 86380 86390 1
537211 99537211 1001 86380 86390 1
537822 99537822 1001 86380 86390 1
537902 99537902 1001 86380 86390 1
537930 99537930 1001 86380 86390 1
537893 99537893 1001 86380 86390 1
537641 99537641 1001 86380 86390 1
537774 99537774 1001 86380 86390 1
537677 99537677 1001 86380 86390 1
537434 99537434 1001 86380 86390 1
537396 99537396 1001 86380 86390 1
537542 99537542 1001 86380 86390 1
537547 99537547 1001 86380 86390 1
537378 99537378 1001 86380 86390 1
537470 99537470 1001 86380 86390 1
538088 99538088 1001 86380 86390 1
538055 99538055 1001 86380 86390 1
538020 99538020 1001 86380 86390 1
538153 99538153 1001 86380 86390 1
538179 99538179 1001 86380 86390 1
538663 99538663 1001 86380 86390 1
538735 99538735 1001 86380 86390 1
538774 99538774 1001 86380 86390 1
538671 99538671 1001 86380 86390 1
538416 99538416 1001 86380 86390 1
538586 99538586 1001 86380 86390 1
538433 99538433 1001 86380 86390 1
538512 99538512 1001 86380 86390 1
538565 99538565 1001 86380 86390 1
538465 99538465 1001 86380 86390 1
538350 99538350 1001 86380 86390 1
538250 99538250 1001 86380 86390 1
538290 99538290 1001 86380 86390 1
538343 99538343 1001 86380 86390 1
538242 99538242 1001 86380 86390 1
538895 99538895 1001 86380 86390 1
539013 99539013 1001 86380 86390 1
538940 99538940 1001 86380 86390 1
539487 99539487 1001 86380 86390 1
539579 99539579 1001 86380 86390 1
539541 99539541 1001 86380 86390 1
539441 99539441 1001 86380 86390 1
539469 99539469 1001 86380 86390 1
539639 99539639 1001 86380 86390 1
539637 99539637 1001 86380 86390 1
539362 99539362 1001 86380 86390 1
539427 99539427 1001 86380 86390 1
539353 99539353 1001 86380 86390 1
539292 99539292 1001 86380 86390 1
539137 99539137 1001 86380 86390 1
539203 99539203 1001 86380 86390 1
539080 99539080 1001 86380 86390 1
539692 99539692 1001 86380 86390 1
539705 99539705 1001 86380 86390 1
539722 99539722 1001 86380 86390 1
539686 99539686 1001 86380 86390 1
539661 99539661 1001 86380 86390 1
539754 99539754 1001 86380 86390 1
540356 99540356 1001 86380 86390 1
540446 99540446 1001 86380 86390 1
540456 99540456 1001 86380 86390 1
540274 99540274 1001 86380 86390 1
540068 99540068 1001 86380 86390 1
540096 99540096 1001 86380 86390 1
540187 99540187 1001 86380 86390 1
539879 99539879 1001 86380 86390 1
540048 99540048 1001 86380 86390 1
539855 99539855 1001 86380 86390 1
540040 99540040 1001 86380 86390 1
540493 99540493 1001 86380 86390 1
540498 99540498 1001 86380 86390 1
540616 99540616 1001 86380 86390 1
541255 99541255 1001 86380 86390 1
541143 99541143 1001 86380 86390 1
541202 99541202 1001 86380 86390 1
540971 99540971 1001 86380 86390 1
541010 99541010 1001 86380 86390 1
540975 99540975 1001 86380 86390 1
540937 99540937 1001 86380 86390 1
540964 99540964 1001 86380 86390 1
541068 99541068 1001 86380 86390 1
540944 99540944 1001 86380 86390 1
540842 99540842 1001 86380 86390 1
540729 99540729 1001 86380 86390 1
540859 99540859 1001 86380 86390 1
540691 99540691 1001 86380 86390 1
540684 99540684 1001 86380 86390 1
541316 99541316 1001 86380 86390 1
541308 99541308 1001 86380 86390 1
541492 99541492 1001 86380 86390 1
541298 99541298 1001 86380 86390 1
541494 99541494 1001 86380 86390 1
541457 99541457 1001 86380 86390 1
541367 99541367 1001 86380 86390 1
541966 99541966 1001 86380 86390 1
541979 99541979 1001 86380 86390 1
542044 99542044 1001 86380 86390 1
542089 99542089 1001 86380 86390 1
542073 99542073 1001 86380 86390 1
541759 99541759 1001 86380 86390 1
541764 99541764 1001 86380 86390 1
541793 99541793 1001 86380 86390 1
541871 99541871 1001 86380 86390 1
541833 99541833 1001 86380 86390 1
541756 99541756 1001 86380 86390 1
541524 99541524 1001 86380 86390 1
541670 99541670 1001 86380 86390 1
541701 99541701 1001 86380 86390 1
542120 99542120 1001 86380 86390 1
542174 99542174 1001 86380 86390 1
542216 99542216 1001 86380 86390 1
542856 99542856 1001 86380 86390 1
542814 99542814 1001 86380 86390 1
542641 99542641 1001 86380 86390 1
542416 99542416 1001 86380 86390 1
542326 99542326 1001 86380 86390 1
543112 99543112 1001 86380 86390 1
542976 99542976 1001 86380 86390 1
543657 99543657 1001 86380 86390 1
543726 99543726 1001 86380 86390 1
543577 99543577 1001 86380 86390 1
543567 99543567 1001 86380 86390 1
543453 99543453 1001 86380 86390 1
543506 99543506 1001 86380 86390 1
543447 99543447 1001 86380 86390 1
543322 99543322 1001 86380 86390 1
543168 99543168 1001 86380 86390 1
543889 99543889 1001 86380 86390 1
544471 99544471 1001 86380 86390 1
544571 99544571 1001 86380 86390 1
544528 99544528 1001 86380 86390 1
544541 99544541 1001 86380 86390 1
544579 99544579 1001 86380 86390 1
544477 99544477 1001 86380 86390 1
544367 99544367 1001 86380 86390 1
544291 99544291 1001 86380 86390 1
544344 99544344 1001 86380 86390 1
416351 1144 1001 64560 65937 1
500723 1111 1002 28874 35327 1
400028 99400028 1001 86380 86390 1
400092 99400092 1001 86380 86390 1
400271 99400271 1001 86380 86390 1
400438 99400438 1001 86380 86390 1
400595 99400595 1001 86380 86390 1
400637 99400637 1001 86380 86390 1
400694 99400694 1001 86380 86390 1
401223 99401223 1001 86380 86390 1
401360 99401360 1001 86380 86390 1
401538 99401538 1001 86380 86390 1
401496 99401496 1001 86380 86390 1
401762 99401762 1001 86380 86390 1
401740 99401740 1001 86380 86390 1
402040 99402040 1001 86380 86390 1
402115 99402115 1001 86380 86390 1
402247 99402247 1001 86380 86390 1
402336 99402336 1001 86380 86390 1
402317 99402317 1001 86380 86390 1
402308 99402308 1001 86380 86390 1
402382 99402382 1001 86380 86390 1
402842 99402842 1001 86380 86390 1
402953 99402953 1001 86380 86390 1
402906 99402906 1001 86380 86390 1
403506 99403506 1001 86380 86390 1
404036 99404036 1001 86380 86390 1
404097 99404097 1001 86380 86390 1
404237 99404237 1001 86380 86390 1
404334 99404334 1001 86380 86390 1
404394 99404394 1001 86380 86390 1
404553 99404553 1001 86380 86390 1
404643 99404643 1001 86380 86390 1
404776 99404776 1001 86380 86390 1
404760 99404760 1001 86380 86390 1
404877 99404877 1001 86380 86390 1
405297 99405297 1001 86380 86390 1
405284 99405284 1001 86380 86390 1
405383 99405383 1001 86380 86390 1
405378 99405378 1001 86380 86390 1
405728 99405728 1001 86380 86390 1
405670 99405670 1001 86380 86390 1
405821 99405821 1001 86380 86390 1
406177 99406177 1001 86380 86390 1
406172 99406172 1001 86380 86390 1
406384 99406384 1001 86380 86390 1
406531 99406531 1001 86380 86390 1
406750 99406750 1001 86380 86390 1
406807 99406807 1001 86380 86390 1
406754 99406754 1001 86380 86390 1
406866 99406866 1001 86380 86390 1
407174 99407174 1001 86380 86390 1
407268 99407268 1001 86380 86390 1
408019 99408019 1001 86380 86390 1
408396 99408396 1001 86380 86390 1
408666 99408666 1001 86380 86390 1
408918 99408918 1001 86380 86390 1
408920 99408920 1001 86380 86390 1
409063 99409063 1001 86380 86390 1
409575 99409575 1001 86380 86390 1
409683 99409683 1001 86380 86390 1
409808 99409808 1001 86380 86390 1
410199 99410199 1001 86380 86390 1
410438 99410438 1001 86380 86390 1
410450 99410450 1001 86380 86390 1
410728 99410728 1001 86380 86390 1
410731 99410731 1001 86380 86390 1
410862 99410862 1001 86380 86390 1
410958 99410958 1001 86380 86390 1
411037 99411037 1001 86380 86390 1
411042 99411042 1001 86380 86390 1
411148 99411148 1001 86380 86390 1
411440 99411440 1001 86380 86390 1
411454 99411454 1001 86380 86390 1
411554 99411554 1001 86380 86390 1
411423 99411423 1001 86380 86390 1
411670 99411670 1001 86380 86390 1
411797 99411797 1001 86380 86390 1
411753 99411753 1001 86380 86390 1
411898 99411898 1001 86380 86390 1
411928 99411928 1001 86380 86390 1
412040 99412040 1001 86380 86390 1
411965 99411965 1001 86380 86390 1
412100 99412100 1001 86380 86390 1
412415 99412415 1001 86380 86390 1
413473 99413473 1001 86380 86390 1
413630 99413630 1001 86380 86390 1
413303 99413303 1001 86380 86390 1
413531 99413531 1001 86380 86390 1
413487 99413487 1001 86380 86390 1
413470 99413470 1001 86380 86390 1
413263 99413263 1001 86380 86390 1
412988 99412988 1001 86380 86390 1
413043 99413043 1001 86380 86390 1
412948 99412948 1001 86380 86390 1
412748 99412748 1001 86380 86390 1
412843 99412843 1001 86380 86390 1
412836 99412836 1001 86380 86390 1
413783 99413783 1001 86380 86390 1
412483 99412483 1001 86380 86390 1
413990 99413990 1001 86380 86390 1
413749 99413749 1001 86380 86390 1
413886 99413886 1001 86380 86390 1
415191 99415191 1001 86380 86390 1
415144 99415144 1001 86380 86390 1
415172 99415172 1001 86380 86390 1
414983 99414983 1001 86380 86390 1
415291 99415291 1001 86380 86390 1
415204 99415204 1001 86380 86390 1
415306 99415306 1001 86380 86390 1
414566 99414566 1001 86380 86390 1
414801 99414801 1001 86380 86390 1
414844 99414844 1001 86380 86390 1
414614 99414614 1001 86380 86390 1
414274 99414274 1001 86380 86390 1
414137 99414137 1001 86380 86390 1
415558 99415558 1001 86380 86390 1
415660 99415660 1001 86380 86390 1
415689 99415689 1001 86380 86390 1
415542 99415542 1001 86380 86390 1
415618 99415618 1001 86380 86390 1
416884 99416884 1001 86380 86390 1
416291 99416291 1001 86380 86390 1
416551 99416551 1001 86380 86390 1
416262 99416262 1001 86380 86390 1
416445 99416445 1001 86380 86390 1
416357 99416357 1001 86380 86390 1
416034 99416034 1001 86380 86390 1
415772 99415772 1001 86380 86390 1
417238 99417238 1001 86380 86390 1
417130 99417130 1001 86380 86390 1
417086 99417086 1001 86380 86390 1
417584 99417584 1001 86380 86390 1
417514 99417514 1001 86380 86390 1
418697 99418697 1001 86380 86390 1
418580 99418580 1001 86380 86390 1
418726 99418726 1001 86380 86390 1
418171 99418171 1001 86380 86390 1
417685 99417685 1001 86380 86390 1
417948 99417948 1001 86380 86390 1
417863 99417863 1001 86380 86390 1
418023 99418023 1001 86380 86390 1
419054 99419054 1001 86380 86390 1
419194 99419194 1001 86380 86390 1
418891 99418891 1001 86380 86390 1
419040 99419040 1001 86380 86390 1
419199 99419199 1001 86380 86390 1
418864 99418864 1001 86380 86390 1
418994 99418994 1001 86380 86390 1
419097 99419097 1001 86380 86390 1
420148 99420148 1001 86380 86390 1
420387 99420387 1001 86380 86390 1
419936 99419936 1001 86380 86390 1
420001 99420001 1001 86380 86390 1
419607 99419607 1001 86380 86390 1
419289 99419289 1001 86380 86390 1
419512 99419512 1001 86380 86390 1
420463 99420463 1001 86380 86390 1
420587 99420587 1001 86380 86390 1
420753 99420753 1001 86380 86390 1
421748 99421748 1001 86380 86390 1
421801 99421801 1001 86380 86390 1
422081 99422081 1001 86380 86390 1
421700 99421700 1001 86380 86390 1
421729 99421729 1001 86380 86390 1
422094 99422094 1001 86380 86390 1
421635 99421635 1001 86380 86390 1
421322 99421322 1001 86380 86390 1
421643 99421643 1001 86380 86390 1
421302 99421302 1001 86380 86390 1
421283 99421283 1001 86380 86390 1
420900 99420900 1001 86380 86390 1
422459 99422459 1001 86380 86390 1
422256 99422256 1001 86380 86390 1
423434 99423434 1001 86380 86390 1
423441 99423441 1001 86380 86390 1
423636 99423636 1001 86380 86390 1
423454 99423454 1001 86380 86390 1
423600 99423600 1001 86380 86390 1
423007 99423007 1001 86380 86390 1
422989 99422989 1001 86380 86390 1
423117 99423117 1001 86380 86390 1
423118 99423118 1001 86380 86390 1
422778 99422778 1001 86380 86390 1
423885 99423885 1001 86380 86390 1
423966 99423966 1001 86380 86390 1
423797 99423797 1001 86380 86390 1
424071 99424071 1001 86380 86390 1
423978 99423978 1001 86380 86390 1
423787 99423787 1001 86380 86390 1
425176 99425176 1001 86380 86390 1
425303 99425303 1001 86380 86390 1
425336 99425336 1001 86380 86390 1
425036 99425036 1001 86380 86390 1
425120 99425120 1001 86380 86390 1
425244 99425244 1001 86380 86390 1
424865 99424865 1001 86380 86390 1
424787 99424787 1001 86380 86390 1
424830 99424830 1001 86380 86390 1
424412 99424412 1001 86380 86390 1
424223 99424223 1001 86380 86390 1
424252 99424252 1001 86380 86390 1
424232 99424232 1001 86380 86390 1
424448 99424448 1001 86380 86390 1
425750 99425750 1001 86380 86390 1
425619 99425619 1001 86380 86390 1
425492 99425492 1001 86380 86390 1
426810 99426810 1001 86380 86390 1
426670 99426670 1001 86380 86390 1
426312 99426312 1001 86380 86390 1
426258 99426258 1001 86380 86390 1
427456 99427456 1001 86380 86390 1
427394 99427394 1001 86380 86390 1
427337 99427337 1001 86380 86390 1
428352 99428352 1001 86380 86390 1
428536 99428536 1001 86380 86390 1
428244 99428244 1001 86380 86390 1
428079 99428079 1001 86380 86390 1
428085 99428085 1001 86380 86390 1
427968 99427968 1001 86380 86390 1
427777 99427777 1001 86380 86390 1
427584 99427584 1001 86380 86390 1
428994 99428994 1001 86380 86390 1
428876 99428876 1001 86380 86390 1
428792 99428792 1001 86380 86390 1
429114 99429114 1001 86380 86390 1
429140 99429140 1001 86380 86390 1
428810 99428810 1001 86380 86390 1
428759 99428759 1001 86380 86390 1
430118 99430118 1001 86380 86390 1
430025 99430025 1001 86380 86390 1
430332 99430332 1001 86380 86390 1
430125 99430125 1001 86380 86390 1
430365 99430365 1001 86380 86390 1
429840 99429840 1001 86380 86390 1
429890 99429890 1001 86380 86390 1
429647 99429647 1001 86380 86390 1
429241 99429241 1001 86380 86390 1
429552 99429552 1001 86380 86390 1
429412 99429412 1001 86380 86390 1
429487 99429487 1001 86380 86390 1
429544 99429544 1001 86380 86390 1
430506 99430506 1001 86380 86390 1
430578 99430578 1001 86380 86390 1
430489 99430489 1001 86380 86390 1
430746 99430746 1001 86380 86390 1
430516 99430516 1001 86380 86390 1
430449 99430449 1001 86380 86390 1
430451 99430451 1001 86380 86390 1
431696 99431696 1001 86380 86390 1
431703 99431703 1001 86380 86390 1
431430 99431430 1001 86380 86390 1
431332 99431332 1001 86380 86390 1
431572 99431572 1001 86380 86390 1
431512 99431512 1001 86380 86390 1
431519 99431519 1001 86380 86390 1
431500 99431500 1001 86380 86390 1
431521 99431521 1001 86380 86390 1
430952 99430952 1001 86380 86390 1
430837 99430837 1001 86380 86390 1
430943 99430943 1001 86380 86390 1
430866 99430866 1001 86380 86390 1
432386 99432386 1001 86380 86390 1
432283 99432283 1001 86380 86390 1
432446 99432446 1001 86380 86390 1
433357 99433357 1001 86380 86390 1
433338 99433338 1001 86380 86390 1
433298 99433298 1001 86380 86390 1
432962 99432962 1001 86380 86390 1
433208 99433208 1001 86380 86390 1
433312 99433312 1001 86380 86390 1
432698 99432698 1001 86380 86390 1
432659 99432659 1001 86380 86390 1
432696 99432696 1001 86380 86390 1
434137 99434137 1001 86380 86390 1
434065 99434065 1001 86380 86390 1
435119 99435119 1001 86380 86390 1
435308 99435308 1001 86380 86390 1
434754 99434754 1001 86380 86390 1
434984 99434984 1001 86380 86390 1
434353 99434353 1001 86380 86390 1
434431 99434431 1001 86380 86390 1
434364 99434364 1001 86380 86390 1
435701 99435701 1001 86380 86390 1
435577 99435577 1001 86380 86390 1
435582 99435582 1001 86380 86390 1
435532 99435532 1001 86380 86390 1
435536 99435536 1001 86380 86390 1
435694 99435694 1001 86380 86390 1
435639 99435639 1001 86380 86390 1
436977 99436977 1001 86380 86390 1
436731 99436731 1001 86380 86390 1
436602 99436602 1001 86380 86390 1
436463 99436463 1001 86380 86390 1
436532 99436532 1001 86380 86390 1
436166 99436166 1001 86380 86390 1
436240 99436240 1001 86380 86390 1
437198 99437198 1001 86380 86390 1
437362 99437362 1001 86380 86390 1
300077 99300077 1001 86380 86390 1
300613 99300613 1001 86380 86390 1
300621 99300621 1001 86380 86390 1
300474 99300474 1001 86380 86390 1
300334 99300334 1001 86380 86390 1
300418 99300418 1001 86380 86390 1
300279 99300279 1001 86380 86390 1
300254 99300254 1001 86380 86390 1
300217 99300217 1001 86380 86390 1
300258 99300258 1001 86380 86390 1
300868 99300868 1001 86380 86390 1
300843 99300843 1001 86380 86390 1
300884 99300884 1001 86380 86390 1
300872 99300872 1001 86380 86390 1
300757 99300757 1001 86380 86390 1
301414 99301414 1001 86380 86390 1
301506 99301506 1001 86380 86390 1
301404 99301404 1001 86380 86390 1
301448 99301448 1001 86380 86390 1
301361 99301361 1001 86380 86390 1
301171 99301171 1001 86380 86390 1
301118 99301118 1001 86380 86390 1
301685 99301685 1001 86380 86390 1
302291 99302291 1001 86380 86390 1
302317 99302317 1001 86380 86390 1
302350 99302350 1001 86380 86390 1
302361 99302361 1001 86380 86390 1
302183 99302183 1001 86380 86390 1
302286 99302286 1001 86380 86390 1
302176 99302176 1001 86380 86390 1
302009 99302009 1001 86380 86390 1
302118 99302118 1001 86380 86390 1
301825 99301825 1001 86380 86390 1
301816 99301816 1001 86380 86390 1
302434 99302434 1001 86380 86390 1
302539 99302539 1001 86380 86390 1
302424 99302424 1001 86380 86390 1
302403 99302403 1001 86380 86390 1
303066 99303066 1001 86380 86390 1
303111 99303111 1001 86380 86390 1
303199 99303199 1001 86380 86390 1
303024 99303024 1001 86380 86390 1
302847 99302847 1001 86380 86390 1
302918 99302918 1001 86380 86390 1
302738 99302738 1001 86380 86390 1
302701 99302701 1001 86380 86390 1
302650 99302650 1001 86380 86390 1
303286 99303286 1001 86380 86390 1
304001 99304001 1001 86380 86390 1
303921 99303921 1001 86380 86390 1
304003 99304003 1001 86380 86390 1
303870 99303870 1001 86380 86390 1
303897 99303897 1001 86380 86390 1
303969 99303969 1001 86380 86390 1
303650 99303650 1001 86380 86390 1
303825 99303825 1001 86380 86390 1
303569 99303569 1001 86380 86390 1
303474 99303474 1001 86380 86390 1
303502 99303502 1001 86380 86390 1
304061 99304061 1001 86380 86390 1
304139 99304139 1001 86380 86390 1
304157 99304157 1001 86380 86390 1
304119 99304119 1001 86380 86390 1
304081 99304081 1001 86380 86390 1
304750 99304750 1001 86380 86390 1
304728 99304728 1001 86380 86390 1
304704 99304704 1001 86380 86390 1
304552 99304552 1001 86380 86390 1
304518 99304518 1001 86380 86390 1
304507 99304507 1001 86380 86390 1
304575 99304575 1001 86380 86390 1
304381 99304381 1001 86380 86390 1
304331 99304331 1001 86380 86390 1
304424 99304424 1001 86380 86390 1
304258 99304258 1001 86380 86390 1
304313 99304313 1001 86380 86390 1
304393 99304393 1001 86380 86390 1
304950 99304950 1001 86380 86390 1
304866 99304866 1001 86380 86390 1
305584 99305584 1001 86380 86390 1
305486 99305486 1001 86380 86390 1
305428 99305428 1001 86380 86390 1
305412 99305412 1001 86380 86390 1
305118 99305118 1001 86380 86390 1
500154 99500154 1001 86380 86390 1
500012 99500012 1001 86380 86390 1
500168 99500168 1001 86380 86390 1
500054 99500054 1001 86380 86390 1
500174 99500174 1001 86380 86390 1
500177 99500177 1001 86380 86390 1
500745 99500745 1001 86380 86390 1
500440 99500440 1001 86380 86390 1
500514 99500514 1001 86380 86390 1
500366 99500366 1001 86380 86390 1
500225 99500225 1001 86380 86390 1
500200 99500200 1001 86380 86390 1
500291 99500291 1001 86380 86390 1
500903 99500903 1001 86380 86390 1
500931 99500931 1001 86380 86390 1
501010 99501010 1001 86380 86390 1
501017 99501017 1001 86380 86390 1
501551 99501551 1001 86380 86390 1
501577 99501577 1001 86380 86390 1
501474 99501474 1001 86380 86390 1
501542 99501542 1001 86380 86390 1
501621 99501621 1001 86380 86390 1
501390 99501390 1001 86380 86390 1
501201 99501201 1001 86380 86390 1
501165 99501165 1001 86380 86390 1
501183 99501183 1001 86380 86390 1
501818 99501818 1001 86380 86390 1
501702 99501702 1001 86380 86390 1
501700 99501700 1001 86380 86390 1
501804 99501804 1001 86380 86390 1
502354 99502354 1001 86380 86390 1
502383 99502383 1001 86380 86390 1
502235 99502235 1001 86380 86390 1
502197 99502197 1001 86380 86390 1
502148 99502148 1001 86380 86390 1
502180 99502180 1001 86380 86390 1
502181 99502181 1001 86380 86390 1
501924 99501924 1001 86380 86390 1
501879 99501879 1001 86380 86390 1
502571 99502571 1001 86380 86390 1
502546 99502546 1001 86380 86390 1
502638 99502638 1001 86380 86390 1
503133 99503133 1001 86380 86390 1
503137 99503137 1001 86380 86390 1
502997 99502997 1001 86380 86390 1
503032 99503032 1001 86380 86390 1
502866 99502866 1001 86380 86390 1
502703 99502703 1001 86380 86390 1
502849 99502849 1001 86380 86390 1
502875 99502875 1001 86380 86390 1
503421 99503421 1001 86380 86390 1
503465 99503465 1001 86380 86390 1
503336 99503336 1001 86380 86390 1
504086 99504086 1001 86380 86390 1
503921 99503921 1001 86380 86390 1
504012 99504012 1001 86380 86390 1
504000 99504000 1001 86380 86390 1
503708 99503708 1001 86380 86390 1
503852 99503852 1001 86380 86390 1
503829 99503829 1001 86380 86390 1
503859 99503859 1001 86380 86390 1
503631 99503631 1001 86380 86390 1
504296 99504296 1001 86380 86390 1
504301 99504301 1001 86380 86390 1
504279 99504279 1001 86380 86390 1
504255 99504255 1001 86380 86390 1
504791 99504791 1001 86380 86390 1
504895 99504895 1001 86380 86390 1
504861 99504861 1001 86380 86390 1
504726 99504726 1001 86380 86390 1
504731 99504731 1001 86380 86390 1
504695 99504695 1001 86380 86390 1
504670 99504670 1001 86380 86390 1
504511 99504511 1001 86380 86390 1
504460 99504460 1001 86380 86390 1
504516 99504516 1001 86380 86390 1
505078 99505078 1001 86380 86390 1
505132 99505132 1001 86380 86390 1
505733 99505733 1001 86380 86390 1
505670 99505670 1001 86380 86390 1
505609 99505609 1001 86380 86390 1
505623 99505623 1001 86380 86390 1
505626 99505626 1001 86380 86390 1
505763 99505763 1001 86380 86390 1
505541 99505541 1001 86380 86390 1
505532 99505532 1001 86380 86390 1
505282 99505282 1001 86380 86390 1
505821 99505821 1001 86380 86390 1
505891 99505891 1001 86380 86390 1
505904 99505904 1001 86380 86390 1
505778 99505778 1001 86380 86390 1
506455 99506455 1001 86380 86390 1
506470 99506470 1001 86380 86390 1
506419 99506419 1001 86380 86390 1
506436 99506436 1001 86380 86390 1
506514 99506514 1001 86380 86390 1
506502 99506502 1001 86380 86390 1
506557 99506557 1001 86380 86390 1
506248 99506248 1001 86380 86390 1
506289 99506289 1001 86380 86390 1
506195 99506195 1001 86380 86390 1
506299 99506299 1001 86380 86390 1
506016 99506016 1001 86380 86390 1
506133 99506133 1001 86380 86390 1
505999 99505999 1001 86380 86390 1
506181 99506181 1001 86380 86390 1
506788 99506788 1001 86380 86390 1
506745 99506745 1001 86380 86390 1
506696 99506696 1001 86380 86390 1
507242 99507242 1001 86380 86390 1
507286 99507286 1001 86380 86390 1
507401 99507401 1001 86380 86390 1
507339 99507339 1001 86380 86390 1
507152 99507152 1001 86380 86390 1
507088 99507088 1001 86380 86390 1
507023 99507023 1001 86380 86390 1
507090 99507090 1001 86380 86390 1
507129 99507129 1001 86380 86390 1
507025 99507025 1001 86380 86390 1
507158 99507158 1001 86380 86390 1
507138 99507138 1001 86380 86390 1
506841 99506841 1001 86380 86390 1
506809 99506809 1001 86380 86390 1
506926 99506926 1001 86380 86390 1
507602 99507602 1001 86380 86390 1
507493 99507493 1001 86380 86390 1
507545 99507545 1001 86380 86390 1
508072 99508072 1001 86380 86390 1
508224 99508224 1001 86380 86390 1
507901 99507901 1001 86380 86390 1
507956 99507956 1001 86380 86390 1
508021 99508021 1001 86380 86390 1
507996 99507996 1001 86380 86390 1
507899 99507899 1001 86380 86390 1
507771 99507771 1001 86380 86390 1
507747 99507747 1001 86380 86390 1
507814 99507814 1001 86380 86390 1
507827 99507827 1001 86380 86390 1
508298 99508298 1001 86380 86390 1
508402 99508402 1001 86380 86390 1
508301 99508301 1001 86380 86390 1
508397 99508397 1001 86380 86390 1
508889 99508889 1001 86380 86390 1
509008 99509008 1001 86380 86390 1
508997 99508997 1001 86380 86390 1
508720 99508720 1001 86380 86390 1
508816 99508816 1001 86380 86390 1
509138 99509138 1001 86380 86390 1
509172 99509172 1001 86380 86390 1
509796 99509796 1001 86380 86390 1
509632 99509632 1001 86380 86390 1
509537 99509537 1001 86380 86390 1
509435 99509435 1001 86380 86390 1
509466 99509466 1001 86380 86390 1
509356 99509356 1001 86380 86390 1
509965 99509965 1001 86380 86390 1
509960 99509960 1001 86380 86390 1
509974 99509974 1001 86380 86390 1
510598 99510598 1001 86380 86390 1
510525 99510525 1001 86380 86390 1
510662 99510662 1001 86380 86390 1
510503 99510503 1001 86380 86390 1
510158 99510158 1001 86380 86390 1
510280 99510280 1001 86380 86390 1
510765 99510765 1001 86380 86390 1
510838 99510838 1001 86380 86390 1
511476 99511476 1001 86380 86390 1
511478 99511478 1001 86380 86390 1
511527 99511527 1001 86380 86390 1
511360 99511360 1001 86380 86390 1
511244 99511244 1001 86380 86390 1
511271 99511271 1001 86380 86390 1
511171 99511171 1001 86380 86390 1
511188 99511188 1001 86380 86390 1
510997 99510997 1001 86380 86390 1
511065 99511065 1001 86380 86390 1
511067 99511067 1001 86380 86390 1
510979 99510979 1001 86380 86390 1
511122 99511122 1001 86380 86390 1
511657 99511657 1001 86380 86390 1
511582 99511582 1001 86380 86390 1
511638 99511638 1001 86380 86390 1
512137 99512137 1001 86380 86390 1
511788 99511788 1001 86380 86390 1
511805 99511805 1001 86380 86390 1
512483 99512483 1001 86380 86390 1
512175 99512175 1001 86380 86390 1
512542 99512542 1001 86380 86390 1
513155 99513155 1001 86380 86390 1
513004 99513004 1001 86380 86390 1
513083 99513083 1001 86380 86390 1
513096 99513096 1001 86380 86390 1
513109 99513109 1001 86380 86390 1
513114 99513114 1001 86380 86390 1
513140 99513140 1001 86380 86390 1
513089 99513089 1001 86380 86390 1
512944 99512944 1001 86380 86390 1
512804 99512804 1001 86380 86390 1
512773 99512773 1001 86380 86390 1
512619 99512619 1001 86380 86390 1
513319 99513319 1001 86380 86390 1
513243 99513243 1001 86380 86390 1
513840 99513840 1001 86380 86390 1
513943 99513943 1001 86380 86390 1
513645 99513645 1001 86380 86390 1
513817 99513817 1001 86380 86390 1
513755 99513755 1001 86380 86390 1
513691 99513691 1001 86380 86390 1
513669 99513669 1001 86380 86390 1
513492 99513492 1001 86380 86390 1
513509 99513509 1001 86380 86390 1
513600 99513600 1001 86380 86390 1
514033 99514033 1001 86380 86390 1
514694 99514694 1001 86380 86390 1
514715 99514715 1001 86380 86390 1
514741 99514741 1001 86380 86390 1
514547 99514547 1001 86380 86390 1
514276 99514276 1001 86380 86390 1
514329 99514329 1001 86380 86390 1
514412 99514412 1001 86380 86390 1
514985 99514985 1001 86380 86390 1
514987 99514987 1001 86380 86390 1
514873 99514873 1001 86380 86390 1
515004 99515004 1001 86380 86390 1
514993 99514993 1001 86380 86390 1
515035 99515035 1001 86380 86390 1
515621 99515621 1001 86380 86390 1
515484 99515484 1001 86380 86390 1
515664 99515664 1001 86380 86390 1
515676 99515676 1001 86380 86390 1
515325 99515325 1001 86380 86390 1
515356 99515356 1001 86380 86390 1
515194 99515194 1001 86380 86390 1
515207 99515207 1001 86380 86390 1
515106 99515106 1001 86380 86390 1
515121 99515121 1001 86380 86390 1
515099 99515099 1001 86380 86390 1
515087 99515087 1001 86380 86390 1
516435 99516435 1001 86380 86390 1
516373 99516373 1001 86380 86390 1
516322 99516322 1001 86380 86390 1
516387 99516387 1001 86380 86390 1
516428 99516428 1001 86380 86390 1
516268 99516268 1001 86380 86390 1
516165 99516165 1001 86380 86390 1
516071 99516071 1001 86380 86390 1
515909 99515909 1001 86380 86390 1
516590 99516590 1001 86380 86390 1
516539 99516539 1001 86380 86390 1
517208 99517208 1001 86380 86390 1
517303 99517303 1001 86380 86390 1
517172 99517172 1001 86380 86390 1
517251 99517251 1001 86380 86390 1
517265 99517265 1001 86380 86390 1
517139 99517139 1001 86380 86390 1
517193 99517193 1001 86380 86390 1
517334 99517334 1001 86380 86390 1
516989 99516989 1001 86380 86390 1
517005 99517005 1001 86380 86390 1
517018 99517018 1001 86380 86390 1
517059 99517059 1001 86380 86390 1
516871 99516871 1001 86380 86390 1
516886 99516886 1001 86380 86390 1
516811 99516811 1001 86380 86390 1
518140 99518140 1001 86380 86390 1
518056 99518056 1001 86380 86390 1
518057 99518057 1001 86380 86390 1
517762 99517762 1001 86380 86390 1
517776 99517776 1001 86380 86390 1
517884 99517884 1001 86380 86390 1
517951 99517951 1001 86380 86390 1
517876 99517876 1001 86380 86390 1
517954 99517954 1001 86380 86390 1
517838 99517838 1001 86380 86390 1
517891 99517891 1001 86380 86390 1
517586 99517586 1001 86380 86390 1
518177 99518177 1001 86380 86390 1
518326 99518326 1001 86380 86390 1
518183 99518183 1001 86380 86390 1
518824 99518824 1001 86380 86390 1
518788 99518788 1001 86380 86390 1
518608 99518608 1001 86380 86390 1
518596 99518596 1001 86380 86390 1
518510 99518510 1001 86380 86390 1
518575 99518575 1001 86380 86390 1
518515 99518515 1001 86380 86390 1
518428 99518428 1001 86380 86390 1
518444 99518444 1001 86380 86390 1
519013 99519013 1001 86380 86390 1
519019 99519019 1001 86380 86390 1
519647 99519647 1001 86380 86390 1
519779 99519779 1001 86380 86390 1
519767 99519767 1001 86380 86390 1
519718 99519718 1001 86380 86390 1
519696 99519696 1001 86380 86390 1
519633 99519633 1001 86380 86390 1
519436 99519436 1001 86380 86390 1
519516 99519516 1001 86380 86390 1
519215 99519215 1001 86380 86390 1
519243 99519243 1001 86380 86390 1
519942 99519942 1001 86380 86390 1
519904 99519904 1001 86380 86390 1
519873 99519873 1001 86380 86390 1
519964 99519964 1001 86380 86390 1
519862 99519862 1001 86380 86390 1
520566 99520566 1001 86380 86390 1
520516 99520516 1001 86380 86390 1
520595 99520595 1001 86380 86390 1
520481 99520481 1001 86380 86390 1
520548 99520548 1001 86380 86390 1
520332 99520332 1001 86380 86390 1
520322 99520322 1001 86380 86390 1
520378 99520378 1001 86380 86390 1
520084 99520084 1001 86380 86390 1
520106 99520106 1001 86380 86390 1
521359 99521359 1001 86380 86390 1
521376 99521376 1001 86380 86390 1
521251 99521251 1001 86380 86390 1
521110 99521110 1001 86380 86390 1
521150 99521150 1001 86380 86390 1
520966 99520966 1001 86380 86390 1
521582 99521582 1001 86380 86390 1
521534 99521534 1001 86380 86390 1
521560 99521560 1001 86380 86390 1
521612 99521612 1001 86380 86390 1
522255 99522255 1001 86380 86390 1
522210 99522210 1001 86380 86390 1
522236 99522236 1001 86380 86390 1
522198 99522198 1001 86380 86390 1
522038 99522038 1001 86380 86390 1
521988 99521988 1001 86380 86390 1
521924 99521924 1001 86380 86390 1
522069 99522069 1001 86380 86390 1
521869 99521869 1001 86380 86390 1
521702 99521702 1001 86380 86390 1
521715 99521715 1001 86380 86390 1
521833 99521833 1001 86380 86390 1
522409 99522409 1001 86380 86390 1
522306 99522306 1001 86380 86390 1
522475 99522475 1001 86380 86390 1
522294 99522294 1001 86380 86390 1
522477 99522477 1001 86380 86390 1
522327 99522327 1001 86380 86390 1
523101 99523101 1001 86380 86390 1
522758 99522758 1001 86380 86390 1
522709 99522709 1001 86380 86390 1
522547 99522547 1001 86380 86390 1
523194 99523194 1001 86380 86390 1
523260 99523260 1001 86380 86390 1
523211 99523211 1001 86380 86390 1
523238 99523238 1001 86380 86390 1
523191 99523191 1001 86380 86390 1
523797 99523797 1001 86380 86390 1
523838 99523838 1001 86380 86390 1
523730 99523730 1001 86380 86390 1
523708 99523708 1001 86380 86390 1
523544 99523544 1001 86380 86390 1
523326 99523326 1001 86380 86390 1
523470 99523470 1001 86380 86390 1
523427 99523427 1001 86380 86390 1
523973 99523973 1001 86380 86390 1
523974 99523974 1001 86380 86390 1
524399 99524399 1001 86380 86390 1
524439 99524439 1001 86380 86390 1
524491 99524491 1001 86380 86390 1
524298 99524298 1001 86380 86390 1
524170 99524170 1001 86380 86390 1
524316 99524316 1001 86380 86390 1
524906 99524906 1001 86380 86390 1
525546 99525546 1001 86380 86390 1
525443 99525443 1001 86380 86390 1
525536 99525536 1001 86380 86390 1
525407 99525407 1001 86380 86390 1
525401 99525401 1001 86380 86390 1
525440 99525440 1001 86380 86390 1
525344 99525344 1001 86380 86390 1
525332 99525332 1001 86380 86390 1
525192 99525192 1001 86380 86390 1
525120 99525120 1001 86380 86390 1
525056 99525056 1001 86380 86390 1
525151 99525151 1001 86380 86390 1
525100 99525100 1001 86380 86390 1
525142 99525142 1001 86380 86390 1
525657 99525657 1001 86380 86390 1
525800 99525800 1001 86380 86390 1
526229 99526229 1001 86380 86390 1
526345 99526345 1001 86380 86390 1
526036 99526036 1001 86380 86390 1
526012 99526012 1001 86380 86390 1
526028 99526028 1001 86380 86390 1
526071 99526071 1001 86380 86390 1
525906 99525906 1001 86380 86390 1
525882 99525882 1001 86380 86390 1
525962 99525962 1001 86380 86390 1
525937 99525937 1001 86380 86390 1
525891 99525891 1001 86380 86390 1
526590 99526590 1001 86380 86390 1
526441 99526441 1001 86380 86390 1
526442 99526442 1001 86380 86390 1
527114 99527114 1001 86380 86390 1
527183 99527183 1001 86380 86390 1
527120 99527120 1001 86380 86390 1
526966 99526966 1001 86380 86390 1
526851 99526851 1001 86380 86390 1
526984 99526984 1001 86380 86390 1
526972 99526972 1001 86380 86390 1
526926 99526926 1001 86380 86390 1
526686 99526686 1001 86380 86390 1
527422 99527422 1001 86380 86390 1
527981 99527981 1001 86380 86390 1
527958 99527958 1001 86380 86390 1
527771 99527771 1001 86380 86390 1
527534 99527534 1001 86380 86390 1
527656 99527656 1001 86380 86390 1
527489 99527489 1001 86380 86390 1
527596 99527596 1001 86380 86390 1
528163 99528163 1001 86380 86390 1
527455 99527455 1001 86380 86390 1
528143 99528143 1001 86380 86390 1
528080 99528080 1001 86380 86390 1
528185 99528185 1001 86380 86390 1
528081 99528081 1001 86380 86390 1
528701 99528701 1001 86380 86390 1
528885 99528885 1001 86380 86390 1
528809 99528809 1001 86380 86390 1
528861 99528861 1001 86380 86390 1
528894 99528894 1001 86380 86390 1
528596 99528596 1001 86380 86390 1
528494 99528494 1001 86380 86390 1
528677 99528677 1001 86380 86390 1
528512 99528512 1001 86380 86390 1
528294 99528294 1001 86380 86390 1
528360 99528360 1001 86380 86390 1
529056 99529056 1001 86380 86390 1
528942 99528942 1001 86380 86390 1
529586 99529586 1001 86380 86390 1
529726 99529726 1001 86380 86390 1
529649 99529649 1001 86380 86390 1
529650 99529650 1001 86380 86390 1
529133 99529133 1001 86380 86390 1
529208 99529208 1001 86380 86390 1
529789 99529789 1001 86380 86390 1
529908 99529908 1001 86380 86390 1
529926 99529926 1001 86380 86390 1
530465 99530465 1001 86380 86390 1
530353 99530353 1001 86380 86390 1
530446 99530446 1001 86380 86390 1
530473 99530473 1001 86380 86390 1
530384 99530384 1001 86380 86390 1
530271 99530271 1001 86380 86390 1
530263 99530263 1001 86380 86390 1
530283 99530283 1001 86380 86390 1
530011 99530011 1001 86380 86390 1
530065 99530065 1001 86380 86390 1
530043 99530043 1001 86380 86390 1
530721 99530721 1001 86380 86390 1
530142 99530142 1001 86380 86390 1
530697 99530697 1001 86380 86390 1
530710 99530710 1001 86380 86390 1
531313 99531313 1001 86380 86390 1
531045 99531045 1001 86380 86390 1
531114 99531114 1001 86380 86390 1
530954 99530954 1001 86380 86390 1
530960 99530960 1001 86380 86390 1
530805 99530805 1001 86380 86390 1
530897 99530897 1001 86380 86390 1
530926 99530926 1001 86380 86390 1
531519 99531519 1001 86380 86390 1
531497 99531497 1001 86380 86390 1
531395 99531395 1001 86380 86390 1
532103 99532103 1001 86380 86390 1
531824 99531824 1001 86380 86390 1
531866 99531866 1001 86380 86390 1
531624 99531624 1001 86380 86390 1
531665 99531665 1001 86380 86390 1
531756 99531756 1001 86380 86390 1
531696 99531696 1001 86380 86390 1
532308 99532308 1001 86380 86390 1
532296 99532296 1001 86380 86390 1
532314 99532314 1001 86380 86390 1
532370 99532370 1001 86380 86390 1
532829 99532829 1001 86380 86390 1
532701 99532701 1001 86380 86390 1
532745 99532745 1001 86380 86390 1
532492 99532492 1001 86380 86390 1
532484 99532484 1001 86380 86390 1
532475 99532475 1001 86380 86390 1
532553 99532553 1001 86380 86390 1
533081 99533081 1001 86380 86390 1
533085 99533085 1001 86380 86390 1
533090 99533090 1001 86380 86390 1
533079 99533079 1001 86380 86390 1
533053 99533053 1001 86380 86390 1
533820 99533820 1001 86380 86390 1
533797 99533797 1001 86380 86390 1
533833 99533833 1001 86380 86390 1
533572 99533572 1001 86380 86390 1
533612 99533612 1001 86380 86390 1
533626 99533626 1001 86380 86390 1
533872 99533872 1001 86380 86390 1
533994 99533994 1001 86380 86390 1
533893 99533893 1001 86380 86390 1
534587 99534587 1001 86380 86390 1
534664 99534664 1001 86380 86390 1
534516 99534516 1001 86380 86390 1
534099 99534099 1001 86380 86390 1
534112 99534112 1001 86380 86390 1
534811 99534811 1001 86380 86390 1
534815 99534815 1001 86380 86390 1
534698 99534698 1001 86380 86390 1
534727 99534727 1001 86380 86390 1
534702 99534702 1001 86380 86390 1
535396 99535396 1001 86380 86390 1
535410 99535410 1001 86380 86390 1
535308 99535308 1001 86380 86390 1
535365 99535365 1001 86380 86390 1
535459 99535459 1001 86380 86390 1
535255 99535255 1001 86380 86390 1
535178 99535178 1001 86380 86390 1
535236 99535236 1001 86380 86390 1
535199 99535199 1001 86380 86390 1
534994 99534994 1001 86380 86390 1
535085 99535085 1001 86380 86390 1
535036 99535036 1001 86380 86390 1
535579 99535579 1001 86380 86390 1
535606 99535606 1001 86380 86390 1
535646 99535646 1001 86380 86390 1
536273 99536273 1001 86380 86390 1
536201 99536201 1001 86380 86390 1
536177 99536177 1001 86380 86390 1
536053 99536053 1001 86380 86390 1
536055 99536055 1001 86380 86390 1
536085 99536085 1001 86380 86390 1
536088 99536088 1001 86380 86390 1
535782 99535782 1001 86380 86390 1
535772 99535772 1001 86380 86390 1
536494 99536494 1001 86380 86390 1
536339 99536339 1001 86380 86390 1
536422 99536422 1001 86380 86390 1
536995 99536995 1001 86380 86390 1
537004 99537004 1001 86380 86390 1
537044 99537044 1001 86380 86390 1
536763 99536763 1001 86380 86390 1
536790 99536790 1001 86380 86390 1
536933 99536933 1001 86380 86390 1
536808 99536808 1001 86380 86390 1
536849 99536849 1001 86380 86390 1
536774 99536774 1001 86380 86390 1
536592 99536592 1001 86380 86390 1
537278 99537278 1001 86380 86390 1
537221 99537221 1001 86380 86390 1
537209 99537209 1001 86380 86390 1
537300 99537300 1001 86380 86390 1
537925 99537925 1001 86380 86390 1
537795 99537795 1001 86380 86390 1
537581 99537581 1001 86380 86390 1
537738 99537738 1001 86380 86390 1
537428 99537428 1001 86380 86390 1
537444 99537444 1001 86380 86390 1
538077 99538077 1001 86380 86390 1
538116 99538116 1001 86380 86390 1
538175 99538175 1001 86380 86390 1
538721 99538721 1001 86380 86390 1
538808 99538808 1001 86380 86390 1
538451 99538451 1001 86380 86390 1
538287 99538287 1001 86380 86390 1
538340 99538340 1001 86380 86390 1
538909 99538909 1001 86380 86390 1
538976 99538976 1001 86380 86390 1
539476 99539476 1001 86380 86390 1
539575 99539575 1001 86380 86390 1
539431 99539431 1001 86380 86390 1
539240 99539240 1001 86380 86390 1
539063 99539063 1001 86380 86390 1
539107 99539107 1001 86380 86390 1
539771 99539771 1001 86380 86390 1
539772 99539772 1001 86380 86390 1
539777 99539777 1001 86380 86390 1
540365 99540365 1001 86380 86390 1
540128 99540128 1001 86380 86390 1
540032 99540032 1001 86380 86390 1
539985 99539985 1001 86380 86390 1
539973 99539973 1001 86380 86390 1
540492 99540492 1001 86380 86390 1
540580 99540580 1001 86380 86390 1
541268 99541268 1001 86380 86390 1
541270 99541270 1001 86380 86390 1
541253 99541253 1001 86380 86390 1
541215 99541215 1001 86380 86390 1
541164 99541164 1001 86380 86390 1
540920 99540920 1001 86380 86390 1
541053 99541053 1001 86380 86390 1
540897 99540897 1001 86380 86390 1
540980 99540980 1001 86380 86390 1
541020 99541020 1001 86380 86390 1
540705 99540705 1001 86380 86390 1
540809 99540809 1001 86380 86390 1
541477 99541477 1001 86380 86390 1
541365 99541365 1001 86380 86390 1
541300 99541300 1001 86380 86390 1
541301 99541301 1001 86380 86390 1
541302 99541302 1001 86380 86390 1
541746 99541746 1001 86380 86390 1
541861 99541861 1001 86380 86390 1
541538 99541538 1001 86380 86390 1
542144 99542144 1001 86380 86390 1
542320 99542320 1001 86380 86390 1
542805 99542805 1001 86380 86390 1
542833 99542833 1001 86380 86390 1
542861 99542861 1001 86380 86390 1
542824 99542824 1001 86380 86390 1
542876 99542876 1001 86380 86390 1
542601 99542601 1001 86380 86390 1
542732 99542732 1001 86380 86390 1
542529 99542529 1001 86380 86390 1
542427 99542427 1001 86380 86390 1
543065 99543065 1001 86380 86390 1
543619 99543619 1001 86380 86390 1
543678 99543678 1001 86380 86390 1
543680 99543680 1001 86380 86390 1
543693 99543693 1001 86380 86390 1
543668 99543668 1001 86380 86390 1
543361 99543361 1001 86380 86390 1
543483 99543483 1001 86380 86390 1
543549 99543549 1001 86380 86390 1
543266 99543266 1001 86380 86390 1
543804 99543804 1001 86380 86390 1
543973 99543973 1001 86380 86390 1
543806 99543806 1001 86380 86390 1
544419 99544419 1001 86380 86390 1
544420 99544420 1001 86380 86390 1
544527 99544527 1001 86380 86390 1
544439 99544439 1001 86380 86390 1
544219 99544219 1001 86380 86390 1
544271 99544271 1001 86380 86390 1
544067 99544067 1001 86380 86390 1
544029 99544029 1001 86380 86390 1
544056 99544056 1001 86380 86390 1
544115 99544115 1001 86380 86390 1
544686 99544686 1001 86380 86390 1
544705 99544705 1001 86380 86390 1
500695 946 1002 50670 58034 1
537069 831 1001 55441 55741 1
400000 99400000 1001 86380 86390 1
400166 99400166 1001 86380 86390 1
400203 99400203 1001 86380 86390 1
400292 99400292 1001 86380 86390 1
400496 99400496 1001 86380 86390 1
400677 99400677 1001 86380 86390 1
400711 99400711 1001 86380 86390 1
400698 99400698 1001 86380 86390 1
400811 99400811 1001 86380 86390 1
400859 99400859 1001 86380 86390 1
401306 99401306 1001 86380 86390 1
401548 99401548 1001 86380 86390 1
401785 99401785 1001 86380 86390 1
401991 99401991 1001 86380 86390 1
402114 99402114 1001 86380 86390 1
402187 99402187 1001 86380 86390 1
402192 99402192 1001 86380 86390 1
402270 99402270 1001 86380 86390 1
402292 99402292 1001 86380 86390 1
402296 99402296 1001 86380 86390 1
402299 99402299 1001 86380 86390 1
402334 99402334 1001 86380 86390 1
402765 99402765 1001 86380 86390 1
402705 99402705 1001 86380 86390 1
402773 99402773 1001 86380 86390 1
402918 99402918 1001 86380 86390 1
402926 99402926 1001 86380 86390 1
403052 99403052 1001 86380 86390 1
403303 99403303 1001 86380 86390 1
403211 99403211 1001 86380 86390 1
403344 99403344 1001 86380 86390 1
403513 99403513 1001 86380 86390 1
403581 99403581 1001 86380 86390 1
403582 99403582 1001 86380 86390 1
403771 99403771 1001 86380 86390 1
404139 99404139 1001 86380 86390 1
404116 99404116 1001 86380 86390 1
404154 99404154 1001 86380 86390 1
404369 99404369 1001 86380 86390 1
404544 99404544 1001 86380 86390 1
404487 99404487 1001 86380 86390 1
405216 99405216 1001 86380 86390 1
405265 99405265 1001 86380 86390 1
405217 99405217 1001 86380 86390 1
405290 99405290 1001 86380 86390 1
405493 99405493 1001 86380 86390 1
405510 99405510 1001 86380 86390 1
405588 99405588 1001 86380 86390 1
405616 99405616 1001 86380 86390 1
405705 99405705 1001 86380 86390 1
405895 99405895 1001 86380 86390 1
405934 99405934 1001 86380 86390 1
406072 99406072 1001 86380 86390 1
406011 99406011 1001 86380 86390 1
406070 99406070 1001 86380 86390 1
406148 99406148 1001 86380 86390 1
406360 99406360 1001 86380 86390 1
406450 99406450 1001 86380 86390 1
406729 99406729 1001 86380 86390 1
406989 99406989 1001 86380 86390 1
407073 99407073 1001 86380 86390 1
407074 99407074 1001 86380 86390 1
407619 99407619 1001 86380 86390 1
407713 99407713 1001 86380 86390 1
407756 99407756 1001 86380 86390 1
407906 99407906 1001 86380 86390 1
407910 99407910 1001 86380 86390 1
408896 99408896 1001 86380 86390 1
408921 99408921 1001 86380 86390 1
408997 99408997 1001 86380 86390 1
409027 99409027 1001 86380 86390 1
409129 99409129 1001 86380 86390 1
409219 99409219 1001 86380 86390 1
409500 99409500 1001 86380 86390 1
409583 99409583 1001 86380 86390 1
409525 99409525 1001 86380 86390 1
409699 99409699 1001 86380 86390 1
409964 99409964 1001 86380 86390 1
410024 99410024 1001 86380 86390 1
410065 99410065 1001 86380 86390 1
410180 99410180 1001 86380 86390 1
410219 99410219 1001 86380 86390 1
410113 99410113 1001 86380 86390 1
410436 99410436 1001 86380 86390 1
410784 99410784 1001 86380 86390 1
410795 99410795 1001 86380 86390 1
410848 99410848 1001 86380 86390 1
410883 99410883 1001 86380 86390 1
411048 99411048 1001 86380 86390 1
411103 99411103 1001 86380 86390 1
411196 99411196 1001 86380 86390 1
411301 99411301 1001 86380 86390 1
411445 99411445 1001 86380 86390 1
411760 99411760 1001 86380 86390 1
411840 99411840 1001 86380 86390 1
411757 99411757 1001 86380 86390 1
411887 99411887 1001 86380 86390 1
412000 99412000 1001 86380 86390 1
412222 99412222 1001 86380 86390 1
412254 99412254 1001 86380 86390 1
412443 99412443 1001 86380 86390 1
413564 99413564 1001 86380 86390 1
413520 99413520 1001 86380 86390 1
413292 99413292 1001 86380 86390 1
413641 99413641 1001 86380 86390 1
413030 99413030 1001 86380 86390 1
412526 99412526 1001 86380 86390 1
412548 99412548 1001 86380 86390 1
412886 99412886 1001 86380 86390 1
412872 99412872 1001 86380 86390 1
414011 99414011 1001 86380 86390 1
413992 99413992 1001 86380 86390 1
413770 99413770 1001 86380 86390 1
413773 99413773 1001 86380 86390 1
414893 99414893 1001 86380 86390 1
414665 99414665 1001 86380 86390 1
414515 99414515 1001 86380 86390 1
414624 99414624 1001 86380 86390 1
414561 99414561 1001 86380 86390 1
414241 99414241 1001 86380 86390 1
414372 99414372 1001 86380 86390 1
415718 99415718 1001 86380 86390 1
416609 99416609 1001 86380 86390 1
416236 99416236 1001 86380 86390 1
416356 99416356 1001 86380 86390 1
416276 99416276 1001 86380 86390 1
416250 99416250 1001 86380 86390 1
416026 99416026 1001 86380 86390 1
415854 99415854 1001 86380 86390 1
415741 99415741 1001 86380 86390 1
415774 99415774 1001 86380 86390 1
417115 99417115 1001 86380 86390 1
418532 99418532 1001 86380 86390 1
418713 99418713 1001 86380 86390 1
418597 99418597 1001 86380 86390 1
418743 99418743 1001 86380 86390 1
418600 99418600 1001 86380 86390 1
418585 99418585 1001 86380 86390 1
418767 99418767 1001 86380 86390 1
418709 99418709 1001 86380 86390 1
418456 99418456 1001 86380 86390 1
418251 99418251 1001 86380 86390 1
418252 99418252 1001 86380 86390 1
417929 99417929 1001 86380 86390 1
417783 99417783 1001 86380 86390 1
419158 99419158 1001 86380 86390 1
418887 99418887 1001 86380 86390 1
420415 99420415 1001 86380 86390 1
420296 99420296 1001 86380 86390 1
420421 99420421 1001 86380 86390 1
419826 99419826 1001 86380 86390 1
419946 99419946 1001 86380 86390 1
419741 99419741 1001 86380 86390 1
419796 99419796 1001 86380 86390 1
419903 99419903 1001 86380 86390 1
419593 99419593 1001 86380 86390 1
419409 99419409 1001 86380 86390 1
419583 99419583 1001 86380 86390 1
420537 99420537 1001 86380 86390 1
420642 99420642 1001 86380 86390 1
421778 99421778 1001 86380 86390 1
421928 99421928 1001 86380 86390 1
421853 99421853 1001 86380 86390 1
422090 99422090 1001 86380 86390 1
421938 99421938 1001 86380 86390 1
421398 99421398 1001 86380 86390 1
421155 99421155 1001 86380 86390 1
420954 99420954 1001 86380 86390 1
421137 99421137 1001 86380 86390 1
422384 99422384 1001 86380 86390 1
422362 99422362 1001 86380 86390 1
422172 99422172 1001 86380 86390 1
422158 99422158 1001 86380 86390 1
422454 99422454 1001 86380 86390 1
422456 99422456 1001 86380 86390 1
423488 99423488 1001 86380 86390 1
423344 99423344 1001 86380 86390 1
423395 99423395 1001 86380 86390 1
423365 99423365 1001 86380 86390 1
423251 99423251 1001 86380 86390 1
422572 99422572 1001 86380 86390 1
422560 99422560 1001 86380 86390 1
423930 99423930 1001 86380 86390 1
423762 99423762 1001 86380 86390 1
424000 99424000 1001 86380 86390 1
423981 99423981 1001 86380 86390 1
425125 99425125 1001 86380 86390 1
425139 99425139 1001 86380 86390 1
425161 99425161 1001 86380 86390 1
425288 99425288 1001 86380 86390 1
424826 99424826 1001 86380 86390 1
424740 99424740 1001 86380 86390 1
424944 99424944 1001 86380 86390 1
424839 99424839 1001 86380 86390 1
424923 99424923 1001 86380 86390 1
424904 99424904 1001 86380 86390 1
424640 99424640 1001 86380 86390 1
424368 99424368 1001 86380 86390 1
424418 99424418 1001 86380 86390 1
424516 99424516 1001 86380 86390 1
425561 99425561 1001 86380 86390 1
425476 99425476 1001 86380 86390 1
425612 99425612 1001 86380 86390 1
425480 99425480 1001 86380 86390 1
426817 99426817 1001 86380 86390 1
427094 99427094 1001 86380 86390 1
426451 99426451 1001 86380 86390 1
426642 99426642 1001 86380 86390 1
425893 99425893 1001 86380 86390 1
425917 99425917 1001 86380 86390 1
425869 99425869 1001 86380 86390 1
425995 99425995 1001 86380 86390 1
427519 99427519 1001 86380 86390 1
427180 99427180 1001 86380 86390 1
428374 99428374 1001 86380 86390 1
427957 99427957 1001 86380 86390 1
427993 99427993 1001 86380 86390 1
427784 99427784 1001 86380 86390 1
427666 99427666 1001 86380 86390 1
427895 99427895 1001 86380 86390 1
428828 99428828 1001 86380 86390 1
428863 99428863 1001 86380 86390 1
428778 99428778 1001 86380 86390 1
430082 99430082 1001 86380 86390 1
430088 99430088 1001 86380 86390 1
430089 99430089 1001 86380 86390 1
429633 99429633 1001 86380 86390 1
429907 99429907 1001 86380 86390 1
429818 99429818 1001 86380 86390 1
429745 99429745 1001 86380 86390 1
429245 99429245 1001 86380 86390 1
429345 99429345 1001 86380 86390 1
429209 99429209 1001 86380 86390 1
429260 99429260 1001 86380 86390 1
429384 99429384 1001 86380 86390 1
429961 99429961 1001 86380 86390 1
430466 99430466 1001 86380 86390 1
430690 99430690 1001 86380 86390 1
432015 99432015 1001 86380 86390 1
431975 99431975 1001 86380 86390 1
432039 99432039 1001 86380 86390 1
431373 99431373 1001 86380 86390 1
431385 99431385 1001 86380 86390 1
431498 99431498 1001 86380 86390 1
431582 99431582 1001 86380 86390 1
431121 99431121 1001 86380 86390 1
430870 99430870 1001 86380 86390 1
431072 99431072 1001 86380 86390 1
431155 99431155 1001 86380 86390 1
433491 99433491 1001 86380 86390 1
433359 99433359 1001 86380 86390 1
432967 99432967 1001 86380 86390 1
433020 99433020 1001 86380 86390 1
433144 99433144 1001 86380 86390 1
433038 99433038 1001 86380 86390 1
433282 99433282 1001 86380 86390 1
434062 99434062 1001 86380 86390 1
433830 99433830 1001 86380 86390 1
434040 99434040 1001 86380 86390 1
433817 99433817 1001 86380 86390 1
433900 99433900 1001 86380 86390 1
433868 99433868 1001 86380 86390 1
433923 99433923 1001 86380 86390 1
433960 99433960 1001 86380 86390 1
433778 99433778 1001 86380 86390 1
435216 99435216 1001 86380 86390 1
435108 99435108 1001 86380 86390 1
435343 99435343 1001 86380 86390 1
435306 99435306 1001 86380 86390 1
435050 99435050 1001 86380 86390 1
435074 99435074 1001 86380 86390 1
435357 99435357 1001 86380 86390 1
434946 99434946 1001 86380 86390 1
434774 99434774 1001 86380 86390 1
434752 99434752 1001 86380 86390 1
434593 99434593 1001 86380 86390 1
434377 99434377 1001 86380 86390 1
434429 99434429 1001 86380 86390 1
434354 99434354 1001 86380 86390 1
434148 99434148 1001 86380 86390 1
434366 99434366 1001 86380 86390 1
435550 99435550 1001 86380 86390 1
435445 99435445 1001 86380 86390 1
435840 99435840 1001 86380 86390 1
435693 99435693 1001 86380 86390 1
435744 99435744 1001 86380 86390 1
435474 99435474 1001 86380 86390 1
435821 99435821 1001 86380 86390 1
436806 99436806 1001 86380 86390 1
436903 99436903 1001 86380 86390 1
436933 99436933 1001 86380 86390 1
436564 99436564 1001 86380 86390 1
436646 99436646 1001 86380 86390 1
436438 99436438 1001 86380 86390 1
436381 99436381 1001 86380 86390 1
436137 99436137 1001 86380 86390 1
436168 99436168 1001 86380 86390 1
436238 99436238 1001 86380 86390 1
435901 99435901 1001 86380 86390 1
436016 99436016 1001 86380 86390 1
436083 99436083 1001 86380 86390 1
436287 99436287 1001 86380 86390 1
437194 99437194 1001 86380 86390 1
300080 99300080 1001 86380 86390 1
300691 99300691 1001 86380 86390 1
300679 99300679 1001 86380 86390 1
300641 99300641 1001 86380 86390 1
300667 99300667 1001 86380 86390 1
300722 99300722 1001 86380 86390 1
300612 99300612 1001 86380 86390 1
300356 99300356 1001 86380 86390 1
300448 99300448 1001 86380 86390 1
300514 99300514 1001 86380 86390 1
300263 99300263 1001 86380 86390 1
300149 99300149 1001 86380 86390 1
300241 99300241 1001 86380 86390 1
300229 99300229 1001 86380 86390 1
300230 99300230 1001 86380 86390 1
300271 99300271 1001 86380 86390 1
300902 99300902 1001 86380 86390 1
301420 99301420 1001 86380 86390 1
301459 99301459 1001 86380 86390 1
301158 99301158 1001 86380 86390 1
301199 99301199 1001 86380 86390 1
301213 99301213 1001 86380 86390 1
301019 99301019 1001 86380 86390 1
301097 99301097 1001 86380 86390 1
301733 99301733 1001 86380 86390 1
301737 99301737 1001 86380 86390 1
301627 99301627 1001 86380 86390 1
302191 99302191 1001 86380 86390 1
302194 99302194 1001 86380 86390 1
302299 99302299 1001 86380 86390 1
302239 99302239 1001 86380 86390 1
302111 99302111 1001 86380 86390 1
302060 99302060 1001 86380 86390 1
301996 99301996 1001 86380 86390 1
302025 99302025 1001 86380 86390 1
301987 99301987 1001 86380 86390 1
302015 99302015 1001 86380 86390 1
302028 99302028 1001 86380 86390 1
301831 99301831 1001 86380 86390 1
302496 99302496 1001 86380 86390 1
302400 99302400 1001 86380 86390 1
303130 99303130 1001 86380 86390 1
303149 99303149 1001 86380 86390 1
303034 99303034 1001 86380 86390 1
303050 99303050 1001 86380 86390 1
303257 99303257 1001 86380 86390 1
303404 99303404 1001 86380 86390 1
303320 99303320 1001 86380 86390 1
303983 99303983 1001 86380 86390 1
303698 99303698 1001 86380 86390 1
303671 99303671 1001 86380 86390 1
303516 99303516 1001 86380 86390 1
303586 99303586 1001 86380 86390 1
303591 99303591 1001 86380 86390 1
304174 99304174 1001 86380 86390 1
304599 99304599 1001 86380 86390 1
304374 99304374 1001 86380 86390 1
304427 99304427 1001 86380 86390 1
304248 99304248 1001 86380 86390 1
304989 99304989 1001 86380 86390 1
304899 99304899 1001 86380 86390 1
304889 99304889 1001 86380 86390 1
305006 99305006 1001 86380 86390 1
305034 99305034 1001 86380 86390 1
305630 99305630 1001 86380 86390 1
305383 99305383 1001 86380 86390 1
305345 99305345 1001 86380 86390 1
305359 99305359 1001 86380 86390 1
305285 99305285 1001 86380 86390 1
305124 99305124 1001 86380 86390 1
500097 99500097 1001 86380 86390 1
500692 99500692 1001 86380 86390 1
500706 99500706 1001 86380 86390 1
500807 99500807 1001 86380 86390 1
500406 99500406 1001 86380 86390 1
500310 99500310 1001 86380 86390 1
500233 99500233 1001 86380 86390 1
500290 99500290 1001 86380 86390 1
500303 99500303 1001 86380 86390 1
500265 99500265 1001 86380 86390 1
500281 99500281 1001 86380 86390 1
500398 99500398 1001 86380 86390 1
500902 99500902 1001 86380 86390 1
500841 99500841 1001 86380 86390 1
500952 99500952 1001 86380 86390 1
500978 99500978 1001 86380 86390 1
501503 99501503 1001 86380 86390 1
501534 99501534 1001 86380 86390 1
501245 99501245 1001 86380 86390 1
501342 99501342 1001 86380 86390 1
501033 99501033 1001 86380 86390 1
501152 99501152 1001 86380 86390 1
501133 99501133 1001 86380 86390 1
501029 99501029 1001 86380 86390 1
501834 99501834 1001 86380 86390 1
501723 99501723 1001 86380 86390 1
501662 99501662 1001 86380 86390 1
502442 99502442 1001 86380 86390 1
502408 99502408 1001 86380 86390 1
502449 99502449 1001 86380 86390 1
502401 99502401 1001 86380 86390 1
502061 99502061 1001 86380 86390 1
502090 99502090 1001 86380 86390 1
501913 99501913 1001 86380 86390 1
501875 99501875 1001 86380 86390 1
501877 99501877 1001 86380 86390 1
501994 99501994 1001 86380 86390 1
501969 99501969 1001 86380 86390 1
501905 99501905 1001 86380 86390 1
502034 99502034 1001 86380 86390 1
502605 99502605 1001 86380 86390 1
502491 99502491 1001 86380 86390 1
502641 99502641 1001 86380 86390 1
503181 99503181 1001 86380 86390 1
503121 99503121 1001 86380 86390 1
502996 99502996 1001 86380 86390 1
503023 99503023 1001 86380 86390 1
502927 99502927 1001 86380 86390 1
502815 99502815 1001 86380 86390 1
502817 99502817 1001 86380 86390 1
502692 99502692 1001 86380 86390 1
502824 99502824 1001 86380 86390 1
503491 99503491 1001 86380 86390 1
503467 99503467 1001 86380 86390 1
503403 99503403 1001 86380 86390 1
503416 99503416 1001 86380 86390 1
504005 99504005 1001 86380 86390 1
503946 99503946 1001 86380 86390 1
504014 99504014 1001 86380 86390 1
503796 99503796 1001 86380 86390 1
503785 99503785 1001 86380 86390 1
503727 99503727 1001 86380 86390 1
503728 99503728 1001 86380 86390 1
503672 99503672 1001 86380 86390 1
503661 99503661 1001 86380 86390 1
504167 99504167 1001 86380 86390 1
504206 99504206 1001 86380 86390 1
504129 99504129 1001 86380 86390 1
504234 99504234 1001 86380 86390 1
504196 99504196 1001 86380 86390 1
504237 99504237 1001 86380 86390 1
504161 99504161 1001 86380 86390 1
504709 99504709 1001 86380 86390 1
504569 99504569 1001 86380 86390 1
504495 99504495 1001 86380 86390 1
504444 99504444 1001 86380 86390 1
504457 99504457 1001 86380 86390 1
504473 99504473 1001 86380 86390 1
504359 99504359 1001 86380 86390 1
504398 99504398 1001 86380 86390 1
505006 99505006 1001 86380 86390 1
504972 99504972 1001 86380 86390 1
505093 99505093 1001 86380 86390 1
505659 99505659 1001 86380 86390 1
505660 99505660 1001 86380 86390 1
505688 99505688 1001 86380 86390 1
505676 99505676 1001 86380 86390 1
505692 99505692 1001 86380 86390 1
505381 99505381 1001 86380 86390 1
505176 99505176 1001 86380 86390 1
505177 99505177 1001 86380 86390 1
505164 99505164 1001 86380 86390 1
505336 99505336 1001 86380 86390 1
505184 99505184 1001 86380 86390 1
505880 99505880 1001 86380 86390 1
505935 99505935 1001 86380 86390 1
506465 99506465 1001 86380 86390 1
506240 99506240 1001 86380 86390 1
506372 99506372 1001 86380 86390 1
506295 99506295 1001 86380 86390 1
506120 99506120 1001 86380 86390 1
506109 99506109 1001 86380 86390 1
506135 99506135 1001 86380 86390 1
506020 99506020 1001 86380 86390 1
506021 99506021 1001 86380 86390 1
506034 99506034 1001 86380 86390 1
506075 99506075 1001 86380 86390 1
506764 99506764 1001 86380 86390 1
506675 99506675 1001 86380 86390 1
506679 99506679 1001 86380 86390 1
506682 99506682 1001 86380 86390 1
506670 99506670 1001 86380 86390 1
506774 99506774 1001 86380 86390 1
507321 99507321 1001 86380 86390 1
507283 99507283 1001 86380 86390 1
507253 99507253 1001 86380 86390 1
507417 99507417 1001 86380 86390 1
507053 99507053 1001 86380 86390 1
506842 99506842 1001 86380 86390 1
506894 99506894 1001 86380 86390 1
506882 99506882 1001 86380 86390 1
506873 99506873 1001 86380 86390 1
507005 99507005 1001 86380 86390 1
506981 99506981 1001 86380 86390 1
507589 99507589 1001 86380 86390 1
507618 99507618 1001 86380 86390 1
507541 99507541 1001 86380 86390 1
507478 99507478 1001 86380 86390 1
507558 99507558 1001 86380 86390 1
508122 99508122 1001 86380 86390 1
508030 99508030 1001 86380 86390 1
507927 99507927 1001 86380 86390 1
507878 99507878 1001 86380 86390 1
507990 99507990 1001 86380 86390 1
507726 99507726 1001 86380 86390 1
508350 99508350 1001 86380 86390 1
508385 99508385 1001 86380 86390 1
508897 99508897 1001 86380 86390 1
508975 99508975 1001 86380 86390 1
509017 99509017 1001 86380 86390 1
508940 99508940 1001 86380 86390 1
509018 99509018 1001 86380 86390 1
508869 99508869 1001 86380 86390 1
508772 99508772 1001 86380 86390 1
508737 99508737 1001 86380 86390 1
508572 99508572 1001 86380 86390 1
508522 99508522 1001 86380 86390 1
508491 99508491 1001 86380 86390 1
509266 99509266 1001 86380 86390 1
509083 99509083 1001 86380 86390 1
509869 99509869 1001 86380 86390 1
509698 99509698 1001 86380 86390 1
509873 99509873 1001 86380 86390 1
509717 99509717 1001 86380 86390 1
509605 99509605 1001 86380 86390 1
509493 99509493 1001 86380 86390 1
509624 99509624 1001 86380 86390 1
509487 99509487 1001 86380 86390 1
509439 99509439 1001 86380 86390 1
509324 99509324 1001 86380 86390 1
509367 99509367 1001 86380 86390 1
509394 99509394 1001 86380 86390 1
510072 99510072 1001 86380 86390 1
509987 99509987 1001 86380 86390 1
510574 99510574 1001 86380 86390 1
510420 99510420 1001 86380 86390 1
510433 99510433 1001 86380 86390 1
510108 99510108 1001 86380 86390 1
510205 99510205 1001 86380 86390 1
510141 99510141 1001 86380 86390 1
510169 99510169 1001 86380 86390 1
510867 99510867 1001 86380 86390 1
510868 99510868 1001 86380 86390 1
510831 99510831 1001 86380 86390 1
510837 99510837 1001 86380 86390 1
511384 99511384 1001 86380 86390 1
511206 99511206 1001 86380 86390 1
511246 99511246 1001 86380 86390 1
511182 99511182 1001 86380 86390 1
511287 99511287 1001 86380 86390 1
511308 99511308 1001 86380 86390 1
511012 99511012 1001 86380 86390 1
511131 99511131 1001 86380 86390 1
511108 99511108 1001 86380 86390 1
511137 99511137 1001 86380 86390 1
511138 99511138 1001 86380 86390 1
510944 99510944 1001 86380 86390 1
511667 99511667 1001 86380 86390 1
511617 99511617 1001 86380 86390 1
512320 99512320 1001 86380 86390 1
512182 99512182 1001 86380 86390 1
512211 99512211 1001 86380 86390 1
512302 99512302 1001 86380 86390 1
512162 99512162 1001 86380 86390 1
512138 99512138 1001 86380 86390 1
512035 99512035 1001 86380 86390 1
511986 99511986 1001 86380 86390 1
511974 99511974 1001 86380 86390 1
512091 99512091 1001 86380 86390 1
512170 99512170 1001 86380 86390 1
512132 99512132 1001 86380 86390 1
511799 99511799 1001 86380 86390 1
511960 99511960 1001 86380 86390 1
512382 99512382 1001 86380 86390 1
512453 99512453 1001 86380 86390 1
512492 99512492 1001 86380 86390 1
513108 99513108 1001 86380 86390 1
513151 99513151 1001 86380 86390 1
512808 99512808 1001 86380 86390 1
512942 99512942 1001 86380 86390 1
512879 99512879 1001 86380 86390 1
512894 99512894 1001 86380 86390 1
512882 99512882 1001 86380 86390 1
512921 99512921 1001 86380 86390 1
512714 99512714 1001 86380 86390 1
512634 99512634 1001 86380 86390 1
513215 99513215 1001 86380 86390 1
512793 99512793 1001 86380 86390 1
513218 99513218 1001 86380 86390 1
513327 99513327 1001 86380 86390 1
513290 99513290 1001 86380 86390 1
513265 99513265 1001 86380 86390 1
513240 99513240 1001 86380 86390 1
514026 99514026 1001 86380 86390 1
513622 99513622 1001 86380 86390 1
513688 99513688 1001 86380 86390 1
513741 99513741 1001 86380 86390 1
513451 99513451 1001 86380 86390 1
513545 99513545 1001 86380 86390 1
513494 99513494 1001 86380 86390 1
513575 99513575 1001 86380 86390 1
513433 99513433 1001 86380 86390 1
513589 99513589 1001 86380 86390 1
514223 99514223 1001 86380 86390 1
514099 99514099 1001 86380 86390 1
514112 99514112 1001 86380 86390 1
514751 99514751 1001 86380 86390 1
514674 99514674 1001 86380 86390 1
514850 99514850 1001 86380 86390 1
514793 99514793 1001 86380 86390 1
514538 99514538 1001 86380 86390 1
514539 99514539 1001 86380 86390 1
514542 99514542 1001 86380 86390 1
514521 99514521 1001 86380 86390 1
514383 99514383 1001 86380 86390 1
514951 99514951 1001 86380 86390 1
514977 99514977 1001 86380 86390 1
514979 99514979 1001 86380 86390 1
515019 99515019 1001 86380 86390 1
514917 99514917 1001 86380 86390 1
515634 99515634 1001 86380 86390 1
515598 99515598 1001 86380 86390 1
515523 99515523 1001 86380 86390 1
515498 99515498 1001 86380 86390 1
515644 99515644 1001 86380 86390 1
515470 99515470 1001 86380 86390 1
515305 99515305 1001 86380 86390 1
515410 99515410 1001 86380 86390 1
515424 99515424 1001 86380 86390 1
515089 99515089 1001 86380 86390 1
515177 99515177 1001 86380 86390 1
515707 99515707 1001 86380 86390 1
515800 99515800 1001 86380 86390 1
515737 99515737 1001 86380 86390 1
515817 99515817 1001 86380 86390 1
515688 99515688 1001 86380 86390 1
515833 99515833 1001 86380 86390 1
516362 99516362 1001 86380 86390 1
516440 99516440 1001 86380 86390 1
516190 99516190 1001 86380 86390 1
516220 99516220 1001 86380 86390 1
516131 99516131 1001 86380 86390 1
515993 99515993 1001 86380 86390 1
515968 99515968 1001 86380 86390 1
516051 99516051 1001 86380 86390 1
516014 99516014 1001 86380 86390 1
516702 99516702 1001 86380 86390 1
516589 99516589 1001 86380 86390 1
516514 99516514 1001 86380 86390 1
516632 99516632 1001 86380 86390 1
516673 99516673 1001 86380 86390 1
517181 99517181 1001 86380 86390 1
517301 99517301 1001 86380 86390 1
517198 99517198 1001 86380 86390 1
517308 99517308 1001 86380 86390 1
517242 99517242 1001 86380 86390 1
516962 99516962 1001 86380 86390 1
517031 99517031 1001 86380 86390 1
516955 99516955 1001 86380 86390 1
517071 99517071 1001 86380 86390 1
517046 99517046 1001 86380 86390 1
516945 99516945 1001 86380 86390 1
516877 99516877 1001 86380 86390 1
516840 99516840 1001 86380 86390 1
516751 99516751 1001 86380 86390 1
517527 99517527 1001 86380 86390 1
517388 99517388 1001 86380 86390 1
517414 99517414 1001 86380 86390 1
517427 99517427 1001 86380 86390 1
517443 99517443 1001 86380 86390 1
517482 99517482 1001 86380 86390 1
518025 99518025 1001 86380 86390 1
518026 99518026 1001 86380 86390 1
518109 99518109 1001 86380 86390 1
517767 99517767 1001 86380 86390 1
517796 99517796 1001 86380 86390 1
517823 99517823 1001 86380 86390 1
517863 99517863 1001 86380 86390 1
517799 99517799 1001 86380 86390 1
517839 99517839 1001 86380 86390 1
517620 99517620 1001 86380 86390 1
517672 99517672 1001 86380 86390 1
517725 99517725 1001 86380 86390 1
517562 99517562 1001 86380 86390 1
517628 99517628 1001 86380 86390 1
517578 99517578 1001 86380 86390 1
518265 99518265 1001 86380 86390 1
518191 99518191 1001 86380 86390 1
518230 99518230 1001 86380 86390 1
518815 99518815 1001 86380 86390 1
518920 99518920 1001 86380 86390 1
518588 99518588 1001 86380 86390 1
518706 99518706 1001 86380 86390 1
518771 99518771 1001 86380 86390 1
518682 99518682 1001 86380 86390 1
518687 99518687 1001 86380 86390 1
518486 99518486 1001 86380 86390 1
519161 99519161 1001 86380 86390 1
519189 99519189 1001 86380 86390 1
519036 99519036 1001 86380 86390 1
519622 99519622 1001 86380 86390 1
519702 99519702 1001 86380 86390 1
519655 99519655 1001 86380 86390 1
519459 99519459 1001 86380 86390 1
519539 99519539 1001 86380 86390 1
519489 99519489 1001 86380 86390 1
519502 99519502 1001 86380 86390 1
519528 99519528 1001 86380 86390 1
519347 99519347 1001 86380 86390 1
519851 99519851 1001 86380 86390 1
519982 99519982 1001 86380 86390 1
519845 99519845 1001 86380 86390 1
520555 99520555 1001 86380 86390 1
520511 99520511 1001 86380 86390 1
520284 99520284 1001 86380 86390 1
520392 99520392 1001 86380 86390 1
520089 99520089 1001 86380 86390 1
520065 99520065 1001 86380 86390 1
520096 99520096 1001 86380 86390 1
520717 99520717 1001 86380 86390 1
520666 99520666 1001 86380 86390 1
520808 99520808 1001 86380 86390 1
520643 99520643 1001 86380 86390 1
521435 99521435 1001 86380 86390 1
521439 99521439 1001 86380 86390 1
521395 99521395 1001 86380 86390 1
521247 99521247 1001 86380 86390 1
520963 99520963 1001 86380 86390 1
521019 99521019 1001 86380 86390 1
521032 99521032 1001 86380 86390 1
520986 99520986 1001 86380 86390 1
520922 99520922 1001 86380 86390 1
521502 99521502 1001 86380 86390 1
521636 99521636 1001 86380 86390 1
521641 99521641 1001 86380 86390 1
521617 99521617 1001 86380 86390 1
522206 99522206 1001 86380 86390 1
522207 99522207 1001 86380 86390 1
522137 99522137 1001 86380 86390 1
521996 99521996 1001 86380 86390 1
521887 99521887 1001 86380 86390 1
521725 99521725 1001 86380 86390 1
521872 99521872 1001 86380 86390 1
521757 99521757 1001 86380 86390 1
521837 99521837 1001 86380 86390 1
521865 99521865 1001 86380 86390 1
522478 99522478 1001 86380 86390 1
522297 99522297 1001 86380 86390 1
523038 99523038 1001 86380 86390 1
522837 99522837 1001 86380 86390 1
522512 99522512 1001 86380 86390 1
522606 99522606 1001 86380 86390 1
522620 99522620 1001 86380 86390 1
522504 99522504 1001 86380 86390 1
522558 99522558 1001 86380 86390 1
522600 99522600 1001 86380 86390 1
523274 99523274 1001 86380 86390 1
523896 99523896 1001 86380 86390 1
523851 99523851 1001 86380 86390 1
523726 99523726 1001 86380 86390 1
523403 99523403 1001 86380 86390 1
524058 99524058 1001 86380 86390 1
523998 99523998 1001 86380 86390 1
523953 99523953 1001 86380 86390 1
524740 99524740 1001 86380 86390 1
524569 99524569 1001 86380 86390 1
524716 99524716 1001 86380 86390 1
524762 99524762 1001 86380 86390 1
524764 99524764 1001 86380 86390 1
524409 99524409 1001 86380 86390 1
524542 99524542 1001 86380 86390 1
524470 99524470 1001 86380 86390 1
524286 99524286 1001 86380 86390 1
524239 99524239 1001 86380 86390 1
524291 99524291 1001 86380 86390 1
524240 99524240 1001 86380 86390 1
524808 99524808 1001 86380 86390 1
524789 99524789 1001 86380 86390 1
524884 99524884 1001 86380 86390 1
524793 99524793 1001 86380 86390 1
525464 99525464 1001 86380 86390 1
525454 99525454 1001 86380 86390 1
525329 99525329 1001 86380 86390 1
525370 99525370 1001 86380 86390 1
525188 99525188 1001 86380 86390 1
525387 99525387 1001 86380 86390 1
525388 99525388 1001 86380 86390 1
525086 99525086 1001 86380 86390 1
525599 99525599 1001 86380 86390 1
525731 99525731 1001 86380 86390 1
525736 99525736 1001 86380 86390 1
526394 99526394 1001 86380 86390 1
526122 99526122 1001 86380 86390 1
526539 99526539 1001 86380 86390 1
527069 99527069 1001 86380 86390 1
527166 99527166 1001 86380 86390 1
527128 99527128 1001 86380 86390 1
526897 99526897 1001 86380 86390 1
527015 99527015 1001 86380 86390 1
526811 99526811 1001 86380 86390 1
526670 99526670 1001 86380 86390 1
526750 99526750 1001 86380 86390 1
526764 99526764 1001 86380 86390 1
526739 99526739 1001 86380 86390 1
527307 99527307 1001 86380 86390 1
527257 99527257 1001 86380 86390 1
527362 99527362 1001 86380 86390 1
527960 99527960 1001 86380 86390 1
527717 99527717 1001 86380 86390 1
527695 99527695 1001 86380 86390 1
527638 99527638 1001 86380 86390 1
527472 99527472 1001 86380 86390 1
527488 99527488 1001 86380 86390 1
527605 99527605 1001 86380 86390 1
527647 99527647 1001 86380 86390 1
528176 99528176 1001 86380 86390 1
528087 99528087 1001 86380 86390 1
527663 99527663 1001 86380 86390 1
528205 99528205 1001 86380 86390 1
528141 99528141 1001 86380 86390 1
528106 99528106 1001 86380 86390 1
528713 99528713 1001 86380 86390 1
528883 99528883 1001 86380 86390 1
528895 99528895 1001 86380 86390 1
528850 99528850 1001 86380 86390 1
528545 99528545 1001 86380 86390 1
528688 99528688 1001 86380 86390 1
528640 99528640 1001 86380 86390 1
528513 99528513 1001 86380 86390 1
528335 99528335 1001 86380 86390 1
528418 99528418 1001 86380 86390 1
528356 99528356 1001 86380 86390 1
528965 99528965 1001 86380 86390 1
529599 99529599 1001 86380 86390 1
529601 99529601 1001 86380 86390 1
529603 99529603 1001 86380 86390 1
529605 99529605 1001 86380 86390 1
529619 99529619 1001 86380 86390 1
529436 99529436 1001 86380 86390 1
529401 99529401 1001 86380 86390 1
529350 99529350 1001 86380 86390 1
529199 99529199 1001 86380 86390 1
529169 99529169 1001 86380 86390 1
529130 99529130 1001 86380 86390 1
529814 99529814 1001 86380 86390 1
530521 99530521 1001 86380 86390 1
530534 99530534 1001 86380 86390 1
530475 99530475 1001 86380 86390 1
530196 99530196 1001 86380 86390 1
530161 99530161 1001 86380 86390 1
530292 99530292 1001 86380 86390 1
530216 99530216 1001 86380 86390 1
530119 99530119 1001 86380 86390 1
530097 99530097 1001 86380 86390 1
530633 99530633 1001 86380 86390 1
530679 99530679 1001 86380 86390 1
531377 99531377 1001 86380 86390 1
531346 99531346 1001 86380 86390 1
531333 99531333 1001 86380 86390 1
531354 99531354 1001 86380 86390 1
531366 99531366 1001 86380 86390 1
531184 99531184 1001 86380 86390 1
531375 99531375 1001 86380 86390 1
531039 99531039 1001 86380 86390 1
531040 99531040 1001 86380 86390 1
531053 99531053 1001 86380 86390 1
530880 99530880 1001 86380 86390 1
530870 99530870 1001 86380 86390 1
530912 99530912 1001 86380 86390 1
531426 99531426 1001 86380 86390 1
532168 99532168 1001 86380 86390 1
532027 99532027 1001 86380 86390 1
532071 99532071 1001 86380 86390 1
531910 99531910 1001 86380 86390 1
531975 99531975 1001 86380 86390 1
531900 99531900 1001 86380 86390 1
531796 99531796 1001 86380 86390 1
531863 99531863 1001 86380 86390 1
531920 99531920 1001 86380 86390 1
531757 99531757 1001 86380 86390 1
531721 99531721 1001 86380 86390 1
531644 99531644 1001 86380 86390 1
531633 99531633 1001 86380 86390 1
532268 99532268 1001 86380 86390 1
532335 99532335 1001 86380 86390 1
532375 99532375 1001 86380 86390 1
532300 99532300 1001 86380 86390 1
532316 99532316 1001 86380 86390 1
532226 99532226 1001 86380 86390 1
532917 99532917 1001 86380 86390 1
532999 99532999 1001 86380 86390 1
532957 99532957 1001 86380 86390 1
532926 99532926 1001 86380 86390 1
532979 99532979 1001 86380 86390 1
532664 99532664 1001 86380 86390 1
532707 99532707 1001 86380 86390 1
532761 99532761 1001 86380 86390 1
532506 99532506 1001 86380 86390 1
532443 99532443 1001 86380 86390 1
532564 99532564 1001 86380 86390 1
533105 99533105 1001 86380 86390 1
533826 99533826 1001 86380 86390 1
533798 99533798 1001 86380 86390 1
533828 99533828 1001 86380 86390 1
533842 99533842 1001 86380 86390 1
533847 99533847 1001 86380 86390 1
533675 99533675 1001 86380 86390 1
533484 99533484 1001 86380 86390 1
533511 99533511 1001 86380 86390 1
533539 99533539 1001 86380 86390 1
533407 99533407 1001 86380 86390 1
533304 99533304 1001 86380 86390 1
533934 99533934 1001 86380 86390 1
534063 99534063 1001 86380 86390 1
534014 99534014 1001 86380 86390 1
534543 99534543 1001 86380 86390 1
534661 99534661 1001 86380 86390 1
534527 99534527 1001 86380 86390 1
534618 99534618 1001 86380 86390 1
534273 99534273 1001 86380 86390 1
534407 99534407 1001 86380 86390 1
534235 99534235 1001 86380 86390 1
534084 99534084 1001 86380 86390 1
534830 99534830 1001 86380 86390 1
534818 99534818 1001 86380 86390 1
534806 99534806 1001 86380 86390 1
535386 99535386 1001 86380 86390 1
535454 99535454 1001 86380 86390 1
535442 99535442 1001 86380 86390 1
535367 99535367 1001 86380 86390 1
535317 99535317 1001 86380 86390 1
535243 99535243 1001 86380 86390 1
535194 99535194 1001 86380 86390 1
535234 99535234 1001 86380 86390 1
535612 99535612 1001 86380 86390 1
535517 99535517 1001 86380 86390 1
536300 99536300 1001 86380 86390 1
536179 99536179 1001 86380 86390 1
536016 99536016 1001 86380 86390 1
536069 99536069 1001 86380 86390 1
535992 99535992 1001 86380 86390 1
536109 99536109 1001 86380 86390 1
536035 99536035 1001 86380 86390 1
535910 99535910 1001 86380 86390 1
535748 99535748 1001 86380 86390 1
535750 99535750 1001 86380 86390 1
535792 99535792 1001 86380 86390 1
536415 99536415 1001 86380 86390 1
537086 99537086 1001 86380 86390 1
537135 99537135 1001 86380 86390 1
537014 99537014 1001 86380 86390 1
537142 99537142 1001 86380 86390 1
536869 99536869 1001 86380 86390 1
536883 99536883 1001 86380 86390 1
536922 99536922 1001 86380 86390 1
536767 99536767 1001 86380 86390 1
536785 99536785 1001 86380 86390 1
536607 99536607 1001 86380 86390 1
536596 99536596 1001 86380 86390 1
536571 99536571 1001 86380 86390 1
536743 99536743 1001 86380 86390 1
536695 99536695 1001 86380 86390 1
537200 99537200 1001 86380 86390 1
537204 99537204 1001 86380 86390 1
537181 99537181 1001 86380 86390 1
537837 99537837 1001 86380 86390 1
537825 99537825 1001 86380 86390 1
537966 99537966 1001 86380 86390 1
537802 99537802 1001 86380 86390 1
537604 99537604 1001 86380 86390 1
537515 99537515 1001 86380 86390 1
537401 99537401 1001 86380 86390 1
538061 99538061 1001 86380 86390 1
538074 99538074 1001 86380 86390 1
538007 99538007 1001 86380 86390 1
538108 99538108 1001 86380 86390 1
538625 99538625 1001 86380 86390 1
538711 99538711 1001 86380 86390 1
538455 99538455 1001 86380 86390 1
538507 99538507 1001 86380 86390 1
538469 99538469 1001 86380 86390 1
538576 99538576 1001 86380 86390 1
538591 99538591 1001 86380 86390 1
538198 99538198 1001 86380 86390 1
538225 99538225 1001 86380 86390 1
538328 99538328 1001 86380 86390 1
538304 99538304 1001 86380 86390 1
538356 99538356 1001 86380 86390 1
538214 99538214 1001 86380 86390 1
538968 99538968 1001 86380 86390 1
538981 99538981 1001 86380 86390 1
539016 99539016 1001 86380 86390 1
539567 99539567 1001 86380 86390 1
539493 99539493 1001 86380 86390 1
539628 99539628 1001 86380 86390 1
539269 99539269 1001 86380 86390 1
539258 99539258 1001 86380 86390 1
539302 99539302 1001 86380 86390 1
539370 99539370 1001 86380 86390 1
539076 99539076 1001 86380 86390 1
539206 99539206 1001 86380 86390 1
539106 99539106 1001 86380 86390 1
539820 99539820 1001 86380 86390 1
539749 99539749 1001 86380 86390 1
539790 99539790 1001 86380 86390 1
540366 99540366 1001 86380 86390 1
540379 99540379 1001 86380 86390 1
540343 99540343 1001 86380 86390 1
540415 99540415 1001 86380 86390 1
539983 99539983 1001 86380 86390 1
539881 99539881 1001 86380 86390 1
540589 99540589 1001 86380 86390 1
541178 99541178 1001 86380 86390 1
541224 99541224 1001 86380 86390 1
540919 99540919 1001 86380 86390 1
541024 99541024 1001 86380 86390 1
540961 99540961 1001 86380 86390 1
541018 99541018 1001 86380 86390 1
541070 99541070 1001 86380 86390 1
540822 99540822 1001 86380 86390 1
540811 99540811 1001 86380 86390 1
540839 99540839 1001 86380 86390 1
541089 99541089 1001 86380 86390 1
541411 99541411 1001 86380 86390 1
541361 99541361 1001 86380 86390 1
541480 99541480 1001 86380 86390 1
541403 99541403 1001 86380 86390 1
541353 99541353 1001 86380 86390 1
541379 99541379 1001 86380 86390 1
542091 99542091 1001 86380 86390 1
541771 99541771 1001 86380 86390 1
541770 99541770 1001 86380 86390 1
542215 99542215 1001 86380 86390 1
542268 99542268 1001 86380 86390 1
542909 99542909 1001 86380 86390 1
542899 99542899 1001 86380 86390 1
542784 99542784 1001 86380 86390 1
542839 99542839 1001 86380 86390 1
542575 99542575 1001 86380 86390 1
542557 99542557 1001 86380 86390 1
542364 99542364 1001 86380 86390 1
542508 99542508 1001 86380 86390 1
542478 99542478 1001 86380 86390 1
542517 99542517 1001 86380 86390 1
543072 99543072 1001 86380 86390 1
543089 99543089 1001 86380 86390 1
543104 99543104 1001 86380 86390 1
543709 99543709 1001 86380 86390 1
543699 99543699 1001 86380 86390 1
543703 99543703 1001 86380 86390 1
543691 99543691 1001 86380 86390 1
543640 99543640 1001 86380 86390 1
543719 99543719 1001 86380 86390 1
543476 99543476 1001 86380 86390 1
543465 99543465 1001 86380 86390 1
543504 99543504 1001 86380 86390 1
543414 99543414 1001 86380 86390 1
543533 99543533 1001 86380 86390 1
543953 99543953 1001 86380 86390 1
543850 99543850 1001 86380 86390 1
544459 99544459 1001 86380 86390 1
544325 99544325 1001 86380 86390 1
544195 99544195 1001 86380 86390 1
544096 99544096 1001 86380 86390 1
544162 99544162 1001 86380 86390 1
544034 99544034 1001 86380 86390 1
544091 99544091 1001 86380 86390 1
544079 99544079 1001 86380 86390 1
544737 99544737 1001 86380 86390 1
544681 99544681 1001 86380 86390 1
427295 779 1001 63240 64677 1
517551 1043 1002 32081 32368 1
520392 857 1002 62835 63631 1
400007 99400007 1001 86380 86390 1
400038 99400038 1001 86380 86390 1
400107 99400107 1001 86380 86390 1
400306 99400306 1001 86380 86390 1
400238 99400238 1001 86380 86390 1
400290 99400290 1001 86380 86390 1
400411 99400411 1001 86380 86390 1
400394 99400394 1001 86380 86390 1
400441 99400441 1001 86380 86390 1
400664 99400664 1001 86380 86390 1
400742 99400742 1001 86380 86390 1
400947 99400947 1001 86380 86390 1
400953 99400953 1001 86380 86390 1
401142 99401142 1001 86380 86390 1
401307 99401307 1001 86380 86390 1
401310 99401310 1001 86380 86390 1
401620 99401620 1001 86380 86390 1
401670 99401670 1001 86380 86390 1
401830 99401830 1001 86380 86390 1
401988 99401988 1001 86380 86390 1
401962 99401962 1001 86380 86390 1
402341 99402341 1001 86380 86390 1
402679 99402679 1001 86380 86390 1
402818 99402818 1001 86380 86390 1
403085 99403085 1001 86380 86390 1
403148 99403148 1001 86380 86390 1
403380 99403380 1001 86380 86390 1
403392 99403392 1001 86380 86390 1
403495 99403495 1001 86380 86390 1
403475 99403475 1001 86380 86390 1
403671 99403671 1001 86380 86390 1
404206 99404206 1001 86380 86390 1
404415 99404415 1001 86380 86390 1
404421 99404421 1001 86380 86390 1
404457 99404457 1001 86380 86390 1
404385 99404385 1001 86380 86390 1
404682 99404682 1001 86380 86390 1
404848 99404848 1001 86380 86390 1
404969 99404969 1001 86380 86390 1
405064 99405064 1001 86380 86390 1
405092 99405092 1001 86380 86390 1
405272 99405272 1001 86380 86390 1
405406 99405406 1001 86380 86390 1
405452 99405452 1001 86380 86390 1
405505 99405505 1001 86380 86390 1
405556 99405556 1001 86380 86390 1
405649 99405649 1001 86380 86390 1
405736 99405736 1001 86380 86390 1
405870 99405870 1001 86380 86390 1
405917 99405917 1001 86380 86390 1
405976 99405976 1001 86380 86390 1
406073 99406073 1001 86380 86390 1
406313 99406313 1001 86380 86390 1
406416 99406416 1001 86380 86390 1
406613 99406613 1001 86380 86390 1
406782 99406782 1001 86380 86390 1
406952 99406952 1001 86380 86390 1
407157 99407157 1001 86380 86390 1
407163 99407163 1001 86380 86390 1
407264 99407264 1001 86380 86390 1
407363 99407363 1001 86380 86390 1
407400 99407400 1001 86380 86390 1
407626 99407626 1001 86380 86390 1
408179 99408179 1001 86380 86390 1
408349 99408349 1001 86380 86390 1
408496 99408496 1001 86380 86390 1
408434 99408434 1001 86380 86390 1
408556 99408556 1001 86380 86390 1
408815 99408815 1001 86380 86390 1
408939 99408939 1001 86380 86390 1
408983 99408983 1001 86380 86390 1
409152 99409152 1001 86380 86390 1
409330 99409330 1001 86380 86390 1
409360 99409360 1001 86380 86390 1
409520 99409520 1001 86380 86390 1
409592 99409592 1001 86380 86390 1
409722 99409722 1001 86380 86390 1
409853 99409853 1001 86380 86390 1
409888 99409888 1001 86380 86390 1
409906 99409906 1001 86380 86390 1
410054 99410054 1001 86380 86390 1
409993 99409993 1001 86380 86390 1
410144 99410144 1001 86380 86390 1
410255 99410255 1001 86380 86390 1
410241 99410241 1001 86380 86390 1
410582 99410582 1001 86380 86390 1
410660 99410660 1001 86380 86390 1
410676 99410676 1001 86380 86390 1
410734 99410734 1001 86380 86390 1
410851 99410851 1001 86380 86390 1
410956 99410956 1001 86380 86390 1
410972 99410972 1001 86380 86390 1
411187 99411187 1001 86380 86390 1
411307 99411307 1001 86380 86390 1
411308 99411308 1001 86380 86390 1
411235 99411235 1001 86380 86390 1
411370 99411370 1001 86380 86390 1
411470 99411470 1001 86380 86390 1
411624 99411624 1001 86380 86390 1
411792 99411792 1001 86380 86390 1
412029 99412029 1001 86380 86390 1
412149 99412149 1001 86380 86390 1
412366 99412366 1001 86380 86390 1
412458 99412458 1001 86380 86390 1
412353 99412353 1001 86380 86390 1
413450 99413450 1001 86380 86390 1
412907 99412907 1001 86380 86390 1
412964 99412964 1001 86380 86390 1
413082 99413082 1001 86380 86390 1
412862 99412862 1001 86380 86390 1
412728 99412728 1001 86380 86390 1
412490 99412490 1001 86380 86390 1
414089 99414089 1001 86380 86390 1
413845 99413845 1001 86380 86390 1
415243 99415243 1001 86380 86390 1
415263 99415263 1001 86380 86390 1
415018 99415018 1001 86380 86390 1
415049 99415049 1001 86380 86390 1
415293 99415293 1001 86380 86390 1
415090 99415090 1001 86380 86390 1
415212 99415212 1001 86380 86390 1
414638 99414638 1001 86380 86390 1
414617 99414617 1001 86380 86390 1
414879 99414879 1001 86380 86390 1
414814 99414814 1001 86380 86390 1
414250 99414250 1001 86380 86390 1
414406 99414406 1001 86380 86390 1
414240 99414240 1001 86380 86390 1
415499 99415499 1001 86380 86390 1
415526 99415526 1001 86380 86390 1
415651 99415651 1001 86380 86390 1
415354 99415354 1001 86380 86390 1
415568 99415568 1001 86380 86390 1
416791 99416791 1001 86380 86390 1
416823 99416823 1001 86380 86390 1
416689 99416689 1001 86380 86390 1
416694 99416694 1001 86380 86390 1
416408 99416408 1001 86380 86390 1
416352 99416352 1001 86380 86390 1
416387 99416387 1001 86380 86390 1
416355 99416355 1001 86380 86390 1
416484 99416484 1001 86380 86390 1
415808 99415808 1001 86380 86390 1
415910 99415910 1001 86380 86390 1
416013 99416013 1001 86380 86390 1
415819 99415819 1001 86380 86390 1
415877 99415877 1001 86380 86390 1
417339 99417339 1001 86380 86390 1
417080 99417080 1001 86380 86390 1
417391 99417391 1001 86380 86390 1
417010 99417010 1001 86380 86390 1
417112 99417112 1001 86380 86390 1
417575 99417575 1001 86380 86390 1
417480 99417480 1001 86380 86390 1
417515 99417515 1001 86380 86390 1
418491 99418491 1001 86380 86390 1
418691 99418691 1001 86380 86390 1
418340 99418340 1001 86380 86390 1
418064 99418064 1001 86380 86390 1
417689 99417689 1001 86380 86390 1
417644 99417644 1001 86380 86390 1
417627 99417627 1001 86380 86390 1
418877 99418877 1001 86380 86390 1
420391 99420391 1001 86380 86390 1
420070 99420070 1001 86380 86390 1
420212 99420212 1001 86380 86390 1
420833 99420833 1001 86380 86390 1
420514 99420514 1001 86380 86390 1
420665 99420665 1001 86380 86390 1
420738 99420738 1001 86380 86390 1
422056 99422056 1001 86380 86390 1
421802 99421802 1001 86380 86390 1
421933 99421933 1001 86380 86390 1
421983 99421983 1001 86380 86390 1
421792 99421792 1001 86380 86390 1
421347 99421347 1001 86380 86390 1
421546 99421546 1001 86380 86390 1
421499 99421499 1001 86380 86390 1
421686 99421686 1001 86380 86390 1
420937 99420937 1001 86380 86390 1
422376 99422376 1001 86380 86390 1
423626 99423626 1001 86380 86390 1
423751 99423751 1001 86380 86390 1
423422 99423422 1001 86380 86390 1
422992 99422992 1001 86380 86390 1
422783 99422783 1001 86380 86390 1
422742 99422742 1001 86380 86390 1
424012 99424012 1001 86380 86390 1
424020 99424020 1001 86380 86390 1
424132 99424132 1001 86380 86390 1
424108 99424108 1001 86380 86390 1
423837 99423837 1001 86380 86390 1
423937 99423937 1001 86380 86390 1
425080 99425080 1001 86380 86390 1
425158 99425158 1001 86380 86390 1
425315 99425315 1001 86380 86390 1
425218 99425218 1001 86380 86390 1
424783 99424783 1001 86380 86390 1
424762 99424762 1001 86380 86390 1
425631 99425631 1001 86380 86390 1
425584 99425584 1001 86380 86390 1
425517 99425517 1001 86380 86390 1
425414 99425414 1001 86380 86390 1
427030 99427030 1001 86380 86390 1
426984 99426984 1001 86380 86390 1
426881 99426881 1001 86380 86390 1
426780 99426780 1001 86380 86390 1
427087 99427087 1001 86380 86390 1
426713 99426713 1001 86380 86390 1
426325 99426325 1001 86380 86390 1
426353 99426353 1001 86380 86390 1
426652 99426652 1001 86380 86390 1
426607 99426607 1001 86380 86390 1
426536 99426536 1001 86380 86390 1
425938 99425938 1001 86380 86390 1
425957 99425957 1001 86380 86390 1
426057 99426057 1001 86380 86390 1
427202 99427202 1001 86380 86390 1
427489 99427489 1001 86380 86390 1
427402 99427402 1001 86380 86390 1
427427 99427427 1001 86380 86390 1
427472 99427472 1001 86380 86390 1
428410 99428410 1001 86380 86390 1
428718 99428718 1001 86380 86390 1
428629 99428629 1001 86380 86390 1
427949 99427949 1001 86380 86390 1
427601 99427601 1001 86380 86390 1
427883 99427883 1001 86380 86390 1
427608 99427608 1001 86380 86390 1
427546 99427546 1001 86380 86390 1
427913 99427913 1001 86380 86390 1
427846 99427846 1001 86380 86390 1
427702 99427702 1001 86380 86390 1
428872 99428872 1001 86380 86390 1
428768 99428768 1001 86380 86390 1
429007 99429007 1001 86380 86390 1
428774 99428774 1001 86380 86390 1
428959 99428959 1001 86380 86390 1
430194 99430194 1001 86380 86390 1
430222 99430222 1001 86380 86390 1
430277 99430277 1001 86380 86390 1
430266 99430266 1001 86380 86390 1
429711 99429711 1001 86380 86390 1
429595 99429595 1001 86380 86390 1
429782 99429782 1001 86380 86390 1
429298 99429298 1001 86380 86390 1
429422 99429422 1001 86380 86390 1
429363 99429363 1001 86380 86390 1
430777 99430777 1001 86380 86390 1
430422 99430422 1001 86380 86390 1
431766 99431766 1001 86380 86390 1
431894 99431894 1001 86380 86390 1
431898 99431898 1001 86380 86390 1
431527 99431527 1001 86380 86390 1
431589 99431589 1001 86380 86390 1
431362 99431362 1001 86380 86390 1
431343 99431343 1001 86380 86390 1
431225 99431225 1001 86380 86390 1
432419 99432419 1001 86380 86390 1
432213 99432213 1001 86380 86390 1
433588 99433588 1001 86380 86390 1
433462 99433462 1001 86380 86390 1
433075 99433075 1001 86380 86390 1
433029 99433029 1001 86380 86390 1
433117 99433117 1001 86380 86390 1
432957 99432957 1001 86380 86390 1
433186 99433186 1001 86380 86390 1
433016 99433016 1001 86380 86390 1
432729 99432729 1001 86380 86390 1
432587 99432587 1001 86380 86390 1
432762 99432762 1001 86380 86390 1
432822 99432822 1001 86380 86390 1
434118 99434118 1001 86380 86390 1
433789 99433789 1001 86380 86390 1
434004 99434004 1001 86380 86390 1
433757 99433757 1001 86380 86390 1
434035 99434035 1001 86380 86390 1
435248 99435248 1001 86380 86390 1
434143 99434143 1001 86380 86390 1
435678 99435678 1001 86380 86390 1
435739 99435739 1001 86380 86390 1
435722 99435722 1001 86380 86390 1
435851 99435851 1001 86380 86390 1
437052 99437052 1001 86380 86390 1
436899 99436899 1001 86380 86390 1
437032 99437032 1001 86380 86390 1
437130 99437130 1001 86380 86390 1
436628 99436628 1001 86380 86390 1
436571 99436571 1001 86380 86390 1
436553 99436553 1001 86380 86390 1
436377 99436377 1001 86380 86390 1
436292 99436292 1001 86380 86390 1
435908 99435908 1001 86380 86390 1
436329 99436329 1001 86380 86390 1
436119 99436119 1001 86380 86390 1
436262 99436262 1001 86380 86390 1
437212 99437212 1001 86380 86390 1
300108 99300108 1001 86380 86390 1
300019 99300019 1001 86380 86390 1
300097 99300097 1001 86380 86390 1
300022 99300022 1001 86380 86390 1
437236 99437236 1001 86380 86390 1
300497 99300497 1001 86380 86390 1
300369 99300369 1001 86380 86390 1
300426 99300426 1001 86380 86390 1
300480 99300480 1001 86380 86390 1
300244 99300244 1001 86380 86390 1
300312 99300312 1001 86380 86390 1
300157 99300157 1001 86380 86390 1
300785 99300785 1001 86380 86390 1
300927 99300927 1001 86380 86390 1
301456 99301456 1001 86380 86390 1
301381 99301381 1001 86380 86390 1
301408 99301408 1001 86380 86390 1
301372 99301372 1001 86380 86390 1
301314 99301314 1001 86380 86390 1
301241 99301241 1001 86380 86390 1
301230 99301230 1001 86380 86390 1
301028 99301028 1001 86380 86390 1
301008 99301008 1001 86380 86390 1
301694 99301694 1001 86380 86390 1
301584 99301584 1001 86380 86390 1
301623 99301623 1001 86380 86390 1
302346 99302346 1001 86380 86390 1
302179 99302179 1001 86380 86390 1
302289 99302289 1001 86380 86390 1
302064 99302064 1001 86380 86390 1
302039 99302039 1001 86380 86390 1
302095 99302095 1001 86380 86390 1
302018 99302018 1001 86380 86390 1
301764 99301764 1001 86380 86390 1
301858 99301858 1001 86380 86390 1
301761 99301761 1001 86380 86390 1
301969 99301969 1001 86380 86390 1
302489 99302489 1001 86380 86390 1
302517 99302517 1001 86380 86390 1
302519 99302519 1001 86380 86390 1
302584 99302584 1001 86380 86390 1
303096 99303096 1001 86380 86390 1
303154 99303154 1001 86380 86390 1
302913 99302913 1001 86380 86390 1
302954 99302954 1001 86380 86390 1
302955 99302955 1001 86380 86390 1
302983 99302983 1001 86380 86390 1
302651 99302651 1001 86380 86390 1
302613 99302613 1001 86380 86390 1
302794 99302794 1001 86380 86390 1
302693 99302693 1001 86380 86390 1
302719 99302719 1001 86380 86390 1
302734 99302734 1001 86380 86390 1
302632 99302632 1001 86380 86390 1
302762 99302762 1001 86380 86390 1
302607 99302607 1001 86380 86390 1
302712 99302712 1001 86380 86390 1
302791 99302791 1001 86380 86390 1
302675 99302675 1001 86380 86390 1
303304 99303304 1001 86380 86390 1
303869 99303869 1001 86380 86390 1
303895 99303895 1001 86380 86390 1
303947 99303947 1001 86380 86390 1
304015 99304015 1001 86380 86390 1
303840 99303840 1001 86380 86390 1
303646 99303646 1001 86380 86390 1
303622 99303622 1001 86380 86390 1
303806 99303806 1001 86380 86390 1
303653 99303653 1001 86380 86390 1
303736 99303736 1001 86380 86390 1
303801 99303801 1001 86380 86390 1
303582 99303582 1001 86380 86390 1
303429 99303429 1001 86380 86390 1
304089 99304089 1001 86380 86390 1
304052 99304052 1001 86380 86390 1
304159 99304159 1001 86380 86390 1
304731 99304731 1001 86380 86390 1
304772 99304772 1001 86380 86390 1
304713 99304713 1001 86380 86390 1
304742 99304742 1001 86380 86390 1
304493 99304493 1001 86380 86390 1
304536 99304536 1001 86380 86390 1
304653 99304653 1001 86380 86390 1
304242 99304242 1001 86380 86390 1
304414 99304414 1001 86380 86390 1
304417 99304417 1001 86380 86390 1
305029 99305029 1001 86380 86390 1
305048 99305048 1001 86380 86390 1
305562 99305562 1001 86380 86390 1
305669 99305669 1001 86380 86390 1
305406 99305406 1001 86380 86390 1
305408 99305408 1001 86380 86390 1
305291 99305291 1001 86380 86390 1
305425 99305425 1001 86380 86390 1
305211 99305211 1001 86380 86390 1
305696 99305696 1001 86380 86390 1
500717 99500717 1001 86380 86390 1
500808 99500808 1001 86380 86390 1
500658 99500658 1001 86380 86390 1
500484 99500484 1001 86380 86390 1
500499 99500499 1001 86380 86390 1
500525 99500525 1001 86380 86390 1
500207 99500207 1001 86380 86390 1
500238 99500238 1001 86380 86390 1
500264 99500264 1001 86380 86390 1
500383 99500383 1001 86380 86390 1
500966 99500966 1001 86380 86390 1
500981 99500981 1001 86380 86390 1
500840 99500840 1001 86380 86390 1
500892 99500892 1001 86380 86390 1
500833 99500833 1001 86380 86390 1
500899 99500899 1001 86380 86390 1
500900 99500900 1001 86380 86390 1
501603 99501603 1001 86380 86390 1
501594 99501594 1001 86380 86390 1
501345 99501345 1001 86380 86390 1
501235 99501235 1001 86380 86390 1
501366 99501366 1001 86380 86390 1
501109 99501109 1001 86380 86390 1
501138 99501138 1001 86380 86390 1
501807 99501807 1001 86380 86390 1
501666 99501666 1001 86380 86390 1
501708 99501708 1001 86380 86390 1
502378 99502378 1001 86380 86390 1
502355 99502355 1001 86380 86390 1
502384 99502384 1001 86380 86390 1
502145 99502145 1001 86380 86390 1
502211 99502211 1001 86380 86390 1
502074 99502074 1001 86380 86390 1
501855 99501855 1001 86380 86390 1
502594 99502594 1001 86380 86390 1
502499 99502499 1001 86380 86390 1
503191 99503191 1001 86380 86390 1
503184 99503184 1001 86380 86390 1
503197 99503197 1001 86380 86390 1
503249 99503249 1001 86380 86390 1
503059 99503059 1001 86380 86390 1
502891 99502891 1001 86380 86390 1
502684 99502684 1001 86380 86390 1
502705 99502705 1001 86380 86390 1
502774 99502774 1001 86380 86390 1
503485 99503485 1001 86380 86390 1
503436 99503436 1001 86380 86390 1
503352 99503352 1001 86380 86390 1
503965 99503965 1001 86380 86390 1
503978 99503978 1001 86380 86390 1
503851 99503851 1001 86380 86390 1
503854 99503854 1001 86380 86390 1
503738 99503738 1001 86380 86390 1
503713 99503713 1001 86380 86390 1
503792 99503792 1001 86380 86390 1
503550 99503550 1001 86380 86390 1
503622 99503622 1001 86380 86390 1
503507 99503507 1001 86380 86390 1
504283 99504283 1001 86380 86390 1
504881 99504881 1001 86380 86390 1
504909 99504909 1001 86380 86390 1
504779 99504779 1001 86380 86390 1
504860 99504860 1001 86380 86390 1
504796 99504796 1001 86380 86390 1
504639 99504639 1001 86380 86390 1
504655 99504655 1001 86380 86390 1
504543 99504543 1001 86380 86390 1
504505 99504505 1001 86380 86390 1
504498 99504498 1001 86380 86390 1
504447 99504447 1001 86380 86390 1
504526 99504526 1001 86380 86390 1
504413 99504413 1001 86380 86390 1
505046 99505046 1001 86380 86390 1
504986 99504986 1001 86380 86390 1
505579 99505579 1001 86380 86390 1
505671 99505671 1001 86380 86390 1
505747 99505747 1001 86380 86390 1
505753 99505753 1001 86380 86390 1
505360 99505360 1001 86380 86390 1
505414 99505414 1001 86380 86390 1
505510 99505510 1001 86380 86390 1
505324 99505324 1001 86380 86390 1
505350 99505350 1001 86380 86390 1
505208 99505208 1001 86380 86390 1
505313 99505313 1001 86380 86390 1
505174 99505174 1001 86380 86390 1
505965 99505965 1001 86380 86390 1
505879 99505879 1001 86380 86390 1
506450 99506450 1001 86380 86390 1
506476 99506476 1001 86380 86390 1
506503 99506503 1001 86380 86390 1
506401 99506401 1001 86380 86390 1
506305 99506305 1001 86380 86390 1
506228 99506228 1001 86380 86390 1
506307 99506307 1001 86380 86390 1
506324 99506324 1001 86380 86390 1
506055 99506055 1001 86380 86390 1
505992 99505992 1001 86380 86390 1
506007 99506007 1001 86380 86390 1
506101 99506101 1001 86380 86390 1
506671 99506671 1001 86380 86390 1
507386 99507386 1001 86380 86390 1
507315 99507315 1001 86380 86390 1
507420 99507420 1001 86380 86390 1
506880 99506880 1001 86380 86390 1
506939 99506939 1001 86380 86390 1
506954 99506954 1001 86380 86390 1
507616 99507616 1001 86380 86390 1
507425 99507425 1001 86380 86390 1
508068 99508068 1001 86380 86390 1
507916 99507916 1001 86380 86390 1
508008 99508008 1001 86380 86390 1
507933 99507933 1001 86380 86390 1
507732 99507732 1001 86380 86390 1
507733 99507733 1001 86380 86390 1
507631 99507631 1001 86380 86390 1
507804 99507804 1001 86380 86390 1
508262 99508262 1001 86380 86390 1
508437 99508437 1001 86380 86390 1
508878 99508878 1001 86380 86390 1
508818 99508818 1001 86380 86390 1
508833 99508833 1001 86380 86390 1
508718 99508718 1001 86380 86390 1
508719 99508719 1001 86380 86390 1
508745 99508745 1001 86380 86390 1
508801 99508801 1001 86380 86390 1
508546 99508546 1001 86380 86390 1
508509 99508509 1001 86380 86390 1
508548 99508548 1001 86380 86390 1
508513 99508513 1001 86380 86390 1
508461 99508461 1001 86380 86390 1
508631 99508631 1001 86380 86390 1
508463 99508463 1001 86380 86390 1
508606 99508606 1001 86380 86390 1
508477 99508477 1001 86380 86390 1
509261 99509261 1001 86380 86390 1
509110 99509110 1001 86380 86390 1
509798 99509798 1001 86380 86390 1
509799 99509799 1001 86380 86390 1
509741 99509741 1001 86380 86390 1
509767 99509767 1001 86380 86390 1
509676 99509676 1001 86380 86390 1
509575 99509575 1001 86380 86390 1
509319 99509319 1001 86380 86390 1
509366 99509366 1001 86380 86390 1
509302 99509302 1001 86380 86390 1
510023 99510023 1001 86380 86390 1
510026 99510026 1001 86380 86390 1
510626 99510626 1001 86380 86390 1
510673 99510673 1001 86380 86390 1
510720 99510720 1001 86380 86390 1
510559 99510559 1001 86380 86390 1
510483 99510483 1001 86380 86390 1
510316 99510316 1001 86380 86390 1
510396 99510396 1001 86380 86390 1
510429 99510429 1001 86380 86390 1
510520 99510520 1001 86380 86390 1
510430 99510430 1001 86380 86390 1
510304 99510304 1001 86380 86390 1
510306 99510306 1001 86380 86390 1
510268 99510268 1001 86380 86390 1
510841 99510841 1001 86380 86390 1
510869 99510869 1001 86380 86390 1
510899 99510899 1001 86380 86390 1
510863 99510863 1001 86380 86390 1
511466 99511466 1001 86380 86390 1
511526 99511526 1001 86380 86390 1
511181 99511181 1001 86380 86390 1
511319 99511319 1001 86380 86390 1
511332 99511332 1001 86380 86390 1
511165 99511165 1001 86380 86390 1
510998 99510998 1001 86380 86390 1
511101 99511101 1001 86380 86390 1
511042 99511042 1001 86380 86390 1
511071 99511071 1001 86380 86390 1
511126 99511126 1001 86380 86390 1
511349 99511349 1001 86380 86390 1
511606 99511606 1001 86380 86390 1
511737 99511737 1001 86380 86390 1
511662 99511662 1001 86380 86390 1
511573 99511573 1001 86380 86390 1
511703 99511703 1001 86380 86390 1
512199 99512199 1001 86380 86390 1
512291 99512291 1001 86380 86390 1
512331 99512331 1001 86380 86390 1
512247 99512247 1001 86380 86390 1
512081 99512081 1001 86380 86390 1
511825 99511825 1001 86380 86390 1
512479 99512479 1001 86380 86390 1
513107 99513107 1001 86380 86390 1
513203 99513203 1001 86380 86390 1
512870 99512870 1001 86380 86390 1
512909 99512909 1001 86380 86390 1
512863 99512863 1001 86380 86390 1
512841 99512841 1001 86380 86390 1
512867 99512867 1001 86380 86390 1
512761 99512761 1001 86380 86390 1
513348 99513348 1001 86380 86390 1
513258 99513258 1001 86380 86390 1
513999 99513999 1001 86380 86390 1
513909 99513909 1001 86380 86390 1
513710 99513710 1001 86380 86390 1
513711 99513711 1001 86380 86390 1
513769 99513769 1001 86380 86390 1
513811 99513811 1001 86380 86390 1
513478 99513478 1001 86380 86390 1
513586 99513586 1001 86380 86390 1
513486 99513486 1001 86380 86390 1
514171 99514171 1001 86380 86390 1
514094 99514094 1001 86380 86390 1
514198 99514198 1001 86380 86390 1
514161 99514161 1001 86380 86390 1
514046 99514046 1001 86380 86390 1
514216 99514216 1001 86380 86390 1
514170 99514170 1001 86380 86390 1
514798 99514798 1001 86380 86390 1
514585 99514585 1001 86380 86390 1
514379 99514379 1001 86380 86390 1
514291 99514291 1001 86380 86390 1
514320 99514320 1001 86380 86390 1
514244 99514244 1001 86380 86390 1
514287 99514287 1001 86380 86390 1
514403 99514403 1001 86380 86390 1
514248 99514248 1001 86380 86390 1
515042 99515042 1001 86380 86390 1
514889 99514889 1001 86380 86390 1
514968 99514968 1001 86380 86390 1
515060 99515060 1001 86380 86390 1
515048 99515048 1001 86380 86390 1
515659 99515659 1001 86380 86390 1
515496 99515496 1001 86380 86390 1
515522 99515522 1001 86380 86390 1
515576 99515576 1001 86380 86390 1
515514 99515514 1001 86380 86390 1
515566 99515566 1001 86380 86390 1
515352 99515352 1001 86380 86390 1
515469 99515469 1001 86380 86390 1
515407 99515407 1001 86380 86390 1
515334 99515334 1001 86380 86390 1
515246 99515246 1001 86380 86390 1
515117 99515117 1001 86380 86390 1
515172 99515172 1001 86380 86390 1
515110 99515110 1001 86380 86390 1
515150 99515150 1001 86380 86390 1
515256 99515256 1001 86380 86390 1
515691 99515691 1001 86380 86390 1
516503 99516503 1001 86380 86390 1
516217 99516217 1001 86380 86390 1
516271 99516271 1001 86380 86390 1
516275 99516275 1001 86380 86390 1
516301 99516301 1001 86380 86390 1
515999 99515999 1001 86380 86390 1
515899 99515899 1001 86380 86390 1
515966 99515966 1001 86380 86390 1
516636 99516636 1001 86380 86390 1
516611 99516611 1001 86380 86390 1
516640 99516640 1001 86380 86390 1
516697 99516697 1001 86380 86390 1
517269 99517269 1001 86380 86390 1
517168 99517168 1001 86380 86390 1
516975 99516975 1001 86380 86390 1
517099 99517099 1001 86380 86390 1
516807 99516807 1001 86380 86390 1
516863 99516863 1001 86380 86390 1
516853 99516853 1001 86380 86390 1
517541 99517541 1001 86380 86390 1
517376 99517376 1001 86380 86390 1
517415 99517415 1001 86380 86390 1
518086 99518086 1001 86380 86390 1
518125 99518125 1001 86380 86390 1
518161 99518161 1001 86380 86390 1
518068 99518068 1001 86380 86390 1
517880 99517880 1001 86380 86390 1
517765 99517765 1001 86380 86390 1
517807 99517807 1001 86380 86390 1
517710 99517710 1001 86380 86390 1
517561 99517561 1001 86380 86390 1
517575 99517575 1001 86380 86390 1
517591 99517591 1001 86380 86390 1
518340 99518340 1001 86380 86390 1
518201 99518201 1001 86380 86390 1
518268 99518268 1001 86380 86390 1
518295 99518295 1001 86380 86390 1
518258 99518258 1001 86380 86390 1
518181 99518181 1001 86380 86390 1
518260 99518260 1001 86380 86390 1
518866 99518866 1001 86380 86390 1
518802 99518802 1001 86380 86390 1
518746 99518746 1001 86380 86390 1
518756 99518756 1001 86380 86390 1
518769 99518769 1001 86380 86390 1
518476 99518476 1001 86380 86390 1
518566 99518566 1001 86380 86390 1
518491 99518491 1001 86380 86390 1
518457 99518457 1001 86380 86390 1
519063 99519063 1001 86380 86390 1
519183 99519183 1001 86380 86390 1
519057 99519057 1001 86380 86390 1
519188 99519188 1001 86380 86390 1
519701 99519701 1001 86380 86390 1
519632 99519632 1001 86380 86390 1
519573 99519573 1001 86380 86390 1
519524 99519524 1001 86380 86390 1
519364 99519364 1001 86380 86390 1
519368 99519368 1001 86380 86390 1
519395 99519395 1001 86380 86390 1
519292 99519292 1001 86380 86390 1
519397 99519397 1001 86380 86390 1
519928 99519928 1001 86380 86390 1
519969 99519969 1001 86380 86390 1
520013 99520013 1001 86380 86390 1
520569 99520569 1001 86380 86390 1
520546 99520546 1001 86380 86390 1
520412 99520412 1001 86380 86390 1
520244 99520244 1001 86380 86390 1
520050 99520050 1001 86380 86390 1
520129 99520129 1001 86380 86390 1
520094 99520094 1001 86380 86390 1
520228 99520228 1001 86380 86390 1
520746 99520746 1001 86380 86390 1
520657 99520657 1001 86380 86390 1
521431 99521431 1001 86380 86390 1
521328 99521328 1001 86380 86390 1
521457 99521457 1001 86380 86390 1
521374 99521374 1001 86380 86390 1
521400 99521400 1001 86380 86390 1
521413 99521413 1001 86380 86390 1
521236 99521236 1001 86380 86390 1
521055 99521055 1001 86380 86390 1
521173 99521173 1001 86380 86390 1
521182 99521182 1001 86380 86390 1
521208 99521208 1001 86380 86390 1
521027 99521027 1001 86380 86390 1
521009 99521009 1001 86380 86390 1
521568 99521568 1001 86380 86390 1
521633 99521633 1001 86380 86390 1
521630 99521630 1001 86380 86390 1
522153 99522153 1001 86380 86390 1
522146 99522146 1001 86380 86390 1
[truncated: 4,068,002 more chars]
