# Supplementary material for: Fast and near-optimal monitoring for healthcare acquired infection outbreaks
Source: PLoS Comput Biol. 2019 Sep 16;15(9):e1007284. doi: 10.1371/journal.pcbi.1007284 (PMC6762212; doi:10.1371/journal.pcbi.1007284)
Supplement: S2 Data — (ZIP) [file pcbi.1007284.s007.zip › MobilityLogs2/HAISE_Carilion_all_visits_day_126.txt]

#Person location Sublocation StartTime EndTime Type
429062 218 1001 3240 3717 1
400105 99400105 1001 86380 86390 1
400123 99400123 1001 86380 86390 1
400140 99400140 1001 86380 86390 1
400309 99400309 1001 86380 86390 1
400294 99400294 1001 86380 86390 1
400420 99400420 1001 86380 86390 1
401102 99401102 1001 86380 86390 1
401313 99401313 1001 86380 86390 1
401318 99401318 1001 86380 86390 1
401400 99401400 1001 86380 86390 1
401531 99401531 1001 86380 86390 1
401730 99401730 1001 86380 86390 1
401966 99401966 1001 86380 86390 1
402077 99402077 1001 86380 86390 1
402117 99402117 1001 86380 86390 1
402071 99402071 1001 86380 86390 1
402072 99402072 1001 86380 86390 1
402523 99402523 1001 86380 86390 1
403296 99403296 1001 86380 86390 1
403392 99403392 1001 86380 86390 1
403421 99403421 1001 86380 86390 1
403527 99403527 1001 86380 86390 1
403907 99403907 1001 86380 86390 1
404162 99404162 1001 86380 86390 1
404246 99404246 1001 86380 86390 1
404305 99404305 1001 86380 86390 1
404508 99404508 1001 86380 86390 1
404685 99404685 1001 86380 86390 1
404776 99404776 1001 86380 86390 1
404713 99404713 1001 86380 86390 1
405211 99405211 1001 86380 86390 1
405612 99405612 1001 86380 86390 1
405976 99405976 1001 86380 86390 1
406353 99406353 1001 86380 86390 1
406438 99406438 1001 86380 86390 1
406607 99406607 1001 86380 86390 1
406869 99406869 1001 86380 86390 1
406957 99406957 1001 86380 86390 1
406946 99406946 1001 86380 86390 1
407411 99407411 1001 86380 86390 1
407465 99407465 1001 86380 86390 1
407759 99407759 1001 86380 86390 1
407713 99407713 1001 86380 86390 1
407828 99407828 1001 86380 86390 1
407918 99407918 1001 86380 86390 1
407973 99407973 1001 86380 86390 1
407930 99407930 1001 86380 86390 1
408258 99408258 1001 86380 86390 1
408285 99408285 1001 86380 86390 1
408371 99408371 1001 86380 86390 1
408353 99408353 1001 86380 86390 1
408426 99408426 1001 86380 86390 1
408746 99408746 1001 86380 86390 1
408875 99408875 1001 86380 86390 1
409013 99409013 1001 86380 86390 1
409110 99409110 1001 86380 86390 1
409202 99409202 1001 86380 86390 1
409285 99409285 1001 86380 86390 1
409500 99409500 1001 86380 86390 1
409587 99409587 1001 86380 86390 1
409893 99409893 1001 86380 86390 1
409840 99409840 1001 86380 86390 1
409948 99409948 1001 86380 86390 1
410008 99410008 1001 86380 86390 1
410229 99410229 1001 86380 86390 1
410233 99410233 1001 86380 86390 1
410367 99410367 1001 86380 86390 1
410322 99410322 1001 86380 86390 1
410304 99410304 1001 86380 86390 1
410441 99410441 1001 86380 86390 1
410667 99410667 1001 86380 86390 1
410647 99410647 1001 86380 86390 1
410867 99410867 1001 86380 86390 1
410986 99410986 1001 86380 86390 1
410961 99410961 1001 86380 86390 1
411057 99411057 1001 86380 86390 1
411133 99411133 1001 86380 86390 1
411118 99411118 1001 86380 86390 1
411461 99411461 1001 86380 86390 1
411442 99411442 1001 86380 86390 1
411551 99411551 1001 86380 86390 1
411713 99411713 1001 86380 86390 1
411694 99411694 1001 86380 86390 1
411810 99411810 1001 86380 86390 1
411883 99411883 1001 86380 86390 1
411999 99411999 1001 86380 86390 1
412137 99412137 1001 86380 86390 1
412254 99412254 1001 86380 86390 1
412433 99412433 1001 86380 86390 1
412387 99412387 1001 86380 86390 1
413434 99413434 1001 86380 86390 1
413438 99413438 1001 86380 86390 1
413668 99413668 1001 86380 86390 1
413136 99413136 1001 86380 86390 1
413017 99413017 1001 86380 86390 1
412892 99412892 1001 86380 86390 1
412915 99412915 1001 86380 86390 1
413050 99413050 1001 86380 86390 1
412755 99412755 1001 86380 86390 1
412757 99412757 1001 86380 86390 1
412730 99412730 1001 86380 86390 1
412573 99412573 1001 86380 86390 1
413877 99413877 1001 86380 86390 1
414968 99414968 1001 86380 86390 1
415116 99415116 1001 86380 86390 1
415034 99415034 1001 86380 86390 1
414838 99414838 1001 86380 86390 1
414470 99414470 1001 86380 86390 1
415450 99415450 1001 86380 86390 1
415372 99415372 1001 86380 86390 1
415684 99415684 1001 86380 86390 1
415438 99415438 1001 86380 86390 1
416613 99416613 1001 86380 86390 1
416549 99416549 1001 86380 86390 1
416401 99416401 1001 86380 86390 1
416408 99416408 1001 86380 86390 1
416293 99416293 1001 86380 86390 1
416305 99416305 1001 86380 86390 1
416206 99416206 1001 86380 86390 1
415747 99415747 1001 86380 86390 1
415815 99415815 1001 86380 86390 1
416129 99416129 1001 86380 86390 1
415774 99415774 1001 86380 86390 1
415930 99415930 1001 86380 86390 1
417185 99417185 1001 86380 86390 1
417396 99417396 1001 86380 86390 1
417478 99417478 1001 86380 86390 1
417530 99417530 1001 86380 86390 1
417563 99417563 1001 86380 86390 1
418448 99418448 1001 86380 86390 1
418210 99418210 1001 86380 86390 1
418242 99418242 1001 86380 86390 1
417795 99417795 1001 86380 86390 1
417826 99417826 1001 86380 86390 1
417907 99417907 1001 86380 86390 1
419000 99419000 1001 86380 86390 1
419207 99419207 1001 86380 86390 1
419001 99419001 1001 86380 86390 1
419161 99419161 1001 86380 86390 1
418991 99418991 1001 86380 86390 1
419066 99419066 1001 86380 86390 1
419067 99419067 1001 86380 86390 1
420409 99420409 1001 86380 86390 1
420102 99420102 1001 86380 86390 1
420424 99420424 1001 86380 86390 1
419874 99419874 1001 86380 86390 1
420053 99420053 1001 86380 86390 1
419296 99419296 1001 86380 86390 1
419329 99419329 1001 86380 86390 1
419442 99419442 1001 86380 86390 1
420817 99420817 1001 86380 86390 1
420501 99420501 1001 86380 86390 1
420701 99420701 1001 86380 86390 1
420683 99420683 1001 86380 86390 1
420607 99420607 1001 86380 86390 1
420688 99420688 1001 86380 86390 1
421947 99421947 1001 86380 86390 1
421875 99421875 1001 86380 86390 1
421371 99421371 1001 86380 86390 1
421549 99421549 1001 86380 86390 1
421302 99421302 1001 86380 86390 1
421361 99421361 1001 86380 86390 1
421362 99421362 1001 86380 86390 1
421424 99421424 1001 86380 86390 1
420844 99420844 1001 86380 86390 1
421055 99421055 1001 86380 86390 1
421230 99421230 1001 86380 86390 1
422283 99422283 1001 86380 86390 1
422390 99422390 1001 86380 86390 1
422454 99422454 1001 86380 86390 1
422192 99422192 1001 86380 86390 1
423689 99423689 1001 86380 86390 1
423608 99423608 1001 86380 86390 1
423448 99423448 1001 86380 86390 1
423484 99423484 1001 86380 86390 1
423131 99423131 1001 86380 86390 1
423062 99423062 1001 86380 86390 1
423175 99423175 1001 86380 86390 1
423155 99423155 1001 86380 86390 1
423204 99423204 1001 86380 86390 1
423300 99423300 1001 86380 86390 1
422655 99422655 1001 86380 86390 1
422574 99422574 1001 86380 86390 1
422637 99422637 1001 86380 86390 1
423307 99423307 1001 86380 86390 1
423852 99423852 1001 86380 86390 1
424005 99424005 1001 86380 86390 1
425061 99425061 1001 86380 86390 1
425156 99425156 1001 86380 86390 1
425268 99425268 1001 86380 86390 1
425271 99425271 1001 86380 86390 1
424596 99424596 1001 86380 86390 1
424271 99424271 1001 86380 86390 1
424302 99424302 1001 86380 86390 1
425584 99425584 1001 86380 86390 1
425611 99425611 1001 86380 86390 1
425007 99425007 1001 86380 86390 1
425389 99425389 1001 86380 86390 1
425818 99425818 1001 86380 86390 1
425604 99425604 1001 86380 86390 1
426764 99426764 1001 86380 86390 1
426799 99426799 1001 86380 86390 1
426736 99426736 1001 86380 86390 1
426892 99426892 1001 86380 86390 1
426597 99426597 1001 86380 86390 1
426580 99426580 1001 86380 86390 1
426415 99426415 1001 86380 86390 1
426467 99426467 1001 86380 86390 1
426232 99426232 1001 86380 86390 1
426029 99426029 1001 86380 86390 1
426061 99426061 1001 86380 86390 1
427509 99427509 1001 86380 86390 1
427266 99427266 1001 86380 86390 1
427301 99427301 1001 86380 86390 1
427257 99427257 1001 86380 86390 1
428690 99428690 1001 86380 86390 1
428229 99428229 1001 86380 86390 1
428218 99428218 1001 86380 86390 1
428196 99428196 1001 86380 86390 1
428226 99428226 1001 86380 86390 1
427851 99427851 1001 86380 86390 1
427689 99427689 1001 86380 86390 1
427585 99427585 1001 86380 86390 1
427643 99427643 1001 86380 86390 1
428960 99428960 1001 86380 86390 1
429174 99429174 1001 86380 86390 1
428983 99428983 1001 86380 86390 1
429148 99429148 1001 86380 86390 1
430046 99430046 1001 86380 86390 1
430246 99430246 1001 86380 86390 1
430103 99430103 1001 86380 86390 1
430355 99430355 1001 86380 86390 1
430114 99430114 1001 86380 86390 1
429839 99429839 1001 86380 86390 1
429727 99429727 1001 86380 86390 1
429869 99429869 1001 86380 86390 1
429411 99429411 1001 86380 86390 1
429408 99429408 1001 86380 86390 1
430454 99430454 1001 86380 86390 1
430466 99430466 1001 86380 86390 1
430625 99430625 1001 86380 86390 1
430690 99430690 1001 86380 86390 1
431675 99431675 1001 86380 86390 1
432019 99432019 1001 86380 86390 1
431842 99431842 1001 86380 86390 1
431763 99431763 1001 86380 86390 1
431854 99431854 1001 86380 86390 1
431282 99431282 1001 86380 86390 1
431386 99431386 1001 86380 86390 1
431582 99431582 1001 86380 86390 1
430854 99430854 1001 86380 86390 1
430930 99430930 1001 86380 86390 1
430934 99430934 1001 86380 86390 1
432083 99432083 1001 86380 86390 1
432347 99432347 1001 86380 86390 1
432326 99432326 1001 86380 86390 1
432386 99432386 1001 86380 86390 1
432446 99432446 1001 86380 86390 1
432373 99432373 1001 86380 86390 1
433504 99433504 1001 86380 86390 1
433190 99433190 1001 86380 86390 1
433165 99433165 1001 86380 86390 1
432954 99432954 1001 86380 86390 1
433038 99433038 1001 86380 86390 1
433147 99433147 1001 86380 86390 1
432698 99432698 1001 86380 86390 1
432525 99432525 1001 86380 86390 1
432553 99432553 1001 86380 86390 1
432626 99432626 1001 86380 86390 1
432565 99432565 1001 86380 86390 1
433804 99433804 1001 86380 86390 1
433746 99433746 1001 86380 86390 1
434784 99434784 1001 86380 86390 1
434825 99434825 1001 86380 86390 1
434954 99434954 1001 86380 86390 1
434932 99434932 1001 86380 86390 1
434774 99434774 1001 86380 86390 1
434590 99434590 1001 86380 86390 1
434356 99434356 1001 86380 86390 1
434162 99434162 1001 86380 86390 1
435896 99435896 1001 86380 86390 1
435662 99435662 1001 86380 86390 1
435536 99435536 1001 86380 86390 1
435665 99435665 1001 86380 86390 1
435640 99435640 1001 86380 86390 1
435886 99435886 1001 86380 86390 1
435821 99435821 1001 86380 86390 1
435699 99435699 1001 86380 86390 1
437106 99437106 1001 86380 86390 1
436663 99436663 1001 86380 86390 1
436422 99436422 1001 86380 86390 1
436637 99436637 1001 86380 86390 1
436571 99436571 1001 86380 86390 1
436430 99436430 1001 86380 86390 1
436651 99436651 1001 86380 86390 1
436301 99436301 1001 86380 86390 1
435999 99435999 1001 86380 86390 1
436149 99436149 1001 86380 86390 1
300044 99300044 1001 86380 86390 1
437325 99437325 1001 86380 86390 1
300036 99300036 1001 86380 86390 1
300562 99300562 1001 86380 86390 1
300708 99300708 1001 86380 86390 1
300689 99300689 1001 86380 86390 1
300586 99300586 1001 86380 86390 1
300450 99300450 1001 86380 86390 1
300415 99300415 1001 86380 86390 1
300470 99300470 1001 86380 86390 1
300124 99300124 1001 86380 86390 1
300281 99300281 1001 86380 86390 1
300307 99300307 1001 86380 86390 1
300140 99300140 1001 86380 86390 1
300257 99300257 1001 86380 86390 1
300309 99300309 1001 86380 86390 1
300141 99300141 1001 86380 86390 1
300804 99300804 1001 86380 86390 1
300819 99300819 1001 86380 86390 1
300820 99300820 1001 86380 86390 1
300914 99300914 1001 86380 86390 1
300880 99300880 1001 86380 86390 1
301146 99301146 1001 86380 86390 1
301343 99301343 1001 86380 86390 1
301103 99301103 1001 86380 86390 1
301018 99301018 1001 86380 86390 1
300968 99300968 1001 86380 86390 1
301641 99301641 1001 86380 86390 1
302307 99302307 1001 86380 86390 1
302336 99302336 1001 86380 86390 1
302329 99302329 1001 86380 86390 1
302000 99302000 1001 86380 86390 1
302002 99302002 1001 86380 86390 1
301930 99301930 1001 86380 86390 1
301842 99301842 1001 86380 86390 1
301858 99301858 1001 86380 86390 1
301938 99301938 1001 86380 86390 1
301964 99301964 1001 86380 86390 1
302443 99302443 1001 86380 86390 1
302456 99302456 1001 86380 86390 1
302424 99302424 1001 86380 86390 1
303175 99303175 1001 86380 86390 1
303094 99303094 1001 86380 86390 1
302846 99302846 1001 86380 86390 1
302891 99302891 1001 86380 86390 1
302704 99302704 1001 86380 86390 1
302719 99302719 1001 86380 86390 1
302592 99302592 1001 86380 86390 1
302689 99302689 1001 86380 86390 1
303261 99303261 1001 86380 86390 1
303367 99303367 1001 86380 86390 1
303213 99303213 1001 86380 86390 1
303905 99303905 1001 86380 86390 1
303869 99303869 1001 86380 86390 1
303730 99303730 1001 86380 86390 1
303654 99303654 1001 86380 86390 1
303492 99303492 1001 86380 86390 1
303611 99303611 1001 86380 86390 1
303589 99303589 1001 86380 86390 1
303474 99303474 1001 86380 86390 1
304134 99304134 1001 86380 86390 1
304043 99304043 1001 86380 86390 1
304075 99304075 1001 86380 86390 1
304193 99304193 1001 86380 86390 1
304237 99304237 1001 86380 86390 1
304670 99304670 1001 86380 86390 1
304698 99304698 1001 86380 86390 1
304712 99304712 1001 86380 86390 1
304751 99304751 1001 86380 86390 1
304716 99304716 1001 86380 86390 1
304755 99304755 1001 86380 86390 1
304498 99304498 1001 86380 86390 1
304550 99304550 1001 86380 86390 1
304549 99304549 1001 86380 86390 1
304307 99304307 1001 86380 86390 1
304386 99304386 1001 86380 86390 1
304412 99304412 1001 86380 86390 1
304258 99304258 1001 86380 86390 1
304366 99304366 1001 86380 86390 1
304975 99304975 1001 86380 86390 1
305053 99305053 1001 86380 86390 1
304860 99304860 1001 86380 86390 1
305017 99305017 1001 86380 86390 1
305622 99305622 1001 86380 86390 1
305509 99305509 1001 86380 86390 1
305522 99305522 1001 86380 86390 1
305129 99305129 1001 86380 86390 1
305266 99305266 1001 86380 86390 1
305138 99305138 1001 86380 86390 1
500024 99500024 1001 86380 86390 1
500180 99500180 1001 86380 86390 1
500068 99500068 1001 86380 86390 1
500660 99500660 1001 86380 86390 1
500794 99500794 1001 86380 86390 1
500772 99500772 1001 86380 86390 1
500574 99500574 1001 86380 86390 1
500512 99500512 1001 86380 86390 1
500501 99500501 1001 86380 86390 1
500335 99500335 1001 86380 86390 1
500261 99500261 1001 86380 86390 1
500205 99500205 1001 86380 86390 1
500976 99500976 1001 86380 86390 1
501003 99501003 1001 86380 86390 1
501440 99501440 1001 86380 86390 1
501571 99501571 1001 86380 86390 1
501560 99501560 1001 86380 86390 1
501241 99501241 1001 86380 86390 1
501321 99501321 1001 86380 86390 1
501313 99501313 1001 86380 86390 1
501353 99501353 1001 86380 86390 1
501222 99501222 1001 86380 86390 1
501729 99501729 1001 86380 86390 1
501781 99501781 1001 86380 86390 1
501773 99501773 1001 86380 86390 1
502314 99502314 1001 86380 86390 1
502284 99502284 1001 86380 86390 1
502201 99502201 1001 86380 86390 1
502202 99502202 1001 86380 86390 1
502203 99502203 1001 86380 86390 1
502053 99502053 1001 86380 86390 1
501898 99501898 1001 86380 86390 1
501890 99501890 1001 86380 86390 1
501985 99501985 1001 86380 86390 1
502605 99502605 1001 86380 86390 1
502632 99502632 1001 86380 86390 1
502573 99502573 1001 86380 86390 1
502599 99502599 1001 86380 86390 1
502522 99502522 1001 86380 86390 1
502513 99502513 1001 86380 86390 1
503103 99503103 1001 86380 86390 1
503276 99503276 1001 86380 86390 1
503162 99503162 1001 86380 86390 1
503137 99503137 1001 86380 86390 1
502896 99502896 1001 86380 86390 1
502952 99502952 1001 86380 86390 1
502902 99502902 1001 86380 86390 1
503008 99503008 1001 86380 86390 1
502727 99502727 1001 86380 86390 1
502810 99502810 1001 86380 86390 1
502836 99502836 1001 86380 86390 1
502720 99502720 1001 86380 86390 1
503435 99503435 1001 86380 86390 1
503296 99503296 1001 86380 86390 1
503443 99503443 1001 86380 86390 1
503379 99503379 1001 86380 86390 1
504075 99504075 1001 86380 86390 1
504108 99504108 1001 86380 86390 1
504012 99504012 1001 86380 86390 1
504107 99504107 1001 86380 86390 1
503974 99503974 1001 86380 86390 1
503862 99503862 1001 86380 86390 1
503760 99503760 1001 86380 86390 1
503830 99503830 1001 86380 86390 1
503755 99503755 1001 86380 86390 1
503577 99503577 1001 86380 86390 1
503617 99503617 1001 86380 86390 1
503514 99503514 1001 86380 86390 1
503554 99503554 1001 86380 86390 1
503632 99503632 1001 86380 86390 1
503518 99503518 1001 86380 86390 1
503700 99503700 1001 86380 86390 1
504254 99504254 1001 86380 86390 1
504306 99504306 1001 86380 86390 1
504140 99504140 1001 86380 86390 1
504896 99504896 1001 86380 86390 1
504905 99504905 1001 86380 86390 1
504700 99504700 1001 86380 86390 1
504613 99504613 1001 86380 86390 1
504590 99504590 1001 86380 86390 1
504363 99504363 1001 86380 86390 1
504471 99504471 1001 86380 86390 1
504488 99504488 1001 86380 86390 1
504464 99504464 1001 86380 86390 1
505010 99505010 1001 86380 86390 1
505656 99505656 1001 86380 86390 1
505697 99505697 1001 86380 86390 1
505748 99505748 1001 86380 86390 1
505712 99505712 1001 86380 86390 1
505479 99505479 1001 86380 86390 1
505389 99505389 1001 86380 86390 1
505417 99505417 1001 86380 86390 1
505534 99505534 1001 86380 86390 1
505550 99505550 1001 86380 86390 1
505279 99505279 1001 86380 86390 1
505190 99505190 1001 86380 86390 1
505259 99505259 1001 86380 86390 1
505274 99505274 1001 86380 86390 1
505249 99505249 1001 86380 86390 1
505289 99505289 1001 86380 86390 1
505887 99505887 1001 86380 86390 1
505900 99505900 1001 86380 86390 1
505828 99505828 1001 86380 86390 1
505958 99505958 1001 86380 86390 1
506494 99506494 1001 86380 86390 1
506549 99506549 1001 86380 86390 1
506453 99506453 1001 86380 86390 1
506531 99506531 1001 86380 86390 1
506376 99506376 1001 86380 86390 1
506389 99506389 1001 86380 86390 1
506195 99506195 1001 86380 86390 1
506735 99506735 1001 86380 86390 1
506800 99506800 1001 86380 86390 1
507386 99507386 1001 86380 86390 1
507298 99507298 1001 86380 86390 1
507037 99507037 1001 86380 86390 1
507206 99507206 1001 86380 86390 1
507078 99507078 1001 86380 86390 1
507132 99507132 1001 86380 86390 1
507099 99507099 1001 86380 86390 1
507061 99507061 1001 86380 86390 1
506815 99506815 1001 86380 86390 1
506894 99506894 1001 86380 86390 1
506921 99506921 1001 86380 86390 1
506897 99506897 1001 86380 86390 1
506975 99506975 1001 86380 86390 1
506891 99506891 1001 86380 86390 1
507447 99507447 1001 86380 86390 1
507617 99507617 1001 86380 86390 1
507554 99507554 1001 86380 86390 1
507532 99507532 1001 86380 86390 1
507481 99507481 1001 86380 86390 1
508159 99508159 1001 86380 86390 1
508085 99508085 1001 86380 86390 1
508204 99508204 1001 86380 86390 1
507941 99507941 1001 86380 86390 1
507866 99507866 1001 86380 86390 1
507983 99507983 1001 86380 86390 1
507907 99507907 1001 86380 86390 1
507933 99507933 1001 86380 86390 1
507990 99507990 1001 86380 86390 1
507823 99507823 1001 86380 86390 1
507829 99507829 1001 86380 86390 1
507728 99507728 1001 86380 86390 1
508045 99508045 1001 86380 86390 1
508267 99508267 1001 86380 86390 1
508413 99508413 1001 86380 86390 1
508947 99508947 1001 86380 86390 1
508960 99508960 1001 86380 86390 1
509005 99509005 1001 86380 86390 1
508955 99508955 1001 86380 86390 1
508844 99508844 1001 86380 86390 1
508849 99508849 1001 86380 86390 1
508773 99508773 1001 86380 86390 1
508697 99508697 1001 86380 86390 1
508468 99508468 1001 86380 86390 1
508499 99508499 1001 86380 86390 1
508603 99508603 1001 86380 86390 1
509129 99509129 1001 86380 86390 1
509183 99509183 1001 86380 86390 1
509083 99509083 1001 86380 86390 1
509646 99509646 1001 86380 86390 1
509615 99509615 1001 86380 86390 1
509297 99509297 1001 86380 86390 1
509298 99509298 1001 86380 86390 1
509338 99509338 1001 86380 86390 1
509985 99509985 1001 86380 86390 1
510573 99510573 1001 86380 86390 1
510652 99510652 1001 86380 86390 1
510665 99510665 1001 86380 86390 1
510570 99510570 1001 86380 86390 1
510522 99510522 1001 86380 86390 1
510322 99510322 1001 86380 86390 1
510176 99510176 1001 86380 86390 1
510216 99510216 1001 86380 86390 1
510142 99510142 1001 86380 86390 1
510222 99510222 1001 86380 86390 1
511476 99511476 1001 86380 86390 1
511426 99511426 1001 86380 86390 1
511274 99511274 1001 86380 86390 1
511328 99511328 1001 86380 86390 1
511318 99511318 1001 86380 86390 1
511230 99511230 1001 86380 86390 1
511011 99511011 1001 86380 86390 1
511013 99511013 1001 86380 86390 1
510976 99510976 1001 86380 86390 1
510993 99510993 1001 86380 86390 1
511676 99511676 1001 86380 86390 1
511601 99511601 1001 86380 86390 1
512316 99512316 1001 86380 86390 1
512123 99512123 1001 86380 86390 1
511996 99511996 1001 86380 86390 1
512000 99512000 1001 86380 86390 1
511863 99511863 1001 86380 86390 1
511818 99511818 1001 86380 86390 1
512455 99512455 1001 86380 86390 1
512471 99512471 1001 86380 86390 1
512537 99512537 1001 86380 86390 1
512440 99512440 1001 86380 86390 1
513051 99513051 1001 86380 86390 1
513114 99513114 1001 86380 86390 1
513012 99513012 1001 86380 86390 1
512806 99512806 1001 86380 86390 1
512887 99512887 1001 86380 86390 1
512855 99512855 1001 86380 86390 1
512868 99512868 1001 86380 86390 1
512600 99512600 1001 86380 86390 1
512709 99512709 1001 86380 86390 1
513001 99513001 1001 86380 86390 1
513288 99513288 1001 86380 86390 1
513898 99513898 1001 86380 86390 1
513727 99513727 1001 86380 86390 1
513818 99513818 1001 86380 86390 1
513449 99513449 1001 86380 86390 1
513615 99513615 1001 86380 86390 1
514084 99514084 1001 86380 86390 1
514110 99514110 1001 86380 86390 1
514151 99514151 1001 86380 86390 1
514177 99514177 1001 86380 86390 1
514053 99514053 1001 86380 86390 1
514795 99514795 1001 86380 86390 1
514694 99514694 1001 86380 86390 1
514711 99514711 1001 86380 86390 1
514588 99514588 1001 86380 86390 1
514630 99514630 1001 86380 86390 1
514646 99514646 1001 86380 86390 1
514534 99514534 1001 86380 86390 1
514496 99514496 1001 86380 86390 1
514444 99514444 1001 86380 86390 1
514972 99514972 1001 86380 86390 1
514987 99514987 1001 86380 86390 1
515034 99515034 1001 86380 86390 1
515502 99515502 1001 86380 86390 1
515286 99515286 1001 86380 86390 1
515330 99515330 1001 86380 86390 1
515460 99515460 1001 86380 86390 1
515282 99515282 1001 86380 86390 1
515115 99515115 1001 86380 86390 1
515136 99515136 1001 86380 86390 1
515099 99515099 1001 86380 86390 1
515125 99515125 1001 86380 86390 1
515256 99515256 1001 86380 86390 1
515879 99515879 1001 86380 86390 1
515828 99515828 1001 86380 86390 1
515738 99515738 1001 86380 86390 1
515717 99515717 1001 86380 86390 1
515770 99515770 1001 86380 86390 1
516377 99516377 1001 86380 86390 1
516444 99516444 1001 86380 86390 1
516125 99516125 1001 86380 86390 1
516230 99516230 1001 86380 86390 1
516169 99516169 1001 86380 86390 1
516261 99516261 1001 86380 86390 1
516135 99516135 1001 86380 86390 1
516200 99516200 1001 86380 86390 1
516046 99516046 1001 86380 86390 1
516013 99516013 1001 86380 86390 1
515949 99515949 1001 86380 86390 1
515924 99515924 1001 86380 86390 1
516703 99516703 1001 86380 86390 1
516640 99516640 1001 86380 86390 1
516566 99516566 1001 86380 86390 1
516661 99516661 1001 86380 86390 1
517300 99517300 1001 86380 86390 1
517224 99517224 1001 86380 86390 1
517001 99517001 1001 86380 86390 1
517121 99517121 1001 86380 86390 1
516979 99516979 1001 86380 86390 1
516959 99516959 1001 86380 86390 1
517000 99517000 1001 86380 86390 1
516866 99516866 1001 86380 86390 1
516766 99516766 1001 86380 86390 1
517481 99517481 1001 86380 86390 1
517446 99517446 1001 86380 86390 1
517435 99517435 1001 86380 86390 1
518161 99518161 1001 86380 86390 1
518158 99518158 1001 86380 86390 1
517856 99517856 1001 86380 86390 1
517934 99517934 1001 86380 86390 1
517949 99517949 1001 86380 86390 1
517756 99517756 1001 86380 86390 1
517912 99517912 1001 86380 86390 1
517684 99517684 1001 86380 86390 1
517629 99517629 1001 86380 86390 1
517591 99517591 1001 86380 86390 1
518292 99518292 1001 86380 86390 1
517958 99517958 1001 86380 86390 1
518189 99518189 1001 86380 86390 1
518178 99518178 1001 86380 86390 1
518830 99518830 1001 86380 86390 1
518895 99518895 1001 86380 86390 1
518667 99518667 1001 86380 86390 1
518650 99518650 1001 86380 86390 1
518432 99518432 1001 86380 86390 1
518526 99518526 1001 86380 86390 1
518402 99518402 1001 86380 86390 1
518468 99518468 1001 86380 86390 1
518494 99518494 1001 86380 86390 1
519083 99519083 1001 86380 86390 1
519086 99519086 1001 86380 86390 1
519099 99519099 1001 86380 86390 1
519699 99519699 1001 86380 86390 1
519745 99519745 1001 86380 86390 1
519734 99519734 1001 86380 86390 1
519454 99519454 1001 86380 86390 1
519561 99519561 1001 86380 86390 1
519523 99519523 1001 86380 86390 1
519406 99519406 1001 86380 86390 1
519539 99519539 1001 86380 86390 1
519501 99519501 1001 86380 86390 1
519311 99519311 1001 86380 86390 1
519380 99519380 1001 86380 86390 1
519920 99519920 1001 86380 86390 1
519845 99519845 1001 86380 86390 1
519951 99519951 1001 86380 86390 1
520565 99520565 1001 86380 86390 1
520437 99520437 1001 86380 86390 1
520531 99520531 1001 86380 86390 1
520442 99520442 1001 86380 86390 1
520495 99520495 1001 86380 86390 1
520534 99520534 1001 86380 86390 1
520633 99520633 1001 86380 86390 1
520446 99520446 1001 86380 86390 1
520276 99520276 1001 86380 86390 1
520181 99520181 1001 86380 86390 1
520117 99520117 1001 86380 86390 1
520195 99520195 1001 86380 86390 1
520095 99520095 1001 86380 86390 1
520186 99520186 1001 86380 86390 1
520650 99520650 1001 86380 86390 1
520782 99520782 1001 86380 86390 1
520645 99520645 1001 86380 86390 1
520752 99520752 1001 86380 86390 1
521327 99521327 1001 86380 86390 1
521329 99521329 1001 86380 86390 1
521176 99521176 1001 86380 86390 1
521182 99521182 1001 86380 86390 1
520860 99520860 1001 86380 86390 1
520955 99520955 1001 86380 86390 1
520969 99520969 1001 86380 86390 1
520919 99520919 1001 86380 86390 1
521587 99521587 1001 86380 86390 1
521576 99521576 1001 86380 86390 1
522163 99522163 1001 86380 86390 1
522063 99522063 1001 86380 86390 1
521993 99521993 1001 86380 86390 1
521841 99521841 1001 86380 86390 1
521686 99521686 1001 86380 86390 1
521680 99521680 1001 86380 86390 1
521710 99521710 1001 86380 86390 1
522407 99522407 1001 86380 86390 1
522489 99522489 1001 86380 86390 1
522388 99522388 1001 86380 86390 1
522453 99522453 1001 86380 86390 1
522920 99522920 1001 86380 86390 1
522932 99522932 1001 86380 86390 1
522933 99522933 1001 86380 86390 1
523075 99523075 1001 86380 86390 1
523113 99523113 1001 86380 86390 1
522890 99522890 1001 86380 86390 1
522892 99522892 1001 86380 86390 1
522564 99522564 1001 86380 86390 1
523131 99523131 1001 86380 86390 1
523160 99523160 1001 86380 86390 1
523307 99523307 1001 86380 86390 1
523944 99523944 1001 86380 86390 1
523922 99523922 1001 86380 86390 1
523835 99523835 1001 86380 86390 1
523596 99523596 1001 86380 86390 1
523518 99523518 1001 86380 86390 1
523395 99523395 1001 86380 86390 1
523421 99523421 1001 86380 86390 1
524072 99524072 1001 86380 86390 1
523996 99523996 1001 86380 86390 1
524057 99524057 1001 86380 86390 1
524743 99524743 1001 86380 86390 1
524585 99524585 1001 86380 86390 1
524727 99524727 1001 86380 86390 1
524702 99524702 1001 86380 86390 1
524229 99524229 1001 86380 86390 1
524278 99524278 1001 86380 86390 1
524821 99524821 1001 86380 86390 1
525395 99525395 1001 86380 86390 1
525434 99525434 1001 86380 86390 1
525424 99525424 1001 86380 86390 1
525517 99525517 1001 86380 86390 1
525531 99525531 1001 86380 86390 1
525205 99525205 1001 86380 86390 1
525246 99525246 1001 86380 86390 1
525094 99525094 1001 86380 86390 1
525735 99525735 1001 86380 86390 1
526348 99526348 1001 86380 86390 1
526265 99526265 1001 86380 86390 1
526230 99526230 1001 86380 86390 1
526107 99526107 1001 86380 86390 1
526044 99526044 1001 86380 86390 1
525871 99525871 1001 86380 86390 1
526004 99526004 1001 86380 86390 1
525953 99525953 1001 86380 86390 1
525979 99525979 1001 86380 86390 1
525941 99525941 1001 86380 86390 1
525892 99525892 1001 86380 86390 1
526433 99526433 1001 86380 86390 1
526531 99526531 1001 86380 86390 1
526467 99526467 1001 86380 86390 1
526535 99526535 1001 86380 86390 1
527113 99527113 1001 86380 86390 1
527140 99527140 1001 86380 86390 1
527230 99527230 1001 86380 86390 1
527168 99527168 1001 86380 86390 1
527170 99527170 1001 86380 86390 1
526863 99526863 1001 86380 86390 1
526959 99526959 1001 86380 86390 1
526673 99526673 1001 86380 86390 1
526751 99526751 1001 86380 86390 1
527391 99527391 1001 86380 86390 1
527419 99527419 1001 86380 86390 1
527369 99527369 1001 86380 86390 1
528065 99528065 1001 86380 86390 1
528066 99528066 1001 86380 86390 1
528070 99528070 1001 86380 86390 1
527793 99527793 1001 86380 86390 1
527825 99527825 1001 86380 86390 1
527631 99527631 1001 86380 86390 1
527634 99527634 1001 86380 86390 1
527531 99527531 1001 86380 86390 1
528220 99528220 1001 86380 86390 1
528234 99528234 1001 86380 86390 1
528265 99528265 1001 86380 86390 1
528214 99528214 1001 86380 86390 1
528530 99528530 1001 86380 86390 1
528556 99528556 1001 86380 86390 1
528609 99528609 1001 86380 86390 1
528467 99528467 1001 86380 86390 1
528390 99528390 1001 86380 86390 1
528405 99528405 1001 86380 86390 1
528487 99528487 1001 86380 86390 1
528950 99528950 1001 86380 86390 1
529095 99529095 1001 86380 86390 1
529074 99529074 1001 86380 86390 1
529625 99529625 1001 86380 86390 1
529667 99529667 1001 86380 86390 1
529559 99529559 1001 86380 86390 1
529431 99529431 1001 86380 86390 1
529426 99529426 1001 86380 86390 1
529456 99529456 1001 86380 86390 1
529108 99529108 1001 86380 86390 1
529308 99529308 1001 86380 86390 1
529132 99529132 1001 86380 86390 1
529906 99529906 1001 86380 86390 1
529781 99529781 1001 86380 86390 1
529757 99529757 1001 86380 86390 1
529735 99529735 1001 86380 86390 1
530374 99530374 1001 86380 86390 1
530173 99530173 1001 86380 86390 1
530225 99530225 1001 86380 86390 1
530290 99530290 1001 86380 86390 1
529949 99529949 1001 86380 86390 1
529991 99529991 1001 86380 86390 1
530733 99530733 1001 86380 86390 1
530658 99530658 1001 86380 86390 1
530749 99530749 1001 86380 86390 1
531334 99531334 1001 86380 86390 1
531312 99531312 1001 86380 86390 1
531155 99531155 1001 86380 86390 1
531043 99531043 1001 86380 86390 1
530912 99530912 1001 86380 86390 1
530810 99530810 1001 86380 86390 1
530888 99530888 1001 86380 86390 1
531558 99531558 1001 86380 86390 1
531569 99531569 1001 86380 86390 1
532084 99532084 1001 86380 86390 1
531873 99531873 1001 86380 86390 1
531965 99531965 1001 86380 86390 1
531837 99531837 1001 86380 86390 1
531841 99531841 1001 86380 86390 1
531997 99531997 1001 86380 86390 1
531622 99531622 1001 86380 86390 1
532410 99532410 1001 86380 86390 1
532309 99532309 1001 86380 86390 1
532236 99532236 1001 86380 86390 1
532249 99532249 1001 86380 86390 1
532289 99532289 1001 86380 86390 1
532305 99532305 1001 86380 86390 1
532946 99532946 1001 86380 86390 1
532975 99532975 1001 86380 86390 1
532899 99532899 1001 86380 86390 1
532939 99532939 1001 86380 86390 1
533028 99533028 1001 86380 86390 1
532633 99532633 1001 86380 86390 1
532714 99532714 1001 86380 86390 1
532805 99532805 1001 86380 86390 1
532786 99532786 1001 86380 86390 1
532825 99532825 1001 86380 86390 1
532582 99532582 1001 86380 86390 1
532599 99532599 1001 86380 86390 1
532615 99532615 1001 86380 86390 1
532579 99532579 1001 86380 86390 1
532423 99532423 1001 86380 86390 1
533099 99533099 1001 86380 86390 1
533197 99533197 1001 86380 86390 1
533657 99533657 1001 86380 86390 1
533473 99533473 1001 86380 86390 1
533604 99533604 1001 86380 86390 1
533476 99533476 1001 86380 86390 1
533594 99533594 1001 86380 86390 1
533572 99533572 1001 86380 86390 1
533457 99533457 1001 86380 86390 1
533381 99533381 1001 86380 86390 1
533333 99533333 1001 86380 86390 1
533387 99533387 1001 86380 86390 1
533962 99533962 1001 86380 86390 1
533990 99533990 1001 86380 86390 1
533941 99533941 1001 86380 86390 1
534586 99534586 1001 86380 86390 1
534675 99534675 1001 86380 86390 1
534679 99534679 1001 86380 86390 1
534680 99534680 1001 86380 86390 1
534341 99534341 1001 86380 86390 1
534447 99534447 1001 86380 86390 1
534476 99534476 1001 86380 86390 1
534260 99534260 1001 86380 86390 1
534072 99534072 1001 86380 86390 1
534218 99534218 1001 86380 86390 1
534798 99534798 1001 86380 86390 1
534776 99534776 1001 86380 86390 1
534868 99534868 1001 86380 86390 1
534884 99534884 1001 86380 86390 1
534706 99534706 1001 86380 86390 1
535369 99535369 1001 86380 86390 1
535375 99535375 1001 86380 86390 1
535138 99535138 1001 86380 86390 1
535126 99535126 1001 86380 86390 1
535025 99535025 1001 86380 86390 1
535068 99535068 1001 86380 86390 1
535043 99535043 1001 86380 86390 1
535626 99535626 1001 86380 86390 1
535528 99535528 1001 86380 86390 1
535699 99535699 1001 86380 86390 1
535558 99535558 1001 86380 86390 1
535571 99535571 1001 86380 86390 1
536174 99536174 1001 86380 86390 1
536292 99536292 1001 86380 86390 1
536121 99536121 1001 86380 86390 1
535940 99535940 1001 86380 86390 1
536058 99536058 1001 86380 86390 1
536117 99536117 1001 86380 86390 1
535900 99535900 1001 86380 86390 1
535721 99535721 1001 86380 86390 1
536347 99536347 1001 86380 86390 1
535716 99535716 1001 86380 86390 1
536468 99536468 1001 86380 86390 1
536341 99536341 1001 86380 86390 1
536434 99536434 1001 86380 86390 1
537137 99537137 1001 86380 86390 1
537095 99537095 1001 86380 86390 1
536957 99536957 1001 86380 86390 1
536758 99536758 1001 86380 86390 1
536915 99536915 1001 86380 86390 1
536570 99536570 1001 86380 86390 1
536649 99536649 1001 86380 86390 1
536689 99536689 1001 86380 86390 1
536566 99536566 1001 86380 86390 1
537367 99537367 1001 86380 86390 1
537295 99537295 1001 86380 86390 1
537192 99537192 1001 86380 86390 1
537337 99537337 1001 86380 86390 1
537234 99537234 1001 86380 86390 1
537169 99537169 1001 86380 86390 1
537183 99537183 1001 86380 86390 1
537798 99537798 1001 86380 86390 1
537855 99537855 1001 86380 86390 1
537681 99537681 1001 86380 86390 1
537759 99537759 1001 86380 86390 1
537657 99537657 1001 86380 86390 1
537688 99537688 1001 86380 86390 1
537524 99537524 1001 86380 86390 1
537527 99537527 1001 86380 86390 1
537559 99537559 1001 86380 86390 1
537393 99537393 1001 86380 86390 1
538077 99538077 1001 86380 86390 1
538073 99538073 1001 86380 86390 1
538135 99538135 1001 86380 86390 1
538161 99538161 1001 86380 86390 1
538716 99538716 1001 86380 86390 1
538456 99538456 1001 86380 86390 1
538601 99538601 1001 86380 86390 1
538583 99538583 1001 86380 86390 1
538236 99538236 1001 86380 86390 1
538357 99538357 1001 86380 86390 1
538348 99538348 1001 86380 86390 1
538906 99538906 1001 86380 86390 1
538872 99538872 1001 86380 86390 1
538988 99538988 1001 86380 86390 1
539518 99539518 1001 86380 86390 1
539547 99539547 1001 86380 86390 1
539034 99539034 1001 86380 86390 1
539179 99539179 1001 86380 86390 1
539063 99539063 1001 86380 86390 1
539210 99539210 1001 86380 86390 1
539071 99539071 1001 86380 86390 1
539032 99539032 1001 86380 86390 1
539819 99539819 1001 86380 86390 1
539695 99539695 1001 86380 86390 1
539793 99539793 1001 86380 86390 1
540276 99540276 1001 86380 86390 1
540132 99540132 1001 86380 86390 1
540246 99540246 1001 86380 86390 1
539985 99539985 1001 86380 86390 1
540581 99540581 1001 86380 86390 1
540537 99540537 1001 86380 86390 1
541286 99541286 1001 86380 86390 1
541057 99541057 1001 86380 86390 1
540942 99540942 1001 86380 86390 1
540943 99540943 1001 86380 86390 1
540918 99540918 1001 86380 86390 1
540750 99540750 1001 86380 86390 1
540739 99540739 1001 86380 86390 1
540817 99540817 1001 86380 86390 1
540718 99540718 1001 86380 86390 1
540773 99540773 1001 86380 86390 1
541436 99541436 1001 86380 86390 1
541336 99541336 1001 86380 86390 1
542043 99542043 1001 86380 86390 1
541927 99541927 1001 86380 86390 1
541943 99541943 1001 86380 86390 1
541946 99541946 1001 86380 86390 1
541902 99541902 1001 86380 86390 1
541890 99541890 1001 86380 86390 1
541861 99541861 1001 86380 86390 1
541641 99541641 1001 86380 86390 1
541557 99541557 1001 86380 86390 1
541570 99541570 1001 86380 86390 1
541634 99541634 1001 86380 86390 1
541507 99541507 1001 86380 86390 1
541690 99541690 1001 86380 86390 1
542209 99542209 1001 86380 86390 1
542123 99542123 1001 86380 86390 1
542787 99542787 1001 86380 86390 1
542681 99542681 1001 86380 86390 1
542669 99542669 1001 86380 86390 1
542708 99542708 1001 86380 86390 1
542376 99542376 1001 86380 86390 1
542435 99542435 1001 86380 86390 1
542512 99542512 1001 86380 86390 1
543059 99543059 1001 86380 86390 1
543048 99543048 1001 86380 86390 1
543145 99543145 1001 86380 86390 1
543607 99543607 1001 86380 86390 1
543567 99543567 1001 86380 86390 1
543376 99543376 1001 86380 86390 1
543468 99543468 1001 86380 86390 1
543380 99543380 1001 86380 86390 1
543552 99543552 1001 86380 86390 1
543283 99543283 1001 86380 86390 1
543258 99543258 1001 86380 86390 1
543221 99543221 1001 86380 86390 1
543316 99543316 1001 86380 86390 1
543174 99543174 1001 86380 86390 1
543227 99543227 1001 86380 86390 1
543809 99543809 1001 86380 86390 1
543827 99543827 1001 86380 86390 1
543828 99543828 1001 86380 86390 1
544509 99544509 1001 86380 86390 1
544566 99544566 1001 86380 86390 1
544428 99544428 1001 86380 86390 1
544306 99544306 1001 86380 86390 1
544229 99544229 1001 86380 86390 1
544218 99544218 1001 86380 86390 1
544192 99544192 1001 86380 86390 1
544311 99544311 1001 86380 86390 1
544003 99544003 1001 86380 86390 1
544185 99544185 1001 86380 86390 1
543982 99543982 1001 86380 86390 1
544063 99544063 1001 86380 86390 1
544660 99544660 1001 86380 86390 1
544637 99544637 1001 86380 86390 1
544691 99544691 1001 86380 86390 1
544620 99544620 1001 86380 86390 1
514481 1014 1001 26189 26489 1
539844 792 1001 55654 55953 1
543003 946 1002 28308 36024 1
400094 99400094 1001 86380 86390 1
400160 99400160 1001 86380 86390 1
400218 99400218 1001 86380 86390 1
400389 99400389 1001 86380 86390 1
400663 99400663 1001 86380 86390 1
400770 99400770 1001 86380 86390 1
400824 99400824 1001 86380 86390 1
400802 99400802 1001 86380 86390 1
400747 99400747 1001 86380 86390 1
401009 99401009 1001 86380 86390 1
401136 99401136 1001 86380 86390 1
401234 99401234 1001 86380 86390 1
401377 99401377 1001 86380 86390 1
401628 99401628 1001 86380 86390 1
401592 99401592 1001 86380 86390 1
402012 99402012 1001 86380 86390 1
402133 99402133 1001 86380 86390 1
402089 99402089 1001 86380 86390 1
402118 99402118 1001 86380 86390 1
402223 99402223 1001 86380 86390 1
402425 99402425 1001 86380 86390 1
402545 99402545 1001 86380 86390 1
402709 99402709 1001 86380 86390 1
402781 99402781 1001 86380 86390 1
402740 99402740 1001 86380 86390 1
402764 99402764 1001 86380 86390 1
403060 99403060 1001 86380 86390 1
403007 99403007 1001 86380 86390 1
403378 99403378 1001 86380 86390 1
403427 99403427 1001 86380 86390 1
403476 99403476 1001 86380 86390 1
403583 99403583 1001 86380 86390 1
403845 99403845 1001 86380 86390 1
403986 99403986 1001 86380 86390 1
403942 99403942 1001 86380 86390 1
404203 99404203 1001 86380 86390 1
404154 99404154 1001 86380 86390 1
404399 99404399 1001 86380 86390 1
404528 99404528 1001 86380 86390 1
404647 99404647 1001 86380 86390 1
404739 99404739 1001 86380 86390 1
405003 99405003 1001 86380 86390 1
405195 99405195 1001 86380 86390 1
405224 99405224 1001 86380 86390 1
405323 99405323 1001 86380 86390 1
405384 99405384 1001 86380 86390 1
405428 99405428 1001 86380 86390 1
405544 99405544 1001 86380 86390 1
405750 99405750 1001 86380 86390 1
405776 99405776 1001 86380 86390 1
405938 99405938 1001 86380 86390 1
406037 99406037 1001 86380 86390 1
406259 99406259 1001 86380 86390 1
406181 99406181 1001 86380 86390 1
406484 99406484 1001 86380 86390 1
406424 99406424 1001 86380 86390 1
406431 99406431 1001 86380 86390 1
406397 99406397 1001 86380 86390 1
406447 99406447 1001 86380 86390 1
406731 99406731 1001 86380 86390 1
406951 99406951 1001 86380 86390 1
407174 99407174 1001 86380 86390 1
407187 99407187 1001 86380 86390 1
407308 99407308 1001 86380 86390 1
407355 99407355 1001 86380 86390 1
407568 99407568 1001 86380 86390 1
407736 99407736 1001 86380 86390 1
407689 99407689 1001 86380 86390 1
407724 99407724 1001 86380 86390 1
407869 99407869 1001 86380 86390 1
407933 99407933 1001 86380 86390 1
408032 99408032 1001 86380 86390 1
407991 99407991 1001 86380 86390 1
408156 99408156 1001 86380 86390 1
408522 99408522 1001 86380 86390 1
408527 99408527 1001 86380 86390 1
408498 99408498 1001 86380 86390 1
408801 99408801 1001 86380 86390 1
408795 99408795 1001 86380 86390 1
408821 99408821 1001 86380 86390 1
409005 99409005 1001 86380 86390 1
409233 99409233 1001 86380 86390 1
409207 99409207 1001 86380 86390 1
409403 99409403 1001 86380 86390 1
409638 99409638 1001 86380 86390 1
409667 99409667 1001 86380 86390 1
410058 99410058 1001 86380 86390 1
410309 99410309 1001 86380 86390 1
410357 99410357 1001 86380 86390 1
410484 99410484 1001 86380 86390 1
410672 99410672 1001 86380 86390 1
410880 99410880 1001 86380 86390 1
410955 99410955 1001 86380 86390 1
411325 99411325 1001 86380 86390 1
411301 99411301 1001 86380 86390 1
411227 99411227 1001 86380 86390 1
411750 99411750 1001 86380 86390 1
411872 99411872 1001 86380 86390 1
412110 99412110 1001 86380 86390 1
412314 99412314 1001 86380 86390 1
413416 99413416 1001 86380 86390 1
413587 99413587 1001 86380 86390 1
413589 99413589 1001 86380 86390 1
413242 99413242 1001 86380 86390 1
412949 99412949 1001 86380 86390 1
412827 99412827 1001 86380 86390 1
412646 99412646 1001 86380 86390 1
412835 99412835 1001 86380 86390 1
412522 99412522 1001 86380 86390 1
413792 99413792 1001 86380 86390 1
413982 99413982 1001 86380 86390 1
415056 99415056 1001 86380 86390 1
415258 99415258 1001 86380 86390 1
415264 99415264 1001 86380 86390 1
414933 99414933 1001 86380 86390 1
415137 99415137 1001 86380 86390 1
414678 99414678 1001 86380 86390 1
414846 99414846 1001 86380 86390 1
414905 99414905 1001 86380 86390 1
414814 99414814 1001 86380 86390 1
414832 99414832 1001 86380 86390 1
414184 99414184 1001 86380 86390 1
414150 99414150 1001 86380 86390 1
414237 99414237 1001 86380 86390 1
414284 99414284 1001 86380 86390 1
414396 99414396 1001 86380 86390 1
415337 99415337 1001 86380 86390 1
415484 99415484 1001 86380 86390 1
415515 99415515 1001 86380 86390 1
415636 99415636 1001 86380 86390 1
415522 99415522 1001 86380 86390 1
415716 99415716 1001 86380 86390 1
415545 99415545 1001 86380 86390 1
416814 99416814 1001 86380 86390 1
416744 99416744 1001 86380 86390 1
416599 99416599 1001 86380 86390 1
416439 99416439 1001 86380 86390 1
416151 99416151 1001 86380 86390 1
416363 99416363 1001 86380 86390 1
416112 99416112 1001 86380 86390 1
415778 99415778 1001 86380 86390 1
415813 99415813 1001 86380 86390 1
416055 99416055 1001 86380 86390 1
416131 99416131 1001 86380 86390 1
415901 99415901 1001 86380 86390 1
417135 99417135 1001 86380 86390 1
417419 99417419 1001 86380 86390 1
418475 99418475 1001 86380 86390 1
418489 99418489 1001 86380 86390 1
418703 99418703 1001 86380 86390 1
418519 99418519 1001 86380 86390 1
418542 99418542 1001 86380 86390 1
418668 99418668 1001 86380 86390 1
418035 99418035 1001 86380 86390 1
417946 99417946 1001 86380 86390 1
417864 99417864 1001 86380 86390 1
417956 99417956 1001 86380 86390 1
418952 99418952 1001 86380 86390 1
418828 99418828 1001 86380 86390 1
418814 99418814 1001 86380 86390 1
420194 99420194 1001 86380 86390 1
420385 99420385 1001 86380 86390 1
420278 99420278 1001 86380 86390 1
420323 99420323 1001 86380 86390 1
419645 99419645 1001 86380 86390 1
419932 99419932 1001 86380 86390 1
419716 99419716 1001 86380 86390 1
419375 99419375 1001 86380 86390 1
419349 99419349 1001 86380 86390 1
419558 99419558 1001 86380 86390 1
420568 99420568 1001 86380 86390 1
420673 99420673 1001 86380 86390 1
422011 99422011 1001 86380 86390 1
422080 99422080 1001 86380 86390 1
421737 99421737 1001 86380 86390 1
421505 99421505 1001 86380 86390 1
421546 99421546 1001 86380 86390 1
421484 99421484 1001 86380 86390 1
421643 99421643 1001 86380 86390 1
421671 99421671 1001 86380 86390 1
421277 99421277 1001 86380 86390 1
421293 99421293 1001 86380 86390 1
420859 99420859 1001 86380 86390 1
421102 99421102 1001 86380 86390 1
421201 99421201 1001 86380 86390 1
422402 99422402 1001 86380 86390 1
422206 99422206 1001 86380 86390 1
422214 99422214 1001 86380 86390 1
422381 99422381 1001 86380 86390 1
423550 99423550 1001 86380 86390 1
423557 99423557 1001 86380 86390 1
422961 99422961 1001 86380 86390 1
423030 99423030 1001 86380 86390 1
423273 99423273 1001 86380 86390 1
423007 99423007 1001 86380 86390 1
423281 99423281 1001 86380 86390 1
423296 99423296 1001 86380 86390 1
422623 99422623 1001 86380 86390 1
422540 99422540 1001 86380 86390 1
422887 99422887 1001 86380 86390 1
423825 99423825 1001 86380 86390 1
424055 99424055 1001 86380 86390 1
425176 99425176 1001 86380 86390 1
425092 99425092 1001 86380 86390 1
425263 99425263 1001 86380 86390 1
424598 99424598 1001 86380 86390 1
424871 99424871 1001 86380 86390 1
424949 99424949 1001 86380 86390 1
424536 99424536 1001 86380 86390 1
425605 99425605 1001 86380 86390 1
425665 99425665 1001 86380 86390 1
425520 99425520 1001 86380 86390 1
425788 99425788 1001 86380 86390 1
426840 99426840 1001 86380 86390 1
427115 99427115 1001 86380 86390 1
426816 99426816 1001 86380 86390 1
426412 99426412 1001 86380 86390 1
426660 99426660 1001 86380 86390 1
426573 99426573 1001 86380 86390 1
426247 99426247 1001 86380 86390 1
425986 99425986 1001 86380 86390 1
426168 99426168 1001 86380 86390 1
426106 99426106 1001 86380 86390 1
425952 99425952 1001 86380 86390 1
427487 99427487 1001 86380 86390 1
427420 99427420 1001 86380 86390 1
428675 99428675 1001 86380 86390 1
428057 99428057 1001 86380 86390 1
428039 99428039 1001 86380 86390 1
428050 99428050 1001 86380 86390 1
428244 99428244 1001 86380 86390 1
427967 99427967 1001 86380 86390 1
427554 99427554 1001 86380 86390 1
427654 99427654 1001 86380 86390 1
429067 99429067 1001 86380 86390 1
428968 99428968 1001 86380 86390 1
428878 99428878 1001 86380 86390 1
428792 99428792 1001 86380 86390 1
429169 99429169 1001 86380 86390 1
429989 99429989 1001 86380 86390 1
430044 99430044 1001 86380 86390 1
430239 99430239 1001 86380 86390 1
429805 99429805 1001 86380 86390 1
429296 99429296 1001 86380 86390 1
429248 99429248 1001 86380 86390 1
429298 99429298 1001 86380 86390 1
429180 99429180 1001 86380 86390 1
429181 99429181 1001 86380 86390 1
429183 99429183 1001 86380 86390 1
429336 99429336 1001 86380 86390 1
429514 99429514 1001 86380 86390 1
429387 99429387 1001 86380 86390 1
430387 99430387 1001 86380 86390 1
430453 99430453 1001 86380 86390 1
431673 99431673 1001 86380 86390 1
431612 99431612 1001 86380 86390 1
431362 99431362 1001 86380 86390 1
431572 99431572 1001 86380 86390 1
430849 99430849 1001 86380 86390 1
430923 99430923 1001 86380 86390 1
430864 99430864 1001 86380 86390 1
432321 99432321 1001 86380 86390 1
432151 99432151 1001 86380 86390 1
433521 99433521 1001 86380 86390 1
433642 99433642 1001 86380 86390 1
433326 99433326 1001 86380 86390 1
433606 99433606 1001 86380 86390 1
433241 99433241 1001 86380 86390 1
433139 99433139 1001 86380 86390 1
432953 99432953 1001 86380 86390 1
432977 99432977 1001 86380 86390 1
433124 99433124 1001 86380 86390 1
433266 99433266 1001 86380 86390 1
432699 99432699 1001 86380 86390 1
432527 99432527 1001 86380 86390 1
432547 99432547 1001 86380 86390 1
433998 99433998 1001 86380 86390 1
433767 99433767 1001 86380 86390 1
435046 99435046 1001 86380 86390 1
435310 99435310 1001 86380 86390 1
434754 99434754 1001 86380 86390 1
434918 99434918 1001 86380 86390 1
434789 99434789 1001 86380 86390 1
434690 99434690 1001 86380 86390 1
434939 99434939 1001 86380 86390 1
434526 99434526 1001 86380 86390 1
435622 99435622 1001 86380 86390 1
435763 99435763 1001 86380 86390 1
435713 99435713 1001 86380 86390 1
435454 99435454 1001 86380 86390 1
436866 99436866 1001 86380 86390 1
436850 99436850 1001 86380 86390 1
437043 99437043 1001 86380 86390 1
436752 99436752 1001 86380 86390 1
436594 99436594 1001 86380 86390 1
436711 99436711 1001 86380 86390 1
436357 99436357 1001 86380 86390 1
436581 99436581 1001 86380 86390 1
436364 99436364 1001 86380 86390 1
436137 99436137 1001 86380 86390 1
435993 99435993 1001 86380 86390 1
436112 99436112 1001 86380 86390 1
436304 99436304 1001 86380 86390 1
435945 99435945 1001 86380 86390 1
436233 99436233 1001 86380 86390 1
437215 99437215 1001 86380 86390 1
300046 99300046 1001 86380 86390 1
300368 99300368 1001 86380 86390 1
300499 99300499 1001 86380 86390 1
300357 99300357 1001 86380 86390 1
300411 99300411 1001 86380 86390 1
300400 99300400 1001 86380 86390 1
300414 99300414 1001 86380 86390 1
300520 99300520 1001 86380 86390 1
300226 99300226 1001 86380 86390 1
300151 99300151 1001 86380 86390 1
300280 99300280 1001 86380 86390 1
300283 99300283 1001 86380 86390 1
300260 99300260 1001 86380 86390 1
301400 99301400 1001 86380 86390 1
301381 99301381 1001 86380 86390 1
301485 99301485 1001 86380 86390 1
301422 99301422 1001 86380 86390 1
301463 99301463 1001 86380 86390 1
301263 99301263 1001 86380 86390 1
300950 99300950 1001 86380 86390 1
300939 99300939 1001 86380 86390 1
302305 99302305 1001 86380 86390 1
302323 99302323 1001 86380 86390 1
302225 99302225 1001 86380 86390 1
302072 99302072 1001 86380 86390 1
301987 99301987 1001 86380 86390 1
301907 99301907 1001 86380 86390 1
302546 99302546 1001 86380 86390 1
302537 99302537 1001 86380 86390 1
302450 99302450 1001 86380 86390 1
303017 99303017 1001 86380 86390 1
303023 99303023 1001 86380 86390 1
302993 99302993 1001 86380 86390 1
302844 99302844 1001 86380 86390 1
302947 99302947 1001 86380 86390 1
302600 99302600 1001 86380 86390 1
302589 99302589 1001 86380 86390 1
302687 99302687 1001 86380 86390 1
302765 99302765 1001 86380 86390 1
302715 99302715 1001 86380 86390 1
303375 99303375 1001 86380 86390 1
303353 99303353 1001 86380 86390 1
303302 99303302 1001 86380 86390 1
303214 99303214 1001 86380 86390 1
303988 99303988 1001 86380 86390 1
303937 99303937 1001 86380 86390 1
303875 99303875 1001 86380 86390 1
303740 99303740 1001 86380 86390 1
303651 99303651 1001 86380 86390 1
303809 99303809 1001 86380 86390 1
303706 99303706 1001 86380 86390 1
303658 99303658 1001 86380 86390 1
303440 99303440 1001 86380 86390 1
303532 99303532 1001 86380 86390 1
303458 99303458 1001 86380 86390 1
303617 99303617 1001 86380 86390 1
303423 99303423 1001 86380 86390 1
303592 99303592 1001 86380 86390 1
304160 99304160 1001 86380 86390 1
304073 99304073 1001 86380 86390 1
304140 99304140 1001 86380 86390 1
304141 99304141 1001 86380 86390 1
304790 99304790 1001 86380 86390 1
304485 99304485 1001 86380 86390 1
304511 99304511 1001 86380 86390 1
304561 99304561 1001 86380 86390 1
304407 99304407 1001 86380 86390 1
304318 99304318 1001 86380 86390 1
304358 99304358 1001 86380 86390 1
304402 99304402 1001 86380 86390 1
304300 99304300 1001 86380 86390 1
304999 99304999 1001 86380 86390 1
304871 99304871 1001 86380 86390 1
305037 99305037 1001 86380 86390 1
305493 99305493 1001 86380 86390 1
305532 99305532 1001 86380 86390 1
305533 99305533 1001 86380 86390 1
305656 99305656 1001 86380 86390 1
305521 99305521 1001 86380 86390 1
305560 99305560 1001 86380 86390 1
305510 99305510 1001 86380 86390 1
305501 99305501 1001 86380 86390 1
305351 99305351 1001 86380 86390 1
305263 99305263 1001 86380 86390 1
305163 99305163 1001 86380 86390 1
305152 99305152 1001 86380 86390 1
500089 99500089 1001 86380 86390 1
500106 99500106 1001 86380 86390 1
305687 99305687 1001 86380 86390 1
500113 99500113 1001 86380 86390 1
500664 99500664 1001 86380 86390 1
500618 99500618 1001 86380 86390 1
500670 99500670 1001 86380 86390 1
500585 99500585 1001 86380 86390 1
500588 99500588 1001 86380 86390 1
500485 99500485 1001 86380 86390 1
500563 99500563 1001 86380 86390 1
500465 99500465 1001 86380 86390 1
500302 99500302 1001 86380 86390 1
500212 99500212 1001 86380 86390 1
500382 99500382 1001 86380 86390 1
500947 99500947 1001 86380 86390 1
501552 99501552 1001 86380 86390 1
501464 99501464 1001 86380 86390 1
501477 99501477 1001 86380 86390 1
501624 99501624 1001 86380 86390 1
501494 99501494 1001 86380 86390 1
501373 99501373 1001 86380 86390 1
501131 99501131 1001 86380 86390 1
501043 99501043 1001 86380 86390 1
501083 99501083 1001 86380 86390 1
501664 99501664 1001 86380 86390 1
501768 99501768 1001 86380 86390 1
501717 99501717 1001 86380 86390 1
502429 99502429 1001 86380 86390 1
502430 99502430 1001 86380 86390 1
502418 99502418 1001 86380 86390 1
502420 99502420 1001 86380 86390 1
502357 99502357 1001 86380 86390 1
502345 99502345 1001 86380 86390 1
502397 99502397 1001 86380 86390 1
502187 99502187 1001 86380 86390 1
502259 99502259 1001 86380 86390 1
501874 99501874 1001 86380 86390 1
501955 99501955 1001 86380 86390 1
501905 99501905 1001 86380 86390 1
501869 99501869 1001 86380 86390 1
501896 99501896 1001 86380 86390 1
502543 99502543 1001 86380 86390 1
502262 99502262 1001 86380 86390 1
502586 99502586 1001 86380 86390 1
503192 99503192 1001 86380 86390 1
503159 99503159 1001 86380 86390 1
503108 99503108 1001 86380 86390 1
503147 99503147 1001 86380 86390 1
502975 99502975 1001 86380 86390 1
503033 99503033 1001 86380 86390 1
502854 99502854 1001 86380 86390 1
502829 99502829 1001 86380 86390 1
502846 99502846 1001 86380 86390 1
502783 99502783 1001 86380 86390 1
503371 99503371 1001 86380 86390 1
504100 99504100 1001 86380 86390 1
503734 99503734 1001 86380 86390 1
503817 99503817 1001 86380 86390 1
503805 99503805 1001 86380 86390 1
503601 99503601 1001 86380 86390 1
503674 99503674 1001 86380 86390 1
504150 99504150 1001 86380 86390 1
504165 99504165 1001 86380 86390 1
504283 99504283 1001 86380 86390 1
504830 99504830 1001 86380 86390 1
504820 99504820 1001 86380 86390 1
504847 99504847 1001 86380 86390 1
504860 99504860 1001 86380 86390 1
504573 99504573 1001 86380 86390 1
504568 99504568 1001 86380 86390 1
504417 99504417 1001 86380 86390 1
504521 99504521 1001 86380 86390 1
504470 99504470 1001 86380 86390 1
504483 99504483 1001 86380 86390 1
504472 99504472 1001 86380 86390 1
504396 99504396 1001 86380 86390 1
504409 99504409 1001 86380 86390 1
504435 99504435 1001 86380 86390 1
504384 99504384 1001 86380 86390 1
504387 99504387 1001 86380 86390 1
504439 99504439 1001 86380 86390 1
505079 99505079 1001 86380 86390 1
505017 99505017 1001 86380 86390 1
505617 99505617 1001 86380 86390 1
505682 99505682 1001 86380 86390 1
505619 99505619 1001 86380 86390 1
505744 99505744 1001 86380 86390 1
505761 99505761 1001 86380 86390 1
505372 99505372 1001 86380 86390 1
505427 99505427 1001 86380 86390 1
505363 99505363 1001 86380 86390 1
505558 99505558 1001 86380 86390 1
505180 99505180 1001 86380 86390 1
505287 99505287 1001 86380 86390 1
505290 99505290 1001 86380 86390 1
505930 99505930 1001 86380 86390 1
505881 99505881 1001 86380 86390 1
505971 99505971 1001 86380 86390 1
506393 99506393 1001 86380 86390 1
506472 99506472 1001 86380 86390 1
506592 99506592 1001 86380 86390 1
506353 99506353 1001 86380 86390 1
506283 99506283 1001 86380 86390 1
506310 99506310 1001 86380 86390 1
506117 99506117 1001 86380 86390 1
506700 99506700 1001 86380 86390 1
506678 99506678 1001 86380 86390 1
506601 99506601 1001 86380 86390 1
507344 99507344 1001 86380 86390 1
507167 99507167 1001 86380 86390 1
507030 99507030 1001 86380 86390 1
507148 99507148 1001 86380 86390 1
507214 99507214 1001 86380 86390 1
506937 99506937 1001 86380 86390 1
506847 99506847 1001 86380 86390 1
507433 99507433 1001 86380 86390 1
507468 99507468 1001 86380 86390 1
507509 99507509 1001 86380 86390 1
508175 99508175 1001 86380 86390 1
508099 99508099 1001 86380 86390 1
508104 99508104 1001 86380 86390 1
508080 99508080 1001 86380 86390 1
507901 99507901 1001 86380 86390 1
508023 99508023 1001 86380 86390 1
507713 99507713 1001 86380 86390 1
508347 99508347 1001 86380 86390 1
508963 99508963 1001 86380 86390 1
509053 99509053 1001 86380 86390 1
508905 99508905 1001 86380 86390 1
509064 99509064 1001 86380 86390 1
508620 99508620 1001 86380 86390 1
509221 99509221 1001 86380 86390 1
509106 99509106 1001 86380 86390 1
509210 99509210 1001 86380 86390 1
509237 99509237 1001 86380 86390 1
509761 99509761 1001 86380 86390 1
509814 99509814 1001 86380 86390 1
509716 99509716 1001 86380 86390 1
509846 99509846 1001 86380 86390 1
509770 99509770 1001 86380 86390 1
509899 99509899 1001 86380 86390 1
509669 99509669 1001 86380 86390 1
509545 99509545 1001 86380 86390 1
509493 99509493 1001 86380 86390 1
509509 99509509 1001 86380 86390 1
509331 99509331 1001 86380 86390 1
510035 99510035 1001 86380 86390 1
510050 99510050 1001 86380 86390 1
510063 99510063 1001 86380 86390 1
510104 99510104 1001 86380 86390 1
510525 99510525 1001 86380 86390 1
510592 99510592 1001 86380 86390 1
510706 99510706 1001 86380 86390 1
510390 99510390 1001 86380 86390 1
510134 99510134 1001 86380 86390 1
510888 99510888 1001 86380 86390 1
510878 99510878 1001 86380 86390 1
511552 99511552 1001 86380 86390 1
511467 99511467 1001 86380 86390 1
511455 99511455 1001 86380 86390 1
511406 99511406 1001 86380 86390 1
511487 99511487 1001 86380 86390 1
511168 99511168 1001 86380 86390 1
511338 99511338 1001 86380 86390 1
511238 99511238 1001 86380 86390 1
511264 99511264 1001 86380 86390 1
511241 99511241 1001 86380 86390 1
511024 99511024 1001 86380 86390 1
511082 99511082 1001 86380 86390 1
511070 99511070 1001 86380 86390 1
511071 99511071 1001 86380 86390 1
511567 99511567 1001 86380 86390 1
511599 99511599 1001 86380 86390 1
511689 99511689 1001 86380 86390 1
512332 99512332 1001 86380 86390 1
512357 99512357 1001 86380 86390 1
512302 99512302 1001 86380 86390 1
512109 99512109 1001 86380 86390 1
512166 99512166 1001 86380 86390 1
512080 99512080 1001 86380 86390 1
511927 99511927 1001 86380 86390 1
511771 99511771 1001 86380 86390 1
511787 99511787 1001 86380 86390 1
511872 99511872 1001 86380 86390 1
512545 99512545 1001 86380 86390 1
512470 99512470 1001 86380 86390 1
512447 99512447 1001 86380 86390 1
513204 99513204 1001 86380 86390 1
513200 99513200 1001 86380 86390 1
512805 99512805 1001 86380 86390 1
512939 99512939 1001 86380 86390 1
512662 99512662 1001 86380 86390 1
512740 99512740 1001 86380 86390 1
512704 99512704 1001 86380 86390 1
512687 99512687 1001 86380 86390 1
512739 99512739 1001 86380 86390 1
513231 99513231 1001 86380 86390 1
513299 99513299 1001 86380 86390 1
513251 99513251 1001 86380 86390 1
513266 99513266 1001 86380 86390 1
513370 99513370 1001 86380 86390 1
514031 99514031 1001 86380 86390 1
513880 99513880 1001 86380 86390 1
513985 99513985 1001 86380 86390 1
513787 99513787 1001 86380 86390 1
513646 99513646 1001 86380 86390 1
513678 99513678 1001 86380 86390 1
513629 99513629 1001 86380 86390 1
513585 99513585 1001 86380 86390 1
513430 99513430 1001 86380 86390 1
513587 99513587 1001 86380 86390 1
513499 99513499 1001 86380 86390 1
513551 99513551 1001 86380 86390 1
514068 99514068 1001 86380 86390 1
514198 99514198 1001 86380 86390 1
514057 99514057 1001 86380 86390 1
514165 99514165 1001 86380 86390 1
514230 99514230 1001 86380 86390 1
514234 99514234 1001 86380 86390 1
514794 99514794 1001 86380 86390 1
514807 99514807 1001 86380 86390 1
514788 99514788 1001 86380 86390 1
514589 99514589 1001 86380 86390 1
514465 99514465 1001 86380 86390 1
514560 99514560 1001 86380 86390 1
514243 99514243 1001 86380 86390 1
514256 99514256 1001 86380 86390 1
514335 99514335 1001 86380 86390 1
514351 99514351 1001 86380 86390 1
515015 99515015 1001 86380 86390 1
514966 99514966 1001 86380 86390 1
515651 99515651 1001 86380 86390 1
515665 99515665 1001 86380 86390 1
515632 99515632 1001 86380 86390 1
515299 99515299 1001 86380 86390 1
515338 99515338 1001 86380 86390 1
515418 99515418 1001 86380 86390 1
515461 99515461 1001 86380 86390 1
515280 99515280 1001 86380 86390 1
515371 99515371 1001 86380 86390 1
515412 99515412 1001 86380 86390 1
515270 99515270 1001 86380 86390 1
515210 99515210 1001 86380 86390 1
515229 99515229 1001 86380 86390 1
515165 99515165 1001 86380 86390 1
515777 99515777 1001 86380 86390 1
515766 99515766 1001 86380 86390 1
516334 99516334 1001 86380 86390 1
516466 99516466 1001 86380 86390 1
516149 99516149 1001 86380 86390 1
516304 99516304 1001 86380 86390 1
516235 99516235 1001 86380 86390 1
516199 99516199 1001 86380 86390 1
516264 99516264 1001 86380 86390 1
516239 99516239 1001 86380 86390 1
516019 99516019 1001 86380 86390 1
516062 99516062 1001 86380 86390 1
516612 99516612 1001 86380 86390 1
516513 99516513 1001 86380 86390 1
517030 99517030 1001 86380 86390 1
517025 99517025 1001 86380 86390 1
517361 99517361 1001 86380 86390 1
517511 99517511 1001 86380 86390 1
518100 99518100 1001 86380 86390 1
517998 99517998 1001 86380 86390 1
518038 99518038 1001 86380 86390 1
518042 99518042 1001 86380 86390 1
518030 99518030 1001 86380 86390 1
517855 99517855 1001 86380 86390 1
517743 99517743 1001 86380 86390 1
517551 99517551 1001 86380 86390 1
518241 99518241 1001 86380 86390 1
518245 99518245 1001 86380 86390 1
518247 99518247 1001 86380 86390 1
518273 99518273 1001 86380 86390 1
518979 99518979 1001 86380 86390 1
518642 99518642 1001 86380 86390 1
518657 99518657 1001 86380 86390 1
518593 99518593 1001 86380 86390 1
518702 99518702 1001 86380 86390 1
518498 99518498 1001 86380 86390 1
518384 99518384 1001 86380 86390 1
518528 99518528 1001 86380 86390 1
518413 99518413 1001 86380 86390 1
518545 99518545 1001 86380 86390 1
519038 99519038 1001 86380 86390 1
519167 99519167 1001 86380 86390 1
519042 99519042 1001 86380 86390 1
519133 99519133 1001 86380 86390 1
519057 99519057 1001 86380 86390 1
519166 99519166 1001 86380 86390 1
519634 99519634 1001 86380 86390 1
519788 99519788 1001 86380 86390 1
519630 99519630 1001 86380 86390 1
519746 99519746 1001 86380 86390 1
519416 99519416 1001 86380 86390 1
519586 99519586 1001 86380 86390 1
519556 99519556 1001 86380 86390 1
519221 99519221 1001 86380 86390 1
519312 99519312 1001 86380 86390 1
519227 99519227 1001 86380 86390 1
519292 99519292 1001 86380 86390 1
519877 99519877 1001 86380 86390 1
519866 99519866 1001 86380 86390 1
519884 99519884 1001 86380 86390 1
520469 99520469 1001 86380 86390 1
520248 99520248 1001 86380 86390 1
520329 99520329 1001 86380 86390 1
520151 99520151 1001 86380 86390 1
520204 99520204 1001 86380 86390 1
520180 99520180 1001 86380 86390 1
520065 99520065 1001 86380 86390 1
520121 99520121 1001 86380 86390 1
520735 99520735 1001 86380 86390 1
520774 99520774 1001 86380 86390 1
520775 99520775 1001 86380 86390 1
520685 99520685 1001 86380 86390 1
520776 99520776 1001 86380 86390 1
520803 99520803 1001 86380 86390 1
521332 99521332 1001 86380 86390 1
521458 99521458 1001 86380 86390 1
521085 99521085 1001 86380 86390 1
521166 99521166 1001 86380 86390 1
520872 99520872 1001 86380 86390 1
520939 99520939 1001 86380 86390 1
521030 99521030 1001 86380 86390 1
520966 99520966 1001 86380 86390 1
520985 99520985 1001 86380 86390 1
521570 99521570 1001 86380 86390 1
521629 99521629 1001 86380 86390 1
522216 99522216 1001 86380 86390 1
522152 99522152 1001 86380 86390 1
522258 99522258 1001 86380 86390 1
522231 99522231 1001 86380 86390 1
522259 99522259 1001 86380 86390 1
522223 99522223 1001 86380 86390 1
522236 99522236 1001 86380 86390 1
522227 99522227 1001 86380 86390 1
522039 99522039 1001 86380 86390 1
522014 99522014 1001 86380 86390 1
521953 99521953 1001 86380 86390 1
521676 99521676 1001 86380 86390 1
522357 99522357 1001 86380 86390 1
522314 99522314 1001 86380 86390 1
522921 99522921 1001 86380 86390 1
523001 99523001 1001 86380 86390 1
523080 99523080 1001 86380 86390 1
522764 99522764 1001 86380 86390 1
522793 99522793 1001 86380 86390 1
522627 99522627 1001 86380 86390 1
522685 99522685 1001 86380 86390 1
522532 99522532 1001 86380 86390 1
523126 99523126 1001 86380 86390 1
523777 99523777 1001 86380 86390 1
523907 99523907 1001 86380 86390 1
523889 99523889 1001 86380 86390 1
523688 99523688 1001 86380 86390 1
523651 99523651 1001 86380 86390 1
523626 99523626 1001 86380 86390 1
523554 99523554 1001 86380 86390 1
523479 99523479 1001 86380 86390 1
523520 99523520 1001 86380 86390 1
523444 99523444 1001 86380 86390 1
523382 99523382 1001 86380 86390 1
523385 99523385 1001 86380 86390 1
524062 99524062 1001 86380 86390 1
524011 99524011 1001 86380 86390 1
524103 99524103 1001 86380 86390 1
524106 99524106 1001 86380 86390 1
524145 99524145 1001 86380 86390 1
524590 99524590 1001 86380 86390 1
524619 99524619 1001 86380 86390 1
524675 99524675 1001 86380 86390 1
524441 99524441 1001 86380 86390 1
524484 99524484 1001 86380 86390 1
524965 99524965 1001 86380 86390 1
524862 99524862 1001 86380 86390 1
524801 99524801 1001 86380 86390 1
525526 99525526 1001 86380 86390 1
525541 99525541 1001 86380 86390 1
525319 99525319 1001 86380 86390 1
525281 99525281 1001 86380 86390 1
525387 99525387 1001 86380 86390 1
525164 99525164 1001 86380 86390 1
525788 99525788 1001 86380 86390 1
525776 99525776 1001 86380 86390 1
525774 99525774 1001 86380 86390 1
526167 99526167 1001 86380 86390 1
526133 99526133 1001 86380 86390 1
526212 99526212 1001 86380 86390 1
525935 99525935 1001 86380 86390 1
526542 99526542 1001 86380 86390 1
526612 99526612 1001 86380 86390 1
526444 99526444 1001 86380 86390 1
527191 99527191 1001 86380 86390 1
526917 99526917 1001 86380 86390 1
526881 99526881 1001 86380 86390 1
527041 99527041 1001 86380 86390 1
526647 99526647 1001 86380 86390 1
526727 99526727 1001 86380 86390 1
526770 99526770 1001 86380 86390 1
527364 99527364 1001 86380 86390 1
527357 99527357 1001 86380 86390 1
527396 99527396 1001 86380 86390 1
527439 99527439 1001 86380 86390 1
528030 99528030 1001 86380 86390 1
527903 99527903 1001 86380 86390 1
527982 99527982 1001 86380 86390 1
527907 99527907 1001 86380 86390 1
527863 99527863 1001 86380 86390 1
527762 99527762 1001 86380 86390 1
527456 99527456 1001 86380 86390 1
528163 99528163 1001 86380 86390 1
528119 99528119 1001 86380 86390 1
528762 99528762 1001 86380 86390 1
528543 99528543 1001 86380 86390 1
528585 99528585 1001 86380 86390 1
528462 99528462 1001 86380 86390 1
528308 99528308 1001 86380 86390 1
528454 99528454 1001 86380 86390 1
528301 99528301 1001 86380 86390 1
529054 99529054 1001 86380 86390 1
528954 99528954 1001 86380 86390 1
528923 99528923 1001 86380 86390 1
528975 99528975 1001 86380 86390 1
529666 99529666 1001 86380 86390 1
529603 99529603 1001 86380 86390 1
529702 99529702 1001 86380 86390 1
529594 99529594 1001 86380 86390 1
529355 99529355 1001 86380 86390 1
529343 99529343 1001 86380 86390 1
529422 99529422 1001 86380 86390 1
529169 99529169 1001 86380 86390 1
529117 99529117 1001 86380 86390 1
529261 99529261 1001 86380 86390 1
529789 99529789 1001 86380 86390 1
529829 99529829 1001 86380 86390 1
529899 99529899 1001 86380 86390 1
530455 99530455 1001 86380 86390 1
530444 99530444 1001 86380 86390 1
530411 99530411 1001 86380 86390 1
530322 99530322 1001 86380 86390 1
530337 99530337 1001 86380 86390 1
530146 99530146 1001 86380 86390 1
530204 99530204 1001 86380 86390 1
530103 99530103 1001 86380 86390 1
530016 99530016 1001 86380 86390 1
530055 99530055 1001 86380 86390 1
529940 99529940 1001 86380 86390 1
530602 99530602 1001 86380 86390 1
530972 99530972 1001 86380 86390 1
531169 99531169 1001 86380 86390 1
531027 99531027 1001 86380 86390 1
531092 99531092 1001 86380 86390 1
531157 99531157 1001 86380 86390 1
530764 99530764 1001 86380 86390 1
530778 99530778 1001 86380 86390 1
530963 99530963 1001 86380 86390 1
531574 99531574 1001 86380 86390 1
531583 99531583 1001 86380 86390 1
532186 99532186 1001 86380 86390 1
532097 99532097 1001 86380 86390 1
531806 99531806 1001 86380 86390 1
531797 99531797 1001 86380 86390 1
531812 99531812 1001 86380 86390 1
531957 99531957 1001 86380 86390 1
531815 99531815 1001 86380 86390 1
531730 99531730 1001 86380 86390 1
531658 99531658 1001 86380 86390 1
531753 99531753 1001 86380 86390 1
532288 99532288 1001 86380 86390 1
532290 99532290 1001 86380 86390 1
532227 99532227 1001 86380 86390 1
532920 99532920 1001 86380 86390 1
532856 99532856 1001 86380 86390 1
532870 99532870 1001 86380 86390 1
532952 99532952 1001 86380 86390 1
532837 99532837 1001 86380 86390 1
532877 99532877 1001 86380 86390 1
532739 99532739 1001 86380 86390 1
532665 99532665 1001 86380 86390 1
532491 99532491 1001 86380 86390 1
532455 99532455 1001 86380 86390 1
532559 99532559 1001 86380 86390 1
532592 99532592 1001 86380 86390 1
533152 99533152 1001 86380 86390 1
533128 99533128 1001 86380 86390 1
533105 99533105 1001 86380 86390 1
533731 99533731 1001 86380 86390 1
533791 99533791 1001 86380 86390 1
533701 99533701 1001 86380 86390 1
533819 99533819 1001 86380 86390 1
533556 99533556 1001 86380 86390 1
533507 99533507 1001 86380 86390 1
533306 99533306 1001 86380 86390 1
533244 99533244 1001 86380 86390 1
533440 99533440 1001 86380 86390 1
533376 99533376 1001 86380 86390 1
533274 99533274 1001 86380 86390 1
533948 99533948 1001 86380 86390 1
534052 99534052 1001 86380 86390 1
533982 99533982 1001 86380 86390 1
534022 99534022 1001 86380 86390 1
534035 99534035 1001 86380 86390 1
533932 99533932 1001 86380 86390 1
534010 99534010 1001 86380 86390 1
534587 99534587 1001 86380 86390 1
534498 99534498 1001 86380 86390 1
534318 99534318 1001 86380 86390 1
534281 99534281 1001 86380 86390 1
534194 99534194 1001 86380 86390 1
534221 99534221 1001 86380 86390 1
534112 99534112 1001 86380 86390 1
534152 99534152 1001 86380 86390 1
534824 99534824 1001 86380 86390 1
534710 99534710 1001 86380 86390 1
535318 99535318 1001 86380 86390 1
535313 99535313 1001 86380 86390 1
535505 99535505 1001 86380 86390 1
535139 99535139 1001 86380 86390 1
535191 99535191 1001 86380 86390 1
535072 99535072 1001 86380 86390 1
535023 99535023 1001 86380 86390 1
535640 99535640 1001 86380 86390 1
535545 99535545 1001 86380 86390 1
536183 99536183 1001 86380 86390 1
536245 99536245 1001 86380 86390 1
536045 99536045 1001 86380 86390 1
536023 99536023 1001 86380 86390 1
535972 99535972 1001 86380 86390 1
536039 99536039 1001 86380 86390 1
535758 99535758 1001 86380 86390 1
535816 99535816 1001 86380 86390 1
535778 99535778 1001 86380 86390 1
536482 99536482 1001 86380 86390 1
536446 99536446 1001 86380 86390 1
537053 99537053 1001 86380 86390 1
536882 99536882 1001 86380 86390 1
536700 99536700 1001 86380 86390 1
536740 99536740 1001 86380 86390 1
536731 99536731 1001 86380 86390 1
536630 99536630 1001 86380 86390 1
537290 99537290 1001 86380 86390 1
537713 99537713 1001 86380 86390 1
537596 99537596 1001 86380 86390 1
537584 99537584 1001 86380 86390 1
537613 99537613 1001 86380 86390 1
537433 99537433 1001 86380 86390 1
537555 99537555 1001 86380 86390 1
537493 99537493 1001 86380 86390 1
537443 99537443 1001 86380 86390 1
537380 99537380 1001 86380 86390 1
538054 99538054 1001 86380 86390 1
538033 99538033 1001 86380 86390 1
538072 99538072 1001 86380 86390 1
538092 99538092 1001 86380 86390 1
538105 99538105 1001 86380 86390 1
538149 99538149 1001 86380 86390 1
538786 99538786 1001 86380 86390 1
538704 99538704 1001 86380 86390 1
538757 99538757 1001 86380 86390 1
538800 99538800 1001 86380 86390 1
538802 99538802 1001 86380 86390 1
538482 99538482 1001 86380 86390 1
538406 99538406 1001 86380 86390 1
538492 99538492 1001 86380 86390 1
538274 99538274 1001 86380 86390 1
538197 99538197 1001 86380 86390 1
538367 99538367 1001 86380 86390 1
538394 99538394 1001 86380 86390 1
538242 99538242 1001 86380 86390 1
538284 99538284 1001 86380 86390 1
538905 99538905 1001 86380 86390 1
538873 99538873 1001 86380 86390 1
539349 99539349 1001 86380 86390 1
539377 99539377 1001 86380 86390 1
539248 99539248 1001 86380 86390 1
539089 99539089 1001 86380 86390 1
539064 99539064 1001 86380 86390 1
539206 99539206 1001 86380 86390 1
539029 99539029 1001 86380 86390 1
539212 99539212 1001 86380 86390 1
539692 99539692 1001 86380 86390 1
539685 99539685 1001 86380 86390 1
539725 99539725 1001 86380 86390 1
539738 99539738 1001 86380 86390 1
540429 99540429 1001 86380 86390 1
540374 99540374 1001 86380 86390 1
540068 99540068 1001 86380 86390 1
540157 99540157 1001 86380 86390 1
540196 99540196 1001 86380 86390 1
540054 99540054 1001 86380 86390 1
540043 99540043 1001 86380 86390 1
539901 99539901 1001 86380 86390 1
539929 99539929 1001 86380 86390 1
540020 99540020 1001 86380 86390 1
539905 99539905 1001 86380 86390 1
539855 99539855 1001 86380 86390 1
540051 99540051 1001 86380 86390 1
540596 99540596 1001 86380 86390 1
540624 99540624 1001 86380 86390 1
540528 99540528 1001 86380 86390 1
541154 99541154 1001 86380 86390 1
541106 99541106 1001 86380 86390 1
541225 99541225 1001 86380 86390 1
540904 99540904 1001 86380 86390 1
540825 99540825 1001 86380 86390 1
540710 99540710 1001 86380 86390 1
541425 99541425 1001 86380 86390 1
541308 99541308 1001 86380 86390 1
541367 99541367 1001 86380 86390 1
542018 99542018 1001 86380 86390 1
541993 99541993 1001 86380 86390 1
542003 99542003 1001 86380 86390 1
541879 99541879 1001 86380 86390 1
541842 99541842 1001 86380 86390 1
541719 99541719 1001 86380 86390 1
541566 99541566 1001 86380 86390 1
541579 99541579 1001 86380 86390 1
541664 99541664 1001 86380 86390 1
542211 99542211 1001 86380 86390 1
542147 99542147 1001 86380 86390 1
542765 99542765 1001 86380 86390 1
542817 99542817 1001 86380 86390 1
542923 99542923 1001 86380 86390 1
542823 99542823 1001 86380 86390 1
542776 99542776 1001 86380 86390 1
542481 99542481 1001 86380 86390 1
542430 99542430 1001 86380 86390 1
542340 99542340 1001 86380 86390 1
542449 99542449 1001 86380 86390 1
542465 99542465 1001 86380 86390 1
542414 99542414 1001 86380 86390 1
542968 99542968 1001 86380 86390 1
543137 99543137 1001 86380 86390 1
543060 99543060 1001 86380 86390 1
543104 99543104 1001 86380 86390 1
543670 99543670 1001 86380 86390 1
543632 99543632 1001 86380 86390 1
543744 99543744 1001 86380 86390 1
543595 99543595 1001 86380 86390 1
543755 99543755 1001 86380 86390 1
543558 99543558 1001 86380 86390 1
543507 99543507 1001 86380 86390 1
543473 99543473 1001 86380 86390 1
543512 99543512 1001 86380 86390 1
543232 99543232 1001 86380 86390 1
543197 99543197 1001 86380 86390 1
543211 99543211 1001 86380 86390 1
543938 99543938 1001 86380 86390 1
543977 99543977 1001 86380 86390 1
543897 99543897 1001 86380 86390 1
544226 99544226 1001 86380 86390 1
544370 99544370 1001 86380 86390 1
544016 99544016 1001 86380 86390 1
544140 99544140 1001 86380 86390 1
544102 99544102 1001 86380 86390 1
544718 99544718 1001 86380 86390 1
544601 99544601 1001 86380 86390 1
400349 99400349 1001 86380 86390 1
400511 99400511 1001 86380 86390 1
400523 99400523 1001 86380 86390 1
400438 99400438 1001 86380 86390 1
400522 99400522 1001 86380 86390 1
400510 99400510 1001 86380 86390 1
400717 99400717 1001 86380 86390 1
400675 99400675 1001 86380 86390 1
400722 99400722 1001 86380 86390 1
401139 99401139 1001 86380 86390 1
401140 99401140 1001 86380 86390 1
401185 99401185 1001 86380 86390 1
401222 99401222 1001 86380 86390 1
401503 99401503 1001 86380 86390 1
401814 99401814 1001 86380 86390 1
402011 99402011 1001 86380 86390 1
402475 99402475 1001 86380 86390 1
402509 99402509 1001 86380 86390 1
402597 99402597 1001 86380 86390 1
403082 99403082 1001 86380 86390 1
403093 99403093 1001 86380 86390 1
403415 99403415 1001 86380 86390 1
403455 99403455 1001 86380 86390 1
403595 99403595 1001 86380 86390 1
403601 99403601 1001 86380 86390 1
403782 99403782 1001 86380 86390 1
403996 99403996 1001 86380 86390 1
404104 99404104 1001 86380 86390 1
404224 99404224 1001 86380 86390 1
404334 99404334 1001 86380 86390 1
404153 99404153 1001 86380 86390 1
404523 99404523 1001 86380 86390 1
404558 99404558 1001 86380 86390 1
404632 99404632 1001 86380 86390 1
404902 99404902 1001 86380 86390 1
405086 99405086 1001 86380 86390 1
405397 99405397 1001 86380 86390 1
405452 99405452 1001 86380 86390 1
405654 99405654 1001 86380 86390 1
405676 99405676 1001 86380 86390 1
405863 99405863 1001 86380 86390 1
405824 99405824 1001 86380 86390 1
405789 99405789 1001 86380 86390 1
405951 99405951 1001 86380 86390 1
405901 99405901 1001 86380 86390 1
406163 99406163 1001 86380 86390 1
406148 99406148 1001 86380 86390 1
406272 99406272 1001 86380 86390 1
406510 99406510 1001 86380 86390 1
406520 99406520 1001 86380 86390 1
406729 99406729 1001 86380 86390 1
406754 99406754 1001 86380 86390 1
406896 99406896 1001 86380 86390 1
406909 99406909 1001 86380 86390 1
406942 99406942 1001 86380 86390 1
406989 99406989 1001 86380 86390 1
407382 99407382 1001 86380 86390 1
407577 99407577 1001 86380 86390 1
407704 99407704 1001 86380 86390 1
407772 99407772 1001 86380 86390 1
407848 99407848 1001 86380 86390 1
408269 99408269 1001 86380 86390 1
408249 99408249 1001 86380 86390 1
408351 99408351 1001 86380 86390 1
408425 99408425 1001 86380 86390 1
408601 99408601 1001 86380 86390 1
408589 99408589 1001 86380 86390 1
408672 99408672 1001 86380 86390 1
408726 99408726 1001 86380 86390 1
408772 99408772 1001 86380 86390 1
409052 99409052 1001 86380 86390 1
409240 99409240 1001 86380 86390 1
409268 99409268 1001 86380 86390 1
409313 99409313 1001 86380 86390 1
409473 99409473 1001 86380 86390 1
409738 99409738 1001 86380 86390 1
409909 99409909 1001 86380 86390 1
410108 99410108 1001 86380 86390 1
410228 99410228 1001 86380 86390 1
410416 99410416 1001 86380 86390 1
410493 99410493 1001 86380 86390 1
410595 99410595 1001 86380 86390 1
410638 99410638 1001 86380 86390 1
410726 99410726 1001 86380 86390 1
410671 99410671 1001 86380 86390 1
410632 99410632 1001 86380 86390 1
410784 99410784 1001 86380 86390 1
410855 99410855 1001 86380 86390 1
411094 99411094 1001 86380 86390 1
411059 99411059 1001 86380 86390 1
411064 99411064 1001 86380 86390 1
411119 99411119 1001 86380 86390 1
411565 99411565 1001 86380 86390 1
411779 99411779 1001 86380 86390 1
411860 99411860 1001 86380 86390 1
412168 99412168 1001 86380 86390 1
412102 99412102 1001 86380 86390 1
412330 99412330 1001 86380 86390 1
413646 99413646 1001 86380 86390 1
413527 99413527 1001 86380 86390 1
413485 99413485 1001 86380 86390 1
413327 99413327 1001 86380 86390 1
412946 99412946 1001 86380 86390 1
412997 99412997 1001 86380 86390 1
412509 99412509 1001 86380 86390 1
412557 99412557 1001 86380 86390 1
412871 99412871 1001 86380 86390 1
412786 99412786 1001 86380 86390 1
412570 99412570 1001 86380 86390 1
412543 99412543 1001 86380 86390 1
413960 99413960 1001 86380 86390 1
414007 99414007 1001 86380 86390 1
415033 99415033 1001 86380 86390 1
415155 99415155 1001 86380 86390 1
415019 99415019 1001 86380 86390 1
415071 99415071 1001 86380 86390 1
414897 99414897 1001 86380 86390 1
414744 99414744 1001 86380 86390 1
414826 99414826 1001 86380 86390 1
414809 99414809 1001 86380 86390 1
414633 99414633 1001 86380 86390 1
414138 99414138 1001 86380 86390 1
414296 99414296 1001 86380 86390 1
414365 99414365 1001 86380 86390 1
414333 99414333 1001 86380 86390 1
415422 99415422 1001 86380 86390 1
415497 99415497 1001 86380 86390 1
415595 99415595 1001 86380 86390 1
416636 99416636 1001 86380 86390 1
416609 99416609 1001 86380 86390 1
416753 99416753 1001 86380 86390 1
416499 99416499 1001 86380 86390 1
416445 99416445 1001 86380 86390 1
416202 99416202 1001 86380 86390 1
415988 99415988 1001 86380 86390 1
415888 99415888 1001 86380 86390 1
415921 99415921 1001 86380 86390 1
417333 99417333 1001 86380 86390 1
417094 99417094 1001 86380 86390 1
416138 99416138 1001 86380 86390 1
417384 99417384 1001 86380 86390 1
418517 99418517 1001 86380 86390 1
418707 99418707 1001 86380 86390 1
418432 99418432 1001 86380 86390 1
418054 99418054 1001 86380 86390 1
417889 99417889 1001 86380 86390 1
419094 99419094 1001 86380 86390 1
420445 99420445 1001 86380 86390 1
420101 99420101 1001 86380 86390 1
420164 99420164 1001 86380 86390 1
420166 99420166 1001 86380 86390 1
420303 99420303 1001 86380 86390 1
419803 99419803 1001 86380 86390 1
419678 99419678 1001 86380 86390 1
419962 99419962 1001 86380 86390 1
419937 99419937 1001 86380 86390 1
419472 99419472 1001 86380 86390 1
419311 99419311 1001 86380 86390 1
419512 99419512 1001 86380 86390 1
420468 99420468 1001 86380 86390 1
420654 99420654 1001 86380 86390 1
420730 99420730 1001 86380 86390 1
420608 99420608 1001 86380 86390 1
420690 99420690 1001 86380 86390 1
421810 99421810 1001 86380 86390 1
421476 99421476 1001 86380 86390 1
421613 99421613 1001 86380 86390 1
421439 99421439 1001 86380 86390 1
421322 99421322 1001 86380 86390 1
421333 99421333 1001 86380 86390 1
420987 99420987 1001 86380 86390 1
421243 99421243 1001 86380 86390 1
420854 99420854 1001 86380 86390 1
422330 99422330 1001 86380 86390 1
422527 99422527 1001 86380 86390 1
422386 99422386 1001 86380 86390 1
422270 99422270 1001 86380 86390 1
422526 99422526 1001 86380 86390 1
423567 99423567 1001 86380 86390 1
423398 99423398 1001 86380 86390 1
423432 99423432 1001 86380 86390 1
423458 99423458 1001 86380 86390 1
423215 99423215 1001 86380 86390 1
423306 99423306 1001 86380 86390 1
423115 99423115 1001 86380 86390 1
423103 99423103 1001 86380 86390 1
423123 99423123 1001 86380 86390 1
423148 99423148 1001 86380 86390 1
422838 99422838 1001 86380 86390 1
422788 99422788 1001 86380 86390 1
424017 99424017 1001 86380 86390 1
423873 99423873 1001 86380 86390 1
424133 99424133 1001 86380 86390 1
423754 99423754 1001 86380 86390 1
425184 99425184 1001 86380 86390 1
424665 99424665 1001 86380 86390 1
424605 99424605 1001 86380 86390 1
424799 99424799 1001 86380 86390 1
424523 99424523 1001 86380 86390 1
424588 99424588 1001 86380 86390 1
425695 99425695 1001 86380 86390 1
425404 99425404 1001 86380 86390 1
427085 99427085 1001 86380 86390 1
426890 99426890 1001 86380 86390 1
426162 99426162 1001 86380 86390 1
427346 99427346 1001 86380 86390 1
427146 99427146 1001 86380 86390 1
427277 99427277 1001 86380 86390 1
427252 99427252 1001 86380 86390 1
427473 99427473 1001 86380 86390 1
427475 99427475 1001 86380 86390 1
427160 99427160 1001 86380 86390 1
427312 99427312 1001 86380 86390 1
427388 99427388 1001 86380 86390 1
428509 99428509 1001 86380 86390 1
428510 99428510 1001 86380 86390 1
428359 99428359 1001 86380 86390 1
428390 99428390 1001 86380 86390 1
428191 99428191 1001 86380 86390 1
428325 99428325 1001 86380 86390 1
428221 99428221 1001 86380 86390 1
428118 99428118 1001 86380 86390 1
427653 99427653 1001 86380 86390 1
427824 99427824 1001 86380 86390 1
427534 99427534 1001 86380 86390 1
427603 99427603 1001 86380 86390 1
427739 99427739 1001 86380 86390 1
428982 99428982 1001 86380 86390 1
428866 99428866 1001 86380 86390 1
430268 99430268 1001 86380 86390 1
430079 99430079 1001 86380 86390 1
430258 99430258 1001 86380 86390 1
430284 99430284 1001 86380 86390 1
429782 99429782 1001 86380 86390 1
429840 99429840 1001 86380 86390 1
429293 99429293 1001 86380 86390 1
429328 99429328 1001 86380 86390 1
430796 99430796 1001 86380 86390 1
430689 99430689 1001 86380 86390 1
430496 99430496 1001 86380 86390 1
432054 99432054 1001 86380 86390 1
431863 99431863 1001 86380 86390 1
431803 99431803 1001 86380 86390 1
431945 99431945 1001 86380 86390 1
432034 99432034 1001 86380 86390 1
431626 99431626 1001 86380 86390 1
431593 99431593 1001 86380 86390 1
431577 99431577 1001 86380 86390 1
431471 99431471 1001 86380 86390 1
431644 99431644 1001 86380 86390 1
431146 99431146 1001 86380 86390 1
430875 99430875 1001 86380 86390 1
431220 99431220 1001 86380 86390 1
431255 99431255 1001 86380 86390 1
431196 99431196 1001 86380 86390 1
432161 99432161 1001 86380 86390 1
433587 99433587 1001 86380 86390 1
433684 99433684 1001 86380 86390 1
433354 99433354 1001 86380 86390 1
433707 99433707 1001 86380 86390 1
433336 99433336 1001 86380 86390 1
433720 99433720 1001 86380 86390 1
432931 99432931 1001 86380 86390 1
433002 99433002 1001 86380 86390 1
433300 99433300 1001 86380 86390 1
433087 99433087 1001 86380 86390 1
432981 99432981 1001 86380 86390 1
433134 99433134 1001 86380 86390 1
432798 99432798 1001 86380 86390 1
432854 99432854 1001 86380 86390 1
432592 99432592 1001 86380 86390 1
434137 99434137 1001 86380 86390 1
434024 99434024 1001 86380 86390 1
434057 99434057 1001 86380 86390 1
434108 99434108 1001 86380 86390 1
434132 99434132 1001 86380 86390 1
435216 99435216 1001 86380 86390 1
435372 99435372 1001 86380 86390 1
435114 99435114 1001 86380 86390 1
435333 99435333 1001 86380 86390 1
434766 99434766 1001 86380 86390 1
434673 99434673 1001 86380 86390 1
434835 99434835 1001 86380 86390 1
434563 99434563 1001 86380 86390 1
434196 99434196 1001 86380 86390 1
435802 99435802 1001 86380 86390 1
435450 99435450 1001 86380 86390 1
435566 99435566 1001 86380 86390 1
435478 99435478 1001 86380 86390 1
436980 99436980 1001 86380 86390 1
436788 99436788 1001 86380 86390 1
436705 99436705 1001 86380 86390 1
436343 99436343 1001 86380 86390 1
436671 99436671 1001 86380 86390 1
436693 99436693 1001 86380 86390 1
436715 99436715 1001 86380 86390 1
436510 99436510 1001 86380 86390 1
436466 99436466 1001 86380 86390 1
435938 99435938 1001 86380 86390 1
435996 99435996 1001 86380 86390 1
435919 99435919 1001 86380 86390 1
437248 99437248 1001 86380 86390 1
300726 99300726 1001 86380 86390 1
300654 99300654 1001 86380 86390 1
300712 99300712 1001 86380 86390 1
300531 99300531 1001 86380 86390 1
300355 99300355 1001 86380 86390 1
300451 99300451 1001 86380 86390 1
300291 99300291 1001 86380 86390 1
300190 99300190 1001 86380 86390 1
300171 99300171 1001 86380 86390 1
300780 99300780 1001 86380 86390 1
300885 99300885 1001 86380 86390 1
300746 99300746 1001 86380 86390 1
300747 99300747 1001 86380 86390 1
301480 99301480 1001 86380 86390 1
301527 99301527 1001 86380 86390 1
301393 99301393 1001 86380 86390 1
301497 99301497 1001 86380 86390 1
301369 99301369 1001 86380 86390 1
301410 99301410 1001 86380 86390 1
301501 99301501 1001 86380 86390 1
301246 99301246 1001 86380 86390 1
301237 99301237 1001 86380 86390 1
301342 99301342 1001 86380 86390 1
301240 99301240 1001 86380 86390 1
300960 99300960 1001 86380 86390 1
300947 99300947 1001 86380 86390 1
300967 99300967 1001 86380 86390 1
301049 99301049 1001 86380 86390 1
301746 99301746 1001 86380 86390 1
301572 99301572 1001 86380 86390 1
302241 99302241 1001 86380 86390 1
302254 99302254 1001 86380 86390 1
302293 99302293 1001 86380 86390 1
302294 99302294 1001 86380 86390 1
302303 99302303 1001 86380 86390 1
302142 99302142 1001 86380 86390 1
302019 99302019 1001 86380 86390 1
301813 99301813 1001 86380 86390 1
301955 99301955 1001 86380 86390 1
302585 99302585 1001 86380 86390 1
302563 99302563 1001 86380 86390 1
302460 99302460 1001 86380 86390 1
302516 99302516 1001 86380 86390 1
303133 99303133 1001 86380 86390 1
303071 99303071 1001 86380 86390 1
303165 99303165 1001 86380 86390 1
303153 99303153 1001 86380 86390 1
302820 99302820 1001 86380 86390 1
302797 99302797 1001 86380 86390 1
302954 99302954 1001 86380 86390 1
302969 99302969 1001 86380 86390 1
302973 99302973 1001 86380 86390 1
302896 99302896 1001 86380 86390 1
302769 99302769 1001 86380 86390 1
302588 99302588 1001 86380 86390 1
302627 99302627 1001 86380 86390 1
302744 99302744 1001 86380 86390 1
302642 99302642 1001 86380 86390 1
303299 99303299 1001 86380 86390 1
303287 99303287 1001 86380 86390 1
303391 99303391 1001 86380 86390 1
303316 99303316 1001 86380 86390 1
303997 99303997 1001 86380 86390 1
303996 99303996 1001 86380 86390 1
303986 99303986 1001 86380 86390 1
303964 99303964 1001 86380 86390 1
304031 99304031 1001 86380 86390 1
303815 99303815 1001 86380 86390 1
303660 99303660 1001 86380 86390 1
303705 99303705 1001 86380 86390 1
303744 99303744 1001 86380 86390 1
303746 99303746 1001 86380 86390 1
303748 99303748 1001 86380 86390 1
304034 99304034 1001 86380 86390 1
304092 99304092 1001 86380 86390 1
304157 99304157 1001 86380 86390 1
304771 99304771 1001 86380 86390 1
304683 99304683 1001 86380 86390 1
304672 99304672 1001 86380 86390 1
304676 99304676 1001 86380 86390 1
304496 99304496 1001 86380 86390 1
304388 99304388 1001 86380 86390 1
304403 99304403 1001 86380 86390 1
304934 99304934 1001 86380 86390 1
304987 99304987 1001 86380 86390 1
304953 99304953 1001 86380 86390 1
304868 99304868 1001 86380 86390 1
305063 99305063 1001 86380 86390 1
305564 99305564 1001 86380 86390 1
305681 99305681 1001 86380 86390 1
305350 99305350 1001 86380 86390 1
305468 99305468 1001 86380 86390 1
305318 99305318 1001 86380 86390 1
305464 99305464 1001 86380 86390 1
305142 99305142 1001 86380 86390 1
305106 99305106 1001 86380 86390 1
305125 99305125 1001 86380 86390 1
305217 99305217 1001 86380 86390 1
500753 99500753 1001 86380 86390 1
500629 99500629 1001 86380 86390 1
500774 99500774 1001 86380 86390 1
500481 99500481 1001 86380 86390 1
500559 99500559 1001 86380 86390 1
500478 99500478 1001 86380 86390 1
500274 99500274 1001 86380 86390 1
500340 99500340 1001 86380 86390 1
500210 99500210 1001 86380 86390 1
500276 99500276 1001 86380 86390 1
500282 99500282 1001 86380 86390 1
500837 99500837 1001 86380 86390 1
501010 99501010 1001 86380 86390 1
500857 99500857 1001 86380 86390 1
500831 99500831 1001 86380 86390 1
501514 99501514 1001 86380 86390 1
501612 99501612 1001 86380 86390 1
501262 99501262 1001 86380 86390 1
501180 99501180 1001 86380 86390 1
501144 99501144 1001 86380 86390 1
501702 99501702 1001 86380 86390 1
501835 99501835 1001 86380 86390 1
501669 99501669 1001 86380 86390 1
501800 99501800 1001 86380 86390 1
501841 99501841 1001 86380 86390 1
501661 99501661 1001 86380 86390 1
501662 99501662 1001 86380 86390 1
502329 99502329 1001 86380 86390 1
502382 99502382 1001 86380 86390 1
502408 99502408 1001 86380 86390 1
502385 99502385 1001 86380 86390 1
502455 99502455 1001 86380 86390 1
502080 99502080 1001 86380 86390 1
502248 99502248 1001 86380 86390 1
502160 99502160 1001 86380 86390 1
502227 99502227 1001 86380 86390 1
502127 99502127 1001 86380 86390 1
502217 99502217 1001 86380 86390 1
502232 99502232 1001 86380 86390 1
501957 99501957 1001 86380 86390 1
501893 99501893 1001 86380 86390 1
502606 99502606 1001 86380 86390 1
502617 99502617 1001 86380 86390 1
502514 99502514 1001 86380 86390 1
503140 99503140 1001 86380 86390 1
503194 99503194 1001 86380 86390 1
503275 99503275 1001 86380 86390 1
503280 99503280 1001 86380 86390 1
502944 99502944 1001 86380 86390 1
502983 99502983 1001 86380 86390 1
502750 99502750 1001 86380 86390 1
502843 99502843 1001 86380 86390 1
502821 99502821 1001 86380 86390 1
502679 99502679 1001 86380 86390 1
502693 99502693 1001 86380 86390 1
503358 99503358 1001 86380 86390 1
503428 99503428 1001 86380 86390 1
503982 99503982 1001 86380 86390 1
504063 99504063 1001 86380 86390 1
503887 99503887 1001 86380 86390 1
503785 99503785 1001 86380 86390 1
503869 99503869 1001 86380 86390 1
503884 99503884 1001 86380 86390 1
503899 99503899 1001 86380 86390 1
503717 99503717 1001 86380 86390 1
503579 99503579 1001 86380 86390 1
503683 99503683 1001 86380 86390 1
503703 99503703 1001 86380 86390 1
503613 99503613 1001 86380 86390 1
504284 99504284 1001 86380 86390 1
504130 99504130 1001 86380 86390 1
504136 99504136 1001 86380 86390 1
504282 99504282 1001 86380 86390 1
504817 99504817 1001 86380 86390 1
504769 99504769 1001 86380 86390 1
504797 99504797 1001 86380 86390 1
504591 99504591 1001 86380 86390 1
504712 99504712 1001 86380 86390 1
504380 99504380 1001 86380 86390 1
505036 99505036 1001 86380 86390 1
504958 99504958 1001 86380 86390 1
504947 99504947 1001 86380 86390 1
505108 99505108 1001 86380 86390 1
505603 99505603 1001 86380 86390 1
505683 99505683 1001 86380 86390 1
505375 99505375 1001 86380 86390 1
505480 99505480 1001 86380 86390 1
505257 99505257 1001 86380 86390 1
505222 99505222 1001 86380 86390 1
505199 99505199 1001 86380 86390 1
505225 99505225 1001 86380 86390 1
505329 99505329 1001 86380 86390 1
505847 99505847 1001 86380 86390 1
505873 99505873 1001 86380 86390 1
505850 99505850 1001 86380 86390 1
505928 99505928 1001 86380 86390 1
505892 99505892 1001 86380 86390 1
505841 99505841 1001 86380 86390 1
506572 99506572 1001 86380 86390 1
506436 99506436 1001 86380 86390 1
506490 99506490 1001 86380 86390 1
506504 99506504 1001 86380 86390 1
506251 99506251 1001 86380 86390 1
506294 99506294 1001 86380 86390 1
506230 99506230 1001 86380 86390 1
506204 99506204 1001 86380 86390 1
506349 99506349 1001 86380 86390 1
506172 99506172 1001 86380 86390 1
506111 99506111 1001 86380 86390 1
506164 99506164 1001 86380 86390 1
506676 99506676 1001 86380 86390 1
506706 99506706 1001 86380 86390 1
507406 99507406 1001 86380 86390 1
507354 99507354 1001 86380 86390 1
507169 99507169 1001 86380 86390 1
506893 99506893 1001 86380 86390 1
506883 99506883 1001 86380 86390 1
507001 99507001 1001 86380 86390 1
506875 99506875 1001 86380 86390 1
506954 99506954 1001 86380 86390 1
507564 99507564 1001 86380 86390 1
507527 99507527 1001 86380 86390 1
507463 99507463 1001 86380 86390 1
508073 99508073 1001 86380 86390 1
508118 99508118 1001 86380 86390 1
507928 99507928 1001 86380 86390 1
507850 99507850 1001 86380 86390 1
507997 99507997 1001 86380 86390 1
507657 99507657 1001 86380 86390 1
507725 99507725 1001 86380 86390 1
507677 99507677 1001 86380 86390 1
508298 99508298 1001 86380 86390 1
508404 99508404 1001 86380 86390 1
508314 99508314 1001 86380 86390 1
508315 99508315 1001 86380 86390 1
508754 99508754 1001 86380 86390 1
508758 99508758 1001 86380 86390 1
508508 99508508 1001 86380 86390 1
508469 99508469 1001 86380 86390 1
508562 99508562 1001 86380 86390 1
508511 99508511 1001 86380 86390 1
508634 99508634 1001 86380 86390 1
509090 99509090 1001 86380 86390 1
509247 99509247 1001 86380 86390 1
509119 99509119 1001 86380 86390 1
509211 99509211 1001 86380 86390 1
509786 99509786 1001 86380 86390 1
509839 99509839 1001 86380 86390 1
509762 99509762 1001 86380 86390 1
509831 99509831 1001 86380 86390 1
509796 99509796 1001 86380 86390 1
509707 99509707 1001 86380 86390 1
509633 99509633 1001 86380 86390 1
509500 99509500 1001 86380 86390 1
509368 99509368 1001 86380 86390 1
510039 99510039 1001 86380 86390 1
510500 99510500 1001 86380 86390 1
510478 99510478 1001 86380 86390 1
510351 99510351 1001 86380 86390 1
510180 99510180 1001 86380 86390 1
510193 99510193 1001 86380 86390 1
510257 99510257 1001 86380 86390 1
510828 99510828 1001 86380 86390 1
510803 99510803 1001 86380 86390 1
510797 99510797 1001 86380 86390 1
510825 99510825 1001 86380 86390 1
511502 99511502 1001 86380 86390 1
511400 99511400 1001 86380 86390 1
511510 99511510 1001 86380 86390 1
511206 99511206 1001 86380 86390 1
511221 99511221 1001 86380 86390 1
511307 99511307 1001 86380 86390 1
511040 99511040 1001 86380 86390 1
510967 99510967 1001 86380 86390 1
511681 99511681 1001 86380 86390 1
512264 99512264 1001 86380 86390 1
512253 99512253 1001 86380 86390 1
512308 99512308 1001 86380 86390 1
512297 99512297 1001 86380 86390 1
512220 99512220 1001 86380 86390 1
512371 99512371 1001 86380 86390 1
512096 99512096 1001 86380 86390 1
512154 99512154 1001 86380 86390 1
512167 99512167 1001 86380 86390 1
512160 99512160 1001 86380 86390 1
511812 99511812 1001 86380 86390 1
511838 99511838 1001 86380 86390 1
511943 99511943 1001 86380 86390 1
511894 99511894 1001 86380 86390 1
511792 99511792 1001 86380 86390 1
511859 99511859 1001 86380 86390 1
511965 99511965 1001 86380 86390 1
512551 99512551 1001 86380 86390 1
512531 99512531 1001 86380 86390 1
513105 99513105 1001 86380 86390 1
513167 99513167 1001 86380 86390 1
512983 99512983 1001 86380 86390 1
512693 99512693 1001 86380 86390 1
512721 99512721 1001 86380 86390 1
513254 99513254 1001 86380 86390 1
513372 99513372 1001 86380 86390 1
513285 99513285 1001 86380 86390 1
513304 99513304 1001 86380 86390 1
513869 99513869 1001 86380 86390 1
513628 99513628 1001 86380 86390 1
513491 99513491 1001 86380 86390 1
513584 99513584 1001 86380 86390 1
513494 99513494 1001 86380 86390 1
513444 99513444 1001 86380 86390 1
513521 99513521 1001 86380 86390 1
514176 99514176 1001 86380 86390 1
514099 99514099 1001 86380 86390 1
514193 99514193 1001 86380 86390 1
514783 99514783 1001 86380 86390 1
514655 99514655 1001 86380 86390 1
514786 99514786 1001 86380 86390 1
514749 99514749 1001 86380 86390 1
514740 99514740 1001 86380 86390 1
514484 99514484 1001 86380 86390 1
514580 99514580 1001 86380 86390 1
514619 99514619 1001 86380 86390 1
514321 99514321 1001 86380 86390 1
514347 99514347 1001 86380 86390 1
514377 99514377 1001 86380 86390 1
514378 99514378 1001 86380 86390 1
514960 99514960 1001 86380 86390 1
514976 99514976 1001 86380 86390 1
514956 99514956 1001 86380 86390 1
515569 99515569 1001 86380 86390 1
515571 99515571 1001 86380 86390 1
515546 99515546 1001 86380 86390 1
515573 99515573 1001 86380 86390 1
515670 99515670 1001 86380 86390 1
515606 99515606 1001 86380 86390 1
515082 99515082 1001 86380 86390 1
515775 99515775 1001 86380 86390 1
515840 99515840 1001 86380 86390 1
515753 99515753 1001 86380 86390 1
515719 99515719 1001 86380 86390 1
515861 99515861 1001 86380 86390 1
516476 99516476 1001 86380 86390 1
516451 99516451 1001 86380 86390 1
516313 99516313 1001 86380 86390 1
516341 99516341 1001 86380 86390 1
516123 99516123 1001 86380 86390 1
516215 99516215 1001 86380 86390 1
515902 99515902 1001 86380 86390 1
516060 99516060 1001 86380 86390 1
515948 99515948 1001 86380 86390 1
516082 99516082 1001 86380 86390 1
515914 99515914 1001 86380 86390 1
517133 99517133 1001 86380 86390 1
517330 99517330 1001 86380 86390 1
516839 99516839 1001 86380 86390 1
516893 99516893 1001 86380 86390 1
516830 99516830 1001 86380 86390 1
517388 99517388 1001 86380 86390 1
517535 99517535 1001 86380 86390 1
517421 99517421 1001 86380 86390 1
518159 99518159 1001 86380 86390 1
517981 99517981 1001 86380 86390 1
517791 99517791 1001 86380 86390 1
517805 99517805 1001 86380 86390 1
517878 99517878 1001 86380 86390 1
517632 99517632 1001 86380 86390 1
517726 99517726 1001 86380 86390 1
517650 99517650 1001 86380 86390 1
517600 99517600 1001 86380 86390 1
517578 99517578 1001 86380 86390 1
518253 99518253 1001 86380 86390 1
518270 99518270 1001 86380 86390 1
518924 99518924 1001 86380 86390 1
518950 99518950 1001 86380 86390 1
518828 99518828 1001 86380 86390 1
518806 99518806 1001 86380 86390 1
518770 99518770 1001 86380 86390 1
518654 99518654 1001 86380 86390 1
518634 99518634 1001 86380 86390 1
518625 99518625 1001 86380 86390 1
518523 99518523 1001 86380 86390 1
518438 99518438 1001 86380 86390 1
519076 99519076 1001 86380 86390 1
518999 99518999 1001 86380 86390 1
519116 99519116 1001 86380 86390 1
519182 99519182 1001 86380 86390 1
519046 99519046 1001 86380 86390 1
519010 99519010 1001 86380 86390 1
519784 99519784 1001 86380 86390 1
519794 99519794 1001 86380 86390 1
519758 99519758 1001 86380 86390 1
519558 99519558 1001 86380 86390 1
519483 99519483 1001 86380 86390 1
519554 99519554 1001 86380 86390 1
519503 99519503 1001 86380 86390 1
519581 99519581 1001 86380 86390 1
519245 99519245 1001 86380 86390 1
519195 99519195 1001 86380 86390 1
519382 99519382 1001 86380 86390 1
519346 99519346 1001 86380 86390 1
519348 99519348 1001 86380 86390 1
519828 99519828 1001 86380 86390 1
520482 99520482 1001 86380 86390 1
520295 99520295 1001 86380 86390 1
520257 99520257 1001 86380 86390 1
520100 99520100 1001 86380 86390 1
520152 99520152 1001 86380 86390 1
520064 99520064 1001 86380 86390 1
520144 99520144 1001 86380 86390 1
520042 99520042 1001 86380 86390 1
520773 99520773 1001 86380 86390 1
520763 99520763 1001 86380 86390 1
520789 99520789 1001 86380 86390 1
520841 99520841 1001 86380 86390 1
521343 99521343 1001 86380 86390 1
521262 99521262 1001 86380 86390 1
521055 99521055 1001 86380 86390 1
521163 99521163 1001 86380 86390 1
521242 99521242 1001 86380 86390 1
521061 99521061 1001 86380 86390 1
521231 99521231 1001 86380 86390 1
521154 99521154 1001 86380 86390 1
520952 99520952 1001 86380 86390 1
521046 99521046 1001 86380 86390 1
520932 99520932 1001 86380 86390 1
521038 99521038 1001 86380 86390 1
521620 99521620 1001 86380 86390 1
521622 99521622 1001 86380 86390 1
521559 99521559 1001 86380 86390 1
522291 99522291 1001 86380 86390 1
522260 99522260 1001 86380 86390 1
522218 99522218 1001 86380 86390 1
522173 99522173 1001 86380 86390 1
522161 99522161 1001 86380 86390 1
522252 99522252 1001 86380 86390 1
521983 99521983 1001 86380 86390 1
521881 99521881 1001 86380 86390 1
521950 99521950 1001 86380 86390 1
521990 99521990 1001 86380 86390 1
521982 99521982 1001 86380 86390 1
521751 99521751 1001 86380 86390 1
521832 99521832 1001 86380 86390 1
521846 99521846 1001 86380 86390 1
522449 99522449 1001 86380 86390 1
522482 99522482 1001 86380 86390 1
523100 99523100 1001 86380 86390 1
523052 99523052 1001 86380 86390 1
522757 99522757 1001 86380 86390 1
522596 99522596 1001 86380 86390 1
522609 99522609 1001 86380 86390 1
522663 99522663 1001 86380 86390 1
522534 99522534 1001 86380 86390 1
522691 99522691 1001 86380 86390 1
523209 99523209 1001 86380 86390 1
523289 99523289 1001 86380 86390 1
523831 99523831 1001 86380 86390 1
523890 99523890 1001 86380 86390 1
523655 99523655 1001 86380 86390 1
523656 99523656 1001 86380 86390 1
523376 99523376 1001 86380 86390 1
523386 99523386 1001 86380 86390 1
524099 99524099 1001 86380 86390 1
524755 99524755 1001 86380 86390 1
524758 99524758 1001 86380 86390 1
524640 99524640 1001 86380 86390 1
524383 99524383 1001 86380 86390 1
524384 99524384 1001 86380 86390 1
524376 99524376 1001 86380 86390 1
524420 99524420 1001 86380 86390 1
524331 99524331 1001 86380 86390 1
524324 99524324 1001 86380 86390 1
524249 99524249 1001 86380 86390 1
524265 99524265 1001 86380 86390 1
524253 99524253 1001 86380 86390 1
524790 99524790 1001 86380 86390 1
524934 99524934 1001 86380 86390 1
524961 99524961 1001 86380 86390 1
525560 99525560 1001 86380 86390 1
525513 99525513 1001 86380 86390 1
525465 99525465 1001 86380 86390 1
525340 99525340 1001 86380 86390 1
525366 99525366 1001 86380 86390 1
525315 99525315 1001 86380 86390 1
525080 99525080 1001 86380 86390 1
525106 99525106 1001 86380 86390 1
525042 99525042 1001 86380 86390 1
525127 99525127 1001 86380 86390 1
525050 99525050 1001 86380 86390 1
525157 99525157 1001 86380 86390 1
525725 99525725 1001 86380 86390 1
525713 99525713 1001 86380 86390 1
525734 99525734 1001 86380 86390 1
526366 99526366 1001 86380 86390 1
526317 99526317 1001 86380 86390 1
526103 99526103 1001 86380 86390 1
526202 99526202 1001 86380 86390 1
525977 99525977 1001 86380 86390 1
525931 99525931 1001 86380 86390 1
526511 99526511 1001 86380 86390 1
526553 99526553 1001 86380 86390 1
527173 99527173 1001 86380 86390 1
527202 99527202 1001 86380 86390 1
527091 99527091 1001 86380 86390 1
526864 99526864 1001 86380 86390 1
526868 99526868 1001 86380 86390 1
526656 99526656 1001 86380 86390 1
526708 99526708 1001 86380 86390 1
526777 99526777 1001 86380 86390 1
526753 99526753 1001 86380 86390 1
526832 99526832 1001 86380 86390 1
526639 99526639 1001 86380 86390 1
526744 99526744 1001 86380 86390 1
527380 99527380 1001 86380 86390 1
527408 99527408 1001 86380 86390 1
527322 99527322 1001 86380 86390 1
527452 99527452 1001 86380 86390 1
527453 99527453 1001 86380 86390 1
527948 99527948 1001 86380 86390 1
527980 99527980 1001 86380 86390 1
527969 99527969 1001 86380 86390 1
527957 99527957 1001 86380 86390 1
527741 99527741 1001 86380 86390 1
527800 99527800 1001 86380 86390 1
527522 99527522 1001 86380 86390 1
527602 99527602 1001 86380 86390 1
527606 99527606 1001 86380 86390 1
528135 99528135 1001 86380 86390 1
528201 99528201 1001 86380 86390 1
528773 99528773 1001 86380 86390 1
528710 99528710 1001 86380 86390 1
528867 99528867 1001 86380 86390 1
528698 99528698 1001 86380 86390 1
528803 99528803 1001 86380 86390 1
528715 99528715 1001 86380 86390 1
528704 99528704 1001 86380 86390 1
528821 99528821 1001 86380 86390 1
528534 99528534 1001 86380 86390 1
528654 99528654 1001 86380 86390 1
528427 99528427 1001 86380 86390 1
528453 99528453 1001 86380 86390 1
528363 99528363 1001 86380 86390 1
528377 99528377 1001 86380 86390 1
528286 99528286 1001 86380 86390 1
528300 99528300 1001 86380 86390 1
528379 99528379 1001 86380 86390 1
528472 99528472 1001 86380 86390 1
528343 99528343 1001 86380 86390 1
528963 99528963 1001 86380 86390 1
529068 99529068 1001 86380 86390 1
528918 99528918 1001 86380 86390 1
529035 99529035 1001 86380 86390 1
529100 99529100 1001 86380 86390 1
529062 99529062 1001 86380 86390 1
529589 99529589 1001 86380 86390 1
529580 99529580 1001 86380 86390 1
529632 99529632 1001 86380 86390 1
529424 99529424 1001 86380 86390 1
529361 99529361 1001 86380 86390 1
529415 99529415 1001 86380 86390 1
529428 99529428 1001 86380 86390 1
529327 99529327 1001 86380 86390 1
529187 99529187 1001 86380 86390 1
529215 99529215 1001 86380 86390 1
529194 99529194 1001 86380 86390 1
529858 99529858 1001 86380 86390 1
529784 99529784 1001 86380 86390 1
529888 99529888 1001 86380 86390 1
530364 99530364 1001 86380 86390 1
530471 99530471 1001 86380 86390 1
530436 99530436 1001 86380 86390 1
530547 99530547 1001 86380 86390 1
530213 99530213 1001 86380 86390 1
530254 99530254 1001 86380 86390 1
529999 99529999 1001 86380 86390 1
530758 99530758 1001 86380 86390 1
530656 99530656 1001 86380 86390 1
530702 99530702 1001 86380 86390 1
530639 99530639 1001 86380 86390 1
530561 99530561 1001 86380 86390 1
531241 99531241 1001 86380 86390 1
531256 99531256 1001 86380 86390 1
531282 99531282 1001 86380 86390 1
531364 99531364 1001 86380 86390 1
531378 99531378 1001 86380 86390 1
531143 99531143 1001 86380 86390 1
531014 99531014 1001 86380 86390 1
531095 99531095 1001 86380 86390 1
530790 99530790 1001 86380 86390 1
530922 99530922 1001 86380 86390 1
530783 99530783 1001 86380 86390 1
531394 99531394 1001 86380 86390 1
531512 99531512 1001 86380 86390 1
531557 99531557 1001 86380 86390 1
532105 99532105 1001 86380 86390 1
532085 99532085 1001 86380 86390 1
532150 99532150 1001 86380 86390 1
532197 99532197 1001 86380 86390 1
531978 99531978 1001 86380 86390 1
531627 99531627 1001 86380 86390 1
531740 99531740 1001 86380 86390 1
532347 99532347 1001 86380 86390 1
532299 99532299 1001 86380 86390 1
532248 99532248 1001 86380 86390 1
532393 99532393 1001 86380 86390 1
532882 99532882 1001 86380 86390 1
533006 99533006 1001 86380 86390 1
532725 99532725 1001 86380 86390 1
532770 99532770 1001 86380 86390 1
532668 99532668 1001 86380 86390 1
532707 99532707 1001 86380 86390 1
532810 99532810 1001 86380 86390 1
532437 99532437 1001 86380 86390 1
532427 99532427 1001 86380 86390 1
532519 99532519 1001 86380 86390 1
532507 99532507 1001 86380 86390 1
532521 99532521 1001 86380 86390 1
532496 99532496 1001 86380 86390 1
532614 99532614 1001 86380 86390 1
533163 99533163 1001 86380 86390 1
533177 99533177 1001 86380 86390 1
533193 99533193 1001 86380 86390 1
533691 99533691 1001 86380 86390 1
533823 99533823 1001 86380 86390 1
533785 99533785 1001 86380 86390 1
533593 99533593 1001 86380 86390 1
533559 99533559 1001 86380 86390 1
533320 99533320 1001 86380 86390 1
533346 99533346 1001 86380 86390 1
533242 99533242 1001 86380 86390 1
533884 99533884 1001 86380 86390 1
534557 99534557 1001 86380 86390 1
534611 99534611 1001 86380 86390 1
534402 99534402 1001 86380 86390 1
534458 99534458 1001 86380 86390 1
534321 99534321 1001 86380 86390 1
534425 99534425 1001 86380 86390 1
534219 99534219 1001 86380 86390 1
534121 99534121 1001 86380 86390 1
534096 99534096 1001 86380 86390 1
534187 99534187 1001 86380 86390 1
534085 99534085 1001 86380 86390 1
534880 99534880 1001 86380 86390 1
534725 99534725 1001 86380 86390 1
535481 99535481 1001 86380 86390 1
535439 99535439 1001 86380 86390 1
535402 99535402 1001 86380 86390 1
535329 99535329 1001 86380 86390 1
535112 99535112 1001 86380 86390 1
534922 99534922 1001 86380 86390 1
535611 99535611 1001 86380 86390 1
535644 99535644 1001 86380 86390 1
535712 99535712 1001 86380 86390 1
535519 99535519 1001 86380 86390 1
536302 99536302 1001 86380 86390 1
536310 99536310 1001 86380 86390 1
536291 99536291 1001 86380 86390 1
536230 99536230 1001 86380 86390 1
535946 99535946 1001 86380 86390 1
535744 99535744 1001 86380 86390 1
535784 99535784 1001 86380 86390 1
535788 99535788 1001 86380 86390 1
535804 99535804 1001 86380 86390 1
536349 99536349 1001 86380 86390 1
536363 99536363 1001 86380 86390 1
536520 99536520 1001 86380 86390 1
536393 99536393 1001 86380 86390 1
536977 99536977 1001 86380 86390 1
537081 99537081 1001 86380 86390 1
536949 99536949 1001 86380 86390 1
536788 99536788 1001 86380 86390 1
536543 99536543 1001 86380 86390 1
536554 99536554 1001 86380 86390 1
537331 99537331 1001 86380 86390 1
537358 99537358 1001 86380 86390 1
537268 99537268 1001 86380 86390 1
537191 99537191 1001 86380 86390 1
537235 99537235 1001 86380 86390 1
537899 99537899 1001 86380 86390 1
537801 99537801 1001 86380 86390 1
537908 99537908 1001 86380 86390 1
537720 99537720 1001 86380 86390 1
537708 99537708 1001 86380 86390 1
537612 99537612 1001 86380 86390 1
537421 99537421 1001 86380 86390 1
537564 99537564 1001 86380 86390 1
537383 99537383 1001 86380 86390 1
537440 99537440 1001 86380 86390 1
537505 99537505 1001 86380 86390 1
537376 99537376 1001 86380 86390 1
537994 99537994 1001 86380 86390 1
538162 99538162 1001 86380 86390 1
538686 99538686 1001 86380 86390 1
538781 99538781 1001 86380 86390 1
538788 99538788 1001 86380 86390 1
538627 99538627 1001 86380 86390 1
538653 99538653 1001 86380 86390 1
538641 99538641 1001 86380 86390 1
538797 99538797 1001 86380 86390 1
538559 99538559 1001 86380 86390 1
538433 99538433 1001 86380 86390 1
538580 99538580 1001 86380 86390 1
538337 99538337 1001 86380 86390 1
538373 99538373 1001 86380 86390 1
538967 99538967 1001 86380 86390 1
538843 99538843 1001 86380 86390 1
539551 99539551 1001 86380 86390 1
539467 99539467 1001 86380 86390 1
539443 99539443 1001 86380 86390 1
539392 99539392 1001 86380 86390 1
539355 99539355 1001 86380 86390 1
539394 99539394 1001 86380 86390 1
539383 99539383 1001 86380 86390 1
539102 99539102 1001 86380 86390 1
539107 99539107 1001 86380 86390 1
539070 99539070 1001 86380 86390 1
539058 99539058 1001 86380 86390 1
539654 99539654 1001 86380 86390 1
539735 99539735 1001 86380 86390 1
539686 99539686 1001 86380 86390 1
539828 99539828 1001 86380 86390 1
539675 99539675 1001 86380 86390 1
540356 99540356 1001 86380 86390 1
540125 99540125 1001 86380 86390 1
540065 99540065 1001 86380 86390 1
540118 99540118 1001 86380 86390 1
539863 99539863 1001 86380 86390 1
539986 99539986 1001 86380 86390 1
539910 99539910 1001 86380 86390 1
540564 99540564 1001 86380 86390 1
540476 99540476 1001 86380 86390 1
541285 99541285 1001 86380 86390 1
540997 99540997 1001 86380 86390 1
540975 99540975 1001 86380 86390 1
540964 99540964 1001 86380 86390 1
541005 99541005 1001 86380 86390 1
541058 99541058 1001 86380 86390 1
541087 99541087 1001 86380 86390 1
540843 99540843 1001 86380 86390 1
540873 99540873 1001 86380 86390 1
540692 99540692 1001 86380 86390 1
540836 99540836 1001 86380 86390 1
540680 99540680 1001 86380 86390 1
540759 99540759 1001 86380 86390 1
540694 99540694 1001 86380 86390 1
541402 99541402 1001 86380 86390 1
542095 99542095 1001 86380 86390 1
541951 99541951 1001 86380 86390 1
541843 99541843 1001 86380 86390 1
541768 99541768 1001 86380 86390 1
541898 99541898 1001 86380 86390 1
541606 99541606 1001 86380 86390 1
542155 99542155 1001 86380 86390 1
542131 99542131 1001 86380 86390 1
542254 99542254 1001 86380 86390 1
542831 99542831 1001 86380 86390 1
542767 99542767 1001 86380 86390 1
542833 99542833 1001 86380 86390 1
542543 99542543 1001 86380 86390 1
542455 99542455 1001 86380 86390 1
542338 99542338 1001 86380 86390 1
542393 99542393 1001 86380 86390 1
542433 99542433 1001 86380 86390 1
542386 99542386 1001 86380 86390 1
542464 99542464 1001 86380 86390 1
543609 99543609 1001 86380 86390 1
543664 99543664 1001 86380 86390 1
543529 99543529 1001 86380 86390 1
543361 99543361 1001 86380 86390 1
543548 99543548 1001 86380 86390 1
543447 99543447 1001 86380 86390 1
543460 99543460 1001 86380 86390 1
543271 99543271 1001 86380 86390 1
543324 99543324 1001 86380 86390 1
543161 99543161 1001 86380 86390 1
543937 99543937 1001 86380 86390 1
543849 99543849 1001 86380 86390 1
543798 99543798 1001 86380 86390 1
543902 99543902 1001 86380 86390 1
543892 99543892 1001 86380 86390 1
543841 99543841 1001 86380 86390 1
544597 99544597 1001 86380 86390 1
544447 99544447 1001 86380 86390 1
544532 99544532 1001 86380 86390 1
544545 99544545 1001 86380 86390 1
544251 99544251 1001 86380 86390 1
544187 99544187 1001 86380 86390 1
544350 99544350 1001 86380 86390 1
544300 99544300 1001 86380 86390 1
544132 99544132 1001 86380 86390 1
544161 99544161 1001 86380 86390 1
544089 99544089 1001 86380 86390 1
544141 99544141 1001 86380 86390 1
544157 99544157 1001 86380 86390 1
544712 99544712 1001 86380 86390 1
544636 99544636 1001 86380 86390 1
544638 99544638 1001 86380 86390 1
544677 99544677 1001 86380 86390 1
544604 99544604 1001 86380 86390 1
406166 1141 1001 12060 13137 1
434509 593 1001 69900 84717 1
400253 99400253 1001 86380 86390 1
400333 99400333 1001 86380 86390 1
400549 99400549 1001 86380 86390 1
400638 99400638 1001 86380 86390 1
400673 99400673 1001 86380 86390 1
400776 99400776 1001 86380 86390 1
400888 99400888 1001 86380 86390 1
401049 99401049 1001 86380 86390 1
401093 99401093 1001 86380 86390 1
401154 99401154 1001 86380 86390 1
401267 99401267 1001 86380 86390 1
401332 99401332 1001 86380 86390 1
401381 99401381 1001 86380 86390 1
401482 99401482 1001 86380 86390 1
401369 99401369 1001 86380 86390 1
401902 99401902 1001 86380 86390 1
401896 99401896 1001 86380 86390 1
402066 99402066 1001 86380 86390 1
402039 99402039 1001 86380 86390 1
402093 99402093 1001 86380 86390 1
402317 99402317 1001 86380 86390 1
402512 99402512 1001 86380 86390 1
402737 99402737 1001 86380 86390 1
402796 99402796 1001 86380 86390 1
402829 99402829 1001 86380 86390 1
403675 99403675 1001 86380 86390 1
403708 99403708 1001 86380 86390 1
404111 99404111 1001 86380 86390 1
404221 99404221 1001 86380 86390 1
404177 99404177 1001 86380 86390 1
404419 99404419 1001 86380 86390 1
404711 99404711 1001 86380 86390 1
404826 99404826 1001 86380 86390 1
404943 99404943 1001 86380 86390 1
405252 99405252 1001 86380 86390 1
405295 99405295 1001 86380 86390 1
405415 99405415 1001 86380 86390 1
405494 99405494 1001 86380 86390 1
405584 99405584 1001 86380 86390 1
405601 99405601 1001 86380 86390 1
405782 99405782 1001 86380 86390 1
406036 99406036 1001 86380 86390 1
406233 99406233 1001 86380 86390 1
406261 99406261 1001 86380 86390 1
406285 99406285 1001 86380 86390 1
406472 99406472 1001 86380 86390 1
406516 99406516 1001 86380 86390 1
406712 99406712 1001 86380 86390 1
406828 99406828 1001 86380 86390 1
406852 99406852 1001 86380 86390 1
407158 99407158 1001 86380 86390 1
407279 99407279 1001 86380 86390 1
407264 99407264 1001 86380 86390 1
407298 99407298 1001 86380 86390 1
407270 99407270 1001 86380 86390 1
407516 99407516 1001 86380 86390 1
407746 99407746 1001 86380 86390 1
407758 99407758 1001 86380 86390 1
407835 99407835 1001 86380 86390 1
407857 99407857 1001 86380 86390 1
407970 99407970 1001 86380 86390 1
408069 99408069 1001 86380 86390 1
408126 99408126 1001 86380 86390 1
408164 99408164 1001 86380 86390 1
408252 99408252 1001 86380 86390 1
408278 99408278 1001 86380 86390 1
408257 99408257 1001 86380 86390 1
408315 99408315 1001 86380 86390 1
408361 99408361 1001 86380 86390 1
408460 99408460 1001 86380 86390 1
408435 99408435 1001 86380 86390 1
408778 99408778 1001 86380 86390 1
408927 99408927 1001 86380 86390 1
408869 99408869 1001 86380 86390 1
408912 99408912 1001 86380 86390 1
409051 99409051 1001 86380 86390 1
409378 99409378 1001 86380 86390 1
409467 99409467 1001 86380 86390 1
409438 99409438 1001 86380 86390 1
409563 99409563 1001 86380 86390 1
409546 99409546 1001 86380 86390 1
409529 99409529 1001 86380 86390 1
410084 99410084 1001 86380 86390 1
410187 99410187 1001 86380 86390 1
410459 99410459 1001 86380 86390 1
410496 99410496 1001 86380 86390 1
410576 99410576 1001 86380 86390 1
410657 99410657 1001 86380 86390 1
410797 99410797 1001 86380 86390 1
411078 99411078 1001 86380 86390 1
411037 99411037 1001 86380 86390 1
411086 99411086 1001 86380 86390 1
411023 99411023 1001 86380 86390 1
411265 99411265 1001 86380 86390 1
411419 99411419 1001 86380 86390 1
411613 99411613 1001 86380 86390 1
411926 99411926 1001 86380 86390 1
412133 99412133 1001 86380 86390 1
412438 99412438 1001 86380 86390 1
413609 99413609 1001 86380 86390 1
413552 99413552 1001 86380 86390 1
413144 99413144 1001 86380 86390 1
413213 99413213 1001 86380 86390 1
412930 99412930 1001 86380 86390 1
412765 99412765 1001 86380 86390 1
412881 99412881 1001 86380 86390 1
413703 99413703 1001 86380 86390 1
414028 99414028 1001 86380 86390 1
413964 99413964 1001 86380 86390 1
415247 99415247 1001 86380 86390 1
415191 99415191 1001 86380 86390 1
415042 99415042 1001 86380 86390 1
415105 99415105 1001 86380 86390 1
414571 99414571 1001 86380 86390 1
414910 99414910 1001 86380 86390 1
414856 99414856 1001 86380 86390 1
414272 99414272 1001 86380 86390 1
414125 99414125 1001 86380 86390 1
414195 99414195 1001 86380 86390 1
415367 99415367 1001 86380 86390 1
415416 99415416 1001 86380 86390 1
415496 99415496 1001 86380 86390 1
416674 99416674 1001 86380 86390 1
416813 99416813 1001 86380 86390 1
416692 99416692 1001 86380 86390 1
416389 99416389 1001 86380 86390 1
415808 99415808 1001 86380 86390 1
416005 99416005 1001 86380 86390 1
415997 99415997 1001 86380 86390 1
415900 99415900 1001 86380 86390 1
416050 99416050 1001 86380 86390 1
417003 99417003 1001 86380 86390 1
417222 99417222 1001 86380 86390 1
417112 99417112 1001 86380 86390 1
417397 99417397 1001 86380 86390 1
417533 99417533 1001 86380 86390 1
418742 99418742 1001 86380 86390 1
418334 99418334 1001 86380 86390 1
418180 99418180 1001 86380 86390 1
418149 99418149 1001 86380 86390 1
418173 99418173 1001 86380 86390 1
417664 99417664 1001 86380 86390 1
417615 99417615 1001 86380 86390 1
417620 99417620 1001 86380 86390 1
417805 99417805 1001 86380 86390 1
419027 99419027 1001 86380 86390 1
419167 99419167 1001 86380 86390 1
418994 99418994 1001 86380 86390 1
419044 99419044 1001 86380 86390 1
419206 99419206 1001 86380 86390 1
420183 99420183 1001 86380 86390 1
419826 99419826 1001 86380 86390 1
419860 99419860 1001 86380 86390 1
419890 99419890 1001 86380 86390 1
420463 99420463 1001 86380 86390 1
420830 99420830 1001 86380 86390 1
422037 99422037 1001 86380 86390 1
421935 99421935 1001 86380 86390 1
421955 99421955 1001 86380 86390 1
422097 99422097 1001 86380 86390 1
421675 99421675 1001 86380 86390 1
421453 99421453 1001 86380 86390 1
421247 99421247 1001 86380 86390 1
420956 99420956 1001 86380 86390 1
421033 99421033 1001 86380 86390 1
422394 99422394 1001 86380 86390 1
422415 99422415 1001 86380 86390 1
422495 99422495 1001 86380 86390 1
423630 99423630 1001 86380 86390 1
423699 99423699 1001 86380 86390 1
423347 99423347 1001 86380 86390 1
423498 99423498 1001 86380 86390 1
423738 99423738 1001 86380 86390 1
423005 99423005 1001 86380 86390 1
423274 99423274 1001 86380 86390 1
422971 99422971 1001 86380 86390 1
422996 99422996 1001 86380 86390 1
422727 99422727 1001 86380 86390 1
422632 99422632 1001 86380 86390 1
422858 99422858 1001 86380 86390 1
422688 99422688 1001 86380 86390 1
423828 99423828 1001 86380 86390 1
423797 99423797 1001 86380 86390 1
424071 99424071 1001 86380 86390 1
423780 99423780 1001 86380 86390 1
423784 99423784 1001 86380 86390 1
423906 99423906 1001 86380 86390 1
423910 99423910 1001 86380 86390 1
424615 99424615 1001 86380 86390 1
424737 99424737 1001 86380 86390 1
424875 99424875 1001 86380 86390 1
424821 99424821 1001 86380 86390 1
424511 99424511 1001 86380 86390 1
424228 99424228 1001 86380 86390 1
424232 99424232 1001 86380 86390 1
424334 99424334 1001 86380 86390 1
424429 99424429 1001 86380 86390 1
424586 99424586 1001 86380 86390 1
424308 99424308 1001 86380 86390 1
425545 99425545 1001 86380 86390 1
425619 99425619 1001 86380 86390 1
425429 99425429 1001 86380 86390 1
426756 99426756 1001 86380 86390 1
426743 99426743 1001 86380 86390 1
426560 99426560 1001 86380 86390 1
426638 99426638 1001 86380 86390 1
426318 99426318 1001 86380 86390 1
426690 99426690 1001 86380 86390 1
425865 99425865 1001 86380 86390 1
426250 99426250 1001 86380 86390 1
426195 99426195 1001 86380 86390 1
427168 99427168 1001 86380 86390 1
427448 99427448 1001 86380 86390 1
428424 99428424 1001 86380 86390 1
428377 99428377 1001 86380 86390 1
428434 99428434 1001 86380 86390 1
428732 99428732 1001 86380 86390 1
428439 99428439 1001 86380 86390 1
427949 99427949 1001 86380 86390 1
427782 99427782 1001 86380 86390 1
427618 99427618 1001 86380 86390 1
427551 99427551 1001 86380 86390 1
428768 99428768 1001 86380 86390 1
428892 99428892 1001 86380 86390 1
429034 99429034 1001 86380 86390 1
428898 99428898 1001 86380 86390 1
428957 99428957 1001 86380 86390 1
430206 99430206 1001 86380 86390 1
429907 99429907 1001 86380 86390 1
429909 99429909 1001 86380 86390 1
429619 99429619 1001 86380 86390 1
429887 99429887 1001 86380 86390 1
429644 99429644 1001 86380 86390 1
429888 99429888 1001 86380 86390 1
429923 99429923 1001 86380 86390 1
429954 99429954 1001 86380 86390 1
429247 99429247 1001 86380 86390 1
429275 99429275 1001 86380 86390 1
429383 99429383 1001 86380 86390 1
430579 99430579 1001 86380 86390 1
430500 99430500 1001 86380 86390 1
431434 99431434 1001 86380 86390 1
431545 99431545 1001 86380 86390 1
431096 99431096 1001 86380 86390 1
430970 99430970 1001 86380 86390 1
430866 99430866 1001 86380 86390 1
432128 99432128 1001 86380 86390 1
432130 99432130 1001 86380 86390 1
432136 99432136 1001 86380 86390 1
432236 99432236 1001 86380 86390 1
433618 99433618 1001 86380 86390 1
433534 99433534 1001 86380 86390 1
433676 99433676 1001 86380 86390 1
433593 99433593 1001 86380 86390 1
433577 99433577 1001 86380 86390 1
433146 99433146 1001 86380 86390 1
433202 99433202 1001 86380 86390 1
432959 99432959 1001 86380 86390 1
432940 99432940 1001 86380 86390 1
432874 99432874 1001 86380 86390 1
434017 99434017 1001 86380 86390 1
433945 99433945 1001 86380 86390 1
433980 99433980 1001 86380 86390 1
435271 99435271 1001 86380 86390 1
434945 99434945 1001 86380 86390 1
434950 99434950 1001 86380 86390 1
434655 99434655 1001 86380 86390 1
435576 99435576 1001 86380 86390 1
435868 99435868 1001 86380 86390 1
435489 99435489 1001 86380 86390 1
435839 99435839 1001 86380 86390 1
435743 99435743 1001 86380 86390 1
435879 99435879 1001 86380 86390 1
435639 99435639 1001 86380 86390 1
436894 99436894 1001 86380 86390 1
436628 99436628 1001 86380 86390 1
436370 99436370 1001 86380 86390 1
436539 99436539 1001 86380 86390 1
436586 99436586 1001 86380 86390 1
436264 99436264 1001 86380 86390 1
436010 99436010 1001 86380 86390 1
436215 99436215 1001 86380 86390 1
436161 99436161 1001 86380 86390 1
437342 99437342 1001 86380 86390 1
437170 99437170 1001 86380 86390 1
437303 99437303 1001 86380 86390 1
437281 99437281 1001 86380 86390 1
300612 99300612 1001 86380 86390 1
300423 99300423 1001 86380 86390 1
300346 99300346 1001 86380 86390 1
300463 99300463 1001 86380 86390 1
300438 99300438 1001 86380 86390 1
300455 99300455 1001 86380 86390 1
300456 99300456 1001 86380 86390 1
300161 99300161 1001 86380 86390 1
300311 99300311 1001 86380 86390 1
300261 99300261 1001 86380 86390 1
300934 99300934 1001 86380 86390 1
300884 99300884 1001 86380 86390 1
300862 99300862 1001 86380 86390 1
300763 99300763 1001 86380 86390 1
301519 99301519 1001 86380 86390 1
301479 99301479 1001 86380 86390 1
301428 99301428 1001 86380 86390 1
301417 99301417 1001 86380 86390 1
301514 99301514 1001 86380 86390 1
301325 99301325 1001 86380 86390 1
301338 99301338 1001 86380 86390 1
301307 99301307 1001 86380 86390 1
301269 99301269 1001 86380 86390 1
301026 99301026 1001 86380 86390 1
301084 99301084 1001 86380 86390 1
300942 99300942 1001 86380 86390 1
301697 99301697 1001 86380 86390 1
301608 99301608 1001 86380 86390 1
301653 99301653 1001 86380 86390 1
302201 99302201 1001 86380 86390 1
302344 99302344 1001 86380 86390 1
302202 99302202 1001 86380 86390 1
302245 99302245 1001 86380 86390 1
302299 99302299 1001 86380 86390 1
302365 99302365 1001 86380 86390 1
301982 99301982 1001 86380 86390 1
302113 99302113 1001 86380 86390 1
302173 99302173 1001 86380 86390 1
301910 99301910 1001 86380 86390 1
302498 99302498 1001 86380 86390 1
302400 99302400 1001 86380 86390 1
302428 99302428 1001 86380 86390 1
303124 99303124 1001 86380 86390 1
303125 99303125 1001 86380 86390 1
303151 99303151 1001 86380 86390 1
303035 99303035 1001 86380 86390 1
303050 99303050 1001 86380 86390 1
302898 99302898 1001 86380 86390 1
302860 99302860 1001 86380 86390 1
302876 99302876 1001 86380 86390 1
302915 99302915 1001 86380 86390 1
302930 99302930 1001 86380 86390 1
302893 99302893 1001 86380 86390 1
302923 99302923 1001 86380 86390 1
302638 99302638 1001 86380 86390 1
302764 99302764 1001 86380 86390 1
302624 99302624 1001 86380 86390 1
303325 99303325 1001 86380 86390 1
303394 99303394 1001 86380 86390 1
303241 99303241 1001 86380 86390 1
303958 99303958 1001 86380 86390 1
303987 99303987 1001 86380 86390 1
303860 99303860 1001 86380 86390 1
303755 99303755 1001 86380 86390 1
303456 99303456 1001 86380 86390 1
303550 99303550 1001 86380 86390 1
303527 99303527 1001 86380 86390 1
303541 99303541 1001 86380 86390 1
304153 99304153 1001 86380 86390 1
304166 99304166 1001 86380 86390 1
304210 99304210 1001 86380 86390 1
304734 99304734 1001 86380 86390 1
304799 99304799 1001 86380 86390 1
304819 99304819 1001 86380 86390 1
304424 99304424 1001 86380 86390 1
304348 99304348 1001 86380 86390 1
304400 99304400 1001 86380 86390 1
304869 99304869 1001 86380 86390 1
304886 99304886 1001 86380 86390 1
305033 99305033 1001 86380 86390 1
304877 99304877 1001 86380 86390 1
305611 99305611 1001 86380 86390 1
305644 99305644 1001 86380 86390 1
305442 99305442 1001 86380 86390 1
305445 99305445 1001 86380 86390 1
305375 99305375 1001 86380 86390 1
305188 99305188 1001 86380 86390 1
500065 99500065 1001 86380 86390 1
500157 99500157 1001 86380 86390 1
500776 99500776 1001 86380 86390 1
500751 99500751 1001 86380 86390 1
500620 99500620 1001 86380 86390 1
500532 99500532 1001 86380 86390 1
500457 99500457 1001 86380 86390 1
500567 99500567 1001 86380 86390 1
500363 99500363 1001 86380 86390 1
500892 99500892 1001 86380 86390 1
500884 99500884 1001 86380 86390 1
500886 99500886 1001 86380 86390 1
500887 99500887 1001 86380 86390 1
501550 99501550 1001 86380 86390 1
501563 99501563 1001 86380 86390 1
501614 99501614 1001 86380 86390 1
501466 99501466 1001 86380 86390 1
501519 99501519 1001 86380 86390 1
501398 99501398 1001 86380 86390 1
501429 99501429 1001 86380 86390 1
501342 99501342 1001 86380 86390 1
501203 99501203 1001 86380 86390 1
501152 99501152 1001 86380 86390 1
501119 99501119 1001 86380 86390 1
501749 99501749 1001 86380 86390 1
501762 99501762 1001 86380 86390 1
501778 99501778 1001 86380 86390 1
502352 99502352 1001 86380 86390 1
502289 99502289 1001 86380 86390 1
502317 99502317 1001 86380 86390 1
502272 99502272 1001 86380 86390 1
502197 99502197 1001 86380 86390 1
502177 99502177 1001 86380 86390 1
502167 99502167 1001 86380 86390 1
502142 99502142 1001 86380 86390 1
501981 99501981 1001 86380 86390 1
501866 99501866 1001 86380 86390 1
501972 99501972 1001 86380 86390 1
501856 99501856 1001 86380 86390 1
502476 99502476 1001 86380 86390 1
502471 99502471 1001 86380 86390 1
502640 99502640 1001 86380 86390 1
503089 99503089 1001 86380 86390 1
502977 99502977 1001 86380 86390 1
502900 99502900 1001 86380 86390 1
502816 99502816 1001 86380 86390 1
503383 99503383 1001 86380 86390 1
503429 99503429 1001 86380 86390 1
503926 99503926 1001 86380 86390 1
504084 99504084 1001 86380 86390 1
504022 99504022 1001 86380 86390 1
504077 99504077 1001 86380 86390 1
503923 99503923 1001 86380 86390 1
503961 99503961 1001 86380 86390 1
503757 99503757 1001 86380 86390 1
503811 99503811 1001 86380 86390 1
503723 99503723 1001 86380 86390 1
503712 99503712 1001 86380 86390 1
503881 99503881 1001 86380 86390 1
503726 99503726 1001 86380 86390 1
503754 99503754 1001 86380 86390 1
503885 99503885 1001 86380 86390 1
503730 99503730 1001 86380 86390 1
503605 99503605 1001 86380 86390 1
503595 99503595 1001 86380 86390 1
504211 99504211 1001 86380 86390 1
504237 99504237 1001 86380 86390 1
504803 99504803 1001 86380 86390 1
504780 99504780 1001 86380 86390 1
504784 99504784 1001 86380 86390 1
504932 99504932 1001 86380 86390 1
504935 99504935 1001 86380 86390 1
504678 99504678 1001 86380 86390 1
504326 99504326 1001 86380 86390 1
505009 99505009 1001 86380 86390 1
505133 99505133 1001 86380 86390 1
504965 99504965 1001 86380 86390 1
505109 99505109 1001 86380 86390 1
505708 99505708 1001 86380 86390 1
505573 99505573 1001 86380 86390 1
505764 99505764 1001 86380 86390 1
505462 99505462 1001 86380 86390 1
505527 99505527 1001 86380 86390 1
505551 99505551 1001 86380 86390 1
505246 99505246 1001 86380 86390 1
505235 99505235 1001 86380 86390 1
505326 99505326 1001 86380 86390 1
505291 99505291 1001 86380 86390 1
505356 99505356 1001 86380 86390 1
505937 99505937 1001 86380 86390 1
505815 99505815 1001 86380 86390 1
505908 99505908 1001 86380 86390 1
505831 99505831 1001 86380 86390 1
506416 99506416 1001 86380 86390 1
506595 99506595 1001 86380 86390 1
506454 99506454 1001 86380 86390 1
506274 99506274 1001 86380 86390 1
506201 99506201 1001 86380 86390 1
506219 99506219 1001 86380 86390 1
506103 99506103 1001 86380 86390 1
506775 99506775 1001 86380 86390 1
506766 99506766 1001 86380 86390 1
506793 99506793 1001 86380 86390 1
506795 99506795 1001 86380 86390 1
506670 99506670 1001 86380 86390 1
507325 99507325 1001 86380 86390 1
507062 99507062 1001 86380 86390 1
507153 99507153 1001 86380 86390 1
507050 99507050 1001 86380 86390 1
507038 99507038 1001 86380 86390 1
507143 99507143 1001 86380 86390 1
506946 99506946 1001 86380 86390 1
506973 99506973 1001 86380 86390 1
506819 99506819 1001 86380 86390 1
506825 99506825 1001 86380 86390 1
507458 99507458 1001 86380 86390 1
507495 99507495 1001 86380 86390 1
507508 99507508 1001 86380 86390 1
508074 99508074 1001 86380 86390 1
508195 99508195 1001 86380 86390 1
508243 99508243 1001 86380 86390 1
507916 99507916 1001 86380 86390 1
507970 99507970 1001 86380 86390 1
507971 99507971 1001 86380 86390 1
507868 99507868 1001 86380 86390 1
507895 99507895 1001 86380 86390 1
507950 99507950 1001 86380 86390 1
507770 99507770 1001 86380 86390 1
507681 99507681 1001 86380 86390 1
507656 99507656 1001 86380 86390 1
507752 99507752 1001 86380 86390 1
507714 99507714 1001 86380 86390 1
508260 99508260 1001 86380 86390 1
508442 99508442 1001 86380 86390 1
508405 99508405 1001 86380 86390 1
508394 99508394 1001 86380 86390 1
508330 99508330 1001 86380 86390 1
508425 99508425 1001 86380 86390 1
508886 99508886 1001 86380 86390 1
508913 99508913 1001 86380 86390 1
508957 99508957 1001 86380 86390 1
508906 99508906 1001 86380 86390 1
508933 99508933 1001 86380 86390 1
508959 99508959 1001 86380 86390 1
508793 99508793 1001 86380 86390 1
508775 99508775 1001 86380 86390 1
508840 99508840 1001 86380 86390 1
509774 99509774 1001 86380 86390 1
509767 99509767 1001 86380 86390 1
509538 99509538 1001 86380 86390 1
509694 99509694 1001 86380 86390 1
509319 99509319 1001 86380 86390 1
509404 99509404 1001 86380 86390 1
510002 99510002 1001 86380 86390 1
509940 99509940 1001 86380 86390 1
509975 99509975 1001 86380 86390 1
510603 99510603 1001 86380 86390 1
510683 99510683 1001 86380 86390 1
510533 99510533 1001 86380 86390 1
510559 99510559 1001 86380 86390 1
510357 99510357 1001 86380 86390 1
510398 99510398 1001 86380 86390 1
510274 99510274 1001 86380 86390 1
510265 99510265 1001 86380 86390 1
510150 99510150 1001 86380 86390 1
510114 99510114 1001 86380 86390 1
510765 99510765 1001 86380 86390 1
510882 99510882 1001 86380 86390 1
510739 99510739 1001 86380 86390 1
510845 99510845 1001 86380 86390 1
510823 99510823 1001 86380 86390 1
511425 99511425 1001 86380 86390 1
511388 99511388 1001 86380 86390 1
511298 99511298 1001 86380 86390 1
511268 99511268 1001 86380 86390 1
510997 99510997 1001 86380 86390 1
511037 99511037 1001 86380 86390 1
511098 99511098 1001 86380 86390 1
511688 99511688 1001 86380 86390 1
511714 99511714 1001 86380 86390 1
512351 99512351 1001 86380 86390 1
512218 99512218 1001 86380 86390 1
512211 99512211 1001 86380 86390 1
512059 99512059 1001 86380 86390 1
511984 99511984 1001 86380 86390 1
511774 99511774 1001 86380 86390 1
511829 99511829 1001 86380 86390 1
511937 99511937 1001 86380 86390 1
512389 99512389 1001 86380 86390 1
512521 99512521 1001 86380 86390 1
512446 99512446 1001 86380 86390 1
512487 99512487 1001 86380 86390 1
512513 99512513 1001 86380 86390 1
513052 99513052 1001 86380 86390 1
513130 99513130 1001 86380 86390 1
513031 99513031 1001 86380 86390 1
513138 99513138 1001 86380 86390 1
513203 99513203 1001 86380 86390 1
512823 99512823 1001 86380 86390 1
512801 99512801 1001 86380 86390 1
512636 99512636 1001 86380 86390 1
512716 99512716 1001 86380 86390 1
512733 99512733 1001 86380 86390 1
512772 99512772 1001 86380 86390 1
512685 99512685 1001 86380 86390 1
512585 99512585 1001 86380 86390 1
513297 99513297 1001 86380 86390 1
513234 99513234 1001 86380 86390 1
513351 99513351 1001 86380 86390 1
513392 99513392 1001 86380 86390 1
513341 99513341 1001 86380 86390 1
513239 99513239 1001 86380 86390 1
513409 99513409 1001 86380 86390 1
513942 99513942 1001 86380 86390 1
513845 99513845 1001 86380 86390 1
513925 99513925 1001 86380 86390 1
513689 99513689 1001 86380 86390 1
513824 99513824 1001 86380 86390 1
513657 99513657 1001 86380 86390 1
513590 99513590 1001 86380 86390 1
514082 99514082 1001 86380 86390 1
514089 99514089 1001 86380 86390 1
514233 99514233 1001 86380 86390 1
514183 99514183 1001 86380 86390 1
514222 99514222 1001 86380 86390 1
514841 99514841 1001 86380 86390 1
514845 99514845 1001 86380 86390 1
514550 99514550 1001 86380 86390 1
514593 99514593 1001 86380 86390 1
514634 99514634 1001 86380 86390 1
514453 99514453 1001 86380 86390 1
514316 99514316 1001 86380 86390 1
514304 99514304 1001 86380 86390 1
514331 99514331 1001 86380 86390 1
514365 99514365 1001 86380 86390 1
515004 99515004 1001 86380 86390 1
514903 99514903 1001 86380 86390 1
514929 99514929 1001 86380 86390 1
514944 99514944 1001 86380 86390 1
515681 99515681 1001 86380 86390 1
515533 99515533 1001 86380 86390 1
515600 99515600 1001 86380 86390 1
515614 99515614 1001 86380 86390 1
515616 99515616 1001 86380 86390 1
515672 99515672 1001 86380 86390 1
515376 99515376 1001 86380 86390 1
515391 99515391 1001 86380 86390 1
515279 99515279 1001 86380 86390 1
515066 99515066 1001 86380 86390 1
515079 99515079 1001 86380 86390 1
515236 99515236 1001 86380 86390 1
515253 99515253 1001 86380 86390 1
515713 99515713 1001 86380 86390 1
516416 99516416 1001 86380 86390 1
516443 99516443 1001 86380 86390 1
516289 99516289 1001 86380 86390 1
516059 99516059 1001 86380 86390 1
516025 99516025 1001 86380 86390 1
516077 99516077 1001 86380 86390 1
516600 99516600 1001 86380 86390 1
516665 99516665 1001 86380 86390 1
516579 99516579 1001 86380 86390 1
516592 99516592 1001 86380 86390 1
516543 99516543 1001 86380 86390 1
517233 99517233 1001 86380 86390 1
517333 99517333 1001 86380 86390 1
517202 99517202 1001 86380 86390 1
517203 99517203 1001 86380 86390 1
517322 99517322 1001 86380 86390 1
517130 99517130 1001 86380 86390 1
516951 99516951 1001 86380 86390 1
516821 99516821 1001 86380 86390 1
517475 99517475 1001 86380 86390 1
517516 99517516 1001 86380 86390 1
517442 99517442 1001 86380 86390 1
518111 99518111 1001 86380 86390 1
518095 99518095 1001 86380 86390 1
517814 99517814 1001 86380 86390 1
517818 99517818 1001 86380 86390 1
517645 99517645 1001 86380 86390 1
517729 99517729 1001 86380 86390 1
517669 99517669 1001 86380 86390 1
518251 99518251 1001 86380 86390 1
518163 99518163 1001 86380 86390 1
518333 99518333 1001 86380 86390 1
518181 99518181 1001 86380 86390 1
518184 99518184 1001 86380 86390 1
518925 99518925 1001 86380 86390 1
518938 99518938 1001 86380 86390 1
518883 99518883 1001 86380 86390 1
518682 99518682 1001 86380 86390 1
518647 99518647 1001 86380 86390 1
518764 99518764 1001 86380 86390 1
518713 99518713 1001 86380 86390 1
518676 99518676 1001 86380 86390 1
518537 99518537 1001 86380 86390 1
518487 99518487 1001 86380 86390 1
518401 99518401 1001 86380 86390 1
518481 99518481 1001 86380 86390 1
518560 99518560 1001 86380 86390 1
519026 99519026 1001 86380 86390 1
518992 99518992 1001 86380 86390 1
519739 99519739 1001 86380 86390 1
519519 99519519 1001 86380 86390 1
519484 99519484 1001 86380 86390 1
519392 99519392 1001 86380 86390 1
519224 99519224 1001 86380 86390 1
519360 99519360 1001 86380 86390 1
519386 99519386 1001 86380 86390 1
519942 99519942 1001 86380 86390 1
519817 99519817 1001 86380 86390 1
519975 99519975 1001 86380 86390 1
519834 99519834 1001 86380 86390 1
520475 99520475 1001 86380 86390 1
520609 99520609 1001 86380 86390 1
520440 99520440 1001 86380 86390 1
520459 99520459 1001 86380 86390 1
520357 99520357 1001 86380 86390 1
520383 99520383 1001 86380 86390 1
520216 99520216 1001 86380 86390 1
520105 99520105 1001 86380 86390 1
520030 99520030 1001 86380 86390 1
520798 99520798 1001 86380 86390 1
520842 99520842 1001 86380 86390 1
520649 99520649 1001 86380 86390 1
521308 99521308 1001 86380 86390 1
521184 99521184 1001 86380 86390 1
521097 99521097 1001 86380 86390 1
521165 99521165 1001 86380 86390 1
521077 99521077 1001 86380 86390 1
521156 99521156 1001 86380 86390 1
521491 99521491 1001 86380 86390 1
521647 99521647 1001 86380 86390 1
521548 99521548 1001 86380 86390 1
521499 99521499 1001 86380 86390 1
522263 99522263 1001 86380 86390 1
522154 99522154 1001 86380 86390 1
522106 99522106 1001 86380 86390 1
521884 99521884 1001 86380 86390 1
522015 99522015 1001 86380 86390 1
521928 99521928 1001 86380 86390 1
522382 99522382 1001 86380 86390 1
522304 99522304 1001 86380 86390 1
522423 99522423 1001 86380 86390 1
522337 99522337 1001 86380 86390 1
522402 99522402 1001 86380 86390 1
522444 99522444 1001 86380 86390 1
522967 99522967 1001 86380 86390 1
523085 99523085 1001 86380 86390 1
522968 99522968 1001 86380 86390 1
523050 99523050 1001 86380 86390 1
522973 99522973 1001 86380 86390 1
523064 99523064 1001 86380 86390 1
522949 99522949 1001 86380 86390 1
523078 99523078 1001 86380 86390 1
522989 99522989 1001 86380 86390 1
522789 99522789 1001 86380 86390 1
522766 99522766 1001 86380 86390 1
522882 99522882 1001 86380 86390 1
522653 99522653 1001 86380 86390 1
522633 99522633 1001 86380 86390 1
523195 99523195 1001 86380 86390 1
523316 99523316 1001 86380 86390 1
523213 99523213 1001 86380 86390 1
523239 99523239 1001 86380 86390 1
523150 99523150 1001 86380 86390 1
523229 99523229 1001 86380 86390 1
523218 99523218 1001 86380 86390 1
523781 99523781 1001 86380 86390 1
523813 99523813 1001 86380 86390 1
523416 99523416 1001 86380 86390 1
523430 99523430 1001 86380 86390 1
523456 99523456 1001 86380 86390 1
524023 99524023 1001 86380 86390 1
524037 99524037 1001 86380 86390 1
523987 99523987 1001 86380 86390 1
524409 99524409 1001 86380 86390 1
524364 99524364 1001 86380 86390 1
524176 99524176 1001 86380 86390 1
524257 99524257 1001 86380 86390 1
524201 99524201 1001 86380 86390 1
524850 99524850 1001 86380 86390 1
524931 99524931 1001 86380 86390 1
524960 99524960 1001 86380 86390 1
525512 99525512 1001 86380 86390 1
525571 99525571 1001 86380 86390 1
525448 99525448 1001 86380 86390 1
525578 99525578 1001 86380 86390 1
525425 99525425 1001 86380 86390 1
525542 99525542 1001 86380 86390 1
525370 99525370 1001 86380 86390 1
525350 99525350 1001 86380 86390 1
525045 99525045 1001 86380 86390 1
525084 99525084 1001 86380 86390 1
525009 99525009 1001 86380 86390 1
525010 99525010 1001 86380 86390 1
525625 99525625 1001 86380 86390 1
525797 99525797 1001 86380 86390 1
525786 99525786 1001 86380 86390 1
525800 99525800 1001 86380 86390 1
526322 99526322 1001 86380 86390 1
526393 99526393 1001 86380 86390 1
526224 99526224 1001 86380 86390 1
526237 99526237 1001 86380 86390 1
526369 99526369 1001 86380 86390 1
526064 99526064 1001 86380 86390 1
526196 99526196 1001 86380 86390 1
526110 99526110 1001 86380 86390 1
526034 99526034 1001 86380 86390 1
525934 99525934 1001 86380 86390 1
526011 99526011 1001 86380 86390 1
526543 99526543 1001 86380 86390 1
526622 99526622 1001 86380 86390 1
526623 99526623 1001 86380 86390 1
526534 99526534 1001 86380 86390 1
527087 99527087 1001 86380 86390 1
527196 99527196 1001 86380 86390 1
527107 99527107 1001 86380 86390 1
526862 99526862 1001 86380 86390 1
526851 99526851 1001 86380 86390 1
527029 99527029 1001 86380 86390 1
527416 99527416 1001 86380 86390 1
527397 99527397 1001 86380 86390 1
527385 99527385 1001 86380 86390 1
528034 99528034 1001 86380 86390 1
527932 99527932 1001 86380 86390 1
527805 99527805 1001 86380 86390 1
527689 99527689 1001 86380 86390 1
527806 99527806 1001 86380 86390 1
527871 99527871 1001 86380 86390 1
527747 99527747 1001 86380 86390 1
527853 99527853 1001 86380 86390 1
527550 99527550 1001 86380 86390 1
527658 99527658 1001 86380 86390 1
527491 99527491 1001 86380 86390 1
527556 99527556 1001 86380 86390 1
527569 99527569 1001 86380 86390 1
527466 99527466 1001 86380 86390 1
527570 99527570 1001 86380 86390 1
528256 99528256 1001 86380 86390 1
528275 99528275 1001 86380 86390 1
528224 99528224 1001 86380 86390 1
528084 99528084 1001 86380 86390 1
528162 99528162 1001 86380 86390 1
528686 99528686 1001 86380 86390 1
528648 99528648 1001 86380 86390 1
528575 99528575 1001 86380 86390 1
528430 99528430 1001 86380 86390 1
529066 99529066 1001 86380 86390 1
529627 99529627 1001 86380 86390 1
529552 99529552 1001 86380 86390 1
529565 99529565 1001 86380 86390 1
529710 99529710 1001 86380 86390 1
529498 99529498 1001 86380 86390 1
529189 99529189 1001 86380 86390 1
529138 99529138 1001 86380 86390 1
529258 99529258 1001 86380 86390 1
529767 99529767 1001 86380 86390 1
529821 99529821 1001 86380 86390 1
529873 99529873 1001 86380 86390 1
529762 99529762 1001 86380 86390 1
529763 99529763 1001 86380 86390 1
529905 99529905 1001 86380 86390 1
530525 99530525 1001 86380 86390 1
530353 99530353 1001 86380 86390 1
530311 99530311 1001 86380 86390 1
530301 99530301 1001 86380 86390 1
530315 99530315 1001 86380 86390 1
530305 99530305 1001 86380 86390 1
530243 99530243 1001 86380 86390 1
530282 99530282 1001 86380 86390 1
530012 99530012 1001 86380 86390 1
530092 99530092 1001 86380 86390 1
529992 99529992 1001 86380 86390 1
530023 99530023 1001 86380 86390 1
530588 99530588 1001 86380 86390 1
531205 99531205 1001 86380 86390 1
531182 99531182 1001 86380 86390 1
531337 99531337 1001 86380 86390 1
531339 99531339 1001 86380 86390 1
531340 99531340 1001 86380 86390 1
531149 99531149 1001 86380 86390 1
531088 99531088 1001 86380 86390 1
531018 99531018 1001 86380 86390 1
531532 99531532 1001 86380 86390 1
531542 99531542 1001 86380 86390 1
532047 99532047 1001 86380 86390 1
531944 99531944 1001 86380 86390 1
531829 99531829 1001 86380 86390 1
531743 99531743 1001 86380 86390 1
531659 99531659 1001 86380 86390 1
531594 99531594 1001 86380 86390 1
532216 99532216 1001 86380 86390 1
532234 99532234 1001 86380 86390 1
532261 99532261 1001 86380 86390 1
532844 99532844 1001 86380 86390 1
532875 99532875 1001 86380 86390 1
533030 99533030 1001 86380 86390 1
532624 99532624 1001 86380 86390 1
532654 99532654 1001 86380 86390 1
532489 99532489 1001 86380 86390 1
532542 99532542 1001 86380 86390 1
532555 99532555 1001 86380 86390 1
532465 99532465 1001 86380 86390 1
533655 99533655 1001 86380 86390 1
533811 99533811 1001 86380 86390 1
533830 99533830 1001 86380 86390 1
533737 99533737 1001 86380 86390 1
533804 99533804 1001 86380 86390 1
533793 99533793 1001 86380 86390 1
533591 99533591 1001 86380 86390 1
533638 99533638 1001 86380 86390 1
533407 99533407 1001 86380 86390 1
533307 99533307 1001 86380 86390 1
533372 99533372 1001 86380 86390 1
533390 99533390 1001 86380 86390 1
533418 99533418 1001 86380 86390 1
533924 99533924 1001 86380 86390 1
533914 99533914 1001 86380 86390 1
533927 99533927 1001 86380 86390 1
533992 99533992 1001 86380 86390 1
533956 99533956 1001 86380 86390 1
534508 99534508 1001 86380 86390 1
534617 99534617 1001 86380 86390 1
534392 99534392 1001 86380 86390 1
534277 99534277 1001 86380 86390 1
534346 99534346 1001 86380 86390 1
534116 99534116 1001 86380 86390 1
534155 99534155 1001 86380 86390 1
534168 99534168 1001 86380 86390 1
534066 99534066 1001 86380 86390 1
534081 99534081 1001 86380 86390 1
534852 99534852 1001 86380 86390 1
534736 99534736 1001 86380 86390 1
534711 99534711 1001 86380 86390 1
534818 99534818 1001 86380 86390 1
534887 99534887 1001 86380 86390 1
535483 99535483 1001 86380 86390 1
535334 99535334 1001 86380 86390 1
535350 99535350 1001 86380 86390 1
535416 99535416 1001 86380 86390 1
535444 99535444 1001 86380 86390 1
535166 99535166 1001 86380 86390 1
535116 99535116 1001 86380 86390 1
535046 99535046 1001 86380 86390 1
535039 99535039 1001 86380 86390 1
535054 99535054 1001 86380 86390 1
535603 99535603 1001 86380 86390 1
535709 99535709 1001 86380 86390 1
536135 99536135 1001 86380 86390 1
536270 99536270 1001 86380 86390 1
536084 99536084 1001 86380 86390 1
536011 99536011 1001 86380 86390 1
535834 99535834 1001 86380 86390 1
535722 99535722 1001 86380 86390 1
535827 99535827 1001 86380 86390 1
536506 99536506 1001 86380 86390 1
536390 99536390 1001 86380 86390 1
536497 99536497 1001 86380 86390 1
536449 99536449 1001 86380 86390 1
536968 99536968 1001 86380 86390 1
536752 99536752 1001 86380 86390 1
536937 99536937 1001 86380 86390 1
536822 99536822 1001 86380 86390 1
536939 99536939 1001 86380 86390 1
536877 99536877 1001 86380 86390 1
536750 99536750 1001 86380 86390 1
536636 99536636 1001 86380 86390 1
537194 99537194 1001 86380 86390 1
537834 99537834 1001 86380 86390 1
537912 99537912 1001 86380 86390 1
537931 99537931 1001 86380 86390 1
537969 99537969 1001 86380 86390 1
537854 99537854 1001 86380 86390 1
537910 99537910 1001 86380 86390 1
537498 99537498 1001 86380 86390 1
537412 99537412 1001 86380 86390 1
537414 99537414 1001 86380 86390 1
537483 99537483 1001 86380 86390 1
537432 99537432 1001 86380 86390 1
537577 99537577 1001 86380 86390 1
538080 99538080 1001 86380 86390 1
538794 99538794 1001 86380 86390 1
538670 99538670 1001 86380 86390 1
538749 99538749 1001 86380 86390 1
538711 99538711 1001 86380 86390 1
538526 99538526 1001 86380 86390 1
538452 99538452 1001 86380 86390 1
538196 99538196 1001 86380 86390 1
538263 99538263 1001 86380 86390 1
538231 99538231 1001 86380 86390 1
538206 99538206 1001 86380 86390 1
539007 99539007 1001 86380 86390 1
538867 99538867 1001 86380 86390 1
538849 99538849 1001 86380 86390 1
539476 99539476 1001 86380 86390 1
539542 99539542 1001 86380 86390 1
539492 99539492 1001 86380 86390 1
539531 99539531 1001 86380 86390 1
539621 99539621 1001 86380 86390 1
539534 99539534 1001 86380 86390 1
539600 99539600 1001 86380 86390 1
539484 99539484 1001 86380 86390 1
539327 99539327 1001 86380 86390 1
539178 99539178 1001 86380 86390 1
539168 99539168 1001 86380 86390 1
539194 99539194 1001 86380 86390 1
539078 99539078 1001 86380 86390 1
539041 99539041 1001 86380 86390 1
539691 99539691 1001 86380 86390 1
539799 99539799 1001 86380 86390 1
540390 99540390 1001 86380 86390 1
540280 99540280 1001 86380 86390 1
540319 99540319 1001 86380 86390 1
540399 99540399 1001 86380 86390 1
540310 99540310 1001 86380 86390 1
540171 99540171 1001 86380 86390 1
540223 99540223 1001 86380 86390 1
539995 99539995 1001 86380 86390 1
540022 99540022 1001 86380 86390 1
540558 99540558 1001 86380 86390 1
541039 99541039 1001 86380 86390 1
540910 99540910 1001 86380 86390 1
541030 99541030 1001 86380 86390 1
541071 99541071 1001 86380 86390 1
540742 99540742 1001 86380 86390 1
540826 99540826 1001 86380 86390 1
541401 99541401 1001 86380 86390 1
541430 99541430 1001 86380 86390 1
542005 99542005 1001 86380 86390 1
541928 99541928 1001 86380 86390 1
542104 99542104 1001 86380 86390 1
541823 99541823 1001 86380 86390 1
541829 99541829 1001 86380 86390 1
541778 99541778 1001 86380 86390 1
541911 99541911 1001 86380 86390 1
541668 99541668 1001 86380 86390 1
541513 99541513 1001 86380 86390 1
541646 99541646 1001 86380 86390 1
541707 99541707 1001 86380 86390 1
542146 99542146 1001 86380 86390 1
542316 99542316 1001 86380 86390 1
542193 99542193 1001 86380 86390 1
542310 99542310 1001 86380 86390 1
542858 99542858 1001 86380 86390 1
542872 99542872 1001 86380 86390 1
542887 99542887 1001 86380 86390 1
542862 99542862 1001 86380 86390 1
542612 99542612 1001 86380 86390 1
542692 99542692 1001 86380 86390 1
542633 99542633 1001 86380 86390 1
542402 99542402 1001 86380 86390 1
542457 99542457 1001 86380 86390 1
542346 99542346 1001 86380 86390 1
543046 99543046 1001 86380 86390 1
543150 99543150 1001 86380 86390 1
543089 99543089 1001 86380 86390 1
543013 99543013 1001 86380 86390 1
542961 99542961 1001 86380 86390 1
543105 99543105 1001 86380 86390 1
543132 99543132 1001 86380 86390 1
542980 99542980 1001 86380 86390 1
543122 99543122 1001 86380 86390 1
543672 99543672 1001 86380 86390 1
543692 99543692 1001 86380 86390 1
543444 99543444 1001 86380 86390 1
543382 99543382 1001 86380 86390 1
543333 99543333 1001 86380 86390 1
543295 99543295 1001 86380 86390 1
543340 99543340 1001 86380 86390 1
543198 99543198 1001 86380 86390 1
543303 99543303 1001 86380 86390 1
543824 99543824 1001 86380 86390 1
543880 99543880 1001 86380 86390 1
544535 99544535 1001 86380 86390 1
544459 99544459 1001 86380 86390 1
544485 99544485 1001 86380 86390 1
544517 99544517 1001 86380 86390 1
544507 99544507 1001 86380 86390 1
544293 99544293 1001 86380 86390 1
544334 99544334 1001 86380 86390 1
544030 99544030 1001 86380 86390 1
544070 99544070 1001 86380 86390 1
544034 99544034 1001 86380 86390 1
544073 99544073 1001 86380 86390 1
544138 99544138 1001 86380 86390 1
544015 99544015 1001 86380 86390 1
407146 637 1001 3240 12477 1
430881 1143 1001 63240 65037 1
531648 515 1002 45525 47559 1
526022 849 1002 33817 38857 1
537069 831 1001 43775 44074 1
400115 99400115 1001 86380 86390 1
400120 99400120 1001 86380 86390 1
400377 99400377 1001 86380 86390 1
400900 99400900 1001 86380 86390 1
401121 99401121 1001 86380 86390 1
401053 99401053 1001 86380 86390 1
401250 99401250 1001 86380 86390 1
401226 99401226 1001 86380 86390 1
401305 99401305 1001 86380 86390 1
401567 99401567 1001 86380 86390 1
401625 99401625 1001 86380 86390 1
401796 99401796 1001 86380 86390 1
401854 99401854 1001 86380 86390 1
401944 99401944 1001 86380 86390 1
401995 99401995 1001 86380 86390 1
402092 99402092 1001 86380 86390 1
402264 99402264 1001 86380 86390 1
402192 99402192 1001 86380 86390 1
402207 99402207 1001 86380 86390 1
402230 99402230 1001 86380 86390 1
402319 99402319 1001 86380 86390 1
402394 99402394 1001 86380 86390 1
402378 99402378 1001 86380 86390 1
402627 99402627 1001 86380 86390 1
402679 99402679 1001 86380 86390 1
402805 99402805 1001 86380 86390 1
403004 99403004 1001 86380 86390 1
403185 99403185 1001 86380 86390 1
403196 99403196 1001 86380 86390 1
403179 99403179 1001 86380 86390 1
403249 99403249 1001 86380 86390 1
403756 99403756 1001 86380 86390 1
403906 99403906 1001 86380 86390 1
403924 99403924 1001 86380 86390 1
403734 99403734 1001 86380 86390 1
404026 99404026 1001 86380 86390 1
404037 99404037 1001 86380 86390 1
404049 99404049 1001 86380 86390 1
404155 99404155 1001 86380 86390 1
404378 99404378 1001 86380 86390 1
404259 99404259 1001 86380 86390 1
404507 99404507 1001 86380 86390 1
404750 99404750 1001 86380 86390 1
404742 99404742 1001 86380 86390 1
404793 99404793 1001 86380 86390 1
405022 99405022 1001 86380 86390 1
405187 99405187 1001 86380 86390 1
405204 99405204 1001 86380 86390 1
405133 99405133 1001 86380 86390 1
405228 99405228 1001 86380 86390 1
405435 99405435 1001 86380 86390 1
405577 99405577 1001 86380 86390 1
405736 99405736 1001 86380 86390 1
405775 99405775 1001 86380 86390 1
406280 99406280 1001 86380 86390 1
406240 99406240 1001 86380 86390 1
406386 99406386 1001 86380 86390 1
406465 99406465 1001 86380 86390 1
406398 99406398 1001 86380 86390 1
406543 99406543 1001 86380 86390 1
406662 99406662 1001 86380 86390 1
406738 99406738 1001 86380 86390 1
406868 99406868 1001 86380 86390 1
407010 99407010 1001 86380 86390 1
407100 99407100 1001 86380 86390 1
407177 99407177 1001 86380 86390 1
407317 99407317 1001 86380 86390 1
407346 99407346 1001 86380 86390 1
407574 99407574 1001 86380 86390 1
407678 99407678 1001 86380 86390 1
407831 99407831 1001 86380 86390 1
408092 99408092 1001 86380 86390 1
408329 99408329 1001 86380 86390 1
408375 99408375 1001 86380 86390 1
408356 99408356 1001 86380 86390 1
408377 99408377 1001 86380 86390 1
408571 99408571 1001 86380 86390 1
408944 99408944 1001 86380 86390 1
408886 99408886 1001 86380 86390 1
409156 99409156 1001 86380 86390 1
409235 99409235 1001 86380 86390 1
409340 99409340 1001 86380 86390 1
409435 99409435 1001 86380 86390 1
409625 99409625 1001 86380 86390 1
409801 99409801 1001 86380 86390 1
410051 99410051 1001 86380 86390 1
410073 99410073 1001 86380 86390 1
410608 99410608 1001 86380 86390 1
410583 99410583 1001 86380 86390 1
410809 99410809 1001 86380 86390 1
410991 99410991 1001 86380 86390 1
410922 99410922 1001 86380 86390 1
410948 99410948 1001 86380 86390 1
411282 99411282 1001 86380 86390 1
411284 99411284 1001 86380 86390 1
411304 99411304 1001 86380 86390 1
411371 99411371 1001 86380 86390 1
411404 99411404 1001 86380 86390 1
411591 99411591 1001 86380 86390 1
411624 99411624 1001 86380 86390 1
411566 99411566 1001 86380 86390 1
411726 99411726 1001 86380 86390 1
411737 99411737 1001 86380 86390 1
411777 99411777 1001 86380 86390 1
411986 99411986 1001 86380 86390 1
412106 99412106 1001 86380 86390 1
412233 99412233 1001 86380 86390 1
412344 99412344 1001 86380 86390 1
412290 99412290 1001 86380 86390 1
413700 99413700 1001 86380 86390 1
413502 99413502 1001 86380 86390 1
413145 99413145 1001 86380 86390 1
412941 99412941 1001 86380 86390 1
412968 99412968 1001 86380 86390 1
413108 99413108 1001 86380 86390 1
412638 99412638 1001 86380 86390 1
415026 99415026 1001 86380 86390 1
415259 99415259 1001 86380 86390 1
415269 99415269 1001 86380 86390 1
415237 99415237 1001 86380 86390 1
415299 99415299 1001 86380 86390 1
415185 99415185 1001 86380 86390 1
414868 99414868 1001 86380 86390 1
414641 99414641 1001 86380 86390 1
415699 99415699 1001 86380 86390 1
416884 99416884 1001 86380 86390 1
416898 99416898 1001 86380 86390 1
416900 99416900 1001 86380 86390 1
416859 99416859 1001 86380 86390 1
416883 99416883 1001 86380 86390 1
416580 99416580 1001 86380 86390 1
416217 99416217 1001 86380 86390 1
416381 99416381 1001 86380 86390 1
416555 99416555 1001 86380 86390 1
416203 99416203 1001 86380 86390 1
417166 99417166 1001 86380 86390 1
417143 99417143 1001 86380 86390 1
417364 99417364 1001 86380 86390 1
417154 99417154 1001 86380 86390 1
417511 99417511 1001 86380 86390 1
417516 99417516 1001 86380 86390 1
418674 99418674 1001 86380 86390 1
418612 99418612 1001 86380 86390 1
418102 99418102 1001 86380 86390 1
418398 99418398 1001 86380 86390 1
418068 99418068 1001 86380 86390 1
418101 99418101 1001 86380 86390 1
417850 99417850 1001 86380 86390 1
417982 99417982 1001 86380 86390 1
417650 99417650 1001 86380 86390 1
418985 99418985 1001 86380 86390 1
418819 99418819 1001 86380 86390 1
420148 99420148 1001 86380 86390 1
420196 99420196 1001 86380 86390 1
420145 99420145 1001 86380 86390 1
419592 99419592 1001 86380 86390 1
419215 99419215 1001 86380 86390 1
419454 99419454 1001 86380 86390 1
419330 99419330 1001 86380 86390 1
419259 99419259 1001 86380 86390 1
419559 99419559 1001 86380 86390 1
420494 99420494 1001 86380 86390 1
420790 99420790 1001 86380 86390 1
420678 99420678 1001 86380 86390 1
420821 99420821 1001 86380 86390 1
420783 99420783 1001 86380 86390 1
421858 99421858 1001 86380 86390 1
421937 99421937 1001 86380 86390 1
421688 99421688 1001 86380 86390 1
421353 99421353 1001 86380 86390 1
421145 99421145 1001 86380 86390 1
421128 99421128 1001 86380 86390 1
420905 99420905 1001 86380 86390 1
421139 99421139 1001 86380 86390 1
422151 99422151 1001 86380 86390 1
422317 99422317 1001 86380 86390 1
422430 99422430 1001 86380 86390 1
422380 99422380 1001 86380 86390 1
422242 99422242 1001 86380 86390 1
422476 99422476 1001 86380 86390 1
423367 99423367 1001 86380 86390 1
423403 99423403 1001 86380 86390 1
423412 99423412 1001 86380 86390 1
423058 99423058 1001 86380 86390 1
423178 99423178 1001 86380 86390 1
422798 99422798 1001 86380 86390 1
422638 99422638 1001 86380 86390 1
424121 99424121 1001 86380 86390 1
423924 99423924 1001 86380 86390 1
423863 99423863 1001 86380 86390 1
425109 99425109 1001 86380 86390 1
425183 99425183 1001 86380 86390 1
425160 99425160 1001 86380 86390 1
425316 99425316 1001 86380 86390 1
425320 99425320 1001 86380 86390 1
424744 99424744 1001 86380 86390 1
424484 99424484 1001 86380 86390 1
424486 99424486 1001 86380 86390 1
425814 99425814 1001 86380 86390 1
425597 99425597 1001 86380 86390 1
425768 99425768 1001 86380 86390 1
427005 99427005 1001 86380 86390 1
426699 99426699 1001 86380 86390 1
426547 99426547 1001 86380 86390 1
426670 99426670 1001 86380 86390 1
426629 99426629 1001 86380 86390 1
426607 99426607 1001 86380 86390 1
426337 99426337 1001 86380 86390 1
426443 99426443 1001 86380 86390 1
426220 99426220 1001 86380 86390 1
426235 99426235 1001 86380 86390 1
425853 99425853 1001 86380 86390 1
425932 99425932 1001 86380 86390 1
426087 99426087 1001 86380 86390 1
427456 99427456 1001 86380 86390 1
427189 99427189 1001 86380 86390 1
428354 99428354 1001 86380 86390 1
428624 99428624 1001 86380 86390 1
427961 99427961 1001 86380 86390 1
427704 99427704 1001 86380 86390 1
427875 99427875 1001 86380 86390 1
427550 99427550 1001 86380 86390 1
427870 99427870 1001 86380 86390 1
429040 99429040 1001 86380 86390 1
428922 99428922 1001 86380 86390 1
430182 99430182 1001 86380 86390 1
430042 99430042 1001 86380 86390 1
429776 99429776 1001 86380 86390 1
429829 99429829 1001 86380 86390 1
429729 99429729 1001 86380 86390 1
429344 99429344 1001 86380 86390 1
430525 99430525 1001 86380 86390 1
430770 99430770 1001 86380 86390 1
430522 99430522 1001 86380 86390 1
430654 99430654 1001 86380 86390 1
431742 99431742 1001 86380 86390 1
431862 99431862 1001 86380 86390 1
431700 99431700 1001 86380 86390 1
431752 99431752 1001 86380 86390 1
431975 99431975 1001 86380 86390 1
431667 99431667 1001 86380 86390 1
431477 99431477 1001 86380 86390 1
431528 99431528 1001 86380 86390 1
431360 99431360 1001 86380 86390 1
431318 99431318 1001 86380 86390 1
431274 99431274 1001 86380 86390 1
431058 99431058 1001 86380 86390 1
431236 99431236 1001 86380 86390 1
432412 99432412 1001 86380 86390 1
432212 99432212 1001 86380 86390 1
432345 99432345 1001 86380 86390 1
432427 99432427 1001 86380 86390 1
433635 99433635 1001 86380 86390 1
433589 99433589 1001 86380 86390 1
433386 99433386 1001 86380 86390 1
433427 99433427 1001 86380 86390 1
433099 99433099 1001 86380 86390 1
433298 99433298 1001 86380 86390 1
433167 99433167 1001 86380 86390 1
433069 99433069 1001 86380 86390 1
432721 99432721 1001 86380 86390 1
432530 99432530 1001 86380 86390 1
432533 99432533 1001 86380 86390 1
432885 99432885 1001 86380 86390 1
432576 99432576 1001 86380 86390 1
432843 99432843 1001 86380 86390 1
434003 99434003 1001 86380 86390 1
433795 99433795 1001 86380 86390 1
435107 99435107 1001 86380 86390 1
435083 99435083 1001 86380 86390 1
435094 99435094 1001 86380 86390 1
435267 99435267 1001 86380 86390 1
435002 99435002 1001 86380 86390 1
434699 99434699 1001 86380 86390 1
434865 99434865 1001 86380 86390 1
434702 99434702 1001 86380 86390 1
434512 99434512 1001 86380 86390 1
434352 99434352 1001 86380 86390 1
435490 99435490 1001 86380 86390 1
435495 99435495 1001 86380 86390 1
435509 99435509 1001 86380 86390 1
436895 99436895 1001 86380 86390 1
437079 99437079 1001 86380 86390 1
437093 99437093 1001 86380 86390 1
436826 99436826 1001 86380 86390 1
436450 99436450 1001 86380 86390 1
436630 99436630 1001 86380 86390 1
436684 99436684 1001 86380 86390 1
436521 99436521 1001 86380 86390 1
436346 99436346 1001 86380 86390 1
436265 99436265 1001 86380 86390 1
436100 99436100 1001 86380 86390 1
435963 99435963 1001 86380 86390 1
436247 99436247 1001 86380 86390 1
436228 99436228 1001 86380 86390 1
436028 99436028 1001 86380 86390 1
300084 99300084 1001 86380 86390 1
300728 99300728 1001 86380 86390 1
300632 99300632 1001 86380 86390 1
300545 99300545 1001 86380 86390 1
300722 99300722 1001 86380 86390 1
300220 99300220 1001 86380 86390 1
300248 99300248 1001 86380 86390 1
300835 99300835 1001 86380 86390 1
300759 99300759 1001 86380 86390 1
300840 99300840 1001 86380 86390 1
301356 99301356 1001 86380 86390 1
301395 99301395 1001 86380 86390 1
301461 99301461 1001 86380 86390 1
301476 99301476 1001 86380 86390 1
301361 99301361 1001 86380 86390 1
301197 99301197 1001 86380 86390 1
301161 99301161 1001 86380 86390 1
301226 99301226 1001 86380 86390 1
301252 99301252 1001 86380 86390 1
301189 99301189 1001 86380 86390 1
301280 99301280 1001 86380 86390 1
301190 99301190 1001 86380 86390 1
301297 99301297 1001 86380 86390 1
300966 99300966 1001 86380 86390 1
300994 99300994 1001 86380 86390 1
300957 99300957 1001 86380 86390 1
301601 99301601 1001 86380 86390 1
302335 99302335 1001 86380 86390 1
302301 99302301 1001 86380 86390 1
302373 99302373 1001 86380 86390 1
302035 99302035 1001 86380 86390 1
302025 99302025 1001 86380 86390 1
302168 99302168 1001 86380 86390 1
302043 99302043 1001 86380 86390 1
302083 99302083 1001 86380 86390 1
301878 99301878 1001 86380 86390 1
301763 99301763 1001 86380 86390 1
301808 99301808 1001 86380 86390 1
302470 99302470 1001 86380 86390 1
302512 99302512 1001 86380 86390 1
302581 99302581 1001 86380 86390 1
303172 99303172 1001 86380 86390 1
303044 99303044 1001 86380 86390 1
303038 99303038 1001 86380 86390 1
302950 99302950 1001 86380 86390 1
302807 99302807 1001 86380 86390 1
302961 99302961 1001 86380 86390 1
302640 99302640 1001 86380 86390 1
302619 99302619 1001 86380 86390 1
302593 99302593 1001 86380 86390 1
303401 99303401 1001 86380 86390 1
303313 99303313 1001 86380 86390 1
303393 99303393 1001 86380 86390 1
303406 99303406 1001 86380 86390 1
303252 99303252 1001 86380 86390 1
303918 99303918 1001 86380 86390 1
303870 99303870 1001 86380 86390 1
303883 99303883 1001 86380 86390 1
304014 99304014 1001 86380 86390 1
304018 99304018 1001 86380 86390 1
303777 99303777 1001 86380 86390 1
303508 99303508 1001 86380 86390 1
303588 99303588 1001 86380 86390 1
304137 99304137 1001 86380 86390 1
304181 99304181 1001 86380 86390 1
304692 99304692 1001 86380 86390 1
304788 99304788 1001 86380 86390 1
304576 99304576 1001 86380 86390 1
304382 99304382 1001 86380 86390 1
304408 99304408 1001 86380 86390 1
304253 99304253 1001 86380 86390 1
304409 99304409 1001 86380 86390 1
304337 99304337 1001 86380 86390 1
304962 99304962 1001 86380 86390 1
305015 99305015 1001 86380 86390 1
304997 99304997 1001 86380 86390 1
305505 99305505 1001 86380 86390 1
305653 99305653 1001 86380 86390 1
305490 99305490 1001 86380 86390 1
305554 99305554 1001 86380 86390 1
305469 99305469 1001 86380 86390 1
305344 99305344 1001 86380 86390 1
305396 99305396 1001 86380 86390 1
305436 99305436 1001 86380 86390 1
305259 99305259 1001 86380 86390 1
305144 99305144 1001 86380 86390 1
305159 99305159 1001 86380 86390 1
305186 99305186 1001 86380 86390 1
305264 99305264 1001 86380 86390 1
305269 99305269 1001 86380 86390 1
305205 99305205 1001 86380 86390 1
500013 99500013 1001 86380 86390 1
500018 99500018 1001 86380 86390 1
500622 99500622 1001 86380 86390 1
500769 99500769 1001 86380 86390 1
500796 99500796 1001 86380 86390 1
500680 99500680 1001 86380 86390 1
500522 99500522 1001 86380 86390 1
500297 99500297 1001 86380 86390 1
500259 99500259 1001 86380 86390 1
500366 99500366 1001 86380 86390 1
500230 99500230 1001 86380 86390 1
500256 99500256 1001 86380 86390 1
500218 99500218 1001 86380 86390 1
500941 99500941 1001 86380 86390 1
500905 99500905 1001 86380 86390 1
500997 99500997 1001 86380 86390 1
500999 99500999 1001 86380 86390 1
500911 99500911 1001 86380 86390 1
501499 99501499 1001 86380 86390 1
501538 99501538 1001 86380 86390 1
501488 99501488 1001 86380 86390 1
501611 99501611 1001 86380 86390 1
501600 99501600 1001 86380 86390 1
501402 99501402 1001 86380 86390 1
501097 99501097 1001 86380 86390 1
501098 99501098 1001 86380 86390 1
501035 99501035 1001 86380 86390 1
501104 99501104 1001 86380 86390 1
501156 99501156 1001 86380 86390 1
501676 99501676 1001 86380 86390 1
501746 99501746 1001 86380 86390 1
501789 99501789 1001 86380 86390 1
501815 99501815 1001 86380 86390 1
501699 99501699 1001 86380 86390 1
502285 99502285 1001 86380 86390 1
502431 99502431 1001 86380 86390 1
502288 99502288 1001 86380 86390 1
502066 99502066 1001 86380 86390 1
502097 99502097 1001 86380 86390 1
502138 99502138 1001 86380 86390 1
502528 99502528 1001 86380 86390 1
502544 99502544 1001 86380 86390 1
502485 99502485 1001 86380 86390 1
503177 99503177 1001 86380 86390 1
503255 99503255 1001 86380 86390 1
503091 99503091 1001 86380 86390 1
503181 99503181 1001 86380 86390 1
503123 99503123 1001 86380 86390 1
503048 99503048 1001 86380 86390 1
503024 99503024 1001 86380 86390 1
502885 99502885 1001 86380 86390 1
502889 99502889 1001 86380 86390 1
503368 99503368 1001 86380 86390 1
503372 99503372 1001 86380 86390 1
503374 99503374 1001 86380 86390 1
503414 99503414 1001 86380 86390 1
503364 99503364 1001 86380 86390 1
503365 99503365 1001 86380 86390 1
504055 99504055 1001 86380 86390 1
503978 99503978 1001 86380 86390 1
504074 99504074 1001 86380 86390 1
503972 99503972 1001 86380 86390 1
504011 99504011 1001 86380 86390 1
504064 99504064 1001 86380 86390 1
503976 99503976 1001 86380 86390 1
503792 99503792 1001 86380 86390 1
503727 99503727 1001 86380 86390 1
503655 99503655 1001 86380 86390 1
503656 99503656 1001 86380 86390 1
503697 99503697 1001 86380 86390 1
503498 99503498 1001 86380 86390 1
504221 99504221 1001 86380 86390 1
504912 99504912 1001 86380 86390 1
504754 99504754 1001 86380 86390 1
504858 99504858 1001 86380 86390 1
504926 99504926 1001 86380 86390 1
504762 99504762 1001 86380 86390 1
504601 99504601 1001 86380 86390 1
504724 99504724 1001 86380 86390 1
504531 99504531 1001 86380 86390 1
504441 99504441 1001 86380 86390 1
504424 99504424 1001 86380 86390 1
505111 99505111 1001 86380 86390 1
505583 99505583 1001 86380 86390 1
505674 99505674 1001 86380 86390 1
505254 99505254 1001 86380 86390 1
505350 99505350 1001 86380 86390 1
505825 99505825 1001 86380 86390 1
506560 99506560 1001 86380 86390 1
506387 99506387 1001 86380 86390 1
506259 99506259 1001 86380 86390 1
506006 99506006 1001 86380 86390 1
506113 99506113 1001 86380 86390 1
506736 99506736 1001 86380 86390 1
506607 99506607 1001 86380 86390 1
506726 99506726 1001 86380 86390 1
506773 99506773 1001 86380 86390 1
507268 99507268 1001 86380 86390 1
507231 99507231 1001 86380 86390 1
507322 99507322 1001 86380 86390 1
507338 99507338 1001 86380 86390 1
507043 99507043 1001 86380 86390 1
507135 99507135 1001 86380 86390 1
507032 99507032 1001 86380 86390 1
507059 99507059 1001 86380 86390 1
506996 99506996 1001 86380 86390 1
507009 99507009 1001 86380 86390 1
506804 99506804 1001 86380 86390 1
506961 99506961 1001 86380 86390 1
506886 99506886 1001 86380 86390 1
506980 99506980 1001 86380 86390 1
507007 99507007 1001 86380 86390 1
507446 99507446 1001 86380 86390 1
507556 99507556 1001 86380 86390 1
508220 99508220 1001 86380 86390 1
508100 99508100 1001 86380 86390 1
508116 99508116 1001 86380 86390 1
508156 99508156 1001 86380 86390 1
508210 99508210 1001 86380 86390 1
507903 99507903 1001 86380 86390 1
507844 99507844 1001 86380 86390 1
507667 99507667 1001 86380 86390 1
507707 99507707 1001 86380 86390 1
507751 99507751 1001 86380 86390 1
507804 99507804 1001 86380 86390 1
507831 99507831 1001 86380 86390 1
508386 99508386 1001 86380 86390 1
508296 99508296 1001 86380 86390 1
508884 99508884 1001 86380 86390 1
509042 99509042 1001 86380 86390 1
509045 99509045 1001 86380 86390 1
508943 99508943 1001 86380 86390 1
509024 99509024 1001 86380 86390 1
508869 99508869 1001 86380 86390 1
508571 99508571 1001 86380 86390 1
508625 99508625 1001 86380 86390 1
508652 99508652 1001 86380 86390 1
509139 99509139 1001 86380 86390 1
509256 99509256 1001 86380 86390 1
509198 99509198 1001 86380 86390 1
509199 99509199 1001 86380 86390 1
509772 99509772 1001 86380 86390 1
509824 99509824 1001 86380 86390 1
509726 99509726 1001 86380 86390 1
509843 99509843 1001 86380 86390 1
509857 99509857 1001 86380 86390 1
509793 99509793 1001 86380 86390 1
509705 99509705 1001 86380 86390 1
509782 99509782 1001 86380 86390 1
509745 99509745 1001 86380 86390 1
509720 99509720 1001 86380 86390 1
509530 99509530 1001 86380 86390 1
509532 99509532 1001 86380 86390 1
509414 99509414 1001 86380 86390 1
509480 99509480 1001 86380 86390 1
509366 99509366 1001 86380 86390 1
509419 99509419 1001 86380 86390 1
509459 99509459 1001 86380 86390 1
509395 99509395 1001 86380 86390 1
510053 99510053 1001 86380 86390 1
510025 99510025 1001 86380 86390 1
510605 99510605 1001 86380 86390 1
510725 99510725 1001 86380 86390 1
510509 99510509 1001 86380 86390 1
510434 99510434 1001 86380 86390 1
510337 99510337 1001 86380 86390 1
510275 99510275 1001 86380 86390 1
510113 99510113 1001 86380 86390 1
510271 99510271 1001 86380 86390 1
510272 99510272 1001 86380 86390 1
510737 99510737 1001 86380 86390 1
510816 99510816 1001 86380 86390 1
510861 99510861 1001 86380 86390 1
511352 99511352 1001 86380 86390 1
511397 99511397 1001 86380 86390 1
511310 99511310 1001 86380 86390 1
511272 99511272 1001 86380 86390 1
511198 99511198 1001 86380 86390 1
511190 99511190 1001 86380 86390 1
511280 99511280 1001 86380 86390 1
511018 99511018 1001 86380 86390 1
511124 99511124 1001 86380 86390 1
511722 99511722 1001 86380 86390 1
511608 99511608 1001 86380 86390 1
512202 99512202 1001 86380 86390 1
512243 99512243 1001 86380 86390 1
512231 99512231 1001 86380 86390 1
512313 99512313 1001 86380 86390 1
512314 99512314 1001 86380 86390 1
512128 99512128 1001 86380 86390 1
512116 99512116 1001 86380 86390 1
511987 99511987 1001 86380 86390 1
512132 99512132 1001 86380 86390 1
512496 99512496 1001 86380 86390 1
512524 99512524 1001 86380 86390 1
512463 99512463 1001 86380 86390 1
512388 99512388 1001 86380 86390 1
513090 99513090 1001 86380 86390 1
513129 99513129 1001 86380 86390 1
513183 99513183 1001 86380 86390 1
512877 99512877 1001 86380 86390 1
512932 99512932 1001 86380 86390 1
512741 99512741 1001 86380 86390 1
513241 99513241 1001 86380 86390 1
513347 99513347 1001 86380 86390 1
513363 99513363 1001 86380 86390 1
513325 99513325 1001 86380 86390 1
513300 99513300 1001 86380 86390 1
513302 99513302 1001 86380 86390 1
513264 99513264 1001 86380 86390 1
513393 99513393 1001 86380 86390 1
513252 99513252 1001 86380 86390 1
513918 99513918 1001 86380 86390 1
513867 99513867 1001 86380 86390 1
513909 99513909 1001 86380 86390 1
514012 99514012 1001 86380 86390 1
514021 99514021 1001 86380 86390 1
513836 99513836 1001 86380 86390 1
514026 99514026 1001 86380 86390 1
514025 99514025 1001 86380 86390 1
513685 99513685 1001 86380 86390 1
513765 99513765 1001 86380 86390 1
513797 99513797 1001 86380 86390 1
513504 99513504 1001 86380 86390 1
513479 99513479 1001 86380 86390 1
513583 99513583 1001 86380 86390 1
513591 99513591 1001 86380 86390 1
514069 99514069 1001 86380 86390 1
514179 99514179 1001 86380 86390 1
514180 99514180 1001 86380 86390 1
514822 99514822 1001 86380 86390 1
514858 99514858 1001 86380 86390 1
514824 99514824 1001 86380 86390 1
514657 99514657 1001 86380 86390 1
514775 99514775 1001 86380 86390 1
514779 99514779 1001 86380 86390 1
514510 99514510 1001 86380 86390 1
514509 99514509 1001 86380 86390 1
514342 99514342 1001 86380 86390 1
514422 99514422 1001 86380 86390 1
514307 99514307 1001 86380 86390 1
514299 99514299 1001 86380 86390 1
515042 99515042 1001 86380 86390 1
514992 99514992 1001 86380 86390 1
514981 99514981 1001 86380 86390 1
514957 99514957 1001 86380 86390 1
515568 99515568 1001 86380 86390 1
515682 99515682 1001 86380 86390 1
515527 99515527 1001 86380 86390 1
515605 99515605 1001 86380 86390 1
515077 99515077 1001 86380 86390 1
515170 99515170 1001 86380 86390 1
515124 99515124 1001 86380 86390 1
515837 99515837 1001 86380 86390 1
515737 99515737 1001 86380 86390 1
516489 99516489 1001 86380 86390 1
516453 99516453 1001 86380 86390 1
516495 99516495 1001 86380 86390 1
516316 99516316 1001 86380 86390 1
516192 99516192 1001 86380 86390 1
515970 99515970 1001 86380 86390 1
515932 99515932 1001 86380 86390 1
516004 99516004 1001 86380 86390 1
516601 99516601 1001 86380 86390 1
516620 99516620 1001 86380 86390 1
516673 99516673 1001 86380 86390 1
517317 99517317 1001 86380 86390 1
517243 99517243 1001 86380 86390 1
516933 99516933 1001 86380 86390 1
516875 99516875 1001 86380 86390 1
516772 99516772 1001 86380 86390 1
516800 99516800 1001 86380 86390 1
516735 99516735 1001 86380 86390 1
516831 99516831 1001 86380 86390 1
517528 99517528 1001 86380 86390 1
517414 99517414 1001 86380 86390 1
517495 99517495 1001 86380 86390 1
517393 99517393 1001 86380 86390 1
518021 99518021 1001 86380 86390 1
518142 99518142 1001 86380 86390 1
518053 99518053 1001 86380 86390 1
518145 99518145 1001 86380 86390 1
517815 99517815 1001 86380 86390 1
517936 99517936 1001 86380 86390 1
517758 99517758 1001 86380 86390 1
517759 99517759 1001 86380 86390 1
517954 99517954 1001 86380 86390 1
517639 99517639 1001 86380 86390 1
517641 99517641 1001 86380 86390 1
518212 99518212 1001 86380 86390 1
518240 99518240 1001 86380 86390 1
518167 99518167 1001 86380 86390 1
518351 99518351 1001 86380 86390 1
518823 99518823 1001 86380 86390 1
518954 99518954 1001 86380 86390 1
518880 99518880 1001 86380 86390 1
518932 99518932 1001 86380 86390 1
518747 99518747 1001 86380 86390 1
518369 99518369 1001 86380 86390 1
518373 99518373 1001 86380 86390 1
518417 99518417 1001 86380 86390 1
518430 99518430 1001 86380 86390 1
518368 99518368 1001 86380 86390 1
519029 99519029 1001 86380 86390 1
519171 99519171 1001 86380 86390 1
519125 99519125 1001 86380 86390 1
519637 99519637 1001 86380 86390 1
519677 99519677 1001 86380 86390 1
519652 99519652 1001 86380 86390 1
519804 99519804 1001 86380 86390 1
519644 99519644 1001 86380 86390 1
519645 99519645 1001 86380 86390 1
519417 99519417 1001 86380 86390 1
519579 99519579 1001 86380 86390 1
519477 99519477 1001 86380 86390 1
519232 99519232 1001 86380 86390 1
519222 99519222 1001 86380 86390 1
519391 99519391 1001 86380 86390 1
519266 99519266 1001 86380 86390 1
519332 99519332 1001 86380 86390 1
519929 99519929 1001 86380 86390 1
520019 99520019 1001 86380 86390 1
519983 99519983 1001 86380 86390 1
519907 99519907 1001 86380 86390 1
519898 99519898 1001 86380 86390 1
520544 99520544 1001 86380 86390 1
520597 99520597 1001 86380 86390 1
520470 99520470 1001 86380 86390 1
520574 99520574 1001 86380 86390 1
520399 99520399 1001 86380 86390 1
520326 99520326 1001 86380 86390 1
520264 99520264 1001 86380 86390 1
520277 99520277 1001 86380 86390 1
520063 99520063 1001 86380 86390 1
520168 99520168 1001 86380 86390 1
520156 99520156 1001 86380 86390 1
520754 99520754 1001 86380 86390 1
520769 99520769 1001 86380 86390 1
520680 99520680 1001 86380 86390 1
520786 99520786 1001 86380 86390 1
520740 99520740 1001 86380 86390 1
521306 99521306 1001 86380 86390 1
521427 99521427 1001 86380 86390 1
521109 99521109 1001 86380 86390 1
521253 99521253 1001 86380 86390 1
520875 99520875 1001 86380 86390 1
520914 99520914 1001 86380 86390 1
520956 99520956 1001 86380 86390 1
520894 99520894 1001 86380 86390 1
521505 99521505 1001 86380 86390 1
521562 99521562 1001 86380 86390 1
521644 99521644 1001 86380 86390 1
522222 99522222 1001 86380 86390 1
522096 99522096 1001 86380 86390 1
522251 99522251 1001 86380 86390 1
522037 99522037 1001 86380 86390 1
521923 99521923 1001 86380 86390 1
521691 99521691 1001 86380 86390 1
521744 99521744 1001 86380 86390 1
522328 99522328 1001 86380 86390 1
522406 99522406 1001 86380 86390 1
522410 99522410 1001 86380 86390 1
522346 99522346 1001 86380 86390 1
522964 99522964 1001 86380 86390 1
523073 99523073 1001 86380 86390 1
522906 99522906 1001 86380 86390 1
522765 99522765 1001 86380 86390 1
522563 99522563 1001 86380 86390 1
522566 99522566 1001 86380 86390 1
522581 99522581 1001 86380 86390 1
522607 99522607 1001 86380 86390 1
523258 99523258 1001 86380 86390 1
523221 99523221 1001 86380 86390 1
523300 99523300 1001 86380 86390 1
523238 99523238 1001 86380 86390 1
523191 99523191 1001 86380 86390 1
523752 99523752 1001 86380 86390 1
523748 99523748 1001 86380 86390 1
523905 99523905 1001 86380 86390 1
523740 99523740 1001 86380 86390 1
523637 99523637 1001 86380 86390 1
523653 99523653 1001 86380 86390 1
523399 99523399 1001 86380 86390 1
523348 99523348 1001 86380 86390 1
524143 99524143 1001 86380 86390 1
523977 99523977 1001 86380 86390 1
524657 99524657 1001 86380 86390 1
524686 99524686 1001 86380 86390 1
524676 99524676 1001 86380 86390 1
524759 99524759 1001 86380 86390 1
524381 99524381 1001 86380 86390 1
524551 99524551 1001 86380 86390 1
524321 99524321 1001 86380 86390 1
524350 99524350 1001 86380 86390 1
524240 99524240 1001 86380 86390 1
524899 99524899 1001 86380 86390 1
524894 99524894 1001 86380 86390 1
525538 99525538 1001 86380 86390 1
525595 99525595 1001 86380 86390 1
525442 99525442 1001 86380 86390 1
525317 99525317 1001 86380 86390 1
525215 99525215 1001 86380 86390 1
525242 99525242 1001 86380 86390 1
525345 99525345 1001 86380 86390 1
525282 99525282 1001 86380 86390 1
525361 99525361 1001 86380 86390 1
525158 99525158 1001 86380 86390 1
525173 99525173 1001 86380 86390 1
525021 99525021 1001 86380 86390 1
525139 99525139 1001 86380 86390 1
525051 99525051 1001 86380 86390 1
525130 99525130 1001 86380 86390 1
525794 99525794 1001 86380 86390 1
525640 99525640 1001 86380 86390 1
526346 99526346 1001 86380 86390 1
526325 99526325 1001 86380 86390 1
526411 99526411 1001 86380 86390 1
526049 99526049 1001 86380 86390 1
526091 99526091 1001 86380 86390 1
526066 99526066 1001 86380 86390 1
526105 99526105 1001 86380 86390 1
525924 99525924 1001 86380 86390 1
525968 99525968 1001 86380 86390 1
525981 99525981 1001 86380 86390 1
525904 99525904 1001 86380 86390 1
526616 99526616 1001 86380 86390 1
526555 99526555 1001 86380 86390 1
526582 99526582 1001 86380 86390 1
526598 99526598 1001 86380 86390 1
527213 99527213 1001 86380 86390 1
527111 99527111 1001 86380 86390 1
527220 99527220 1001 86380 86390 1
527138 99527138 1001 86380 86390 1
527177 99527177 1001 86380 86390 1
526895 99526895 1001 86380 86390 1
526988 99526988 1001 86380 86390 1
527028 99527028 1001 86380 86390 1
526799 99526799 1001 86380 86390 1
526738 99526738 1001 86380 86390 1
527367 99527367 1001 86380 86390 1
527446 99527446 1001 86380 86390 1
527292 99527292 1001 86380 86390 1
527973 99527973 1001 86380 86390 1
528040 99528040 1001 86380 86390 1
527923 99527923 1001 86380 86390 1
528007 99528007 1001 86380 86390 1
528061 99528061 1001 86380 86390 1
527715 99527715 1001 86380 86390 1
527703 99527703 1001 86380 86390 1
527786 99527786 1001 86380 86390 1
527673 99527673 1001 86380 86390 1
527855 99527855 1001 86380 86390 1
527623 99527623 1001 86380 86390 1
527562 99527562 1001 86380 86390 1
527654 99527654 1001 86380 86390 1
527499 99527499 1001 86380 86390 1
527616 99527616 1001 86380 86390 1
527645 99527645 1001 86380 86390 1
527530 99527530 1001 86380 86390 1
528099 99528099 1001 86380 86390 1
528166 99528166 1001 86380 86390 1
528194 99528194 1001 86380 86390 1
528195 99528195 1001 86380 86390 1
528122 99528122 1001 86380 86390 1
528856 99528856 1001 86380 86390 1
528878 99528878 1001 86380 86390 1
528882 99528882 1001 86380 86390 1
528797 99528797 1001 86380 86390 1
528566 99528566 1001 86380 86390 1
528504 99528504 1001 86380 86390 1
528590 99528590 1001 86380 86390 1
528540 99528540 1001 86380 86390 1
528335 99528335 1001 86380 86390 1
528387 99528387 1001 86380 86390 1
528422 99528422 1001 86380 86390 1
528924 99528924 1001 86380 86390 1
528989 99528989 1001 86380 86390 1
528977 99528977 1001 86380 86390 1
529005 99529005 1001 86380 86390 1
529044 99529044 1001 86380 86390 1
529089 99529089 1001 86380 86390 1
529065 99529065 1001 86380 86390 1
529620 99529620 1001 86380 86390 1
529597 99529597 1001 86380 86390 1
529687 99529687 1001 86380 86390 1
529385 99529385 1001 86380 86390 1
529322 99529322 1001 86380 86390 1
529337 99529337 1001 86380 86390 1
529467 99529467 1001 86380 86390 1
529137 99529137 1001 86380 86390 1
529153 99529153 1001 86380 86390 1
529741 99529741 1001 86380 86390 1
529758 99529758 1001 86380 86390 1
530440 99530440 1001 86380 86390 1
530534 99530534 1001 86380 86390 1
530545 99530545 1001 86380 86390 1
530164 99530164 1001 86380 86390 1
530089 99530089 1001 86380 86390 1
530102 99530102 1001 86380 86390 1
529979 99529979 1001 86380 86390 1
529980 99529980 1001 86380 86390 1
530110 99530110 1001 86380 86390 1
530667 99530667 1001 86380 86390 1
530655 99530655 1001 86380 86390 1
530142 99530142 1001 86380 86390 1
530635 99530635 1001 86380 86390 1
530717 99530717 1001 86380 86390 1
531278 99531278 1001 86380 86390 1
531202 99531202 1001 86380 86390 1
531332 99531332 1001 86380 86390 1
531284 99531284 1001 86380 86390 1
531336 99531336 1001 86380 86390 1
531300 99531300 1001 86380 86390 1
531375 99531375 1001 86380 86390 1
531126 99531126 1001 86380 86390 1
531127 99531127 1001 86380 86390 1
531003 99531003 1001 86380 86390 1
531031 99531031 1001 86380 86390 1
531109 99531109 1001 86380 86390 1
530800 99530800 1001 86380 86390 1
530930 99530930 1001 86380 86390 1
530874 99530874 1001 86380 86390 1
531527 99531527 1001 86380 86390 1
531411 99531411 1001 86380 86390 1
532104 99532104 1001 86380 86390 1
532081 99532081 1001 86380 86390 1
532021 99532021 1001 86380 86390 1
532128 99532128 1001 86380 86390 1
531871 99531871 1001 86380 86390 1
531884 99531884 1001 86380 86390 1
531933 99531933 1001 86380 86390 1
531817 99531817 1001 86380 86390 1
531637 99531637 1001 86380 86390 1
531676 99531676 1001 86380 86390 1
532282 99532282 1001 86380 86390 1
532868 99532868 1001 86380 86390 1
532894 99532894 1001 86380 86390 1
533003 99533003 1001 86380 86390 1
533019 99533019 1001 86380 86390 1
532792 99532792 1001 86380 86390 1
532826 99532826 1001 86380 86390 1
532568 99532568 1001 86380 86390 1
532454 99532454 1001 86380 86390 1
533082 99533082 1001 86380 86390 1
533061 99533061 1001 86380 86390 1
533783 99533783 1001 86380 86390 1
533719 99533719 1001 86380 86390 1
533799 99533799 1001 86380 86390 1
533764 99533764 1001 86380 86390 1
533846 99533846 1001 86380 86390 1
533485 99533485 1001 86380 86390 1
533550 99533550 1001 86380 86390 1
533447 99533447 1001 86380 86390 1
533487 99533487 1001 86380 86390 1
533503 99533503 1001 86380 86390 1
533581 99533581 1001 86380 86390 1
533531 99533531 1001 86380 86390 1
533348 99533348 1001 86380 86390 1
534051 99534051 1001 86380 86390 1
533965 99533965 1001 86380 86390 1
533879 99533879 1001 86380 86390 1
533997 99533997 1001 86380 86390 1
534647 99534647 1001 86380 86390 1
534533 99534533 1001 86380 86390 1
534509 99534509 1001 86380 86390 1
534561 99534561 1001 86380 86390 1
534575 99534575 1001 86380 86390 1
534514 99534514 1001 86380 86390 1
534389 99534389 1001 86380 86390 1
534327 99534327 1001 86380 86390 1
534353 99534353 1001 86380 86390 1
534471 99534471 1001 86380 86390 1
534316 99534316 1001 86380 86390 1
534258 99534258 1001 86380 86390 1
534122 99534122 1001 86380 86390 1
534264 99534264 1001 86380 86390 1
534866 99534866 1001 86380 86390 1
534802 99534802 1001 86380 86390 1
535345 99535345 1001 86380 86390 1
535346 99535346 1001 86380 86390 1
535374 99535374 1001 86380 86390 1
535488 99535488 1001 86380 86390 1
535102 99535102 1001 86380 86390 1
535157 99535157 1001 86380 86390 1
534996 99534996 1001 86380 86390 1
535563 99535563 1001 86380 86390 1
535540 99535540 1001 86380 86390 1
535618 99535618 1001 86380 86390 1
535515 99535515 1001 86380 86390 1
535701 99535701 1001 86380 86390 1
536157 99536157 1001 86380 86390 1
536210 99536210 1001 86380 86390 1
536214 99536214 1001 86380 86390 1
536178 99536178 1001 86380 86390 1
536231 99536231 1001 86380 86390 1
536074 99536074 1001 86380 86390 1
535806 99535806 1001 86380 86390 1
535860 99535860 1001 86380 86390 1
535764 99535764 1001 86380 86390 1
535741 99535741 1001 86380 86390 1
536483 99536483 1001 86380 86390 1
536407 99536407 1001 86380 86390 1
536513 99536513 1001 86380 86390 1
537022 99537022 1001 86380 86390 1
537131 99537131 1001 86380 86390 1
536962 99536962 1001 86380 86390 1
537001 99537001 1001 86380 86390 1
537142 99537142 1001 86380 86390 1
537006 99537006 1001 86380 86390 1
537007 99537007 1001 86380 86390 1
536922 99536922 1001 86380 86390 1
536645 99536645 1001 86380 86390 1
536723 99536723 1001 86380 86390 1
536698 99536698 1001 86380 86390 1
536673 99536673 1001 86380 86390 1
536655 99536655 1001 86380 86390 1
537278 99537278 1001 86380 86390 1
537208 99537208 1001 86380 86390 1
537247 99537247 1001 86380 86390 1
537953 99537953 1001 86380 86390 1
537876 99537876 1001 86380 86390 1
537964 99537964 1001 86380 86390 1
537839 99537839 1001 86380 86390 1
537891 99537891 1001 86380 86390 1
537905 99537905 1001 86380 86390 1
537950 99537950 1001 86380 86390 1
537591 99537591 1001 86380 86390 1
537723 99537723 1001 86380 86390 1
537662 99537662 1001 86380 86390 1
537597 99537597 1001 86380 86390 1
537663 99537663 1001 86380 86390 1
537754 99537754 1001 86380 86390 1
537385 99537385 1001 86380 86390 1
537452 99537452 1001 86380 86390 1
537455 99537455 1001 86380 86390 1
538016 99538016 1001 86380 86390 1
538184 99538184 1001 86380 86390 1
538172 99538172 1001 86380 86390 1
538639 99538639 1001 86380 86390 1
538691 99538691 1001 86380 86390 1
538775 99538775 1001 86380 86390 1
538533 99538533 1001 86380 86390 1
538550 99538550 1001 86380 86390 1
538500 99538500 1001 86380 86390 1
538543 99538543 1001 86380 86390 1
538389 99538389 1001 86380 86390 1
538396 99538396 1001 86380 86390 1
538294 99538294 1001 86380 86390 1
539017 99539017 1001 86380 86390 1
539005 99539005 1001 86380 86390 1
538836 99538836 1001 86380 86390 1
539605 99539605 1001 86380 86390 1
539483 99539483 1001 86380 86390 1
539522 99539522 1001 86380 86390 1
539281 99539281 1001 86380 86390 1
539424 99539424 1001 86380 86390 1
539399 99539399 1001 86380 86390 1
539272 99539272 1001 86380 86390 1
539418 99539418 1001 86380 86390 1
539222 99539222 1001 86380 86390 1
539093 99539093 1001 86380 86390 1
539030 99539030 1001 86380 86390 1
539226 99539226 1001 86380 86390 1
539706 99539706 1001 86380 86390 1
539732 99539732 1001 86380 86390 1
539694 99539694 1001 86380 86390 1
539801 99539801 1001 86380 86390 1
539699 99539699 1001 86380 86390 1
539649 99539649 1001 86380 86390 1
539663 99539663 1001 86380 86390 1
540264 99540264 1001 86380 86390 1
540343 99540343 1001 86380 86390 1
540224 99540224 1001 86380 86390 1
540164 99540164 1001 86380 86390 1
539925 99539925 1001 86380 86390 1
539992 99539992 1001 86380 86390 1
539902 99539902 1001 86380 86390 1
539969 99539969 1001 86380 86390 1
540025 99540025 1001 86380 86390 1
540491 99540491 1001 86380 86390 1
540634 99540634 1001 86380 86390 1
540571 99540571 1001 86380 86390 1
540663 99540663 1001 86380 86390 1
540475 99540475 1001 86380 86390 1
541257 99541257 1001 86380 86390 1
541180 99541180 1001 86380 86390 1
541239 99541239 1001 86380 86390 1
540932 99540932 1001 86380 86390 1
540921 99540921 1001 86380 86390 1
540882 99540882 1001 86380 86390 1
540925 99540925 1001 86380 86390 1
541086 99541086 1001 86380 86390 1
541074 99541074 1001 86380 86390 1
540790 99540790 1001 86380 86390 1
540791 99540791 1001 86380 86390 1
540755 99540755 1001 86380 86390 1
540707 99540707 1001 86380 86390 1
540673 99540673 1001 86380 86390 1
542083 99542083 1001 86380 86390 1
541969 99541969 1001 86380 86390 1
542009 99542009 1001 86380 86390 1
542080 99542080 1001 86380 86390 1
541990 99541990 1001 86380 86390 1
541709 99541709 1001 86380 86390 1
541711 99541711 1001 86380 86390 1
541764 99541764 1001 86380 86390 1
541868 99541868 1001 86380 86390 1
541881 99541881 1001 86380 86390 1
541910 99541910 1001 86380 86390 1
541642 99541642 1001 86380 86390 1
541516 99541516 1001 86380 86390 1
541689 99541689 1001 86380 86390 1
541547 99541547 1001 86380 86390 1
542169 99542169 1001 86380 86390 1
542237 99542237 1001 86380 86390 1
542241 99542241 1001 86380 86390 1
542138 99542138 1001 86380 86390 1
542753 99542753 1001 86380 86390 1
542768 99542768 1001 86380 86390 1
542781 99542781 1001 86380 86390 1
542574 99542574 1001 86380 86390 1
542551 99542551 1001 86380 86390 1
542617 99542617 1001 86380 86390 1
542737 99542737 1001 86380 86390 1
542582 99542582 1001 86380 86390 1
542648 99542648 1001 86380 86390 1
542674 99542674 1001 86380 86390 1
542366 99542366 1001 86380 86390 1
542514 99542514 1001 86380 86390 1
542348 99542348 1001 86380 86390 1
543063 99543063 1001 86380 86390 1
542989 99542989 1001 86380 86390 1
543016 99543016 1001 86380 86390 1
542967 99542967 1001 86380 86390 1
543688 99543688 1001 86380 86390 1
543613 99543613 1001 86380 86390 1
543425 99543425 1001 86380 86390 1
543374 99543374 1001 86380 86390 1
543401 99543401 1001 86380 86390 1
543402 99543402 1001 86380 86390 1
543393 99543393 1001 86380 86390 1
543485 99543485 1001 86380 86390 1
543474 99543474 1001 86380 86390 1
543565 99543565 1001 86380 86390 1
543163 99543163 1001 86380 86390 1
543875 99543875 1001 86380 86390 1
543973 99543973 1001 86380 86390 1
543884 99543884 1001 86380 86390 1
544341 99544341 1001 86380 86390 1
544393 99544393 1001 86380 86390 1
544252 99544252 1001 86380 86390 1
544265 99544265 1001 86380 86390 1
544258 99544258 1001 86380 86390 1
544247 99544247 1001 86380 86390 1
544364 99544364 1001 86380 86390 1
544210 99544210 1001 86380 86390 1
544173 99544173 1001 86380 86390 1
543979 99543979 1001 86380 86390 1
544036 99544036 1001 86380 86390 1
544728 99544728 1001 86380 86390 1
544612 99544612 1001 86380 86390 1
544729 99544729 1001 86380 86390 1
500980 1022 1002 44318 57359 1
400200 99400200 1001 86380 86390 1
400154 99400154 1001 86380 86390 1
400272 99400272 1001 86380 86390 1
400365 99400365 1001 86380 86390 1
401253 99401253 1001 86380 86390 1
401525 99401525 1001 86380 86390 1
401629 99401629 1001 86380 86390 1
401764 99401764 1001 86380 86390 1
402162 99402162 1001 86380 86390 1
402395 99402395 1001 86380 86390 1
402549 99402549 1001 86380 86390 1
402550 99402550 1001 86380 86390 1
402670 99402670 1001 86380 86390 1
402824 99402824 1001 86380 86390 1
402830 99402830 1001 86380 86390 1
402971 99402971 1001 86380 86390 1
403407 99403407 1001 86380 86390 1
403383 99403383 1001 86380 86390 1
403512 99403512 1001 86380 86390 1
403472 99403472 1001 86380 86390 1
403698 99403698 1001 86380 86390 1
403690 99403690 1001 86380 86390 1
403833 99403833 1001 86380 86390 1
403937 99403937 1001 86380 86390 1
404022 99404022 1001 86380 86390 1
404075 99404075 1001 86380 86390 1
404249 99404249 1001 86380 86390 1
404157 99404157 1001 86380 86390 1
404555 99404555 1001 86380 86390 1
404592 99404592 1001 86380 86390 1
404948 99404948 1001 86380 86390 1
404991 99404991 1001 86380 86390 1
405109 99405109 1001 86380 86390 1
405311 99405311 1001 86380 86390 1
405443 99405443 1001 86380 86390 1
405580 99405580 1001 86380 86390 1
405942 99405942 1001 86380 86390 1
406092 99406092 1001 86380 86390 1
406122 99406122 1001 86380 86390 1
406307 99406307 1001 86380 86390 1
406331 99406331 1001 86380 86390 1
406555 99406555 1001 86380 86390 1
406683 99406683 1001 86380 86390 1
406718 99406718 1001 86380 86390 1
406829 99406829 1001 86380 86390 1
407300 99407300 1001 86380 86390 1
407440 99407440 1001 86380 86390 1
407467 99407467 1001 86380 86390 1
407500 99407500 1001 86380 86390 1
407535 99407535 1001 86380 86390 1
407905 99407905 1001 86380 86390 1
407932 99407932 1001 86380 86390 1
408049 99408049 1001 86380 86390 1
408075 99408075 1001 86380 86390 1
408140 99408140 1001 86380 86390 1
408253 99408253 1001 86380 86390 1
408350 99408350 1001 86380 86390 1
408374 99408374 1001 86380 86390 1
408644 99408644 1001 86380 86390 1
408830 99408830 1001 86380 86390 1
408842 99408842 1001 86380 86390 1
409033 99409033 1001 86380 86390 1
409056 99409056 1001 86380 86390 1
409204 99409204 1001 86380 86390 1
409448 99409448 1001 86380 86390 1
409414 99409414 1001 86380 86390 1
409555 99409555 1001 86380 86390 1
409890 99409890 1001 86380 86390 1
410077 99410077 1001 86380 86390 1
410096 99410096 1001 86380 86390 1
410199 99410199 1001 86380 86390 1
410289 99410289 1001 86380 86390 1
410393 99410393 1001 86380 86390 1
410409 99410409 1001 86380 86390 1
410637 99410637 1001 86380 86390 1
410696 99410696 1001 86380 86390 1
410865 99410865 1001 86380 86390 1
411048 99411048 1001 86380 86390 1
411198 99411198 1001 86380 86390 1
411285 99411285 1001 86380 86390 1
411392 99411392 1001 86380 86390 1
411374 99411374 1001 86380 86390 1
411474 99411474 1001 86380 86390 1
411614 99411614 1001 86380 86390 1
411857 99411857 1001 86380 86390 1
412079 99412079 1001 86380 86390 1
412217 99412217 1001 86380 86390 1
413612 99413612 1001 86380 86390 1
413678 99413678 1001 86380 86390 1
413470 99413470 1001 86380 86390 1
412910 99412910 1001 86380 86390 1
413204 99413204 1001 86380 86390 1
412897 99412897 1001 86380 86390 1
412756 99412756 1001 86380 86390 1
412600 99412600 1001 86380 86390 1
413872 99413872 1001 86380 86390 1
414976 99414976 1001 86380 86390 1
415268 99415268 1001 86380 86390 1
414879 99414879 1001 86380 86390 1
414667 99414667 1001 86380 86390 1
414428 99414428 1001 86380 86390 1
414456 99414456 1001 86380 86390 1
414418 99414418 1001 86380 86390 1
414134 99414134 1001 86380 86390 1
416679 99416679 1001 86380 86390 1
416981 99416981 1001 86380 86390 1
416750 99416750 1001 86380 86390 1
416283 99416283 1001 86380 86390 1
416411 99416411 1001 86380 86390 1
416576 99416576 1001 86380 86390 1
416123 99416123 1001 86380 86390 1
415769 99415769 1001 86380 86390 1
415806 99415806 1001 86380 86390 1
417163 99417163 1001 86380 86390 1
417173 99417173 1001 86380 86390 1
417050 99417050 1001 86380 86390 1
417009 99417009 1001 86380 86390 1
417301 99417301 1001 86380 86390 1
417012 99417012 1001 86380 86390 1
417572 99417572 1001 86380 86390 1
417447 99417447 1001 86380 86390 1
417450 99417450 1001 86380 86390 1
417483 99417483 1001 86380 86390 1
418576 99418576 1001 86380 86390 1
418555 99418555 1001 86380 86390 1
418757 99418757 1001 86380 86390 1
418648 99418648 1001 86380 86390 1
418059 99418059 1001 86380 86390 1
418229 99418229 1001 86380 86390 1
418032 99418032 1001 86380 86390 1
417681 99417681 1001 86380 86390 1
417667 99417667 1001 86380 86390 1
418907 99418907 1001 86380 86390 1
418931 99418931 1001 86380 86390 1
419181 99419181 1001 86380 86390 1
418896 99418896 1001 86380 86390 1
420240 99420240 1001 86380 86390 1
420211 99420211 1001 86380 86390 1
420074 99420074 1001 86380 86390 1
419906 99419906 1001 86380 86390 1
419722 99419722 1001 86380 86390 1
419912 99419912 1001 86380 86390 1
420027 99420027 1001 86380 86390 1
419392 99419392 1001 86380 86390 1
420712 99420712 1001 86380 86390 1
420642 99420642 1001 86380 86390 1
421782 99421782 1001 86380 86390 1
421672 99421672 1001 86380 86390 1
421417 99421417 1001 86380 86390 1
421580 99421580 1001 86380 86390 1
421106 99421106 1001 86380 86390 1
420977 99420977 1001 86380 86390 1
421133 99421133 1001 86380 86390 1
422244 99422244 1001 86380 86390 1
422436 99422436 1001 86380 86390 1
422507 99422507 1001 86380 86390 1
422178 99422178 1001 86380 86390 1
422131 99422131 1001 86380 86390 1
422497 99422497 1001 86380 86390 1
422326 99422326 1001 86380 86390 1
423694 99423694 1001 86380 86390 1
423664 99423664 1001 86380 86390 1
423169 99423169 1001 86380 86390 1
423140 99423140 1001 86380 86390 1
422604 99422604 1001 86380 86390 1
422534 99422534 1001 86380 86390 1
422760 99422760 1001 86380 86390 1
424069 99424069 1001 86380 86390 1
423944 99423944 1001 86380 86390 1
424109 99424109 1001 86380 86390 1
423884 99423884 1001 86380 86390 1
425124 99425124 1001 86380 86390 1
425032 99425032 1001 86380 86390 1
425024 99425024 1001 86380 86390 1
425361 99425361 1001 86380 86390 1
425004 99425004 1001 86380 86390 1
424785 99424785 1001 86380 86390 1
424599 99424599 1001 86380 86390 1
424913 99424913 1001 86380 86390 1
424766 99424766 1001 86380 86390 1
424698 99424698 1001 86380 86390 1
424563 99424563 1001 86380 86390 1
424538 99424538 1001 86380 86390 1
424477 99424477 1001 86380 86390 1
424380 99424380 1001 86380 86390 1
424541 99424541 1001 86380 86390 1
425559 99425559 1001 86380 86390 1
425657 99425657 1001 86380 86390 1
425743 99425743 1001 86380 86390 1
425705 99425705 1001 86380 86390 1
426824 99426824 1001 86380 86390 1
426991 99426991 1001 86380 86390 1
426376 99426376 1001 86380 86390 1
426425 99426425 1001 86380 86390 1
426365 99426365 1001 86380 86390 1
426568 99426568 1001 86380 86390 1
426222 99426222 1001 86380 86390 1
425948 99425948 1001 86380 86390 1
427494 99427494 1001 86380 86390 1
427304 99427304 1001 86380 86390 1
427507 99427507 1001 86380 86390 1
427342 99427342 1001 86380 86390 1
428566 99428566 1001 86380 86390 1
428400 99428400 1001 86380 86390 1
428656 99428656 1001 86380 86390 1
428284 99428284 1001 86380 86390 1
427953 99427953 1001 86380 86390 1
428131 99428131 1001 86380 86390 1
428197 99428197 1001 86380 86390 1
427544 99427544 1001 86380 86390 1
427692 99427692 1001 86380 86390 1
427871 99427871 1001 86380 86390 1
427552 99427552 1001 86380 86390 1
428772 99428772 1001 86380 86390 1
428930 99428930 1001 86380 86390 1
430192 99430192 1001 86380 86390 1
430322 99430322 1001 86380 86390 1
430106 99430106 1001 86380 86390 1
430112 99430112 1001 86380 86390 1
430065 99430065 1001 86380 86390 1
429708 99429708 1001 86380 86390 1
429595 99429595 1001 86380 86390 1
429640 99429640 1001 86380 86390 1
429953 99429953 1001 86380 86390 1
429258 99429258 1001 86380 86390 1
430574 99430574 1001 86380 86390 1
430397 99430397 1001 86380 86390 1
430564 99430564 1001 86380 86390 1
430389 99430389 1001 86380 86390 1
430449 99430449 1001 86380 86390 1
430414 99430414 1001 86380 86390 1
431741 99431741 1001 86380 86390 1
431941 99431941 1001 86380 86390 1
431868 99431868 1001 86380 86390 1
431782 99431782 1001 86380 86390 1
431955 99431955 1001 86380 86390 1
432047 99432047 1001 86380 86390 1
431413 99431413 1001 86380 86390 1
431615 99431615 1001 86380 86390 1
431005 99431005 1001 86380 86390 1
430952 99430952 1001 86380 86390 1
430856 99430856 1001 86380 86390 1
431194 99431194 1001 86380 86390 1
432277 99432277 1001 86380 86390 1
432318 99432318 1001 86380 86390 1
433586 99433586 1001 86380 86390 1
433675 99433675 1001 86380 86390 1
433645 99433645 1001 86380 86390 1
433449 99433449 1001 86380 86390 1
433629 99433629 1001 86380 86390 1
433075 99433075 1001 86380 86390 1
433076 99433076 1001 86380 86390 1
433133 99433133 1001 86380 86390 1
433265 99433265 1001 86380 86390 1
432851 99432851 1001 86380 86390 1
432621 99432621 1001 86380 86390 1
432603 99432603 1001 86380 86390 1
432718 99432718 1001 86380 86390 1
434040 99434040 1001 86380 86390 1
434104 99434104 1001 86380 86390 1
433821 99433821 1001 86380 86390 1
434079 99434079 1001 86380 86390 1
435330 99435330 1001 86380 86390 1
435069 99435069 1001 86380 86390 1
435048 99435048 1001 86380 86390 1
434638 99434638 1001 86380 86390 1
434764 99434764 1001 86380 86390 1
434700 99434700 1001 86380 86390 1
434452 99434452 1001 86380 86390 1
434481 99434481 1001 86380 86390 1
434217 99434217 1001 86380 86390 1
435522 99435522 1001 86380 86390 1
435552 99435552 1001 86380 86390 1
435688 99435688 1001 86380 86390 1
435719 99435719 1001 86380 86390 1
435474 99435474 1001 86380 86390 1
437054 99437054 1001 86380 86390 1
436815 99436815 1001 86380 86390 1
436886 99436886 1001 86380 86390 1
436384 99436384 1001 86380 86390 1
436623 99436623 1001 86380 86390 1
436737 99436737 1001 86380 86390 1
436404 99436404 1001 86380 86390 1
436484 99436484 1001 86380 86390 1
436515 99436515 1001 86380 86390 1
436095 99436095 1001 86380 86390 1
300003 99300003 1001 86380 86390 1
300034 99300034 1001 86380 86390 1
300102 99300102 1001 86380 86390 1
300105 99300105 1001 86380 86390 1
300727 99300727 1001 86380 86390 1
300329 99300329 1001 86380 86390 1
300503 99300503 1001 86380 86390 1
300322 99300322 1001 86380 86390 1
300365 99300365 1001 86380 86390 1
300156 99300156 1001 86380 86390 1
301468 99301468 1001 86380 86390 1
301405 99301405 1001 86380 86390 1
301536 99301536 1001 86380 86390 1
301212 99301212 1001 86380 86390 1
301296 99301296 1001 86380 86390 1
301128 99301128 1001 86380 86390 1
301759 99301759 1001 86380 86390 1
301699 99301699 1001 86380 86390 1
301570 99301570 1001 86380 86390 1
302268 99302268 1001 86380 86390 1
302232 99302232 1001 86380 86390 1
302366 99302366 1001 86380 86390 1
302369 99302369 1001 86380 86390 1
302051 99302051 1001 86380 86390 1
302029 99302029 1001 86380 86390 1
302133 99302133 1001 86380 86390 1
302175 99302175 1001 86380 86390 1
301891 99301891 1001 86380 86390 1
301894 99301894 1001 86380 86390 1
301830 99301830 1001 86380 86390 1
302430 99302430 1001 86380 86390 1
302482 99302482 1001 86380 86390 1
303041 99303041 1001 86380 86390 1
303093 99303093 1001 86380 86390 1
303033 99303033 1001 86380 86390 1
303113 99303113 1001 86380 86390 1
303129 99303129 1001 86380 86390 1
302874 99302874 1001 86380 86390 1
302818 99302818 1001 86380 86390 1
302629 99302629 1001 86380 86390 1
302721 99302721 1001 86380 86390 1
302786 99302786 1001 86380 86390 1
302697 99302697 1001 86380 86390 1
302750 99302750 1001 86380 86390 1
302648 99302648 1001 86380 86390 1
302790 99302790 1001 86380 86390 1
303276 99303276 1001 86380 86390 1
303407 99303407 1001 86380 86390 1
303281 99303281 1001 86380 86390 1
303934 99303934 1001 86380 86390 1
303792 99303792 1001 86380 86390 1
303640 99303640 1001 86380 86390 1
303798 99303798 1001 86380 86390 1
303584 99303584 1001 86380 86390 1
303598 99303598 1001 86380 86390 1
303461 99303461 1001 86380 86390 1
304095 99304095 1001 86380 86390 1
304058 99304058 1001 86380 86390 1
304086 99304086 1001 86380 86390 1
304158 99304158 1001 86380 86390 1
304094 99304094 1001 86380 86390 1
304761 99304761 1001 86380 86390 1
304660 99304660 1001 86380 86390 1
304663 99304663 1001 86380 86390 1
304565 99304565 1001 86380 86390 1
304517 99304517 1001 86380 86390 1
304479 99304479 1001 86380 86390 1
304544 99304544 1001 86380 86390 1
304241 99304241 1001 86380 86390 1
304294 99304294 1001 86380 86390 1
304312 99304312 1001 86380 86390 1
304443 99304443 1001 86380 86390 1
304379 99304379 1001 86380 86390 1
304885 99304885 1001 86380 86390 1
305027 99305027 1001 86380 86390 1
305040 99305040 1001 86380 86390 1
304994 99304994 1001 86380 86390 1
304891 99304891 1001 86380 86390 1
304907 99304907 1001 86380 86390 1
304998 99304998 1001 86380 86390 1
305638 99305638 1001 86380 86390 1
305487 99305487 1001 86380 86390 1
305629 99305629 1001 86380 86390 1
305578 99305578 1001 86380 86390 1
305418 99305418 1001 86380 86390 1
305277 99305277 1001 86380 86390 1
305382 99305382 1001 86380 86390 1
305346 99305346 1001 86380 86390 1
305321 99305321 1001 86380 86390 1
305068 99305068 1001 86380 86390 1
305137 99305137 1001 86380 86390 1
500179 99500179 1001 86380 86390 1
500131 99500131 1001 86380 86390 1
500158 99500158 1001 86380 86390 1
500674 99500674 1001 86380 86390 1
500637 99500637 1001 86380 86390 1
500793 99500793 1001 86380 86390 1
500795 99500795 1001 86380 86390 1
500736 99500736 1001 86380 86390 1
500526 99500526 1001 86380 86390 1
500566 99500566 1001 86380 86390 1
500491 99500491 1001 86380 86390 1
500392 99500392 1001 86380 86390 1
500264 99500264 1001 86380 86390 1
500381 99500381 1001 86380 86390 1
500254 99500254 1001 86380 86390 1
500360 99500360 1001 86380 86390 1
500977 99500977 1001 86380 86390 1
501296 99501296 1001 86380 86390 1
501349 99501349 1001 86380 86390 1
501362 99501362 1001 86380 86390 1
501247 99501247 1001 86380 86390 1
501393 99501393 1001 86380 86390 1
501138 99501138 1001 86380 86390 1
502275 99502275 1001 86380 86390 1
502304 99502304 1001 86380 86390 1
502451 99502451 1001 86380 86390 1
502307 99502307 1001 86380 86390 1
502457 99502457 1001 86380 86390 1
502171 99502171 1001 86380 86390 1
502249 99502249 1001 86380 86390 1
502120 99502120 1001 86380 86390 1
502159 99502159 1001 86380 86390 1
502190 99502190 1001 86380 86390 1
502557 99502557 1001 86380 86390 1
502626 99502626 1001 86380 86390 1
502553 99502553 1001 86380 86390 1
503256 99503256 1001 86380 86390 1
503171 99503171 1001 86380 86390 1
503249 99503249 1001 86380 86390 1
502984 99502984 1001 86380 86390 1
503049 99503049 1001 86380 86390 1
503016 99503016 1001 86380 86390 1
503082 99503082 1001 86380 86390 1
502861 99502861 1001 86380 86390 1
502758 99502758 1001 86380 86390 1
502876 99502876 1001 86380 86390 1
502708 99502708 1001 86380 86390 1
502813 99502813 1001 86380 86390 1
503406 99503406 1001 86380 86390 1
503337 99503337 1001 86380 86390 1
503492 99503492 1001 86380 86390 1
503771 99503771 1001 86380 86390 1
503802 99503802 1001 86380 86390 1
503857 99503857 1001 86380 86390 1
503525 99503525 1001 86380 86390 1
503582 99503582 1001 86380 86390 1
503634 99503634 1001 86380 86390 1
504247 99504247 1001 86380 86390 1
504295 99504295 1001 86380 86390 1
504881 99504881 1001 86380 86390 1
504878 99504878 1001 86380 86390 1
504635 99504635 1001 86380 86390 1
504648 99504648 1001 86380 86390 1
504704 99504704 1001 86380 86390 1
504410 99504410 1001 86380 86390 1
505072 99505072 1001 86380 86390 1
505037 99505037 1001 86380 86390 1
505104 99505104 1001 86380 86390 1
504989 99504989 1001 86380 86390 1
504990 99504990 1001 86380 86390 1
505135 99505135 1001 86380 86390 1
505737 99505737 1001 86380 86390 1
505613 99505613 1001 86380 86390 1
505679 99505679 1001 86380 86390 1
505370 99505370 1001 86380 86390 1
505515 99505515 1001 86380 86390 1
505373 99505373 1001 86380 86390 1
505505 99505505 1001 86380 86390 1
505215 99505215 1001 86380 86390 1
505205 99505205 1001 86380 86390 1
505312 99505312 1001 86380 86390 1
505172 99505172 1001 86380 86390 1
505897 99505897 1001 86380 86390 1
505924 99505924 1001 86380 86390 1
505771 99505771 1001 86380 86390 1
505890 99505890 1001 86380 86390 1
505904 99505904 1001 86380 86390 1
506395 99506395 1001 86380 86390 1
506488 99506488 1001 86380 86390 1
506450 99506450 1001 86380 86390 1
506517 99506517 1001 86380 86390 1
506300 99506300 1001 86380 86390 1
506314 99506314 1001 86380 86390 1
506341 99506341 1001 86380 86390 1
506015 99506015 1001 86380 86390 1
506162 99506162 1001 86380 86390 1
506024 99506024 1001 86380 86390 1
506180 99506180 1001 86380 86390 1
506646 99506646 1001 86380 86390 1
506613 99506613 1001 86380 86390 1
506655 99506655 1001 86380 86390 1
506644 99506644 1001 86380 86390 1
507245 99507245 1001 86380 86390 1
507145 99507145 1001 86380 86390 1
507018 99507018 1001 86380 86390 1
507138 99507138 1001 86380 86390 1
506908 99506908 1001 86380 86390 1
507000 99507000 1001 86380 86390 1
507424 99507424 1001 86380 86390 1
507542 99507542 1001 86380 86390 1
507581 99507581 1001 86380 86390 1
507453 99507453 1001 86380 86390 1
507571 99507571 1001 86380 86390 1
508173 99508173 1001 86380 86390 1
508236 99508236 1001 86380 86390 1
508143 99508143 1001 86380 86390 1
507943 99507943 1001 86380 86390 1
507987 99507987 1001 86380 86390 1
507682 99507682 1001 86380 86390 1
507754 99507754 1001 86380 86390 1
508453 99508453 1001 86380 86390 1
508299 99508299 1001 86380 86390 1
508377 99508377 1001 86380 86390 1
508368 99508368 1001 86380 86390 1
508436 99508436 1001 86380 86390 1
508426 99508426 1001 86380 86390 1
508923 99508923 1001 86380 86390 1
508676 99508676 1001 86380 86390 1
508772 99508772 1001 86380 86390 1
508737 99508737 1001 86380 86390 1
508661 99508661 1001 86380 86390 1
508457 99508457 1001 86380 86390 1
508497 99508497 1001 86380 86390 1
508574 99508574 1001 86380 86390 1
508575 99508575 1001 86380 86390 1
508627 99508627 1001 86380 86390 1
508485 99508485 1001 86380 86390 1
508654 99508654 1001 86380 86390 1
509191 99509191 1001 86380 86390 1
509272 99509272 1001 86380 86390 1
509146 99509146 1001 86380 86390 1
509160 99509160 1001 86380 86390 1
509746 99509746 1001 86380 86390 1
509777 99509777 1001 86380 86390 1
509829 99509829 1001 86380 86390 1
509715 99509715 1001 86380 86390 1
509741 99509741 1001 86380 86390 1
509821 99509821 1001 86380 86390 1
509624 99509624 1001 86380 86390 1
509599 99509599 1001 86380 86390 1
509536 99509536 1001 86380 86390 1
509640 99509640 1001 86380 86390 1
509616 99509616 1001 86380 86390 1
509552 99509552 1001 86380 86390 1
509339 99509339 1001 86380 86390 1
509340 99509340 1001 86380 86390 1
509396 99509396 1001 86380 86390 1
509916 99509916 1001 86380 86390 1
509918 99509918 1001 86380 86390 1
510677 99510677 1001 86380 86390 1
510600 99510600 1001 86380 86390 1
510669 99510669 1001 86380 86390 1
510566 99510566 1001 86380 86390 1
510718 99510718 1001 86380 86390 1
510387 99510387 1001 86380 86390 1
510388 99510388 1001 86380 86390 1
510224 99510224 1001 86380 86390 1
510112 99510112 1001 86380 86390 1
510229 99510229 1001 86380 86390 1
510754 99510754 1001 86380 86390 1
511373 99511373 1001 86380 86390 1
511463 99511463 1001 86380 86390 1
511506 99511506 1001 86380 86390 1
511408 99511408 1001 86380 86390 1
511248 99511248 1001 86380 86390 1
511261 99511261 1001 86380 86390 1
511210 99511210 1001 86380 86390 1
511185 99511185 1001 86380 86390 1
511276 99511276 1001 86380 86390 1
511254 99511254 1001 86380 86390 1
511010 99511010 1001 86380 86390 1
510991 99510991 1001 86380 86390 1
511046 99511046 1001 86380 86390 1
511758 99511758 1001 86380 86390 1
511629 99511629 1001 86380 86390 1
511596 99511596 1001 86380 86390 1
511661 99511661 1001 86380 86390 1
512188 99512188 1001 86380 86390 1
512150 99512150 1001 86380 86390 1
512048 99512048 1001 86380 86390 1
512075 99512075 1001 86380 86390 1
512141 99512141 1001 86380 86390 1
511810 99511810 1001 86380 86390 1
511765 99511765 1001 86380 86390 1
511870 99511870 1001 86380 86390 1
511912 99511912 1001 86380 86390 1
512431 99512431 1001 86380 86390 1
512432 99512432 1001 86380 86390 1
513065 99513065 1001 86380 86390 1
512899 99512899 1001 86380 86390 1
512714 99512714 1001 86380 86390 1
512644 99512644 1001 86380 86390 1
513309 99513309 1001 86380 86390 1
513271 99513271 1001 86380 86390 1
513219 99513219 1001 86380 86390 1
513248 99513248 1001 86380 86390 1
513396 99513396 1001 86380 86390 1
514001 99514001 1001 86380 86390 1
513800 99513800 1001 86380 86390 1
513667 99513667 1001 86380 86390 1
513478 99513478 1001 86380 86390 1
513426 99513426 1001 86380 86390 1
514070 99514070 1001 86380 86390 1
514073 99514073 1001 86380 86390 1
514679 99514679 1001 86380 86390 1
514576 99514576 1001 86380 86390 1
514592 99514592 1001 86380 86390 1
514517 99514517 1001 86380 86390 1
514467 99514467 1001 86380 86390 1
514253 99514253 1001 86380 86390 1
514336 99514336 1001 86380 86390 1
514362 99514362 1001 86380 86390 1
514313 99514313 1001 86380 86390 1
514339 99514339 1001 86380 86390 1
515010 99515010 1001 86380 86390 1
515012 99515012 1001 86380 86390 1
515025 99515025 1001 86380 86390 1
515516 99515516 1001 86380 86390 1
515310 99515310 1001 86380 86390 1
515457 99515457 1001 86380 86390 1
515445 99515445 1001 86380 86390 1
515290 99515290 1001 86380 86390 1
515128 99515128 1001 86380 86390 1
515222 99515222 1001 86380 86390 1
515781 99515781 1001 86380 86390 1
515846 99515846 1001 86380 86390 1
516473 99516473 1001 86380 86390 1
516400 99516400 1001 86380 86390 1
516441 99516441 1001 86380 86390 1
516380 99516380 1001 86380 86390 1
516253 99516253 1001 86380 86390 1
516138 99516138 1001 86380 86390 1
516206 99516206 1001 86380 86390 1
516107 99516107 1001 86380 86390 1
516057 99516057 1001 86380 86390 1
515959 99515959 1001 86380 86390 1
516027 99516027 1001 86380 86390 1
515952 99515952 1001 86380 86390 1
516677 99516677 1001 86380 86390 1
516621 99516621 1001 86380 86390 1
517184 99517184 1001 86380 86390 1
517311 99517311 1001 86380 86390 1
517316 99517316 1001 86380 86390 1
517094 99517094 1001 86380 86390 1
516939 99516939 1001 86380 86390 1
516953 99516953 1001 86380 86390 1
517111 99517111 1001 86380 86390 1
516986 99516986 1001 86380 86390 1
516773 99516773 1001 86380 86390 1
516867 99516867 1001 86380 86390 1
516765 99516765 1001 86380 86390 1
517488 99517488 1001 86380 86390 1
517399 99517399 1001 86380 86390 1
517427 99517427 1001 86380 86390 1
518129 99518129 1001 86380 86390 1
517973 99517973 1001 86380 86390 1
518116 99518116 1001 86380 86390 1
518033 99518033 1001 86380 86390 1
517853 99517853 1001 86380 86390 1
517796 99517796 1001 86380 86390 1
517942 99517942 1001 86380 86390 1
518216 99518216 1001 86380 86390 1
518271 99518271 1001 86380 86390 1
518718 99518718 1001 86380 86390 1
518589 99518589 1001 86380 86390 1
518720 99518720 1001 86380 86390 1
518687 99518687 1001 86380 86390 1
518637 99518637 1001 86380 86390 1
518461 99518461 1001 86380 86390 1
518399 99518399 1001 86380 86390 1
518520 99518520 1001 86380 86390 1
518457 99518457 1001 86380 86390 1
519022 99519022 1001 86380 86390 1
519781 99519781 1001 86380 86390 1
519700 99519700 1001 86380 86390 1
519689 99519689 1001 86380 86390 1
519728 99519728 1001 86380 86390 1
519754 99519754 1001 86380 86390 1
519733 99519733 1001 86380 86390 1
519761 99519761 1001 86380 86390 1
519597 99519597 1001 86380 86390 1
519572 99519572 1001 86380 86390 1
519458 99519458 1001 86380 86390 1
519603 99519603 1001 86380 86390 1
519474 99519474 1001 86380 86390 1
519384 99519384 1001 86380 86390 1
519322 99519322 1001 86380 86390 1
519961 99519961 1001 86380 86390 1
520594 99520594 1001 86380 86390 1
520570 99520570 1001 86380 86390 1
520324 99520324 1001 86380 86390 1
520352 99520352 1001 86380 86390 1
520275 99520275 1001 86380 86390 1
520149 99520149 1001 86380 86390 1
520163 99520163 1001 86380 86390 1
520202 99520202 1001 86380 86390 1
520049 99520049 1001 86380 86390 1
520212 99520212 1001 86380 86390 1
520780 99520780 1001 86380 86390 1
520692 99520692 1001 86380 86390 1
520710 99520710 1001 86380 86390 1
520840 99520840 1001 86380 86390 1
520688 99520688 1001 86380 86390 1
521288 99521288 1001 86380 86390 1
521406 99521406 1001 86380 86390 1
521394 99521394 1001 86380 86390 1
521269 99521269 1001 86380 86390 1
521359 99521359 1001 86380 86390 1
521067 99521067 1001 86380 86390 1
521088 99521088 1001 86380 86390 1
521178 99521178 1001 86380 86390 1
521114 99521114 1001 86380 86390 1
521221 99521221 1001 86380 86390 1
520988 99520988 1001 86380 86390 1
521028 99521028 1001 86380 86390 1
520943 99520943 1001 86380 86390 1
521021 99521021 1001 86380 86390 1
520934 99520934 1001 86380 86390 1
521633 99521633 1001 86380 86390 1
521663 99521663 1001 86380 86390 1
521626 99521626 1001 86380 86390 1
521549 99521549 1001 86380 86390 1
521602 99521602 1001 86380 86390 1
521512 99521512 1001 86380 86390 1
521525 99521525 1001 86380 86390 1
522203 99522203 1001 86380 86390 1
522257 99522257 1001 86380 86390 1
522247 99522247 1001 86380 86390 1
522002 99522002 1001 86380 86390 1
521942 99521942 1001 86380 86390 1
521674 99521674 1001 86380 86390 1
521858 99521858 1001 86380 86390 1
522393 99522393 1001 86380 86390 1
522383 99522383 1001 86380 86390 1
522305 99522305 1001 86380 86390 1
523032 99523032 1001 86380 86390 1
523104 99523104 1001 86380 86390 1
522771 99522771 1001 86380 86390 1
522864 99522864 1001 86380 86390 1
522710 99522710 1001 86380 86390 1
522854 99522854 1001 86380 86390 1
522803 99522803 1001 86380 86390 1
522842 99522842 1001 86380 86390 1
522625 99522625 1001 86380 86390 1
523184 99523184 1001 86380 86390 1
522915 99522915 1001 86380 86390 1
523292 99523292 1001 86380 86390 1
523205 99523205 1001 86380 86390 1
523764 99523764 1001 86380 86390 1
523900 99523900 1001 86380 86390 1
523615 99523615 1001 86380 86390 1
523567 99523567 1001 86380 86390 1
523377 99523377 1001 86380 86390 1
523507 99523507 1001 86380 86390 1
523331 99523331 1001 86380 86390 1
524123 99524123 1001 86380 86390 1
523983 99523983 1001 86380 86390 1
524022 99524022 1001 86380 86390 1
523964 99523964 1001 86380 86390 1
523990 99523990 1001 86380 86390 1
524732 99524732 1001 86380 86390 1
524658 99524658 1001 86380 86390 1
524661 99524661 1001 86380 86390 1
524636 99524636 1001 86380 86390 1
524691 99524691 1001 86380 86390 1
524430 99524430 1001 86380 86390 1
524522 99524522 1001 86380 86390 1
524368 99524368 1001 86380 86390 1
524281 99524281 1001 86380 86390 1
524211 99524211 1001 86380 86390 1
524885 99524885 1001 86380 86390 1
524771 99524771 1001 86380 86390 1
525431 99525431 1001 86380 86390 1
525569 99525569 1001 86380 86390 1
525530 99525530 1001 86380 86390 1
525236 99525236 1001 86380 86390 1
525191 99525191 1001 86380 86390 1
525310 99525310 1001 86380 86390 1
525206 99525206 1001 86380 86390 1
524996 99524996 1001 86380 86390 1
525114 99525114 1001 86380 86390 1
525141 99525141 1001 86380 86390 1
525801 99525801 1001 86380 86390 1
525684 99525684 1001 86380 86390 1
526288 99526288 1001 86380 86390 1
526405 99526405 1001 86380 86390 1
526407 99526407 1001 86380 86390 1
526279 99526279 1001 86380 86390 1
526142 99526142 1001 86380 86390 1
526094 99526094 1001 86380 86390 1
526200 99526200 1001 86380 86390 1
526149 99526149 1001 86380 86390 1
526162 99526162 1001 86380 86390 1
525880 99525880 1001 86380 86390 1
525958 99525958 1001 86380 86390 1
525858 99525858 1001 86380 86390 1
526473 99526473 1001 86380 86390 1
526450 99526450 1001 86380 86390 1
526522 99526522 1001 86380 86390 1
526497 99526497 1001 86380 86390 1
527214 99527214 1001 86380 86390 1
527180 99527180 1001 86380 86390 1
526921 99526921 1001 86380 86390 1
526926 99526926 1001 86380 86390 1
526823 99526823 1001 86380 86390 1
526776 99526776 1001 86380 86390 1
526778 99526778 1001 86380 86390 1
526688 99526688 1001 86380 86390 1
526692 99526692 1001 86380 86390 1
527384 99527384 1001 86380 86390 1
527309 99527309 1001 86380 86390 1
528025 99528025 1001 86380 86390 1
528014 99528014 1001 86380 86390 1
528073 99528073 1001 86380 86390 1
527920 99527920 1001 86380 86390 1
527754 99527754 1001 86380 86390 1
527780 99527780 1001 86380 86390 1
527769 99527769 1001 86380 86390 1
527706 99527706 1001 86380 86390 1
527736 99527736 1001 86380 86390 1
527480 99527480 1001 86380 86390 1
527611 99527611 1001 86380 86390 1
527589 99527589 1001 86380 86390 1
527565 99527565 1001 86380 86390 1
527644 99527644 1001 86380 86390 1
527503 99527503 1001 86380 86390 1
528134 99528134 1001 86380 86390 1
528225 99528225 1001 86380 86390 1
528239 99528239 1001 86380 86390 1
528827 99528827 1001 86380 86390 1
528730 99528730 1001 86380 86390 1
528675 99528675 1001 86380 86390 1
528450 99528450 1001 86380 86390 1
528409 99528409 1001 86380 86390 1
528978 99528978 1001 86380 86390 1
528994 99528994 1001 86380 86390 1
528997 99528997 1001 86380 86390 1
529626 99529626 1001 86380 86390 1
529642 99529642 1001 86380 86390 1
529541 99529541 1001 86380 86390 1
529712 99529712 1001 86380 86390 1
529516 99529516 1001 86380 86390 1
529121 99529121 1001 86380 86390 1
529311 99529311 1001 86380 86390 1
529182 99529182 1001 86380 86390 1
529300 99529300 1001 86380 86390 1
529832 99529832 1001 86380 86390 1
529845 99529845 1001 86380 86390 1
530491 99530491 1001 86380 86390 1
530408 99530408 1001 86380 86390 1
530460 99530460 1001 86380 86390 1
530486 99530486 1001 86380 86390 1
530448 99530448 1001 86380 86390 1
530372 99530372 1001 86380 86390 1
530221 99530221 1001 86380 86390 1
530264 99530264 1001 86380 86390 1
530279 99530279 1001 86380 86390 1
529960 99529960 1001 86380 86390 1
529973 99529973 1001 86380 86390 1
529935 99529935 1001 86380 86390 1
530014 99530014 1001 86380 86390 1
530132 99530132 1001 86380 86390 1
530580 99530580 1001 86380 86390 1
530688 99530688 1001 86380 86390 1
530730 99530730 1001 86380 86390 1
530756 99530756 1001 86380 86390 1
530563 99530563 1001 86380 86390 1
531164 99531164 1001 86380 86390 1
531160 99531160 1001 86380 86390 1
530785 99530785 1001 86380 86390 1
530771 99530771 1001 86380 86390 1
531390 99531390 1001 86380 86390 1
531468 99531468 1001 86380 86390 1
531520 99531520 1001 86380 86390 1
531525 99531525 1001 86380 86390 1
531515 99531515 1001 86380 86390 1
531491 99531491 1001 86380 86390 1
532003 99532003 1001 86380 86390 1
532119 99532119 1001 86380 86390 1
532120 99532120 1001 86380 86390 1
532005 99532005 1001 86380 86390 1
532044 99532044 1001 86380 86390 1
532135 99532135 1001 86380 86390 1
532058 99532058 1001 86380 86390 1
532204 99532204 1001 86380 86390 1
532064 99532064 1001 86380 86390 1
531851 99531851 1001 86380 86390 1
531893 99531893 1001 86380 86390 1
531761 99531761 1001 86380 86390 1
531686 99531686 1001 86380 86390 1
532398 99532398 1001 86380 86390 1
532387 99532387 1001 86380 86390 1
532314 99532314 1001 86380 86390 1
532264 99532264 1001 86380 86390 1
532342 99532342 1001 86380 86390 1
532356 99532356 1001 86380 86390 1
532852 99532852 1001 86380 86390 1
532985 99532985 1001 86380 86390 1
532986 99532986 1001 86380 86390 1
532858 99532858 1001 86380 86390 1
532790 99532790 1001 86380 86390 1
532819 99532819 1001 86380 86390 1
532466 99532466 1001 86380 86390 1
532583 99532583 1001 86380 86390 1
532469 99532469 1001 86380 86390 1
533131 99533131 1001 86380 86390 1
533815 99533815 1001 86380 86390 1
533741 99533741 1001 86380 86390 1
533512 99533512 1001 86380 86390 1
533600 99533600 1001 86380 86390 1
533264 99533264 1001 86380 86390 1
533251 99533251 1001 86380 86390 1
533293 99533293 1001 86380 86390 1
533335 99533335 1001 86380 86390 1
533869 99533869 1001 86380 86390 1
534044 99534044 1001 86380 86390 1
534286 99534286 1001 86380 86390 1
534459 99534459 1001 86380 86390 1
534790 99534790 1001 86380 86390 1
534808 99534808 1001 86380 86390 1
535386 99535386 1001 86380 86390 1
535497 99535497 1001 86380 86390 1
535506 99535506 1001 86380 86390 1
535100 99535100 1001 86380 86390 1
535196 99535196 1001 86380 86390 1
535171 99535171 1001 86380 86390 1
535224 99535224 1001 86380 86390 1
535289 99535289 1001 86380 86390 1
534931 99534931 1001 86380 86390 1
534919 99534919 1001 86380 86390 1
534971 99534971 1001 86380 86390 1
534896 99534896 1001 86380 86390 1
534976 99534976 1001 86380 86390 1
535664 99535664 1001 86380 86390 1
535614 99535614 1001 86380 86390 1
535514 99535514 1001 86380 86390 1
535672 99535672 1001 86380 86390 1
536176 99536176 1001 86380 86390 1
536254 99536254 1001 86380 86390 1
536151 99536151 1001 86380 86390 1
536164 99536164 1001 86380 86390 1
536243 99536243 1001 86380 86390 1
536057 99536057 1001 86380 86390 1
536061 99536061 1001 86380 86390 1
536037 99536037 1001 86380 86390 1
535973 99535973 1001 86380 86390 1
535755 99535755 1001 86380 86390 1
535914 99535914 1001 86380 86390 1
536437 99536437 1001 86380 86390 1
536451 99536451 1001 86380 86390 1
536491 99536491 1001 86380 86390 1
536995 99536995 1001 86380 86390 1
537032 99537032 1001 86380 86390 1
536795 99536795 1001 86380 86390 1
536761 99536761 1001 86380 86390 1
536575 99536575 1001 86380 86390 1
536550 99536550 1001 86380 86390 1
536683 99536683 1001 86380 86390 1
537291 99537291 1001 86380 86390 1
537281 99537281 1001 86380 86390 1
537286 99537286 1001 86380 86390 1
537365 99537365 1001 86380 86390 1
537887 99537887 1001 86380 86390 1
537797 99537797 1001 86380 86390 1
537863 99537863 1001 86380 86390 1
537981 99537981 1001 86380 86390 1
537936 99537936 1001 86380 86390 1
537762 99537762 1001 86380 86390 1
537588 99537588 1001 86380 86390 1
537515 99537515 1001 86380 86390 1
537429 99537429 1001 86380 86390 1
538014 99538014 1001 86380 86390 1
538020 99538020 1001 86380 86390 1
538060 99538060 1001 86380 86390 1
538112 99538112 1001 86380 86390 1
538768 99538768 1001 86380 86390 1
538630 99538630 1001 86380 86390 1
538418 99538418 1001 86380 86390 1
538536 99538536 1001 86380 86390 1
538439 99538439 1001 86380 86390 1
538259 99538259 1001 86380 86390 1
538368 99538368 1001 86380 86390 1
538369 99538369 1001 86380 86390 1
538361 99538361 1001 86380 86390 1
538881 99538881 1001 86380 86390 1
539010 99539010 1001 86380 86390 1
538858 99538858 1001 86380 86390 1
538923 99538923 1001 86380 86390 1
538951 99538951 1001 86380 86390 1
539603 99539603 1001 86380 86390 1
539566 99539566 1001 86380 86390 1
539472 99539472 1001 86380 86390 1
539319 99539319 1001 86380 86390 1
539362 99539362 1001 86380 86390 1
539277 99539277 1001 86380 86390 1
539031 99539031 1001 86380 86390 1
539812 99539812 1001 86380 86390 1
539814 99539814 1001 86380 86390 1
539713 99539713 1001 86380 86390 1
539662 99539662 1001 86380 86390 1
540372 99540372 1001 86380 86390 1
540198 99540198 1001 86380 86390 1
540127 99540127 1001 86380 86390 1
540180 99540180 1001 86380 86390 1
540233 99540233 1001 86380 86390 1
539937 99539937 1001 86380 86390 1
539886 99539886 1001 86380 86390 1
539920 99539920 1001 86380 86390 1
540637 99540637 1001 86380 86390 1
541102 99541102 1001 86380 86390 1
541189 99541189 1001 86380 86390 1
540986 99540986 1001 86380 86390 1
540914 99540914 1001 86380 86390 1
540903 99540903 1001 86380 86390 1
540917 99540917 1001 86380 86390 1
540716 99540716 1001 86380 86390 1
541373 99541373 1001 86380 86390 1
541414 99541414 1001 86380 86390 1
541298 99541298 1001 86380 86390 1
541340 99541340 1001 86380 86390 1
541484 99541484 1001 86380 86390 1
541315 99541315 1001 86380 86390 1
541948 99541948 1001 86380 86390 1
542016 99542016 1001 86380 86390 1
541777 99541777 1001 86380 86390 1
541794 99541794 1001 86380 86390 1
541617 99541617 1001 86380 86390 1
541558 99541558 1001 86380 86390 1
541688 99541688 1001 86380 86390 1
541691 99541691 1001 86380 86390 1
542208 99542208 1001 86380 86390 1
542224 99542224 1001 86380 86390 1
542174 99542174 1001 86380 86390 1
542283 99542283 1001 86380 86390 1
542271 99542271 1001 86380 86390 1
542860 99542860 1001 86380 86390 1
542803 99542803 1001 86380 86390 1
542868 99542868 1001 86380 86390 1
542535 99542535 1001 86380 86390 1
542575 99542575 1001 86380 86390 1
542467 99542467 1001 86380 86390 1
542997 99542997 1001 86380 86390 1
543019 99543019 1001 86380 86390 1
543741 99543741 1001 86380 86390 1
543385 99543385 1001 86380 86390 1
543482 99543482 1001 86380 86390 1
543421 99543421 1001 86380 86390 1
543397 99543397 1001 86380 86390 1
543154 99543154 1001 86380 86390 1
543274 99543274 1001 86380 86390 1
543315 99543315 1001 86380 86390 1
543343 99543343 1001 86380 86390 1
543926 99543926 1001 86380 86390 1
543955 99543955 1001 86380 86390 1
543801 99543801 1001 86380 86390 1
544420 99544420 1001 86380 86390 1
544449 99544449 1001 86380 86390 1
544401 99544401 1001 86380 86390 1
544590 99544590 1001 86380 86390 1
544227 99544227 1001 86380 86390 1
544279 99544279 1001 86380 86390 1
544222 99544222 1001 86380 86390 1
544261 99544261 1001 86380 86390 1
544314 99544314 1001 86380 86390 1
544093 99544093 1001 86380 86390 1
543990 99543990 1001 86380 86390 1
544090 99544090 1001 86380 86390 1
544625 99544625 1001 86380 86390 1
544667 99544667 1001 86380 86390 1
544615 99544615 1001 86380 86390 1
401836 522 1001 3900 6777 1
500705 773 1001 42432 42731 1
514746 744 1002 39532 51143 1
520392 857 1001 50417 50716 1
400000 99400000 1001 86380 86390 1
400464 99400464 1001 86380 86390 1
400504 99400504 1001 86380 86390 1
401019 99401019 1001 86380 86390 1
401157 99401157 1001 86380 86390 1
401106 99401106 1001 86380 86390 1
401291 99401291 1001 86380 86390 1
401519 99401519 1001 86380 86390 1
401871 99401871 1001 86380 86390 1
402020 99402020 1001 86380 86390 1
401962 99401962 1001 86380 86390 1
402131 99402131 1001 86380 86390 1
402214 99402214 1001 86380 86390 1
402505 99402505 1001 86380 86390 1
402491 99402491 1001 86380 86390 1
402806 99402806 1001 86380 86390 1
402981 99402981 1001 86380 86390 1
402941 99402941 1001 86380 86390 1
403169 99403169 1001 86380 86390 1
403408 99403408 1001 86380 86390 1
403560 99403560 1001 86380 86390 1
403793 99403793 1001 86380 86390 1
403771 99403771 1001 86380 86390 1
403772 99403772 1001 86380 86390 1
403761 99403761 1001 86380 86390 1
403839 99403839 1001 86380 86390 1
403940 99403940 1001 86380 86390 1
404082 99404082 1001 86380 86390 1
404324 99404324 1001 86380 86390 1
404316 99404316 1001 86380 86390 1
404703 99404703 1001 86380 86390 1
404951 99404951 1001 86380 86390 1
405279 99405279 1001 86380 86390 1
405390 99405390 1001 86380 86390 1
405487 99405487 1001 86380 86390 1
405476 99405476 1001 86380 86390 1
405540 99405540 1001 86380 86390 1
405501 99405501 1001 86380 86390 1
405752 99405752 1001 86380 86390 1
405859 99405859 1001 86380 86390 1
405817 99405817 1001 86380 86390 1
405999 99405999 1001 86380 86390 1
406363 99406363 1001 86380 86390 1
406295 99406295 1001 86380 86390 1
406700 99406700 1001 86380 86390 1
406720 99406720 1001 86380 86390 1
406850 99406850 1001 86380 86390 1
406966 99406966 1001 86380 86390 1
407175 99407175 1001 86380 86390 1
407354 99407354 1001 86380 86390 1
407549 99407549 1001 86380 86390 1
407588 99407588 1001 86380 86390 1
407733 99407733 1001 86380 86390 1
407981 99407981 1001 86380 86390 1
408229 99408229 1001 86380 86390 1
408723 99408723 1001 86380 86390 1
408701 99408701 1001 86380 86390 1
408702 99408702 1001 86380 86390 1
408882 99408882 1001 86380 86390 1
409161 99409161 1001 86380 86390 1
409296 99409296 1001 86380 86390 1
409430 99409430 1001 86380 86390 1
409651 99409651 1001 86380 86390 1
409761 99409761 1001 86380 86390 1
409696 99409696 1001 86380 86390 1
409792 99409792 1001 86380 86390 1
410218 99410218 1001 86380 86390 1
410264 99410264 1001 86380 86390 1
410371 99410371 1001 86380 86390 1
410376 99410376 1001 86380 86390 1
410474 99410474 1001 86380 86390 1
410778 99410778 1001 86380 86390 1
410731 99410731 1001 86380 86390 1
411147 99411147 1001 86380 86390 1
411126 99411126 1001 86380 86390 1
411308 99411308 1001 86380 86390 1
411318 99411318 1001 86380 86390 1
411444 99411444 1001 86380 86390 1
411493 99411493 1001 86380 86390 1
411546 99411546 1001 86380 86390 1
411623 99411623 1001 86380 86390 1
411605 99411605 1001 86380 86390 1
411708 99411708 1001 86380 86390 1
411939 99411939 1001 86380 86390 1
411944 99411944 1001 86380 86390 1
412185 99412185 1001 86380 86390 1
412189 99412189 1001 86380 86390 1
412453 99412453 1001 86380 86390 1
412412 99412412 1001 86380 86390 1
413334 99413334 1001 86380 86390 1
413531 99413531 1001 86380 86390 1
413308 99413308 1001 86380 86390 1
413045 99413045 1001 86380 86390 1
412536 99412536 1001 86380 86390 1
412657 99412657 1001 86380 86390 1
412607 99412607 1001 86380 86390 1
413833 99413833 1001 86380 86390 1
413957 99413957 1001 86380 86390 1
413879 99413879 1001 86380 86390 1
415192 99415192 1001 86380 86390 1
415085 99415085 1001 86380 86390 1
415291 99415291 1001 86380 86390 1
414545 99414545 1001 86380 86390 1
414625 99414625 1001 86380 86390 1
414362 99414362 1001 86380 86390 1
414406 99414406 1001 86380 86390 1
414414 99414414 1001 86380 86390 1
415647 99415647 1001 86380 86390 1
415432 99415432 1001 86380 86390 1
416997 99416997 1001 86380 86390 1
416640 99416640 1001 86380 86390 1
416948 99416948 1001 86380 86390 1
416852 99416852 1001 86380 86390 1
416503 99416503 1001 86380 86390 1
416391 99416391 1001 86380 86390 1
416013 99416013 1001 86380 86390 1
417368 99417368 1001 86380 86390 1
417454 99417454 1001 86380 86390 1
417437 99417437 1001 86380 86390 1
418509 99418509 1001 86380 86390 1
418768 99418768 1001 86380 86390 1
418726 99418726 1001 86380 86390 1
418196 99418196 1001 86380 86390 1
418391 99418391 1001 86380 86390 1
418321 99418321 1001 86380 86390 1
418065 99418065 1001 86380 86390 1
417738 99417738 1001 86380 86390 1
417618 99417618 1001 86380 86390 1
417932 99417932 1001 86380 86390 1
417846 99417846 1001 86380 86390 1
418928 99418928 1001 86380 86390 1
419003 99419003 1001 86380 86390 1
418830 99418830 1001 86380 86390 1
419113 99419113 1001 86380 86390 1
418997 99418997 1001 86380 86390 1
420379 99420379 1001 86380 86390 1
420217 99420217 1001 86380 86390 1
420337 99420337 1001 86380 86390 1
420281 99420281 1001 86380 86390 1
420400 99420400 1001 86380 86390 1
420114 99420114 1001 86380 86390 1
420034 99420034 1001 86380 86390 1
419519 99419519 1001 86380 86390 1
419479 99419479 1001 86380 86390 1
420564 99420564 1001 86380 86390 1
421702 99421702 1001 86380 86390 1
421328 99421328 1001 86380 86390 1
421281 99421281 1001 86380 86390 1
421529 99421529 1001 86380 86390 1
421634 99421634 1001 86380 86390 1
421240 99421240 1001 86380 86390 1
422154 99422154 1001 86380 86390 1
423658 99423658 1001 86380 86390 1
423635 99423635 1001 86380 86390 1
423698 99423698 1001 86380 86390 1
423650 99423650 1001 86380 86390 1
423091 99423091 1001 86380 86390 1
422994 99422994 1001 86380 86390 1
423081 99423081 1001 86380 86390 1
422980 99422980 1001 86380 86390 1
422730 99422730 1001 86380 86390 1
422731 99422731 1001 86380 86390 1
422581 99422581 1001 86380 86390 1
423918 99423918 1001 86380 86390 1
423816 99423816 1001 86380 86390 1
425050 99425050 1001 86380 86390 1
425161 99425161 1001 86380 86390 1
425273 99425273 1001 86380 86390 1
424828 99424828 1001 86380 86390 1
424993 99424993 1001 86380 86390 1
424973 99424973 1001 86380 86390 1
424638 99424638 1001 86380 86390 1
424385 99424385 1001 86380 86390 1
425775 99425775 1001 86380 86390 1
425411 99425411 1001 86380 86390 1
425539 99425539 1001 86380 86390 1
425456 99425456 1001 86380 86390 1
426817 99426817 1001 86380 86390 1
426768 99426768 1001 86380 86390 1
427095 99427095 1001 86380 86390 1
426351 99426351 1001 86380 86390 1
426565 99426565 1001 86380 86390 1
426312 99426312 1001 86380 86390 1
426459 99426459 1001 86380 86390 1
426391 99426391 1001 86380 86390 1
426218 99426218 1001 86380 86390 1
426093 99426093 1001 86380 86390 1
426056 99426056 1001 86380 86390 1
427258 99427258 1001 86380 86390 1
427292 99427292 1001 86380 86390 1
427397 99427397 1001 86380 86390 1
427441 99427441 1001 86380 86390 1
428632 99428632 1001 86380 86390 1
428573 99428573 1001 86380 86390 1
428721 99428721 1001 86380 86390 1
428563 99428563 1001 86380 86390 1
428006 99428006 1001 86380 86390 1
427640 99427640 1001 86380 86390 1
427745 99427745 1001 86380 86390 1
428992 99428992 1001 86380 86390 1
428907 99428907 1001 86380 86390 1
430350 99430350 1001 86380 86390 1
429834 99429834 1001 86380 86390 1
429202 99429202 1001 86380 86390 1
429178 99429178 1001 86380 86390 1
429529 99429529 1001 86380 86390 1
429415 99429415 1001 86380 86390 1
429556 99429556 1001 86380 86390 1
429379 99429379 1001 86380 86390 1
429237 99429237 1001 86380 86390 1
429283 99429283 1001 86380 86390 1
430607 99430607 1001 86380 86390 1
430395 99430395 1001 86380 86390 1
430578 99430578 1001 86380 86390 1
430616 99430616 1001 86380 86390 1
430569 99430569 1001 86380 86390 1
431948 99431948 1001 86380 86390 1
431703 99431703 1001 86380 86390 1
432037 99432037 1001 86380 86390 1
431121 99431121 1001 86380 86390 1
431181 99431181 1001 86380 86390 1
431054 99431054 1001 86380 86390 1
432149 99432149 1001 86380 86390 1
432098 99432098 1001 86380 86390 1
432254 99432254 1001 86380 86390 1
433392 99433392 1001 86380 86390 1
433656 99433656 1001 86380 86390 1
433384 99433384 1001 86380 86390 1
433407 99433407 1001 86380 86390 1
433191 99433191 1001 86380 86390 1
432712 99432712 1001 86380 86390 1
432786 99432786 1001 86380 86390 1
432715 99432715 1001 86380 86390 1
433968 99433968 1001 86380 86390 1
433752 99433752 1001 86380 86390 1
433817 99433817 1001 86380 86390 1
433948 99433948 1001 86380 86390 1
435053 99435053 1001 86380 86390 1
435220 99435220 1001 86380 86390 1
435136 99435136 1001 86380 86390 1
435233 99435233 1001 86380 86390 1
435314 99435314 1001 86380 86390 1
434622 99434622 1001 86380 86390 1
434602 99434602 1001 86380 86390 1
434201 99434201 1001 86380 86390 1
434429 99434429 1001 86380 86390 1
434241 99434241 1001 86380 86390 1
434558 99434558 1001 86380 86390 1
434306 99434306 1001 86380 86390 1
435683 99435683 1001 86380 86390 1
435446 99435446 1001 86380 86390 1
435673 99435673 1001 86380 86390 1
436768 99436768 1001 86380 86390 1
436863 99436863 1001 86380 86390 1
437129 99437129 1001 86380 86390 1
436890 99436890 1001 86380 86390 1
436472 99436472 1001 86380 86390 1
436566 99436566 1001 86380 86390 1
436426 99436426 1001 86380 86390 1
436433 99436433 1001 86380 86390 1
436376 99436376 1001 86380 86390 1
436559 99436559 1001 86380 86390 1
437264 99437264 1001 86380 86390 1
300074 99300074 1001 86380 86390 1
437307 99437307 1001 86380 86390 1
437289 99437289 1001 86380 86390 1
300646 99300646 1001 86380 86390 1
300611 99300611 1001 86380 86390 1
300471 99300471 1001 86380 86390 1
300517 99300517 1001 86380 86390 1
300467 99300467 1001 86380 86390 1
300417 99300417 1001 86380 86390 1
300142 99300142 1001 86380 86390 1
300911 99300911 1001 86380 86390 1
300848 99300848 1001 86380 86390 1
300784 99300784 1001 86380 86390 1
300915 99300915 1001 86380 86390 1
300931 99300931 1001 86380 86390 1
300776 99300776 1001 86380 86390 1
301384 99301384 1001 86380 86390 1
301286 99301286 1001 86380 86390 1
301227 99301227 1001 86380 86390 1
301253 99301253 1001 86380 86390 1
301149 99301149 1001 86380 86390 1
301202 99301202 1001 86380 86390 1
301179 99301179 1001 86380 86390 1
301118 99301118 1001 86380 86390 1
301121 99301121 1001 86380 86390 1
300993 99300993 1001 86380 86390 1
301099 99301099 1001 86380 86390 1
301578 99301578 1001 86380 86390 1
301559 99301559 1001 86380 86390 1
301678 99301678 1001 86380 86390 1
302228 99302228 1001 86380 86390 1
302194 99302194 1001 86380 86390 1
302087 99302087 1001 86380 86390 1
302149 99302149 1001 86380 86390 1
301794 99301794 1001 86380 86390 1
301937 99301937 1001 86380 86390 1
302956 99302956 1001 86380 86390 1
302945 99302945 1001 86380 86390 1
302634 99302634 1001 86380 86390 1
302661 99302661 1001 86380 86390 1
302793 99302793 1001 86380 86390 1
303219 99303219 1001 86380 86390 1
304004 99304004 1001 86380 86390 1
303754 99303754 1001 86380 86390 1
303780 99303780 1001 86380 86390 1
303695 99303695 1001 86380 86390 1
303516 99303516 1001 86380 86390 1
303447 99303447 1001 86380 86390 1
304175 99304175 1001 86380 86390 1
304202 99304202 1001 86380 86390 1
304194 99304194 1001 86380 86390 1
304183 99304183 1001 86380 86390 1
304093 99304093 1001 86380 86390 1
304106 99304106 1001 86380 86390 1
304211 99304211 1001 86380 86390 1
304830 99304830 1001 86380 86390 1
304727 99304727 1001 86380 86390 1
304818 99304818 1001 86380 86390 1
304820 99304820 1001 86380 86390 1
304617 99304617 1001 86380 86390 1
304515 99304515 1001 86380 86390 1
304482 99304482 1001 86380 86390 1
304469 99304469 1001 86380 86390 1
304353 99304353 1001 86380 86390 1
304341 99304341 1001 86380 86390 1
304445 99304445 1001 86380 86390 1
305029 99305029 1001 86380 86390 1
304916 99304916 1001 86380 86390 1
305526 99305526 1001 86380 86390 1
305415 99305415 1001 86380 86390 1
305345 99305345 1001 86380 86390 1
305193 99305193 1001 86380 86390 1
500017 99500017 1001 86380 86390 1
500161 99500161 1001 86380 86390 1
500633 99500633 1001 86380 86390 1
500659 99500659 1001 86380 86390 1
500631 99500631 1001 86380 86390 1
500441 99500441 1001 86380 86390 1
500506 99500506 1001 86380 86390 1
500507 99500507 1001 86380 86390 1
500403 99500403 1001 86380 86390 1
500537 99500537 1001 86380 86390 1
500550 99500550 1001 86380 86390 1
500486 99500486 1001 86380 86390 1
500257 99500257 1001 86380 86390 1
500312 99500312 1001 86380 86390 1
500248 99500248 1001 86380 86390 1
500354 99500354 1001 86380 86390 1
500279 99500279 1001 86380 86390 1
500308 99500308 1001 86380 86390 1
500959 99500959 1001 86380 86390 1
501014 99501014 1001 86380 86390 1
501616 99501616 1001 86380 86390 1
501441 99501441 1001 86380 86390 1
501506 99501506 1001 86380 86390 1
501631 99501631 1001 86380 86390 1
501312 99501312 1001 86380 86390 1
501330 99501330 1001 86380 86390 1
501147 99501147 1001 86380 86390 1
501044 99501044 1001 86380 86390 1
501809 99501809 1001 86380 86390 1
501799 99501799 1001 86380 86390 1
502407 99502407 1001 86380 86390 1
502383 99502383 1001 86380 86390 1
502453 99502453 1001 86380 86390 1
502163 99502163 1001 86380 86390 1
502072 99502072 1001 86380 86390 1
502100 99502100 1001 86380 86390 1
502153 99502153 1001 86380 86390 1
502102 99502102 1001 86380 86390 1
501964 99501964 1001 86380 86390 1
501887 99501887 1001 86380 86390 1
501967 99501967 1001 86380 86390 1
502020 99502020 1001 86380 86390 1
501881 99501881 1001 86380 86390 1
502631 99502631 1001 86380 86390 1
502541 99502541 1001 86380 86390 1
502646 99502646 1001 86380 86390 1
502583 99502583 1001 86380 86390 1
503090 99503090 1001 86380 86390 1
503134 99503134 1001 86380 86390 1
503227 99503227 1001 86380 86390 1
503074 99503074 1001 86380 86390 1
502933 99502933 1001 86380 86390 1
502946 99502946 1001 86380 86390 1
503063 99503063 1001 86380 86390 1
503356 99503356 1001 86380 86390 1
503448 99503448 1001 86380 86390 1
503376 99503376 1001 86380 86390 1
503494 99503494 1001 86380 86390 1
503392 99503392 1001 86380 86390 1
503964 99503964 1001 86380 86390 1
503934 99503934 1001 86380 86390 1
504025 99504025 1001 86380 86390 1
503784 99503784 1001 86380 86390 1
503913 99503913 1001 86380 86390 1
503526 99503526 1001 86380 86390 1
503515 99503515 1001 86380 86390 1
503620 99503620 1001 86380 86390 1
503530 99503530 1001 86380 86390 1
503622 99503622 1001 86380 86390 1
503687 99503687 1001 86380 86390 1
503676 99503676 1001 86380 86390 1
504243 99504243 1001 86380 86390 1
504767 99504767 1001 86380 86390 1
504737 99504737 1001 86380 86390 1
504647 99504647 1001 86380 86390 1
505022 99505022 1001 86380 86390 1
505126 99505126 1001 86380 86390 1
505127 99505127 1001 86380 86390 1
505102 99505102 1001 86380 86390 1
505012 99505012 1001 86380 86390 1
504948 99504948 1001 86380 86390 1
505002 99505002 1001 86380 86390 1
505590 99505590 1001 86380 86390 1
505605 99505605 1001 86380 86390 1
505722 99505722 1001 86380 86390 1
505686 99505686 1001 86380 86390 1
505700 99505700 1001 86380 86390 1
505689 99505689 1001 86380 86390 1
505652 99505652 1001 86380 86390 1
505400 99505400 1001 86380 86390 1
505413 99505413 1001 86380 86390 1
505520 99505520 1001 86380 86390 1
505346 99505346 1001 86380 86390 1
505169 99505169 1001 86380 86390 1
505157 99505157 1001 86380 86390 1
505354 99505354 1001 86380 86390 1
505927 99505927 1001 86380 86390 1
505803 99505803 1001 86380 86390 1
505896 99505896 1001 86380 86390 1
506222 99506222 1001 86380 86390 1
506327 99506327 1001 86380 86390 1
506291 99506291 1001 86380 86390 1
506090 99506090 1001 86380 86390 1
506777 99506777 1001 86380 86390 1
507335 99507335 1001 86380 86390 1
507221 99507221 1001 86380 86390 1
507260 99507260 1001 86380 86390 1
507401 99507401 1001 86380 86390 1
507315 99507315 1001 86380 86390 1
507227 99507227 1001 86380 86390 1
507127 99507127 1001 86380 86390 1
507089 99507089 1001 86380 86390 1
507157 99507157 1001 86380 86390 1
507197 99507197 1001 86380 86390 1
507147 99507147 1001 86380 86390 1
507213 99507213 1001 86380 86390 1
507125 99507125 1001 86380 86390 1
506905 99506905 1001 86380 86390 1
506934 99506934 1001 86380 86390 1
506963 99506963 1001 86380 86390 1
506956 99506956 1001 86380 86390 1
507485 99507485 1001 86380 86390 1
507551 99507551 1001 86380 86390 1
507435 99507435 1001 86380 86390 1
507513 99507513 1001 86380 86390 1
507605 99507605 1001 86380 86390 1
507587 99507587 1001 86380 86390 1
508078 99508078 1001 86380 86390 1
508117 99508117 1001 86380 86390 1
508241 99508241 1001 86380 86390 1
507962 99507962 1001 86380 86390 1
507859 99507859 1001 86380 86390 1
507684 99507684 1001 86380 86390 1
507672 99507672 1001 86380 86390 1
507802 99507802 1001 86380 86390 1
507743 99507743 1001 86380 86390 1
507666 99507666 1001 86380 86390 1
508338 99508338 1001 86380 86390 1
508313 99508313 1001 86380 86390 1
509027 99509027 1001 86380 86390 1
508780 99508780 1001 86380 86390 1
508769 99508769 1001 86380 86390 1
508680 99508680 1001 86380 86390 1
508800 99508800 1001 86380 86390 1
508738 99508738 1001 86380 86390 1
508506 99508506 1001 86380 86390 1
508611 99508611 1001 86380 86390 1
508617 99508617 1001 86380 86390 1
508553 99508553 1001 86380 86390 1
508663 99508663 1001 86380 86390 1
509117 99509117 1001 86380 86390 1
509078 99509078 1001 86380 86390 1
509222 99509222 1001 86380 86390 1
509596 99509596 1001 86380 86390 1
509623 99509623 1001 86380 86390 1
509537 99509537 1001 86380 86390 1
509327 99509327 1001 86380 86390 1
509406 99509406 1001 86380 86390 1
509445 99509445 1001 86380 86390 1
509967 99509967 1001 86380 86390 1
510640 99510640 1001 86380 86390 1
510569 99510569 1001 86380 86390 1
510688 99510688 1001 86380 86390 1
510485 99510485 1001 86380 86390 1
510356 99510356 1001 86380 86390 1
510185 99510185 1001 86380 86390 1
510123 99510123 1001 86380 86390 1
510740 99510740 1001 86380 86390 1
510767 99510767 1001 86380 86390 1
511550 99511550 1001 86380 86390 1
511412 99511412 1001 86380 86390 1
511495 99511495 1001 86380 86390 1
511471 99511471 1001 86380 86390 1
511498 99511498 1001 86380 86390 1
511422 99511422 1001 86380 86390 1
511360 99511360 1001 86380 86390 1
511300 99511300 1001 86380 86390 1
511339 99511339 1001 86380 86390 1
511288 99511288 1001 86380 86390 1
511186 99511186 1001 86380 86390 1
511152 99511152 1001 86380 86390 1
511077 99511077 1001 86380 86390 1
511120 99511120 1001 86380 86390 1
511019 99511019 1001 86380 86390 1
511621 99511621 1001 86380 86390 1
511557 99511557 1001 86380 86390 1
511614 99511614 1001 86380 86390 1
512247 99512247 1001 86380 86390 1
512082 99512082 1001 86380 86390 1
511889 99511889 1001 86380 86390 1
511826 99511826 1001 86380 86390 1
511844 99511844 1001 86380 86390 1
511909 99511909 1001 86380 86390 1
512402 99512402 1001 86380 86390 1
512441 99512441 1001 86380 86390 1
512506 99512506 1001 86380 86390 1
512560 99512560 1001 86380 86390 1
512396 99512396 1001 86380 86390 1
512529 99512529 1001 86380 86390 1
513067 99513067 1001 86380 86390 1
512808 99512808 1001 86380 86390 1
512952 99512952 1001 86380 86390 1
512920 99512920 1001 86380 86390 1
512637 99512637 1001 86380 86390 1
512668 99512668 1001 86380 86390 1
512673 99512673 1001 86380 86390 1
512635 99512635 1001 86380 86390 1
512726 99512726 1001 86380 86390 1
512765 99512765 1001 86380 86390 1
512778 99512778 1001 86380 86390 1
513373 99513373 1001 86380 86390 1
513261 99513261 1001 86380 86390 1
513236 99513236 1001 86380 86390 1
514005 99514005 1001 86380 86390 1
514007 99514007 1001 86380 86390 1
513974 99513974 1001 86380 86390 1
513662 99513662 1001 86380 86390 1
513450 99513450 1001 86380 86390 1
513502 99513502 1001 86380 86390 1
513424 99513424 1001 86380 86390 1
513542 99513542 1001 86380 86390 1
513517 99513517 1001 86380 86390 1
513535 99513535 1001 86380 86390 1
513548 99513548 1001 86380 86390 1
513433 99513433 1001 86380 86390 1
514046 99514046 1001 86380 86390 1
514048 99514048 1001 86380 86390 1
514118 99514118 1001 86380 86390 1
514540 99514540 1001 86380 86390 1
514507 99514507 1001 86380 86390 1
514624 99514624 1001 86380 86390 1
514384 99514384 1001 86380 86390 1
514282 99514282 1001 86380 86390 1
514401 99514401 1001 86380 86390 1
514300 99514300 1001 86380 86390 1
515045 99515045 1001 86380 86390 1
515504 99515504 1001 86380 86390 1
515517 99515517 1001 86380 86390 1
515325 99515325 1001 86380 86390 1
515314 99515314 1001 86380 86390 1
515318 99515318 1001 86380 86390 1
515258 99515258 1001 86380 86390 1
515120 99515120 1001 86380 86390 1
515147 99515147 1001 86380 86390 1
515135 99515135 1001 86380 86390 1
515823 99515823 1001 86380 86390 1
515811 99515811 1001 86380 86390 1
515866 99515866 1001 86380 86390 1
515818 99515818 1001 86380 86390 1
515768 99515768 1001 86380 86390 1
516395 99516395 1001 86380 86390 1
516396 99516396 1001 86380 86390 1
516362 99516362 1001 86380 86390 1
516467 99516467 1001 86380 86390 1
515986 99515986 1001 86380 86390 1
516052 99516052 1001 86380 86390 1
515991 99515991 1001 86380 86390 1
516536 99516536 1001 86380 86390 1
516627 99516627 1001 86380 86390 1
516642 99516642 1001 86380 86390 1
516630 99516630 1001 86380 86390 1
516634 99516634 1001 86380 86390 1
517175 99517175 1001 86380 86390 1
517150 99517150 1001 86380 86390 1
517044 99517044 1001 86380 86390 1
516994 99516994 1001 86380 86390 1
517087 99517087 1001 86380 86390 1
516884 99516884 1001 86380 86390 1
516797 99516797 1001 86380 86390 1
516849 99516849 1001 86380 86390 1
516814 99516814 1001 86380 86390 1
517437 99517437 1001 86380 86390 1
517465 99517465 1001 86380 86390 1
517457 99517457 1001 86380 86390 1
518061 99518061 1001 86380 86390 1
518074 99518074 1001 86380 86390 1
518057 99518057 1001 86380 86390 1
517776 99517776 1001 86380 86390 1
517907 99517907 1001 86380 86390 1
517952 99517952 1001 86380 86390 1
517812 99517812 1001 86380 86390 1
517617 99517617 1001 86380 86390 1
518268 99518268 1001 86380 86390 1
518359 99518359 1001 86380 86390 1
518844 99518844 1001 86380 86390 1
518857 99518857 1001 86380 86390 1
518859 99518859 1001 86380 86390 1
518596 99518596 1001 86380 86390 1
518536 99518536 1001 86380 86390 1
518524 99518524 1001 86380 86390 1
518370 99518370 1001 86380 86390 1
519174 99519174 1001 86380 86390 1
519033 99519033 1001 86380 86390 1
519137 99519137 1001 86380 86390 1
519100 99519100 1001 86380 86390 1
519126 99519126 1001 86380 86390 1
519636 99519636 1001 86380 86390 1
519612 99519612 1001 86380 86390 1
519789 99519789 1001 86380 86390 1
519695 99519695 1001 86380 86390 1
519773 99519773 1001 86380 86390 1
519659 99519659 1001 86380 86390 1
519559 99519559 1001 86380 86390 1
519310 99519310 1001 86380 86390 1
519401 99519401 1001 86380 86390 1
519250 99519250 1001 86380 86390 1
519302 99519302 1001 86380 86390 1
519359 99519359 1001 86380 86390 1
519256 99519256 1001 86380 86390 1
519858 99519858 1001 86380 86390 1
519978 99519978 1001 86380 86390 1
520501 99520501 1001 86380 86390 1
520483 99520483 1001 86380 86390 1
520266 99520266 1001 86380 86390 1
520334 99520334 1001 86380 86390 1
520401 99520401 1001 86380 86390 1
520408 99520408 1001 86380 86390 1
520177 99520177 1001 86380 86390 1
520126 99520126 1001 86380 86390 1
520114 99520114 1001 86380 86390 1
520193 99520193 1001 86380 86390 1
520078 99520078 1001 86380 86390 1
520182 99520182 1001 86380 86390 1
520651 99520651 1001 86380 86390 1
520826 99520826 1001 86380 86390 1
520815 99520815 1001 86380 86390 1
521287 99521287 1001 86380 86390 1
521436 99521436 1001 86380 86390 1
521439 99521439 1001 86380 86390 1
521292 99521292 1001 86380 86390 1
521426 99521426 1001 86380 86390 1
521196 99521196 1001 86380 86390 1
521135 99521135 1001 86380 86390 1
521123 99521123 1001 86380 86390 1
521214 99521214 1001 86380 86390 1
521074 99521074 1001 86380 86390 1
520963 99520963 1001 86380 86390 1
520945 99520945 1001 86380 86390 1
520869 99520869 1001 86380 86390 1
521469 99521469 1001 86380 86390 1
521614 99521614 1001 86380 86390 1
521657 99521657 1001 86380 86390 1
522010 99522010 1001 86380 86390 1
521907 99521907 1001 86380 86390 1
521899 99521899 1001 86380 86390 1
522017 99522017 1001 86380 86390 1
521723 99521723 1001 86380 86390 1
521880 99521880 1001 86380 86390 1
521688 99521688 1001 86380 86390 1
521875 99521875 1001 86380 86390 1
521760 99521760 1001 86380 86390 1
521852 99521852 1001 86380 86390 1
522308 99522308 1001 86380 86390 1
522312 99522312 1001 86380 86390 1
522391 99522391 1001 86380 86390 1
523057 99523057 1001 86380 86390 1
522918 99522918 1001 86380 86390 1
523026 99523026 1001 86380 86390 1
523066 99523066 1001 86380 86390 1
523002 99523002 1001 86380 86390 1
522861 99522861 1001 86380 86390 1
522877 99522877 1001 86380 86390 1
522718 99522718 1001 86380 86390 1
522554 99522554 1001 86380 86390 1
522634 99522634 1001 86380 86390 1
523298 99523298 1001 86380 86390 1
523234 99523234 1001 86380 86390 1
523172 99523172 1001 86380 86390 1
523277 99523277 1001 86380 86390 1
523778 99523778 1001 86380 86390 1
523697 99523697 1001 86380 86390 1
523492 99523492 1001 86380 86390 1
523495 99523495 1001 86380 86390 1
523501 99523501 1001 86380 86390 1
523427 99523427 1001 86380 86390 1
524000 99524000 1001 86380 86390 1
523952 99523952 1001 86380 86390 1
524603 99524603 1001 86380 86390 1
524707 99524707 1001 86380 86390 1
524757 99524757 1001 86380 86390 1
524664 99524664 1001 86380 86390 1
524628 99524628 1001 86380 86390 1
524488 99524488 1001 86380 86390 1
524565 99524565 1001 86380 86390 1
524491 99524491 1001 86380 86390 1
524406 99524406 1001 86380 86390 1
524407 99524407 1001 86380 86390 1
524485 99524485 1001 86380 86390 1
524563 99524563 1001 86380 86390 1
524308 99524308 1001 86380 86390 1
524154 99524154 1001 86380 86390 1
524284 99524284 1001 86380 86390 1
524298 99524298 1001 86380 86390 1
524275 99524275 1001 86380 86390 1
524913 99524913 1001 86380 86390 1
524824 99524824 1001 86380 86390 1
524786 99524786 1001 86380 86390 1
524930 99524930 1001 86380 86390 1
525559 99525559 1001 86380 86390 1
525523 99525523 1001 86380 86390 1
525426 99525426 1001 86380 86390 1
525211 99525211 1001 86380 86390 1
525254 99525254 1001 86380 86390 1
525209 99525209 1001 86380 86390 1
525159 99525159 1001 86380 86390 1
525176 99525176 1001 86380 86390 1
525063 99525063 1001 86380 86390 1
525678 99525678 1001 86380 86390 1
525632 99525632 1001 86380 86390 1
526076 99526076 1001 86380 86390 1
526054 99526054 1001 86380 86390 1
526123 99526123 1001 86380 86390 1
525867 99525867 1001 86380 86390 1
525923 99525923 1001 86380 86390 1
525902 99525902 1001 86380 86390 1
526564 99526564 1001 86380 86390 1
526436 99526436 1001 86380 86390 1
527109 99527109 1001 86380 86390 1
527078 99527078 1001 86380 86390 1
526846 99526846 1001 86380 86390 1
526847 99526847 1001 86380 86390 1
526977 99526977 1001 86380 86390 1
526826 99526826 1001 86380 86390 1
526699 99526699 1001 86380 86390 1
527273 99527273 1001 86380 86390 1
527274 99527274 1001 86380 86390 1
527275 99527275 1001 86380 86390 1
527305 99527305 1001 86380 86390 1
527318 99527318 1001 86380 86390 1
527412 99527412 1001 86380 86390 1
528043 99528043 1001 86380 86390 1
527927 99527927 1001 86380 86390 1
527967 99527967 1001 86380 86390 1
527740 99527740 1001 86380 86390 1
527808 99527808 1001 86380 86390 1
527719 99527719 1001 86380 86390 1
527508 99527508 1001 86380 86390 1
527458 99527458 1001 86380 86390 1
527640 99527640 1001 86380 86390 1
527643 99527643 1001 86380 86390 1
527660 99527660 1001 86380 86390 1
528244 99528244 1001 86380 86390 1
528270 99528270 1001 86380 86390 1
528159 99528159 1001 86380 86390 1
528276 99528276 1001 86380 86390 1
528082 99528082 1001 86380 86390 1
528886 99528886 1001 86380 86390 1
528888 99528888 1001 86380 86390 1
528529 99528529 1001 86380 86390 1
528689 99528689 1001 86380 86390 1
528386 99528386 1001 86380 86390 1
528456 99528456 1001 86380 86390 1
529106 99529106 1001 86380 86390 1
528912 99528912 1001 86380 86390 1
529075 99529075 1001 86380 86390 1
529102 99529102 1001 86380 86390 1
528922 99528922 1001 86380 86390 1
529530 99529530 1001 86380 86390 1
529555 99529555 1001 86380 86390 1
529556 99529556 1001 86380 86390 1
529380 99529380 1001 86380 86390 1
529484 99529484 1001 86380 86390 1
529451 99529451 1001 86380 86390 1
529503 99529503 1001 86380 86390 1
529454 99529454 1001 86380 86390 1
529211 99529211 1001 86380 86390 1
529161 99529161 1001 86380 86390 1
529200 99529200 1001 86380 86390 1
529291 99529291 1001 86380 86390 1
529283 99529283 1001 86380 86390 1
529768 99529768 1001 86380 86390 1
529885 99529885 1001 86380 86390 1
529742 99529742 1001 86380 86390 1
530478 99530478 1001 86380 86390 1
530414 99530414 1001 86380 86390 1
530524 99530524 1001 86380 86390 1
530390 99530390 1001 86380 86390 1
530532 99530532 1001 86380 86390 1
530497 99530497 1001 86380 86390 1
530472 99530472 1001 86380 86390 1
530541 99530541 1001 86380 86390 1
530384 99530384 1001 86380 86390 1
530462 99530462 1001 86380 86390 1
530514 99530514 1001 86380 86390 1
530036 99530036 1001 86380 86390 1
530094 99530094 1001 86380 86390 1
530726 99530726 1001 86380 86390 1
530664 99530664 1001 86380 86390 1
530652 99530652 1001 86380 86390 1
530627 99530627 1001 86380 86390 1
531356 99531356 1001 86380 86390 1
531161 99531161 1001 86380 86390 1
531118 99531118 1001 86380 86390 1
530943 99530943 1001 86380 86390 1
530816 99530816 1001 86380 86390 1
530765 99530765 1001 86380 86390 1
530961 99530961 1001 86380 86390 1
530807 99530807 1001 86380 86390 1
530797 99530797 1001 86380 86390 1
531442 99531442 1001 86380 86390 1
531409 99531409 1001 86380 86390 1
532103 99532103 1001 86380 86390 1
532160 99532160 1001 86380 86390 1
532018 99532018 1001 86380 86390 1
532022 99532022 1001 86380 86390 1
532062 99532062 1001 86380 86390 1
531878 99531878 1001 86380 86390 1
531868 99531868 1001 86380 86390 1
531793 99531793 1001 86380 86390 1
531781 99531781 1001 86380 86390 1
531760 99531760 1001 86380 86390 1
531672 99531672 1001 86380 86390 1
531750 99531750 1001 86380 86390 1
531727 99531727 1001 86380 86390 1
532400 99532400 1001 86380 86390 1
532226 99532226 1001 86380 86390 1
532319 99532319 1001 86380 86390 1
532990 99532990 1001 86380 86390 1
533020 99533020 1001 86380 86390 1
532941 99532941 1001 86380 86390 1
532662 99532662 1001 86380 86390 1
532483 99532483 1001 86380 86390 1
532509 99532509 1001 86380 86390 1
532538 99532538 1001 86380 86390 1
533073 99533073 1001 86380 86390 1
533065 99533065 1001 86380 86390 1
533235 99533235 1001 86380 86390 1
533656 99533656 1001 86380 86390 1
533661 99533661 1001 86380 86390 1
533542 99533542 1001 86380 86390 1
533517 99533517 1001 86380 86390 1
533650 99533650 1001 86380 86390 1
533416 99533416 1001 86380 86390 1
533301 99533301 1001 86380 86390 1
533895 99533895 1001 86380 86390 1
533870 99533870 1001 86380 86390 1
534350 99534350 1001 86380 86390 1
534366 99534366 1001 86380 86390 1
534431 99534431 1001 86380 86390 1
534315 99534315 1001 86380 86390 1
534433 99534433 1001 86380 86390 1
534278 99534278 1001 86380 86390 1
534384 99534384 1001 86380 86390 1
534196 99534196 1001 86380 86390 1
534692 99534692 1001 86380 86390 1
535460 99535460 1001 86380 86390 1
535423 99535423 1001 86380 86390 1
535387 99535387 1001 86380 86390 1
535500 99535500 1001 86380 86390 1
535223 99535223 1001 86380 86390 1
535278 99535278 1001 86380 86390 1
534993 99534993 1001 86380 86390 1
534963 99534963 1001 86380 86390 1
535657 99535657 1001 86380 86390 1
535516 99535516 1001 86380 86390 1
535674 99535674 1001 86380 86390 1
536239 99536239 1001 86380 86390 1
536082 99536082 1001 86380 86390 1
536009 99536009 1001 86380 86390 1
536010 99536010 1001 86380 86390 1
536091 99536091 1001 86380 86390 1
535745 99535745 1001 86380 86390 1
535887 99535887 1001 86380 86390 1
535853 99535853 1001 86380 86390 1
535790 99535790 1001 86380 86390 1
535753 99535753 1001 86380 86390 1
536466 99536466 1001 86380 86390 1
536415 99536415 1001 86380 86390 1
536428 99536428 1001 86380 86390 1
536369 99536369 1001 86380 86390 1
536460 99536460 1001 86380 86390 1
537126 99537126 1001 86380 86390 1
537138 99537138 1001 86380 86390 1
536979 99536979 1001 86380 86390 1
537084 99537084 1001 86380 86390 1
536843 99536843 1001 86380 86390 1
536784 99536784 1001 86380 86390 1
536823 99536823 1001 86380 86390 1
536876 99536876 1001 86380 86390 1
536688 99536688 1001 86380 86390 1
536561 99536561 1001 86380 86390 1
537199 99537199 1001 86380 86390 1
537214 99537214 1001 86380 86390 1
537215 99537215 1001 86380 86390 1
536959 99536959 1001 86380 86390 1
537242 99537242 1001 86380 86390 1
537230 99537230 1001 86380 86390 1
537219 99537219 1001 86380 86390 1
537288 99537288 1001 86380 86390 1
537809 99537809 1001 86380 86390 1
537988 99537988 1001 86380 86390 1
537628 99537628 1001 86380 86390 1
537721 99537721 1001 86380 86390 1
537740 99537740 1001 86380 86390 1
538082 99538082 1001 86380 86390 1
538192 99538192 1001 86380 86390 1
538147 99538147 1001 86380 86390 1
538812 99538812 1001 86380 86390 1
538622 99538622 1001 86380 86390 1
538727 99538727 1001 86380 86390 1
538690 99538690 1001 86380 86390 1
538708 99538708 1001 86380 86390 1
538696 99538696 1001 86380 86390 1
538735 99538735 1001 86380 86390 1
538621 99538621 1001 86380 86390 1
538571 99538571 1001 86380 86390 1
538419 99538419 1001 86380 86390 1
538333 99538333 1001 86380 86390 1
538334 99538334 1001 86380 86390 1
538360 99538360 1001 86380 86390 1
538955 99538955 1001 86380 86390 1
538841 99538841 1001 86380 86390 1
538985 99538985 1001 86380 86390 1
538900 99538900 1001 86380 86390 1
539533 99539533 1001 86380 86390 1
539294 99539294 1001 86380 86390 1
539412 99539412 1001 86380 86390 1
539353 99539353 1001 86380 86390 1
539407 99539407 1001 86380 86390 1
539163 99539163 1001 86380 86390 1
539209 99539209 1001 86380 86390 1
539119 99539119 1001 86380 86390 1
539744 99539744 1001 86380 86390 1
539809 99539809 1001 86380 86390 1
539754 99539754 1001 86380 86390 1
540367 99540367 1001 86380 86390 1
540387 99540387 1001 86380 86390 1
540299 99540299 1001 86380 86390 1
540121 99540121 1001 86380 86390 1
540186 99540186 1001 86380 86390 1
539916 99539916 1001 86380 86390 1
539942 99539942 1001 86380 86390 1
540032 99540032 1001 86380 86390 1
540026 99540026 1001 86380 86390 1
540516 99540516 1001 86380 86390 1
540263 99540263 1001 86380 86390 1
540599 99540599 1001 86380 86390 1
541269 99541269 1001 86380 86390 1
541183 99541183 1001 86380 86390 1
540945 99540945 1001 86380 86390 1
540979 99540979 1001 86380 86390 1
541073 99541073 1001 86380 86390 1
540779 99540779 1001 86380 86390 1
541325 99541325 1001 86380 86390 1
542069 99542069 1001 86380 86390 1
542119 99542119 1001 86380 86390 1
542006 99542006 1001 86380 86390 1
541985 99541985 1001 86380 86390 1
542027 99542027 1001 86380 86390 1
541925 99541925 1001 86380 86390 1
541914 99541914 1001 86380 86390 1
541762 99541762 1001 86380 86390 1
541840 99541840 1001 86380 86390 1
541791 99541791 1001 86380 86390 1
541887 99541887 1001 86380 86390 1
541700 99541700 1001 86380 86390 1
541649 99541649 1001 86380 86390 1
542129 99542129 1001 86380 86390 1
542300 99542300 1001 86380 86390 1
542256 99542256 1001 86380 86390 1
542180 99542180 1001 86380 86390 1
542916 99542916 1001 86380 86390 1
542636 99542636 1001 86380 86390 1
542740 99542740 1001 86380 86390 1
542707 99542707 1001 86380 86390 1
542532 99542532 1001 86380 86390 1
542511 99542511 1001 86380 86390 1
542421 99542421 1001 86380 86390 1
542425 99542425 1001 86380 86390 1
542477 99542477 1001 86380 86390 1
543139 99543139 1001 86380 86390 1
543081 99543081 1001 86380 86390 1
543618 99543618 1001 86380 86390 1
543580 99543580 1001 86380 86390 1
543593 99543593 1001 86380 86390 1
543718 99543718 1001 86380 86390 1
543493 99543493 1001 86380 86390 1
543391 99543391 1001 86380 86390 1
543535 99543535 1001 86380 86390 1
543348 99543348 1001 86380 86390 1
543155 99543155 1001 86380 86390 1
543924 99543924 1001 86380 86390 1
543904 99543904 1001 86380 86390 1
543774 99543774 1001 86380 86390 1
544548 99544548 1001 86380 86390 1
544598 99544598 1001 86380 86390 1
544549 99544549 1001 86380 86390 1
544465 99544465 1001 86380 86390 1
544427 99544427 1001 86380 86390 1
544589 99544589 1001 86380 86390 1
544404 99544404 1001 86380 86390 1
544168 99544168 1001 86380 86390 1
544732 99544732 1001 86380 86390 1
523210 794 1002 61288 63574 1
400006 99400006 1001 86380 86390 1
400039 99400039 1001 86380 86390 1
400343 99400343 1001 86380 86390 1
400766 99400766 1001 86380 86390 1
400829 99400829 1001 86380 86390 1
401328 99401328 1001 86380 86390 1
401407 99401407 1001 86380 86390 1
401396 99401396 1001 86380 86390 1
401368 99401368 1001 86380 86390 1
401700 99401700 1001 86380 86390 1
401642 99401642 1001 86380 86390 1
402015 99402015 1001 86380 86390 1
402898 99402898 1001 86380 86390 1
403032 99403032 1001 86380 86390 1
403012 99403012 1001 86380 86390 1
403209 99403209 1001 86380 86390 1
403465 99403465 1001 86380 86390 1
403610 99403610 1001 86380 86390 1
403679 99403679 1001 86380 86390 1
403794 99403794 1001 86380 86390 1
403860 99403860 1001 86380 86390 1
404174 99404174 1001 86380 86390 1
404186 99404186 1001 86380 86390 1
404578 99404578 1001 86380 86390 1
404748 99404748 1001 86380 86390 1
404763 99404763 1001 86380 86390 1
404806 99404806 1001 86380 86390 1
404926 99404926 1001 86380 86390 1
404978 99404978 1001 86380 86390 1
404932 99404932 1001 86380 86390 1
404909 99404909 1001 86380 86390 1
405164 99405164 1001 86380 86390 1
405199 99405199 1001 86380 86390 1
405391 99405391 1001 86380 86390 1
405553 99405553 1001 86380 86390 1
405500 99405500 1001 86380 86390 1
405575 99405575 1001 86380 86390 1
405704 99405704 1001 86380 86390 1
405917 99405917 1001 86380 86390 1
406001 99406001 1001 86380 86390 1
406075 99406075 1001 86380 86390 1
405991 99405991 1001 86380 86390 1
406140 99406140 1001 86380 86390 1
406380 99406380 1001 86380 86390 1
406342 99406342 1001 86380 86390 1
406548 99406548 1001 86380 86390 1
406680 99406680 1001 86380 86390 1
406878 99406878 1001 86380 86390 1
406891 99406891 1001 86380 86390 1
406994 99406994 1001 86380 86390 1
407224 99407224 1001 86380 86390 1
407417 99407417 1001 86380 86390 1
407484 99407484 1001 86380 86390 1
407698 99407698 1001 86380 86390 1
407950 99407950 1001 86380 86390 1
408009 99408009 1001 86380 86390 1
408270 99408270 1001 86380 86390 1
408357 99408357 1001 86380 86390 1
408593 99408593 1001 86380 86390 1
408877 99408877 1001 86380 86390 1
408966 99408966 1001 86380 86390 1
408896 99408896 1001 86380 86390 1
408997 99408997 1001 86380 86390 1
409077 99409077 1001 86380 86390 1
409354 99409354 1001 86380 86390 1
409449 99409449 1001 86380 86390 1
409537 99409537 1001 86380 86390 1
409684 99409684 1001 86380 86390 1
409831 99409831 1001 86380 86390 1
409957 99409957 1001 86380 86390 1
409942 99409942 1001 86380 86390 1
410018 99410018 1001 86380 86390 1
410260 99410260 1001 86380 86390 1
410227 99410227 1001 86380 86390 1
410427 99410427 1001 86380 86390 1
410519 99410519 1001 86380 86390 1
410931 99410931 1001 86380 86390 1
410988 99410988 1001 86380 86390 1
410815 99410815 1001 86380 86390 1
411095 99411095 1001 86380 86390 1
411307 99411307 1001 86380 86390 1
411353 99411353 1001 86380 86390 1
411479 99411479 1001 86380 86390 1
411621 99411621 1001 86380 86390 1
411735 99411735 1001 86380 86390 1
411753 99411753 1001 86380 86390 1
411904 99411904 1001 86380 86390 1
412029 99412029 1001 86380 86390 1
412436 99412436 1001 86380 86390 1
413450 99413450 1001 86380 86390 1
413523 99413523 1001 86380 86390 1
412909 99412909 1001 86380 86390 1
412934 99412934 1001 86380 86390 1
413015 99413015 1001 86380 86390 1
413061 99413061 1001 86380 86390 1
412965 99412965 1001 86380 86390 1
412928 99412928 1001 86380 86390 1
412563 99412563 1001 86380 86390 1
413862 99413862 1001 86380 86390 1
413730 99413730 1001 86380 86390 1
413794 99413794 1001 86380 86390 1
413778 99413778 1001 86380 86390 1
413919 99413919 1001 86380 86390 1
414083 99414083 1001 86380 86390 1
415275 99415275 1001 86380 86390 1
415293 99415293 1001 86380 86390 1
414964 99414964 1001 86380 86390 1
414766 99414766 1001 86380 86390 1
414570 99414570 1001 86380 86390 1
414642 99414642 1001 86380 86390 1
414751 99414751 1001 86380 86390 1
414321 99414321 1001 86380 86390 1
414369 99414369 1001 86380 86390 1
414421 99414421 1001 86380 86390 1
415335 99415335 1001 86380 86390 1
415498 99415498 1001 86380 86390 1
415363 99415363 1001 86380 86390 1
416729 99416729 1001 86380 86390 1
416628 99416628 1001 86380 86390 1
416669 99416669 1001 86380 86390 1
416550 99416550 1001 86380 86390 1
416195 99416195 1001 86380 86390 1
416416 99416416 1001 86380 86390 1
415842 99415842 1001 86380 86390 1
415792 99415792 1001 86380 86390 1
416049 99416049 1001 86380 86390 1
416132 99416132 1001 86380 86390 1
417328 99417328 1001 86380 86390 1
417084 99417084 1001 86380 86390 1
417393 99417393 1001 86380 86390 1
417277 99417277 1001 86380 86390 1
417413 99417413 1001 86380 86390 1
418673 99418673 1001 86380 86390 1
418622 99418622 1001 86380 86390 1
418538 99418538 1001 86380 86390 1
418572 99418572 1001 86380 86390 1
418420 99418420 1001 86380 86390 1
418323 99418323 1001 86380 86390 1
417847 99417847 1001 86380 86390 1
417690 99417690 1001 86380 86390 1
419021 99419021 1001 86380 86390 1
419085 99419085 1001 86380 86390 1
418925 99418925 1001 86380 86390 1
418971 99418971 1001 86380 86390 1
420178 99420178 1001 86380 86390 1
420081 99420081 1001 86380 86390 1
420100 99420100 1001 86380 86390 1
419634 99419634 1001 86380 86390 1
419809 99419809 1001 86380 86390 1
419753 99419753 1001 86380 86390 1
419894 99419894 1001 86380 86390 1
420028 99420028 1001 86380 86390 1
420056 99420056 1001 86380 86390 1
419250 99419250 1001 86380 86390 1
420615 99420615 1001 86380 86390 1
420559 99420559 1001 86380 86390 1
421687 99421687 1001 86380 86390 1
421487 99421487 1001 86380 86390 1
421532 99421532 1001 86380 86390 1
421089 99421089 1001 86380 86390 1
421010 99421010 1001 86380 86390 1
421096 99421096 1001 86380 86390 1
422166 99422166 1001 86380 86390 1
422490 99422490 1001 86380 86390 1
422433 99422433 1001 86380 86390 1
423636 99423636 1001 86380 86390 1
423623 99423623 1001 86380 86390 1
423737 99423737 1001 86380 86390 1
423089 99423089 1001 86380 86390 1
423201 99423201 1001 86380 86390 1
423235 99423235 1001 86380 86390 1
422979 99422979 1001 86380 86390 1
422807 99422807 1001 86380 86390 1
423958 99423958 1001 86380 86390 1
423931 99423931 1001 86380 86390 1
423981 99423981 1001 86380 86390 1
425065 99425065 1001 86380 86390 1
425095 99425095 1001 86380 86390 1
425101 99425101 1001 86380 86390 1
424959 99424959 1001 86380 86390 1
424901 99424901 1001 86380 86390 1
424456 99424456 1001 86380 86390 1
424416 99424416 1001 86380 86390 1
424231 99424231 1001 86380 86390 1
424205 99424205 1001 86380 86390 1
424528 99424528 1001 86380 86390 1
425587 99425587 1001 86380 86390 1
425460 99425460 1001 86380 86390 1
425679 99425679 1001 86380 86390 1
425736 99425736 1001 86380 86390 1
426974 99426974 1001 86380 86390 1
426739 99426739 1001 86380 86390 1
426520 99426520 1001 86380 86390 1
426429 99426429 1001 86380 86390 1
426307 99426307 1001 86380 86390 1
425871 99425871 1001 86380 86390 1
427436 99427436 1001 86380 86390 1
427145 99427145 1001 86380 86390 1
427200 99427200 1001 86380 86390 1
427488 99427488 1001 86380 86390 1
427356 99427356 1001 86380 86390 1
427429 99427429 1001 86380 86390 1
427311 99427311 1001 86380 86390 1
428670 99428670 1001 86380 86390 1
428682 99428682 1001 86380 86390 1
428458 99428458 1001 86380 86390 1
428605 99428605 1001 86380 86390 1
428422 99428422 1001 86380 86390 1
428002 99428002 1001 86380 86390 1
428093 99428093 1001 86380 86390 1
428238 99428238 1001 86380 86390 1
428055 99428055 1001 86380 86390 1
427712 99427712 1001 86380 86390 1
427869 99427869 1001 86380 86390 1
427914 99427914 1001 86380 86390 1
427673 99427673 1001 86380 86390 1
427574 99427574 1001 86380 86390 1
428840 99428840 1001 86380 86390 1
428885 99428885 1001 86380 86390 1
428769 99428769 1001 86380 86390 1
429053 99429053 1001 86380 86390 1
428953 99428953 1001 86380 86390 1
429141 99429141 1001 86380 86390 1
430119 99430119 1001 86380 86390 1
430263 99430263 1001 86380 86390 1
430163 99430163 1001 86380 86390 1
429656 99429656 1001 86380 86390 1
429681 99429681 1001 86380 86390 1
429772 99429772 1001 86380 86390 1
429262 99429262 1001 86380 86390 1
429218 99429218 1001 86380 86390 1
429313 99429313 1001 86380 86390 1
430506 99430506 1001 86380 86390 1
429567 99429567 1001 86380 86390 1
430490 99430490 1001 86380 86390 1
430540 99430540 1001 86380 86390 1
431811 99431811 1001 86380 86390 1
431361 99431361 1001 86380 86390 1
431571 99431571 1001 86380 86390 1
431415 99431415 1001 86380 86390 1
431641 99431641 1001 86380 86390 1
431422 99431422 1001 86380 86390 1
431280 99431280 1001 86380 86390 1
431123 99431123 1001 86380 86390 1
430876 99430876 1001 86380 86390 1
432289 99432289 1001 86380 86390 1
432382 99432382 1001 86380 86390 1
432229 99432229 1001 86380 86390 1
432445 99432445 1001 86380 86390 1
433640 99433640 1001 86380 86390 1
433706 99433706 1001 86380 86390 1
432932 99432932 1001 86380 86390 1
433193 99433193 1001 86380 86390 1
433283 99433283 1001 86380 86390 1
433285 99433285 1001 86380 86390 1
432664 99432664 1001 86380 86390 1
432710 99432710 1001 86380 86390 1
432890 99432890 1001 86380 86390 1
432661 99432661 1001 86380 86390 1
432696 99432696 1001 86380 86390 1
433881 99433881 1001 86380 86390 1
434114 99434114 1001 86380 86390 1
434026 99434026 1001 86380 86390 1
433908 99433908 1001 86380 86390 1
435154 99435154 1001 86380 86390 1
435157 99435157 1001 86380 86390 1
434969 99434969 1001 86380 86390 1
434660 99434660 1001 86380 86390 1
434905 99434905 1001 86380 86390 1
434612 99434612 1001 86380 86390 1
434958 99434958 1001 86380 86390 1
434613 99434613 1001 86380 86390 1
434633 99434633 1001 86380 86390 1
434567 99434567 1001 86380 86390 1
434215 99434215 1001 86380 86390 1
434216 99434216 1001 86380 86390 1
434269 99434269 1001 86380 86390 1
434383 99434383 1001 86380 86390 1
434299 99434299 1001 86380 86390 1
434169 99434169 1001 86380 86390 1
435679 99435679 1001 86380 86390 1
435637 99435637 1001 86380 86390 1
435722 99435722 1001 86380 86390 1
436828 99436828 1001 86380 86390 1
437085 99437085 1001 86380 86390 1
436879 99436879 1001 86380 86390 1
436405 99436405 1001 86380 86390 1
436537 99436537 1001 86380 86390 1
436653 99436653 1001 86380 86390 1
436469 99436469 1001 86380 86390 1
436213 99436213 1001 86380 86390 1
436216 99436216 1001 86380 86390 1
300083 99300083 1001 86380 86390 1
300035 99300035 1001 86380 86390 1
300077 99300077 1001 86380 86390 1
437285 99437285 1001 86380 86390 1
300707 99300707 1001 86380 86390 1
300649 99300649 1001 86380 86390 1
300675 99300675 1001 86380 86390 1
300690 99300690 1001 86380 86390 1
300459 99300459 1001 86380 86390 1
300372 99300372 1001 86380 86390 1
300465 99300465 1001 86380 86390 1
300401 99300401 1001 86380 86390 1
300506 99300506 1001 86380 86390 1
300352 99300352 1001 86380 86390 1
300224 99300224 1001 86380 86390 1
300315 99300315 1001 86380 86390 1
300199 99300199 1001 86380 86390 1
300117 99300117 1001 86380 86390 1
300184 99300184 1001 86380 86390 1
300778 99300778 1001 86380 86390 1
301465 99301465 1001 86380 86390 1
301441 99301441 1001 86380 86390 1
301431 99301431 1001 86380 86390 1
301373 99301373 1001 86380 86390 1
301182 99301182 1001 86380 86390 1
301304 99301304 1001 86380 86390 1
301039 99301039 1001 86380 86390 1
301724 99301724 1001 86380 86390 1
301635 99301635 1001 86380 86390 1
301624 99301624 1001 86380 86390 1
302242 99302242 1001 86380 86390 1
302347 99302347 1001 86380 86390 1
302226 99302226 1001 86380 86390 1
302138 99302138 1001 86380 86390 1
302075 99302075 1001 86380 86390 1
302017 99302017 1001 86380 86390 1
301992 99301992 1001 86380 86390 1
301924 99301924 1001 86380 86390 1
301915 99301915 1001 86380 86390 1
302444 99302444 1001 86380 86390 1
302386 99302386 1001 86380 86390 1
302468 99302468 1001 86380 86390 1
303102 99303102 1001 86380 86390 1
302872 99302872 1001 86380 86390 1
302929 99302929 1001 86380 86390 1
302972 99302972 1001 86380 86390 1
302679 99302679 1001 86380 86390 1
303405 99303405 1001 86380 86390 1
303921 99303921 1001 86380 86390 1
303816 99303816 1001 86380 86390 1
303732 99303732 1001 86380 86390 1
303773 99303773 1001 86380 86390 1
303671 99303671 1001 86380 86390 1
303762 99303762 1001 86380 86390 1
303493 99303493 1001 86380 86390 1
303540 99303540 1001 86380 86390 1
304229 99304229 1001 86380 86390 1
304119 99304119 1001 86380 86390 1
304581 99304581 1001 86380 86390 1
304569 99304569 1001 86380 86390 1
304433 99304433 1001 86380 86390 1
304440 99304440 1001 86380 86390 1
304430 99304430 1001 86380 86390 1
305592 99305592 1001 86380 86390 1
305391 99305391 1001 86380 86390 1
305327 99305327 1001 86380 86390 1
305131 99305131 1001 86380 86390 1
305098 99305098 1001 86380 86390 1
305177 99305177 1001 86380 86390 1
305088 99305088 1001 86380 86390 1
305245 99305245 1001 86380 86390 1
500010 99500010 1001 86380 86390 1
305696 99305696 1001 86380 86390 1
500103 99500103 1001 86380 86390 1
500026 99500026 1001 86380 86390 1
500091 99500091 1001 86380 86390 1
500015 99500015 1001 86380 86390 1
500031 99500031 1001 86380 86390 1
500058 99500058 1001 86380 86390 1
500111 99500111 1001 86380 86390 1
500701 99500701 1001 86380 86390 1
500612 99500612 1001 86380 86390 1
500639 99500639 1001 86380 86390 1
500586 99500586 1001 86380 86390 1
500380 99500380 1001 86380 86390 1
500290 99500290 1001 86380 86390 1
500346 99500346 1001 86380 86390 1
500862 99500862 1001 86380 86390 1
500832 99500832 1001 86380 86390 1
500847 99500847 1001 86380 86390 1
501569 99501569 1001 86380 86390 1
501636 99501636 1001 86380 86390 1
501255 99501255 1001 86380 86390 1
501338 99501338 1001 86380 86390 1
501380 99501380 1001 86380 86390 1
501420 99501420 1001 86380 86390 1
501177 99501177 1001 86380 86390 1
501115 99501115 1001 86380 86390 1
501741 99501741 1001 86380 86390 1
502437 99502437 1001 86380 86390 1
502110 99502110 1001 86380 86390 1
502033 99502033 1001 86380 86390 1
502012 99502012 1001 86380 86390 1
502649 99502649 1001 86380 86390 1
502546 99502546 1001 86380 86390 1
502534 99502534 1001 86380 86390 1
502512 99502512 1001 86380 86390 1
503129 99503129 1001 86380 86390 1
502919 99502919 1001 86380 86390 1
502958 99502958 1001 86380 86390 1
503027 99503027 1001 86380 86390 1
503003 99503003 1001 86380 86390 1
502942 99502942 1001 86380 86390 1
502674 99502674 1001 86380 86390 1
502688 99502688 1001 86380 86390 1
502784 99502784 1001 86380 86390 1
503470 99503470 1001 86380 86390 1
503321 99503321 1001 86380 86390 1
503299 99503299 1001 86380 86390 1
503482 99503482 1001 86380 86390 1
503954 99503954 1001 86380 86390 1
504034 99504034 1001 86380 86390 1
504111 99504111 1001 86380 86390 1
503767 99503767 1001 86380 86390 1
503538 99503538 1001 86380 86390 1
503681 99503681 1001 86380 86390 1
503512 99503512 1001 86380 86390 1
503565 99503565 1001 86380 86390 1
503671 99503671 1001 86380 86390 1
503684 99503684 1001 86380 86390 1
504246 99504246 1001 86380 86390 1
504305 99504305 1001 86380 86390 1
504257 99504257 1001 86380 86390 1
504893 99504893 1001 86380 86390 1
504844 99504844 1001 86380 86390 1
504664 99504664 1001 86380 86390 1
504677 99504677 1001 86380 86390 1
504682 99504682 1001 86380 86390 1
504709 99504709 1001 86380 86390 1
504735 99504735 1001 86380 86390 1
504594 99504594 1001 86380 86390 1
504698 99504698 1001 86380 86390 1
504338 99504338 1001 86380 86390 1
504473 99504473 1001 86380 86390 1
504499 99504499 1001 86380 86390 1
504525 99504525 1001 86380 86390 1
504955 99504955 1001 86380 86390 1
504975 99504975 1001 86380 86390 1
505053 99505053 1001 86380 86390 1
505028 99505028 1001 86380 86390 1
505132 99505132 1001 86380 86390 1
505696 99505696 1001 86380 86390 1
505585 99505585 1001 86380 86390 1
505411 99505411 1001 86380 86390 1
505503 99505503 1001 86380 86390 1
505376 99505376 1001 86380 86390 1
505459 99505459 1001 86380 86390 1
505472 99505472 1001 86380 86390 1
505272 99505272 1001 86380 86390 1
505158 99505158 1001 86380 86390 1
505846 99505846 1001 86380 86390 1
505859 99505859 1001 86380 86390 1
505966 99505966 1001 86380 86390 1
505800 99505800 1001 86380 86390 1
505879 99505879 1001 86380 86390 1
506537 99506537 1001 86380 86390 1
506528 99506528 1001 86380 86390 1
506530 99506530 1001 86380 86390 1
506339 99506339 1001 86380 86390 1
506210 99506210 1001 86380 86390 1
506292 99506292 1001 86380 86390 1
506306 99506306 1001 86380 86390 1
506010 99506010 1001 86380 86390 1
506737 99506737 1001 86380 86390 1
506755 99506755 1001 86380 86390 1
506722 99506722 1001 86380 86390 1
507372 99507372 1001 86380 86390 1
507348 99507348 1001 86380 86390 1
507285 99507285 1001 86380 86390 1
507052 99507052 1001 86380 86390 1
507186 99507186 1001 86380 86390 1
506983 99506983 1001 86380 86390 1
507451 99507451 1001 86380 86390 1
508215 99508215 1001 86380 86390 1
508088 99508088 1001 86380 86390 1
508179 99508179 1001 86380 86390 1
508038 99508038 1001 86380 86390 1
507860 99507860 1001 86380 86390 1
507835 99507835 1001 86380 86390 1
507676 99507676 1001 86380 86390 1
508312 99508312 1001 86380 86390 1
508366 99508366 1001 86380 86390 1
508277 99508277 1001 86380 86390 1
508268 99508268 1001 86380 86390 1
508282 99508282 1001 86380 86390 1
509052 99509052 1001 86380 86390 1
509023 99509023 1001 86380 86390 1
508702 99508702 1001 86380 86390 1
508858 99508858 1001 86380 86390 1
508471 99508471 1001 86380 86390 1
508525 99508525 1001 86380 86390 1
508475 99508475 1001 86380 86390 1
508568 99508568 1001 86380 86390 1
509168 99509168 1001 86380 86390 1
509136 99509136 1001 86380 86390 1
509149 99509149 1001 86380 86390 1
509252 99509252 1001 86380 86390 1
509879 99509879 1001 86380 86390 1
509805 99509805 1001 86380 86390 1
509836 99509836 1001 86380 86390 1
509695 99509695 1001 86380 86390 1
509683 99509683 1001 86380 86390 1
509581 99509581 1001 86380 86390 1
509663 99509663 1001 86380 86390 1
509548 99509548 1001 86380 86390 1
509539 99509539 1001 86380 86390 1
509353 99509353 1001 86380 86390 1
509915 99509915 1001 86380 86390 1
510075 99510075 1001 86380 86390 1
510024 99510024 1001 86380 86390 1
510667 99510667 1001 86380 86390 1
510705 99510705 1001 86380 86390 1
510540 99510540 1001 86380 86390 1
510595 99510595 1001 86380 86390 1
510608 99510608 1001 86380 86390 1
510411 99510411 1001 86380 86390 1
510517 99510517 1001 86380 86390 1
510223 99510223 1001 86380 86390 1
510289 99510289 1001 86380 86390 1
510279 99510279 1001 86380 86390 1
510284 99510284 1001 86380 86390 1
510194 99510194 1001 86380 86390 1
510285 99510285 1001 86380 86390 1
510858 99510858 1001 86380 86390 1
510770 99510770 1001 86380 86390 1
510745 99510745 1001 86380 86390 1
511441 99511441 1001 86380 86390 1
511429 99511429 1001 86380 86390 1
511153 99511153 1001 86380 86390 1
511341 99511341 1001 86380 86390 1
511174 99511174 1001 86380 86390 1
511345 99511345 1001 86380 86390 1
511165 99511165 1001 86380 86390 1
511049 99511049 1001 86380 86390 1
511089 99511089 1001 86380 86390 1
510938 99510938 1001 86380 86390 1
510939 99510939 1001 86380 86390 1
510981 99510981 1001 86380 86390 1
511112 99511112 1001 86380 86390 1
511577 99511577 1001 86380 86390 1
511730 99511730 1001 86380 86390 1
511627 99511627 1001 86380 86390 1
512315 99512315 1001 86380 86390 1
512252 99512252 1001 86380 86390 1
512178 99512178 1001 86380 86390 1
512232 99512232 1001 86380 86390 1
512207 99512207 1001 86380 86390 1
512036 99512036 1001 86380 86390 1
512043 99512043 1001 86380 86390 1
511914 99511914 1001 86380 86390 1
511791 99511791 1001 86380 86390 1
512380 99512380 1001 86380 86390 1
512525 99512525 1001 86380 86390 1
512526 99512526 1001 86380 86390 1
512476 99512476 1001 86380 86390 1
513104 99513104 1001 86380 86390 1
513027 99513027 1001 86380 86390 1
513033 99513033 1001 86380 86390 1
513062 99513062 1001 86380 86390 1
512993 99512993 1001 86380 86390 1
512804 99512804 1001 86380 86390 1
512599 99512599 1001 86380 86390 1
512678 99512678 1001 86380 86390 1
512601 99512601 1001 86380 86390 1
512785 99512785 1001 86380 86390 1
512591 99512591 1001 86380 86390 1
512605 99512605 1001 86380 86390 1
512737 99512737 1001 86380 86390 1
513214 99513214 1001 86380 86390 1
513969 99513969 1001 86380 86390 1
513944 99513944 1001 86380 86390 1
514000 99514000 1001 86380 86390 1
514019 99514019 1001 86380 86390 1
513939 99513939 1001 86380 86390 1
513697 99513697 1001 86380 86390 1
513711 99513711 1001 86380 86390 1
513766 99513766 1001 86380 86390 1
513767 99513767 1001 86380 86390 1
513624 99513624 1001 86380 86390 1
513705 99513705 1001 86380 86390 1
513784 99513784 1001 86380 86390 1
513641 99513641 1001 86380 86390 1
513812 99513812 1001 86380 86390 1
513488 99513488 1001 86380 86390 1
513581 99513581 1001 86380 86390 1
513575 99513575 1001 86380 86390 1
513511 99513511 1001 86380 86390 1
513563 99513563 1001 86380 86390 1
514093 99514093 1001 86380 86390 1
514078 99514078 1001 86380 86390 1
514196 99514196 1001 86380 86390 1
514857 99514857 1001 86380 86390 1
514516 99514516 1001 86380 86390 1
514520 99514520 1001 86380 86390 1
514406 99514406 1001 86380 86390 1
514309 99514309 1001 86380 86390 1
514274 99514274 1001 86380 86390 1
515027 99515027 1001 86380 86390 1
514928 99514928 1001 86380 86390 1
514904 99514904 1001 86380 86390 1
515582 99515582 1001 86380 86390 1
515583 99515583 1001 86380 86390 1
515284 99515284 1001 86380 86390 1
515428 99515428 1001 86380 86390 1
515353 99515353 1001 86380 86390 1
515386 99515386 1001 86380 86390 1
515249 99515249 1001 86380 86390 1
515121 99515121 1001 86380 86390 1
515126 99515126 1001 86380 86390 1
515255 99515255 1001 86380 86390 1
515075 99515075 1001 86380 86390 1
515746 99515746 1001 86380 86390 1
515844 99515844 1001 86380 86390 1
515690 99515690 1001 86380 86390 1
516308 99516308 1001 86380 86390 1
516490 99516490 1001 86380 86390 1
516432 99516432 1001 86380 86390 1
516254 99516254 1001 86380 86390 1
516130 99516130 1001 86380 86390 1
516174 99516174 1001 86380 86390 1
516694 99516694 1001 86380 86390 1
516635 99516635 1001 86380 86390 1
517195 99517195 1001 86380 86390 1
517277 99517277 1001 86380 86390 1
517165 99517165 1001 86380 86390 1
516963 99516963 1001 86380 86390 1
517002 99517002 1001 86380 86390 1
517017 99517017 1001 86380 86390 1
516993 99516993 1001 86380 86390 1
517032 99517032 1001 86380 86390 1
517060 99517060 1001 86380 86390 1
517086 99517086 1001 86380 86390 1
517099 99517099 1001 86380 86390 1
517061 99517061 1001 86380 86390 1
517126 99517126 1001 86380 86390 1
516863 99516863 1001 86380 86390 1
516789 99516789 1001 86380 86390 1
516841 99516841 1001 86380 86390 1
517530 99517530 1001 86380 86390 1
517466 99517466 1001 86380 86390 1
517415 99517415 1001 86380 86390 1
518034 99518034 1001 86380 86390 1
518073 99518073 1001 86380 86390 1
518112 99518112 1001 86380 86390 1
518035 99518035 1001 86380 86390 1
518064 99518064 1001 86380 86390 1
518079 99518079 1001 86380 86390 1
518054 99518054 1001 86380 86390 1
518045 99518045 1001 86380 86390 1
517922 99517922 1001 86380 86390 1
517780 99517780 1001 86380 86390 1
517794 99517794 1001 86380 86390 1
517885 99517885 1001 86380 86390 1
517786 99517786 1001 86380 86390 1
517864 99517864 1001 86380 86390 1
517612 99517612 1001 86380 86390 1
518246 99518246 1001 86380 86390 1
518817 99518817 1001 86380 86390 1
518666 99518666 1001 86380 86390 1
518619 99518619 1001 86380 86390 1
518782 99518782 1001 86380 86390 1
518506 99518506 1001 86380 86390 1
518509 99518509 1001 86380 86390 1
518548 99518548 1001 86380 86390 1
519066 99519066 1001 86380 86390 1
519186 99519186 1001 86380 86390 1
519476 99519476 1001 86380 86390 1
519357 99519357 1001 86380 86390 1
519372 99519372 1001 86380 86390 1
519967 99519967 1001 86380 86390 1
519982 99519982 1001 86380 86390 1
519853 99519853 1001 86380 86390 1
519610 99519610 1001 86380 86390 1
519989 99519989 1001 86380 86390 1
519925 99519925 1001 86380 86390 1
520554 99520554 1001 86380 86390 1
520557 99520557 1001 86380 86390 1
520454 99520454 1001 86380 86390 1
520598 99520598 1001 86380 86390 1
520576 99520576 1001 86380 86390 1
520428 99520428 1001 86380 86390 1
520058 99520058 1001 86380 86390 1
520032 99520032 1001 86380 86390 1
520663 99520663 1001 86380 86390 1
520703 99520703 1001 86380 86390 1
520666 99520666 1001 86380 86390 1
520699 99520699 1001 86380 86390 1
520751 99520751 1001 86380 86390 1
520701 99520701 1001 86380 86390 1
521299 99521299 1001 86380 86390 1
521315 99521315 1001 86380 86390 1
521413 99521413 1001 86380 86390 1
521428 99521428 1001 86380 86390 1
521224 99521224 1001 86380 86390 1
521091 99521091 1001 86380 86390 1
521105 99521105 1001 86380 86390 1
520859 99520859 1001 86380 86390 1
521016 99521016 1001 86380 86390 1
520889 99520889 1001 86380 86390 1
520853 99520853 1001 86380 86390 1
520905 99520905 1001 86380 86390 1
520883 99520883 1001 86380 86390 1
521503 99521503 1001 86380 86390 1
521544 99521544 1001 86380 86390 1
521533 99521533 1001 86380 86390 1
521601 99521601 1001 86380 86390 1
521475 99521475 1001 86380 86390 1
522244 99522244 1001 86380 86390 1
522199 99522199 1001 86380 86390 1
522202 99522202 1001 86380 86390 1
522024 99522024 1001 86380 86390 1
522078 99522078 1001 86380 86390 1
522081 99522081 1001 86380 86390 1
521765 99521765 1001 86380 86390 1
521703 99521703 1001 86380 86390 1
522342 99522342 1001 86380 86390 1
522461 99522461 1001 86380 86390 1
522322 99522322 1001 86380 86390 1
522413 99522413 1001 86380 86390 1
522478 99522478 1001 86380 86390 1
522298 99522298 1001 86380 86390 1
522469 99522469 1001 86380 86390 1
522990 99522990 1001 86380 86390 1
523119 99523119 1001 86380 86390 1
522917 99522917 1001 86380 86390 1
523065 99523065 1001 86380 86390 1
523014 99523014 1001 86380 86390 1
522708 99522708 1001 86380 86390 1
522855 99522855 1001 86380 86390 1
522834 99522834 1001 86380 86390 1
522640 99522640 1001 86380 86390 1
522511 99522511 1001 86380 86390 1
522654 99522654 1001 86380 86390 1
522694 99522694 1001 86380 86390 1
523273 99523273 1001 86380 86390 1
523158 99523158 1001 86380 86390 1
523146 99523146 1001 86380 86390 1
523302 99523302 1001 86380 86390 1
523266 99523266 1001 86380 86390 1
523166 99523166 1001 86380 86390 1
523859 99523859 1001 86380 86390 1
523918 99523918 1001 86380 86390 1
523770 99523770 1001 86380 86390 1
523923 99523923 1001 86380 86390 1
523559 99523559 1001 86380 86390 1
523642 99523642 1001 86380 86390 1
523595 99523595 1001 86380 86390 1
523483 99523483 1001 86380 86390 1
523381 99523381 1001 86380 86390 1
523359 99523359 1001 86380 86390 1
524035 99524035 1001 86380 86390 1
524100 99524100 1001 86380 86390 1
524134 99524134 1001 86380 86390 1
523954 99523954 1001 86380 86390 1
524680 99524680 1001 86380 86390 1
524684 99524684 1001 86380 86390 1
524637 99524637 1001 86380 86390 1
524666 99524666 1001 86380 86390 1
524442 99524442 1001 86380 86390 1
524348 99524348 1001 86380 86390 1
524208 99524208 1001 86380 86390 1
524273 99524273 1001 86380 86390 1
524338 99524338 1001 86380 86390 1
524169 99524169 1001 86380 86390 1
524326 99524326 1001 86380 86390 1
524288 99524288 1001 86380 86390 1
524340 99524340 1001 86380 86390 1
524354 99524354 1001 86380 86390 1
524857 99524857 1001 86380 86390 1
525561 99525561 1001 86380 86390 1
525472 99525472 1001 86380 86390 1
525475 99525475 1001 86380 86390 1
525288 99525288 1001 86380 86390 1
525374 99525374 1001 86380 86390 1
525235 99525235 1001 86380 86390 1
525019 99525019 1001 86380 86390 1
525123 99525123 1001 86380 86390 1
525151 99525151 1001 86380 86390 1
525061 99525061 1001 86380 86390 1
525651 99525651 1001 86380 86390 1
525704 99525704 1001 86380 86390 1
526275 99526275 1001 86380 86390 1
526413 99526413 1001 86380 86390 1
526330 99526330 1001 86380 86390 1
526268 99526268 1001 86380 86390 1
526210 99526210 1001 86380 86390 1
526032 99526032 1001 86380 86390 1
526033 99526033 1001 86380 86390 1
526177 99526177 1001 86380 86390 1
525920 99525920 1001 86380 86390 1
526609 99526609 1001 86380 86390 1
526532 99526532 1001 86380 86390 1
527137 99527137 1001 86380 86390 1
527163 99527163 1001 86380 86390 1
527114 99527114 1001 86380 86390 1
526996 99526996 1001 86380 86390 1
526997 99526997 1001 86380 86390 1
527025 99527025 1001 86380 86390 1
526884 99526884 1001 86380 86390 1
526650 99526650 1001 86380 86390 1
527299 99527299 1001 86380 86390 1
527278 99527278 1001 86380 86390 1
527934 99527934 1001 86380 86390 1
527897 99527897 1001 86380 86390 1
528056 99528056 1001 86380 86390 1
527933 99527933 1001 86380 86390 1
527847 99527847 1001 86380 86390 1
527860 99527860 1001 86380 86390 1
528215 99528215 1001 86380 86390 1
528128 99528128 1001 86380 86390 1
528206 99528206 1001 86380 86390 1
528260 99528260 1001 86380 86390 1
528826 99528826 1001 86380 86390 1
528737 99528737 1001 86380 86390 1
528781 99528781 1001 86380 86390 1
528557 99528557 1001 86380 86390 1
528663 99528663 1001 86380 86390 1
528507 99528507 1001 86380 86390 1
528613 99528613 1001 86380 86390 1
528564 99528564 1001 86380 86390 1
528577 99528577 1001 86380 86390 1
528446 99528446 1001 86380 86390 1
529041 99529041 1001 86380 86390 1
528969 99528969 1001 86380 86390 1
529061 99529061 1001 86380 86390 1
528988 99528988 1001 86380 86390 1
529638 99529638 1001 86380 86390 1
529562 99529562 1001 86380 86390 1
529602 99529602 1001 86380 86390 1
529577 99529577 1001 86380 86390 1
529384 99529384 1001 86380 86390 1
529480 99529480 1001 86380 86390 1
529871 99529871 1001 86380 86390 1
529877 99529877 1001 86380 86390 1
530362 99530362 1001 86380 86390 1
530381 99530381 1001 86380 86390 1
530539 99530539 1001 86380 86390 1
530461 99530461 1001 86380 86390 1
530501 99530501 1001 86380 86390 1
530336 99530336 1001 86380 86390 1
530237 99530237 1001 86380 86390 1
530062 99530062 1001 86380 86390 1
530065 99530065 1001 86380 86390 1
530040 99530040 1001 86380 86390 1
530589 99530589 1001 86380 86390 1
531254 99531254 1001 86380 86390 1
531220 99531220 1001 86380 86390 1
531224 99531224 1001 86380 86390 1
531263 99531263 1001 86380 86390 1
531070 99531070 1001 86380 86390 1
530955 99530955 1001 86380 86390 1
530892 99530892 1001 86380 86390 1
530768 99530768 1001 86380 86390 1
531471 99531471 1001 86380 86390 1
531503 99531503 1001 86380 86390 1
531426 99531426 1001 86380 86390 1
531985 99531985 1001 86380 86390 1
531758 99531758 1001 86380 86390 1
531593 99531593 1001 86380 86390 1
532403 99532403 1001 86380 86390 1
532222 99532222 1001 86380 86390 1
532367 99532367 1001 86380 86390 1
532316 99532316 1001 86380 86390 1
532239 99532239 1001 86380 86390 1
532842 99532842 1001 86380 86390 1
533017 99533017 1001 86380 86390 1
532928 99532928 1001 86380 86390 1
532864 99532864 1001 86380 86390 1
532802 99532802 1001 86380 86390 1
532705 99532705 1001 86380 86390 1
532567 99532567 1001 86380 86390 1
532482 99532482 1001 86380 86390 1
532576 99532576 1001 86380 86390 1
533036 99533036 1001 86380 86390 1
533820 99533820 1001 86380 86390 1
533699 99533699 1001 86380 86390 1
533752 99533752 1001 86380 86390 1
533549 99533549 1001 86380 86390 1
533605 99533605 1001 86380 86390 1
533478 99533478 1001 86380 86390 1
533620 99533620 1001 86380 86390 1
533317 99533317 1001 86380 86390 1
533431 99533431 1001 86380 86390 1
534041 99534041 1001 86380 86390 1
533964 99533964 1001 86380 86390 1
533967 99533967 1001 86380 86390 1
533955 99533955 1001 86380 86390 1
533968 99533968 1001 86380 86390 1
533970 99533970 1001 86380 86390 1
533906 99533906 1001 86380 86390 1
534504 99534504 1001 86380 86390 1
534634 99534634 1001 86380 86390 1
534522 99534522 1001 86380 86390 1
534646 99534646 1001 86380 86390 1
534403 99534403 1001 86380 86390 1
534450 99534450 1001 86380 86390 1
534136 99534136 1001 86380 86390 1
534124 99534124 1001 86380 86390 1
534878 99534878 1001 86380 86390 1
534788 99534788 1001 86380 86390 1
534856 99534856 1001 86380 86390 1
534715 99534715 1001 86380 86390 1
534755 99534755 1001 86380 86390 1
534690 99534690 1001 86380 86390 1
534784 99534784 1001 86380 86390 1
535464 99535464 1001 86380 86390 1
535465 99535465 1001 86380 86390 1
535217 99535217 1001 86380 86390 1
535182 99535182 1001 86380 86390 1
535144 99535144 1001 86380 86390 1
535225 99535225 1001 86380 86390 1
534972 99534972 1001 86380 86390 1
534973 99534973 1001 86380 86390 1
534988 99534988 1001 86380 86390 1
534989 99534989 1001 86380 86390 1
535531 99535531 1001 86380 86390 1
535532 99535532 1001 86380 86390 1
536170 99536170 1001 86380 86390 1
536309 99536309 1001 86380 86390 1
536284 99536284 1001 86380 86390 1
536072 99536072 1001 86380 86390 1
535929 99535929 1001 86380 86390 1
536129 99536129 1001 86380 86390 1
535899 99535899 1001 86380 86390 1
535738 99535738 1001 86380 86390 1
535792 99535792 1001 86380 86390 1
536495 99536495 1001 86380 86390 1
536472 99536472 1001 86380 86390 1
537132 99537132 1001 86380 86390 1
536897 99536897 1001 86380 86390 1
536888 99536888 1001 86380 86390 1
536672 99536672 1001 86380 86390 1
536558 99536558 1001 86380 86390 1
536678 99536678 1001 86380 86390 1
537253 99537253 1001 86380 86390 1
537180 99537180 1001 86380 86390 1
537913 99537913 1001 86380 86390 1
537844 99537844 1001 86380 86390 1
537794 99537794 1001 86380 86390 1
537693 99537693 1001 86380 86390 1
537747 99537747 1001 86380 86390 1
537647 99537647 1001 86380 86390 1
537623 99537623 1001 86380 86390 1
537463 99537463 1001 86380 86390 1
537534 99537534 1001 86380 86390 1
537496 99537496 1001 86380 86390 1
538074 99538074 1001 86380 86390 1
538030 99538030 1001 86380 86390 1
538070 99538070 1001 86380 86390 1
538093 99538093 1001 86380 86390 1
538734 99538734 1001 86380 86390 1
538476 99538476 1001 86380 86390 1
538605 99538605 1001 86380 86390 1
538516 99538516 1001 86380 86390 1
538518 99538518 1001 86380 86390 1
538392 99538392 1001 86380 86390 1
538278 99538278 1001 86380 86390 1
538307 99538307 1001 86380 86390 1
539019 99539019 1001 86380 86390 1
538963 99538963 1001 86380 86390 1
538875 99538875 1001 86380 86390 1
538863 99538863 1001 86380 86390 1
539545 99539545 1001 86380 86390 1
539459 99539459 1001 86380 86390 1
539241 99539241 1001 86380 86390 1
539388 99539388 1001 86380 86390 1
539341 99539341 1001 86380 86390 1
539074 99539074 1001 86380 86390 1
539117 99539117 1001 86380 86390 1
539161 99539161 1001 86380 86390 1
539200 99539200 1001 86380 86390 1
539213 99539213 1001 86380 86390 1
539821 99539821 1001 86380 86390 1
539836 99539836 1001 86380 86390 1
539748 99539748 1001 86380 86390 1
539658 99539658 1001 86380 86390 1
540380 99540380 1001 86380 86390 1
540277 99540277 1001 86380 86390 1
540448 99540448 1001 86380 86390 1
540451 99540451 1001 86380 86390 1
540349 99540349 1001 86380 86390 1
540138 99540138 1001 86380 86390 1
540114 99540114 1001 86380 86390 1
540103 99540103 1001 86380 86390 1
540092 99540092 1001 86380 86390 1
540131 99540131 1001 86380 86390 1
539889 99539889 1001 86380 86390 1
539865 99539865 1001 86380 86390 1
540519 99540519 1001 86380 86390 1
540611 99540611 1001 86380 86390 1
540522 99540522 1001 86380 86390 1
540540 99540540 1001 86380 86390 1
540515 99540515 1001 86380 86390 1
541264 99541264 1001 86380 86390 1
541146 99541146 1001 86380 86390 1
541164 99541164 1001 86380 86390 1
540981 99540981 1001 86380 86390 1
540765 99540765 1001 86380 86390 1
540834 99540834 1001 86380 86390 1
540879 99540879 1001 86380 86390 1
541422 99541422 1001 86380 86390 1
541391 99541391 1001 86380 86390 1
541327 99541327 1001 86380 86390 1
541932 99541932 1001 86380 86390 1
541748 99541748 1001 86380 86390 1
541892 99541892 1001 86380 86390 1
541712 99541712 1001 86380 86390 1
541615 99541615 1001 86380 86390 1
541633 99541633 1001 86380 86390 1
541599 99541599 1001 86380 86390 1
541692 99541692 1001 86380 86390 1
542302 99542302 1001 86380 86390 1
542227 99542227 1001 86380 86390 1
542908 99542908 1001 86380 86390 1
542820 99542820 1001 86380 86390 1
542877 99542877 1001 86380 86390 1
542577 99542577 1001 86380 86390 1
542618 99542618 1001 86380 86390 1
542595 99542595 1001 86380 86390 1
542351 99542351 1001 86380 86390 1
542533 99542533 1001 86380 86390 1
542334 99542334 1001 86380 86390 1
542375 99542375 1001 86380 86390 1
542957 99542957 1001 86380 86390 1
543039 99543039 1001 86380 86390 1
542954 99542954 1001 86380 86390 1
543641 99543641 1001 86380 86390 1
543542 99543542 1001 86380 86390 1
543442 99543442 1001 86380 86390 1
543455 99543455 1001 86380 86390 1
543443 99543443 1001 86380 86390 1
543381 99543381 1001 86380 86390 1
543422 99543422 1001 86380 86390 1
543319 99543319 1001 86380 86390 1
543165 99543165 1001 86380 86390 1
543270 99543270 1001 86380 86390 1
543166 99543166 1001 86380 86390 1
543335 99543335 1001 86380 86390 1
543261 99543261 1001 86380 86390 1
543302 99543302 1001 86380 86390 1
543822 99543822 1001 86380 86390 1
543842 99543842 1001 86380 86390 1
543780 99543780 1001 86380 86390 1
544574 99544574 1001 86380 86390 1
544528 99544528 1001 86380 86390 1
544403 99544403 1001 86380 86390 1
544380 99544380 1001 86380 86390 1
544214 99544214 1001 86380 86390 1
544282 99544282 1001 86380 86390 1
544031 99544031 1001 86380 86390 1
544047 99544047 1001 86380 86390 1
544169 99544169 1001 86380 86390 1
544687 99544687 1001 86380 86390 1
544666 99544666 1001 86380 86390 1
544734 99544734 1001 86380 86390 1
506224 1063 1001 58190 58489 1
522936 1009 1002 32491 34094 1
400017 99400017 1001 86380 86390 1
400052 99400052 1001 86380 86390 1
400271 99400271 1001 86380 86390 1
400256 99400256 1001 86380 86390 1
400453 99400453 1001 86380 86390 1
400655 99400655 1001 86380 86390 1
400749 99400749 1001 86380 86390 1
400870 99400870 1001 86380 86390 1
400939 99400939 1001 86380 86390 1
400964 99400964 1001 86380 86390 1
401142 99401142 1001 86380 86390 1
401581 99401581 1001 86380 86390 1
401683 99401683 1001 86380 86390 1
401852 99401852 1001 86380 86390 1
401884 99401884 1001 86380 86390 1
402061 99402061 1001 86380 86390 1
402114 99402114 1001 86380 86390 1
402088 99402088 1001 86380 86390 1
402336 99402336 1001 86380 86390 1
402296 99402296 1001 86380 86390 1
402463 99402463 1001 86380 86390 1
402626 99402626 1001 86380 86390 1
402731 99402731 1001 86380 86390 1
402797 99402797 1001 86380 86390 1
402849 99402849 1001 86380 86390 1
402935 99402935 1001 86380 86390 1
402917 99402917 1001 86380 86390 1
403285 99403285 1001 86380 86390 1
403401 99403401 1001 86380 86390 1
403545 99403545 1001 86380 86390 1
403644 99403644 1001 86380 86390 1
403704 99403704 1001 86380 86390 1
403769 99403769 1001 86380 86390 1
403969 99403969 1001 86380 86390 1
404234 99404234 1001 86380 86390 1
404389 99404389 1001 86380 86390 1
404626 99404626 1001 86380 86390 1
405105 99405105 1001 86380 86390 1
405119 99405119 1001 86380 86390 1
405387 99405387 1001 86380 86390 1
405773 99405773 1001 86380 86390 1
406029 99406029 1001 86380 86390 1
406032 99406032 1001 86380 86390 1
406228 99406228 1001 86380 86390 1
406355 99406355 1001 86380 86390 1
406475 99406475 1001 86380 86390 1
406837 99406837 1001 86380 86390 1
406930 99406930 1001 86380 86390 1
406847 99406847 1001 86380 86390 1
407019 99407019 1001 86380 86390 1
406978 99406978 1001 86380 86390 1
407341 99407341 1001 86380 86390 1
407302 99407302 1001 86380 86390 1
407416 99407416 1001 86380 86390 1
408063 99408063 1001 86380 86390 1
408071 99408071 1001 86380 86390 1
408106 99408106 1001 86380 86390 1
408175 99408175 1001 86380 86390 1
408138 99408138 1001 86380 86390 1
408388 99408388 1001 86380 86390 1
408796 99408796 1001 86380 86390 1
408852 99408852 1001 86380 86390 1
408920 99408920 1001 86380 86390 1
409039 99409039 1001 86380 86390 1
408980 99408980 1001 86380 86390 1
409249 99409249 1001 86380 86390 1
409365 99409365 1001 86380 86390 1
409752 99409752 1001 86380 86390 1
409843 99409843 1001 86380 86390 1
409807 99409807 1001 86380 86390 1
410143 99410143 1001 86380 86390 1
410261 99410261 1001 86380 86390 1
410267 99410267 1001 86380 86390 1
410454 99410454 1001 86380 86390 1
410523 99410523 1001 86380 86390 1
410586 99410586 1001 86380 86390 1
410883 99410883 1001 86380 86390 1
411407 99411407 1001 86380 86390 1
411349 99411349 1001 86380 86390 1
411480 99411480 1001 86380 86390 1
411567 99411567 1001 86380 86390 1
411793 99411793 1001 86380 86390 1
411824 99411824 1001 86380 86390 1
412013 99412013 1001 86380 86390 1
412069 99412069 1001 86380 86390 1
411963 99411963 1001 86380 86390 1
412094 99412094 1001 86380 86390 1
412223 99412223 1001 86380 86390 1
412282 99412282 1001 86380 86390 1
413403 99413403 1001 86380 86390 1
413584 99413584 1001 86380 86390 1
412959 99412959 1001 86380 86390 1
413154 99413154 1001 86380 86390 1
413255 99413255 1001 86380 86390 1
412584 99412584 1001 86380 86390 1
412866 99412866 1001 86380 86390 1
413953 99413953 1001 86380 86390 1
413974 99413974 1001 86380 86390 1
413979 99413979 1001 86380 86390 1
415287 99415287 1001 86380 86390 1
414736 99414736 1001 86380 86390 1
414533 99414533 1001 86380 86390 1
414643 99414643 1001 86380 86390 1
414715 99414715 1001 86380 86390 1
414608 99414608 1001 86380 86390 1
414673 99414673 1001 86380 86390 1
414285 99414285 1001 86380 86390 1
414419 99414419 1001 86380 86390 1
415603 99415603 1001 86380 86390 1
415486 99415486 1001 86380 86390 1
415490 99415490 1001 86380 86390 1
415609 99415609 1001 86380 86390 1
416905 99416905 1001 86380 86390 1
416758 99416758 1001 86380 86390 1
416844 99416844 1001 86380 86390 1
416896 99416896 1001 86380 86390 1
416187 99416187 1001 86380 86390 1
416415 99416415 1001 86380 86390 1
416359 99416359 1001 86380 86390 1
415777 99415777 1001 86380 86390 1
415724 99415724 1001 86380 86390 1
415886 99415886 1001 86380 86390 1
416020 99416020 1001 86380 86390 1
415943 99415943 1001 86380 86390 1
415953 99415953 1001 86380 86390 1
417073 99417073 1001 86380 86390 1
417243 99417243 1001 86380 86390 1
417414 99417414 1001 86380 86390 1
417418 99417418 1001 86380 86390 1
417569 99417569 1001 86380 86390 1
418620 99418620 1001 86380 86390 1
418663 99418663 1001 86380 86390 1
418414 99418414 1001 86380 86390 1
417711 99417711 1001 86380 86390 1
418005 99418005 1001 86380 86390 1
418957 99418957 1001 86380 86390 1
420356 99420356 1001 86380 86390 1
420220 99420220 1001 86380 86390 1
420273 99420273 1001 86380 86390 1
420060 99420060 1001 86380 86390 1
419406 99419406 1001 86380 86390 1
419548 99419548 1001 86380 86390 1
419526 99419526 1001 86380 86390 1
419460 99419460 1001 86380 86390 1
419227 99419227 1001 86380 86390 1
420613 99420613 1001 86380 86390 1
421818 99421818 1001 86380 86390 1
421951 99421951 1001 86380 86390 1
421368 99421368 1001 86380 86390 1
421478 99421478 1001 86380 86390 1
421559 99421559 1001 86380 86390 1
421309 99421309 1001 86380 86390 1
421422 99421422 1001 86380 86390 1
421564 99421564 1001 86380 86390 1
421029 99421029 1001 86380 86390 1
421225 99421225 1001 86380 86390 1
422464 99422464 1001 86380 86390 1
422156 99422156 1001 86380 86390 1
422185 99422185 1001 86380 86390 1
422378 99422378 1001 86380 86390 1
423486 99423486 1001 86380 86390 1
423337 99423337 1001 86380 86390 1
423481 99423481 1001 86380 86390 1
423122 99423122 1001 86380 86390 1
422678 99422678 1001 86380 86390 1
422822 99422822 1001 86380 86390 1
424070 99424070 1001 86380 86390 1
424123 99424123 1001 86380 86390 1
423856 99423856 1001 86380 86390 1
425181 99425181 1001 86380 86390 1
424625 99424625 1001 86380 86390 1
424969 99424969 1001 86380 86390 1
424838 99424838 1001 86380 86390 1
424411 99424411 1001 86380 86390 1
424294 99424294 1001 86380 86390 1
424157 99424157 1001 86380 86390 1
424396 99424396 1001 86380 86390 1
424555 99424555 1001 86380 86390 1
424364 99424364 1001 86380 86390 1
425471 99425471 1001 86380 86390 1
425436 99425436 1001 86380 86390 1
425555 99425555 1001 86380 86390 1
426747 99426747 1001 86380 86390 1
426980 99426980 1001 86380 86390 1
426587 99426587 1001 86380 86390 1
426319 99426319 1001 86380 86390 1
426274 99426274 1001 86380 86390 1
427510 99427510 1001 86380 86390 1
427177 99427177 1001 86380 86390 1
427195 99427195 1001 86380 86390 1
428608 99428608 1001 86380 86390 1
428638 99428638 1001 86380 86390 1
428483 99428483 1001 86380 86390 1
428416 99428416 1001 86380 86390 1
428717 99428717 1001 86380 86390 1
428489 99428489 1001 86380 86390 1
427975 99427975 1001 86380 86390 1
427985 99427985 1001 86380 86390 1
428202 99428202 1001 86380 86390 1
428271 99428271 1001 86380 86390 1
428209 99428209 1001 86380 86390 1
427946 99427946 1001 86380 86390 1
427752 99427752 1001 86380 86390 1
427804 99427804 1001 86380 86390 1
427738 99427738 1001 86380 86390 1
427918 99427918 1001 86380 86390 1
427597 99427597 1001 86380 86390 1
428763 99428763 1001 86380 86390 1
429006 99429006 1001 86380 86390 1
429048 99429048 1001 86380 86390 1
429092 99429092 1001 86380 86390 1
430217 99430217 1001 86380 86390 1
429967 99429967 1001 86380 86390 1
429981 99429981 1001 86380 86390 1
430131 99430131 1001 86380 86390 1
430293 99430293 1001 86380 86390 1
429860 99429860 1001 86380 86390 1
429740 99429740 1001 86380 86390 1
429792 99429792 1001 86380 86390 1
429530 99429530 1001 86380 86390 1
429312 99429312 1001 86380 86390 1
429490 99429490 1001 86380 86390 1
430401 99430401 1001 86380 86390 1
430376 99430376 1001 86380 86390 1
430518 99430518 1001 86380 86390 1
431937 99431937 1001 86380 86390 1
431963 99431963 1001 86380 86390 1
431966 99431966 1001 86380 86390 1
431839 99431839 1001 86380 86390 1
431926 99431926 1001 86380 86390 1
431904 99431904 1001 86380 86390 1
431688 99431688 1001 86380 86390 1
431266 99431266 1001 86380 86390 1
431493 99431493 1001 86380 86390 1
431009 99431009 1001 86380 86390 1
431246 99431246 1001 86380 86390 1
430830 99430830 1001 86380 86390 1
430960 99430960 1001 86380 86390 1
431019 99431019 1001 86380 86390 1
430843 99430843 1001 86380 86390 1
432207 99432207 1001 86380 86390 1
432355 99432355 1001 86380 86390 1
432187 99432187 1001 86380 86390 1
433670 99433670 1001 86380 86390 1
433592 99433592 1001 86380 86390 1
433547 99433547 1001 86380 86390 1
432918 99432918 1001 86380 86390 1
433286 99433286 1001 86380 86390 1
432586 99432586 1001 86380 86390 1
432734 99432734 1001 86380 86390 1
432588 99432588 1001 86380 86390 1
432686 99432686 1001 86380 86390 1
433810 99433810 1001 86380 86390 1
433897 99433897 1001 86380 86390 1
435296 99435296 1001 86380 86390 1
435145 99435145 1001 86380 86390 1
435172 99435172 1001 86380 86390 1
435074 99435074 1001 86380 86390 1
435419 99435419 1001 86380 86390 1
434819 99434819 1001 86380 86390 1
434343 99434343 1001 86380 86390 1
434219 99434219 1001 86380 86390 1
434559 99434559 1001 86380 86390 1
435572 99435572 1001 86380 86390 1
435735 99435735 1001 86380 86390 1
435584 99435584 1001 86380 86390 1
435618 99435618 1001 86380 86390 1
437059 99437059 1001 86380 86390 1
436995 99436995 1001 86380 86390 1
436734 99436734 1001 86380 86390 1
436482 99436482 1001 86380 86390 1
436578 99436578 1001 86380 86390 1
436604 99436604 1001 86380 86390 1
436677 99436677 1001 86380 86390 1
435956 99435956 1001 86380 86390 1
437349 99437349 1001 86380 86390 1
300022 99300022 1001 86380 86390 1
437224 99437224 1001 86380 86390 1
437227 99437227 1001 86380 86390 1
300089 99300089 1001 86380 86390 1
437255 99437255 1001 86380 86390 1
300015 99300015 1001 86380 86390 1
300526 99300526 1001 86380 86390 1
300460 99300460 1001 86380 86390 1
300486 99300486 1001 86380 86390 1
300461 99300461 1001 86380 86390 1
300488 99300488 1001 86380 86390 1
300376 99300376 1001 86380 86390 1
300442 99300442 1001 86380 86390 1
300509 99300509 1001 86380 86390 1
300123 99300123 1001 86380 86390 1
300254 99300254 1001 86380 86390 1
300895 99300895 1001 86380 86390 1
300846 99300846 1001 86380 86390 1
300900 99300900 1001 86380 86390 1
300888 99300888 1001 86380 86390 1
300786 99300786 1001 86380 86390 1
300902 99300902 1001 86380 86390 1
300877 99300877 1001 86380 86390 1
300827 99300827 1001 86380 86390 1
301507 99301507 1001 86380 86390 1
301445 99301445 1001 86380 86390 1
301394 99301394 1001 86380 86390 1
301383 99301383 1001 86380 86390 1
301488 99301488 1001 86380 86390 1
301181 99301181 1001 86380 86390 1
301248 99301248 1001 86380 86390 1
301172 99301172 1001 86380 86390 1
301147 99301147 1001 86380 86390 1
301332 99301332 1001 86380 86390 1
301346 99301346 1001 86380 86390 1
301256 99301256 1001 86380 86390 1
301323 99301323 1001 86380 86390 1
301006 99301006 1001 86380 86390 1
301136 99301136 1001 86380 86390 1
300970 99300970 1001 86380 86390 1
300935 99300935 1001 86380 86390 1
301713 99301713 1001 86380 86390 1
301625 99301625 1001 86380 86390 1
301690 99301690 1001 86380 86390 1
301729 99301729 1001 86380 86390 1
301717 99301717 1001 86380 86390 1
302319 99302319 1001 86380 86390 1
302370 99302370 1001 86380 86390 1
302139 99302139 1001 86380 86390 1
302076 99302076 1001 86380 86390 1
302115 99302115 1001 86380 86390 1
301980 99301980 1001 86380 86390 1
301918 99301918 1001 86380 86390 1
301777 99301777 1001 86380 86390 1
301952 99301952 1001 86380 86390 1
302469 99302469 1001 86380 86390 1
302422 99302422 1001 86380 86390 1
302449 99302449 1001 86380 86390 1
302514 99302514 1001 86380 86390 1
302579 99302579 1001 86380 86390 1
303169 99303169 1001 86380 86390 1
303029 99303029 1001 86380 86390 1
302939 99302939 1001 86380 86390 1
302798 99302798 1001 86380 86390 1
302801 99302801 1001 86380 86390 1
302691 99302691 1001 86380 86390 1
302698 99302698 1001 86380 86390 1
302676 99302676 1001 86380 86390 1
302741 99302741 1001 86380 86390 1
303256 99303256 1001 86380 86390 1
303246 99303246 1001 86380 86390 1
303292 99303292 1001 86380 86390 1
303396 99303396 1001 86380 86390 1
303830 99303830 1001 86380 86390 1
304019 99304019 1001 86380 86390 1
303965 99303965 1001 86380 86390 1
303991 99303991 1001 86380 86390 1
303902 99303902 1001 86380 86390 1
303725 99303725 1001 86380 86390 1
303727 99303727 1001 86380 86390 1
303781 99303781 1001 86380 86390 1
303696 99303696 1001 86380 86390 1
303513 99303513 1001 86380 86390 1
304204 99304204 1001 86380 86390 1
304076 99304076 1001 86380 86390 1
304825 99304825 1001 86380 86390 1
304721 99304721 1001 86380 86390 1
304800 99304800 1001 86380 86390 1
304742 99304742 1001 86380 86390 1
304574 99304574 1001 86380 86390 1
304651 99304651 1001 86380 86390 1
304251 99304251 1001 86380 86390 1
304320 99304320 1001 86380 86390 1
304261 99304261 1001 86380 86390 1
304897 99304897 1001 86380 86390 1
305520 99305520 1001 86380 86390 1
305394 99305394 1001 86380 86390 1
305474 99305474 1001 86380 86390 1
305320 99305320 1001 86380 86390 1
305198 99305198 1001 86380 86390 1
305135 99305135 1001 86380 86390 1
305074 99305074 1001 86380 86390 1
500052 99500052 1001 86380 86390 1
500002 99500002 1001 86380 86390 1
305689 99305689 1001 86380 86390 1
500007 99500007 1001 86380 86390 1
500073 99500073 1001 86380 86390 1
500724 99500724 1001 86380 86390 1
500766 99500766 1001 86380 86390 1
500811 99500811 1001 86380 86390 1
500406 99500406 1001 86380 86390 1
500309 99500309 1001 86380 86390 1
500323 99500323 1001 86380 86390 1
500325 99500325 1001 86380 86390 1
500262 99500262 1001 86380 86390 1
500225 99500225 1001 86380 86390 1
500239 99500239 1001 86380 86390 1
500201 99500201 1001 86380 86390 1
500385 99500385 1001 86380 86390 1
500995 99500995 1001 86380 86390 1
500948 99500948 1001 86380 86390 1
500873 99500873 1001 86380 86390 1
500823 99500823 1001 86380 86390 1
501551 99501551 1001 86380 86390 1
501236 99501236 1001 86380 86390 1
501202 99501202 1001 86380 86390 1
501221 99501221 1001 86380 86390 1
501819 99501819 1001 86380 86390 1
501708 99501708 1001 86380 86390 1
501684 99501684 1001 86380 86390 1
501777 99501777 1001 86380 86390 1
502463 99502463 1001 86380 86390 1
502351 99502351 1001 86380 86390 1
502391 99502391 1001 86380 86390 1
502381 99502381 1001 86380 86390 1
502322 99502322 1001 86380 86390 1
502084 99502084 1001 86380 86390 1
502087 99502087 1001 86380 86390 1
502035 99502035 1001 86380 86390 1
502479 99502479 1001 86380 86390 1
502584 99502584 1001 86380 86390 1
502549 99502549 1001 86380 86390 1
502613 99502613 1001 86380 86390 1
502639 99502639 1001 86380 86390 1
502601 99502601 1001 86380 86390 1
503101 99503101 1001 86380 86390 1
503208 99503208 1001 86380 86390 1
503106 99503106 1001 86380 86390 1
503122 99503122 1001 86380 86390 1
503110 99503110 1001 86380 86390 1
503188 99503188 1001 86380 86390 1
502907 99502907 1001 86380 86390 1
503005 99503005 1001 86380 86390 1
502753 99502753 1001 86380 86390 1
502831 99502831 1001 86380 86390 1
502787 99502787 1001 86380 86390 1
503088 99503088 1001 86380 86390 1
503487 99503487 1001 86380 86390 1
503418 99503418 1001 86380 86390 1
504030 99504030 1001 86380 86390 1
504088 99504088 1001 86380 86390 1
503941 99503941 1001 86380 86390 1
503971 99503971 1001 86380 86390 1
503852 99503852 1001 86380 86390 1
503502 99503502 1001 86380 86390 1
503619 99503619 1001 86380 86390 1
503635 99503635 1001 86380 86390 1
504207 99504207 1001 86380 86390 1
504276 99504276 1001 86380 86390 1
504290 99504290 1001 86380 86390 1
504187 99504187 1001 86380 86390 1
504908 99504908 1001 86380 86390 1
504857 99504857 1001 86380 86390 1
504897 99504897 1001 86380 86390 1
504757 99504757 1001 86380 86390 1
504889 99504889 1001 86380 86390 1
504750 99504750 1001 86380 86390 1
504583 99504583 1001 86380 86390 1
504597 99504597 1001 86380 86390 1
504533 99504533 1001 86380 86390 1
504663 99504663 1001 86380 86390 1
504733 99504733 1001 86380 86390 1
504440 99504440 1001 86380 86390 1
504455 99504455 1001 86380 86390 1
504509 99504509 1001 86380 86390 1
504484 99504484 1001 86380 86390 1
504361 99504361 1001 86380 86390 1
505071 99505071 1001 86380 86390 1
505115 99505115 1001 86380 86390 1
504961 99504961 1001 86380 86390 1
505054 99505054 1001 86380 86390 1
505726 99505726 1001 86380 86390 1
505752 99505752 1001 86380 86390 1
505730 99505730 1001 86380 86390 1
505654 99505654 1001 86380 86390 1
505439 99505439 1001 86380 86390 1
505402 99505402 1001 86380 86390 1
505428 99505428 1001 86380 86390 1
505203 99505203 1001 86380 86390 1
505191 99505191 1001 86380 86390 1
505337 99505337 1001 86380 86390 1
505210 99505210 1001 86380 86390 1
505265 99505265 1001 86380 86390 1
505150 99505150 1001 86380 86390 1
505861 99505861 1001 86380 86390 1
505810 99505810 1001 86380 86390 1
506430 99506430 1001 86380 86390 1
506212 99506212 1001 86380 86390 1
506278 99506278 1001 86380 86390 1
506279 99506279 1001 86380 86390 1
506309 99506309 1001 86380 86390 1
506247 99506247 1001 86380 86390 1
506081 99506081 1001 86380 86390 1
506122 99506122 1001 86380 86390 1
506150 99506150 1001 86380 86390 1
506126 99506126 1001 86380 86390 1
506127 99506127 1001 86380 86390 1
506599 99506599 1001 86380 86390 1
507378 99507378 1001 86380 86390 1
507420 99507420 1001 86380 86390 1
507384 99507384 1001 86380 86390 1
507049 99507049 1001 86380 86390 1
507076 99507076 1001 86380 86390 1
507010 99507010 1001 86380 86390 1
506832 99506832 1001 86380 86390 1
506887 99506887 1001 86380 86390 1
506888 99506888 1001 86380 86390 1
507627 99507627 1001 86380 86390 1
507537 99507537 1001 86380 86390 1
507449 99507449 1001 86380 86390 1
507520 99507520 1001 86380 86390 1
507613 99507613 1001 86380 86390 1
508101 99508101 1001 86380 86390 1
508090 99508090 1001 86380 86390 1
508119 99508119 1001 86380 86390 1
508245 99508245 1001 86380 86390 1
507955 99507955 1001 86380 86390 1
507906 99507906 1001 86380 86390 1
507882 99507882 1001 86380 86390 1
507845 99507845 1001 86380 86390 1
508002 99508002 1001 86380 86390 1
507798 99507798 1001 86380 86390 1
508429 99508429 1001 86380 86390 1
508418 99508418 1001 86380 86390 1
508395 99508395 1001 86380 86390 1
508896 99508896 1001 86380 86390 1
509041 99509041 1001 86380 86390 1
508915 99508915 1001 86380 86390 1
508916 99508916 1001 86380 86390 1
508918 99508918 1001 86380 86390 1
508827 99508827 1001 86380 86390 1
508866 99508866 1001 86380 86390 1
508520 99508520 1001 86380 86390 1
508523 99508523 1001 86380 86390 1
508630 99508630 1001 86380 86390 1
509269 99509269 1001 86380 86390 1
509186 99509186 1001 86380 86390 1
509733 99509733 1001 86380 86390 1
509735 99509735 1001 86380 86390 1
509724 99509724 1001 86380 86390 1
509713 99509713 1001 86380 86390 1
509752 99509752 1001 86380 86390 1
509830 99509830 1001 86380 86390 1
509727 99509727 1001 86380 86390 1
509501 99509501 1001 86380 86390 1
509582 99509582 1001 86380 86390 1
509363 99509363 1001 86380 86390 1
509393 99509393 1001 86380 86390 1
510079 99510079 1001 86380 86390 1
509966 99509966 1001 86380 86390 1
510006 99510006 1001 86380 86390 1
509905 99509905 1001 86380 86390 1
510049 99510049 1001 86380 86390 1
509961 99509961 1001 86380 86390 1
510001 99510001 1001 86380 86390 1
510554 99510554 1001 86380 86390 1
510719 99510719 1001 86380 86390 1
510384 99510384 1001 86380 86390 1
510375 99510375 1001 86380 86390 1
510186 99510186 1001 86380 86390 1
510268 99510268 1001 86380 86390 1
510256 99510256 1001 86380 86390 1
510118 99510118 1001 86380 86390 1
510892 99510892 1001 86380 86390 1
511439 99511439 1001 86380 86390 1
511350 99511350 1001 86380 86390 1
511354 99511354 1001 86380 86390 1
511459 99511459 1001 86380 86390 1
511266 99511266 1001 86380 86390 1
511292 99511292 1001 86380 86390 1
511162 99511162 1001 86380 86390 1
511203 99511203 1001 86380 86390 1
510937 99510937 1001 86380 86390 1
511655 99511655 1001 86380 86390 1
511684 99511684 1001 86380 86390 1
511634 99511634 1001 86380 86390 1
512305 99512305 1001 86380 86390 1
512194 99512194 1001 86380 86390 1
512301 99512301 1001 86380 86390 1
512289 99512289 1001 86380 86390 1
512086 99512086 1001 86380 86390 1
512127 99512127 1001 86380 86390 1
511876 99511876 1001 86380 86390 1
511942 99511942 1001 86380 86390 1
511879 99511879 1001 86380 86390 1
511795 99511795 1001 86380 86390 1
512442 99512442 1001 86380 86390 1
512563 99512563 1001 86380 86390 1
512542 99512542 1001 86380 86390 1
513165 99513165 1001 86380 86390 1
512897 99512897 1001 86380 86390 1
512826 99512826 1001 86380 86390 1
512958 99512958 1001 86380 86390 1
512816 99512816 1001 86380 86390 1
513333 99513333 1001 86380 86390 1
513361 99513361 1001 86380 86390 1
513349 99513349 1001 86380 86390 1
513828 99513828 1001 86380 86390 1
513892 99513892 1001 86380 86390 1
513946 99513946 1001 86380 86390 1
513826 99513826 1001 86380 86390 1
513764 99513764 1001 86380 86390 1
513819 99513819 1001 86380 86390 1
513757 99513757 1001 86380 86390 1
513745 99513745 1001 86380 86390 1
513569 99513569 1001 86380 86390 1
513427 99513427 1001 86380 86390 1
513469 99513469 1001 86380 86390 1
513600 99513600 1001 86380 86390 1
513448 99513448 1001 86380 86390 1
514227 99514227 1001 86380 86390 1
514035 99514035 1001 86380 86390 1
514062 99514062 1001 86380 86390 1
514079 99514079 1001 86380 86390 1
514092 99514092 1001 86380 86390 1
514131 99514131 1001 86380 86390 1
514731 99514731 1001 86380 86390 1
514532 99514532 1001 86380 86390 1
514328 99514328 1001 86380 86390 1
514432 99514432 1001 86380 86390 1
514420 99514420 1001 86380 86390 1
514371 99514371 1001 86380 86390 1
514320 99514320 1001 86380 86390 1
514295 99514295 1001 86380 86390 1
514258 99514258 1001 86380 86390 1
514324 99514324 1001 86380 86390 1
514974 99514974 1001 86380 86390 1
515020 99515020 1001 86380 86390 1
515059 99515059 1001 86380 86390 1
515530 99515530 1001 86380 86390 1
515637 99515637 1001 86380 86390 1
515599 99515599 1001 86380 86390 1
515426 99515426 1001 86380 86390 1
515336 99515336 1001 86380 86390 1
515359 99515359 1001 86380 86390 1
515437 99515437 1001 86380 86390 1
515399 99515399 1001 86380 86390 1
515207 99515207 1001 86380 86390 1
515225 99515225 1001 86380 86390 1
515176 99515176 1001 86380 86390 1
515113 99515113 1001 86380 86390 1
515812 99515812 1001 86380 86390 1
515789 99515789 1001 86380 86390 1
515819 99515819 1001 86380 86390 1
515820 99515820 1001 86380 86390 1
516322 99516322 1001 86380 86390 1
516336 99516336 1001 86380 86390 1
516312 99516312 1001 86380 86390 1
516267 99516267 1001 86380 86390 1
516294 99516294 1001 86380 86390 1
516103 99516103 1001 86380 86390 1
516156 99516156 1001 86380 86390 1
516236 99516236 1001 86380 86390 1
515915 99515915 1001 86380 86390 1
516074 99516074 1001 86380 86390 1
515900 99515900 1001 86380 86390 1
516540 99516540 1001 86380 86390 1
517208 99517208 1001 86380 86390 1
517290 99517290 1001 86380 86390 1
517204 99517204 1001 86380 86390 1
517271 99517271 1001 86380 86390 1
517097 99517097 1001 86380 86390 1
517039 99517039 1001 86380 86390 1
516717 99516717 1001 86380 86390 1
516907 99516907 1001 86380 86390 1
516792 99516792 1001 86380 86390 1
517412 99517412 1001 86380 86390 1
517426 99517426 1001 86380 86390 1
517453 99517453 1001 86380 86390 1
517370 99517370 1001 86380 86390 1
517970 99517970 1001 86380 86390 1
518114 99518114 1001 86380 86390 1
518025 99518025 1001 86380 86390 1
518014 99518014 1001 86380 86390 1
518031 99518031 1001 86380 86390 1
518058 99518058 1001 86380 86390 1
517935 99517935 1001 86380 86390 1
517911 99517911 1001 86380 86390 1
517901 99517901 1001 86380 86390 1
517904 99517904 1001 86380 86390 1
517672 99517672 1001 86380 86390 1
517546 99517546 1001 86380 86390 1
517559 99517559 1001 86380 86390 1
518264 99518264 1001 86380 86390 1
518355 99518355 1001 86380 86390 1
518304 99518304 1001 86380 86390 1
518305 99518305 1001 86380 86390 1
518215 99518215 1001 86380 86390 1
518285 99518285 1001 86380 86390 1
518312 99518312 1001 86380 86390 1
518939 99518939 1001 86380 86390 1
518853 99518853 1001 86380 86390 1
518802 99518802 1001 86380 86390 1
518602 99518602 1001 86380 86390 1
518603 99518603 1001 86380 86390 1
518646 99518646 1001 86380 86390 1
518752 99518752 1001 86380 86390 1
518626 99518626 1001 86380 86390 1
518488 99518488 1001 86380 86390 1
518374 99518374 1001 86380 86390 1
519037 99519037 1001 86380 86390 1
519193 99519193 1001 86380 86390 1
519170 99519170 1001 86380 86390 1
518784 99518784 1001 86380 86390 1
518989 99518989 1001 86380 86390 1
519148 99519148 1001 86380 86390 1
519687 99519687 1001 86380 86390 1
519793 99519793 1001 86380 86390 1
519646 99519646 1001 86380 86390 1
519363 99519363 1001 86380 86390 1
519376 99519376 1001 86380 86390 1
519316 99519316 1001 86380 86390 1
519878 99519878 1001 86380 86390 1
519867 99519867 1001 86380 86390 1
519899 99519899 1001 86380 86390 1
519835 99519835 1001 86380 86390 1
520504 99520504 1001 86380 86390 1
520615 99520615 1001 86380 86390 1
520444 99520444 1001 86380 86390 1
520485 99520485 1001 86380 86390 1
520335 99520335 1001 86380 86390 1
520362 99520362 1001 86380 86390 1
520260 99520260 1001 86380 86390 1
520429 99520429 1001 86380 86390 1
520417 99520417 1001 86380 86390 1
520022 99520022 1001 86380 86390 1
520179 99520179 1001 86380 86390 1
520090 99520090 1001 86380 86390 1
520120 99520120 1001 86380 86390 1
520677 99520677 1001 86380 86390 1
520700 99520700 1001 86380 86390 1
521333 99521333 1001 86380 86390 1
521179 99521179 1001 86380 86390 1
520927 99520927 1001 86380 86390 1
521035 99521035 1001 86380 86390 1
521049 99521049 1001 86380 86390 1
520895 99520895 1001 86380 86390 1
520896 99520896 1001 86380 86390 1
521000 99521000 1001 86380 86390 1
521558 99521558 1001 86380 86390 1
521571 99521571 1001 86380 86390 1
521573 99521573 1001 86380 86390 1
521654 99521654 1001 86380 86390 1
521605 99521605 1001 86380 86390 1
522156 99522156 1001 86380 86390 1
522162 99522162 1001 86380 86390 1
521906 99521906 1001 86380 86390 1
521902 99521902 1001 86380 86390 1
521801 99521801 1001 86380 86390 1
521827 99521827 1001 86380 86390 1
522367 99522367 1001 86380 86390 1
522309 99522309 1001 86380 86390 1
522362 99522362 1001 86380 86390 1
523006 99523006 1001 86380 86390 1
522995 99522995 1001 86380 86390 1
522945 99522945 1001 86380 86390 1
522922 99522922 1001 86380 86390 1
523039 99523039 1001 86380 86390 1
522913 99522913 1001 86380 86390 1
522870 99522870 1001 86380 86390 1
522755 99522755 1001 86380 86390 1
522588 99522588 1001 86380 86390 1
522601 99522601 1001 86380 86390 1
522656 99522656 1001 86380 86390 1
522527 99522527 1001 86380 86390 1
522660 99522660 1001 86380 86390 1
522559 99522559 1001 86380 86390 1
522613 99522613 1001 86380 86390 1
522703 99522703 1001 86380 86390 1
522704 99522704 1001 86380 86390 1
523245 99523245 1001 86380 86390 1
523135 99523135 1001 86380 86390 1
523167 99523167 1001 86380 86390 1
523257 99523257 1001 86380 86390 1
523886 99523886 1001 86380 86390 1
523903 99523903 1001 86380 86390 1
523931 99523931 1001 86380 86390 1
523692 99523692 1001 86380 86390 1
523654 99523654 1001 86380 86390 1
523734 99523734 1001 86380 86390 1
523645 99523645 1001 86380 86390 1
523738 99523738 1001 86380 86390 1
523354 99523354 1001 86380 86390 1
523502 99523502 1001 86380 86390 1
524048 99524048 1001 86380 86390 1
524054 99524054 1001 86380 86390 1
524745 99524745 1001 86380 86390 1
524724 99524724 1001 86380 86390 1
524570 99524570 1001 86380 86390 1
524370 99524370 1001 86380 86390 1
524385 99524385 1001 86380 86390 1
524412 99524412 1001 86380 86390 1
524433 99524433 1001 86380 86390 1
524336 99524336 1001 86380 86390 1
524155 99524155 1001 86380 86390 1
524327 99524327 1001 86380 86390 1
524263 99524263 1001 86380 86390 1
524239 99524239 1001 86380 86390 1
524937 99524937 1001 86380 86390 1
524950 99524950 1001 86380 86390 1
524892 99524892 1001 86380 86390 1
524884 99524884 1001 86380 86390 1
524974 99524974 1001 86380 86390 1
525572 99525572 1001 86380 86390 1
525499 99525499 1001 86380 86390 1
525409 99525409 1001 86380 86390 1
525436 99525436 1001 86380 86390 1
525251 99525251 1001 86380 86390 1
525200 99525200 1001 86380 86390 1
525333 99525333 1001 86380 86390 1
525336 99525336 1001 86380 86390 1
525208 99525208 1001 86380 86390 1
525183 99525183 1001 86380 86390 1
525132 99525132 1001 86380 86390 1
525184 99525184 1001 86380 86390 1
525069 99525069 1001 86380 86390 1
525134 99525134 1001 86380 86390 1
524982 99524982 1001 86380 86390 1
525607 99525607 1001 86380 86390 1
525673 99525673 1001 86380 86390 1
525796 99525796 1001 86380 86390 1
525721 99525721 1001 86380 86390 1
525683 99525683 1001 86380 86390 1
526388 99526388 1001 86380 86390 1
526286 99526286 1001 86380 86390 1
526331 99526331 1001 86380 86390 1
526345 99526345 1001 86380 86390 1
526205 99526205 1001 86380 86390 1
526046 99526046 1001 86380 86390 1
526085 99526085 1001 86380 86390 1
525819 99525819 1001 86380 86390 1
525807 99525807 1001 86380 86390 1
526003 99526003 1001 86380 86390 1
525877 99525877 1001 86380 86390 1
525827 99525827 1001 86380 86390 1
526603 99526603 1001 86380 86390 1
526489 99526489 1001 86380 86390 1
526504 99526504 1001 86380 86390 1
526517 99526517 1001 86380 86390 1
526558 99526558 1001 86380 86390 1
527103 99527103 1001 86380 86390 1
527055 99527055 1001 86380 86390 1
526931 99526931 1001 86380 86390 1
526844 99526844 1001 86380 86390 1
526900 99526900 1001 86380 86390 1
527030 99527030 1001 86380 86390 1
526798 99526798 1001 86380 86390 1
526824 99526824 1001 86380 86390 1
526766 99526766 1001 86380 86390 1
526795 99526795 1001 86380 86390 1
527444 99527444 1001 86380 86390 1
527359 99527359 1001 86380 86390 1
528000 99528000 1001 86380 86390 1
527937 99527937 1001 86380 86390 1
527912 99527912 1001 86380 86390 1
527952 99527952 1001 86380 86390 1
527943 99527943 1001 86380 86390 1
528037 99528037 1001 86380 86390 1
527857 99527857 1001 86380 86390 1
527678 99527678 1001 86380 86390 1
527812 99527812 1001 86380 86390 1
527826 99527826 1001 86380 86390 1
527548 99527548 1001 86380 86390 1
527488 99527488 1001 86380 86390 1
527543 99527543 1001 86380 86390 1
528111 99528111 1001 86380 86390 1
528193 99528193 1001 86380 86390 1
528144 99528144 1001 86380 86390 1
528187 99528187 1001 86380 86390 1
528721 99528721 1001 86380 86390 1
528787 99528787 1001 86380 86390 1
528859 99528859 1001 86380 86390 1
528519 99528519 1001 86380 86390 1
528651 99528651 1001 86380 86390 1
528604 99528604 1001 86380 86390 1
528656 99528656 1001 86380 86390 1
528297 99528297 1001 86380 86390 1
528337 99528337 1001 86380 86390 1
528312 99528312 1001 86380 86390 1
528341 99528341 1001 86380 86390 1
528448 99528448 1001 86380 86390 1
529019 99529019 1001 86380 86390 1
529047 99529047 1001 86380 86390 1
528910 99528910 1001 86380 86390 1
529677 99529677 1001 86380 86390 1
529679 99529679 1001 86380 86390 1
529563 99529563 1001 86380 86390 1
529615 99529615 1001 86380 86390 1
529631 99529631 1001 86380 86390 1
529658 99529658 1001 86380 86390 1
529635 99529635 1001 86380 86390 1
529423 99529423 1001 86380 86390 1
529427 99529427 1001 86380 86390 1
529293 99529293 1001 86380 86390 1
529204 99529204 1001 86380 86390 1
529295 99529295 1001 86380 86390 1
529131 99529131 1001 86380 86390 1
529869 99529869 1001 86380 86390 1
529911 99529911 1001 86380 86390 1
530417 99530417 1001 86380 86390 1
530437 99530437 1001 86380 86390 1
530271 99530271 1001 86380 86390 1
530266 99530266 1001 86380 86390 1
530218 99530218 1001 86380 86390 1
530069 99530069 1001 86380 86390 1
530124 99530124 1001 86380 86390 1
530672 99530672 1001 86380 86390 1
530754 99530754 1001 86380 86390 1
530665 99530665 1001 86380 86390 1
531316 99531316 1001 86380 86390 1
531298 99531298 1001 86380 86390 1
530978 99530978 1001 86380 86390 1
531481 99531481 1001 86380 86390 1
531507 99531507 1001 86380 86390 1
531448 99531448 1001 86380 86390 1
531454 99531454 1001 86380 86390 1
532131 99532131 1001 86380 86390 1
532008 99532008 1001 86380 86390 1
532189 99532189 1001 86380 86390 1
532087 99532087 1001 86380 86390 1
531923 99531923 1001 86380 86390 1
531808 99531808 1001 86380 86390 1
531913 99531913 1001 86380 86390 1
531875 99531875 1001 86380 86390 1
531865 99531865 1001 86380 86390 1
531800 99531800 1001 86380 86390 1
531664 99531664 1001 86380 86390 1
531634 99531634 1001 86380 86390 1
531712 99531712 1001 86380 86390 1
531636 99531636 1001 86380 86390 1
531662 99531662 1001 86380 86390 1
532233 99532233 1001 86380 86390 1
532366 99532366 1001 86380 86390 1
532315 99532315 1001 86380 86390 1
532265 99532265 1001 86380 86390 1
532853 99532853 1001 86380 86390 1
533002 99533002 1001 86380 86390 1
533004 99533004 1001 86380 86390 1
533008 99533008 1001 86380 86390 1
532862 99532862 1001 86380 86390 1
533025 99533025 1001 86380 86390 1
532915 99532915 1001 86380 86390 1
532776 99532776 1001 86380 86390 1
532675 99532675 1001 86380 86390 1
532779 99532779 1001 86380 86390 1
532653 99532653 1001 86380 86390 1
532498 99532498 1001 86380 86390 1
532602 99532602 1001 86380 86390 1
533068 99533068 1001 86380 86390 1
532620 99532620 1001 86380 86390 1
533060 99533060 1001 86380 86390 1
533179 99533179 1001 86380 86390 1
533141 99533141 1001 86380 86390 1
533155 99533155 1001 86380 86390 1
533692 99533692 1001 86380 86390 1
533758 99533758 1001 86380 86390 1
533708 99533708 1001 86380 86390 1
533813 99533813 1001 86380 86390 1
533588 99533588 1001 86380 86390 1
533466 99533466 1001 86380 86390 1
533410 99533410 1001 86380 86390 1
533441 99533441 1001 86380 86390 1
533920 99533920 1001 86380 86390 1
533969 99533969 1001 86380 86390 1
533984 99533984 1001 86380 86390 1
534573 99534573 1001 86380 86390 1
534523 99534523 1001 86380 86390 1
534285 99534285 1001 86380 86390 1
534406 99534406 1001 86380 86390 1
534330 99534330 1001 86380 86390 1
534373 99534373 1001 86380 86390 1
534090 99534090 1001 86380 86390 1
534235 99534235 1001 86380 86390 1
534069 99534069 1001 86380 86390 1
534764 99534764 1001 86380 86390 1
534758 99534758 1001 86380 86390 1
535425 99535425 1001 86380 86390 1
535440 99535440 1001 86380 86390 1
535327 99535327 1001 86380 86390 1
535163 99535163 1001 86380 86390 1
535260 99535260 1001 86380 86390 1
535132 99535132 1001 86380 86390 1
535211 99535211 1001 86380 86390 1
535213 99535213 1001 86380 86390 1
534903 99534903 1001 86380 86390 1
536285 99536285 1001 86380 86390 1
536070 99536070 1001 86380 86390 1
536073 99536073 1001 86380 86390 1
536026 99536026 1001 86380 86390 1
535879 99535879 1001 86380 86390 1
535893 99535893 1001 86380 86390 1
535843 99535843 1001 86380 86390 1
536401 99536401 1001 86380 86390 1
536380 99536380 1001 86380 86390 1
536499 99536499 1001 86380 86390 1
536370 99536370 1001 86380 86390 1
537119 99537119 1001 86380 86390 1
536782 99536782 1001 86380 86390 1
536928 99536928 1001 86380 86390 1
536825 99536825 1001 86380 86390 1
536549 99536549 1001 86380 86390 1
537202 99537202 1001 86380 86390 1
537345 99537345 1001 86380 86390 1
537299 99537299 1001 86380 86390 1
537185 99537185 1001 86380 86390 1
537667 99537667 1001 86380 86390 1
537768 99537768 1001 86380 86390 1
537549 99537549 1001 86380 86390 1
537567 99537567 1001 86380 86390 1
537377 99537377 1001 86380 86390 1
538023 99538023 1001 86380 86390 1
538130 99538130 1001 86380 86390 1
538125 99538125 1001 86380 86390 1
538777 99538777 1001 86380 86390 1
538662 99538662 1001 86380 86390 1
538798 99538798 1001 86380 86390 1
538762 99538762 1001 86380 86390 1
538404 99538404 1001 86380 86390 1
538457 99538457 1001 86380 86390 1
538511 99538511 1001 86380 86390 1
538603 99538603 1001 86380 86390 1
538489 99538489 1001 86380 86390 1
538594 99538594 1001 86380 86390 1
538234 99538234 1001 86380 86390 1
538383 99538383 1001 86380 86390 1
538230 99538230 1001 86380 86390 1
539500 99539500 1001 86380 86390 1
539552 99539552 1001 86380 86390 1
539540 99539540 1001 86380 86390 1
539607 99539607 1001 86380 86390 1
539521 99539521 1001 86380 86390 1
539631 99539631 1001 86380 86390 1
539549 99539549 1001 86380 86390 1
539324 99539324 1001 86380 86390 1
539303 99539303 1001 86380 86390 1
539092 99539092 1001 86380 86390 1
539028 99539028 1001 86380 86390 1
539122 99539122 1001 86380 86390 1
539135 99539135 1001 86380 86390 1
539123 99539123 1001 86380 86390 1
539702 99539702 1001 86380 86390 1
540352 99540352 1001 86380 86390 1
540392 99540392 1001 86380 86390 1
540347 99540347 1001 86380 86390 1
540362 99540362 1001 86380 86390 1
540085 99540085 1001 86380 86390 1
540124 99540124 1001 86380 86390 1
540139 99540139 1001 86380 86390 1
540195 99540195 1001 86380 86390 1
540260 99540260 1001 86380 86390 1
540209 99540209 1001 86380 86390 1
539990 99539990 1001 86380 86390 1
540598 99540598 1001 86380 86390 1
540653 99540653 1001 86380 86390 1
541113 99541113 1001 86380 86390 1
541128 99541128 1001 86380 86390 1
541131 99541131 1001 86380 86390 1
541177 99541177 1001 86380 86390 1
541229 99541229 1001 86380 86390 1
540972 99540972 1001 86380 86390 1
540947 99540947 1001 86380 86390 1
540936 99540936 1001 86380 86390 1
540950 99540950 1001 86380 86390 1
540674 99540674 1001 86380 86390 1
540743 99540743 1001 86380 86390 1
540722 99540722 1001 86380 86390 1
540748 99540748 1001 86380 86390 1
541396 99541396 1001 86380 86390 1
541437 99541437 1001 86380 86390 1
541466 99541466 1001 86380 86390 1
542076 99542076 1001 86380 86390 1
542113 99542113 1001 86380 86390 1
541799 99541799 1001 86380 86390 1
541802 99541802 1001 86380 86390 1
541741 99541741 1001 86380 86390 1
541858 99541858 1001 86380 86390 1
541769 99541769 1001 86380 86390 1
541658 99541658 1001 86380 86390 1
541671 99541671 1001 86380 86390 1
542313 99542313 1001 86380 86390 1
542172 99542172 1001 86380 86390 1
542827 99542827 1001 86380 86390 1
542853 99542853 1001 86380 86390 1
542576 99542576 1001 86380 86390 1
542693 99542693 1001 86380 86390 1
542706 99542706 1001 86380 86390 1
542697 99542697 1001 86380 86390 1
542581 99542581 1001 86380 86390 1
542344 99542344 1001 86380 86390 1
543102 99543102 1001 86380 86390 1
543142 99543142 1001 86380 86390 1
543066 99543066 1001 86380 86390 1
543725 99543725 1001 86380 86390 1
543714 99543714 1001 86380 86390 1
543765 99543765 1001 86380 86390 1
543501 99543501 1001 86380 86390 1
543513 99543513 1001 86380 86390 1
543181 99543181 1001 86380 86390 1
543208 99543208 1001 86380 86390 1
543885 99543885 1001 86380 86390 1
543911 99543911 1001 86380 86390 1
543860 99543860 1001 86380 86390 1
543825 99543825 1001 86380 86390 1
543868 99543868 1001 86380 86390 1
544356 99544356 1001 86380 86390 1
544295 99544295 1001 86380 86390 1
544337 99544337 1001 86380 86390 1
544312 99544312 1001 86380 86390 1
543978 99543978 1001 86380 86390 1
544097 99544097 1001 86380 86390 1
544672 99544672 1001 86380 86390 1
523209 1114 1002 31453 32154 1
523242 754 1002 25869 30607 1
400053 99400053 1001 86380 86390 1
400493 99400493 1001 86380 86390 1
400323 99400323 1001 86380 86390 1
400507 99400507 1001 86380 86390 1
400583 99400583 1001 86380 86390 1
400632 99400632 1001 86380 86390 1
401041 99401041 1001 86380 86390 1
400943 99400943 1001 86380 86390 1
401358 99401358 1001 86380 86390 1
401455 99401455 1001 86380 86390 1
401532 99401532 1001 86380 86390 1
401589 99401589 1001 86380 86390 1
401855 99401855 1001 86380 86390 1
402030 99402030 1001 86380 86390 1
402218 99402218 1001 86380 86390 1
402392 99402392 1001 86380 86390 1
402559 99402559 1001 86380 86390 1
402662 99402662 1001 86380 86390 1
402767 99402767 1001 86380 86390 1
402955 99402955 1001 86380 86390 1
403014 99403014 1001 86380 86390 1
403146 99403146 1001 86380 86390 1
403312 99403312 1001 86380 86390 1
403097 99403097 1001 86380 86390 1
403622 99403622 1001 86380 86390 1
403558 99403558 1001 86380 86390 1
404016 99404016 1001 86380 86390 1
404308 99404308 1001 86380 86390 1
404894 99404894 1001 86380 86390 1
404999 99404999 1001 86380 86390 1
404973 99404973 1001 86380 86390 1
404974 99404974 1001 86380 86390 1
405143 99405143 1001 86380 86390 1
405148 99405148 1001 86380 86390 1
405183 99405183 1001 86380 86390 1
405274 99405274 1001 86380 86390 1
405307 99405307 1001 86380 86390 1
405453 99405453 1001 86380 86390 1
405677 99405677 1001 86380 86390 1
405834 99405834 1001 86380 86390 1
405893 99405893 1001 86380 86390 1
405956 99405956 1001 86380 86390 1
405906 99405906 1001 86380 86390 1
406073 99406073 1001 86380 86390 1
406145 99406145 1001 86380 86390 1
406227 99406227 1001 86380 86390 1
406650 99406650 1001 86380 86390 1
407121 99407121 1001 86380 86390 1
407036 99407036 1001 86380 86390 1
407190 99407190 1001 86380 86390 1
407262 99407262 1001 86380 86390 1
407406 99407406 1001 86380 86390 1
407559 99407559 1001 86380 86390 1
407536 99407536 1001 86380 86390 1
407830 99407830 1001 86380 86390 1
408003 99408003 1001 86380 86390 1
408224 99408224 1001 86380 86390 1
408331 99408331 1001 86380 86390 1
408731 99408731 1001 86380 86390 1
408688 99408688 1001 86380 86390 1
408846 99408846 1001 86380 86390 1
408851 99408851 1001 86380 86390 1
409027 99409027 1001 86380 86390 1
408981 99408981 1001 86380 86390 1
409094 99409094 1001 86380 86390 1
409163 99409163 1001 86380 86390 1
409339 99409339 1001 86380 86390 1
409434 99409434 1001 86380 86390 1
410473 99410473 1001 86380 86390 1
410782 99410782 1001 86380 86390 1
411051 99411051 1001 86380 86390 1
411082 99411082 1001 86380 86390 1
411160 99411160 1001 86380 86390 1
411288 99411288 1001 86380 86390 1
411385 99411385 1001 86380 86390 1
411395 99411395 1001 86380 86390 1
411631 99411631 1001 86380 86390 1
411555 99411555 1001 86380 86390 1
411672 99411672 1001 86380 86390 1
411709 99411709 1001 86380 86390 1
411778 99411778 1001 86380 86390 1
411928 99411928 1001 86380 86390 1
412221 99412221 1001 86380 86390 1
412222 99412222 1001 86380 86390 1
412255 99412255 1001 86380 86390 1
412262 99412262 1001 86380 86390 1
412393 99412393 1001 86380 86390 1
412326 99412326 1001 86380 86390 1
412455 99412455 1001 86380 86390 1
412328 99412328 1001 86380 86390 1
412348 99412348 1001 86380 86390 1
413293 99413293 1001 86380 86390 1
413500 99413500 1001 86380 86390 1
413322 99413322 1001 86380 86390 1
413654 99413654 1001 86380 86390 1
413311 99413311 1001 86380 86390 1
412984 99412984 1001 86380 86390 1
412896 99412896 1001 86380 86390 1
412566 99412566 1001 86380 86390 1
412884 99412884 1001 86380 86390 1
414098 99414098 1001 86380 86390 1
413992 99413992 1001 86380 86390 1
414072 99414072 1001 86380 86390 1
413749 99413749 1001 86380 86390 1
414057 99414057 1001 86380 86390 1
415136 99415136 1001 86380 86390 1
414991 99414991 1001 86380 86390 1
414824 99414824 1001 86380 86390 1
414849 99414849 1001 86380 86390 1
414345 99414345 1001 86380 86390 1
415525 99415525 1001 86380 86390 1
415430 99415430 1001 86380 86390 1
415331 99415331 1001 86380 86390 1
416845 99416845 1001 86380 86390 1
416871 99416871 1001 86380 86390 1
416962 99416962 1001 86380 86390 1
416607 99416607 1001 86380 86390 1
416322 99416322 1001 86380 86390 1
416507 99416507 1001 86380 86390 1
416458 99416458 1001 86380 86390 1
416155 99416155 1001 86380 86390 1
416463 99416463 1001 86380 86390 1
416184 99416184 1001 86380 86390 1
415816 99415816 1001 86380 86390 1
416004 99416004 1001 86380 86390 1
417505 99417505 1001 86380 86390 1
417538 99417538 1001 86380 86390 1
418534 99418534 1001 86380 86390 1
418598 99418598 1001 86380 86390 1
418512 99418512 1001 86380 86390 1
418310 99418310 1001 86380 86390 1
418182 99418182 1001 86380 86390 1
418169 99418169 1001 86380 86390 1
418186 99418186 1001 86380 86390 1
417796 99417796 1001 86380 86390 1
417744 99417744 1001 86380 86390 1
417673 99417673 1001 86380 86390 1
417844 99417844 1001 86380 86390 1
417867 99417867 1001 86380 86390 1
419056 99419056 1001 86380 86390 1
419007 99419007 1001 86380 86390 1
419185 99419185 1001 86380 86390 1
418869 99418869 1001 86380 86390 1
418926 99418926 1001 86380 86390 1
418948 99418948 1001 86380 86390 1
418998 99418998 1001 86380 86390 1
420387 99420387 1001 86380 86390 1
420186 99420186 1001 86380 86390 1
419811 99419811 1001 86380 86390 1
419792 99419792 1001 86380 86390 1
419964 99419964 1001 86380 86390 1
419540 99419540 1001 86380 86390 1
419502 99419502 1001 86380 86390 1
419623 99419623 1001 86380 86390 1
420646 99420646 1001 86380 86390 1
420577 99420577 1001 86380 86390 1
420784 99420784 1001 86380 86390 1
421689 99421689 1001 86380 86390 1
421846 99421846 1001 86380 86390 1
421928 99421928 1001 86380 86390 1
421283 99421283 1001 86380 86390 1
420942 99420942 1001 86380 86390 1
421002 99421002 1001 86380 86390 1
420985 99420985 1001 86380 86390 1
422358 99422358 1001 86380 86390 1
422334 99422334 1001 86380 86390 1
422235 99422235 1001 86380 86390 1
422188 99422188 1001 86380 86390 1
423651 99423651 1001 86380 86390 1
423461 99423461 1001 86380 86390 1
423724 99423724 1001 86380 86390 1
423253 99423253 1001 86380 86390 1
423142 99423142 1001 86380 86390 1
422657 99422657 1001 86380 86390 1
422768 99422768 1001 86380 86390 1
424024 99424024 1001 86380 86390 1
424146 99424146 1001 86380 86390 1
425180 99425180 1001 86380 86390 1
425352 99425352 1001 86380 86390 1
425123 99425123 1001 86380 86390 1
424813 99424813 1001 86380 86390 1
424975 99424975 1001 86380 86390 1
424184 99424184 1001 86380 86390 1
424369 99424369 1001 86380 86390 1
424535 99424535 1001 86380 86390 1
424336 99424336 1001 86380 86390 1
425813 99425813 1001 86380 86390 1
427119 99427119 1001 86380 86390 1
427049 99427049 1001 86380 86390 1
427083 99427083 1001 86380 86390 1
426434 99426434 1001 86380 86390 1
426677 99426677 1001 86380 86390 1
426263 99426263 1001 86380 86390 1
426004 99426004 1001 86380 86390 1
426005 99426005 1001 86380 86390 1
425858 99425858 1001 86380 86390 1
427521 99427521 1001 86380 86390 1
428641 99428641 1001 86380 86390 1
428602 99428602 1001 86380 86390 1
428438 99428438 1001 86380 86390 1
428072 99428072 1001 86380 86390 1
428266 99428266 1001 86380 86390 1
427932 99427932 1001 86380 86390 1
428146 99428146 1001 86380 86390 1
427581 99427581 1001 86380 86390 1
427806 99427806 1001 86380 86390 1
427719 99427719 1001 86380 86390 1
427897 99427897 1001 86380 86390 1
429084 99429084 1001 86380 86390 1
428807 99428807 1001 86380 86390 1
429674 99429674 1001 86380 86390 1
429791 99429791 1001 86380 86390 1
429581 99429581 1001 86380 86390 1
429320 99429320 1001 86380 86390 1
429551 99429551 1001 86380 86390 1
429277 99429277 1001 86380 86390 1
429353 99429353 1001 86380 86390 1
429509 99429509 1001 86380 86390 1
429188 99429188 1001 86380 86390 1
429193 99429193 1001 86380 86390 1
430745 99430745 1001 86380 86390 1
430624 99430624 1001 86380 86390 1
430521 99430521 1001 86380 86390 1
431738 99431738 1001 86380 86390 1
431943 99431943 1001 86380 86390 1
431970 99431970 1001 86380 86390 1
431503 99431503 1001 86380 86390 1
431560 99431560 1001 86380 86390 1
431536 99431536 1001 86380 86390 1
431392 99431392 1001 86380 86390 1
430980 99430980 1001 86380 86390 1
430829 99430829 1001 86380 86390 1
431167 99431167 1001 86380 86390 1
431199 99431199 1001 86380 86390 1
432201 99432201 1001 86380 86390 1
432252 99432252 1001 86380 86390 1
432217 99432217 1001 86380 86390 1
432237 99432237 1001 86380 86390 1
432287 99432287 1001 86380 86390 1
433395 99433395 1001 86380 86390 1
433550 99433550 1001 86380 86390 1
433571 99433571 1001 86380 86390 1
433576 99433576 1001 86380 86390 1
433144 99433144 1001 86380 86390 1
433200 99433200 1001 86380 86390 1
432935 99432935 1001 86380 86390 1
432936 99432936 1001 86380 86390 1
433043 99433043 1001 86380 86390 1
432846 99432846 1001 86380 86390 1
432622 99432622 1001 86380 86390 1
432845 99432845 1001 86380 86390 1
433912 99433912 1001 86380 86390 1
433749 99433749 1001 86380 86390 1
434022 99434022 1001 86380 86390 1
433917 99433917 1001 86380 86390 1
435434 99435434 1001 86380 86390 1
435252 99435252 1001 86380 86390 1
435045 99435045 1001 86380 86390 1
435406 99435406 1001 86380 86390 1
435050 99435050 1001 86380 86390 1
434967 99434967 1001 86380 86390 1
434768 99434768 1001 86380 86390 1
434593 99434593 1001 86380 86390 1
434459 99434459 1001 86380 86390 1
435644 99435644 1001 86380 86390 1
435762 99435762 1001 86380 86390 1
435792 99435792 1001 86380 86390 1
435494 99435494 1001 86380 86390 1
435724 99435724 1001 86380 86390 1
436893 99436893 1001 86380 86390 1
436475 99436475 1001 86380 86390 1
436731 99436731 1001 86380 86390 1
436573 99436573 1001 86380 86390 1
436356 99436356 1001 86380 86390 1
435992 99435992 1001 86380 86390 1
436083 99436083 1001 86380 86390 1
437212 99437212 1001 86380 86390 1
437267 99437267 1001 86380 86390 1
437243 99437243 1001 86380 86390 1
300072 99300072 1001 86380 86390 1
300614 99300614 1001 86380 86390 1
300663 99300663 1001 86380 86390 1
300238 99300238 1001 86380 86390 1
300176 99300176 1001 86380 86390 1
300195 99300195 1001 86380 86390 1
300235 99300235 1001 86380 86390 1
300314 99300314 1001 86380 86390 1
300909 99300909 1001 86380 86390 1
300863 99300863 1001 86380 86390 1
301489 99301489 1001 86380 86390 1
301553 99301553 1001 86380 86390 1
301302 99301302 1001 86380 86390 1
301214 99301214 1001 86380 86390 1
301218 99301218 1001 86380 86390 1
301028 99301028 1001 86380 86390 1
301083 99301083 1001 86380 86390 1
301072 99301072 1001 86380 86390 1
300943 99300943 1001 86380 86390 1
301073 99301073 1001 86380 86390 1
301023 99301023 1001 86380 86390 1
301736 99301736 1001 86380 86390 1
301623 99301623 1001 86380 86390 1
301600 99301600 1001 86380 86390 1
301679 99301679 1001 86380 86390 1
301719 99301719 1001 86380 86390 1
301576 99301576 1001 86380 86390 1
302269 99302269 1001 86380 86390 1
302354 99302354 1001 86380 86390 1
302284 99302284 1001 86380 86390 1
302208 99302208 1001 86380 86390 1
301852 99301852 1001 86380 86390 1
301816 99301816 1001 86380 86390 1
301764 99301764 1001 86380 86390 1
301781 99301781 1001 86380 86390 1
301913 99301913 1001 86380 86390 1
302488 99302488 1001 86380 86390 1
302416 99302416 1001 86380 86390 1
303156 99303156 1001 86380 86390 1
303081 99303081 1001 86380 86390 1
303018 99303018 1001 86380 86390 1
302833 99302833 1001 86380 86390 1
302900 99302900 1001 86380 86390 1
302838 99302838 1001 86380 86390 1
302931 99302931 1001 86380 86390 1
302845 99302845 1001 86380 86390 1
302612 99302612 1001 86380 86390 1
302761 99302761 1001 86380 86390 1
303347 99303347 1001 86380 86390 1
303399 99303399 1001 86380 86390 1
303377 99303377 1001 86380 86390 1
303263 99303263 1001 86380 86390 1
303380 99303380 1001 86380 86390 1
303265 99303265 1001 86380 86390 1
303933 99303933 1001 86380 86390 1
303927 99303927 1001 86380 86390 1
303916 99303916 1001 86380 86390 1
303672 99303672 1001 86380 86390 1
303828 99303828 1001 86380 86390 1
303778 99303778 1001 86380 86390 1
303766 99303766 1001 86380 86390 1
303807 99303807 1001 86380 86390 1
303607 99303607 1001 86380 86390 1
303506 99303506 1001 86380 86390 1
303476 99303476 1001 86380 86390 1
304088 99304088 1001 86380 86390 1
304129 99304129 1001 86380 86390 1
304065 99304065 1001 86380 86390 1
304697 99304697 1001 86380 86390 1
304841 99304841 1001 86380 86390 1
304713 99304713 1001 86380 86390 1
304513 99304513 1001 86380 86390 1
304449 99304449 1001 86380 86390 1
304456 99304456 1001 86380 86390 1
304242 99304242 1001 86380 86390 1
304387 99304387 1001 86380 86390 1
304896 99304896 1001 86380 86390 1
304989 99304989 1001 86380 86390 1
305571 99305571 1001 86380 86390 1
305648 99305648 1001 86380 86390 1
305597 99305597 1001 86380 86390 1
305651 99305651 1001 86380 86390 1
305665 99305665 1001 86380 86390 1
305643 99305643 1001 86380 86390 1
305618 99305618 1001 86380 86390 1
305377 99305377 1001 86380 86390 1
305404 99305404 1001 86380 86390 1
305341 99305341 1001 86380 86390 1
305348 99305348 1001 86380 86390 1
305465 99305465 1001 86380 86390 1
305156 99305156 1001 86380 86390 1
305262 99305262 1001 86380 86390 1
305081 99305081 1001 86380 86390 1
305252 99305252 1001 86380 86390 1
305253 99305253 1001 86380 86390 1
500075 99500075 1001 86380 86390 1
305695 99305695 1001 86380 86390 1
500064 99500064 1001 86380 86390 1
500159 99500159 1001 86380 86390 1
500648 99500648 1001 86380 86390 1
500690 99500690 1001 86380 86390 1
500570 99500570 1001 86380 86390 1
500416 99500416 1001 86380 86390 1
500470 99500470 1001 86380 86390 1
500322 99500322 1001 86380 86390 1
500247 99500247 1001 86380 86390 1
500237 99500237 1001 86380 86390 1
500229 99500229 1001 86380 86390 1
500373 99500373 1001 86380 86390 1
500904 99500904 1001 86380 86390 1
500994 99500994 1001 86380 86390 1
501564 99501564 1001 86380 86390 1
501476 99501476 1001 86380 86390 1
501322 99501322 1001 86380 86390 1
501363 99501363 1001 86380 86390 1
501299 99501299 1001 86380 86390 1
501274 99501274 1001 86380 86390 1
501315 99501315 1001 86380 86390 1
501087 99501087 1001 86380 86390 1
501053 99501053 1001 86380 86390 1
501677 99501677 1001 86380 86390 1
501769 99501769 1001 86380 86390 1
501744 99501744 1001 86380 86390 1
501775 99501775 1001 86380 86390 1
502315 99502315 1001 86380 86390 1
502328 99502328 1001 86380 86390 1
502419 99502419 1001 86380 86390 1
502071 99502071 1001 86380 86390 1
502091 99502091 1001 86380 86390 1
501862 99501862 1001 86380 86390 1
501996 99501996 1001 86380 86390 1
501909 99501909 1001 86380 86390 1
502516 99502516 1001 86380 86390 1
502530 99502530 1001 86380 86390 1
502598 99502598 1001 86380 86390 1
502578 99502578 1001 86380 86390 1
502487 99502487 1001 86380 86390 1
503117 99503117 1001 86380 86390 1
503169 99503169 1001 86380 86390 1
503121 99503121 1001 86380 86390 1
503061 99503061 1001 86380 86390 1
502881 99502881 1001 86380 86390 1
502935 99502935 1001 86380 86390 1
502936 99502936 1001 86380 86390 1
502989 99502989 1001 86380 86390 1
502927 99502927 1001 86380 86390 1
502930 99502930 1001 86380 86390 1
502752 99502752 1001 86380 86390 1
502767 99502767 1001 86380 86390 1
502793 99502793 1001 86380 86390 1
502838 99502838 1001 86380 86390 1
503446 99503446 1001 86380 86390 1
503359 99503359 1001 86380 86390 1
503464 99503464 1001 86380 86390 1
504042 99504042 1001 86380 86390 1
503965 99503965 1001 86380 86390 1
503994 99503994 1001 86380 86390 1
504033 99504033 1001 86380 86390 1
503998 99503998 1001 86380 86390 1
503783 99503783 1001 86380 86390 1
503836 99503836 1001 86380 86390 1
503837 99503837 1001 86380 86390 1
503589 99503589 1001 86380 86390 1
503516 99503516 1001 86380 86390 1
503661 99503661 1001 86380 86390 1
503675 99503675 1001 86380 86390 1
504299 99504299 1001 86380 86390 1
504174 99504174 1001 86380 86390 1
504752 99504752 1001 86380 86390 1
504765 99504765 1001 86380 86390 1
504884 99504884 1001 86380 86390 1
504823 99504823 1001 86380 86390 1
504598 99504598 1001 86380 86390 1
504640 99504640 1001 86380 86390 1
504551 99504551 1001 86380 86390 1
504593 99504593 1001 86380 86390 1
504606 99504606 1001 86380 86390 1
504460 99504460 1001 86380 86390 1
504500 99504500 1001 86380 86390 1
505008 99505008 1001 86380 86390 1
504999 99504999 1001 86380 86390 1
505629 99505629 1001 86380 86390 1
505762 99505762 1001 86380 86390 1
505494 99505494 1001 86380 86390 1
505393 99505393 1001 86380 86390 1
505209 99505209 1001 86380 86390 1
505262 99505262 1001 86380 86390 1
505781 99505781 1001 86380 86390 1
505912 99505912 1001 86380 86390 1
505875 99505875 1001 86380 86390 1
505774 99505774 1001 86380 86390 1
505944 99505944 1001 86380 86390 1
505829 99505829 1001 86380 86390 1
506501 99506501 1001 86380 86390 1
506411 99506411 1001 86380 86390 1
506529 99506529 1001 86380 86390 1
506594 99506594 1001 86380 86390 1
506186 99506186 1001 86380 86390 1
506381 99506381 1001 86380 86390 1
506370 99506370 1001 86380 86390 1
506386 99506386 1001 86380 86390 1
506336 99506336 1001 86380 86390 1
506092 99506092 1001 86380 86390 1
506054 99506054 1001 86380 86390 1
506042 99506042 1001 86380 86390 1
506043 99506043 1001 86380 86390 1
505993 99505993 1001 86380 86390 1
506698 99506698 1001 86380 86390 1
506622 99506622 1001 86380 86390 1
506780 99506780 1001 86380 86390 1
506760 99506760 1001 86380 86390 1
507255 99507255 1001 86380 86390 1
507333 99507333 1001 86380 86390 1
507232 99507232 1001 86380 86390 1
507377 99507377 1001 86380 86390 1
506833 99506833 1001 86380 86390 1
506848 99506848 1001 86380 86390 1
507517 99507517 1001 86380 86390 1
507440 99507440 1001 86380 86390 1
507624 99507624 1001 86380 86390 1
508134 99508134 1001 86380 86390 1
508070 99508070 1001 86380 86390 1
508221 99508221 1001 86380 86390 1
508203 99508203 1001 86380 86390 1
508128 99508128 1001 86380 86390 1
507921 99507921 1001 86380 86390 1
507870 99507870 1001 86380 86390 1
507883 99507883 1001 86380 86390 1
507738 99507738 1001 86380 86390 1
508336 99508336 1001 86380 86390 1
508262 99508262 1001 86380 86390 1
508422 99508422 1001 86380 86390 1
508424 99508424 1001 86380 86390 1
508309 99508309 1001 86380 86390 1
508874 99508874 1001 86380 86390 1
509047 99509047 1001 86380 86390 1
509006 99509006 1001 86380 86390 1
509034 99509034 1001 86380 86390 1
508972 99508972 1001 86380 86390 1
508795 99508795 1001 86380 86390 1
508692 99508692 1001 86380 86390 1
508667 99508667 1001 86380 86390 1
508694 99508694 1001 86380 86390 1
508803 99508803 1001 86380 86390 1
508636 99508636 1001 86380 86390 1
508507 99508507 1001 86380 86390 1
508600 99508600 1001 86380 86390 1
508576 99508576 1001 86380 86390 1
508589 99508589 1001 86380 86390 1
508476 99508476 1001 86380 86390 1
508492 99508492 1001 86380 86390 1
509234 99509234 1001 86380 86390 1
509092 99509092 1001 86380 86390 1
509171 99509171 1001 86380 86390 1
509212 99509212 1001 86380 86390 1
509773 99509773 1001 86380 86390 1
509888 99509888 1001 86380 86390 1
509893 99509893 1001 86380 86390 1
509784 99509784 1001 86380 86390 1
509544 99509544 1001 86380 86390 1
509679 99509679 1001 86380 86390 1
509410 99509410 1001 86380 86390 1
509399 99509399 1001 86380 86390 1
509323 99509323 1001 86380 86390 1
509316 99509316 1001 86380 86390 1
509407 99509407 1001 86380 86390 1
509952 99509952 1001 86380 86390 1
510031 99510031 1001 86380 86390 1
509919 99509919 1001 86380 86390 1
510617 99510617 1001 86380 86390 1
510673 99510673 1001 86380 86390 1
510420 99510420 1001 86380 86390 1
510450 99510450 1001 86380 86390 1
510308 99510308 1001 86380 86390 1
510258 99510258 1001 86380 86390 1
510195 99510195 1001 86380 86390 1
510793 99510793 1001 86380 86390 1
510849 99510849 1001 86380 86390 1
511353 99511353 1001 86380 86390 1
511538 99511538 1001 86380 86390 1
511329 99511329 1001 86380 86390 1
511189 99511189 1001 86380 86390 1
511294 99511294 1001 86380 86390 1
511055 99511055 1001 86380 86390 1
511004 99511004 1001 86380 86390 1
511060 99511060 1001 86380 86390 1
511602 99511602 1001 86380 86390 1
511667 99511667 1001 86380 86390 1
511555 99511555 1001 86380 86390 1
511727 99511727 1001 86380 86390 1
512344 99512344 1001 86380 86390 1
512189 99512189 1001 86380 86390 1
512355 99512355 1001 86380 86390 1
512179 99512179 1001 86380 86390 1
512272 99512272 1001 86380 86390 1
512195 99512195 1001 86380 86390 1
512222 99512222 1001 86380 86390 1
512097 99512097 1001 86380 86390 1
512100 99512100 1001 86380 86390 1
511856 99511856 1001 86380 86390 1
511882 99511882 1001 86380 86390 1
512554 99512554 1001 86380 86390 1
513029 99513029 1001 86380 86390 1
513056 99513056 1001 86380 86390 1
513192 99513192 1001 86380 86390 1
512844 99512844 1001 86380 86390 1
512646 99512646 1001 86380 86390 1
513282 99513282 1001 86380 86390 1
513344 99513344 1001 86380 86390 1
513736 99513736 1001 86380 86390 1
513620 99513620 1001 86380 86390 1
513506 99513506 1001 86380 86390 1
513547 99513547 1001 86380 86390 1
514135 99514135 1001 86380 86390 1
514228 99514228 1001 86380 86390 1
514088 99514088 1001 86380 86390 1
514129 99514129 1001 86380 86390 1
514091 99514091 1001 86380 86390 1
514157 99514157 1001 86380 86390 1
514821 99514821 1001 86380 86390 1
514707 99514707 1001 86380 86390 1
514738 99514738 1001 86380 86390 1
514687 99514687 1001 86380 86390 1
514675 99514675 1001 86380 86390 1
514727 99514727 1001 86380 86390 1
514635 99514635 1001 86380 86390 1
514483 99514483 1001 86380 86390 1
514427 99514427 1001 86380 86390 1
514880 99514880 1001 86380 86390 1
514998 99514998 1001 86380 86390 1
514909 99514909 1001 86380 86390 1
515657 99515657 1001 86380 86390 1
515673 99515673 1001 86380 86390 1
515275 99515275 1001 86380 86390 1
515450 99515450 1001 86380 86390 1
515271 99515271 1001 86380 86390 1
515801 99515801 1001 86380 86390 1
515860 99515860 1001 86380 86390 1
516399 99516399 1001 86380 86390 1
516348 99516348 1001 86380 86390 1
516194 99516194 1001 86380 86390 1
515946 99515946 1001 86380 86390 1
515935 99515935 1001 86380 86390 1
516547 99516547 1001 86380 86390 1
516628 99516628 1001 86380 86390 1
516681 99516681 1001 86380 86390 1
516618 99516618 1001 86380 86390 1
516544 99516544 1001 86380 86390 1
516571 99516571 1001 86380 86390 1
517272 99517272 1001 86380 86390 1
517183 99517183 1001 86380 86390 1
517152 99517152 1001 86380 86390 1
517084 99517084 1001 86380 86390 1
517098 99517098 1001 86380 86390 1
517008 99517008 1001 86380 86390 1
517101 99517101 1001 86380 86390 1
516733 99516733 1001 86380 86390 1
516919 99516919 1001 86380 86390 1
516842 99516842 1001 86380 86390 1
517523 99517523 1001 86380 86390 1
517459 99517459 1001 86380 86390 1
517512 99517512 1001 86380 86390 1
517356 99517356 1001 86380 86390 1
517423 99517423 1001 86380 86390 1
517779 99517779 1001 86380 86390 1
517924 99517924 1001 86380 86390 1
517810 99517810 1001 86380 86390 1
517849 99517849 1001 86380 86390 1
517916 99517916 1001 86380 86390 1
517623 99517623 1001 86380 86390 1
517599 99517599 1001 86380 86390 1
517668 99517668 1001 86380 86390 1
517542 99517542 1001 86380 86390 1
518204 99518204 1001 86380 86390 1
518874 99518874 1001 86380 86390 1
518958 99518958 1001 86380 86390 1
518825 99518825 1001 86380 86390 1
518814 99518814 1001 86380 86390 1
518866 99518866 1001 86380 86390 1
518918 99518918 1001 86380 86390 1
518843 99518843 1001 86380 86390 1
518655 99518655 1001 86380 86390 1
518617 99518617 1001 86380 86390 1
518583 99518583 1001 86380 86390 1
518513 99518513 1001 86380 86390 1
519000 99519000 1001 86380 86390 1
519635 99519635 1001 86380 86390 1
519717 99519717 1001 86380 86390 1
519791 99519791 1001 86380 86390 1
519640 99519640 1001 86380 86390 1
519759 99519759 1001 86380 86390 1
519737 99519737 1001 86380 86390 1
519480 99519480 1001 86380 86390 1
519432 99519432 1001 86380 86390 1
519551 99519551 1001 86380 86390 1
519591 99519591 1001 86380 86390 1
519437 99519437 1001 86380 86390 1
519594 99519594 1001 86380 86390 1
519377 99519377 1001 86380 86390 1
519383 99519383 1001 86380 86390 1
519943 99519943 1001 86380 86390 1
519842 99519842 1001 86380 86390 1
520553 99520553 1001 86380 86390 1
520465 99520465 1001 86380 86390 1
520520 99520520 1001 86380 86390 1
520445 99520445 1001 86380 86390 1
520358 99520358 1001 86380 86390 1
520410 99520410 1001 86380 86390 1
520333 99520333 1001 86380 86390 1
520412 99520412 1001 86380 86390 1
520337 99520337 1001 86380 86390 1
520167 99520167 1001 86380 86390 1
520107 99520107 1001 86380 86390 1
520160 99520160 1001 86380 86390 1
520031 99520031 1001 86380 86390 1
520809 99520809 1001 86380 86390 1
520732 99520732 1001 86380 86390 1
520784 99520784 1001 86380 86390 1
520687 99520687 1001 86380 86390 1
521313 99521313 1001 86380 86390 1
521435 99521435 1001 86380 86390 1
521278 99521278 1001 86380 86390 1
521360 99521360 1001 86380 86390 1
521375 99521375 1001 86380 86390 1
521249 99521249 1001 86380 86390 1
521255 99521255 1001 86380 86390 1
521220 99521220 1001 86380 86390 1
521014 99521014 1001 86380 86390 1
521025 99521025 1001 86380 86390 1
521611 99521611 1001 86380 86390 1
521537 99521537 1001 86380 86390 1
521628 99521628 1001 86380 86390 1
522233 99522233 1001 86380 86390 1
522188 99522188 1001 86380 86390 1
521961 99521961 1001 86380 86390 1
521905 99521905 1001 86380 86390 1
521803 99521803 1001 86380 86390 1
521700 99521700 1001 86380 86390 1
521732 99521732 1001 86380 86390 1
521747 99521747 1001 86380 86390 1
521878 99521878 1001 86380 86390 1
522380 99522380 1001 86380 86390 1
522939 99522939 1001 86380 86390 1
523082 99523082 1001 86380 86390 1
522982 99522982 1001 86380 86390 1
523095 99523095 1001 86380 86390 1
522987 99522987 1001 86380 86390 1
522900 99522900 1001 86380 86390 1
522775 99522775 1001 86380 86390 1
522805 99522805 1001 86380 86390 1
522818 99522818 1001 86380 86390 1
522565 99522565 1001 86380 86390 1
522546 99522546 1001 86380 86390 1
523315 99523315 1001 86380 86390 1
523241 99523241 1001 86380 86390 1
523151 99523151 1001 86380 86390 1
523942 99523942 1001 86380 86390 1
523857 99523857 1001 86380 86390 1
523749 99523749 1001 86380 86390 1
523725 99523725 1001 86380 86390 1
523956 99523956 1001 86380 86390 1
524038 99524038 1001 86380 86390 1
523989 99523989 1001 86380 86390 1
524068 99524068 1001 86380 86390 1
524749 99524749 1001 86380 86390 1
524584 99524584 1001 86380 86390 1
524653 99524653 1001 86380 86390 1
524462 99524462 1001 86380 86390 1
524477 99524477 1001 86380 86390 1
524480 99524480 1001 86380 86390 1
524481 99524481 1001 86380 86390 1
524458 99524458 1001 86380 86390 1
524207 99524207 1001 86380 86390 1
524816 99524816 1001 86380 86390 1
524971 99524971 1001 86380 86390 1
525447 99525447 1001 86380 86390 1
525579 99525579 1001 86380 86390 1
525356 99525356 1001 86380 86390 1
525292 99525292 1001 86380 86390 1
525243 99525243 1001 86380 86390 1
525285 99525285 1001 86380 86390 1
525018 99525018 1001 86380 86390 1
525053 99525053 1001 86380 86390 1
525759 99525759 1001 86380 86390 1
525631 99525631 1001 86380 86390 1
525775 99525775 1001 86380 86390 1
526256 99526256 1001 86380 86390 1
526257 99526257 1001 86380 86390 1
526400 99526400 1001 86380 86390 1
526267 99526267 1001 86380 86390 1
526114 99526114 1001 86380 86390 1
526155 99526155 1001 86380 86390 1
526132 99526132 1001 86380 86390 1
526098 99526098 1001 86380 86390 1
526538 99526538 1001 86380 86390 1
526541 99526541 1001 86380 86390 1
526606 99526606 1001 86380 86390 1
527201 99527201 1001 86380 86390 1
527086 99527086 1001 86380 86390 1
527106 99527106 1001 86380 86390 1
527031 99527031 1001 86380 86390 1
526967 99526967 1001 86380 86390 1
526898 99526898 1001 86380 86390 1
526833 99526833 1001 86380 86390 1
527431 99527431 1001 86380 86390 1
527289 99527289 1001 86380 86390 1
527315 99527315 1001 86380 86390 1
527896 99527896 1001 86380 86390 1
527987 99527987 1001 86380 86390 1
528051 99528051 1001 86380 86390 1
527983 99527983 1001 86380 86390 1
527714 99527714 1001 86380 86390 1
527677 99527677 1001 86380 86390 1
527679 99527679 1001 86380 86390 1
527810 99527810 1001 86380 86390 1
527638 99527638 1001 86380 86390 1
527524 99527524 1001 86380 86390 1
527619 99527619 1001 86380 86390 1
527517 99527517 1001 86380 86390 1
528280 99528280 1001 86380 86390 1
528126 99528126 1001 86380 86390 1
528249 99528249 1001 86380 86390 1
528188 99528188 1001 86380 86390 1
528841 99528841 1001 86380 86390 1
528879 99528879 1001 86380 86390 1
528889 99528889 1001 86380 86390 1
528892 99528892 1001 86380 86390 1
528835 99528835 1001 86380 86390 1
528824 99528824 1001 86380 86390 1
528661 99528661 1001 86380 86390 1
528587 99528587 1001 86380 86390 1
528299 99528299 1001 86380 86390 1
528288 99528288 1001 86380 86390 1
529082 99529082 1001 86380 86390 1
529072 99529072 1001 86380 86390 1
529618 99529618 1001 86380 86390 1
529725 99529725 1001 86380 86390 1
529329 99529329 1001 86380 86390 1
529349 99529349 1001 86380 86390 1
529336 99529336 1001 86380 86390 1
529338 99529338 1001 86380 86390 1
529365 99529365 1001 86380 86390 1
529159 99529159 1001 86380 86390 1
529253 99529253 1001 86380 86390 1
529163 99529163 1001 86380 86390 1
529874 99529874 1001 86380 86390 1
529823 99529823 1001 86380 86390 1
529775 99529775 1001 86380 86390 1
530520 99530520 1001 86380 86390 1
530530 99530530 1001 86380 86390 1
530287 99530287 1001 86380 86390 1
530145 99530145 1001 86380 86390 1
530342 99530342 1001 86380 86390 1
530189 99530189 1001 86380 86390 1
529959 99529959 1001 86380 86390 1
530018 99530018 1001 86380 86390 1
530734 99530734 1001 86380 86390 1
530605 99530605 1001 86380 86390 1
530673 99530673 1001 86380 86390 1
530597 99530597 1001 86380 86390 1
530613 99530613 1001 86380 86390 1
530705 99530705 1001 86380 86390 1
531352 99531352 1001 86380 86390 1
531258 99531258 1001 86380 86390 1
531097 99531097 1001 86380 86390 1
531101 99531101 1001 86380 86390 1
531064 99531064 1001 86380 86390 1
530941 99530941 1001 86380 86390 1
530895 99530895 1001 86380 86390 1
530779 99530779 1001 86380 86390 1
530834 99530834 1001 86380 86390 1
531585 99531585 1001 86380 86390 1
531439 99531439 1001 86380 86390 1
532026 99532026 1001 86380 86390 1
531872 99531872 1001 86380 86390 1
531911 99531911 1001 86380 86390 1
531943 99531943 1001 86380 86390 1
531946 99531946 1001 86380 86390 1
531947 99531947 1001 86380 86390 1
531599 99531599 1001 86380 86390 1
531773 99531773 1001 86380 86390 1
531698 99531698 1001 86380 86390 1
532404 99532404 1001 86380 86390 1
532392 99532392 1001 86380 86390 1
532237 99532237 1001 86380 86390 1
532212 99532212 1001 86380 86390 1
532331 99532331 1001 86380 86390 1
532959 99532959 1001 86380 86390 1
532922 99532922 1001 86380 86390 1
532910 99532910 1001 86380 86390 1
532890 99532890 1001 86380 86390 1
532726 99532726 1001 86380 86390 1
532766 99532766 1001 86380 86390 1
532636 99532636 1001 86380 86390 1
532655 99532655 1001 86380 86390 1
532497 99532497 1001 86380 86390 1
532422 99532422 1001 86380 86390 1
533218 99533218 1001 86380 86390 1
533231 99533231 1001 86380 86390 1
533167 99533167 1001 86380 86390 1
533051 99533051 1001 86380 86390 1
533773 99533773 1001 86380 86390 1
533723 99533723 1001 86380 86390 1
533736 99533736 1001 86380 86390 1
533789 99533789 1001 86380 86390 1
533779 99533779 1001 86380 86390 1
533856 99533856 1001 86380 86390 1
533566 99533566 1001 86380 86390 1
533464 99533464 1001 86380 86390 1
533315 99533315 1001 86380 86390 1
533308 99533308 1001 86380 86390 1
533259 99533259 1001 86380 86390 1
533325 99533325 1001 86380 86390 1
533963 99533963 1001 86380 86390 1
534045 99534045 1001 86380 86390 1
533876 99533876 1001 86380 86390 1
534062 99534062 1001 86380 86390 1
534683 99534683 1001 86380 86390 1
534651 99534651 1001 86380 86390 1
534544 99534544 1001 86380 86390 1
534639 99534639 1001 86380 86390 1
534511 99534511 1001 86380 86390 1
534488 99534488 1001 86380 86390 1
534397 99534397 1001 86380 86390 1
534309 99534309 1001 86380 86390 1
534322 99534322 1001 86380 86390 1
534240 99534240 1001 86380 86390 1
534138 99534138 1001 86380 86390 1
534205 99534205 1001 86380 86390 1
534840 99534840 1001 86380 86390 1
534724 99534724 1001 86380 86390 1
534843 99534843 1001 86380 86390 1
534869 99534869 1001 86380 86390 1
534756 99534756 1001 86380 86390 1
535397 99535397 1001 86380 86390 1
535311 99535311 1001 86380 86390 1
535491 99535491 1001 86380 86390 1
535295 99535295 1001 86380 86390 1
535104 99535104 1001 86380 86390 1
534980 99534980 1001 86380 86390 1
535535 99535535 1001 86380 86390 1
535597 99535597 1001 86380 86390 1
536211 99536211 1001 86380 86390 1
536256 99536256 1001 86380 86390 1
536232 99536232 1001 86380 86390 1
536106 99536106 1001 86380 86390 1
536107 99536107 1001 86380 86390 1
535925 99535925 1001 86380 86390 1
536043 99536043 1001 86380 86390 1
535771 99535771 1001 86380 86390 1
535824 99535824 1001 86380 86390 1
535916 99535916 1001 86380 86390 1
536454 99536454 1001 86380 86390 1
536422 99536422 1001 86380 86390 1
536973 99536973 1001 86380 86390 1
537147 99537147 1001 86380 86390 1
537070 99537070 1001 86380 86390 1
536909 99536909 1001 86380 86390 1
536935 99536935 1001 86380 86390 1
536769 99536769 1001 86380 86390 1
536863 99536863 1001 86380 86390 1
536556 99536556 1001 86380 86390 1
536637 99536637 1001 86380 86390 1
536574 99536574 1001 86380 86390 1
536626 99536626 1001 86380 86390 1
536601 99536601 1001 86380 86390 1
536653 99536653 1001 86380 86390 1
536617 99536617 1001 86380 86390 1
537329 99537329 1001 86380 86390 1
537279 99537279 1001 86380 86390 1
537228 99537228 1001 86380 86390 1
537306 99537306 1001 86380 86390 1
537216 99537216 1001 86380 86390 1
537249 99537249 1001 86380 86390 1
537352 99537352 1001 86380 86390 1
537875 99537875 1001 86380 86390 1
537927 99537927 1001 86380 86390 1
537850 99537850 1001 86380 86390 1
537961 99537961 1001 86380 86390 1
537773 99537773 1001 86380 86390 1
537709 99537709 1001 86380 86390 1
537722 99537722 1001 86380 86390 1
537635 99537635 1001 86380 86390 1
537752 99537752 1001 86380 86390 1
537476 99537476 1001 86380 86390 1
537465 99537465 1001 86380 86390 1
538089 99538089 1001 86380 86390 1
538100 99538100 1001 86380 86390 1
538127 99538127 1001 86380 86390 1
538687 99538687 1001 86380 86390 1
538769 99538769 1001 86380 86390 1
538693 99538693 1001 86380 86390 1
538771 99538771 1001 86380 86390 1
538447 99538447 1001 86380 86390 1
538551 99538551 1001 86380 86390 1
538435 99538435 1001 86380 86390 1
538409 99538409 1001 86380 86390 1
538449 99538449 1001 86380 86390 1
538423 99538423 1001 86380 86390 1
538541 99538541 1001 86380 86390 1
538246 99538246 1001 86380 86390 1
538351 99538351 1001 86380 86390 1
538235 99538235 1001 86380 86390 1
538250 99538250 1001 86380 86390 1
538200 99538200 1001 86380 86390 1
538257 99538257 1001 86380 86390 1
538218 99538218 1001 86380 86390 1
538994 99538994 1001 86380 86390 1
538972 99538972 1001 86380 86390 1
538908 99538908 1001 86380 86390 1
538974 99538974 1001 86380 86390 1
538965 99538965 1001 86380 86390 1
538915 99538915 1001 86380 86390 1
538824 99538824 1001 86380 86390 1
539612 99539612 1001 86380 86390 1
539530 99539530 1001 86380 86390 1
539595 99539595 1001 86380 86390 1
539471 99539471 1001 86380 86390 1
539511 99539511 1001 86380 86390 1
539245 99539245 1001 86380 86390 1
539124 99539124 1001 86380 86390 1
539218 99539218 1001 86380 86390 1
539146 99539146 1001 86380 86390 1
539188 99539188 1001 86380 86390 1
539768 99539768 1001 86380 86390 1
539717 99539717 1001 86380 86390 1
539757 99539757 1001 86380 86390 1
539758 99539758 1001 86380 86390 1
539437 99539437 1001 86380 86390 1
539824 99539824 1001 86380 86390 1
539741 99539741 1001 86380 86390 1
540404 99540404 1001 86380 86390 1
540342 99540342 1001 86380 86390 1
540443 99540443 1001 86380 86390 1
540397 99540397 1001 86380 86390 1
540446 99540446 1001 86380 86390 1
540333 99540333 1001 86380 86390 1
540400 99540400 1001 86380 86390 1
540274 99540274 1001 86380 86390 1
540148 99540148 1001 86380 86390 1
540188 99540188 1001 86380 86390 1
540005 99540005 1001 86380 86390 1
539858 99539858 1001 86380 86390 1
540543 99540543 1001 86380 86390 1
540532 99540532 1001 86380 86390 1
540631 99540631 1001 86380 86390 1
541165 99541165 1001 86380 86390 1
541262 99541262 1001 86380 86390 1
541169 99541169 1001 86380 86390 1
541196 99541196 1001 86380 86390 1
541111 99541111 1001 86380 86390 1
541287 99541287 1001 86380 86390 1
541052 99541052 1001 86380 86390 1
541003 99541003 1001 86380 86390 1
540940 99540940 1001 86380 86390 1
540855 99540855 1001 86380 86390 1
540733 99540733 1001 86380 86390 1
540708 99540708 1001 86380 86390 1
541483 99541483 1001 86380 86390 1
541929 99541929 1001 86380 86390 1
542048 99542048 1001 86380 86390 1
542077 99542077 1001 86380 86390 1
542039 99542039 1001 86380 86390 1
542065 99542065 1001 86380 86390 1
542115 99542115 1001 86380 86390 1
541825 99541825 1001 86380 86390 1
541736 99541736 1001 86380 86390 1
541816 99541816 1001 86380 86390 1
541883 99541883 1001 86380 86390 1
541872 99541872 1001 86380 86390 1
541603 99541603 1001 86380 86390 1
541502 99541502 1001 86380 86390 1
541640 99541640 1001 86380 86390 1
542265 99542265 1001 86380 86390 1
542203 99542203 1001 86380 86390 1
542125 99542125 1001 86380 86390 1
542744 99542744 1001 86380 86390 1
542892 99542892 1001 86380 86390 1
542549 99542549 1001 86380 86390 1
542726 99542726 1001 86380 86390 1
542739 99542739 1001 86380 86390 1
542466 99542466 1001 86380 86390 1
543088 99543088 1001 86380 86390 1
543127 99543127 1001 86380 86390 1
543090 99543090 1001 86380 86390 1
542990 99542990 1001 86380 86390 1
543121 99543121 1001 86380 86390 1
543683 99543683 1001 86380 86390 1
543633 99543633 1001 86380 86390 1
543659 99543659 1001 86380 86390 1
543573 99543573 1001 86380 86390 1
543527 99543527 1001 86380 86390 1
543518 99543518 1001 86380 86390 1
543267 99543267 1001 86380 86390 1
543230 99543230 1001 86380 86390 1
543189 99543189 1001 86380 86390 1
543925 99543925 1001 86380 86390 1
543782 99543782 1001 86380 86390 1
543896 99543896 1001 86380 86390 1
543871 99543871 1001 86380 86390 1
544534 99544534 1001 86380 86390 1
544207 99544207 1001 86380 86390 1
544096 99544096 1001 86380 86390 1
544032 99544032 1001 86380 86390 1
544151 99544151 1001 86380 86390 1
544116 99544116 1001 86380 86390 1
544674 99544674 1001 86380 86390 1
400002 99400002 1001 86380 86390 1
400318 99400318 1001 86380 86390 1
400666 99400666 1001 86380 86390 1
400524 99400524 1001 86380 86390 1
400825 99400825 1001 86380 86390 1
400845 99400845 1001 86380 86390 1
400861 99400861 1001 86380 86390 1
401012 99401012 1001 86380 86390 1
401181 99401181 1001 86380 86390 1
401281 99401281 1001 86380 86390 1
401470 99401470 1001 86380 86390 1
401506 99401506 1001 86380 86390 1
401537 99401537 1001 86380 86390 1
401812 99401812 1001 86380 86390 1
401731 99401731 1001 86380 86390 1
402045 99402045 1001 86380 86390 1
402142 99402142 1001 86380 86390 1
402464 99402464 1001 86380 86390 1
402502 99402502 1001 86380 86390 1
402600 99402600 1001 86380 86390 1
402807 99402807 1001 86380 86390 1
402696 99402696 1001 86380 86390 1
402958 99402958 1001 86380 86390 1
403143 99403143 1001 86380 86390 1
403297 99403297 1001 86380 86390 1
403303 99403303 1001 86380 86390 1
403338 99403338 1001 86380 86390 1
403561 99403561 1001 86380 86390 1
403712 99403712 1001 86380 86390 1
404012 99404012 1001 86380 86390 1
404015 99404015 1001 86380 86390 1
404031 99404031 1001 86380 86390 1
404127 99404127 1001 86380 86390 1
404230 99404230 1001 86380 86390 1
404402 99404402 1001 86380 86390 1
404566 99404566 1001 86380 86390 1
404512 99404512 1001 86380 86390 1
404654 99404654 1001 86380 86390 1
404641 99404641 1001 86380 86390 1
404595 99404595 1001 86380 86390 1
404933 99404933 1001 86380 86390 1
405239 99405239 1001 86380 86390 1
405373 99405373 1001 86380 86390 1
405375 99405375 1001 86380 86390 1
405656 99405656 1001 86380 86390 1
405849 99405849 1001 86380 86390 1
405912 99405912 1001 86380 86390 1
406053 99406053 1001 86380 86390 1
406146 99406146 1001 86380 86390 1
406423 99406423 1001 86380 86390 1
406473 99406473 1001 86380 86390 1
406672 99406672 1001 86380 86390 1
406912 99406912 1001 86380 86390 1
406976 99406976 1001 86380 86390 1
407070 99407070 1001 86380 86390 1
407228 99407228 1001 86380 86390 1
407327 99407327 1001 86380 86390 1
407552 99407552 1001 86380 86390 1
407849 99407849 1001 86380 86390 1
407880 99407880 1001 86380 86390 1
407912 99407912 1001 86380 86390 1
408231 99408231 1001 86380 86390 1
408400 99408400 1001 86380 86390 1
408580 99408580 1001 86380 86390 1
408547 99408547 1001 86380 86390 1
408678 99408678 1001 86380 86390 1
408943 99408943 1001 86380 86390 1
409018 99409018 1001 86380 86390 1
409144 99409144 1001 86380 86390 1
409109 99409109 1001 86380 86390 1
409131 99409131 1001 86380 86390 1
409115 99409115 1001 86380 86390 1
409472 99409472 1001 86380 86390 1
409658 99409658 1001 86380 86390 1
409973 99409973 1001 86380 86390 1
409949 99409949 1001 86380 86390 1
410122 99410122 1001 86380 86390 1
410127 99410127 1001 86380 86390 1
410213 99410213 1001 86380 86390 1
410147 99410147 1001 86380 86390 1
410299 99410299 1001 86380 86390 1
410297 99410297 1001 86380 86390 1
410226 99410226 1001 86380 86390 1
410246 99410246 1001 86380 86390 1
410537 99410537 1001 86380 86390 1
410514 99410514 1001 86380 86390 1
410670 99410670 1001 86380 86390 1
410701 99410701 1001 86380 86390 1
410651 99410651 1001 86380 86390 1
410739 99410739 1001 86380 86390 1
410798 99410798 1001 86380 86390 1
410956 99410956 1001 86380 86390 1
411016 99411016 1001 86380 86390 1
411018 99411018 1001 86380 86390 1
411255 99411255 1001 86380 86390 1
411436 99411436 1001 86380 86390 1
411651 99411651 1001 86380 86390 1
411423 99411423 1001 86380 86390 1
411853 99411853 1001 86380 86390 1
411934 99411934 1001 86380 86390 1
412161 99412161 1001 86380 86390 1
412403 99412403 1001 86380 86390 1
413316 99413316 1001 86380 86390 1
413471 99413471 1001 86380 86390 1
412977 99412977 1001 86380 86390 1
413031 99413031 1001 86380 86390 1
413113 99413113 1001 86380 86390 1
413082 99413082 1001 86380 86390 1
412508 99412508 1001 86380 86390 1
412555 99412555 1001 86380 86390 1
412515 99412515 1001 86380 86390 1
412814 99412814 1001 86380 86390 1
412719 99412719 1001 86380 86390 1
413734 99413734 1001 86380 86390 1
413958 99413958 1001 86380 86390 1
413933 99413933 1001 86380 86390 1
414024 99414024 1001 86380 86390 1
413983 99413983 1001 86380 86390 1
415058 99415058 1001 86380 86390 1
414989 99414989 1001 86380 86390 1
415213 99415213 1001 86380 86390 1
414740 99414740 1001 86380 86390 1
414672 99414672 1001 86380 86390 1
414317 99414317 1001 86380 86390 1
414294 99414294 1001 86380 86390 1
414186 99414186 1001 86380 86390 1
414344 99414344 1001 86380 86390 1
414374 99414374 1001 86380 86390 1
415574 99415574 1001 86380 86390 1
415682 99415682 1001 86380 86390 1
415373 99415373 1001 86380 86390 1
415401 99415401 1001 86380 86390 1
415464 99415464 1001 86380 86390 1
416678 99416678 1001 86380 86390 1
416590 99416590 1001 86380 86390 1
416615 99416615 1001 86380 86390 1
416616 99416616 1001 86380 86390 1
416808 99416808 1001 86380 86390 1
416903 99416903 1001 86380 86390 1
416232 99416232 1001 86380 86390 1
416236 99416236 1001 86380 86390 1
416501 99416501 1001 86380 86390 1
416244 99416244 1001 86380 86390 1
416269 99416269 1001 86380 86390 1
416094 99416094 1001 86380 86390 1
415839 99415839 1001 86380 86390 1
416078 99416078 1001 86380 86390 1
417074 99417074 1001 86380 86390 1
417360 99417360 1001 86380 86390 1
417079 99417079 1001 86380 86390 1
417391 99417391 1001 86380 86390 1
417245 99417245 1001 86380 86390 1
417586 99417586 1001 86380 86390 1
418504 99418504 1001 86380 86390 1
418439 99418439 1001 86380 86390 1
418520 99418520 1001 86380 86390 1
418545 99418545 1001 86380 86390 1
418688 99418688 1001 86380 86390 1
418725 99418725 1001 86380 86390 1
418372 99418372 1001 86380 86390 1
418109 99418109 1001 86380 86390 1
418287 99418287 1001 86380 86390 1
418145 99418145 1001 86380 86390 1
418291 99418291 1001 86380 86390 1
418381 99418381 1001 86380 86390 1
417979 99417979 1001 86380 86390 1
417791 99417791 1001 86380 86390 1
419076 99419076 1001 86380 86390 1
419031 99419031 1001 86380 86390 1
419084 99419084 1001 86380 86390 1
420410 99420410 1001 86380 86390 1
420067 99420067 1001 86380 86390 1
420263 99420263 1001 86380 86390 1
420210 99420210 1001 86380 86390 1
419979 99419979 1001 86380 86390 1
419718 99419718 1001 86380 86390 1
419491 99419491 1001 86380 86390 1
419269 99419269 1001 86380 86390 1
419575 99419575 1001 86380 86390 1
419410 99419410 1001 86380 86390 1
419328 99419328 1001 86380 86390 1
419615 99419615 1001 86380 86390 1
420826 99420826 1001 86380 86390 1
421745 99421745 1001 86380 86390 1
421871 99421871 1001 86380 86390 1
421820 99421820 1001 86380 86390 1
421393 99421393 1001 86380 86390 1
421673 99421673 1001 86380 86390 1
421579 99421579 1001 86380 86390 1
421213 99421213 1001 86380 86390 1
421253 99421253 1001 86380 86390 1
422272 99422272 1001 86380 86390 1
422282 99422282 1001 86380 86390 1
422268 99422268 1001 86380 86390 1
423468 99423468 1001 86380 86390 1
423422 99423422 1001 86380 86390 1
422966 99422966 1001 86380 86390 1
422989 99422989 1001 86380 86390 1
423012 99423012 1001 86380 86390 1
423285 99423285 1001 86380 86390 1
422906 99422906 1001 86380 86390 1
422941 99422941 1001 86380 86390 1
422889 99422889 1001 86380 86390 1
422694 99422694 1001 86380 86390 1
422595 99422595 1001 86380 86390 1
423943 99423943 1001 86380 86390 1
423874 99423874 1001 86380 86390 1
424115 99424115 1001 86380 86390 1
425246 99425246 1001 86380 86390 1
425125 99425125 1001 86380 86390 1
425227 99425227 1001 86380 86390 1
425209 99425209 1001 86380 86390 1
424612 99424612 1001 86380 86390 1
424593 99424593 1001 86380 86390 1
424888 99424888 1001 86380 86390 1
424833 99424833 1001 86380 86390 1
424691 99424691 1001 86380 86390 1
425797 99425797 1001 86380 86390 1
425529 99425529 1001 86380 86390 1
426911 99426911 1001 86380 86390 1
426723 99426723 1001 86380 86390 1
427074 99427074 1001 86380 86390 1
426394 99426394 1001 86380 86390 1
426608 99426608 1001 86380 86390 1
426132 99426132 1001 86380 86390 1
427261 99427261 1001 86380 86390 1
428441 99428441 1001 86380 86390 1
428505 99428505 1001 86380 86390 1
428615 99428615 1001 86380 86390 1
428033 99428033 1001 86380 86390 1
428256 99428256 1001 86380 86390 1
428063 99428063 1001 86380 86390 1
427924 99427924 1001 86380 86390 1
427979 99427979 1001 86380 86390 1
428053 99428053 1001 86380 86390 1
428247 99428247 1001 86380 86390 1
428316 99428316 1001 86380 86390 1
427566 99427566 1001 86380 86390 1
427587 99427587 1001 86380 86390 1
427913 99427913 1001 86380 86390 1
427922 99427922 1001 86380 86390 1
428949 99428949 1001 86380 86390 1
430153 99430153 1001 86380 86390 1
430356 99430356 1001 86380 86390 1
430161 99430161 1001 86380 86390 1
430141 99430141 1001 86380 86390 1
429987 99429987 1001 86380 86390 1
429925 99429925 1001 86380 86390 1
429335 99429335 1001 86380 86390 1
429343 99429343 1001 86380 86390 1
429365 99429365 1001 86380 86390 1
429520 99429520 1001 86380 86390 1
430692 99430692 1001 86380 86390 1
431896 99431896 1001 86380 86390 1
431534 99431534 1001 86380 86390 1
431620 99431620 1001 86380 86390 1
431281 99431281 1001 86380 86390 1
431550 99431550 1001 86380 86390 1
431032 99431032 1001 86380 86390 1
431134 99431134 1001 86380 86390 1
431250 99431250 1001 86380 86390 1
432227 99432227 1001 86380 86390 1
432210 99432210 1001 86380 86390 1
432194 99432194 1001 86380 86390 1
432483 99432483 1001 86380 86390 1
433515 99433515 1001 86380 86390 1
432970 99432970 1001 86380 86390 1
433007 99433007 1001 86380 86390 1
432965 99432965 1001 86380 86390 1
432629 99432629 1001 86380 86390 1
432645 99432645 1001 86380 86390 1
432577 99432577 1001 86380 86390 1
433936 99433936 1001 86380 86390 1
433898 99433898 1001 86380 86390 1
433820 99433820 1001 86380 86390 1
435286 99435286 1001 86380 86390 1
435120 99435120 1001 86380 86390 1
435105 99435105 1001 86380 86390 1
434842 99434842 1001 86380 86390 1
434739 99434739 1001 86380 86390 1
434946 99434946 1001 86380 86390 1
434906 99434906 1001 86380 86390 1
434770 99434770 1001 86380 86390 1
434914 99434914 1001 86380 86390 1
434407 99434407 1001 86380 86390 1
434182 99434182 1001 86380 86390 1
434579 99434579 1001 86380 86390 1
434531 99434531 1001 86380 86390 1
435709 99435709 1001 86380 86390 1
435806 99435806 1001 86380 86390 1
435742 99435742 1001 86380 86390 1
436988 99436988 1001 86380 86390 1
436933 99436933 1001 86380 86390 1
436847 99436847 1001 86380 86390 1
436456 99436456 1001 86380 86390 1
436714 99436714 1001 86380 86390 1
436508 99436508 1001 86380 86390 1
436536 99436536 1001 86380 86390 1
436561 99436561 1001 86380 86390 1
436093 99436093 1001 86380 86390 1
436166 99436166 1001 86380 86390 1
436040 99436040 1001 86380 86390 1
436314 99436314 1001 86380 86390 1
436078 99436078 1001 86380 86390 1
437293 99437293 1001 86380 86390 1
436759 99436759 1001 86380 86390 1
437286 99437286 1001 86380 86390 1
437181 99437181 1001 86380 86390 1
300601 99300601 1001 86380 86390 1
300698 99300698 1001 86380 86390 1
300656 99300656 1001 86380 86390 1
300594 99300594 1001 86380 86390 1
300634 99300634 1001 86380 86390 1
300673 99300673 1001 86380 86390 1
300725 99300725 1001 86380 86390 1
300498 99300498 1001 86380 86390 1
300425 99300425 1001 86380 86390 1
300361 99300361 1001 86380 86390 1
300404 99300404 1001 86380 86390 1
300431 99300431 1001 86380 86390 1
300327 99300327 1001 86380 86390 1
300201 99300201 1001 86380 86390 1
300152 99300152 1001 86380 86390 1
300231 99300231 1001 86380 86390 1
300274 99300274 1001 86380 86390 1
300132 99300132 1001 86380 86390 1
300873 99300873 1001 86380 86390 1
300771 99300771 1001 86380 86390 1
301389 99301389 1001 86380 86390 1
301524 99301524 1001 86380 86390 1
301535 99301535 1001 86380 86390 1
301540 99301540 1001 86380 86390 1
301200 99301200 1001 86380 86390 1
300988 99300988 1001 86380 86390 1
300938 99300938 1001 86380 86390 1
301604 99301604 1001 86380 86390 1
301617 99301617 1001 86380 86390 1
301661 99301661 1001 86380 86390 1
301599 99301599 1001 86380 86390 1
301677 99301677 1001 86380 86390 1
301706 99301706 1001 86380 86390 1
301732 99301732 1001 86380 86390 1
301668 99301668 1001 86380 86390 1
301981 99301981 1001 86380 86390 1
301983 99301983 1001 86380 86390 1
302157 99302157 1001 86380 86390 1
301977 99301977 1001 86380 86390 1
301865 99301865 1001 86380 86390 1
301793 99301793 1001 86380 86390 1
302497 99302497 1001 86380 86390 1
302394 99302394 1001 86380 86390 1
302554 99302554 1001 86380 86390 1
302465 99302465 1001 86380 86390 1
303174 99303174 1001 86380 86390 1
303178 99303178 1001 86380 86390 1
303162 99303162 1001 86380 86390 1
303089 99303089 1001 86380 86390 1
302899 99302899 1001 86380 86390 1
302995 99302995 1001 86380 86390 1
302879 99302879 1001 86380 86390 1
302871 99302871 1001 86380 86390 1
302806 99302806 1001 86380 86390 1
302768 99302768 1001 86380 86390 1
302785 99302785 1001 86380 86390 1
302598 99302598 1001 86380 86390 1
303258 99303258 1001 86380 86390 1
303340 99303340 1001 86380 86390 1
303357 99303357 1001 86380 86390 1
303319 99303319 1001 86380 86390 1
303763 99303763 1001 86380 86390 1
303633 99303633 1001 86380 86390 1
303712 99303712 1001 86380 86390 1
303806 99303806 1001 86380 86390 1
303680 99303680 1001 86380 86390 1
303719 99303719 1001 86380 86390 1
303683 99303683 1001 86380 86390 1
303774 99303774 1001 86380 86390 1
303723 99303723 1001 86380 86390 1
303415 99303415 1001 86380 86390 1
303519 99303519 1001 86380 86390 1
304680 99304680 1001 86380 86390 1
304796 99304796 1001 86380 86390 1
304787 99304787 1001 86380 86390 1
304723 99304723 1001 86380 86390 1
304717 99304717 1001 86380 86390 1
304563 99304563 1001 86380 86390 1
304571 99304571 1001 86380 86390 1
304625 99304625 1001 86380 86390 1
304457 99304457 1001 86380 86390 1
304368 99304368 1001 86380 86390 1
304305 99304305 1001 86380 86390 1
304249 99304249 1001 86380 86390 1
304302 99304302 1001 86380 86390 1
304951 99304951 1001 86380 86390 1
305635 99305635 1001 86380 86390 1
305652 99305652 1001 86380 86390 1
305540 99305540 1001 86380 86390 1
305543 99305543 1001 86380 86390 1
305364 99305364 1001 86380 86390 1
305406 99305406 1001 86380 86390 1
305335 99305335 1001 86380 86390 1
305478 99305478 1001 86380 86390 1
305097 99305097 1001 86380 86390 1
305165 99305165 1001 86380 86390 1
305087 99305087 1001 86380 86390 1
500036 99500036 1001 86380 86390 1
500105 99500105 1001 86380 86390 1
500742 99500742 1001 86380 86390 1
500743 99500743 1001 86380 86390 1
500706 99500706 1001 86380 86390 1
500440 99500440 1001 86380 86390 1
500531 99500531 1001 86380 86390 1
500480 99500480 1001 86380 86390 1
500495 99500495 1001 86380 86390 1
500475 99500475 1001 86380 86390 1
500425 99500425 1001 86380 86390 1
500206 99500206 1001 86380 86390 1
500227 99500227 1001 86380 86390 1
501577 99501577 1001 86380 86390 1
501549 99501549 1001 86380 86390 1
501360 99501360 1001 86380 86390 1
501400 99501400 1001 86380 86390 1
501392 99501392 1001 86380 86390 1
501277 99501277 1001 86380 86390 1
501059 99501059 1001 86380 86390 1
501183 99501183 1001 86380 86390 1
501833 99501833 1001 86380 86390 1
501796 99501796 1001 86380 86390 1
501654 99501654 1001 86380 86390 1
501707 99501707 1001 86380 86390 1
501644 99501644 1001 86380 86390 1
502309 99502309 1001 86380 86390 1
502461 99502461 1001 86380 86390 1
502109 99502109 1001 86380 86390 1
502179 99502179 1001 86380 86390 1
502246 99502246 1001 86380 86390 1
501954 99501954 1001 86380 86390 1
502670 99502670 1001 86380 86390 1
502634 99502634 1001 86380 86390 1
502535 99502535 1001 86380 86390 1
502561 99502561 1001 86380 86390 1
503288 99503288 1001 86380 86390 1
503009 99503009 1001 86380 86390 1
502892 99502892 1001 86380 86390 1
503075 99503075 1001 86380 86390 1
502915 99502915 1001 86380 86390 1
502928 99502928 1001 86380 86390 1
503085 99503085 1001 86380 86390 1
502858 99502858 1001 86380 86390 1
502874 99502874 1001 86380 86390 1
503452 99503452 1001 86380 86390 1
503378 99503378 1001 86380 86390 1
504002 99504002 1001 86380 86390 1
504003 99504003 1001 86380 86390 1
503932 99503932 1001 86380 86390 1
503988 99503988 1001 86380 86390 1
503718 99503718 1001 86380 86390 1
503876 99503876 1001 86380 86390 1
503903 99503903 1001 86380 86390 1
503801 99503801 1001 86380 86390 1
503866 99503866 1001 86380 86390 1
503714 99503714 1001 86380 86390 1
503695 99503695 1001 86380 86390 1
503544 99503544 1001 86380 86390 1
503623 99503623 1001 86380 86390 1
504196 99504196 1001 86380 86390 1
504145 99504145 1001 86380 86390 1
504188 99504188 1001 86380 86390 1
504203 99504203 1001 86380 86390 1
504764 99504764 1001 86380 86390 1
504818 99504818 1001 86380 86390 1
504887 99504887 1001 86380 86390 1
504903 99504903 1001 86380 86390 1
504702 99504702 1001 86380 86390 1
504336 99504336 1001 86380 86390 1
504391 99504391 1001 86380 86390 1
504330 99504330 1001 86380 86390 1
504463 99504463 1001 86380 86390 1
505045 99505045 1001 86380 86390 1
505027 99505027 1001 86380 86390 1
505096 99505096 1001 86380 86390 1
505578 99505578 1001 86380 86390 1
505759 99505759 1001 86380 86390 1
505493 99505493 1001 86380 86390 1
505306 99505306 1001 86380 86390 1
505298 99505298 1001 86380 86390 1
505288 99505288 1001 86380 86390 1
505315 99505315 1001 86380 86390 1
505915 99505915 1001 86380 86390 1
505826 99505826 1001 86380 86390 1
505906 99505906 1001 86380 86390 1
505817 99505817 1001 86380 86390 1
505920 99505920 1001 86380 86390 1
505791 99505791 1001 86380 86390 1
505818 99505818 1001 86380 86390 1
506473 99506473 1001 86380 86390 1
506557 99506557 1001 86380 86390 1
506241 99506241 1001 86380 86390 1
506190 99506190 1001 86380 86390 1
506308 99506308 1001 86380 86390 1
506258 99506258 1001 86380 86390 1
506058 99506058 1001 86380 86390 1
506110 99506110 1001 86380 86390 1
505976 99505976 1001 86380 86390 1
506597 99506597 1001 86380 86390 1
506650 99506650 1001 86380 86390 1
506785 99506785 1001 86380 86390 1
507394 99507394 1001 86380 86390 1
507166 99507166 1001 86380 86390 1
507218 99507218 1001 86380 86390 1
507011 99507011 1001 86380 86390 1
507195 99507195 1001 86380 86390 1
507136 99507136 1001 86380 86390 1
507022 99507022 1001 86380 86390 1
506828 99506828 1001 86380 86390 1
506884 99506884 1001 86380 86390 1
507603 99507603 1001 86380 86390 1
507464 99507464 1001 86380 86390 1
507623 99507623 1001 86380 86390 1
507494 99507494 1001 86380 86390 1
507507 99507507 1001 86380 86390 1
508211 99508211 1001 86380 86390 1
508056 99508056 1001 86380 86390 1
508228 99508228 1001 86380 86390 1
508064 99508064 1001 86380 86390 1
508238 99508238 1001 86380 86390 1
508196 99508196 1001 86380 86390 1
507784 99507784 1001 86380 86390 1
507734 99507734 1001 86380 86390 1
507712 99507712 1001 86380 86390 1
508339 99508339 1001 86380 86390 1
508367 99508367 1001 86380 86390 1
508973 99508973 1001 86380 86390 1
509018 99509018 1001 86380 86390 1
508902 99508902 1001 86380 86390 1
509063 99509063 1001 86380 86390 1
508740 99508740 1001 86380 86390 1
508831 99508831 1001 86380 86390 1
508705 99508705 1001 86380 86390 1
508762 99508762 1001 86380 86390 1
508699 99508699 1001 86380 86390 1
508739 99508739 1001 86380 86390 1
508494 99508494 1001 86380 86390 1
508573 99508573 1001 86380 86390 1
508606 99508606 1001 86380 86390 1
508607 99508607 1001 86380 86390 1
509201 99509201 1001 86380 86390 1
509232 99509232 1001 86380 86390 1
509852 99509852 1001 86380 86390 1
509803 99509803 1001 86380 86390 1
509739 99509739 1001 86380 86390 1
509657 99509657 1001 86380 86390 1
509612 99509612 1001 86380 86390 1
509512 99509512 1001 86380 86390 1
509411 99509411 1001 86380 86390 1
509476 99509476 1001 86380 86390 1
509296 99509296 1001 86380 86390 1
509391 99509391 1001 86380 86390 1
509370 99509370 1001 86380 86390 1
510030 99510030 1001 86380 86390 1
510537 99510537 1001 86380 86390 1
510557 99510557 1001 86380 86390 1
510342 99510342 1001 86380 86390 1
510317 99510317 1001 86380 86390 1
510323 99510323 1001 86380 86390 1
510276 99510276 1001 86380 86390 1
510153 99510153 1001 86380 86390 1
510820 99510820 1001 86380 86390 1
510775 99510775 1001 86380 86390 1
510788 99510788 1001 86380 86390 1
511365 99511365 1001 86380 86390 1
511423 99511423 1001 86380 86390 1
511258 99511258 1001 86380 86390 1
511311 99511311 1001 86380 86390 1
511304 99511304 1001 86380 86390 1
511319 99511319 1001 86380 86390 1
511743 99511743 1001 86380 86390 1
512341 99512341 1001 86380 86390 1
512254 99512254 1001 86380 86390 1
512354 99512354 1001 86380 86390 1
512324 99512324 1001 86380 86390 1
512210 99512210 1001 86380 86390 1
512130 99512130 1001 86380 86390 1
512014 99512014 1001 86380 86390 1
511849 99511849 1001 86380 86390 1
511800 99511800 1001 86380 86390 1
511817 99511817 1001 86380 86390 1
511808 99511808 1001 86380 86390 1
512459 99512459 1001 86380 86390 1
513147 99513147 1001 86380 86390 1
512987 99512987 1001 86380 86390 1
512988 99512988 1001 86380 86390 1
512902 99512902 1001 86380 86390 1
512915 99512915 1001 86380 86390 1
512916 99512916 1001 86380 86390 1
512692 99512692 1001 86380 86390 1
512745 99512745 1001 86380 86390 1
512655 99512655 1001 86380 86390 1
512708 99512708 1001 86380 86390 1
512774 99512774 1001 86380 86390 1
513269 99513269 1001 86380 86390 1
513348 99513348 1001 86380 86390 1
513390 99513390 1001 86380 86390 1
513903 99513903 1001 86380 86390 1
513879 99513879 1001 86380 86390 1
513893 99513893 1001 86380 86390 1
513922 99513922 1001 86380 86390 1
514016 99514016 1001 86380 86390 1
513876 99513876 1001 86380 86390 1
513722 99513722 1001 86380 86390 1
513802 99513802 1001 86380 86390 1
513779 99513779 1001 86380 86390 1
513443 99513443 1001 86380 86390 1
513457 99513457 1001 86380 86390 1
514159 99514159 1001 86380 86390 1
514211 99514211 1001 86380 86390 1
514219 99514219 1001 86380 86390 1
514052 99514052 1001 86380 86390 1
514835 99514835 1001 86380 86390 1
514800 99514800 1001 86380 86390 1
514847 99514847 1001 86380 86390 1
514846 99514846 1001 86380 86390 1
514493 99514493 1001 86380 86390 1
514407 99514407 1001 86380 86390 1
514268 99514268 1001 86380 86390 1
514375 99514375 1001 86380 86390 1
514338 99514338 1001 86380 86390 1
514887 99514887 1001 86380 86390 1
515661 99515661 1001 86380 86390 1
515668 99515668 1001 86380 86390 1
515415 99515415 1001 86380 86390 1
515316 99515316 1001 86380 86390 1
515474 99515474 1001 86380 86390 1
515141 99515141 1001 86380 86390 1
515239 99515239 1001 86380 86390 1
515071 99515071 1001 86380 86390 1
515190 99515190 1001 86380 86390 1
515699 99515699 1001 86380 86390 1
515715 99515715 1001 86380 86390 1
515705 99515705 1001 86380 86390 1
516410 99516410 1001 86380 86390 1
516486 99516486 1001 86380 86390 1
516413 99516413 1001 86380 86390 1
516429 99516429 1001 86380 86390 1
515968 99515968 1001 86380 86390 1
516073 99516073 1001 86380 86390 1
515989 99515989 1001 86380 86390 1
516668 99516668 1001 86380 86390 1
517163 99517163 1001 86380 86390 1
[truncated: 4,074,419 more chars]
