# Supplementary material for: Fast and near-optimal monitoring for healthcare acquired infection outbreaks
Source: PLoS Comput Biol. 2019 Sep 16;15(9):e1007284. doi: 10.1371/journal.pcbi.1007284 (PMC6762212; doi:10.1371/journal.pcbi.1007284)
Supplement: S2 Data — (ZIP) [file pcbi.1007284.s007.zip › MobilityLogs2/HAISE_Carilion_all_visits_day_127.txt]

#Person location Sublocation StartTime EndTime Type
503810 1043 1002 32749 42865 1
520350 487 1002 28962 37534 1
400103 99400103 1001 86380 86390 1
400107 99400107 1001 86380 86390 1
400225 99400225 1001 86380 86390 1
400158 99400158 1001 86380 86390 1
400402 99400402 1001 86380 86390 1
400414 99400414 1001 86380 86390 1
400508 99400508 1001 86380 86390 1
400661 99400661 1001 86380 86390 1
400727 99400727 1001 86380 86390 1
400869 99400869 1001 86380 86390 1
400883 99400883 1001 86380 86390 1
400954 99400954 1001 86380 86390 1
401179 99401179 1001 86380 86390 1
401320 99401320 1001 86380 86390 1
401478 99401478 1001 86380 86390 1
401670 99401670 1001 86380 86390 1
401840 99401840 1001 86380 86390 1
402223 99402223 1001 86380 86390 1
402206 99402206 1001 86380 86390 1
402340 99402340 1001 86380 86390 1
402507 99402507 1001 86380 86390 1
402590 99402590 1001 86380 86390 1
402619 99402619 1001 86380 86390 1
402728 99402728 1001 86380 86390 1
403091 99403091 1001 86380 86390 1
403188 99403188 1001 86380 86390 1
403116 99403116 1001 86380 86390 1
403202 99403202 1001 86380 86390 1
403150 99403150 1001 86380 86390 1
403239 99403239 1001 86380 86390 1
403212 99403212 1001 86380 86390 1
403396 99403396 1001 86380 86390 1
403597 99403597 1001 86380 86390 1
403584 99403584 1001 86380 86390 1
403610 99403610 1001 86380 86390 1
403701 99403701 1001 86380 86390 1
403710 99403710 1001 86380 86390 1
404126 99404126 1001 86380 86390 1
404157 99404157 1001 86380 86390 1
404285 99404285 1001 86380 86390 1
404544 99404544 1001 86380 86390 1
404690 99404690 1001 86380 86390 1
404742 99404742 1001 86380 86390 1
405119 99405119 1001 86380 86390 1
405284 99405284 1001 86380 86390 1
405412 99405412 1001 86380 86390 1
405504 99405504 1001 86380 86390 1
405649 99405649 1001 86380 86390 1
405676 99405676 1001 86380 86390 1
405728 99405728 1001 86380 86390 1
405887 99405887 1001 86380 86390 1
405983 99405983 1001 86380 86390 1
406122 99406122 1001 86380 86390 1
406485 99406485 1001 86380 86390 1
406922 99406922 1001 86380 86390 1
406983 99406983 1001 86380 86390 1
407010 99407010 1001 86380 86390 1
407123 99407123 1001 86380 86390 1
407074 99407074 1001 86380 86390 1
407545 99407545 1001 86380 86390 1
407600 99407600 1001 86380 86390 1
408048 99408048 1001 86380 86390 1
408378 99408378 1001 86380 86390 1
408420 99408420 1001 86380 86390 1
408422 99408422 1001 86380 86390 1
408503 99408503 1001 86380 86390 1
408651 99408651 1001 86380 86390 1
408883 99408883 1001 86380 86390 1
409041 99409041 1001 86380 86390 1
409046 99409046 1001 86380 86390 1
409313 99409313 1001 86380 86390 1
409452 99409452 1001 86380 86390 1
409434 99409434 1001 86380 86390 1
409634 99409634 1001 86380 86390 1
409774 99409774 1001 86380 86390 1
409757 99409757 1001 86380 86390 1
410057 99410057 1001 86380 86390 1
410390 99410390 1001 86380 86390 1
410349 99410349 1001 86380 86390 1
410356 99410356 1001 86380 86390 1
410749 99410749 1001 86380 86390 1
410818 99410818 1001 86380 86390 1
411135 99411135 1001 86380 86390 1
411196 99411196 1001 86380 86390 1
411282 99411282 1001 86380 86390 1
411261 99411261 1001 86380 86390 1
411270 99411270 1001 86380 86390 1
411394 99411394 1001 86380 86390 1
411621 99411621 1001 86380 86390 1
411536 99411536 1001 86380 86390 1
411688 99411688 1001 86380 86390 1
411816 99411816 1001 86380 86390 1
411866 99411866 1001 86380 86390 1
412402 99412402 1001 86380 86390 1
412352 99412352 1001 86380 86390 1
413530 99413530 1001 86380 86390 1
413215 99413215 1001 86380 86390 1
412949 99412949 1001 86380 86390 1
414012 99414012 1001 86380 86390 1
414083 99414083 1001 86380 86390 1
414997 99414997 1001 86380 86390 1
414929 99414929 1001 86380 86390 1
415277 99415277 1001 86380 86390 1
415069 99415069 1001 86380 86390 1
415020 99415020 1001 86380 86390 1
414826 99414826 1001 86380 86390 1
414828 99414828 1001 86380 86390 1
414523 99414523 1001 86380 86390 1
414886 99414886 1001 86380 86390 1
414814 99414814 1001 86380 86390 1
414201 99414201 1001 86380 86390 1
414125 99414125 1001 86380 86390 1
414187 99414187 1001 86380 86390 1
414470 99414470 1001 86380 86390 1
414922 99414922 1001 86380 86390 1
415372 99415372 1001 86380 86390 1
415533 99415533 1001 86380 86390 1
416674 99416674 1001 86380 86390 1
416849 99416849 1001 86380 86390 1
416508 99416508 1001 86380 86390 1
416230 99416230 1001 86380 86390 1
415890 99415890 1001 86380 86390 1
415923 99415923 1001 86380 86390 1
417317 99417317 1001 86380 86390 1
417010 99417010 1001 86380 86390 1
417349 99417349 1001 86380 86390 1
417367 99417367 1001 86380 86390 1
417445 99417445 1001 86380 86390 1
417426 99417426 1001 86380 86390 1
417504 99417504 1001 86380 86390 1
418707 99418707 1001 86380 86390 1
418670 99418670 1001 86380 86390 1
418353 99418353 1001 86380 86390 1
418383 99418383 1001 86380 86390 1
417937 99417937 1001 86380 86390 1
417871 99417871 1001 86380 86390 1
417639 99417639 1001 86380 86390 1
418013 99418013 1001 86380 86390 1
417839 99417839 1001 86380 86390 1
417887 99417887 1001 86380 86390 1
418844 99418844 1001 86380 86390 1
420096 99420096 1001 86380 86390 1
420314 99420314 1001 86380 86390 1
419730 99419730 1001 86380 86390 1
419787 99419787 1001 86380 86390 1
419402 99419402 1001 86380 86390 1
419277 99419277 1001 86380 86390 1
420646 99420646 1001 86380 86390 1
420452 99420452 1001 86380 86390 1
420826 99420826 1001 86380 86390 1
420739 99420739 1001 86380 86390 1
421766 99421766 1001 86380 86390 1
421317 99421317 1001 86380 86390 1
421371 99421371 1001 86380 86390 1
421499 99421499 1001 86380 86390 1
420871 99420871 1001 86380 86390 1
420977 99420977 1001 86380 86390 1
421023 99421023 1001 86380 86390 1
420979 99420979 1001 86380 86390 1
422504 99422504 1001 86380 86390 1
422334 99422334 1001 86380 86390 1
423486 99423486 1001 86380 86390 1
423386 99423386 1001 86380 86390 1
423331 99423331 1001 86380 86390 1
423738 99423738 1001 86380 86390 1
423402 99423402 1001 86380 86390 1
423194 99423194 1001 86380 86390 1
422606 99422606 1001 86380 86390 1
422837 99422837 1001 86380 86390 1
422636 99422636 1001 86380 86390 1
422731 99422731 1001 86380 86390 1
422862 99422862 1001 86380 86390 1
422736 99422736 1001 86380 86390 1
423895 99423895 1001 86380 86390 1
423906 99423906 1001 86380 86390 1
424033 99424033 1001 86380 86390 1
425300 99425300 1001 86380 86390 1
425341 99425341 1001 86380 86390 1
425315 99425315 1001 86380 86390 1
424885 99424885 1001 86380 86390 1
424603 99424603 1001 86380 86390 1
424996 99424996 1001 86380 86390 1
424341 99424341 1001 86380 86390 1
424369 99424369 1001 86380 86390 1
424219 99424219 1001 86380 86390 1
424395 99424395 1001 86380 86390 1
424301 99424301 1001 86380 86390 1
424429 99424429 1001 86380 86390 1
424431 99424431 1001 86380 86390 1
425436 99425436 1001 86380 86390 1
425419 99425419 1001 86380 86390 1
426812 99426812 1001 86380 86390 1
426979 99426979 1001 86380 86390 1
427119 99427119 1001 86380 86390 1
426873 99426873 1001 86380 86390 1
426984 99426984 1001 86380 86390 1
426707 99426707 1001 86380 86390 1
426934 99426934 1001 86380 86390 1
426970 99426970 1001 86380 86390 1
427002 99427002 1001 86380 86390 1
426581 99426581 1001 86380 86390 1
426287 99426287 1001 86380 86390 1
426391 99426391 1001 86380 86390 1
426641 99426641 1001 86380 86390 1
426048 99426048 1001 86380 86390 1
425949 99425949 1001 86380 86390 1
427288 99427288 1001 86380 86390 1
427370 99427370 1001 86380 86390 1
427208 99427208 1001 86380 86390 1
427245 99427245 1001 86380 86390 1
427301 99427301 1001 86380 86390 1
427184 99427184 1001 86380 86390 1
427428 99427428 1001 86380 86390 1
427366 99427366 1001 86380 86390 1
427387 99427387 1001 86380 86390 1
428593 99428593 1001 86380 86390 1
428352 99428352 1001 86380 86390 1
428623 99428623 1001 86380 86390 1
428378 99428378 1001 86380 86390 1
428191 99428191 1001 86380 86390 1
428056 99428056 1001 86380 86390 1
427826 99427826 1001 86380 86390 1
427741 99427741 1001 86380 86390 1
427615 99427615 1001 86380 86390 1
427671 99427671 1001 86380 86390 1
428871 99428871 1001 86380 86390 1
428833 99428833 1001 86380 86390 1
429092 99429092 1001 86380 86390 1
430298 99430298 1001 86380 86390 1
430283 99430283 1001 86380 86390 1
430082 99430082 1001 86380 86390 1
430059 99430059 1001 86380 86390 1
429858 99429858 1001 86380 86390 1
429569 99429569 1001 86380 86390 1
429612 99429612 1001 86380 86390 1
429443 99429443 1001 86380 86390 1
429365 99429365 1001 86380 86390 1
430552 99430552 1001 86380 86390 1
429961 99429961 1001 86380 86390 1
430688 99430688 1001 86380 86390 1
430522 99430522 1001 86380 86390 1
431835 99431835 1001 86380 86390 1
431774 99431774 1001 86380 86390 1
431972 99431972 1001 86380 86390 1
431719 99431719 1001 86380 86390 1
431900 99431900 1001 86380 86390 1
431930 99431930 1001 86380 86390 1
431520 99431520 1001 86380 86390 1
431644 99431644 1001 86380 86390 1
431062 99431062 1001 86380 86390 1
431242 99431242 1001 86380 86390 1
431029 99431029 1001 86380 86390 1
431066 99431066 1001 86380 86390 1
430832 99430832 1001 86380 86390 1
431185 99431185 1001 86380 86390 1
431167 99431167 1001 86380 86390 1
431234 99431234 1001 86380 86390 1
430969 99430969 1001 86380 86390 1
431115 99431115 1001 86380 86390 1
432372 99432372 1001 86380 86390 1
432396 99432396 1001 86380 86390 1
433392 99433392 1001 86380 86390 1
433220 99433220 1001 86380 86390 1
432938 99432938 1001 86380 86390 1
432723 99432723 1001 86380 86390 1
432700 99432700 1001 86380 86390 1
432726 99432726 1001 86380 86390 1
432774 99432774 1001 86380 86390 1
432801 99432801 1001 86380 86390 1
432757 99432757 1001 86380 86390 1
434127 99434127 1001 86380 86390 1
435434 99435434 1001 86380 86390 1
435160 99435160 1001 86380 86390 1
435391 99435391 1001 86380 86390 1
435414 99435414 1001 86380 86390 1
434871 99434871 1001 86380 86390 1
434646 99434646 1001 86380 86390 1
434911 99434911 1001 86380 86390 1
434221 99434221 1001 86380 86390 1
435599 99435599 1001 86380 86390 1
435709 99435709 1001 86380 86390 1
436952 99436952 1001 86380 86390 1
436843 99436843 1001 86380 86390 1
436757 99436757 1001 86380 86390 1
436426 99436426 1001 86380 86390 1
436397 99436397 1001 86380 86390 1
436586 99436586 1001 86380 86390 1
436470 99436470 1001 86380 86390 1
300107 99300107 1001 86380 86390 1
437259 99437259 1001 86380 86390 1
300069 99300069 1001 86380 86390 1
437216 99437216 1001 86380 86390 1
300084 99300084 1001 86380 86390 1
300549 99300549 1001 86380 86390 1
300645 99300645 1001 86380 86390 1
300687 99300687 1001 86380 86390 1
300421 99300421 1001 86380 86390 1
300372 99300372 1001 86380 86390 1
300429 99300429 1001 86380 86390 1
300137 99300137 1001 86380 86390 1
300138 99300138 1001 86380 86390 1
300128 99300128 1001 86380 86390 1
300209 99300209 1001 86380 86390 1
300871 99300871 1001 86380 86390 1
300742 99300742 1001 86380 86390 1
300787 99300787 1001 86380 86390 1
301439 99301439 1001 86380 86390 1
301423 99301423 1001 86380 86390 1
301247 99301247 1001 86380 86390 1
301077 99301077 1001 86380 86390 1
301067 99301067 1001 86380 86390 1
301109 99301109 1001 86380 86390 1
301020 99301020 1001 86380 86390 1
301099 99301099 1001 86380 86390 1
301087 99301087 1001 86380 86390 1
300985 99300985 1001 86380 86390 1
301633 99301633 1001 86380 86390 1
301702 99301702 1001 86380 86390 1
301573 99301573 1001 86380 86390 1
301732 99301732 1001 86380 86390 1
302305 99302305 1001 86380 86390 1
302332 99302332 1001 86380 86390 1
302347 99302347 1001 86380 86390 1
302276 99302276 1001 86380 86390 1
302264 99302264 1001 86380 86390 1
302083 99302083 1001 86380 86390 1
301941 99301941 1001 86380 86390 1
301764 99301764 1001 86380 86390 1
301949 99301949 1001 86380 86390 1
301924 99301924 1001 86380 86390 1
301809 99301809 1001 86380 86390 1
302388 99302388 1001 86380 86390 1
303069 99303069 1001 86380 86390 1
303124 99303124 1001 86380 86390 1
303034 99303034 1001 86380 86390 1
303202 99303202 1001 86380 86390 1
302892 99302892 1001 86380 86390 1
302944 99302944 1001 86380 86390 1
302626 99302626 1001 86380 86390 1
302773 99302773 1001 86380 86390 1
302723 99302723 1001 86380 86390 1
302700 99302700 1001 86380 86390 1
302624 99302624 1001 86380 86390 1
303291 99303291 1001 86380 86390 1
303356 99303356 1001 86380 86390 1
303960 99303960 1001 86380 86390 1
303937 99303937 1001 86380 86390 1
303861 99303861 1001 86380 86390 1
303825 99303825 1001 86380 86390 1
303684 99303684 1001 86380 86390 1
303529 99303529 1001 86380 86390 1
303530 99303530 1001 86380 86390 1
303466 99303466 1001 86380 86390 1
303569 99303569 1001 86380 86390 1
303518 99303518 1001 86380 86390 1
303565 99303565 1001 86380 86390 1
303591 99303591 1001 86380 86390 1
303489 99303489 1001 86380 86390 1
304099 99304099 1001 86380 86390 1
304090 99304090 1001 86380 86390 1
304169 99304169 1001 86380 86390 1
304783 99304783 1001 86380 86390 1
304781 99304781 1001 86380 86390 1
304654 99304654 1001 86380 86390 1
304630 99304630 1001 86380 86390 1
304493 99304493 1001 86380 86390 1
304533 99304533 1001 86380 86390 1
304277 99304277 1001 86380 86390 1
304265 99304265 1001 86380 86390 1
304266 99304266 1001 86380 86390 1
304397 99304397 1001 86380 86390 1
304321 99304321 1001 86380 86390 1
304428 99304428 1001 86380 86390 1
304948 99304948 1001 86380 86390 1
305010 99305010 1001 86380 86390 1
305519 99305519 1001 86380 86390 1
305643 99305643 1001 86380 86390 1
305568 99305568 1001 86380 86390 1
305633 99305633 1001 86380 86390 1
305415 99305415 1001 86380 86390 1
305342 99305342 1001 86380 86390 1
305412 99305412 1001 86380 86390 1
305068 99305068 1001 86380 86390 1
305238 99305238 1001 86380 86390 1
305269 99305269 1001 86380 86390 1
500023 99500023 1001 86380 86390 1
500166 99500166 1001 86380 86390 1
500103 99500103 1001 86380 86390 1
500021 99500021 1001 86380 86390 1
500768 99500768 1001 86380 86390 1
500804 99500804 1001 86380 86390 1
500454 99500454 1001 86380 86390 1
500535 99500535 1001 86380 86390 1
500562 99500562 1001 86380 86390 1
500433 99500433 1001 86380 86390 1
500565 99500565 1001 86380 86390 1
500410 99500410 1001 86380 86390 1
500515 99500515 1001 86380 86390 1
500271 99500271 1001 86380 86390 1
500362 99500362 1001 86380 86390 1
500340 99500340 1001 86380 86390 1
500379 99500379 1001 86380 86390 1
500395 99500395 1001 86380 86390 1
500344 99500344 1001 86380 86390 1
500202 99500202 1001 86380 86390 1
500333 99500333 1001 86380 86390 1
500959 99500959 1001 86380 86390 1
500937 99500937 1001 86380 86390 1
501603 99501603 1001 86380 86390 1
501488 99501488 1001 86380 86390 1
501519 99501519 1001 86380 86390 1
501293 99501293 1001 86380 86390 1
501334 99501334 1001 86380 86390 1
501243 99501243 1001 86380 86390 1
501288 99501288 1001 86380 86390 1
501022 99501022 1001 86380 86390 1
501095 99501095 1001 86380 86390 1
501043 99501043 1001 86380 86390 1
501096 99501096 1001 86380 86390 1
501773 99501773 1001 86380 86390 1
502351 99502351 1001 86380 86390 1
502345 99502345 1001 86380 86390 1
502322 99502322 1001 86380 86390 1
502362 99502362 1001 86380 86390 1
502224 99502224 1001 86380 86390 1
502251 99502251 1001 86380 86390 1
501900 99501900 1001 86380 86390 1
501952 99501952 1001 86380 86390 1
502567 99502567 1001 86380 86390 1
502516 99502516 1001 86380 86390 1
502581 99502581 1001 86380 86390 1
502522 99502522 1001 86380 86390 1
503165 99503165 1001 86380 86390 1
503158 99503158 1001 86380 86390 1
503279 99503279 1001 86380 86390 1
503146 99503146 1001 86380 86390 1
503049 99503049 1001 86380 86390 1
502896 99502896 1001 86380 86390 1
502711 99502711 1001 86380 86390 1
502817 99502817 1001 86380 86390 1
502702 99502702 1001 86380 86390 1
502818 99502818 1001 86380 86390 1
502741 99502741 1001 86380 86390 1
502677 99502677 1001 86380 86390 1
502824 99502824 1001 86380 86390 1
503304 99503304 1001 86380 86390 1
503475 99503475 1001 86380 86390 1
503350 99503350 1001 86380 86390 1
503312 99503312 1001 86380 86390 1
503326 99503326 1001 86380 86390 1
504081 99504081 1001 86380 86390 1
503932 99503932 1001 86380 86390 1
503945 99503945 1001 86380 86390 1
504023 99504023 1001 86380 86390 1
504049 99504049 1001 86380 86390 1
504075 99504075 1001 86380 86390 1
503851 99503851 1001 86380 86390 1
503737 99503737 1001 86380 86390 1
503711 99503711 1001 86380 86390 1
503768 99503768 1001 86380 86390 1
503821 99503821 1001 86380 86390 1
503516 99503516 1001 86380 86390 1
504180 99504180 1001 86380 86390 1
504245 99504245 1001 86380 86390 1
504271 99504271 1001 86380 86390 1
504909 99504909 1001 86380 86390 1
504844 99504844 1001 86380 86390 1
504560 99504560 1001 86380 86390 1
504645 99504645 1001 86380 86390 1
504503 99504503 1001 86380 86390 1
504491 99504491 1001 86380 86390 1
505138 99505138 1001 86380 86390 1
504983 99504983 1001 86380 86390 1
505010 99505010 1001 86380 86390 1
505106 99505106 1001 86380 86390 1
505608 99505608 1001 86380 86390 1
505638 99505638 1001 86380 86390 1
505439 99505439 1001 86380 86390 1
505517 99505517 1001 86380 86390 1
505416 99505416 1001 86380 86390 1
505494 99505494 1001 86380 86390 1
505407 99505407 1001 86380 86390 1
505395 99505395 1001 86380 86390 1
505294 99505294 1001 86380 86390 1
505338 99505338 1001 86380 86390 1
505326 99505326 1001 86380 86390 1
505262 99505262 1001 86380 86390 1
505199 99505199 1001 86380 86390 1
505899 99505899 1001 86380 86390 1
505954 99505954 1001 86380 86390 1
505916 99505916 1001 86380 86390 1
505935 99505935 1001 86380 86390 1
506479 99506479 1001 86380 86390 1
506288 99506288 1001 86380 86390 1
506381 99506381 1001 86380 86390 1
506201 99506201 1001 86380 86390 1
506359 99506359 1001 86380 86390 1
506349 99506349 1001 86380 86390 1
506152 99506152 1001 86380 86390 1
506179 99506179 1001 86380 86390 1
506742 99506742 1001 86380 86390 1
506744 99506744 1001 86380 86390 1
507423 99507423 1001 86380 86390 1
507374 99507374 1001 86380 86390 1
507402 99507402 1001 86380 86390 1
507250 99507250 1001 86380 86390 1
507413 99507413 1001 86380 86390 1
507356 99507356 1001 86380 86390 1
507026 99507026 1001 86380 86390 1
506944 99506944 1001 86380 86390 1
507503 99507503 1001 86380 86390 1
507426 99507426 1001 86380 86390 1
508110 99508110 1001 86380 86390 1
508136 99508136 1001 86380 86390 1
508129 99508129 1001 86380 86390 1
508238 99508238 1001 86380 86390 1
508241 99508241 1001 86380 86390 1
508182 99508182 1001 86380 86390 1
507991 99507991 1001 86380 86390 1
507953 99507953 1001 86380 86390 1
507864 99507864 1001 86380 86390 1
507905 99507905 1001 86380 86390 1
507957 99507957 1001 86380 86390 1
508000 99508000 1001 86380 86390 1
508026 99508026 1001 86380 86390 1
507632 99507632 1001 86380 86390 1
507788 99507788 1001 86380 86390 1
508353 99508353 1001 86380 86390 1
508354 99508354 1001 86380 86390 1
508265 99508265 1001 86380 86390 1
508347 99508347 1001 86380 86390 1
508387 99508387 1001 86380 86390 1
508948 99508948 1001 86380 86390 1
508923 99508923 1001 86380 86390 1
509059 99509059 1001 86380 86390 1
509068 99509068 1001 86380 86390 1
508743 99508743 1001 86380 86390 1
508648 99508648 1001 86380 86390 1
508558 99508558 1001 86380 86390 1
508656 99508656 1001 86380 86390 1
508657 99508657 1001 86380 86390 1
509227 99509227 1001 86380 86390 1
509118 99509118 1001 86380 86390 1
509223 99509223 1001 86380 86390 1
509224 99509224 1001 86380 86390 1
509734 99509734 1001 86380 86390 1
509816 99509816 1001 86380 86390 1
509718 99509718 1001 86380 86390 1
509835 99509835 1001 86380 86390 1
509371 99509371 1001 86380 86390 1
509426 99509426 1001 86380 86390 1
509323 99509323 1001 86380 86390 1
509351 99509351 1001 86380 86390 1
509442 99509442 1001 86380 86390 1
509904 99509904 1001 86380 86390 1
510666 99510666 1001 86380 86390 1
510629 99510629 1001 86380 86390 1
510635 99510635 1001 86380 86390 1
510558 99510558 1001 86380 86390 1
510584 99510584 1001 86380 86390 1
510452 99510452 1001 86380 86390 1
510177 99510177 1001 86380 86390 1
510156 99510156 1001 86380 86390 1
510900 99510900 1001 86380 86390 1
510759 99510759 1001 86380 86390 1
511470 99511470 1001 86380 86390 1
511422 99511422 1001 86380 86390 1
511548 99511548 1001 86380 86390 1
511166 99511166 1001 86380 86390 1
511290 99511290 1001 86380 86390 1
511215 99511215 1001 86380 86390 1
511696 99511696 1001 86380 86390 1
511583 99511583 1001 86380 86390 1
511703 99511703 1001 86380 86390 1
512279 99512279 1001 86380 86390 1
512331 99512331 1001 86380 86390 1
512218 99512218 1001 86380 86390 1
512237 99512237 1001 86380 86390 1
511992 99511992 1001 86380 86390 1
512100 99512100 1001 86380 86390 1
512010 99512010 1001 86380 86390 1
511787 99511787 1001 86380 86390 1
512483 99512483 1001 86380 86390 1
512433 99512433 1001 86380 86390 1
513172 99513172 1001 86380 86390 1
513029 99513029 1001 86380 86390 1
513195 99513195 1001 86380 86390 1
513114 99513114 1001 86380 86390 1
512940 99512940 1001 86380 86390 1
512838 99512838 1001 86380 86390 1
512812 99512812 1001 86380 86390 1
512917 99512917 1001 86380 86390 1
512716 99512716 1001 86380 86390 1
512781 99512781 1001 86380 86390 1
512631 99512631 1001 86380 86390 1
513378 99513378 1001 86380 86390 1
513236 99513236 1001 86380 86390 1
513301 99513301 1001 86380 86390 1
513407 99513407 1001 86380 86390 1
513357 99513357 1001 86380 86390 1
513830 99513830 1001 86380 86390 1
513659 99513659 1001 86380 86390 1
513423 99513423 1001 86380 86390 1
513479 99513479 1001 86380 86390 1
513576 99513576 1001 86380 86390 1
514146 99514146 1001 86380 86390 1
514227 99514227 1001 86380 86390 1
514117 99514117 1001 86380 86390 1
514156 99514156 1001 86380 86390 1
514683 99514683 1001 86380 86390 1
514724 99514724 1001 86380 86390 1
514617 99514617 1001 86380 86390 1
514592 99514592 1001 86380 86390 1
514520 99514520 1001 86380 86390 1
514354 99514354 1001 86380 86390 1
514425 99514425 1001 86380 86390 1
514427 99514427 1001 86380 86390 1
515637 99515637 1001 86380 86390 1
515349 99515349 1001 86380 86390 1
515328 99515328 1001 86380 86390 1
515368 99515368 1001 86380 86390 1
515423 99515423 1001 86380 86390 1
515424 99515424 1001 86380 86390 1
515180 99515180 1001 86380 86390 1
515083 99515083 1001 86380 86390 1
515189 99515189 1001 86380 86390 1
515165 99515165 1001 86380 86390 1
516348 99516348 1001 86380 86390 1
516469 99516469 1001 86380 86390 1
516223 99516223 1001 86380 86390 1
516122 99516122 1001 86380 86390 1
516072 99516072 1001 86380 86390 1
515951 99515951 1001 86380 86390 1
516533 99516533 1001 86380 86390 1
516688 99516688 1001 86380 86390 1
516625 99516625 1001 86380 86390 1
517133 99517133 1001 86380 86390 1
517236 99517236 1001 86380 86390 1
517262 99517262 1001 86380 86390 1
517289 99517289 1001 86380 86390 1
517212 99517212 1001 86380 86390 1
517154 99517154 1001 86380 86390 1
517124 99517124 1001 86380 86390 1
517099 99517099 1001 86380 86390 1
517128 99517128 1001 86380 86390 1
516871 99516871 1001 86380 86390 1
516720 99516720 1001 86380 86390 1
516776 99516776 1001 86380 86390 1
517413 99517413 1001 86380 86390 1
517491 99517491 1001 86380 86390 1
517368 99517368 1001 86380 86390 1
517448 99517448 1001 86380 86390 1
518086 99518086 1001 86380 86390 1
518080 99518080 1001 86380 86390 1
517882 99517882 1001 86380 86390 1
517871 99517871 1001 86380 86390 1
517911 99517911 1001 86380 86390 1
517769 99517769 1001 86380 86390 1
517848 99517848 1001 86380 86390 1
517735 99517735 1001 86380 86390 1
517543 99517543 1001 86380 86390 1
517640 99517640 1001 86380 86390 1
517605 99517605 1001 86380 86390 1
518344 99518344 1001 86380 86390 1
518168 99518168 1001 86380 86390 1
518888 99518888 1001 86380 86390 1
518975 99518975 1001 86380 86390 1
518843 99518843 1001 86380 86390 1
518908 99518908 1001 86380 86390 1
518897 99518897 1001 86380 86390 1
518645 99518645 1001 86380 86390 1
518752 99518752 1001 86380 86390 1
518596 99518596 1001 86380 86390 1
518727 99518727 1001 86380 86390 1
518651 99518651 1001 86380 86390 1
518472 99518472 1001 86380 86390 1
518516 99518516 1001 86380 86390 1
518529 99518529 1001 86380 86390 1
518418 99518418 1001 86380 86390 1
519032 99519032 1001 86380 86390 1
519757 99519757 1001 86380 86390 1
519706 99519706 1001 86380 86390 1
519809 99519809 1001 86380 86390 1
519632 99519632 1001 86380 86390 1
519723 99519723 1001 86380 86390 1
519284 99519284 1001 86380 86390 1
519330 99519330 1001 86380 86390 1
519292 99519292 1001 86380 86390 1
519370 99519370 1001 86380 86390 1
519243 99519243 1001 86380 86390 1
519954 99519954 1001 86380 86390 1
520616 99520616 1001 86380 86390 1
520532 99520532 1001 86380 86390 1
520584 99520584 1001 86380 86390 1
520470 99520470 1001 86380 86390 1
520484 99520484 1001 86380 86390 1
520271 99520271 1001 86380 86390 1
520071 99520071 1001 86380 86390 1
520201 99520201 1001 86380 86390 1
520116 99520116 1001 86380 86390 1
520196 99520196 1001 86380 86390 1
520171 99520171 1001 86380 86390 1
520056 99520056 1001 86380 86390 1
520198 99520198 1001 86380 86390 1
520213 99520213 1001 86380 86390 1
520836 99520836 1001 86380 86390 1
520641 99520641 1001 86380 86390 1
520773 99520773 1001 86380 86390 1
520644 99520644 1001 86380 86390 1
520831 99520831 1001 86380 86390 1
521345 99521345 1001 86380 86390 1
521385 99521385 1001 86380 86390 1
521454 99521454 1001 86380 86390 1
521282 99521282 1001 86380 86390 1
521459 99521459 1001 86380 86390 1
521084 99521084 1001 86380 86390 1
521086 99521086 1001 86380 86390 1
521074 99521074 1001 86380 86390 1
520942 99520942 1001 86380 86390 1
520892 99520892 1001 86380 86390 1
520983 99520983 1001 86380 86390 1
521035 99521035 1001 86380 86390 1
521625 99521625 1001 86380 86390 1
521562 99521562 1001 86380 86390 1
521628 99521628 1001 86380 86390 1
522169 99522169 1001 86380 86390 1
522278 99522278 1001 86380 86390 1
521996 99521996 1001 86380 86390 1
522084 99522084 1001 86380 86390 1
521982 99521982 1001 86380 86390 1
521736 99521736 1001 86380 86390 1
521879 99521879 1001 86380 86390 1
521763 99521763 1001 86380 86390 1
521820 99521820 1001 86380 86390 1
521746 99521746 1001 86380 86390 1
521851 99521851 1001 86380 86390 1
522298 99522298 1001 86380 86390 1
522428 99522428 1001 86380 86390 1
522454 99522454 1001 86380 86390 1
523023 99523023 1001 86380 86390 1
522946 99522946 1001 86380 86390 1
523028 99523028 1001 86380 86390 1
522771 99522771 1001 86380 86390 1
522738 99522738 1001 86380 86390 1
522764 99522764 1001 86380 86390 1
522796 99522796 1001 86380 86390 1
522692 99522692 1001 86380 86390 1
523232 99523232 1001 86380 86390 1
523272 99523272 1001 86380 86390 1
523252 99523252 1001 86380 86390 1
523455 99523455 1001 86380 86390 1
524073 99524073 1001 86380 86390 1
523533 99523533 1001 86380 86390 1
524036 99524036 1001 86380 86390 1
523961 99523961 1001 86380 86390 1
524646 99524646 1001 86380 86390 1
524652 99524652 1001 86380 86390 1
524641 99524641 1001 86380 86390 1
524546 99524546 1001 86380 86390 1
524280 99524280 1001 86380 86390 1
524246 99524246 1001 86380 86390 1
524222 99524222 1001 86380 86390 1
524249 99524249 1001 86380 86390 1
524175 99524175 1001 86380 86390 1
524809 99524809 1001 86380 86390 1
524836 99524836 1001 86380 86390 1
524771 99524771 1001 86380 86390 1
524785 99524785 1001 86380 86390 1
524969 99524969 1001 86380 86390 1
524830 99524830 1001 86380 86390 1
525410 99525410 1001 86380 86390 1
525429 99525429 1001 86380 86390 1
525291 99525291 1001 86380 86390 1
525032 99525032 1001 86380 86390 1
525007 99525007 1001 86380 86390 1
525681 99525681 1001 86380 86390 1
525800 99525800 1001 86380 86390 1
526349 99526349 1001 86380 86390 1
526326 99526326 1001 86380 86390 1
526037 99526037 1001 86380 86390 1
526119 99526119 1001 86380 86390 1
525857 99525857 1001 86380 86390 1
527222 99527222 1001 86380 86390 1
527080 99527080 1001 86380 86390 1
526823 99526823 1001 86380 86390 1
526802 99526802 1001 86380 86390 1
526688 99526688 1001 86380 86390 1
526703 99526703 1001 86380 86390 1
527430 99527430 1001 86380 86390 1
527910 99527910 1001 86380 86390 1
527977 99527977 1001 86380 86390 1
528052 99528052 1001 86380 86390 1
527953 99527953 1001 86380 86390 1
527994 99527994 1001 86380 86390 1
527983 99527983 1001 86380 86390 1
527863 99527863 1001 86380 86390 1
527723 99527723 1001 86380 86390 1
527600 99527600 1001 86380 86390 1
527552 99527552 1001 86380 86390 1
528257 99528257 1001 86380 86390 1
528130 99528130 1001 86380 86390 1
528585 99528585 1001 86380 86390 1
528613 99528613 1001 86380 86390 1
528944 99528944 1001 86380 86390 1
528996 99528996 1001 86380 86390 1
529101 99529101 1001 86380 86390 1
529050 99529050 1001 86380 86390 1
529678 99529678 1001 86380 86390 1
529565 99529565 1001 86380 86390 1
529433 99529433 1001 86380 86390 1
529463 99529463 1001 86380 86390 1
529187 99529187 1001 86380 86390 1
529278 99529278 1001 86380 86390 1
529789 99529789 1001 86380 86390 1
529778 99529778 1001 86380 86390 1
529771 99529771 1001 86380 86390 1
529745 99529745 1001 86380 86390 1
529825 99529825 1001 86380 86390 1
529890 99529890 1001 86380 86390 1
530518 99530518 1001 86380 86390 1
530507 99530507 1001 86380 86390 1
530394 99530394 1001 86380 86390 1
530544 99530544 1001 86380 86390 1
530212 99530212 1001 86380 86390 1
530166 99530166 1001 86380 86390 1
529972 99529972 1001 86380 86390 1
530102 99530102 1001 86380 86390 1
529962 99529962 1001 86380 86390 1
529937 99529937 1001 86380 86390 1
530009 99530009 1001 86380 86390 1
530604 99530604 1001 86380 86390 1
530682 99530682 1001 86380 86390 1
530743 99530743 1001 86380 86390 1
530576 99530576 1001 86380 86390 1
531265 99531265 1001 86380 86390 1
531254 99531254 1001 86380 86390 1
531203 99531203 1001 86380 86390 1
531257 99531257 1001 86380 86390 1
531270 99531270 1001 86380 86390 1
531095 99531095 1001 86380 86390 1
530804 99530804 1001 86380 86390 1
530810 99530810 1001 86380 86390 1
530771 99530771 1001 86380 86390 1
531551 99531551 1001 86380 86390 1
531437 99531437 1001 86380 86390 1
531398 99531398 1001 86380 86390 1
531568 99531568 1001 86380 86390 1
531453 99531453 1001 86380 86390 1
532146 99532146 1001 86380 86390 1
532188 99532188 1001 86380 86390 1
532151 99532151 1001 86380 86390 1
532022 99532022 1001 86380 86390 1
532075 99532075 1001 86380 86390 1
531884 99531884 1001 86380 86390 1
531834 99531834 1001 86380 86390 1
531891 99531891 1001 86380 86390 1
531828 99531828 1001 86380 86390 1
531843 99531843 1001 86380 86390 1
531818 99531818 1001 86380 86390 1
531651 99531651 1001 86380 86390 1
531776 99531776 1001 86380 86390 1
531794 99531794 1001 86380 86390 1
532222 99532222 1001 86380 86390 1
532327 99532327 1001 86380 86390 1
532266 99532266 1001 86380 86390 1
532896 99532896 1001 86380 86390 1
532885 99532885 1001 86380 86390 1
532951 99532951 1001 86380 86390 1
532710 99532710 1001 86380 86390 1
532778 99532778 1001 86380 86390 1
532639 99532639 1001 86380 86390 1
532655 99532655 1001 86380 86390 1
532722 99532722 1001 86380 86390 1
532547 99532547 1001 86380 86390 1
532472 99532472 1001 86380 86390 1
532614 99532614 1001 86380 86390 1
532460 99532460 1001 86380 86390 1
532421 99532421 1001 86380 86390 1
533170 99533170 1001 86380 86390 1
533658 99533658 1001 86380 86390 1
533849 99533849 1001 86380 86390 1
533727 99533727 1001 86380 86390 1
533459 99533459 1001 86380 86390 1
533605 99533605 1001 86380 86390 1
533504 99533504 1001 86380 86390 1
533620 99533620 1001 86380 86390 1
533278 99533278 1001 86380 86390 1
533268 99533268 1001 86380 86390 1
533275 99533275 1001 86380 86390 1
533921 99533921 1001 86380 86390 1
534027 99534027 1001 86380 86390 1
533903 99533903 1001 86380 86390 1
534036 99534036 1001 86380 86390 1
534609 99534609 1001 86380 86390 1
534537 99534537 1001 86380 86390 1
534319 99534319 1001 86380 86390 1
534385 99534385 1001 86380 86390 1
534411 99534411 1001 86380 86390 1
534296 99534296 1001 86380 86390 1
534070 99534070 1001 86380 86390 1
534811 99534811 1001 86380 86390 1
534750 99534750 1001 86380 86390 1
535476 99535476 1001 86380 86390 1
535166 99535166 1001 86380 86390 1
535303 99535303 1001 86380 86390 1
535239 99535239 1001 86380 86390 1
535045 99535045 1001 86380 86390 1
535040 99535040 1001 86380 86390 1
534978 99534978 1001 86380 86390 1
535538 99535538 1001 86380 86390 1
535564 99535564 1001 86380 86390 1
535647 99535647 1001 86380 86390 1
536252 99536252 1001 86380 86390 1
536227 99536227 1001 86380 86390 1
536318 99536318 1001 86380 86390 1
536164 99536164 1001 86380 86390 1
536192 99536192 1001 86380 86390 1
536105 99536105 1001 86380 86390 1
536002 99536002 1001 86380 86390 1
536015 99536015 1001 86380 86390 1
536003 99536003 1001 86380 86390 1
536050 99536050 1001 86380 86390 1
535935 99535935 1001 86380 86390 1
535857 99535857 1001 86380 86390 1
536390 99536390 1001 86380 86390 1
536442 99536442 1001 86380 86390 1
536494 99536494 1001 86380 86390 1
536432 99536432 1001 86380 86390 1
536448 99536448 1001 86380 86390 1
537056 99537056 1001 86380 86390 1
537151 99537151 1001 86380 86390 1
537072 99537072 1001 86380 86390 1
536871 99536871 1001 86380 86390 1
536788 99536788 1001 86380 86390 1
536649 99536649 1001 86380 86390 1
537245 99537245 1001 86380 86390 1
537236 99537236 1001 86380 86390 1
537184 99537184 1001 86380 86390 1
537796 99537796 1001 86380 86390 1
537812 99537812 1001 86380 86390 1
537827 99537827 1001 86380 86390 1
537655 99537655 1001 86380 86390 1
537775 99537775 1001 86380 86390 1
537621 99537621 1001 86380 86390 1
537640 99537640 1001 86380 86390 1
537465 99537465 1001 86380 86390 1
537428 99537428 1001 86380 86390 1
537496 99537496 1001 86380 86390 1
538030 99538030 1001 86380 86390 1
538155 99538155 1001 86380 86390 1
538125 99538125 1001 86380 86390 1
538099 99538099 1001 86380 86390 1
538664 99538664 1001 86380 86390 1
538709 99538709 1001 86380 86390 1
538697 99538697 1001 86380 86390 1
538539 99538539 1001 86380 86390 1
538540 99538540 1001 86380 86390 1
538392 99538392 1001 86380 86390 1
538316 99538316 1001 86380 86390 1
538219 99538219 1001 86380 86390 1
538971 99538971 1001 86380 86390 1
538909 99538909 1001 86380 86390 1
538961 99538961 1001 86380 86390 1
538871 99538871 1001 86380 86390 1
538834 99538834 1001 86380 86390 1
538861 99538861 1001 86380 86390 1
538953 99538953 1001 86380 86390 1
539529 99539529 1001 86380 86390 1
539520 99539520 1001 86380 86390 1
539634 99539634 1001 86380 86390 1
539310 99539310 1001 86380 86390 1
539274 99539274 1001 86380 86390 1
539176 99539176 1001 86380 86390 1
539092 99539092 1001 86380 86390 1
539133 99539133 1001 86380 86390 1
539199 99539199 1001 86380 86390 1
539021 99539021 1001 86380 86390 1
539697 99539697 1001 86380 86390 1
539645 99539645 1001 86380 86390 1
539698 99539698 1001 86380 86390 1
540328 99540328 1001 86380 86390 1
540422 99540422 1001 86380 86390 1
540337 99540337 1001 86380 86390 1
540150 99540150 1001 86380 86390 1
540215 99540215 1001 86380 86390 1
540157 99540157 1001 86380 86390 1
540004 99540004 1001 86380 86390 1
540608 99540608 1001 86380 86390 1
540660 99540660 1001 86380 86390 1
540639 99540639 1001 86380 86390 1
541224 99541224 1001 86380 86390 1
541161 99541161 1001 86380 86390 1
541190 99541190 1001 86380 86390 1
541216 99541216 1001 86380 86390 1
541063 99541063 1001 86380 86390 1
540949 99540949 1001 86380 86390 1
541082 99541082 1001 86380 86390 1
540918 99540918 1001 86380 86390 1
540815 99540815 1001 86380 86390 1
540870 99540870 1001 86380 86390 1
540819 99540819 1001 86380 86390 1
540770 99540770 1001 86380 86390 1
540695 99540695 1001 86380 86390 1
541420 99541420 1001 86380 86390 1
541324 99541324 1001 86380 86390 1
541379 99541379 1001 86380 86390 1
541982 99541982 1001 86380 86390 1
542075 99542075 1001 86380 86390 1
542107 99542107 1001 86380 86390 1
541836 99541836 1001 86380 86390 1
541850 99541850 1001 86380 86390 1
541915 99541915 1001 86380 86390 1
541762 99541762 1001 86380 86390 1
541827 99541827 1001 86380 86390 1
541880 99541880 1001 86380 86390 1
542316 99542316 1001 86380 86390 1
542295 99542295 1001 86380 86390 1
542245 99542245 1001 86380 86390 1
542817 99542817 1001 86380 86390 1
542878 99542878 1001 86380 86390 1
542935 99542935 1001 86380 86390 1
542654 99542654 1001 86380 86390 1
542618 99542618 1001 86380 86390 1
542607 99542607 1001 86380 86390 1
542570 99542570 1001 86380 86390 1
542687 99542687 1001 86380 86390 1
542494 99542494 1001 86380 86390 1
542529 99542529 1001 86380 86390 1
542518 99542518 1001 86380 86390 1
542949 99542949 1001 86380 86390 1
543661 99543661 1001 86380 86390 1
543158 99543158 1001 86380 86390 1
543224 99543224 1001 86380 86390 1
543174 99543174 1001 86380 86390 1
543941 99543941 1001 86380 86390 1
543812 99543812 1001 86380 86390 1
544482 99544482 1001 86380 86390 1
544547 99544547 1001 86380 86390 1
544418 99544418 1001 86380 86390 1
544552 99544552 1001 86380 86390 1
544413 99544413 1001 86380 86390 1
543983 99543983 1001 86380 86390 1
544102 99544102 1001 86380 86390 1
544014 99544014 1001 86380 86390 1
544725 99544725 1001 86380 86390 1
544611 99544611 1001 86380 86390 1
544689 99544689 1001 86380 86390 1
544680 99544680 1001 86380 86390 1
544733 99544733 1001 86380 86390 1
528825 897 1001 59832 60132 1
400132 99400132 1001 86380 86390 1
400327 99400327 1001 86380 86390 1
400415 99400415 1001 86380 86390 1
400524 99400524 1001 86380 86390 1
400734 99400734 1001 86380 86390 1
400837 99400837 1001 86380 86390 1
401040 99401040 1001 86380 86390 1
401119 99401119 1001 86380 86390 1
401284 99401284 1001 86380 86390 1
401512 99401512 1001 86380 86390 1
402114 99402114 1001 86380 86390 1
402123 99402123 1001 86380 86390 1
402191 99402191 1001 86380 86390 1
402274 99402274 1001 86380 86390 1
402357 99402357 1001 86380 86390 1
402573 99402573 1001 86380 86390 1
402760 99402760 1001 86380 86390 1
402699 99402699 1001 86380 86390 1
402762 99402762 1001 86380 86390 1
402891 99402891 1001 86380 86390 1
402950 99402950 1001 86380 86390 1
402902 99402902 1001 86380 86390 1
403149 99403149 1001 86380 86390 1
403124 99403124 1001 86380 86390 1
403671 99403671 1001 86380 86390 1
403770 99403770 1001 86380 86390 1
403937 99403937 1001 86380 86390 1
403966 99403966 1001 86380 86390 1
404295 99404295 1001 86380 86390 1
404389 99404389 1001 86380 86390 1
404739 99404739 1001 86380 86390 1
404974 99404974 1001 86380 86390 1
405077 99405077 1001 86380 86390 1
405105 99405105 1001 86380 86390 1
405198 99405198 1001 86380 86390 1
405234 99405234 1001 86380 86390 1
405261 99405261 1001 86380 86390 1
405454 99405454 1001 86380 86390 1
405458 99405458 1001 86380 86390 1
405709 99405709 1001 86380 86390 1
405688 99405688 1001 86380 86390 1
406001 99406001 1001 86380 86390 1
406126 99406126 1001 86380 86390 1
406153 99406153 1001 86380 86390 1
406422 99406422 1001 86380 86390 1
406413 99406413 1001 86380 86390 1
406604 99406604 1001 86380 86390 1
406695 99406695 1001 86380 86390 1
406775 99406775 1001 86380 86390 1
406819 99406819 1001 86380 86390 1
407100 99407100 1001 86380 86390 1
407046 99407046 1001 86380 86390 1
407108 99407108 1001 86380 86390 1
407375 99407375 1001 86380 86390 1
407649 99407649 1001 86380 86390 1
407872 99407872 1001 86380 86390 1
407968 99407968 1001 86380 86390 1
408000 99408000 1001 86380 86390 1
408111 99408111 1001 86380 86390 1
408098 99408098 1001 86380 86390 1
408231 99408231 1001 86380 86390 1
408447 99408447 1001 86380 86390 1
408757 99408757 1001 86380 86390 1
408827 99408827 1001 86380 86390 1
408861 99408861 1001 86380 86390 1
408815 99408815 1001 86380 86390 1
408915 99408915 1001 86380 86390 1
408886 99408886 1001 86380 86390 1
409058 99409058 1001 86380 86390 1
409188 99409188 1001 86380 86390 1
409204 99409204 1001 86380 86390 1
409494 99409494 1001 86380 86390 1
409930 99409930 1001 86380 86390 1
410093 99410093 1001 86380 86390 1
410196 99410196 1001 86380 86390 1
410468 99410468 1001 86380 86390 1
410452 99410452 1001 86380 86390 1
410757 99410757 1001 86380 86390 1
410876 99410876 1001 86380 86390 1
411025 99411025 1001 86380 86390 1
411054 99411054 1001 86380 86390 1
411078 99411078 1001 86380 86390 1
411522 99411522 1001 86380 86390 1
411893 99411893 1001 86380 86390 1
412301 99412301 1001 86380 86390 1
413405 99413405 1001 86380 86390 1
413656 99413656 1001 86380 86390 1
413507 99413507 1001 86380 86390 1
412909 99412909 1001 86380 86390 1
413192 99413192 1001 86380 86390 1
412748 99412748 1001 86380 86390 1
412486 99412486 1001 86380 86390 1
413979 99413979 1001 86380 86390 1
415087 99415087 1001 86380 86390 1
414508 99414508 1001 86380 86390 1
414807 99414807 1001 86380 86390 1
414809 99414809 1001 86380 86390 1
414526 99414526 1001 86380 86390 1
414670 99414670 1001 86380 86390 1
414699 99414699 1001 86380 86390 1
414735 99414735 1001 86380 86390 1
414120 99414120 1001 86380 86390 1
414436 99414436 1001 86380 86390 1
414212 99414212 1001 86380 86390 1
414417 99414417 1001 86380 86390 1
414173 99414173 1001 86380 86390 1
415388 99415388 1001 86380 86390 1
415486 99415486 1001 86380 86390 1
415713 99415713 1001 86380 86390 1
415564 99415564 1001 86380 86390 1
415330 99415330 1001 86380 86390 1
415440 99415440 1001 86380 86390 1
416791 99416791 1001 86380 86390 1
416666 99416666 1001 86380 86390 1
416994 99416994 1001 86380 86390 1
416903 99416903 1001 86380 86390 1
416210 99416210 1001 86380 86390 1
415902 99415902 1001 86380 86390 1
416034 99416034 1001 86380 86390 1
415933 99415933 1001 86380 86390 1
415823 99415823 1001 86380 86390 1
416135 99416135 1001 86380 86390 1
417126 99417126 1001 86380 86390 1
417324 99417324 1001 86380 86390 1
417563 99417563 1001 86380 86390 1
417465 99417465 1001 86380 86390 1
418796 99418796 1001 86380 86390 1
418730 99418730 1001 86380 86390 1
418439 99418439 1001 86380 86390 1
418443 99418443 1001 86380 86390 1
418500 99418500 1001 86380 86390 1
418378 99418378 1001 86380 86390 1
418063 99418063 1001 86380 86390 1
418302 99418302 1001 86380 86390 1
417623 99417623 1001 86380 86390 1
417646 99417646 1001 86380 86390 1
417844 99417844 1001 86380 86390 1
418838 99418838 1001 86380 86390 1
418903 99418903 1001 86380 86390 1
420176 99420176 1001 86380 86390 1
420210 99420210 1001 86380 86390 1
419754 99419754 1001 86380 86390 1
419794 99419794 1001 86380 86390 1
419324 99419324 1001 86380 86390 1
419575 99419575 1001 86380 86390 1
419392 99419392 1001 86380 86390 1
419529 99419529 1001 86380 86390 1
420789 99420789 1001 86380 86390 1
420503 99420503 1001 86380 86390 1
422043 99422043 1001 86380 86390 1
422056 99422056 1001 86380 86390 1
421782 99421782 1001 86380 86390 1
421878 99421878 1001 86380 86390 1
421404 99421404 1001 86380 86390 1
421654 99421654 1001 86380 86390 1
421309 99421309 1001 86380 86390 1
420987 99420987 1001 86380 86390 1
421106 99421106 1001 86380 86390 1
420939 99420939 1001 86380 86390 1
420985 99420985 1001 86380 86390 1
422149 99422149 1001 86380 86390 1
422253 99422253 1001 86380 86390 1
422201 99422201 1001 86380 86390 1
422158 99422158 1001 86380 86390 1
422401 99422401 1001 86380 86390 1
423523 99423523 1001 86380 86390 1
423665 99423665 1001 86380 86390 1
423596 99423596 1001 86380 86390 1
423432 99423432 1001 86380 86390 1
422944 99422944 1001 86380 86390 1
423278 99423278 1001 86380 86390 1
422979 99422979 1001 86380 86390 1
422748 99422748 1001 86380 86390 1
422559 99422559 1001 86380 86390 1
423938 99423938 1001 86380 86390 1
424130 99424130 1001 86380 86390 1
423874 99423874 1001 86380 86390 1
424000 99424000 1001 86380 86390 1
425104 99425104 1001 86380 86390 1
425331 99425331 1001 86380 86390 1
425232 99425232 1001 86380 86390 1
425023 99425023 1001 86380 86390 1
425100 99425100 1001 86380 86390 1
424495 99424495 1001 86380 86390 1
424466 99424466 1001 86380 86390 1
424444 99424444 1001 86380 86390 1
424159 99424159 1001 86380 86390 1
425711 99425711 1001 86380 86390 1
425411 99425411 1001 86380 86390 1
425544 99425544 1001 86380 86390 1
427048 99427048 1001 86380 86390 1
426781 99426781 1001 86380 86390 1
426668 99426668 1001 86380 86390 1
426629 99426629 1001 86380 86390 1
426343 99426343 1001 86380 86390 1
425850 99425850 1001 86380 86390 1
427216 99427216 1001 86380 86390 1
428427 99428427 1001 86380 86390 1
428616 99428616 1001 86380 86390 1
428434 99428434 1001 86380 86390 1
428439 99428439 1001 86380 86390 1
428088 99428088 1001 86380 86390 1
428195 99428195 1001 86380 86390 1
427980 99427980 1001 86380 86390 1
427985 99427985 1001 86380 86390 1
427882 99427882 1001 86380 86390 1
427864 99427864 1001 86380 86390 1
427910 99427910 1001 86380 86390 1
427610 99427610 1001 86380 86390 1
429119 99429119 1001 86380 86390 1
428839 99428839 1001 86380 86390 1
429781 99429781 1001 86380 86390 1
429945 99429945 1001 86380 86390 1
429918 99429918 1001 86380 86390 1
429946 99429946 1001 86380 86390 1
429415 99429415 1001 86380 86390 1
429508 99429508 1001 86380 86390 1
429258 99429258 1001 86380 86390 1
429428 99429428 1001 86380 86390 1
429289 99429289 1001 86380 86390 1
430548 99430548 1001 86380 86390 1
430792 99430792 1001 86380 86390 1
430511 99430511 1001 86380 86390 1
430806 99430806 1001 86380 86390 1
430412 99430412 1001 86380 86390 1
430813 99430813 1001 86380 86390 1
430483 99430483 1001 86380 86390 1
431868 99431868 1001 86380 86390 1
431626 99431626 1001 86380 86390 1
431478 99431478 1001 86380 86390 1
431288 99431288 1001 86380 86390 1
431074 99431074 1001 86380 86390 1
431157 99431157 1001 86380 86390 1
431054 99431054 1001 86380 86390 1
432136 99432136 1001 86380 86390 1
432217 99432217 1001 86380 86390 1
433606 99433606 1001 86380 86390 1
433709 99433709 1001 86380 86390 1
433192 99433192 1001 86380 86390 1
433146 99433146 1001 86380 86390 1
432915 99432915 1001 86380 86390 1
432826 99432826 1001 86380 86390 1
432792 99432792 1001 86380 86390 1
432830 99432830 1001 86380 86390 1
432718 99432718 1001 86380 86390 1
433923 99433923 1001 86380 86390 1
433846 99433846 1001 86380 86390 1
433748 99433748 1001 86380 86390 1
435136 99435136 1001 86380 86390 1
435020 99435020 1001 86380 86390 1
435335 99435335 1001 86380 86390 1
434754 99434754 1001 86380 86390 1
434870 99434870 1001 86380 86390 1
434897 99434897 1001 86380 86390 1
434793 99434793 1001 86380 86390 1
434649 99434649 1001 86380 86390 1
434693 99434693 1001 86380 86390 1
434861 99434861 1001 86380 86390 1
434984 99434984 1001 86380 86390 1
434327 99434327 1001 86380 86390 1
434483 99434483 1001 86380 86390 1
434151 99434151 1001 86380 86390 1
435622 99435622 1001 86380 86390 1
435546 99435546 1001 86380 86390 1
435771 99435771 1001 86380 86390 1
435618 99435618 1001 86380 86390 1
435887 99435887 1001 86380 86390 1
437047 99437047 1001 86380 86390 1
437076 99437076 1001 86380 86390 1
436805 99436805 1001 86380 86390 1
437048 99437048 1001 86380 86390 1
437156 99437156 1001 86380 86390 1
436875 99436875 1001 86380 86390 1
437033 99437033 1001 86380 86390 1
436344 99436344 1001 86380 86390 1
436461 99436461 1001 86380 86390 1
436370 99436370 1001 86380 86390 1
436556 99436556 1001 86380 86390 1
436467 99436467 1001 86380 86390 1
436490 99436490 1001 86380 86390 1
436022 99436022 1001 86380 86390 1
300013 99300013 1001 86380 86390 1
437339 99437339 1001 86380 86390 1
300587 99300587 1001 86380 86390 1
300728 99300728 1001 86380 86390 1
300539 99300539 1001 86380 86390 1
300540 99300540 1001 86380 86390 1
300567 99300567 1001 86380 86390 1
300531 99300531 1001 86380 86390 1
300409 99300409 1001 86380 86390 1
300333 99300333 1001 86380 86390 1
300482 99300482 1001 86380 86390 1
300496 99300496 1001 86380 86390 1
300109 99300109 1001 86380 86390 1
300270 99300270 1001 86380 86390 1
300296 99300296 1001 86380 86390 1
300182 99300182 1001 86380 86390 1
300195 99300195 1001 86380 86390 1
300842 99300842 1001 86380 86390 1
300881 99300881 1001 86380 86390 1
300921 99300921 1001 86380 86390 1
300780 99300780 1001 86380 86390 1
300317 99300317 1001 86380 86390 1
300899 99300899 1001 86380 86390 1
300797 99300797 1001 86380 86390 1
301406 99301406 1001 86380 86390 1
301394 99301394 1001 86380 86390 1
301372 99301372 1001 86380 86390 1
301337 99301337 1001 86380 86390 1
301331 99301331 1001 86380 86390 1
301149 99301149 1001 86380 86390 1
301231 99301231 1001 86380 86390 1
301132 99301132 1001 86380 86390 1
301134 99301134 1001 86380 86390 1
300982 99300982 1001 86380 86390 1
301050 99301050 1001 86380 86390 1
301630 99301630 1001 86380 86390 1
301636 99301636 1001 86380 86390 1
302283 99302283 1001 86380 86390 1
302041 99302041 1001 86380 86390 1
302018 99302018 1001 86380 86390 1
301787 99301787 1001 86380 86390 1
301947 99301947 1001 86380 86390 1
302550 99302550 1001 86380 86390 1
302500 99302500 1001 86380 86390 1
302552 99302552 1001 86380 86390 1
302464 99302464 1001 86380 86390 1
303040 99303040 1001 86380 86390 1
303132 99303132 1001 86380 86390 1
303163 99303163 1001 86380 86390 1
302821 99302821 1001 86380 86390 1
302920 99302920 1001 86380 86390 1
302858 99302858 1001 86380 86390 1
302787 99302787 1001 86380 86390 1
302701 99302701 1001 86380 86390 1
303233 99303233 1001 86380 86390 1
303379 99303379 1001 86380 86390 1
303838 99303838 1001 86380 86390 1
303622 99303622 1001 86380 86390 1
303729 99303729 1001 86380 86390 1
303653 99303653 1001 86380 86390 1
303631 99303631 1001 86380 86390 1
303521 99303521 1001 86380 86390 1
303588 99303588 1001 86380 86390 1
303527 99303527 1001 86380 86390 1
304160 99304160 1001 86380 86390 1
304177 99304177 1001 86380 86390 1
304092 99304092 1001 86380 86390 1
304839 99304839 1001 86380 86390 1
304767 99304767 1001 86380 86390 1
304808 99304808 1001 86380 86390 1
304448 99304448 1001 86380 86390 1
304569 99304569 1001 86380 86390 1
304962 99304962 1001 86380 86390 1
304977 99304977 1001 86380 86390 1
305032 99305032 1001 86380 86390 1
305045 99305045 1001 86380 86390 1
304904 99304904 1001 86380 86390 1
304919 99304919 1001 86380 86390 1
305531 99305531 1001 86380 86390 1
305656 99305656 1001 86380 86390 1
305540 99305540 1001 86380 86390 1
305619 99305619 1001 86380 86390 1
305634 99305634 1001 86380 86390 1
305299 99305299 1001 86380 86390 1
305416 99305416 1001 86380 86390 1
305286 99305286 1001 86380 86390 1
305431 99305431 1001 86380 86390 1
305335 99305335 1001 86380 86390 1
305478 99305478 1001 86380 86390 1
305087 99305087 1001 86380 86390 1
500102 99500102 1001 86380 86390 1
500004 99500004 1001 86380 86390 1
500675 99500675 1001 86380 86390 1
500785 99500785 1001 86380 86390 1
500582 99500582 1001 86380 86390 1
500575 99500575 1001 86380 86390 1
500499 99500499 1001 86380 86390 1
500465 99500465 1001 86380 86390 1
500236 99500236 1001 86380 86390 1
500380 99500380 1001 86380 86390 1
500290 99500290 1001 86380 86390 1
500393 99500393 1001 86380 86390 1
500281 99500281 1001 86380 86390 1
500218 99500218 1001 86380 86390 1
500841 99500841 1001 86380 86390 1
500816 99500816 1001 86380 86390 1
500832 99500832 1001 86380 86390 1
501566 99501566 1001 86380 86390 1
501595 99501595 1001 86380 86390 1
501245 99501245 1001 86380 86390 1
501154 99501154 1001 86380 86390 1
501067 99501067 1001 86380 86390 1
501133 99501133 1001 86380 86390 1
501173 99501173 1001 86380 86390 1
501044 99501044 1001 86380 86390 1
501823 99501823 1001 86380 86390 1
501789 99501789 1001 86380 86390 1
501828 99501828 1001 86380 86390 1
501675 99501675 1001 86380 86390 1
502325 99502325 1001 86380 86390 1
502391 99502391 1001 86380 86390 1
502441 99502441 1001 86380 86390 1
502396 99502396 1001 86380 86390 1
502384 99502384 1001 86380 86390 1
502361 99502361 1001 86380 86390 1
502066 99502066 1001 86380 86390 1
502107 99502107 1001 86380 86390 1
502071 99502071 1001 86380 86390 1
502241 99502241 1001 86380 86390 1
502167 99502167 1001 86380 86390 1
501899 99501899 1001 86380 86390 1
501901 99501901 1001 86380 86390 1
501902 99501902 1001 86380 86390 1
502541 99502541 1001 86380 86390 1
502620 99502620 1001 86380 86390 1
502510 99502510 1001 86380 86390 1
503231 99503231 1001 86380 86390 1
503238 99503238 1001 86380 86390 1
503284 99503284 1001 86380 86390 1
503098 99503098 1001 86380 86390 1
503123 99503123 1001 86380 86390 1
502970 99502970 1001 86380 86390 1
502889 99502889 1001 86380 86390 1
502902 99502902 1001 86380 86390 1
503045 99503045 1001 86380 86390 1
503059 99503059 1001 86380 86390 1
502842 99502842 1001 86380 86390 1
502713 99502713 1001 86380 86390 1
502726 99502726 1001 86380 86390 1
502690 99502690 1001 86380 86390 1
502782 99502782 1001 86380 86390 1
502680 99502680 1001 86380 86390 1
503383 99503383 1001 86380 86390 1
503440 99503440 1001 86380 86390 1
504006 99504006 1001 86380 86390 1
503876 99503876 1001 86380 86390 1
503902 99503902 1001 86380 86390 1
503852 99503852 1001 86380 86390 1
503909 99503909 1001 86380 86390 1
503641 99503641 1001 86380 86390 1
503693 99503693 1001 86380 86390 1
503701 99503701 1001 86380 86390 1
504129 99504129 1001 86380 86390 1
504210 99504210 1001 86380 86390 1
504251 99504251 1001 86380 86390 1
504239 99504239 1001 86380 86390 1
504214 99504214 1001 86380 86390 1
504319 99504319 1001 86380 86390 1
504255 99504255 1001 86380 86390 1
504907 99504907 1001 86380 86390 1
504891 99504891 1001 86380 86390 1
504688 99504688 1001 86380 86390 1
504579 99504579 1001 86380 86390 1
504993 99504993 1001 86380 86390 1
505098 99505098 1001 86380 86390 1
504956 99504956 1001 86380 86390 1
504959 99504959 1001 86380 86390 1
505683 99505683 1001 86380 86390 1
505697 99505697 1001 86380 86390 1
505636 99505636 1001 86380 86390 1
505612 99505612 1001 86380 86390 1
505625 99505625 1001 86380 86390 1
505589 99505589 1001 86380 86390 1
505450 99505450 1001 86380 86390 1
505413 99505413 1001 86380 86390 1
505504 99505504 1001 86380 86390 1
505532 99505532 1001 86380 86390 1
505457 99505457 1001 86380 86390 1
505306 99505306 1001 86380 86390 1
505334 99505334 1001 86380 86390 1
505271 99505271 1001 86380 86390 1
505194 99505194 1001 86380 86390 1
505170 99505170 1001 86380 86390 1
505236 99505236 1001 86380 86390 1
505873 99505873 1001 86380 86390 1
505830 99505830 1001 86380 86390 1
505883 99505883 1001 86380 86390 1
506471 99506471 1001 86380 86390 1
506446 99506446 1001 86380 86390 1
506447 99506447 1001 86380 86390 1
506552 99506552 1001 86380 86390 1
506300 99506300 1001 86380 86390 1
506340 99506340 1001 86380 86390 1
506226 99506226 1001 86380 86390 1
506239 99506239 1001 86380 86390 1
506371 99506371 1001 86380 86390 1
506191 99506191 1001 86380 86390 1
506028 99506028 1001 86380 86390 1
506080 99506080 1001 86380 86390 1
506030 99506030 1001 86380 86390 1
506114 99506114 1001 86380 86390 1
506713 99506713 1001 86380 86390 1
506693 99506693 1001 86380 86390 1
506656 99506656 1001 86380 86390 1
507273 99507273 1001 86380 86390 1
507378 99507378 1001 86380 86390 1
507266 99507266 1001 86380 86390 1
507155 99507155 1001 86380 86390 1
507041 99507041 1001 86380 86390 1
507145 99507145 1001 86380 86390 1
507057 99507057 1001 86380 86390 1
506870 99506870 1001 86380 86390 1
506858 99506858 1001 86380 86390 1
506949 99506949 1001 86380 86390 1
507002 99507002 1001 86380 86390 1
506849 99506849 1001 86380 86390 1
506930 99506930 1001 86380 86390 1
508150 99508150 1001 86380 86390 1
508202 99508202 1001 86380 86390 1
508205 99508205 1001 86380 86390 1
508143 99508143 1001 86380 86390 1
508246 99508246 1001 86380 86390 1
507875 99507875 1001 86380 86390 1
507849 99507849 1001 86380 86390 1
507942 99507942 1001 86380 86390 1
507955 99507955 1001 86380 86390 1
507943 99507943 1001 86380 86390 1
507959 99507959 1001 86380 86390 1
507895 99507895 1001 86380 86390 1
507747 99507747 1001 86380 86390 1
507824 99507824 1001 86380 86390 1
507828 99507828 1001 86380 86390 1
507648 99507648 1001 86380 86390 1
508315 99508315 1001 86380 86390 1
508423 99508423 1001 86380 86390 1
508941 99508941 1001 86380 86390 1
509034 99509034 1001 86380 86390 1
508972 99508972 1001 86380 86390 1
508715 99508715 1001 86380 86390 1
508730 99508730 1001 86380 86390 1
508770 99508770 1001 86380 86390 1
508706 99508706 1001 86380 86390 1
508790 99508790 1001 86380 86390 1
508778 99508778 1001 86380 86390 1
508589 99508589 1001 86380 86390 1
508551 99508551 1001 86380 86390 1
508577 99508577 1001 86380 86390 1
508514 99508514 1001 86380 86390 1
509183 99509183 1001 86380 86390 1
509261 99509261 1001 86380 86390 1
509762 99509762 1001 86380 86390 1
509892 99509892 1001 86380 86390 1
509657 99509657 1001 86380 86390 1
509598 99509598 1001 86380 86390 1
509509 99509509 1001 86380 86390 1
509578 99509578 1001 86380 86390 1
509364 99509364 1001 86380 86390 1
509395 99509395 1001 86380 86390 1
509421 99509421 1001 86380 86390 1
509938 99509938 1001 86380 86390 1
510081 99510081 1001 86380 86390 1
509972 99509972 1001 86380 86390 1
509922 99509922 1001 86380 86390 1
510624 99510624 1001 86380 86390 1
510613 99510613 1001 86380 86390 1
510706 99510706 1001 86380 86390 1
510554 99510554 1001 86380 86390 1
510580 99510580 1001 86380 86390 1
510486 99510486 1001 86380 86390 1
510415 99510415 1001 86380 86390 1
510176 99510176 1001 86380 86390 1
510910 99510910 1001 86380 86390 1
510912 99510912 1001 86380 86390 1
511450 99511450 1001 86380 86390 1
511429 99511429 1001 86380 86390 1
511371 99511371 1001 86380 86390 1
511316 99511316 1001 86380 86390 1
511267 99511267 1001 86380 86390 1
511092 99511092 1001 86380 86390 1
511069 99511069 1001 86380 86390 1
510954 99510954 1001 86380 86390 1
510995 99510995 1001 86380 86390 1
511620 99511620 1001 86380 86390 1
511621 99511621 1001 86380 86390 1
511559 99511559 1001 86380 86390 1
511679 99511679 1001 86380 86390 1
512213 99512213 1001 86380 86390 1
512291 99512291 1001 86380 86390 1
512292 99512292 1001 86380 86390 1
512189 99512189 1001 86380 86390 1
512178 99512178 1001 86380 86390 1
512255 99512255 1001 86380 86390 1
512154 99512154 1001 86380 86390 1
512121 99512121 1001 86380 86390 1
511862 99511862 1001 86380 86390 1
511875 99511875 1001 86380 86390 1
511841 99511841 1001 86380 86390 1
513108 99513108 1001 86380 86390 1
512859 99512859 1001 86380 86390 1
512963 99512963 1001 86380 86390 1
512862 99512862 1001 86380 86390 1
512994 99512994 1001 86380 86390 1
512957 99512957 1001 86380 86390 1
512894 99512894 1001 86380 86390 1
512920 99512920 1001 86380 86390 1
512688 99512688 1001 86380 86390 1
512701 99512701 1001 86380 86390 1
512608 99512608 1001 86380 86390 1
513375 99513375 1001 86380 86390 1
513403 99513403 1001 86380 86390 1
513326 99513326 1001 86380 86390 1
513846 99513846 1001 86380 86390 1
513646 99513646 1001 86380 86390 1
513766 99513766 1001 86380 86390 1
513666 99513666 1001 86380 86390 1
513783 99513783 1001 86380 86390 1
513809 99513809 1001 86380 86390 1
513499 99513499 1001 86380 86390 1
514102 99514102 1001 86380 86390 1
514232 99514232 1001 86380 86390 1
514756 99514756 1001 86380 86390 1
514809 99514809 1001 86380 86390 1
514828 99514828 1001 86380 86390 1
514774 99514774 1001 86380 86390 1
514684 99514684 1001 86380 86390 1
514552 99514552 1001 86380 86390 1
514578 99514578 1001 86380 86390 1
514449 99514449 1001 86380 86390 1
514314 99514314 1001 86380 86390 1
514315 99514315 1001 86380 86390 1
514409 99514409 1001 86380 86390 1
514326 99514326 1001 86380 86390 1
514906 99514906 1001 86380 86390 1
515002 99515002 1001 86380 86390 1
514977 99514977 1001 86380 86390 1
515521 99515521 1001 86380 86390 1
515587 99515587 1001 86380 86390 1
515663 99515663 1001 86380 86390 1
515578 99515578 1001 86380 86390 1
515617 99515617 1001 86380 86390 1
515397 99515397 1001 86380 86390 1
515205 99515205 1001 86380 86390 1
515167 99515167 1001 86380 86390 1
515129 99515129 1001 86380 86390 1
515080 99515080 1001 86380 86390 1
515138 99515138 1001 86380 86390 1
515721 99515721 1001 86380 86390 1
515710 99515710 1001 86380 86390 1
515794 99515794 1001 86380 86390 1
516356 99516356 1001 86380 86390 1
516430 99516430 1001 86380 86390 1
516151 99516151 1001 86380 86390 1
516167 99516167 1001 86380 86390 1
516274 99516274 1001 86380 86390 1
516224 99516224 1001 86380 86390 1
516289 99516289 1001 86380 86390 1
516036 99516036 1001 86380 86390 1
516075 99516075 1001 86380 86390 1
516554 99516554 1001 86380 86390 1
517194 99517194 1001 86380 86390 1
517173 99517173 1001 86380 86390 1
516991 99516991 1001 86380 86390 1
516931 99516931 1001 86380 86390 1
517488 99517488 1001 86380 86390 1
518099 99518099 1001 86380 86390 1
518014 99518014 1001 86380 86390 1
518028 99518028 1001 86380 86390 1
518082 99518082 1001 86380 86390 1
517788 99517788 1001 86380 86390 1
517881 99517881 1001 86380 86390 1
517831 99517831 1001 86380 86390 1
517949 99517949 1001 86380 86390 1
517872 99517872 1001 86380 86390 1
517900 99517900 1001 86380 86390 1
517759 99517759 1001 86380 86390 1
517890 99517890 1001 86380 86390 1
517715 99517715 1001 86380 86390 1
518302 99518302 1001 86380 86390 1
518282 99518282 1001 86380 86390 1
518283 99518283 1001 86380 86390 1
518287 99518287 1001 86380 86390 1
518300 99518300 1001 86380 86390 1
518171 99518171 1001 86380 86390 1
518821 99518821 1001 86380 86390 1
518832 99518832 1001 86380 86390 1
518733 99518733 1001 86380 86390 1
518607 99518607 1001 86380 86390 1
518674 99518674 1001 86380 86390 1
518739 99518739 1001 86380 86390 1
518675 99518675 1001 86380 86390 1
518703 99518703 1001 86380 86390 1
518555 99518555 1001 86380 86390 1
518558 99518558 1001 86380 86390 1
519012 99519012 1001 86380 86390 1
519007 99519007 1001 86380 86390 1
519138 99519138 1001 86380 86390 1
519717 99519717 1001 86380 86390 1
519798 99519798 1001 86380 86390 1
519695 99519695 1001 86380 86390 1
519810 99519810 1001 86380 86390 1
519546 99519546 1001 86380 86390 1
519446 99519446 1001 86380 86390 1
519448 99519448 1001 86380 86390 1
519542 99519542 1001 86380 86390 1
519543 99519543 1001 86380 86390 1
519237 99519237 1001 86380 86390 1
519380 99519380 1001 86380 86390 1
519308 99519308 1001 86380 86390 1
519863 99519863 1001 86380 86390 1
520509 99520509 1001 86380 86390 1
520632 99520632 1001 86380 86390 1
520383 99520383 1001 86380 86390 1
520410 99520410 1001 86380 86390 1
520282 99520282 1001 86380 86390 1
520295 99520295 1001 86380 86390 1
520259 99520259 1001 86380 86390 1
520317 99520317 1001 86380 86390 1
520819 99520819 1001 86380 86390 1
520653 99520653 1001 86380 86390 1
520765 99520765 1001 86380 86390 1
520804 99520804 1001 86380 86390 1
520792 99520792 1001 86380 86390 1
521340 99521340 1001 86380 86390 1
521354 99521354 1001 86380 86390 1
521449 99521449 1001 86380 86390 1
521115 99521115 1001 86380 86390 1
520897 99520897 1001 86380 86390 1
520851 99520851 1001 86380 86390 1
520881 99520881 1001 86380 86390 1
521050 99521050 1001 86380 86390 1
521483 99521483 1001 86380 86390 1
521550 99521550 1001 86380 86390 1
522102 99522102 1001 86380 86390 1
522179 99522179 1001 86380 86390 1
522167 99522167 1001 86380 86390 1
521946 99521946 1001 86380 86390 1
522047 99522047 1001 86380 86390 1
521699 99521699 1001 86380 86390 1
521786 99521786 1001 86380 86390 1
521682 99521682 1001 86380 86390 1
521722 99521722 1001 86380 86390 1
522408 99522408 1001 86380 86390 1
522422 99522422 1001 86380 86390 1
522477 99522477 1001 86380 86390 1
522466 99522466 1001 86380 86390 1
522978 99522978 1001 86380 86390 1
523037 99523037 1001 86380 86390 1
522903 99522903 1001 86380 86390 1
522829 99522829 1001 86380 86390 1
522791 99522791 1001 86380 86390 1
522695 99522695 1001 86380 86390 1
522580 99522580 1001 86380 86390 1
522505 99522505 1001 86380 86390 1
522664 99522664 1001 86380 86390 1
522508 99522508 1001 86380 86390 1
522509 99522509 1001 86380 86390 1
523234 99523234 1001 86380 86390 1
523157 99523157 1001 86380 86390 1
522915 99522915 1001 86380 86390 1
523816 99523816 1001 86380 86390 1
523834 99523834 1001 86380 86390 1
523919 99523919 1001 86380 86390 1
523732 99523732 1001 86380 86390 1
523376 99523376 1001 86380 86390 1
523426 99523426 1001 86380 86390 1
524008 99524008 1001 86380 86390 1
524148 99524148 1001 86380 86390 1
523954 99523954 1001 86380 86390 1
524707 99524707 1001 86380 86390 1
524682 99524682 1001 86380 86390 1
524738 99524738 1001 86380 86390 1
524714 99524714 1001 86380 86390 1
524521 99524521 1001 86380 86390 1
524496 99524496 1001 86380 86390 1
524164 99524164 1001 86380 86390 1
524193 99524193 1001 86380 86390 1
524210 99524210 1001 86380 86390 1
524341 99524341 1001 86380 86390 1
524939 99524939 1001 86380 86390 1
524927 99524927 1001 86380 86390 1
524890 99524890 1001 86380 86390 1
524943 99524943 1001 86380 86390 1
524958 99524958 1001 86380 86390 1
525380 99525380 1001 86380 86390 1
525316 99525316 1001 86380 86390 1
525189 99525189 1001 86380 86390 1
525204 99525204 1001 86380 86390 1
525375 99525375 1001 86380 86390 1
525092 99525092 1001 86380 86390 1
525647 99525647 1001 86380 86390 1
525699 99525699 1001 86380 86390 1
525692 99525692 1001 86380 86390 1
526302 99526302 1001 86380 86390 1
526341 99526341 1001 86380 86390 1
526251 99526251 1001 86380 86390 1
526063 99526063 1001 86380 86390 1
526064 99526064 1001 86380 86390 1
526210 99526210 1001 86380 86390 1
526149 99526149 1001 86380 86390 1
526189 99526189 1001 86380 86390 1
525868 99525868 1001 86380 86390 1
526010 99526010 1001 86380 86390 1
525950 99525950 1001 86380 86390 1
525912 99525912 1001 86380 86390 1
525903 99525903 1001 86380 86390 1
526589 99526589 1001 86380 86390 1
526528 99526528 1001 86380 86390 1
526530 99526530 1001 86380 86390 1
526454 99526454 1001 86380 86390 1
526480 99526480 1001 86380 86390 1
527061 99527061 1001 86380 86390 1
527238 99527238 1001 86380 86390 1
527157 99527157 1001 86380 86390 1
527033 99527033 1001 86380 86390 1
526976 99526976 1001 86380 86390 1
526784 99526784 1001 86380 86390 1
526649 99526649 1001 86380 86390 1
527299 99527299 1001 86380 86390 1
527279 99527279 1001 86380 86390 1
527309 99527309 1001 86380 86390 1
528038 99528038 1001 86380 86390 1
527967 99527967 1001 86380 86390 1
528008 99528008 1001 86380 86390 1
527970 99527970 1001 86380 86390 1
527864 99527864 1001 86380 86390 1
527572 99527572 1001 86380 86390 1
527614 99527614 1001 86380 86390 1
527596 99527596 1001 86380 86390 1
528270 99528270 1001 86380 86390 1
528183 99528183 1001 86380 86390 1
528709 99528709 1001 86380 86390 1
528868 99528868 1001 86380 86390 1
528790 99528790 1001 86380 86390 1
528877 99528877 1001 86380 86390 1
528835 99528835 1001 86380 86390 1
528850 99528850 1001 86380 86390 1
528632 99528632 1001 86380 86390 1
528685 99528685 1001 86380 86390 1
528493 99528493 1001 86380 86390 1
528663 99528663 1001 86380 86390 1
528446 99528446 1001 86380 86390 1
528964 99528964 1001 86380 86390 1
529053 99529053 1001 86380 86390 1
529609 99529609 1001 86380 86390 1
529635 99529635 1001 86380 86390 1
529523 99529523 1001 86380 86390 1
529356 99529356 1001 86380 86390 1
529357 99529357 1001 86380 86390 1
529435 99529435 1001 86380 86390 1
529371 99529371 1001 86380 86390 1
529450 99529450 1001 86380 86390 1
529478 99529478 1001 86380 86390 1
529376 99529376 1001 86380 86390 1
529289 99529289 1001 86380 86390 1
529264 99529264 1001 86380 86390 1
529207 99529207 1001 86380 86390 1
529300 99529300 1001 86380 86390 1
529893 99529893 1001 86380 86390 1
529911 99529911 1001 86380 86390 1
529864 99529864 1001 86380 86390 1
530456 99530456 1001 86380 86390 1
530379 99530379 1001 86380 86390 1
530392 99530392 1001 86380 86390 1
530488 99530488 1001 86380 86390 1
530258 99530258 1001 86380 86390 1
530157 99530157 1001 86380 86390 1
530291 99530291 1001 86380 86390 1
530293 99530293 1001 86380 86390 1
530294 99530294 1001 86380 86390 1
530269 99530269 1001 86380 86390 1
530152 99530152 1001 86380 86390 1
530244 99530244 1001 86380 86390 1
529990 99529990 1001 86380 86390 1
530030 99530030 1001 86380 86390 1
530698 99530698 1001 86380 86390 1
530730 99530730 1001 86380 86390 1
531200 99531200 1001 86380 86390 1
531315 99531315 1001 86380 86390 1
531111 99531111 1001 86380 86390 1
531092 99531092 1001 86380 86390 1
530975 99530975 1001 86380 86390 1
531003 99531003 1001 86380 86390 1
530776 99530776 1001 86380 86390 1
530939 99530939 1001 86380 86390 1
531430 99531430 1001 86380 86390 1
531457 99531457 1001 86380 86390 1
531487 99531487 1001 86380 86390 1
531479 99531479 1001 86380 86390 1
532190 99532190 1001 86380 86390 1
531949 99531949 1001 86380 86390 1
531991 99531991 1001 86380 86390 1
531839 99531839 1001 86380 86390 1
531943 99531943 1001 86380 86390 1
531909 99531909 1001 86380 86390 1
531779 99531779 1001 86380 86390 1
531678 99531678 1001 86380 86390 1
532315 99532315 1001 86380 86390 1
532920 99532920 1001 86380 86390 1
532895 99532895 1001 86380 86390 1
532961 99532961 1001 86380 86390 1
532847 99532847 1001 86380 86390 1
532912 99532912 1001 86380 86390 1
532837 99532837 1001 86380 86390 1
533027 99533027 1001 86380 86390 1
532827 99532827 1001 86380 86390 1
532792 99532792 1001 86380 86390 1
532796 99532796 1001 86380 86390 1
532554 99532554 1001 86380 86390 1
532617 99532617 1001 86380 86390 1
532579 99532579 1001 86380 86390 1
533215 99533215 1001 86380 86390 1
533075 99533075 1001 86380 86390 1
533181 99533181 1001 86380 86390 1
533744 99533744 1001 86380 86390 1
533837 99533837 1001 86380 86390 1
533847 99533847 1001 86380 86390 1
533486 99533486 1001 86380 86390 1
533615 99533615 1001 86380 86390 1
533578 99533578 1001 86380 86390 1
533519 99533519 1001 86380 86390 1
533534 99533534 1001 86380 86390 1
533650 99533650 1001 86380 86390 1
533373 99533373 1001 86380 86390 1
534582 99534582 1001 86380 86390 1
534549 99534549 1001 86380 86390 1
534617 99534617 1001 86380 86390 1
534301 99534301 1001 86380 86390 1
534474 99534474 1001 86380 86390 1
534438 99534438 1001 86380 86390 1
534245 99534245 1001 86380 86390 1
534166 99534166 1001 86380 86390 1
535423 99535423 1001 86380 86390 1
535391 99535391 1001 86380 86390 1
535367 99535367 1001 86380 86390 1
534927 99534927 1001 86380 86390 1
535702 99535702 1001 86380 86390 1
535574 99535574 1001 86380 86390 1
535691 99535691 1001 86380 86390 1
535692 99535692 1001 86380 86390 1
535590 99535590 1001 86380 86390 1
535579 99535579 1001 86380 86390 1
535622 99535622 1001 86380 86390 1
535623 99535623 1001 86380 86390 1
536149 99536149 1001 86380 86390 1
536241 99536241 1001 86380 86390 1
536009 99536009 1001 86380 86390 1
536112 99536112 1001 86380 86390 1
535848 99535848 1001 86380 86390 1
535797 99535797 1001 86380 86390 1
535836 99535836 1001 86380 86390 1
535888 99535888 1001 86380 86390 1
535851 99535851 1001 86380 86390 1
535774 99535774 1001 86380 86390 1
535800 99535800 1001 86380 86390 1
535881 99535881 1001 86380 86390 1
535779 99535779 1001 86380 86390 1
536516 99536516 1001 86380 86390 1
536401 99536401 1001 86380 86390 1
537051 99537051 1001 86380 86390 1
537003 99537003 1001 86380 86390 1
536790 99536790 1001 86380 86390 1
536908 99536908 1001 86380 86390 1
536884 99536884 1001 86380 86390 1
536822 99536822 1001 86380 86390 1
536723 99536723 1001 86380 86390 1
536654 99536654 1001 86380 86390 1
536681 99536681 1001 86380 86390 1
536618 99536618 1001 86380 86390 1
536696 99536696 1001 86380 86390 1
537317 99537317 1001 86380 86390 1
537325 99537325 1001 86380 86390 1
537327 99537327 1001 86380 86390 1
537926 99537926 1001 86380 86390 1
537881 99537881 1001 86380 86390 1
537734 99537734 1001 86380 86390 1
537671 99537671 1001 86380 86390 1
537710 99537710 1001 86380 86390 1
537674 99537674 1001 86380 86390 1
537437 99537437 1001 86380 86390 1
537516 99537516 1001 86380 86390 1
537570 99537570 1001 86380 86390 1
538109 99538109 1001 86380 86390 1
538729 99538729 1001 86380 86390 1
538610 99538610 1001 86380 86390 1
538459 99538459 1001 86380 86390 1
538526 99538526 1001 86380 86390 1
538490 99538490 1001 86380 86390 1
538542 99538542 1001 86380 86390 1
538339 99538339 1001 86380 86390 1
538304 99538304 1001 86380 86390 1
538333 99538333 1001 86380 86390 1
538360 99538360 1001 86380 86390 1
538322 99538322 1001 86380 86390 1
538994 99538994 1001 86380 86390 1
538880 99538880 1001 86380 86390 1
538966 99538966 1001 86380 86390 1
539552 99539552 1001 86380 86390 1
539515 99539515 1001 86380 86390 1
539452 99539452 1001 86380 86390 1
539441 99539441 1001 86380 86390 1
539508 99539508 1001 86380 86390 1
539254 99539254 1001 86380 86390 1
539410 99539410 1001 86380 86390 1
539377 99539377 1001 86380 86390 1
539357 99539357 1001 86380 86390 1
539143 99539143 1001 86380 86390 1
539169 99539169 1001 86380 86390 1
539040 99539040 1001 86380 86390 1
539184 99539184 1001 86380 86390 1
539844 99539844 1001 86380 86390 1
539741 99539741 1001 86380 86390 1
540366 99540366 1001 86380 86390 1
540292 99540292 1001 86380 86390 1
540454 99540454 1001 86380 86390 1
540286 99540286 1001 86380 86390 1
540134 99540134 1001 86380 86390 1
540211 99540211 1001 86380 86390 1
540227 99540227 1001 86380 86390 1
540153 99540153 1001 86380 86390 1
539937 99539937 1001 86380 86390 1
539873 99539873 1001 86380 86390 1
539954 99539954 1001 86380 86390 1
539986 99539986 1001 86380 86390 1
539988 99539988 1001 86380 86390 1
540544 99540544 1001 86380 86390 1
540636 99540636 1001 86380 86390 1
540664 99540664 1001 86380 86390 1
540577 99540577 1001 86380 86390 1
541114 99541114 1001 86380 86390 1
541195 99541195 1001 86380 86390 1
541196 99541196 1001 86380 86390 1
541235 99541235 1001 86380 86390 1
541227 99541227 1001 86380 86390 1
540928 99540928 1001 86380 86390 1
540983 99540983 1001 86380 86390 1
540714 99540714 1001 86380 86390 1
540740 99540740 1001 86380 86390 1
541436 99541436 1001 86380 86390 1
541414 99541414 1001 86380 86390 1
541455 99541455 1001 86380 86390 1
541999 99541999 1001 86380 86390 1
541936 99541936 1001 86380 86390 1
541761 99541761 1001 86380 86390 1
541890 99541890 1001 86380 86390 1
541867 99541867 1001 86380 86390 1
541766 99541766 1001 86380 86390 1
541681 99541681 1001 86380 86390 1
541567 99541567 1001 86380 86390 1
541650 99541650 1001 86380 86390 1
541689 99541689 1001 86380 86390 1
541651 99541651 1001 86380 86390 1
542261 99542261 1001 86380 86390 1
542303 99542303 1001 86380 86390 1
542918 99542918 1001 86380 86390 1
542848 99542848 1001 86380 86390 1
542773 99542773 1001 86380 86390 1
542829 99542829 1001 86380 86390 1
542629 99542629 1001 86380 86390 1
542669 99542669 1001 86380 86390 1
542567 99542567 1001 86380 86390 1
542403 99542403 1001 86380 86390 1
542495 99542495 1001 86380 86390 1
542460 99542460 1001 86380 86390 1
542397 99542397 1001 86380 86390 1
543125 99543125 1001 86380 86390 1
543030 99543030 1001 86380 86390 1
543084 99543084 1001 86380 86390 1
543658 99543658 1001 86380 86390 1
543742 99543742 1001 86380 86390 1
543655 99543655 1001 86380 86390 1
543371 99543371 1001 86380 86390 1
543280 99543280 1001 86380 86390 1
543899 99543899 1001 86380 86390 1
543852 99543852 1001 86380 86390 1
543878 99543878 1001 86380 86390 1
543936 99543936 1001 86380 86390 1
544528 99544528 1001 86380 86390 1
544555 99544555 1001 86380 86390 1
544383 99544383 1001 86380 86390 1
544247 99544247 1001 86380 86390 1
544390 99544390 1001 86380 86390 1
544248 99544248 1001 86380 86390 1
544093 99544093 1001 86380 86390 1
544068 99544068 1001 86380 86390 1
544045 99544045 1001 86380 86390 1
544137 99544137 1001 86380 86390 1
544035 99544035 1001 86380 86390 1
544157 99544157 1001 86380 86390 1
544728 99544728 1001 86380 86390 1
544668 99544668 1001 86380 86390 1
544707 99544707 1001 86380 86390 1
500846 889 1001 43199 43498 1
400140 99400140 1001 86380 86390 1
400347 99400347 1001 86380 86390 1
400658 99400658 1001 86380 86390 1
400645 99400645 1001 86380 86390 1
400775 99400775 1001 86380 86390 1
401026 99401026 1001 86380 86390 1
401022 99401022 1001 86380 86390 1
401076 99401076 1001 86380 86390 1
401289 99401289 1001 86380 86390 1
401365 99401365 1001 86380 86390 1
401513 99401513 1001 86380 86390 1
401721 99401721 1001 86380 86390 1
401821 99401821 1001 86380 86390 1
401715 99401715 1001 86380 86390 1
402088 99402088 1001 86380 86390 1
402139 99402139 1001 86380 86390 1
402125 99402125 1001 86380 86390 1
402208 99402208 1001 86380 86390 1
402373 99402373 1001 86380 86390 1
402772 99402772 1001 86380 86390 1
402718 99402718 1001 86380 86390 1
402848 99402848 1001 86380 86390 1
403096 99403096 1001 86380 86390 1
403178 99403178 1001 86380 86390 1
403305 99403305 1001 86380 86390 1
403242 99403242 1001 86380 86390 1
403493 99403493 1001 86380 86390 1
403588 99403588 1001 86380 86390 1
403690 99403690 1001 86380 86390 1
403927 99403927 1001 86380 86390 1
404027 99404027 1001 86380 86390 1
404056 99404056 1001 86380 86390 1
404457 99404457 1001 86380 86390 1
404490 99404490 1001 86380 86390 1
404578 99404578 1001 86380 86390 1
404508 99404508 1001 86380 86390 1
404717 99404717 1001 86380 86390 1
404875 99404875 1001 86380 86390 1
405000 99405000 1001 86380 86390 1
404965 99404965 1001 86380 86390 1
404969 99404969 1001 86380 86390 1
405106 99405106 1001 86380 86390 1
405187 99405187 1001 86380 86390 1
405129 99405129 1001 86380 86390 1
405232 99405232 1001 86380 86390 1
405241 99405241 1001 86380 86390 1
405294 99405294 1001 86380 86390 1
405325 99405325 1001 86380 86390 1
405494 99405494 1001 86380 86390 1
405599 99405599 1001 86380 86390 1
405918 99405918 1001 86380 86390 1
406031 99406031 1001 86380 86390 1
406012 99406012 1001 86380 86390 1
406166 99406166 1001 86380 86390 1
406155 99406155 1001 86380 86390 1
406354 99406354 1001 86380 86390 1
406287 99406287 1001 86380 86390 1
406410 99406410 1001 86380 86390 1
406398 99406398 1001 86380 86390 1
406728 99406728 1001 86380 86390 1
406836 99406836 1001 86380 86390 1
406782 99406782 1001 86380 86390 1
406977 99406977 1001 86380 86390 1
407069 99407069 1001 86380 86390 1
407136 99407136 1001 86380 86390 1
407157 99407157 1001 86380 86390 1
407484 99407484 1001 86380 86390 1
407733 99407733 1001 86380 86390 1
407986 99407986 1001 86380 86390 1
408032 99408032 1001 86380 86390 1
408738 99408738 1001 86380 86390 1
409123 99409123 1001 86380 86390 1
409209 99409209 1001 86380 86390 1
409326 99409326 1001 86380 86390 1
409489 99409489 1001 86380 86390 1
409472 99409472 1001 86380 86390 1
409438 99409438 1001 86380 86390 1
409709 99409709 1001 86380 86390 1
409788 99409788 1001 86380 86390 1
409967 99409967 1001 86380 86390 1
410174 99410174 1001 86380 86390 1
410115 99410115 1001 86380 86390 1
410384 99410384 1001 86380 86390 1
410423 99410423 1001 86380 86390 1
410553 99410553 1001 86380 86390 1
410587 99410587 1001 86380 86390 1
410709 99410709 1001 86380 86390 1
410655 99410655 1001 86380 86390 1
410866 99410866 1001 86380 86390 1
411016 99411016 1001 86380 86390 1
410948 99410948 1001 86380 86390 1
411217 99411217 1001 86380 86390 1
411427 99411427 1001 86380 86390 1
411697 99411697 1001 86380 86390 1
411720 99411720 1001 86380 86390 1
411661 99411661 1001 86380 86390 1
411887 99411887 1001 86380 86390 1
411917 99411917 1001 86380 86390 1
411872 99411872 1001 86380 86390 1
412152 99412152 1001 86380 86390 1
412178 99412178 1001 86380 86390 1
412248 99412248 1001 86380 86390 1
412441 99412441 1001 86380 86390 1
412287 99412287 1001 86380 86390 1
413609 99413609 1001 86380 86390 1
413581 99413581 1001 86380 86390 1
413461 99413461 1001 86380 86390 1
413486 99413486 1001 86380 86390 1
412980 99412980 1001 86380 86390 1
413171 99413171 1001 86380 86390 1
412723 99412723 1001 86380 86390 1
412617 99412617 1001 86380 86390 1
412560 99412560 1001 86380 86390 1
413968 99413968 1001 86380 86390 1
413985 99413985 1001 86380 86390 1
413925 99413925 1001 86380 86390 1
413290 99413290 1001 86380 86390 1
413874 99413874 1001 86380 86390 1
413769 99413769 1001 86380 86390 1
415075 99415075 1001 86380 86390 1
415118 99415118 1001 86380 86390 1
415033 99415033 1001 86380 86390 1
415268 99415268 1001 86380 86390 1
415019 99415019 1001 86380 86390 1
414705 99414705 1001 86380 86390 1
414843 99414843 1001 86380 86390 1
414766 99414766 1001 86380 86390 1
414511 99414511 1001 86380 86390 1
414853 99414853 1001 86380 86390 1
414205 99414205 1001 86380 86390 1
414184 99414184 1001 86380 86390 1
414483 99414483 1001 86380 86390 1
414467 99414467 1001 86380 86390 1
415385 99415385 1001 86380 86390 1
416993 99416993 1001 86380 86390 1
416863 99416863 1001 86380 86390 1
416600 99416600 1001 86380 86390 1
416779 99416779 1001 86380 86390 1
416358 99416358 1001 86380 86390 1
416203 99416203 1001 86380 86390 1
416511 99416511 1001 86380 86390 1
416513 99416513 1001 86380 86390 1
415827 99415827 1001 86380 86390 1
416035 99416035 1001 86380 86390 1
416038 99416038 1001 86380 86390 1
415839 99415839 1001 86380 86390 1
415842 99415842 1001 86380 86390 1
416127 99416127 1001 86380 86390 1
415822 99415822 1001 86380 86390 1
417256 99417256 1001 86380 86390 1
417280 99417280 1001 86380 86390 1
417147 99417147 1001 86380 86390 1
417155 99417155 1001 86380 86390 1
417450 99417450 1001 86380 86390 1
417428 99417428 1001 86380 86390 1
417456 99417456 1001 86380 86390 1
417514 99417514 1001 86380 86390 1
418557 99418557 1001 86380 86390 1
418758 99418758 1001 86380 86390 1
418767 99418767 1001 86380 86390 1
418248 99418248 1001 86380 86390 1
418165 99418165 1001 86380 86390 1
418422 99418422 1001 86380 86390 1
418349 99418349 1001 86380 86390 1
418048 99418048 1001 86380 86390 1
417819 99417819 1001 86380 86390 1
417711 99417711 1001 86380 86390 1
417820 99417820 1001 86380 86390 1
417861 99417861 1001 86380 86390 1
417730 99417730 1001 86380 86390 1
417889 99417889 1001 86380 86390 1
418916 99418916 1001 86380 86390 1
419174 99419174 1001 86380 86390 1
420061 99420061 1001 86380 86390 1
420063 99420063 1001 86380 86390 1
420083 99420083 1001 86380 86390 1
420226 99420226 1001 86380 86390 1
419724 99419724 1001 86380 86390 1
419710 99419710 1001 86380 86390 1
419680 99419680 1001 86380 86390 1
419793 99419793 1001 86380 86390 1
419876 99419876 1001 86380 86390 1
419937 99419937 1001 86380 86390 1
419399 99419399 1001 86380 86390 1
420775 99420775 1001 86380 86390 1
420779 99420779 1001 86380 86390 1
420576 99420576 1001 86380 86390 1
421865 99421865 1001 86380 86390 1
422115 99422115 1001 86380 86390 1
421724 99421724 1001 86380 86390 1
421804 99421804 1001 86380 86390 1
421993 99421993 1001 86380 86390 1
421812 99421812 1001 86380 86390 1
421461 99421461 1001 86380 86390 1
421277 99421277 1001 86380 86390 1
421416 99421416 1001 86380 86390 1
421604 99421604 1001 86380 86390 1
420915 99420915 1001 86380 86390 1
420967 99420967 1001 86380 86390 1
420866 99420866 1001 86380 86390 1
420897 99420897 1001 86380 86390 1
420900 99420900 1001 86380 86390 1
420902 99420902 1001 86380 86390 1
421253 99421253 1001 86380 86390 1
422482 99422482 1001 86380 86390 1
422509 99422509 1001 86380 86390 1
423723 99423723 1001 86380 86390 1
423329 99423329 1001 86380 86390 1
423481 99423481 1001 86380 86390 1
423028 99423028 1001 86380 86390 1
423272 99423272 1001 86380 86390 1
423135 99423135 1001 86380 86390 1
423137 99423137 1001 86380 86390 1
423156 99423156 1001 86380 86390 1
422952 99422952 1001 86380 86390 1
422815 99422815 1001 86380 86390 1
422571 99422571 1001 86380 86390 1
423915 99423915 1001 86380 86390 1
424123 99424123 1001 86380 86390 1
423828 99423828 1001 86380 86390 1
423994 99423994 1001 86380 86390 1
423960 99423960 1001 86380 86390 1
424065 99424065 1001 86380 86390 1
425172 99425172 1001 86380 86390 1
425303 99425303 1001 86380 86390 1
425035 99425035 1001 86380 86390 1
425260 99425260 1001 86380 86390 1
425133 99425133 1001 86380 86390 1
425291 99425291 1001 86380 86390 1
424981 99424981 1001 86380 86390 1
424669 99424669 1001 86380 86390 1
424651 99424651 1001 86380 86390 1
424971 99424971 1001 86380 86390 1
424262 99424262 1001 86380 86390 1
424370 99424370 1001 86380 86390 1
425584 99425584 1001 86380 86390 1
425701 99425701 1001 86380 86390 1
425467 99425467 1001 86380 86390 1
426768 99426768 1001 86380 86390 1
427016 99427016 1001 86380 86390 1
427069 99427069 1001 86380 86390 1
426758 99426758 1001 86380 86390 1
427023 99427023 1001 86380 86390 1
427116 99427116 1001 86380 86390 1
426484 99426484 1001 86380 86390 1
426337 99426337 1001 86380 86390 1
426162 99426162 1001 86380 86390 1
426165 99426165 1001 86380 86390 1
426238 99426238 1001 86380 86390 1
427355 99427355 1001 86380 86390 1
427425 99427425 1001 86380 86390 1
427504 99427504 1001 86380 86390 1
428497 99428497 1001 86380 86390 1
428441 99428441 1001 86380 86390 1
428476 99428476 1001 86380 86390 1
428625 99428625 1001 86380 86390 1
428265 99428265 1001 86380 86390 1
427993 99427993 1001 86380 86390 1
428253 99428253 1001 86380 86390 1
427851 99427851 1001 86380 86390 1
427657 99427657 1001 86380 86390 1
427738 99427738 1001 86380 86390 1
427597 99427597 1001 86380 86390 1
428934 99428934 1001 86380 86390 1
428779 99428779 1001 86380 86390 1
430320 99430320 1001 86380 86390 1
430122 99430122 1001 86380 86390 1
430124 99430124 1001 86380 86390 1
430158 99430158 1001 86380 86390 1
430357 99430357 1001 86380 86390 1
429982 99429982 1001 86380 86390 1
429808 99429808 1001 86380 86390 1
429748 99429748 1001 86380 86390 1
429247 99429247 1001 86380 86390 1
429412 99429412 1001 86380 86390 1
429371 99429371 1001 86380 86390 1
429384 99429384 1001 86380 86390 1
430506 99430506 1001 86380 86390 1
430527 99430527 1001 86380 86390 1
430694 99430694 1001 86380 86390 1
431915 99431915 1001 86380 86390 1
431688 99431688 1001 86380 86390 1
431335 99431335 1001 86380 86390 1
431575 99431575 1001 86380 86390 1
430952 99430952 1001 86380 86390 1
431134 99431134 1001 86380 86390 1
432097 99432097 1001 86380 86390 1
433619 99433619 1001 86380 86390 1
433397 99433397 1001 86380 86390 1
433377 99433377 1001 86380 86390 1
433678 99433678 1001 86380 86390 1
433593 99433593 1001 86380 86390 1
433607 99433607 1001 86380 86390 1
433081 99433081 1001 86380 86390 1
432909 99432909 1001 86380 86390 1
433304 99433304 1001 86380 86390 1
433209 99433209 1001 86380 86390 1
432638 99432638 1001 86380 86390 1
432838 99432838 1001 86380 86390 1
432622 99432622 1001 86380 86390 1
434023 99434023 1001 86380 86390 1
434128 99434128 1001 86380 86390 1
433877 99433877 1001 86380 86390 1
435179 99435179 1001 86380 86390 1
435039 99435039 1001 86380 86390 1
435253 99435253 1001 86380 86390 1
435011 99435011 1001 86380 86390 1
435351 99435351 1001 86380 86390 1
435332 99435332 1001 86380 86390 1
435212 99435212 1001 86380 86390 1
434918 99434918 1001 86380 86390 1
434688 99434688 1001 86380 86390 1
434924 99434924 1001 86380 86390 1
434745 99434745 1001 86380 86390 1
434982 99434982 1001 86380 86390 1
434778 99434778 1001 86380 86390 1
434510 99434510 1001 86380 86390 1
434230 99434230 1001 86380 86390 1
434471 99434471 1001 86380 86390 1
435680 99435680 1001 86380 86390 1
435747 99435747 1001 86380 86390 1
436778 99436778 1001 86380 86390 1
436826 99436826 1001 86380 86390 1
436396 99436396 1001 86380 86390 1
436715 99436715 1001 86380 86390 1
436653 99436653 1001 86380 86390 1
436046 99436046 1001 86380 86390 1
435996 99435996 1001 86380 86390 1
437316 99437316 1001 86380 86390 1
437196 99437196 1001 86380 86390 1
300039 99300039 1001 86380 86390 1
437235 99437235 1001 86380 86390 1
437183 99437183 1001 86380 86390 1
300679 99300679 1001 86380 86390 1
300656 99300656 1001 86380 86390 1
300704 99300704 1001 86380 86390 1
300611 99300611 1001 86380 86390 1
300371 99300371 1001 86380 86390 1
300413 99300413 1001 86380 86390 1
300479 99300479 1001 86380 86390 1
300136 99300136 1001 86380 86390 1
300166 99300166 1001 86380 86390 1
300146 99300146 1001 86380 86390 1
300869 99300869 1001 86380 86390 1
300882 99300882 1001 86380 86390 1
300779 99300779 1001 86380 86390 1
300769 99300769 1001 86380 86390 1
300732 99300732 1001 86380 86390 1
300814 99300814 1001 86380 86390 1
301426 99301426 1001 86380 86390 1
301401 99301401 1001 86380 86390 1
301376 99301376 1001 86380 86390 1
301365 99301365 1001 86380 86390 1
301473 99301473 1001 86380 86390 1
301449 99301449 1001 86380 86390 1
301190 99301190 1001 86380 86390 1
301205 99301205 1001 86380 86390 1
301271 99301271 1001 86380 86390 1
301079 99301079 1001 86380 86390 1
301041 99301041 1001 86380 86390 1
301137 99301137 1001 86380 86390 1
301596 99301596 1001 86380 86390 1
301755 99301755 1001 86380 86390 1
302219 99302219 1001 86380 86390 1
302297 99302297 1001 86380 86390 1
302315 99302315 1001 86380 86390 1
302153 99302153 1001 86380 86390 1
302076 99302076 1001 86380 86390 1
301916 99301916 1001 86380 86390 1
301878 99301878 1001 86380 86390 1
301853 99301853 1001 86380 86390 1
301879 99301879 1001 86380 86390 1
301841 99301841 1001 86380 86390 1
301854 99301854 1001 86380 86390 1
302405 99302405 1001 86380 86390 1
302573 99302573 1001 86380 86390 1
302537 99302537 1001 86380 86390 1
302519 99302519 1001 86380 86390 1
302545 99302545 1001 86380 86390 1
303172 99303172 1001 86380 86390 1
303146 99303146 1001 86380 86390 1
303148 99303148 1001 86380 86390 1
303193 99303193 1001 86380 86390 1
302925 99302925 1001 86380 86390 1
302943 99302943 1001 86380 86390 1
302956 99302956 1001 86380 86390 1
302802 99302802 1001 86380 86390 1
302910 99302910 1001 86380 86390 1
302719 99302719 1001 86380 86390 1
302682 99302682 1001 86380 86390 1
303283 99303283 1001 86380 86390 1
303387 99303387 1001 86380 86390 1
303262 99303262 1001 86380 86390 1
303215 99303215 1001 86380 86390 1
303255 99303255 1001 86380 86390 1
303897 99303897 1001 86380 86390 1
303847 99303847 1001 86380 86390 1
304029 99304029 1001 86380 86390 1
303706 99303706 1001 86380 86390 1
303477 99303477 1001 86380 86390 1
303571 99303571 1001 86380 86390 1
303509 99303509 1001 86380 86390 1
304707 99304707 1001 86380 86390 1
304592 99304592 1001 86380 86390 1
304522 99304522 1001 86380 86390 1
304373 99304373 1001 86380 86390 1
304425 99304425 1001 86380 86390 1
304285 99304285 1001 86380 86390 1
304376 99304376 1001 86380 86390 1
304416 99304416 1001 86380 86390 1
305064 99305064 1001 86380 86390 1
305042 99305042 1001 86380 86390 1
305043 99305043 1001 86380 86390 1
304880 99304880 1001 86380 86390 1
305624 99305624 1001 86380 86390 1
305662 99305662 1001 86380 86390 1
305353 99305353 1001 86380 86390 1
305435 99305435 1001 86380 86390 1
305361 99305361 1001 86380 86390 1
305197 99305197 1001 86380 86390 1
305160 99305160 1001 86380 86390 1
500128 99500128 1001 86380 86390 1
500016 99500016 1001 86380 86390 1
500813 99500813 1001 86380 86390 1
500781 99500781 1001 86380 86390 1
500740 99500740 1001 86380 86390 1
500690 99500690 1001 86380 86390 1
500797 99500797 1001 86380 86390 1
500806 99500806 1001 86380 86390 1
500600 99500600 1001 86380 86390 1
500439 99500439 1001 86380 86390 1
500581 99500581 1001 86380 86390 1
500413 99500413 1001 86380 86390 1
500390 99500390 1001 86380 86390 1
500303 99500303 1001 86380 86390 1
500357 99500357 1001 86380 86390 1
500864 99500864 1001 86380 86390 1
500895 99500895 1001 86380 86390 1
500999 99500999 1001 86380 86390 1
500990 99500990 1001 86380 86390 1
501485 99501485 1001 86380 86390 1
501564 99501564 1001 86380 86390 1
501607 99501607 1001 86380 86390 1
501565 99501565 1001 86380 86390 1
501615 99501615 1001 86380 86390 1
501452 99501452 1001 86380 86390 1
501619 99501619 1001 86380 86390 1
501480 99501480 1001 86380 86390 1
501548 99501548 1001 86380 86390 1
501279 99501279 1001 86380 86390 1
501231 99501231 1001 86380 86390 1
501247 99501247 1001 86380 86390 1
501300 99501300 1001 86380 86390 1
501405 99501405 1001 86380 86390 1
501187 99501187 1001 86380 86390 1
501032 99501032 1001 86380 86390 1
501140 99501140 1001 86380 86390 1
501659 99501659 1001 86380 86390 1
502463 99502463 1001 86380 86390 1
502326 99502326 1001 86380 86390 1
502329 99502329 1001 86380 86390 1
502457 99502457 1001 86380 86390 1
502081 99502081 1001 86380 86390 1
501951 99501951 1001 86380 86390 1
501978 99501978 1001 86380 86390 1
501861 99501861 1001 86380 86390 1
501966 99501966 1001 86380 86390 1
502018 99502018 1001 86380 86390 1
501865 99501865 1001 86380 86390 1
501945 99501945 1001 86380 86390 1
502474 99502474 1001 86380 86390 1
502514 99502514 1001 86380 86390 1
502553 99502553 1001 86380 86390 1
502566 99502566 1001 86380 86390 1
503254 99503254 1001 86380 86390 1
503179 99503179 1001 86380 86390 1
502983 99502983 1001 86380 86390 1
503078 99503078 1001 86380 86390 1
502925 99502925 1001 86380 86390 1
502952 99502952 1001 86380 86390 1
502891 99502891 1001 86380 86390 1
502801 99502801 1001 86380 86390 1
502877 99502877 1001 86380 86390 1
503457 99503457 1001 86380 86390 1
503419 99503419 1001 86380 86390 1
503398 99503398 1001 86380 86390 1
503466 99503466 1001 86380 86390 1
504104 99504104 1001 86380 86390 1
503719 99503719 1001 86380 86390 1
503730 99503730 1001 86380 86390 1
503527 99503527 1001 86380 86390 1
504158 99504158 1001 86380 86390 1
504186 99504186 1001 86380 86390 1
504190 99504190 1001 86380 86390 1
504231 99504231 1001 86380 86390 1
504777 99504777 1001 86380 86390 1
504880 99504880 1001 86380 86390 1
504782 99504782 1001 86380 86390 1
504925 99504925 1001 86380 86390 1
504705 99504705 1001 86380 86390 1
504594 99504594 1001 86380 86390 1
504336 99504336 1001 86380 86390 1
504351 99504351 1001 86380 86390 1
504469 99504469 1001 86380 86390 1
504432 99504432 1001 86380 86390 1
504343 99504343 1001 86380 86390 1
504488 99504488 1001 86380 86390 1
504989 99504989 1001 86380 86390 1
505057 99505057 1001 86380 86390 1
505696 99505696 1001 86380 86390 1
505584 99505584 1001 86380 86390 1
505679 99505679 1001 86380 86390 1
505465 99505465 1001 86380 86390 1
505559 99505559 1001 86380 86390 1
505547 99505547 1001 86380 86390 1
505352 99505352 1001 86380 86390 1
505250 99505250 1001 86380 86390 1
505809 99505809 1001 86380 86390 1
505901 99505901 1001 86380 86390 1
505876 99505876 1001 86380 86390 1
505891 99505891 1001 86380 86390 1
505896 99505896 1001 86380 86390 1
506510 99506510 1001 86380 86390 1
506567 99506567 1001 86380 86390 1
506568 99506568 1001 86380 86390 1
506525 99506525 1001 86380 86390 1
506553 99506553 1001 86380 86390 1
506380 99506380 1001 86380 86390 1
506254 99506254 1001 86380 86390 1
506229 99506229 1001 86380 86390 1
506282 99506282 1001 86380 86390 1
506206 99506206 1001 86380 86390 1
506207 99506207 1001 86380 86390 1
506122 99506122 1001 86380 86390 1
506181 99506181 1001 86380 86390 1
506659 99506659 1001 86380 86390 1
506674 99506674 1001 86380 86390 1
506613 99506613 1001 86380 86390 1
507270 99507270 1001 86380 86390 1
507297 99507297 1001 86380 86390 1
507300 99507300 1001 86380 86390 1
507117 99507117 1001 86380 86390 1
507201 99507201 1001 86380 86390 1
506947 99506947 1001 86380 86390 1
507627 99507627 1001 86380 86390 1
507424 99507424 1001 86380 86390 1
507544 99507544 1001 86380 86390 1
507586 99507586 1001 86380 86390 1
508199 99508199 1001 86380 86390 1
508138 99508138 1001 86380 86390 1
508092 99508092 1001 86380 86390 1
507993 99507993 1001 86380 86390 1
507987 99507987 1001 86380 86390 1
508013 99508013 1001 86380 86390 1
507897 99507897 1001 86380 86390 1
507800 99507800 1001 86380 86390 1
507777 99507777 1001 86380 86390 1
507676 99507676 1001 86380 86390 1
507741 99507741 1001 86380 86390 1
508991 99508991 1001 86380 86390 1
508966 99508966 1001 86380 86390 1
509055 99509055 1001 86380 86390 1
508689 99508689 1001 86380 86390 1
508795 99508795 1001 86380 86390 1
508823 99508823 1001 86380 86390 1
508684 99508684 1001 86380 86390 1
508816 99508816 1001 86380 86390 1
508587 99508587 1001 86380 86390 1
509167 99509167 1001 86380 86390 1
509238 99509238 1001 86380 86390 1
509811 99509811 1001 86380 86390 1
509736 99509736 1001 86380 86390 1
509714 99509714 1001 86380 86390 1
509728 99509728 1001 86380 86390 1
509553 99509553 1001 86380 86390 1
509581 99509581 1001 86380 86390 1
509530 99509530 1001 86380 86390 1
509677 99509677 1001 86380 86390 1
509487 99509487 1001 86380 86390 1
509363 99509363 1001 86380 86390 1
509390 99509390 1001 86380 86390 1
509303 99509303 1001 86380 86390 1
509281 99509281 1001 86380 86390 1
509995 99509995 1001 86380 86390 1
510034 99510034 1001 86380 86390 1
509984 99509984 1001 86380 86390 1
510023 99510023 1001 86380 86390 1
510611 99510611 1001 86380 86390 1
510612 99510612 1001 86380 86390 1
510664 99510664 1001 86380 86390 1
510620 99510620 1001 86380 86390 1
510686 99510686 1001 86380 86390 1
510721 99510721 1001 86380 86390 1
510485 99510485 1001 86380 86390 1
510476 99510476 1001 86380 86390 1
510441 99510441 1001 86380 86390 1
510417 99510417 1001 86380 86390 1
510278 99510278 1001 86380 86390 1
510751 99510751 1001 86380 86390 1
510893 99510893 1001 86380 86390 1
510816 99510816 1001 86380 86390 1
510792 99510792 1001 86380 86390 1
510845 99510845 1001 86380 86390 1
511510 99511510 1001 86380 86390 1
511423 99511423 1001 86380 86390 1
511283 99511283 1001 86380 86390 1
511207 99511207 1001 86380 86390 1
511182 99511182 1001 86380 86390 1
511238 99511238 1001 86380 86390 1
510978 99510978 1001 86380 86390 1
510991 99510991 1001 86380 86390 1
510933 99510933 1001 86380 86390 1
511141 99511141 1001 86380 86390 1
511597 99511597 1001 86380 86390 1
511754 99511754 1001 86380 86390 1
511600 99511600 1001 86380 86390 1
511718 99511718 1001 86380 86390 1
512363 99512363 1001 86380 86390 1
512084 99512084 1001 86380 86390 1
512123 99512123 1001 86380 86390 1
512009 99512009 1001 86380 86390 1
512038 99512038 1001 86380 86390 1
512041 99512041 1001 86380 86390 1
512030 99512030 1001 86380 86390 1
511839 99511839 1001 86380 86390 1
511869 99511869 1001 86380 86390 1
511882 99511882 1001 86380 86390 1
511949 99511949 1001 86380 86390 1
511768 99511768 1001 86380 86390 1
511965 99511965 1001 86380 86390 1
512455 99512455 1001 86380 86390 1
512565 99512565 1001 86380 86390 1
513205 99513205 1001 86380 86390 1
513032 99513032 1001 86380 86390 1
513203 99513203 1001 86380 86390 1
513063 99513063 1001 86380 86390 1
513076 99513076 1001 86380 86390 1
512978 99512978 1001 86380 86390 1
512959 99512959 1001 86380 86390 1
512999 99512999 1001 86380 86390 1
512717 99512717 1001 86380 86390 1
512667 99512667 1001 86380 86390 1
512647 99512647 1001 86380 86390 1
513259 99513259 1001 86380 86390 1
513851 99513851 1001 86380 86390 1
513891 99513891 1001 86380 86390 1
513987 99513987 1001 86380 86390 1
513899 99513899 1001 86380 86390 1
513952 99513952 1001 86380 86390 1
513696 99513696 1001 86380 86390 1
513751 99513751 1001 86380 86390 1
513764 99513764 1001 86380 86390 1
513771 99513771 1001 86380 86390 1
513641 99513641 1001 86380 86390 1
513812 99513812 1001 86380 86390 1
513463 99513463 1001 86380 86390 1
513494 99513494 1001 86380 86390 1
513430 99513430 1001 86380 86390 1
514198 99514198 1001 86380 86390 1
514072 99514072 1001 86380 86390 1
514151 99514151 1001 86380 86390 1
514230 99514230 1001 86380 86390 1
514813 99514813 1001 86380 86390 1
514837 99514837 1001 86380 86390 1
514685 99514685 1001 86380 86390 1
514815 99514815 1001 86380 86390 1
514845 99514845 1001 86380 86390 1
514613 99514613 1001 86380 86390 1
514528 99514528 1001 86380 86390 1
514506 99514506 1001 86380 86390 1
514597 99514597 1001 86380 86390 1
514420 99514420 1001 86380 86390 1
514347 99514347 1001 86380 86390 1
514364 99514364 1001 86380 86390 1
514247 99514247 1001 86380 86390 1
514907 99514907 1001 86380 86390 1
515024 99515024 1001 86380 86390 1
515019 99515019 1001 86380 86390 1
514931 99514931 1001 86380 86390 1
515568 99515568 1001 86380 86390 1
515573 99515573 1001 86380 86390 1
515498 99515498 1001 86380 86390 1
515375 99515375 1001 86380 86390 1
515454 99515454 1001 86380 86390 1
515338 99515338 1001 86380 86390 1
515430 99515430 1001 86380 86390 1
515393 99515393 1001 86380 86390 1
515462 99515462 1001 86380 86390 1
515220 99515220 1001 86380 86390 1
515208 99515208 1001 86380 86390 1
515107 99515107 1001 86380 86390 1
515108 99515108 1001 86380 86390 1
515251 99515251 1001 86380 86390 1
515201 99515201 1001 86380 86390 1
515814 99515814 1001 86380 86390 1
515737 99515737 1001 86380 86390 1
515778 99515778 1001 86380 86390 1
516460 99516460 1001 86380 86390 1
516436 99516436 1001 86380 86390 1
516441 99516441 1001 86380 86390 1
516416 99516416 1001 86380 86390 1
516405 99516405 1001 86380 86390 1
516238 99516238 1001 86380 86390 1
515994 99515994 1001 86380 86390 1
516089 99516089 1001 86380 86390 1
516055 99516055 1001 86380 86390 1
516626 99516626 1001 86380 86390 1
516525 99516525 1001 86380 86390 1
517251 99517251 1001 86380 86390 1
516937 99516937 1001 86380 86390 1
517049 99517049 1001 86380 86390 1
516755 99516755 1001 86380 86390 1
516847 99516847 1001 86380 86390 1
516899 99516899 1001 86380 86390 1
516718 99516718 1001 86380 86390 1
516750 99516750 1001 86380 86390 1
516716 99516716 1001 86380 86390 1
517387 99517387 1001 86380 86390 1
517337 99517337 1001 86380 86390 1
517364 99517364 1001 86380 86390 1
517481 99517481 1001 86380 86390 1
517432 99517432 1001 86380 86390 1
517436 99517436 1001 86380 86390 1
518033 99518033 1001 86380 86390 1
517995 99517995 1001 86380 86390 1
518047 99518047 1001 86380 86390 1
517972 99517972 1001 86380 86390 1
517985 99517985 1001 86380 86390 1
517961 99517961 1001 86380 86390 1
518152 99518152 1001 86380 86390 1
517802 99517802 1001 86380 86390 1
517946 99517946 1001 86380 86390 1
517856 99517856 1001 86380 86390 1
517822 99517822 1001 86380 86390 1
517636 99517636 1001 86380 86390 1
517613 99517613 1001 86380 86390 1
517730 99517730 1001 86380 86390 1
518214 99518214 1001 86380 86390 1
518306 99518306 1001 86380 86390 1
518320 99518320 1001 86380 86390 1
518246 99518246 1001 86380 86390 1
518859 99518859 1001 86380 86390 1
518673 99518673 1001 86380 86390 1
518380 99518380 1001 86380 86390 1
518369 99518369 1001 86380 86390 1
518398 99518398 1001 86380 86390 1
518372 99518372 1001 86380 86390 1
518405 99518405 1001 86380 86390 1
518457 99518457 1001 86380 86390 1
519139 99519139 1001 86380 86390 1
519127 99519127 1001 86380 86390 1
519776 99519776 1001 86380 86390 1
519789 99519789 1001 86380 86390 1
519730 99519730 1001 86380 86390 1
519770 99519770 1001 86380 86390 1
519722 99519722 1001 86380 86390 1
519340 99519340 1001 86380 86390 1
519263 99519263 1001 86380 86390 1
519360 99519360 1001 86380 86390 1
519840 99519840 1001 86380 86390 1
520640 99520640 1001 86380 86390 1
520591 99520591 1001 86380 86390 1
520595 99520595 1001 86380 86390 1
520544 99520544 1001 86380 86390 1
520522 99520522 1001 86380 86390 1
520384 99520384 1001 86380 86390 1
520398 99520398 1001 86380 86390 1
520232 99520232 1001 86380 86390 1
520377 99520377 1001 86380 86390 1
520394 99520394 1001 86380 86390 1
520330 99520330 1001 86380 86390 1
520135 99520135 1001 86380 86390 1
520691 99520691 1001 86380 86390 1
520647 99520647 1001 86380 86390 1
521366 99521366 1001 86380 86390 1
521384 99521384 1001 86380 86390 1
521294 99521294 1001 86380 86390 1
521359 99521359 1001 86380 86390 1
521412 99521412 1001 86380 86390 1
521250 99521250 1001 86380 86390 1
521238 99521238 1001 86380 86390 1
521161 99521161 1001 86380 86390 1
521166 99521166 1001 86380 86390 1
520976 99520976 1001 86380 86390 1
520895 99520895 1001 86380 86390 1
521624 99521624 1001 86380 86390 1
521495 99521495 1001 86380 86390 1
521496 99521496 1001 86380 86390 1
521524 99521524 1001 86380 86390 1
521604 99521604 1001 86380 86390 1
521617 99521617 1001 86380 86390 1
521643 99521643 1001 86380 86390 1
522128 99522128 1001 86380 86390 1
522148 99522148 1001 86380 86390 1
521893 99521893 1001 86380 86390 1
521974 99521974 1001 86380 86390 1
521929 99521929 1001 86380 86390 1
521759 99521759 1001 86380 86390 1
522355 99522355 1001 86380 86390 1
522448 99522448 1001 86380 86390 1
522376 99522376 1001 86380 86390 1
522365 99522365 1001 86380 86390 1
522392 99522392 1001 86380 86390 1
522483 99522483 1001 86380 86390 1
522496 99522496 1001 86380 86390 1
523055 99523055 1001 86380 86390 1
522954 99522954 1001 86380 86390 1
523060 99523060 1001 86380 86390 1
522933 99522933 1001 86380 86390 1
522887 99522887 1001 86380 86390 1
522825 99522825 1001 86380 86390 1
522755 99522755 1001 86380 86390 1
522524 99522524 1001 86380 86390 1
522686 99522686 1001 86380 86390 1
522663 99522663 1001 86380 86390 1
523285 99523285 1001 86380 86390 1
522707 99522707 1001 86380 86390 1
523187 99523187 1001 86380 86390 1
523226 99523226 1001 86380 86390 1
523910 99523910 1001 86380 86390 1
523884 99523884 1001 86380 86390 1
523637 99523637 1001 86380 86390 1
523626 99523626 1001 86380 86390 1
523730 99523730 1001 86380 86390 1
523631 99523631 1001 86380 86390 1
523393 99523393 1001 86380 86390 1
523472 99523472 1001 86380 86390 1
523383 99523383 1001 86380 86390 1
523414 99523414 1001 86380 86390 1
524010 99524010 1001 86380 86390 1
524066 99524066 1001 86380 86390 1
524055 99524055 1001 86380 86390 1
524591 99524591 1001 86380 86390 1
524593 99524593 1001 86380 86390 1
524636 99524636 1001 86380 86390 1
524730 99524730 1001 86380 86390 1
524627 99524627 1001 86380 86390 1
524422 99524422 1001 86380 86390 1
524507 99524507 1001 86380 86390 1
524508 99524508 1001 86380 86390 1
524534 99524534 1001 86380 86390 1
524368 99524368 1001 86380 86390 1
524195 99524195 1001 86380 86390 1
524314 99524314 1001 86380 86390 1
524354 99524354 1001 86380 86390 1
524317 99524317 1001 86380 86390 1
524888 99524888 1001 86380 86390 1
524915 99524915 1001 86380 86390 1
524909 99524909 1001 86380 86390 1
525513 99525513 1001 86380 86390 1
525575 99525575 1001 86380 86390 1
525403 99525403 1001 86380 86390 1
525278 99525278 1001 86380 86390 1
525333 99525333 1001 86380 86390 1
525347 99525347 1001 86380 86390 1
525067 99525067 1001 86380 86390 1
525114 99525114 1001 86380 86390 1
525725 99525725 1001 86380 86390 1
525661 99525661 1001 86380 86390 1
525793 99525793 1001 86380 86390 1
525677 99525677 1001 86380 86390 1
525798 99525798 1001 86380 86390 1
526387 99526387 1001 86380 86390 1
526257 99526257 1001 86380 86390 1
526232 99526232 1001 86380 86390 1
526365 99526365 1001 86380 86390 1
526091 99526091 1001 86380 86390 1
526144 99526144 1001 86380 86390 1
526056 99526056 1001 86380 86390 1
526082 99526082 1001 86380 86390 1
526096 99526096 1001 86380 86390 1
526022 99526022 1001 86380 86390 1
525954 99525954 1001 86380 86390 1
525955 99525955 1001 86380 86390 1
526576 99526576 1001 86380 86390 1
527092 99527092 1001 86380 86390 1
526940 99526940 1001 86380 86390 1
526956 99526956 1001 86380 86390 1
526910 99526910 1001 86380 86390 1
526707 99526707 1001 86380 86390 1
526727 99526727 1001 86380 86390 1
527301 99527301 1001 86380 86390 1
527276 99527276 1001 86380 86390 1
527289 99527289 1001 86380 86390 1
527901 99527901 1001 86380 86390 1
527877 99527877 1001 86380 86390 1
527917 99527917 1001 86380 86390 1
527845 99527845 1001 86380 86390 1
527677 99527677 1001 86380 86390 1
527732 99527732 1001 86380 86390 1
527855 99527855 1001 86380 86390 1
527556 99527556 1001 86380 86390 1
527646 99527646 1001 86380 86390 1
528150 99528150 1001 86380 86390 1
528267 99528267 1001 86380 86390 1
528192 99528192 1001 86380 86390 1
528104 99528104 1001 86380 86390 1
528855 99528855 1001 86380 86390 1
528844 99528844 1001 86380 86390 1
528793 99528793 1001 86380 86390 1
528622 99528622 1001 86380 86390 1
528307 99528307 1001 86380 86390 1
528308 99528308 1001 86380 86390 1
528401 99528401 1001 86380 86390 1
528441 99528441 1001 86380 86390 1
528364 99528364 1001 86380 86390 1
528377 99528377 1001 86380 86390 1
528443 99528443 1001 86380 86390 1
529055 99529055 1001 86380 86390 1
529032 99529032 1001 86380 86390 1
529079 99529079 1001 86380 86390 1
529627 99529627 1001 86380 86390 1
529681 99529681 1001 86380 86390 1
529724 99529724 1001 86380 86390 1
529345 99529345 1001 86380 86390 1
529501 99529501 1001 86380 86390 1
529515 99529515 1001 86380 86390 1
529119 99529119 1001 86380 86390 1
529795 99529795 1001 86380 86390 1
529770 99529770 1001 86380 86390 1
529772 99529772 1001 86380 86390 1
529798 99529798 1001 86380 86390 1
529852 99529852 1001 86380 86390 1
530516 99530516 1001 86380 86390 1
530443 99530443 1001 86380 86390 1
530508 99530508 1001 86380 86390 1
530434 99530434 1001 86380 86390 1
530545 99530545 1001 86380 86390 1
530348 99530348 1001 86380 86390 1
530195 99530195 1001 86380 86390 1
530249 99530249 1001 86380 86390 1
530203 99530203 1001 86380 86390 1
530257 99530257 1001 86380 86390 1
530076 99530076 1001 86380 86390 1
530129 99530129 1001 86380 86390 1
530119 99530119 1001 86380 86390 1
530023 99530023 1001 86380 86390 1
530694 99530694 1001 86380 86390 1
530695 99530695 1001 86380 86390 1
530670 99530670 1001 86380 86390 1
530594 99530594 1001 86380 86390 1
530688 99530688 1001 86380 86390 1
530587 99530587 1001 86380 86390 1
530615 99530615 1001 86380 86390 1
531112 99531112 1001 86380 86390 1
531157 99531157 1001 86380 86390 1
530992 99530992 1001 86380 86390 1
530811 99530811 1001 86380 86390 1
530918 99530918 1001 86380 86390 1
530844 99530844 1001 86380 86390 1
530779 99530779 1001 86380 86390 1
530821 99530821 1001 86380 86390 1
530822 99530822 1001 86380 86390 1
531419 99531419 1001 86380 86390 1
531408 99531408 1001 86380 86390 1
531556 99531556 1001 86380 86390 1
531466 99531466 1001 86380 86390 1
532035 99532035 1001 86380 86390 1
532113 99532113 1001 86380 86390 1
532152 99532152 1001 86380 86390 1
532200 99532200 1001 86380 86390 1
531962 99531962 1001 86380 86390 1
531963 99531963 1001 86380 86390 1
531850 99531850 1001 86380 86390 1
531917 99531917 1001 86380 86390 1
531905 99531905 1001 86380 86390 1
531732 99531732 1001 86380 86390 1
531617 99531617 1001 86380 86390 1
531701 99531701 1001 86380 86390 1
532348 99532348 1001 86380 86390 1
532258 99532258 1001 86380 86390 1
532261 99532261 1001 86380 86390 1
532209 99532209 1001 86380 86390 1
532353 99532353 1001 86380 86390 1
532392 99532392 1001 86380 86390 1
532882 99532882 1001 86380 86390 1
532674 99532674 1001 86380 86390 1
532584 99532584 1001 86380 86390 1
533108 99533108 1001 86380 86390 1
533084 99533084 1001 86380 86390 1
533149 99533149 1001 86380 86390 1
533811 99533811 1001 86380 86390 1
533512 99533512 1001 86380 86390 1
533641 99533641 1001 86380 86390 1
533557 99533557 1001 86380 86390 1
533585 99533585 1001 86380 86390 1
533328 99533328 1001 86380 86390 1
533291 99533291 1001 86380 86390 1
533304 99533304 1001 86380 86390 1
533411 99533411 1001 86380 86390 1
533438 99533438 1001 86380 86390 1
533429 99533429 1001 86380 86390 1
533378 99533378 1001 86380 86390 1
533391 99533391 1001 86380 86390 1
533249 99533249 1001 86380 86390 1
533985 99533985 1001 86380 86390 1
533948 99533948 1001 86380 86390 1
533940 99533940 1001 86380 86390 1
533945 99533945 1001 86380 86390 1
534647 99534647 1001 86380 86390 1
534572 99534572 1001 86380 86390 1
534497 99534497 1001 86380 86390 1
534576 99534576 1001 86380 86390 1
534555 99534555 1001 86380 86390 1
534354 99534354 1001 86380 86390 1
534294 99534294 1001 86380 86390 1
534208 99534208 1001 86380 86390 1
534080 99534080 1001 86380 86390 1
534746 99534746 1001 86380 86390 1
534889 99534889 1001 86380 86390 1
534840 99534840 1001 86380 86390 1
534832 99534832 1001 86380 86390 1
535358 99535358 1001 86380 86390 1
535449 99535449 1001 86380 86390 1
535426 99535426 1001 86380 86390 1
535313 99535313 1001 86380 86390 1
535499 99535499 1001 86380 86390 1
535504 99535504 1001 86380 86390 1
535446 99535446 1001 86380 86390 1
535229 99535229 1001 86380 86390 1
535157 99535157 1001 86380 86390 1
535158 99535158 1001 86380 86390 1
535211 99535211 1001 86380 86390 1
535110 99535110 1001 86380 86390 1
534949 99534949 1001 86380 86390 1
534911 99534911 1001 86380 86390 1
534914 99534914 1001 86380 86390 1
535588 99535588 1001 86380 86390 1
535615 99535615 1001 86380 86390 1
535593 99535593 1001 86380 86390 1
535557 99535557 1001 86380 86390 1
536261 99536261 1001 86380 86390 1
536173 99536173 1001 86380 86390 1
536280 99536280 1001 86380 86390 1
536294 99536294 1001 86380 86390 1
535998 99535998 1001 86380 86390 1
536115 99536115 1001 86380 86390 1
535975 99535975 1001 86380 86390 1
535783 99535783 1001 86380 86390 1
535759 99535759 1001 86380 86390 1
535850 99535850 1001 86380 86390 1
536364 99536364 1001 86380 86390 1
536508 99536508 1001 86380 86390 1
536357 99536357 1001 86380 86390 1
536371 99536371 1001 86380 86390 1
536995 99536995 1001 86380 86390 1
537163 99537163 1001 86380 86390 1
537115 99537115 1001 86380 86390 1
537018 99537018 1001 86380 86390 1
537044 99537044 1001 86380 86390 1
537070 99537070 1001 86380 86390 1
537033 99537033 1001 86380 86390 1
537124 99537124 1001 86380 86390 1
536766 99536766 1001 86380 86390 1
536783 99536783 1001 86380 86390 1
536759 99536759 1001 86380 86390 1
536930 99536930 1001 86380 86390 1
536762 99536762 1001 86380 86390 1
536703 99536703 1001 86380 86390 1
537335 99537335 1001 86380 86390 1
537348 99537348 1001 86380 86390 1
537167 99537167 1001 86380 86390 1
537298 99537298 1001 86380 86390 1
537834 99537834 1001 86380 86390 1
537952 99537952 1001 86380 86390 1
537851 99537851 1001 86380 86390 1
537917 99537917 1001 86380 86390 1
537749 99537749 1001 86380 86390 1
537624 99537624 1001 86380 86390 1
537613 99537613 1001 86380 86390 1
537528 99537528 1001 86380 86390 1
537567 99537567 1001 86380 86390 1
537533 99537533 1001 86380 86390 1
537470 99537470 1001 86380 86390 1
537535 99537535 1001 86380 86390 1
538092 99538092 1001 86380 86390 1
538482 99538482 1001 86380 86390 1
538547 99538547 1001 86380 86390 1
538444 99538444 1001 86380 86390 1
538561 99538561 1001 86380 86390 1
538432 99538432 1001 86380 86390 1
538426 99538426 1001 86380 86390 1
538583 99538583 1001 86380 86390 1
538213 99538213 1001 86380 86390 1
538214 99538214 1001 86380 86390 1
538345 99538345 1001 86380 86390 1
538384 99538384 1001 86380 86390 1
538397 99538397 1001 86380 86390 1
538320 99538320 1001 86380 86390 1
538842 99538842 1001 86380 86390 1
539641 99539641 1001 86380 86390 1
539453 99539453 1001 86380 86390 1
539545 99539545 1001 86380 86390 1
539523 99539523 1001 86380 86390 1
539269 99539269 1001 86380 86390 1
539359 99539359 1001 86380 86390 1
539411 99539411 1001 86380 86390 1
539297 99539297 1001 86380 86390 1
539351 99539351 1001 86380 86390 1
539275 99539275 1001 86380 86390 1
539418 99539418 1001 86380 86390 1
539240 99539240 1001 86380 86390 1
539215 99539215 1001 86380 86390 1
539023 99539023 1001 86380 86390 1
539193 99539193 1001 86380 86390 1
539117 99539117 1001 86380 86390 1
539221 99539221 1001 86380 86390 1
539209 99539209 1001 86380 86390 1
539095 99539095 1001 86380 86390 1
539162 99539162 1001 86380 86390 1
539730 99539730 1001 86380 86390 1
539711 99539711 1001 86380 86390 1
540390 99540390 1001 86380 86390 1
540330 99540330 1001 86380 86390 1
540387 99540387 1001 86380 86390 1
540159 99540159 1001 86380 86390 1
540229 99540229 1001 86380 86390 1
540182 99540182 1001 86380 86390 1
539898 99539898 1001 86380 86390 1
539876 99539876 1001 86380 86390 1
539969 99539969 1001 86380 86390 1
539857 99539857 1001 86380 86390 1
539910 99539910 1001 86380 86390 1
540609 99540609 1001 86380 86390 1
540500 99540500 1001 86380 86390 1
540565 99540565 1001 86380 86390 1
541234 99541234 1001 86380 86390 1
541112 99541112 1001 86380 86390 1
541151 99541151 1001 86380 86390 1
541003 99541003 1001 86380 86390 1
540966 99540966 1001 86380 86390 1
540766 99540766 1001 86380 86390 1
540679 99540679 1001 86380 86390 1
540861 99540861 1001 86380 86390 1
540823 99540823 1001 86380 86390 1
541343 99541343 1001 86380 86390 1
541396 99541396 1001 86380 86390 1
541327 99541327 1001 86380 86390 1
541302 99541302 1001 86380 86390 1
541758 99541758 1001 86380 86390 1
541828 99541828 1001 86380 86390 1
541725 99541725 1001 86380 86390 1
541782 99541782 1001 86380 86390 1
541525 99541525 1001 86380 86390 1
541673 99541673 1001 86380 86390 1
542859 99542859 1001 86380 86390 1
542834 99542834 1001 86380 86390 1
542677 99542677 1001 86380 86390 1
542627 99542627 1001 86380 86390 1
542646 99542646 1001 86380 86390 1
542380 99542380 1001 86380 86390 1
542355 99542355 1001 86380 86390 1
542446 99542446 1001 86380 86390 1
542409 99542409 1001 86380 86390 1
542513 99542513 1001 86380 86390 1
542971 99542971 1001 86380 86390 1
543012 99543012 1001 86380 86390 1
543000 99543000 1001 86380 86390 1
543013 99543013 1001 86380 86390 1
543080 99543080 1001 86380 86390 1
543017 99543017 1001 86380 86390 1
543592 99543592 1001 86380 86390 1
543740 99543740 1001 86380 86390 1
543620 99543620 1001 86380 86390 1
543745 99543745 1001 86380 86390 1
543713 99543713 1001 86380 86390 1
543675 99543675 1001 86380 86390 1
543676 99543676 1001 86380 86390 1
543731 99543731 1001 86380 86390 1
543503 99543503 1001 86380 86390 1
543374 99543374 1001 86380 86390 1
543507 99543507 1001 86380 86390 1
543536 99543536 1001 86380 86390 1
543281 99543281 1001 86380 86390 1
543294 99543294 1001 86380 86390 1
543180 99543180 1001 86380 86390 1
543154 99543154 1001 86380 86390 1
543194 99543194 1001 86380 86390 1
543183 99543183 1001 86380 86390 1
543288 99543288 1001 86380 86390 1
543301 99543301 1001 86380 86390 1
543822 99543822 1001 86380 86390 1
543894 99543894 1001 86380 86390 1
544562 99544562 1001 86380 86390 1
544463 99544463 1001 86380 86390 1
544540 99544540 1001 86380 86390 1
544533 99544533 1001 86380 86390 1
544293 99544293 1001 86380 86390 1
544195 99544195 1001 86380 86390 1
544003 99544003 1001 86380 86390 1
544007 99544007 1001 86380 86390 1
544675 99544675 1001 86380 86390 1
544732 99544732 1001 86380 86390 1
425558 236 1001 30420 31137 1
503816 960 1001 51052 51351 1
525964 788 1002 42087 44033 1
400007 99400007 1001 86380 86390 1
400159 99400159 1001 86380 86390 1
400510 99400510 1001 86380 86390 1
400506 99400506 1001 86380 86390 1
401250 99401250 1001 86380 86390 1
401534 99401534 1001 86380 86390 1
401723 99401723 1001 86380 86390 1
401812 99401812 1001 86380 86390 1
401764 99401764 1001 86380 86390 1
402110 99402110 1001 86380 86390 1
402293 99402293 1001 86380 86390 1
402279 99402279 1001 86380 86390 1
402462 99402462 1001 86380 86390 1
402685 99402685 1001 86380 86390 1
402696 99402696 1001 86380 86390 1
403161 99403161 1001 86380 86390 1
403223 99403223 1001 86380 86390 1
403271 99403271 1001 86380 86390 1
403401 99403401 1001 86380 86390 1
403427 99403427 1001 86380 86390 1
403497 99403497 1001 86380 86390 1
403467 99403467 1001 86380 86390 1
403736 99403736 1001 86380 86390 1
404074 99404074 1001 86380 86390 1
404061 99404061 1001 86380 86390 1
404162 99404162 1001 86380 86390 1
404412 99404412 1001 86380 86390 1
404523 99404523 1001 86380 86390 1
404603 99404603 1001 86380 86390 1
404681 99404681 1001 86380 86390 1
404715 99404715 1001 86380 86390 1
404693 99404693 1001 86380 86390 1
404992 99404992 1001 86380 86390 1
404916 99404916 1001 86380 86390 1
405134 99405134 1001 86380 86390 1
405453 99405453 1001 86380 86390 1
405593 99405593 1001 86380 86390 1
405837 99405837 1001 86380 86390 1
406579 99406579 1001 86380 86390 1
406722 99406722 1001 86380 86390 1
406773 99406773 1001 86380 86390 1
406803 99406803 1001 86380 86390 1
406852 99406852 1001 86380 86390 1
406953 99406953 1001 86380 86390 1
406944 99406944 1001 86380 86390 1
407218 99407218 1001 86380 86390 1
407381 99407381 1001 86380 86390 1
407499 99407499 1001 86380 86390 1
407687 99407687 1001 86380 86390 1
407807 99407807 1001 86380 86390 1
407952 99407952 1001 86380 86390 1
407899 99407899 1001 86380 86390 1
408174 99408174 1001 86380 86390 1
408303 99408303 1001 86380 86390 1
408602 99408602 1001 86380 86390 1
408848 99408848 1001 86380 86390 1
408877 99408877 1001 86380 86390 1
408871 99408871 1001 86380 86390 1
409102 99409102 1001 86380 86390 1
409414 99409414 1001 86380 86390 1
409799 99409799 1001 86380 86390 1
409949 99409949 1001 86380 86390 1
409969 99409969 1001 86380 86390 1
410360 99410360 1001 86380 86390 1
410414 99410414 1001 86380 86390 1
410416 99410416 1001 86380 86390 1
410444 99410444 1001 86380 86390 1
410762 99410762 1001 86380 86390 1
410731 99410731 1001 86380 86390 1
410892 99410892 1001 86380 86390 1
410941 99410941 1001 86380 86390 1
411048 99411048 1001 86380 86390 1
411091 99411091 1001 86380 86390 1
411142 99411142 1001 86380 86390 1
411235 99411235 1001 86380 86390 1
411291 99411291 1001 86380 86390 1
411334 99411334 1001 86380 86390 1
411384 99411384 1001 86380 86390 1
411730 99411730 1001 86380 86390 1
411737 99411737 1001 86380 86390 1
411845 99411845 1001 86380 86390 1
411781 99411781 1001 86380 86390 1
412095 99412095 1001 86380 86390 1
412132 99412132 1001 86380 86390 1
412202 99412202 1001 86380 86390 1
413564 99413564 1001 86380 86390 1
413339 99413339 1001 86380 86390 1
413611 99413611 1001 86380 86390 1
413357 99413357 1001 86380 86390 1
413584 99413584 1001 86380 86390 1
413360 99413360 1001 86380 86390 1
413685 99413685 1001 86380 86390 1
413398 99413398 1001 86380 86390 1
413417 99413417 1001 86380 86390 1
412910 99412910 1001 86380 86390 1
413234 99413234 1001 86380 86390 1
412758 99412758 1001 86380 86390 1
412887 99412887 1001 86380 86390 1
413900 99413900 1001 86380 86390 1
413958 99413958 1001 86380 86390 1
414031 99414031 1001 86380 86390 1
414113 99414113 1001 86380 86390 1
414983 99414983 1001 86380 86390 1
414675 99414675 1001 86380 86390 1
414761 99414761 1001 86380 86390 1
414645 99414645 1001 86380 86390 1
414808 99414808 1001 86380 86390 1
414634 99414634 1001 86380 86390 1
414280 99414280 1001 86380 86390 1
414236 99414236 1001 86380 86390 1
415476 99415476 1001 86380 86390 1
415688 99415688 1001 86380 86390 1
415539 99415539 1001 86380 86390 1
415441 99415441 1001 86380 86390 1
415568 99415568 1001 86380 86390 1
417000 99417000 1001 86380 86390 1
416678 99416678 1001 86380 86390 1
416911 99416911 1001 86380 86390 1
416856 99416856 1001 86380 86390 1
416317 99416317 1001 86380 86390 1
416458 99416458 1001 86380 86390 1
416572 99416572 1001 86380 86390 1
415761 99415761 1001 86380 86390 1
415939 99415939 1001 86380 86390 1
416071 99416071 1001 86380 86390 1
416076 99416076 1001 86380 86390 1
417138 99417138 1001 86380 86390 1
417339 99417339 1001 86380 86390 1
417301 99417301 1001 86380 86390 1
417012 99417012 1001 86380 86390 1
417061 99417061 1001 86380 86390 1
417589 99417589 1001 86380 86390 1
418673 99418673 1001 86380 86390 1
418747 99418747 1001 86380 86390 1
418336 99418336 1001 86380 86390 1
418397 99418397 1001 86380 86390 1
418287 99418287 1001 86380 86390 1
418052 99418052 1001 86380 86390 1
417618 99417618 1001 86380 86390 1
417951 99417951 1001 86380 86390 1
417988 99417988 1001 86380 86390 1
418870 99418870 1001 86380 86390 1
419191 99419191 1001 86380 86390 1
420156 99420156 1001 86380 86390 1
420145 99420145 1001 86380 86390 1
419906 99419906 1001 86380 86390 1
419952 99419952 1001 86380 86390 1
419963 99419963 1001 86380 86390 1
419980 99419980 1001 86380 86390 1
419662 99419662 1001 86380 86390 1
419427 99419427 1001 86380 86390 1
419325 99419325 1001 86380 86390 1
419227 99419227 1001 86380 86390 1
420807 99420807 1001 86380 86390 1
420552 99420552 1001 86380 86390 1
420688 99420688 1001 86380 86390 1
421888 99421888 1001 86380 86390 1
421712 99421712 1001 86380 86390 1
422090 99422090 1001 86380 86390 1
421769 99421769 1001 86380 86390 1
421552 99421552 1001 86380 86390 1
421653 99421653 1001 86380 86390 1
421448 99421448 1001 86380 86390 1
421661 99421661 1001 86380 86390 1
420988 99420988 1001 86380 86390 1
420990 99420990 1001 86380 86390 1
421013 99421013 1001 86380 86390 1
421161 99421161 1001 86380 86390 1
421201 99421201 1001 86380 86390 1
421228 99421228 1001 86380 86390 1
422528 99422528 1001 86380 86390 1
422437 99422437 1001 86380 86390 1
422168 99422168 1001 86380 86390 1
423412 99423412 1001 86380 86390 1
423521 99423521 1001 86380 86390 1
422965 99422965 1001 86380 86390 1
423154 99423154 1001 86380 86390 1
423178 99423178 1001 86380 86390 1
423185 99423185 1001 86380 86390 1
423121 99423121 1001 86380 86390 1
422616 99422616 1001 86380 86390 1
423942 99423942 1001 86380 86390 1
423886 99423886 1001 86380 86390 1
424083 99424083 1001 86380 86390 1
424135 99424135 1001 86380 86390 1
423805 99423805 1001 86380 86390 1
425153 99425153 1001 86380 86390 1
425350 99425350 1001 86380 86390 1
424437 99424437 1001 86380 86390 1
424450 99424450 1001 86380 86390 1
425800 99425800 1001 86380 86390 1
425396 99425396 1001 86380 86390 1
425466 99425466 1001 86380 86390 1
426948 99426948 1001 86380 86390 1
426875 99426875 1001 86380 86390 1
426397 99426397 1001 86380 86390 1
426425 99426425 1001 86380 86390 1
426577 99426577 1001 86380 86390 1
426377 99426377 1001 86380 86390 1
426647 99426647 1001 86380 86390 1
426588 99426588 1001 86380 86390 1
426659 99426659 1001 86380 86390 1
426012 99426012 1001 86380 86390 1
426226 99426226 1001 86380 86390 1
426263 99426263 1001 86380 86390 1
427513 99427513 1001 86380 86390 1
428655 99428655 1001 86380 86390 1
428530 99428530 1001 86380 86390 1
428583 99428583 1001 86380 86390 1
428340 99428340 1001 86380 86390 1
427581 99427581 1001 86380 86390 1
427867 99427867 1001 86380 86390 1
427793 99427793 1001 86380 86390 1
427770 99427770 1001 86380 86390 1
427896 99427896 1001 86380 86390 1
428917 99428917 1001 86380 86390 1
429128 99429128 1001 86380 86390 1
428955 99428955 1001 86380 86390 1
430120 99430120 1001 86380 86390 1
430056 99430056 1001 86380 86390 1
430083 99430083 1001 86380 86390 1
429987 99429987 1001 86380 86390 1
430208 99430208 1001 86380 86390 1
429670 99429670 1001 86380 86390 1
429578 99429578 1001 86380 86390 1
429265 99429265 1001 86380 86390 1
429268 99429268 1001 86380 86390 1
429204 99429204 1001 86380 86390 1
429183 99429183 1001 86380 86390 1
430434 99430434 1001 86380 86390 1
430556 99430556 1001 86380 86390 1
430731 99430731 1001 86380 86390 1
432054 99432054 1001 86380 86390 1
431847 99431847 1001 86380 86390 1
431502 99431502 1001 86380 86390 1
431433 99431433 1001 86380 86390 1
431363 99431363 1001 86380 86390 1
431443 99431443 1001 86380 86390 1
431602 99431602 1001 86380 86390 1
431582 99431582 1001 86380 86390 1
431171 99431171 1001 86380 86390 1
431194 99431194 1001 86380 86390 1
431144 99431144 1001 86380 86390 1
432324 99432324 1001 86380 86390 1
432080 99432080 1001 86380 86390 1
433521 99433521 1001 86380 86390 1
433574 99433574 1001 86380 86390 1
433361 99433361 1001 86380 86390 1
433031 99433031 1001 86380 86390 1
432957 99432957 1001 86380 86390 1
432982 99432982 1001 86380 86390 1
432710 99432710 1001 86380 86390 1
434092 99434092 1001 86380 86390 1
434039 99434039 1001 86380 86390 1
433927 99433927 1001 86380 86390 1
435365 99435365 1001 86380 86390 1
435224 99435224 1001 86380 86390 1
435063 99435063 1001 86380 86390 1
435399 99435399 1001 86380 86390 1
435271 99435271 1001 86380 86390 1
435408 99435408 1001 86380 86390 1
434840 99434840 1001 86380 86390 1
434902 99434902 1001 86380 86390 1
434692 99434692 1001 86380 86390 1
434905 99434905 1001 86380 86390 1
434590 99434590 1001 86380 86390 1
434451 99434451 1001 86380 86390 1
434427 99434427 1001 86380 86390 1
434495 99434495 1001 86380 86390 1
434559 99434559 1001 86380 86390 1
434224 99434224 1001 86380 86390 1
434465 99434465 1001 86380 86390 1
435862 99435862 1001 86380 86390 1
435490 99435490 1001 86380 86390 1
435724 99435724 1001 86380 86390 1
436858 99436858 1001 86380 86390 1
436995 99436995 1001 86380 86390 1
436774 99436774 1001 86380 86390 1
436821 99436821 1001 86380 86390 1
437000 99437000 1001 86380 86390 1
436412 99436412 1001 86380 86390 1
436086 99436086 1001 86380 86390 1
300020 99300020 1001 86380 86390 1
437179 99437179 1001 86380 86390 1
300694 99300694 1001 86380 86390 1
300617 99300617 1001 86380 86390 1
300543 99300543 1001 86380 86390 1
300635 99300635 1001 86380 86390 1
300498 99300498 1001 86380 86390 1
300422 99300422 1001 86380 86390 1
300336 99300336 1001 86380 86390 1
300518 99300518 1001 86380 86390 1
300325 99300325 1001 86380 86390 1
300232 99300232 1001 86380 86390 1
300884 99300884 1001 86380 86390 1
300741 99300741 1001 86380 86390 1
300772 99300772 1001 86380 86390 1
301415 99301415 1001 86380 86390 1
301430 99301430 1001 86380 86390 1
301418 99301418 1001 86380 86390 1
301551 99301551 1001 86380 86390 1
301209 99301209 1001 86380 86390 1
301173 99301173 1001 86380 86390 1
301038 99301038 1001 86380 86390 1
300941 99300941 1001 86380 86390 1
301061 99301061 1001 86380 86390 1
301578 99301578 1001 86380 86390 1
301659 99301659 1001 86380 86390 1
301753 99301753 1001 86380 86390 1
301624 99301624 1001 86380 86390 1
301728 99301728 1001 86380 86390 1
301679 99301679 1001 86380 86390 1
301758 99301758 1001 86380 86390 1
302300 99302300 1001 86380 86390 1
302250 99302250 1001 86380 86390 1
302341 99302341 1001 86380 86390 1
302141 99302141 1001 86380 86390 1
301972 99301972 1001 86380 86390 1
302093 99302093 1001 86380 86390 1
302068 99302068 1001 86380 86390 1
301991 99301991 1001 86380 86390 1
301980 99301980 1001 86380 86390 1
301774 99301774 1001 86380 86390 1
301881 99301881 1001 86380 86390 1
301966 99301966 1001 86380 86390 1
302444 99302444 1001 86380 86390 1
302474 99302474 1001 86380 86390 1
302436 99302436 1001 86380 86390 1
302424 99302424 1001 86380 86390 1
302401 99302401 1001 86380 86390 1
302389 99302389 1001 86380 86390 1
303053 99303053 1001 86380 86390 1
303106 99303106 1001 86380 86390 1
302964 99302964 1001 86380 86390 1
302864 99302864 1001 86380 86390 1
302799 99302799 1001 86380 86390 1
302815 99302815 1001 86380 86390 1
302907 99302907 1001 86380 86390 1
302844 99302844 1001 86380 86390 1
302690 99302690 1001 86380 86390 1
302783 99302783 1001 86380 86390 1
302657 99302657 1001 86380 86390 1
303284 99303284 1001 86380 86390 1
303337 99303337 1001 86380 86390 1
303353 99303353 1001 86380 86390 1
303345 99303345 1001 86380 86390 1
303371 99303371 1001 86380 86390 1
303874 99303874 1001 86380 86390 1
303913 99303913 1001 86380 86390 1
303851 99303851 1001 86380 86390 1
303791 99303791 1001 86380 86390 1
303534 99303534 1001 86380 86390 1
303447 99303447 1001 86380 86390 1
304071 99304071 1001 86380 86390 1
304097 99304097 1001 86380 86390 1
304073 99304073 1001 86380 86390 1
304179 99304179 1001 86380 86390 1
304224 99304224 1001 86380 86390 1
304830 99304830 1001 86380 86390 1
304724 99304724 1001 86380 86390 1
304673 99304673 1001 86380 86390 1
304725 99304725 1001 86380 86390 1
304476 99304476 1001 86380 86390 1
304535 99304535 1001 86380 86390 1
304292 99304292 1001 86380 86390 1
304361 99304361 1001 86380 86390 1
304257 99304257 1001 86380 86390 1
304392 99304392 1001 86380 86390 1
304947 99304947 1001 86380 86390 1
305657 99305657 1001 86380 86390 1
305628 99305628 1001 86380 86390 1
305499 99305499 1001 86380 86390 1
305632 99305632 1001 86380 86390 1
305581 99305581 1001 86380 86390 1
305607 99305607 1001 86380 86390 1
305517 99305517 1001 86380 86390 1
305301 99305301 1001 86380 86390 1
305421 99305421 1001 86380 86390 1
305103 99305103 1001 86380 86390 1
305244 99305244 1001 86380 86390 1
500038 99500038 1001 86380 86390 1
500039 99500039 1001 86380 86390 1
500146 99500146 1001 86380 86390 1
500780 99500780 1001 86380 86390 1
500613 99500613 1001 86380 86390 1
500638 99500638 1001 86380 86390 1
500788 99500788 1001 86380 86390 1
500680 99500680 1001 86380 86390 1
500668 99500668 1001 86380 86390 1
500657 99500657 1001 86380 86390 1
500460 99500460 1001 86380 86390 1
500605 99500605 1001 86380 86390 1
500503 99500503 1001 86380 86390 1
500426 99500426 1001 86380 86390 1
500270 99500270 1001 86380 86390 1
500378 99500378 1001 86380 86390 1
500237 99500237 1001 86380 86390 1
500916 99500916 1001 86380 86390 1
500884 99500884 1001 86380 86390 1
500886 99500886 1001 86380 86390 1
501604 99501604 1001 86380 86390 1
501504 99501504 1001 86380 86390 1
501444 99501444 1001 86380 86390 1
501561 99501561 1001 86380 86390 1
501310 99501310 1001 86380 86390 1
501217 99501217 1001 86380 86390 1
501107 99501107 1001 86380 86390 1
501808 99501808 1001 86380 86390 1
501695 99501695 1001 86380 86390 1
501750 99501750 1001 86380 86390 1
502359 99502359 1001 86380 86390 1
502270 99502270 1001 86380 86390 1
502080 99502080 1001 86380 86390 1
502171 99502171 1001 86380 86390 1
502125 99502125 1001 86380 86390 1
501941 99501941 1001 86380 86390 1
501967 99501967 1001 86380 86390 1
502477 99502477 1001 86380 86390 1
502603 99502603 1001 86380 86390 1
503260 99503260 1001 86380 86390 1
503115 99503115 1001 86380 86390 1
503286 99503286 1001 86380 86390 1
502989 99502989 1001 86380 86390 1
502965 99502965 1001 86380 86390 1
502978 99502978 1001 86380 86390 1
502752 99502752 1001 86380 86390 1
502781 99502781 1001 86380 86390 1
502732 99502732 1001 86380 86390 1
502849 99502849 1001 86380 86390 1
502746 99502746 1001 86380 86390 1
502721 99502721 1001 86380 86390 1
502813 99502813 1001 86380 86390 1
503433 99503433 1001 86380 86390 1
503323 99503323 1001 86380 86390 1
503427 99503427 1001 86380 86390 1
503979 99503979 1001 86380 86390 1
503967 99503967 1001 86380 86390 1
504093 99504093 1001 86380 86390 1
504107 99504107 1001 86380 86390 1
503708 99503708 1001 86380 86390 1
503723 99503723 1001 86380 86390 1
503598 99503598 1001 86380 86390 1
504312 99504312 1001 86380 86390 1
504172 99504172 1001 86380 86390 1
504127 99504127 1001 86380 86390 1
504911 99504911 1001 86380 86390 1
504752 99504752 1001 86380 86390 1
504835 99504835 1001 86380 86390 1
504838 99504838 1001 86380 86390 1
504650 99504650 1001 86380 86390 1
504576 99504576 1001 86380 86390 1
504564 99504564 1001 86380 86390 1
504660 99504660 1001 86380 86390 1
504725 99504725 1001 86380 86390 1
504340 99504340 1001 86380 86390 1
504421 99504421 1001 86380 86390 1
505113 99505113 1001 86380 86390 1
505141 99505141 1001 86380 86390 1
504948 99504948 1001 86380 86390 1
504949 99504949 1001 86380 86390 1
505095 99505095 1001 86380 86390 1
505671 99505671 1001 86380 86390 1
505582 99505582 1001 86380 86390 1
505387 99505387 1001 86380 86390 1
505388 99505388 1001 86380 86390 1
505518 99505518 1001 86380 86390 1
505441 99505441 1001 86380 86390 1
505507 99505507 1001 86380 86390 1
505164 99505164 1001 86380 86390 1
505260 99505260 1001 86380 86390 1
505963 99505963 1001 86380 86390 1
506186 99506186 1001 86380 86390 1
506369 99506369 1001 86380 86390 1
506108 99506108 1001 86380 86390 1
506645 99506645 1001 86380 86390 1
506671 99506671 1001 86380 86390 1
506624 99506624 1001 86380 86390 1
506731 99506731 1001 86380 86390 1
507242 99507242 1001 86380 86390 1
507322 99507322 1001 86380 86390 1
507342 99507342 1001 86380 86390 1
507252 99507252 1001 86380 86390 1
507113 99507113 1001 86380 86390 1
507184 99507184 1001 86380 86390 1
507056 99507056 1001 86380 86390 1
506856 99506856 1001 86380 86390 1
507536 99507536 1001 86380 86390 1
507448 99507448 1001 86380 86390 1
507496 99507496 1001 86380 86390 1
507509 99507509 1001 86380 86390 1
508229 99508229 1001 86380 86390 1
508237 99508237 1001 86380 86390 1
507841 99507841 1001 86380 86390 1
507799 99507799 1001 86380 86390 1
507765 99507765 1001 86380 86390 1
507740 99507740 1001 86380 86390 1
507795 99507795 1001 86380 86390 1
508375 99508375 1001 86380 86390 1
508385 99508385 1001 86380 86390 1
509029 99509029 1001 86380 86390 1
509066 99509066 1001 86380 86390 1
509036 99509036 1001 86380 86390 1
508793 99508793 1001 86380 86390 1
508708 99508708 1001 86380 86390 1
508839 99508839 1001 86380 86390 1
508723 99508723 1001 86380 86390 1
508637 99508637 1001 86380 86390 1
508599 99508599 1001 86380 86390 1
508641 99508641 1001 86380 86390 1
508526 99508526 1001 86380 86390 1
508539 99508539 1001 86380 86390 1
508475 99508475 1001 86380 86390 1
509253 99509253 1001 86380 86390 1
509733 99509733 1001 86380 86390 1
509852 99509852 1001 86380 86390 1
509880 99509880 1001 86380 86390 1
509888 99509888 1001 86380 86390 1
509704 99509704 1001 86380 86390 1
509848 99509848 1001 86380 86390 1
509897 99509897 1001 86380 86390 1
509554 99509554 1001 86380 86390 1
509560 99509560 1001 86380 86390 1
509599 99509599 1001 86380 86390 1
509551 99509551 1001 86380 86390 1
509404 99509404 1001 86380 86390 1
509473 99509473 1001 86380 86390 1
509986 99509986 1001 86380 86390 1
510724 99510724 1001 86380 86390 1
510524 99510524 1001 86380 86390 1
510669 99510669 1001 86380 86390 1
510566 99510566 1001 86380 86390 1
510657 99510657 1001 86380 86390 1
510475 99510475 1001 86380 86390 1
510173 99510173 1001 86380 86390 1
510126 99510126 1001 86380 86390 1
510296 99510296 1001 86380 86390 1
510246 99510246 1001 86380 86390 1
510169 99510169 1001 86380 86390 1
510261 99510261 1001 86380 86390 1
510737 99510737 1001 86380 86390 1
510876 99510876 1001 86380 86390 1
511465 99511465 1001 86380 86390 1
511403 99511403 1001 86380 86390 1
511379 99511379 1001 86380 86390 1
511488 99511488 1001 86380 86390 1
511324 99511324 1001 86380 86390 1
511254 99511254 1001 86380 86390 1
510988 99510988 1001 86380 86390 1
511034 99511034 1001 86380 86390 1
511576 99511576 1001 86380 86390 1
511694 99511694 1001 86380 86390 1
511710 99511710 1001 86380 86390 1
511723 99511723 1001 86380 86390 1
511749 99511749 1001 86380 86390 1
511726 99511726 1001 86380 86390 1
512187 99512187 1001 86380 86390 1
512239 99512239 1001 86380 86390 1
512308 99512308 1001 86380 86390 1
512197 99512197 1001 86380 86390 1
512128 99512128 1001 86380 86390 1
512169 99512169 1001 86380 86390 1
512120 99512120 1001 86380 86390 1
512082 99512082 1001 86380 86390 1
511927 99511927 1001 86380 86390 1
511782 99511782 1001 86380 86390 1
511951 99511951 1001 86380 86390 1
512393 99512393 1001 86380 86390 1
512581 99512581 1001 86380 86390 1
512453 99512453 1001 86380 86390 1
513013 99513013 1001 86380 86390 1
513098 99513098 1001 86380 86390 1
513198 99513198 1001 86380 86390 1
513102 99513102 1001 86380 86390 1
512899 99512899 1001 86380 86390 1
512888 99512888 1001 86380 86390 1
512902 99512902 1001 86380 86390 1
512946 99512946 1001 86380 86390 1
512792 99512792 1001 86380 86390 1
512652 99512652 1001 86380 86390 1
512592 99512592 1001 86380 86390 1
512749 99512749 1001 86380 86390 1
512777 99512777 1001 86380 86390 1
513244 99513244 1001 86380 86390 1
513298 99513298 1001 86380 86390 1
513208 99513208 1001 86380 86390 1
513341 99513341 1001 86380 86390 1
513355 99513355 1001 86380 86390 1
513916 99513916 1001 86380 86390 1
513845 99513845 1001 86380 86390 1
513992 99513992 1001 86380 86390 1
513735 99513735 1001 86380 86390 1
513817 99513817 1001 86380 86390 1
513767 99513767 1001 86380 86390 1
513706 99513706 1001 86380 86390 1
513772 99513772 1001 86380 86390 1
513529 99513529 1001 86380 86390 1
513446 99513446 1001 86380 86390 1
513474 99513474 1001 86380 86390 1
514109 99514109 1001 86380 86390 1
514164 99514164 1001 86380 86390 1
514090 99514090 1001 86380 86390 1
514768 99514768 1001 86380 86390 1
514841 99514841 1001 86380 86390 1
514740 99514740 1001 86380 86390 1
514580 99514580 1001 86380 86390 1
514633 99514633 1001 86380 86390 1
514572 99514572 1001 86380 86390 1
514271 99514271 1001 86380 86390 1
515062 99515062 1001 86380 86390 1
515011 99515011 1001 86380 86390 1
514988 99514988 1001 86380 86390 1
514941 99514941 1001 86380 86390 1
514954 99514954 1001 86380 86390 1
514957 99514957 1001 86380 86390 1
514983 99514983 1001 86380 86390 1
515492 99515492 1001 86380 86390 1
515584 99515584 1001 86380 86390 1
515363 99515363 1001 86380 86390 1
515121 99515121 1001 86380 86390 1
515096 99515096 1001 86380 86390 1
515072 99515072 1001 86380 86390 1
515840 99515840 1001 86380 86390 1
516502 99516502 1001 86380 86390 1
516229 99516229 1001 86380 86390 1
516140 99516140 1001 86380 86390 1
516115 99516115 1001 86380 86390 1
516195 99516195 1001 86380 86390 1
516159 99516159 1001 86380 86390 1
516161 99516161 1001 86380 86390 1
516087 99516087 1001 86380 86390 1
516053 99516053 1001 86380 86390 1
515991 99515991 1001 86380 86390 1
516606 99516606 1001 86380 86390 1
516672 99516672 1001 86380 86390 1
516530 99516530 1001 86380 86390 1
517183 99517183 1001 86380 86390 1
517329 99517329 1001 86380 86390 1
517072 99517072 1001 86380 86390 1
517111 99517111 1001 86380 86390 1
517052 99517052 1001 86380 86390 1
516726 99516726 1001 86380 86390 1
516805 99516805 1001 86380 86390 1
517427 99517427 1001 86380 86390 1
517468 99517468 1001 86380 86390 1
517484 99517484 1001 86380 86390 1
518087 99518087 1001 86380 86390 1
517808 99517808 1001 86380 86390 1
517685 99517685 1001 86380 86390 1
517676 99517676 1001 86380 86390 1
517742 99517742 1001 86380 86390 1
517720 99517720 1001 86380 86390 1
518185 99518185 1001 86380 86390 1
518226 99518226 1001 86380 86390 1
518291 99518291 1001 86380 86390 1
518242 99518242 1001 86380 86390 1
518312 99518312 1001 86380 86390 1
518679 99518679 1001 86380 86390 1
518629 99518629 1001 86380 86390 1
518710 99518710 1001 86380 86390 1
518660 99518660 1001 86380 86390 1
518612 99518612 1001 86380 86390 1
518395 99518395 1001 86380 86390 1
518408 99518408 1001 86380 86390 1
518448 99518448 1001 86380 86390 1
518488 99518488 1001 86380 86390 1
518388 99518388 1001 86380 86390 1
519167 99519167 1001 86380 86390 1
519039 99519039 1001 86380 86390 1
519067 99519067 1001 86380 86390 1
519096 99519096 1001 86380 86390 1
519782 99519782 1001 86380 86390 1
519753 99519753 1001 86380 86390 1
519724 99519724 1001 86380 86390 1
519544 99519544 1001 86380 86390 1
519557 99519557 1001 86380 86390 1
519454 99519454 1001 86380 86390 1
519574 99519574 1001 86380 86390 1
519514 99519514 1001 86380 86390 1
519581 99519581 1001 86380 86390 1
519219 99519219 1001 86380 86390 1
519293 99519293 1001 86380 86390 1
519270 99519270 1001 86380 86390 1
520590 99520590 1001 86380 86390 1
520505 99520505 1001 86380 86390 1
520518 99520518 1001 86380 86390 1
520558 99520558 1001 86380 86390 1
520469 99520469 1001 86380 86390 1
520459 99520459 1001 86380 86390 1
520371 99520371 1001 86380 86390 1
520231 99520231 1001 86380 86390 1
520418 99520418 1001 86380 86390 1
520356 99520356 1001 86380 86390 1
520072 99520072 1001 86380 86390 1
520124 99520124 1001 86380 86390 1
520118 99520118 1001 86380 86390 1
520134 99520134 1001 86380 86390 1
520793 99520793 1001 86380 86390 1
520832 99520832 1001 86380 86390 1
520826 99520826 1001 86380 86390 1
520839 99520839 1001 86380 86390 1
520660 99520660 1001 86380 86390 1
521416 99521416 1001 86380 86390 1
521429 99521429 1001 86380 86390 1
521301 99521301 1001 86380 86390 1
521292 99521292 1001 86380 86390 1
521270 99521270 1001 86380 86390 1
521297 99521297 1001 86380 86390 1
521248 99521248 1001 86380 86390 1
521147 99521147 1001 86380 86390 1
521072 99521072 1001 86380 86390 1
521088 99521088 1001 86380 86390 1
521218 99521218 1001 86380 86390 1
520877 99520877 1001 86380 86390 1
521009 99521009 1001 86380 86390 1
520919 99520919 1001 86380 86390 1
521049 99521049 1001 86380 86390 1
520998 99520998 1001 86380 86390 1
521623 99521623 1001 86380 86390 1
521482 99521482 1001 86380 86390 1
521657 99521657 1001 86380 86390 1
522126 99522126 1001 86380 86390 1
522249 99522249 1001 86380 86390 1
522120 99522120 1001 86380 86390 1
522238 99522238 1001 86380 86390 1
522202 99522202 1001 86380 86390 1
521887 99521887 1001 86380 86390 1
521871 99521871 1001 86380 86390 1
521807 99521807 1001 86380 86390 1
521771 99521771 1001 86380 86390 1
521852 99521852 1001 86380 86390 1
522409 99522409 1001 86380 86390 1
522939 99522939 1001 86380 86390 1
522979 99522979 1001 86380 86390 1
523070 99523070 1001 86380 86390 1
522948 99522948 1001 86380 86390 1
522735 99522735 1001 86380 86390 1
522761 99522761 1001 86380 86390 1
522878 99522878 1001 86380 86390 1
522711 99522711 1001 86380 86390 1
522886 99522886 1001 86380 86390 1
522667 99522667 1001 86380 86390 1
522516 99522516 1001 86380 86390 1
522535 99522535 1001 86380 86390 1
523185 99523185 1001 86380 86390 1
523319 99523319 1001 86380 86390 1
523164 99523164 1001 86380 86390 1
523817 99523817 1001 86380 86390 1
523797 99523797 1001 86380 86390 1
523800 99523800 1001 86380 86390 1
523775 99523775 1001 86380 86390 1
523905 99523905 1001 86380 86390 1
523841 99523841 1001 86380 86390 1
523715 99523715 1001 86380 86390 1
523549 99523549 1001 86380 86390 1
523656 99523656 1001 86380 86390 1
523454 99523454 1001 86380 86390 1
523520 99523520 1001 86380 86390 1
523391 99523391 1001 86380 86390 1
523371 99523371 1001 86380 86390 1
523968 99523968 1001 86380 86390 1
524120 99524120 1001 86380 86390 1
524146 99524146 1001 86380 86390 1
524595 99524595 1001 86380 86390 1
524713 99524713 1001 86380 86390 1
524489 99524489 1001 86380 86390 1
524516 99524516 1001 86380 86390 1
524374 99524374 1001 86380 86390 1
524394 99524394 1001 86380 86390 1
525496 99525496 1001 86380 86390 1
525448 99525448 1001 86380 86390 1
525527 99525527 1001 86380 86390 1
525425 99525425 1001 86380 86390 1
525301 99525301 1001 86380 86390 1
525340 99525340 1001 86380 86390 1
525199 99525199 1001 86380 86390 1
525319 99525319 1001 86380 86390 1
525256 99525256 1001 86380 86390 1
525295 99525295 1001 86380 86390 1
525285 99525285 1001 86380 86390 1
524994 99524994 1001 86380 86390 1
525779 99525779 1001 86380 86390 1
525797 99525797 1001 86380 86390 1
525722 99525722 1001 86380 86390 1
526388 99526388 1001 86380 86390 1
526352 99526352 1001 86380 86390 1
526277 99526277 1001 86380 86390 1
526414 99526414 1001 86380 86390 1
526305 99526305 1001 86380 86390 1
526416 99526416 1001 86380 86390 1
526192 99526192 1001 86380 86390 1
526094 99526094 1001 86380 86390 1
526172 99526172 1001 86380 86390 1
526074 99526074 1001 86380 86390 1
525914 99525914 1001 86380 86390 1
526544 99526544 1001 86380 86390 1
526584 99526584 1001 86380 86390 1
527086 99527086 1001 86380 86390 1
527100 99527100 1001 86380 86390 1
527178 99527178 1001 86380 86390 1
527143 99527143 1001 86380 86390 1
527209 99527209 1001 86380 86390 1
527055 99527055 1001 86380 86390 1
526849 99526849 1001 86380 86390 1
526904 99526904 1001 86380 86390 1
526998 99526998 1001 86380 86390 1
527014 99527014 1001 86380 86390 1
527028 99527028 1001 86380 86390 1
527041 99527041 1001 86380 86390 1
526668 99526668 1001 86380 86390 1
526657 99526657 1001 86380 86390 1
527317 99527317 1001 86380 86390 1
527344 99527344 1001 86380 86390 1
527306 99527306 1001 86380 86390 1
527307 99527307 1001 86380 86390 1
527334 99527334 1001 86380 86390 1
527258 99527258 1001 86380 86390 1
528025 99528025 1001 86380 86390 1
527911 99527911 1001 86380 86390 1
527964 99527964 1001 86380 86390 1
528053 99528053 1001 86380 86390 1
528005 99528005 1001 86380 86390 1
527928 99527928 1001 86380 86390 1
528032 99528032 1001 86380 86390 1
527904 99527904 1001 86380 86390 1
527740 99527740 1001 86380 86390 1
527681 99527681 1001 86380 86390 1
527826 99527826 1001 86380 86390 1
527697 99527697 1001 86380 86390 1
527736 99527736 1001 86380 86390 1
527480 99527480 1001 86380 86390 1
527459 99527459 1001 86380 86390 1
528272 99528272 1001 86380 86390 1
528260 99528260 1001 86380 86390 1
528797 99528797 1001 86380 86390 1
528592 99528592 1001 86380 86390 1
528651 99528651 1001 86380 86390 1
528522 99528522 1001 86380 86390 1
528587 99528587 1001 86380 86390 1
528665 99528665 1001 86380 86390 1
528601 99528601 1001 86380 86390 1
528589 99528589 1001 86380 86390 1
528371 99528371 1001 86380 86390 1
528399 99528399 1001 86380 86390 1
528393 99528393 1001 86380 86390 1
528289 99528289 1001 86380 86390 1
528954 99528954 1001 86380 86390 1
529020 99529020 1001 86380 86390 1
529087 99529087 1001 86380 86390 1
528960 99528960 1001 86380 86390 1
529628 99529628 1001 86380 86390 1
529669 99529669 1001 86380 86390 1
529554 99529554 1001 86380 86390 1
529530 99529530 1001 86380 86390 1
529414 99529414 1001 86380 86390 1
529455 99529455 1001 86380 86390 1
529123 99529123 1001 86380 86390 1
529919 99529919 1001 86380 86390 1
529753 99529753 1001 86380 86390 1
529912 99529912 1001 86380 86390 1
529853 99529853 1001 86380 86390 1
530440 99530440 1001 86380 86390 1
530358 99530358 1001 86380 86390 1
530297 99530297 1001 86380 86390 1
530325 99530325 1001 86380 86390 1
530287 99530287 1001 86380 86390 1
530200 99530200 1001 86380 86390 1
529959 99529959 1001 86380 86390 1
530012 99530012 1001 86380 86390 1
530068 99530068 1001 86380 86390 1
529938 99529938 1001 86380 86390 1
530056 99530056 1001 86380 86390 1
529956 99529956 1001 86380 86390 1
530621 99530621 1001 86380 86390 1
530610 99530610 1001 86380 86390 1
531342 99531342 1001 86380 86390 1
531241 99531241 1001 86380 86390 1
531123 99531123 1001 86380 86390 1
530907 99530907 1001 86380 86390 1
530858 99530858 1001 86380 86390 1
530784 99530784 1001 86380 86390 1
531460 99531460 1001 86380 86390 1
531414 99531414 1001 86380 86390 1
532155 99532155 1001 86380 86390 1
532007 99532007 1001 86380 86390 1
531925 99531925 1001 86380 86390 1
531968 99531968 1001 86380 86390 1
531679 99531679 1001 86380 86390 1
531649 99531649 1001 86380 86390 1
532270 99532270 1001 86380 86390 1
532246 99532246 1001 86380 86390 1
532247 99532247 1001 86380 86390 1
532332 99532332 1001 86380 86390 1
532944 99532944 1001 86380 86390 1
533010 99533010 1001 86380 86390 1
532839 99532839 1001 86380 86390 1
532646 99532646 1001 86380 86390 1
532648 99532648 1001 86380 86390 1
532651 99532651 1001 86380 86390 1
532732 99532732 1001 86380 86390 1
532747 99532747 1001 86380 86390 1
532587 99532587 1001 86380 86390 1
532497 99532497 1001 86380 86390 1
532615 99532615 1001 86380 86390 1
533214 99533214 1001 86380 86390 1
533033 99533033 1001 86380 86390 1
533190 99533190 1001 86380 86390 1
533088 99533088 1001 86380 86390 1
533179 99533179 1001 86380 86390 1
533666 99533666 1001 86380 86390 1
533731 99533731 1001 86380 86390 1
533695 99533695 1001 86380 86390 1
533761 99533761 1001 86380 86390 1
533723 99533723 1001 86380 86390 1
533724 99533724 1001 86380 86390 1
533842 99533842 1001 86380 86390 1
533777 99533777 1001 86380 86390 1
533752 99533752 1001 86380 86390 1
533677 99533677 1001 86380 86390 1
533617 99533617 1001 86380 86390 1
533321 99533321 1001 86380 86390 1
533349 99533349 1001 86380 86390 1
533247 99533247 1001 86380 86390 1
533443 99533443 1001 86380 86390 1
533340 99533340 1001 86380 86390 1
533883 99533883 1001 86380 86390 1
533939 99533939 1001 86380 86390 1
534009 99534009 1001 86380 86390 1
534517 99534517 1001 86380 86390 1
534623 99534623 1001 86380 86390 1
534653 99534653 1001 86380 86390 1
534495 99534495 1001 86380 86390 1
534667 99534667 1001 86380 86390 1
534594 99534594 1001 86380 86390 1
534468 99534468 1001 86380 86390 1
534447 99534447 1001 86380 86390 1
534293 99534293 1001 86380 86390 1
534157 99534157 1001 86380 86390 1
534132 99534132 1001 86380 86390 1
534107 99534107 1001 86380 86390 1
534120 99534120 1001 86380 86390 1
534096 99534096 1001 86380 86390 1
534161 99534161 1001 86380 86390 1
534785 99534785 1001 86380 86390 1
534717 99534717 1001 86380 86390 1
534823 99534823 1001 86380 86390 1
535349 99535349 1001 86380 86390 1
535292 99535292 1001 86380 86390 1
535179 99535179 1001 86380 86390 1
535207 99535207 1001 86380 86390 1
535143 99535143 1001 86380 86390 1
535252 99535252 1001 86380 86390 1
535049 99535049 1001 86380 86390 1
534933 99534933 1001 86380 86390 1
535011 99535011 1001 86380 86390 1
535077 99535077 1001 86380 86390 1
534938 99534938 1001 86380 86390 1
534912 99534912 1001 86380 86390 1
535715 99535715 1001 86380 86390 1
536287 99536287 1001 86380 86390 1
536304 99536304 1001 86380 86390 1
535977 99535977 1001 86380 86390 1
535927 99535927 1001 86380 86390 1
536020 99536020 1001 86380 86390 1
536039 99536039 1001 86380 86390 1
535923 99535923 1001 86380 86390 1
535915 99535915 1001 86380 86390 1
535891 99535891 1001 86380 86390 1
535827 99535827 1001 86380 86390 1
535803 99535803 1001 86380 86390 1
536463 99536463 1001 86380 86390 1
536428 99536428 1001 86380 86390 1
536484 99536484 1001 86380 86390 1
536485 99536485 1001 86380 86390 1
536512 99536512 1001 86380 86390 1
537050 99537050 1001 86380 86390 1
536990 99536990 1001 86380 86390 1
536956 99536956 1001 86380 86390 1
536585 99536585 1001 86380 86390 1
537303 99537303 1001 86380 86390 1
537913 99537913 1001 86380 86390 1
537889 99537889 1001 86380 86390 1
537826 99537826 1001 86380 86390 1
537719 99537719 1001 86380 86390 1
537461 99537461 1001 86380 86390 1
537500 99537500 1001 86380 86390 1
537386 99537386 1001 86380 86390 1
537478 99537478 1001 86380 86390 1
537569 99537569 1001 86380 86390 1
537480 99537480 1001 86380 86390 1
538051 99538051 1001 86380 86390 1
538114 99538114 1001 86380 86390 1
538192 99538192 1001 86380 86390 1
538144 99538144 1001 86380 86390 1
538649 99538649 1001 86380 86390 1
538627 99538627 1001 86380 86390 1
538763 99538763 1001 86380 86390 1
538252 99538252 1001 86380 86390 1
538265 99538265 1001 86380 86390 1
538359 99538359 1001 86380 86390 1
538840 99538840 1001 86380 86390 1
538895 99538895 1001 86380 86390 1
538884 99538884 1001 86380 86390 1
539306 99539306 1001 86380 86390 1
539273 99539273 1001 86380 86390 1
539392 99539392 1001 86380 86390 1
539263 99539263 1001 86380 86390 1
539682 99539682 1001 86380 86390 1
539696 99539696 1001 86380 86390 1
540365 99540365 1001 86380 86390 1
540380 99540380 1001 86380 86390 1
540296 99540296 1001 86380 86390 1
540146 99540146 1001 86380 86390 1
540258 99540258 1001 86380 86390 1
539934 99539934 1001 86380 86390 1
540648 99540648 1001 86380 86390 1
540655 99540655 1001 86380 86390 1
540474 99540474 1001 86380 86390 1
541178 99541178 1001 86380 86390 1
541106 99541106 1001 86380 86390 1
541214 99541214 1001 86380 86390 1
541004 99541004 1001 86380 86390 1
540750 99540750 1001 86380 86390 1
540802 99540802 1001 86380 86390 1
541410 99541410 1001 86380 86390 1
541376 99541376 1001 86380 86390 1
541325 99541325 1001 86380 86390 1
541300 99541300 1001 86380 86390 1
542084 99542084 1001 86380 86390 1
541955 99541955 1001 86380 86390 1
542066 99542066 1001 86380 86390 1
541883 99541883 1001 86380 86390 1
541516 99541516 1001 86380 86390 1
541556 99541556 1001 86380 86390 1
541698 99541698 1001 86380 86390 1
541507 99541507 1001 86380 86390 1
542650 99542650 1001 86380 86390 1
542599 99542599 1001 86380 86390 1
542603 99542603 1001 86380 86390 1
542695 99542695 1001 86380 86390 1
542471 99542471 1001 86380 86390 1
542373 99542373 1001 86380 86390 1
542491 99542491 1001 86380 86390 1
542336 99542336 1001 86380 86390 1
542453 99542453 1001 86380 86390 1
543136 99543136 1001 86380 86390 1
543643 99543643 1001 86380 86390 1
543599 99543599 1001 86380 86390 1
543767 99543767 1001 86380 86390 1
543566 99543566 1001 86380 86390 1
543398 99543398 1001 86380 86390 1
543489 99543489 1001 86380 86390 1
543542 99543542 1001 86380 86390 1
543518 99543518 1001 86380 86390 1
543508 99543508 1001 86380 86390 1
543460 99543460 1001 86380 86390 1
543342 99543342 1001 86380 86390 1
543848 99543848 1001 86380 86390 1
543849 99543849 1001 86380 86390 1
543851 99543851 1001 86380 86390 1
543921 99543921 1001 86380 86390 1
543974 99543974 1001 86380 86390 1
544527 99544527 1001 86380 86390 1
544541 99544541 1001 86380 86390 1
544429 99544429 1001 86380 86390 1
544344 99544344 1001 86380 86390 1
544270 99544270 1001 86380 86390 1
544323 99544323 1001 86380 86390 1
544107 99544107 1001 86380 86390 1
544009 99544009 1001 86380 86390 1
544631 99544631 1001 86380 86390 1
544722 99544722 1001 86380 86390 1
409697 1125 1001 79080 79557 1
503793 632 1002 49225 60280 1
517573 791 1002 68712 69435 1
540116 806 1001 54571 54870 1
400028 99400028 1001 86380 86390 1
400073 99400073 1001 86380 86390 1
400046 99400046 1001 86380 86390 1
400109 99400109 1001 86380 86390 1
400055 99400055 1001 86380 86390 1
400236 99400236 1001 86380 86390 1
400308 99400308 1001 86380 86390 1
400405 99400405 1001 86380 86390 1
400359 99400359 1001 86380 86390 1
400604 99400604 1001 86380 86390 1
400907 99400907 1001 86380 86390 1
400970 99400970 1001 86380 86390 1
401140 99401140 1001 86380 86390 1
401363 99401363 1001 86380 86390 1
401778 99401778 1001 86380 86390 1
402021 99402021 1001 86380 86390 1
402075 99402075 1001 86380 86390 1
402128 99402128 1001 86380 86390 1
402461 99402461 1001 86380 86390 1
402554 99402554 1001 86380 86390 1
402574 99402574 1001 86380 86390 1
402568 99402568 1001 86380 86390 1
402856 99402856 1001 86380 86390 1
403063 99403063 1001 86380 86390 1
403175 99403175 1001 86380 86390 1
403123 99403123 1001 86380 86390 1
403617 99403617 1001 86380 86390 1
404855 99404855 1001 86380 86390 1
404972 99404972 1001 86380 86390 1
404983 99404983 1001 86380 86390 1
405238 99405238 1001 86380 86390 1
405216 99405216 1001 86380 86390 1
405435 99405435 1001 86380 86390 1
405556 99405556 1001 86380 86390 1
405507 99405507 1001 86380 86390 1
405633 99405633 1001 86380 86390 1
406179 99406179 1001 86380 86390 1
406281 99406281 1001 86380 86390 1
406357 99406357 1001 86380 86390 1
406333 99406333 1001 86380 86390 1
406500 99406500 1001 86380 86390 1
406733 99406733 1001 86380 86390 1
406715 99406715 1001 86380 86390 1
406805 99406805 1001 86380 86390 1
407052 99407052 1001 86380 86390 1
407165 99407165 1001 86380 86390 1
407194 99407194 1001 86380 86390 1
407294 99407294 1001 86380 86390 1
407268 99407268 1001 86380 86390 1
407355 99407355 1001 86380 86390 1
407357 99407357 1001 86380 86390 1
407383 99407383 1001 86380 86390 1
407497 99407497 1001 86380 86390 1
407467 99407467 1001 86380 86390 1
407770 99407770 1001 86380 86390 1
408009 99408009 1001 86380 86390 1
408333 99408333 1001 86380 86390 1
408493 99408493 1001 86380 86390 1
408540 99408540 1001 86380 86390 1
408611 99408611 1001 86380 86390 1
408568 99408568 1001 86380 86390 1
408864 99408864 1001 86380 86390 1
408938 99408938 1001 86380 86390 1
409033 99409033 1001 86380 86390 1
409129 99409129 1001 86380 86390 1
409137 99409137 1001 86380 86390 1
409385 99409385 1001 86380 86390 1
409765 99409765 1001 86380 86390 1
409935 99409935 1001 86380 86390 1
409964 99409964 1001 86380 86390 1
410327 99410327 1001 86380 86390 1
410608 99410608 1001 86380 86390 1
410671 99410671 1001 86380 86390 1
410650 99410650 1001 86380 86390 1
411108 99411108 1001 86380 86390 1
411044 99411044 1001 86380 86390 1
411157 99411157 1001 86380 86390 1
411483 99411483 1001 86380 86390 1
411488 99411488 1001 86380 86390 1
411574 99411574 1001 86380 86390 1
411547 99411547 1001 86380 86390 1
411778 99411778 1001 86380 86390 1
411841 99411841 1001 86380 86390 1
411842 99411842 1001 86380 86390 1
411874 99411874 1001 86380 86390 1
412100 99412100 1001 86380 86390 1
412131 99412131 1001 86380 86390 1
412189 99412189 1001 86380 86390 1
412279 99412279 1001 86380 86390 1
412305 99412305 1001 86380 86390 1
412348 99412348 1001 86380 86390 1
413456 99413456 1001 86380 86390 1
413478 99413478 1001 86380 86390 1
413657 99413657 1001 86380 86390 1
413508 99413508 1001 86380 86390 1
412955 99412955 1001 86380 86390 1
413263 99413263 1001 86380 86390 1
412891 99412891 1001 86380 86390 1
412942 99412942 1001 86380 86390 1
413026 99413026 1001 86380 86390 1
413285 99413285 1001 86380 86390 1
412501 99412501 1001 86380 86390 1
412873 99412873 1001 86380 86390 1
412662 99412662 1001 86380 86390 1
413788 99413788 1001 86380 86390 1
413879 99413879 1001 86380 86390 1
415141 99415141 1001 86380 86390 1
415190 99415190 1001 86380 86390 1
415258 99415258 1001 86380 86390 1
414935 99414935 1001 86380 86390 1
415157 99415157 1001 86380 86390 1
414570 99414570 1001 86380 86390 1
414663 99414663 1001 86380 86390 1
414708 99414708 1001 86380 86390 1
414696 99414696 1001 86380 86390 1
414473 99414473 1001 86380 86390 1
415450 99415450 1001 86380 86390 1
415652 99415652 1001 86380 86390 1
415697 99415697 1001 86380 86390 1
416860 99416860 1001 86380 86390 1
416706 99416706 1001 86380 86390 1
416869 99416869 1001 86380 86390 1
416957 99416957 1001 86380 86390 1
416425 99416425 1001 86380 86390 1
416536 99416536 1001 86380 86390 1
416490 99416490 1001 86380 86390 1
416463 99416463 1001 86380 86390 1
416008 99416008 1001 86380 86390 1
415940 99415940 1001 86380 86390 1
415975 99415975 1001 86380 86390 1
416132 99416132 1001 86380 86390 1
417100 99417100 1001 86380 86390 1
418476 99418476 1001 86380 86390 1
418504 99418504 1001 86380 86390 1
418676 99418676 1001 86380 86390 1
418648 99418648 1001 86380 86390 1
418149 99418149 1001 86380 86390 1
418828 99418828 1001 86380 86390 1
419086 99419086 1001 86380 86390 1
419066 99419066 1001 86380 86390 1
419148 99419148 1001 86380 86390 1
419044 99419044 1001 86380 86390 1
418837 99418837 1001 86380 86390 1
420238 99420238 1001 86380 86390 1
420183 99420183 1001 86380 86390 1
420342 99420342 1001 86380 86390 1
420347 99420347 1001 86380 86390 1
420004 99420004 1001 86380 86390 1
419805 99419805 1001 86380 86390 1
420042 99420042 1001 86380 86390 1
419975 99419975 1001 86380 86390 1
420054 99420054 1001 86380 86390 1
419267 99419267 1001 86380 86390 1
420513 99420513 1001 86380 86390 1
420710 99420710 1001 86380 86390 1
420471 99420471 1001 86380 86390 1
420459 99420459 1001 86380 86390 1
421745 99421745 1001 86380 86390 1
421648 99421648 1001 86380 86390 1
421389 99421389 1001 86380 86390 1
421449 99421449 1001 86380 86390 1
421534 99421534 1001 86380 86390 1
421231 99421231 1001 86380 86390 1
421043 99421043 1001 86380 86390 1
422307 99422307 1001 86380 86390 1
422468 99422468 1001 86380 86390 1
422380 99422380 1001 86380 86390 1
423517 99423517 1001 86380 86390 1
423173 99423173 1001 86380 86390 1
422986 99422986 1001 86380 86390 1
422867 99422867 1001 86380 86390 1
423780 99423780 1001 86380 86390 1
423937 99423937 1001 86380 86390 1
425286 99425286 1001 86380 86390 1
425287 99425287 1001 86380 86390 1
424732 99424732 1001 86380 86390 1
424967 99424967 1001 86380 86390 1
424623 99424623 1001 86380 86390 1
424769 99424769 1001 86380 86390 1
424605 99424605 1001 86380 86390 1
424874 99424874 1001 86380 86390 1
424946 99424946 1001 86380 86390 1
424212 99424212 1001 86380 86390 1
424492 99424492 1001 86380 86390 1
424294 99424294 1001 86380 86390 1
424228 99424228 1001 86380 86390 1
424588 99424588 1001 86380 86390 1
425655 99425655 1001 86380 86390 1
425664 99425664 1001 86380 86390 1
425712 99425712 1001 86380 86390 1
425748 99425748 1001 86380 86390 1
425697 99425697 1001 86380 86390 1
427030 99427030 1001 86380 86390 1
426698 99426698 1001 86380 86390 1
426747 99426747 1001 86380 86390 1
426954 99426954 1001 86380 86390 1
426752 99426752 1001 86380 86390 1
427094 99427094 1001 86380 86390 1
426299 99426299 1001 86380 86390 1
426382 99426382 1001 86380 86390 1
426454 99426454 1001 86380 86390 1
426385 99426385 1001 86380 86390 1
426655 99426655 1001 86380 86390 1
426612 99426612 1001 86380 86390 1
426070 99426070 1001 86380 86390 1
426255 99426255 1001 86380 86390 1
426167 99426167 1001 86380 86390 1
426077 99426077 1001 86380 86390 1
427391 99427391 1001 86380 86390 1
427518 99427518 1001 86380 86390 1
427122 99427122 1001 86380 86390 1
428566 99428566 1001 86380 86390 1
428518 99428518 1001 86380 86390 1
428425 99428425 1001 86380 86390 1
428481 99428481 1001 86380 86390 1
428229 99428229 1001 86380 86390 1
428142 99428142 1001 86380 86390 1
428150 99428150 1001 86380 86390 1
428228 99428228 1001 86380 86390 1
427630 99427630 1001 86380 86390 1
427782 99427782 1001 86380 86390 1
428906 99428906 1001 86380 86390 1
428920 99428920 1001 86380 86390 1
428973 99428973 1001 86380 86390 1
430055 99430055 1001 86380 86390 1
429685 99429685 1001 86380 86390 1
429831 99429831 1001 86380 86390 1
429635 99429635 1001 86380 86390 1
429780 99429780 1001 86380 86390 1
429596 99429596 1001 86380 86390 1
429834 99429834 1001 86380 86390 1
429911 99429911 1001 86380 86390 1
429325 99429325 1001 86380 86390 1
429261 99429261 1001 86380 86390 1
430705 99430705 1001 86380 86390 1
430796 99430796 1001 86380 86390 1
431742 99431742 1001 86380 86390 1
432008 99432008 1001 86380 86390 1
432019 99432019 1001 86380 86390 1
431311 99431311 1001 86380 86390 1
431571 99431571 1001 86380 86390 1
431512 99431512 1001 86380 86390 1
431280 99431280 1001 86380 86390 1
431521 99431521 1001 86380 86390 1
431579 99431579 1001 86380 86390 1
431123 99431123 1001 86380 86390 1
432174 99432174 1001 86380 86390 1
433434 99433434 1001 86380 86390 1
433419 99433419 1001 86380 86390 1
433407 99433407 1001 86380 86390 1
433190 99433190 1001 86380 86390 1
433176 99433176 1001 86380 86390 1
432980 99432980 1001 86380 86390 1
433180 99433180 1001 86380 86390 1
433287 99433287 1001 86380 86390 1
432585 99432585 1001 86380 86390 1
432611 99432611 1001 86380 86390 1
432675 99432675 1001 86380 86390 1
432804 99432804 1001 86380 86390 1
432763 99432763 1001 86380 86390 1
434040 99434040 1001 86380 86390 1
433817 99433817 1001 86380 86390 1
433771 99433771 1001 86380 86390 1
435339 99435339 1001 86380 86390 1
435162 99435162 1001 86380 86390 1
435393 99435393 1001 86380 86390 1
435403 99435403 1001 86380 86390 1
434792 99434792 1001 86380 86390 1
434767 99434767 1001 86380 86390 1
434770 99434770 1001 86380 86390 1
434752 99434752 1001 86380 86390 1
434200 99434200 1001 86380 86390 1
434311 99434311 1001 86380 86390 1
434335 99434335 1001 86380 86390 1
435460 99435460 1001 86380 86390 1
435601 99435601 1001 86380 86390 1
435630 99435630 1001 86380 86390 1
435553 99435553 1001 86380 86390 1
435719 99435719 1001 86380 86390 1
436905 99436905 1001 86380 86390 1
436449 99436449 1001 86380 86390 1
436472 99436472 1001 86380 86390 1
436613 99436613 1001 86380 86390 1
436465 99436465 1001 86380 86390 1
436656 99436656 1001 86380 86390 1
436364 99436364 1001 86380 86390 1
436193 99436193 1001 86380 86390 1
436325 99436325 1001 86380 86390 1
436183 99436183 1001 86380 86390 1
437326 99437326 1001 86380 86390 1
437362 99437362 1001 86380 86390 1
437289 99437289 1001 86380 86390 1
300607 99300607 1001 86380 86390 1
300510 99300510 1001 86380 86390 1
300439 99300439 1001 86380 86390 1
300517 99300517 1001 86380 86390 1
300430 99300430 1001 86380 86390 1
300192 99300192 1001 86380 86390 1
300172 99300172 1001 86380 86390 1
300856 99300856 1001 86380 86390 1
300934 99300934 1001 86380 86390 1
300805 99300805 1001 86380 86390 1
300924 99300924 1001 86380 86390 1
300888 99300888 1001 86380 86390 1
301456 99301456 1001 86380 86390 1
301497 99301497 1001 86380 86390 1
301185 99301185 1001 86380 86390 1
301276 99301276 1001 86380 86390 1
301277 99301277 1001 86380 86390 1
301241 99301241 1001 86380 86390 1
301268 99301268 1001 86380 86390 1
301309 99301309 1001 86380 86390 1
300999 99300999 1001 86380 86390 1
301097 99301097 1001 86380 86390 1
300969 99300969 1001 86380 86390 1
301036 99301036 1001 86380 86390 1
302205 99302205 1001 86380 86390 1
302356 99302356 1001 86380 86390 1
302223 99302223 1001 86380 86390 1
302370 99302370 1001 86380 86390 1
302224 99302224 1001 86380 86390 1
302289 99302289 1001 86380 86390 1
302374 99302374 1001 86380 86390 1
302103 99302103 1001 86380 86390 1
302052 99302052 1001 86380 86390 1
301808 99301808 1001 86380 86390 1
301772 99301772 1001 86380 86390 1
301761 99301761 1001 86380 86390 1
302570 99302570 1001 86380 86390 1
302390 99302390 1001 86380 86390 1
303147 99303147 1001 86380 86390 1
303033 99303033 1001 86380 86390 1
303188 99303188 1001 86380 86390 1
303076 99303076 1001 86380 86390 1
303051 99303051 1001 86380 86390 1
302812 99302812 1001 86380 86390 1
302800 99302800 1001 86380 86390 1
302784 99302784 1001 86380 86390 1
302605 99302605 1001 86380 86390 1
302672 99302672 1001 86380 86390 1
302739 99302739 1001 86380 86390 1
303401 99303401 1001 86380 86390 1
303221 99303221 1001 86380 86390 1
303392 99303392 1001 86380 86390 1
303385 99303385 1001 86380 86390 1
303216 99303216 1001 86380 86390 1
303958 99303958 1001 86380 86390 1
303881 99303881 1001 86380 86390 1
303846 99303846 1001 86380 86390 1
303938 99303938 1001 86380 86390 1
304023 99304023 1001 86380 86390 1
303740 99303740 1001 86380 86390 1
303676 99303676 1001 86380 86390 1
303667 99303667 1001 86380 86390 1
303813 99303813 1001 86380 86390 1
303827 99303827 1001 86380 86390 1
303609 99303609 1001 86380 86390 1
303600 99303600 1001 86380 86390 1
303511 99303511 1001 86380 86390 1
303550 99303550 1001 86380 86390 1
303460 99303460 1001 86380 86390 1
303421 99303421 1001 86380 86390 1
303474 99303474 1001 86380 86390 1
303539 99303539 1001 86380 86390 1
303554 99303554 1001 86380 86390 1
304123 99304123 1001 86380 86390 1
304130 99304130 1001 86380 86390 1
304796 99304796 1001 86380 86390 1
304785 99304785 1001 86380 86390 1
304712 99304712 1001 86380 86390 1
304688 99304688 1001 86380 86390 1
304850 99304850 1001 86380 86390 1
304730 99304730 1001 86380 86390 1
304478 99304478 1001 86380 86390 1
304624 99304624 1001 86380 86390 1
304470 99304470 1001 86380 86390 1
304316 99304316 1001 86380 86390 1
304281 99304281 1001 86380 86390 1
304386 99304386 1001 86380 86390 1
305039 99305039 1001 86380 86390 1
304447 99304447 1001 86380 86390 1
304953 99304953 1001 86380 86390 1
305496 99305496 1001 86380 86390 1
305488 99305488 1001 86380 86390 1
305364 99305364 1001 86380 86390 1
305469 99305469 1001 86380 86390 1
305461 99305461 1001 86380 86390 1
305207 99305207 1001 86380 86390 1
305171 99305171 1001 86380 86390 1
305228 99305228 1001 86380 86390 1
500127 99500127 1001 86380 86390 1
500153 99500153 1001 86380 86390 1
500108 99500108 1001 86380 86390 1
500653 99500653 1001 86380 86390 1
500744 99500744 1001 86380 86390 1
500617 99500617 1001 86380 86390 1
500492 99500492 1001 86380 86390 1
500549 99500549 1001 86380 86390 1
500594 99500594 1001 86380 86390 1
500211 99500211 1001 86380 86390 1
500199 99500199 1001 86380 86390 1
501254 99501254 1001 86380 86390 1
501350 99501350 1001 86380 86390 1
501235 99501235 1001 86380 86390 1
501343 99501343 1001 86380 86390 1
501047 99501047 1001 86380 86390 1
501167 99501167 1001 86380 86390 1
501066 99501066 1001 86380 86390 1
501147 99501147 1001 86380 86390 1
501806 99501806 1001 86380 86390 1
501746 99501746 1001 86380 86390 1
502403 99502403 1001 86380 86390 1
502340 99502340 1001 86380 86390 1
502202 99502202 1001 86380 86390 1
502256 99502256 1001 86380 86390 1
501872 99501872 1001 86380 86390 1
501995 99501995 1001 86380 86390 1
502619 99502619 1001 86380 86390 1
502608 99502608 1001 86380 86390 1
502572 99502572 1001 86380 86390 1
502574 99502574 1001 86380 86390 1
502639 99502639 1001 86380 86390 1
502601 99502601 1001 86380 86390 1
502656 99502656 1001 86380 86390 1
503099 99503099 1001 86380 86390 1
502920 99502920 1001 86380 86390 1
502805 99502805 1001 86380 86390 1
502720 99502720 1001 86380 86390 1
502708 99502708 1001 86380 86390 1
503452 99503452 1001 86380 86390 1
504031 99504031 1001 86380 86390 1
503943 99503943 1001 86380 86390 1
503983 99503983 1001 86380 86390 1
503731 99503731 1001 86380 86390 1
503822 99503822 1001 86380 86390 1
503900 99503900 1001 86380 86390 1
503749 99503749 1001 86380 86390 1
503766 99503766 1001 86380 86390 1
503781 99503781 1001 86380 86390 1
503614 99503614 1001 86380 86390 1
503654 99503654 1001 86380 86390 1
503629 99503629 1001 86380 86390 1
503515 99503515 1001 86380 86390 1
503574 99503574 1001 86380 86390 1
504213 99504213 1001 86380 86390 1
504304 99504304 1001 86380 86390 1
504293 99504293 1001 86380 86390 1
504894 99504894 1001 86380 86390 1
504753 99504753 1001 86380 86390 1
504870 99504870 1001 86380 86390 1
504897 99504897 1001 86380 86390 1
504711 99504711 1001 86380 86390 1
504621 99504621 1001 86380 86390 1
504455 99504455 1001 86380 86390 1
504430 99504430 1001 86380 86390 1
504379 99504379 1001 86380 86390 1
504513 99504513 1001 86380 86390 1
504371 99504371 1001 86380 86390 1
504451 99504451 1001 86380 86390 1
505021 99505021 1001 86380 86390 1
505127 99505127 1001 86380 86390 1
505090 99505090 1001 86380 86390 1
505593 99505593 1001 86380 86390 1
505711 99505711 1001 86380 86390 1
505729 99505729 1001 86380 86390 1
505406 99505406 1001 86380 86390 1
505242 99505242 1001 86380 86390 1
505204 99505204 1001 86380 86390 1
505301 99505301 1001 86380 86390 1
505289 99505289 1001 86380 86390 1
505964 99505964 1001 86380 86390 1
505841 99505841 1001 86380 86390 1
505907 99505907 1001 86380 86390 1
506520 99506520 1001 86380 86390 1
506534 99506534 1001 86380 86390 1
506412 99506412 1001 86380 86390 1
506585 99506585 1001 86380 86390 1
506250 99506250 1001 86380 86390 1
506277 99506277 1001 86380 86390 1
506383 99506383 1001 86380 86390 1
506267 99506267 1001 86380 86390 1
506308 99506308 1001 86380 86390 1
506231 99506231 1001 86380 86390 1
506298 99506298 1001 86380 86390 1
506260 99506260 1001 86380 86390 1
506053 99506053 1001 86380 86390 1
506041 99506041 1001 86380 86390 1
506119 99506119 1001 86380 86390 1
506121 99506121 1001 86380 86390 1
506058 99506058 1001 86380 86390 1
506149 99506149 1001 86380 86390 1
506165 99506165 1001 86380 86390 1
506184 99506184 1001 86380 86390 1
506669 99506669 1001 86380 86390 1
507360 99507360 1001 86380 86390 1
507220 99507220 1001 86380 86390 1
507221 99507221 1001 86380 86390 1
507265 99507265 1001 86380 86390 1
507304 99507304 1001 86380 86390 1
507382 99507382 1001 86380 86390 1
507015 99507015 1001 86380 86390 1
507108 99507108 1001 86380 86390 1
507203 99507203 1001 86380 86390 1
506851 99506851 1001 86380 86390 1
508108 99508108 1001 86380 86390 1
507871 99507871 1001 86380 86390 1
508002 99508002 1001 86380 86390 1
507899 99507899 1001 86380 86390 1
508300 99508300 1001 86380 86390 1
508295 99508295 1001 86380 86390 1
508957 99508957 1001 86380 86390 1
508794 99508794 1001 86380 86390 1
508760 99508760 1001 86380 86390 1
508800 99508800 1001 86380 86390 1
508852 99508852 1001 86380 86390 1
508483 99508483 1001 86380 86390 1
508564 99508564 1001 86380 86390 1
508476 99508476 1001 86380 86390 1
509275 99509275 1001 86380 86390 1
509199 99509199 1001 86380 86390 1
509278 99509278 1001 86380 86390 1
509829 99509829 1001 86380 86390 1
509795 99509795 1001 86380 86390 1
509836 99509836 1001 86380 86390 1
509618 99509618 1001 86380 86390 1
509580 99509580 1001 86380 86390 1
509646 99509646 1001 86380 86390 1
509634 99509634 1001 86380 86390 1
509625 99509625 1001 86380 86390 1
509510 99509510 1001 86380 86390 1
509498 99509498 1001 86380 86390 1
509335 99509335 1001 86380 86390 1
509348 99509348 1001 86380 86390 1
509290 99509290 1001 86380 86390 1
509924 99509924 1001 86380 86390 1
510018 99510018 1001 86380 86390 1
510048 99510048 1001 86380 86390 1
510063 99510063 1001 86380 86390 1
510039 99510039 1001 86380 86390 1
510574 99510574 1001 86380 86390 1
510565 99510565 1001 86380 86390 1
510618 99510618 1001 86380 86390 1
510717 99510717 1001 86380 86390 1
510397 99510397 1001 86380 86390 1
510451 99510451 1001 86380 86390 1
510504 99510504 1001 86380 86390 1
510287 99510287 1001 86380 86390 1
510225 99510225 1001 86380 86390 1
510228 99510228 1001 86380 86390 1
510255 99510255 1001 86380 86390 1
510141 99510141 1001 86380 86390 1
510232 99510232 1001 86380 86390 1
510195 99510195 1001 86380 86390 1
510806 99510806 1001 86380 86390 1
511526 99511526 1001 86380 86390 1
511370 99511370 1001 86380 86390 1
511224 99511224 1001 86380 86390 1
511314 99511314 1001 86380 86390 1
511225 99511225 1001 86380 86390 1
511291 99511291 1001 86380 86390 1
511256 99511256 1001 86380 86390 1
510950 99510950 1001 86380 86390 1
511133 99511133 1001 86380 86390 1
511009 99511009 1001 86380 86390 1
511602 99511602 1001 86380 86390 1
511706 99511706 1001 86380 86390 1
511746 99511746 1001 86380 86390 1
511349 99511349 1001 86380 86390 1
511640 99511640 1001 86380 86390 1
512294 99512294 1001 86380 86390 1
512286 99512286 1001 86380 86390 1
512338 99512338 1001 86380 86390 1
512339 99512339 1001 86380 86390 1
512011 99512011 1001 86380 86390 1
511977 99511977 1001 86380 86390 1
512043 99512043 1001 86380 86390 1
511920 99511920 1001 86380 86390 1
511912 99511912 1001 86380 86390 1
511770 99511770 1001 86380 86390 1
512443 99512443 1001 86380 86390 1
512476 99512476 1001 86380 86390 1
512554 99512554 1001 86380 86390 1
512400 99512400 1001 86380 86390 1
513026 99513026 1001 86380 86390 1
513133 99513133 1001 86380 86390 1
512875 99512875 1001 86380 86390 1
512800 99512800 1001 86380 86390 1
512756 99512756 1001 86380 86390 1
512747 99512747 1001 86380 86390 1
513256 99513256 1001 86380 86390 1
513334 99513334 1001 86380 86390 1
513206 99513206 1001 86380 86390 1
513312 99513312 1001 86380 86390 1
513314 99513314 1001 86380 86390 1
513379 99513379 1001 86380 86390 1
513277 99513277 1001 86380 86390 1
513370 99513370 1001 86380 86390 1
513409 99513409 1001 86380 86390 1
513945 99513945 1001 86380 86390 1
514007 99514007 1001 86380 86390 1
513884 99513884 1001 86380 86390 1
514021 99514021 1001 86380 86390 1
513861 99513861 1001 86380 86390 1
514024 99514024 1001 86380 86390 1
513815 99513815 1001 86380 86390 1
513594 99513594 1001 86380 86390 1
513596 99513596 1001 86380 86390 1
513496 99513496 1001 86380 86390 1
514184 99514184 1001 86380 86390 1
514225 99514225 1001 86380 86390 1
514098 99514098 1001 86380 86390 1
514191 99514191 1001 86380 86390 1
514049 99514049 1001 86380 86390 1
514235 99514235 1001 86380 86390 1
514761 99514761 1001 86380 86390 1
514842 99514842 1001 86380 86390 1
514726 99514726 1001 86380 86390 1
514851 99514851 1001 86380 86390 1
514576 99514576 1001 86380 86390 1
514553 99514553 1001 86380 86390 1
514607 99514607 1001 86380 86390 1
514635 99514635 1001 86380 86390 1
514251 99514251 1001 86380 86390 1
515063 99515063 1001 86380 86390 1
515056 99515056 1001 86380 86390 1
515519 99515519 1001 86380 86390 1
515658 99515658 1001 86380 86390 1
515664 99515664 1001 86380 86390 1
515552 99515552 1001 86380 86390 1
515381 99515381 1001 86380 86390 1
515356 99515356 1001 86380 86390 1
515280 99515280 1001 86380 86390 1
515812 99515812 1001 86380 86390 1
515803 99515803 1001 86380 86390 1
515703 99515703 1001 86380 86390 1
516408 99516408 1001 86380 86390 1
516379 99516379 1001 86380 86390 1
516276 99516276 1001 86380 86390 1
515981 99515981 1001 86380 86390 1
515983 99515983 1001 86380 86390 1
516061 99516061 1001 86380 86390 1
515897 99515897 1001 86380 86390 1
515938 99515938 1001 86380 86390 1
516629 99516629 1001 86380 86390 1
516557 99516557 1001 86380 86390 1
517200 99517200 1001 86380 86390 1
517191 99517191 1001 86380 86390 1
517230 99517230 1001 86380 86390 1
517257 99517257 1001 86380 86390 1
517330 99517330 1001 86380 86390 1
516975 99516975 1001 86380 86390 1
517118 99517118 1001 86380 86390 1
517018 99517018 1001 86380 86390 1
516941 99516941 1001 86380 86390 1
516982 99516982 1001 86380 86390 1
516944 99516944 1001 86380 86390 1
517126 99517126 1001 86380 86390 1
516985 99516985 1001 86380 86390 1
516998 99516998 1001 86380 86390 1
516787 99516787 1001 86380 86390 1
516800 99516800 1001 86380 86390 1
516891 99516891 1001 86380 86390 1
516736 99516736 1001 86380 86390 1
517431 99517431 1001 86380 86390 1
518060 99518060 1001 86380 86390 1
517959 99517959 1001 86380 86390 1
518115 99518115 1001 86380 86390 1
517801 99517801 1001 86380 86390 1
517932 99517932 1001 86380 86390 1
517816 99517816 1001 86380 86390 1
517810 99517810 1001 86380 86390 1
517836 99517836 1001 86380 86390 1
517849 99517849 1001 86380 86390 1
517646 99517646 1001 86380 86390 1
517650 99517650 1001 86380 86390 1
517626 99517626 1001 86380 86390 1
517706 99517706 1001 86380 86390 1
517747 99517747 1001 86380 86390 1
518264 99518264 1001 86380 86390 1
518265 99518265 1001 86380 86390 1
518929 99518929 1001 86380 86390 1
518840 99518840 1001 86380 86390 1
518656 99518656 1001 86380 86390 1
518512 99518512 1001 86380 86390 1
518538 99518538 1001 86380 86390 1
518503 99518503 1001 86380 86390 1
518478 99518478 1001 86380 86390 1
518543 99518543 1001 86380 86390 1
518466 99518466 1001 86380 86390 1
518468 99518468 1001 86380 86390 1
518520 99518520 1001 86380 86390 1
518546 99518546 1001 86380 86390 1
518559 99518559 1001 86380 86390 1
519093 99519093 1001 86380 86390 1
519740 99519740 1001 86380 86390 1
519784 99519784 1001 86380 86390 1
519601 99519601 1001 86380 86390 1
519435 99519435 1001 86380 86390 1
519528 99519528 1001 86380 86390 1
519281 99519281 1001 86380 86390 1
519372 99519372 1001 86380 86390 1
519322 99519322 1001 86380 86390 1
519908 99519908 1001 86380 86390 1
520637 99520637 1001 86380 86390 1
520578 99520578 1001 86380 86390 1
520527 99520527 1001 86380 86390 1
520530 99520530 1001 86380 86390 1
520344 99520344 1001 86380 86390 1
520422 99520422 1001 86380 86390 1
520389 99520389 1001 86380 86390 1
520434 99520434 1001 86380 86390 1
520065 99520065 1001 86380 86390 1
520169 99520169 1001 86380 86390 1
520677 99520677 1001 86380 86390 1
520228 99520228 1001 86380 86390 1
520785 99520785 1001 86380 86390 1
521295 99521295 1001 86380 86390 1
521322 99521322 1001 86380 86390 1
521124 99521124 1001 86380 86390 1
521060 99521060 1001 86380 86390 1
521113 99521113 1001 86380 86390 1
520859 99520859 1001 86380 86390 1
520964 99520964 1001 86380 86390 1
520889 99520889 1001 86380 86390 1
521583 99521583 1001 86380 86390 1
521497 99521497 1001 86380 86390 1
521552 99521552 1001 86380 86390 1
522141 99522141 1001 86380 86390 1
522133 99522133 1001 86380 86390 1
521992 99521992 1001 86380 86390 1
522044 99522044 1001 86380 86390 1
521848 99521848 1001 86380 86390 1
521772 99521772 1001 86380 86390 1
521694 99521694 1001 86380 86390 1
521695 99521695 1001 86380 86390 1
521735 99521735 1001 86380 86390 1
522316 99522316 1001 86380 86390 1
522320 99522320 1001 86380 86390 1
522494 99522494 1001 86380 86390 1
523097 99523097 1001 86380 86390 1
522921 99522921 1001 86380 86390 1
522563 99522563 1001 86380 86390 1
522641 99522641 1001 86380 86390 1
522605 99522605 1001 86380 86390 1
522699 99522699 1001 86380 86390 1
522522 99522522 1001 86380 86390 1
523196 99523196 1001 86380 86390 1
523807 99523807 1001 86380 86390 1
523776 99523776 1001 86380 86390 1
523558 99523558 1001 86380 86390 1
523612 99523612 1001 86380 86390 1
523639 99523639 1001 86380 86390 1
523719 99523719 1001 86380 86390 1
523568 99523568 1001 86380 86390 1
523685 99523685 1001 86380 86390 1
523531 99523531 1001 86380 86390 1
523434 99523434 1001 86380 86390 1
523997 99523997 1001 86380 86390 1
523992 99523992 1001 86380 86390 1
524629 99524629 1001 86380 86390 1
524670 99524670 1001 86380 86390 1
524710 99524710 1001 86380 86390 1
524673 99524673 1001 86380 86390 1
524650 99524650 1001 86380 86390 1
524628 99524628 1001 86380 86390 1
524463 99524463 1001 86380 86390 1
524399 99524399 1001 86380 86390 1
524429 99524429 1001 86380 86390 1
524483 99524483 1001 86380 86390 1
524344 99524344 1001 86380 86390 1
524860 99524860 1001 86380 86390 1
524814 99524814 1001 86380 86390 1
525459 99525459 1001 86380 86390 1
525422 99525422 1001 86380 86390 1
525539 99525539 1001 86380 86390 1
525577 99525577 1001 86380 86390 1
525210 99525210 1001 86380 86390 1
525304 99525304 1001 86380 86390 1
525358 99525358 1001 86380 86390 1
525244 99525244 1001 86380 86390 1
525286 99525286 1001 86380 86390 1
525338 99525338 1001 86380 86390 1
525012 99525012 1001 86380 86390 1
525116 99525116 1001 86380 86390 1
525665 99525665 1001 86380 86390 1
525782 99525782 1001 86380 86390 1
525733 99525733 1001 86380 86390 1
526354 99526354 1001 86380 86390 1
526290 99526290 1001 86380 86390 1
526330 99526330 1001 86380 86390 1
526240 99526240 1001 86380 86390 1
526383 99526383 1001 86380 86390 1
526136 99526136 1001 86380 86390 1
526072 99526072 1001 86380 86390 1
525830 99525830 1001 86380 86390 1
525856 99525856 1001 86380 86390 1
525929 99525929 1001 86380 86390 1
525981 99525981 1001 86380 86390 1
525891 99525891 1001 86380 86390 1
526511 99526511 1001 86380 86390 1
526447 99526447 1001 86380 86390 1
526461 99526461 1001 86380 86390 1
526504 99526504 1001 86380 86390 1
527082 99527082 1001 86380 86390 1
527215 99527215 1001 86380 86390 1
527073 99527073 1001 86380 86390 1
527050 99527050 1001 86380 86390 1
527231 99527231 1001 86380 86390 1
527196 99527196 1001 86380 86390 1
526878 99526878 1001 86380 86390 1
526984 99526984 1001 86380 86390 1
527011 99527011 1001 86380 86390 1
527037 99527037 1001 86380 86390 1
526884 99526884 1001 86380 86390 1
526963 99526963 1001 86380 86390 1
526886 99526886 1001 86380 86390 1
526734 99526734 1001 86380 86390 1
526762 99526762 1001 86380 86390 1
526662 99526662 1001 86380 86390 1
526677 99526677 1001 86380 86390 1
527280 99527280 1001 86380 86390 1
527437 99527437 1001 86380 86390 1
527322 99527322 1001 86380 86390 1
527885 99527885 1001 86380 86390 1
528047 99528047 1001 86380 86390 1
527992 99527992 1001 86380 86390 1
527903 99527903 1001 86380 86390 1
527846 99527846 1001 86380 86390 1
527707 99527707 1001 86380 86390 1
527724 99527724 1001 86380 86390 1
527469 99527469 1001 86380 86390 1
527638 99527638 1001 86380 86390 1
527562 99527562 1001 86380 86390 1
527577 99527577 1001 86380 86390 1
527616 99527616 1001 86380 86390 1
527593 99527593 1001 86380 86390 1
527542 99527542 1001 86380 86390 1
527635 99527635 1001 86380 86390 1
528271 99528271 1001 86380 86390 1
528278 99528278 1001 86380 86390 1
528876 99528876 1001 86380 86390 1
528846 99528846 1001 86380 86390 1
528824 99528824 1001 86380 86390 1
528662 99528662 1001 86380 86390 1
528525 99528525 1001 86380 86390 1
528329 99528329 1001 86380 86390 1
528485 99528485 1001 86380 86390 1
529011 99529011 1001 86380 86390 1
529000 99529000 1001 86380 86390 1
529065 99529065 1001 86380 86390 1
529078 99529078 1001 86380 86390 1
529679 99529679 1001 86380 86390 1
529551 99529551 1001 86380 86390 1
529555 99529555 1001 86380 86390 1
529676 99529676 1001 86380 86390 1
529249 99529249 1001 86380 86390 1
529165 99529165 1001 86380 86390 1
529141 99529141 1001 86380 86390 1
529882 99529882 1001 86380 86390 1
530427 99530427 1001 86380 86390 1
530458 99530458 1001 86380 86390 1
530407 99530407 1001 86380 86390 1
530323 99530323 1001 86380 86390 1
530261 99530261 1001 86380 86390 1
530264 99530264 1001 86380 86390 1
530148 99530148 1001 86380 86390 1
530117 99530117 1001 86380 86390 1
530720 99530720 1001 86380 86390 1
530566 99530566 1001 86380 86390 1
531216 99531216 1001 86380 86390 1
531371 99531371 1001 86380 86390 1
531090 99531090 1001 86380 86390 1
531028 99531028 1001 86380 86390 1
531121 99531121 1001 86380 86390 1
531135 99531135 1001 86380 86390 1
530896 99530896 1001 86380 86390 1
531580 99531580 1001 86380 86390 1
532017 99532017 1001 86380 86390 1
532199 99532199 1001 86380 86390 1
531838 99531838 1001 86380 86390 1
531890 99531890 1001 86380 86390 1
531878 99531878 1001 86380 86390 1
531857 99531857 1001 86380 86390 1
531677 99531677 1001 86380 86390 1
531716 99531716 1001 86380 86390 1
531695 99531695 1001 86380 86390 1
531750 99531750 1001 86380 86390 1
531674 99531674 1001 86380 86390 1
532401 99532401 1001 86380 86390 1
532357 99532357 1001 86380 86390 1
532907 99532907 1001 86380 86390 1
532934 99532934 1001 86380 86390 1
532987 99532987 1001 86380 86390 1
532910 99532910 1001 86380 86390 1
532846 99532846 1001 86380 86390 1
532915 99532915 1001 86380 86390 1
532697 99532697 1001 86380 86390 1
532806 99532806 1001 86380 86390 1
532755 99532755 1001 86380 86390 1
532691 99532691 1001 86380 86390 1
532567 99532567 1001 86380 86390 1
532558 99532558 1001 86380 86390 1
532508 99532508 1001 86380 86390 1
532462 99532462 1001 86380 86390 1
533034 99533034 1001 86380 86390 1
533166 99533166 1001 86380 86390 1
533810 99533810 1001 86380 86390 1
533759 99533759 1001 86380 86390 1
533764 99533764 1001 86380 86390 1
533474 99533474 1001 86380 86390 1
533502 99533502 1001 86380 86390 1
533495 99533495 1001 86380 86390 1
533626 99533626 1001 86380 86390 1
533309 99533309 1001 86380 86390 1
533245 99533245 1001 86380 86390 1
533416 99533416 1001 86380 86390 1
533366 99533366 1001 86380 86390 1
534050 99534050 1001 86380 86390 1
533986 99533986 1001 86380 86390 1
534003 99534003 1001 86380 86390 1
534638 99534638 1001 86380 86390 1
534540 99534540 1001 86380 86390 1
534402 99534402 1001 86380 86390 1
534392 99534392 1001 86380 86390 1
534405 99534405 1001 86380 86390 1
534406 99534406 1001 86380 86390 1
534423 99534423 1001 86380 86390 1
534252 99534252 1001 86380 86390 1
534734 99534734 1001 86380 86390 1
534728 99534728 1001 86380 86390 1
534888 99534888 1001 86380 86390 1
535477 99535477 1001 86380 86390 1
535255 99535255 1001 86380 86390 1
535284 99535284 1001 86380 86390 1
535246 99535246 1001 86380 86390 1
534915 99534915 1001 86380 86390 1
535016 99535016 1001 86380 86390 1
535094 99535094 1001 86380 86390 1
534992 99534992 1001 86380 86390 1
535666 99535666 1001 86380 86390 1
535643 99535643 1001 86380 86390 1
536306 99536306 1001 86380 86390 1
536147 99536147 1001 86380 86390 1
536108 99536108 1001 86380 86390 1
535954 99535954 1001 86380 86390 1
535820 99535820 1001 86380 86390 1
535778 99535778 1001 86380 86390 1
535869 99535869 1001 86380 86390 1
536412 99536412 1001 86380 86390 1
536387 99536387 1001 86380 86390 1
536375 99536375 1001 86380 86390 1
536415 99536415 1001 86380 86390 1
536467 99536467 1001 86380 86390 1
536486 99536486 1001 86380 86390 1
537125 99537125 1001 86380 86390 1
537069 99537069 1001 86380 86390 1
537122 99537122 1001 86380 86390 1
536808 99536808 1001 86380 86390 1
536847 99536847 1001 86380 86390 1
536810 99536810 1001 86380 86390 1
536771 99536771 1001 86380 86390 1
536914 99536914 1001 86380 86390 1
536825 99536825 1001 86380 86390 1
536622 99536622 1001 86380 86390 1
536547 99536547 1001 86380 86390 1
536613 99536613 1001 86380 86390 1
536550 99536550 1001 86380 86390 1
537355 99537355 1001 86380 86390 1
537280 99537280 1001 86380 86390 1
537260 99537260 1001 86380 86390 1
537299 99537299 1001 86380 86390 1
537954 99537954 1001 86380 86390 1
537853 99537853 1001 86380 86390 1
537791 99537791 1001 86380 86390 1
537602 99537602 1001 86380 86390 1
537603 99537603 1001 86380 86390 1
537680 99537680 1001 86380 86390 1
537695 99537695 1001 86380 86390 1
537672 99537672 1001 86380 86390 1
537647 99537647 1001 86380 86390 1
537725 99537725 1001 86380 86390 1
537777 99537777 1001 86380 86390 1
537714 99537714 1001 86380 86390 1
537484 99537484 1001 86380 86390 1
537537 99537537 1001 86380 86390 1
537488 99537488 1001 86380 86390 1
537542 99537542 1001 86380 86390 1
538132 99538132 1001 86380 86390 1
538094 99538094 1001 86380 86390 1
538107 99538107 1001 86380 86390 1
538663 99538663 1001 86380 86390 1
538785 99538785 1001 86380 86390 1
538716 99538716 1001 86380 86390 1
538618 99538618 1001 86380 86390 1
538695 99538695 1001 86380 86390 1
538577 99538577 1001 86380 86390 1
538314 99538314 1001 86380 86390 1
538238 99538238 1001 86380 86390 1
538893 99538893 1001 86380 86390 1
538933 99538933 1001 86380 86390 1
538985 99538985 1001 86380 86390 1
539525 99539525 1001 86380 86390 1
539553 99539553 1001 86380 86390 1
539502 99539502 1001 86380 86390 1
539607 99539607 1001 86380 86390 1
539557 99539557 1001 86380 86390 1
539619 99539619 1001 86380 86390 1
539547 99539547 1001 86380 86390 1
539287 99539287 1001 86380 86390 1
539313 99539313 1001 86380 86390 1
539314 99539314 1001 86380 86390 1
539048 99539048 1001 86380 86390 1
539064 99539064 1001 86380 86390 1
539181 99539181 1001 86380 86390 1
539195 99539195 1001 86380 86390 1
539123 99539123 1001 86380 86390 1
539820 99539820 1001 86380 86390 1
539814 99539814 1001 86380 86390 1
539674 99539674 1001 86380 86390 1
539689 99539689 1001 86380 86390 1
539728 99539728 1001 86380 86390 1
540368 99540368 1001 86380 86390 1
540409 99540409 1001 86380 86390 1
540345 99540345 1001 86380 86390 1
540223 99540223 1001 86380 86390 1
540161 99540161 1001 86380 86390 1
540202 99540202 1001 86380 86390 1
540208 99540208 1001 86380 86390 1
540222 99540222 1001 86380 86390 1
540016 99540016 1001 86380 86390 1
540031 99540031 1001 86380 86390 1
539958 99539958 1001 86380 86390 1
540026 99540026 1001 86380 86390 1
540620 99540620 1001 86380 86390 1
540545 99540545 1001 86380 86390 1
540475 99540475 1001 86380 86390 1
541255 99541255 1001 86380 86390 1
541261 99541261 1001 86380 86390 1
541266 99541266 1001 86380 86390 1
541119 99541119 1001 86380 86390 1
541095 99541095 1001 86380 86390 1
541189 99541189 1001 86380 86390 1
540882 99540882 1001 86380 86390 1
540974 99540974 1001 86380 86390 1
540674 99540674 1001 86380 86390 1
540844 99540844 1001 86380 86390 1
541329 99541329 1001 86380 86390 1
541356 99541356 1001 86380 86390 1
541448 99541448 1001 86380 86390 1
541323 99541323 1001 86380 86390 1
541377 99541377 1001 86380 86390 1
542002 99542002 1001 86380 86390 1
541865 99541865 1001 86380 86390 1
541684 99541684 1001 86380 86390 1
542156 99542156 1001 86380 86390 1
542270 99542270 1001 86380 86390 1
542740 99542740 1001 86380 86390 1
542741 99542741 1001 86380 86390 1
542601 99542601 1001 86380 86390 1
542583 99542583 1001 86380 86390 1
542430 99542430 1001 86380 86390 1
542340 99542340 1001 86380 86390 1
542418 99542418 1001 86380 86390 1
542362 99542362 1001 86380 86390 1
542985 99542985 1001 86380 86390 1
542999 99542999 1001 86380 86390 1
543051 99543051 1001 86380 86390 1
543028 99543028 1001 86380 86390 1
543772 99543772 1001 86380 86390 1
543648 99543648 1001 86380 86390 1
543575 99543575 1001 86380 86390 1
543417 99543417 1001 86380 86390 1
543359 99543359 1001 86380 86390 1
543335 99543335 1001 86380 86390 1
543246 99543246 1001 86380 86390 1
543273 99543273 1001 86380 86390 1
543291 99543291 1001 86380 86390 1
543951 99543951 1001 86380 86390 1
543880 99543880 1001 86380 86390 1
544497 99544497 1001 86380 86390 1
544572 99544572 1001 86380 86390 1
544189 99544189 1001 86380 86390 1
544371 99544371 1001 86380 86390 1
543996 99543996 1001 86380 86390 1
544011 99544011 1001 86380 86390 1
544101 99544101 1001 86380 86390 1
544038 99544038 1001 86380 86390 1
544116 99544116 1001 86380 86390 1
543987 99543987 1001 86380 86390 1
544640 99544640 1001 86380 86390 1
544606 99544606 1001 86380 86390 1
503525 817 1002 64324 65288 1
400711 99400711 1001 86380 86390 1
400829 99400829 1001 86380 86390 1
400725 99400725 1001 86380 86390 1
400860 99400860 1001 86380 86390 1
400963 99400963 1001 86380 86390 1
401601 99401601 1001 86380 86390 1
401926 99401926 1001 86380 86390 1
401859 99401859 1001 86380 86390 1
401970 99401970 1001 86380 86390 1
402232 99402232 1001 86380 86390 1
402331 99402331 1001 86380 86390 1
402280 99402280 1001 86380 86390 1
402334 99402334 1001 86380 86390 1
402708 99402708 1001 86380 86390 1
402782 99402782 1001 86380 86390 1
402811 99402811 1001 86380 86390 1
402933 99402933 1001 86380 86390 1
403397 99403397 1001 86380 86390 1
403383 99403383 1001 86380 86390 1
403447 99403447 1001 86380 86390 1
403806 99403806 1001 86380 86390 1
403839 99403839 1001 86380 86390 1
404296 99404296 1001 86380 86390 1
404262 99404262 1001 86380 86390 1
404527 99404527 1001 86380 86390 1
404507 99404507 1001 86380 86390 1
404648 99404648 1001 86380 86390 1
404919 99404919 1001 86380 86390 1
405465 99405465 1001 86380 86390 1
405441 99405441 1001 86380 86390 1
405661 99405661 1001 86380 86390 1
405915 99405915 1001 86380 86390 1
405973 99405973 1001 86380 86390 1
405940 99405940 1001 86380 86390 1
406084 99406084 1001 86380 86390 1
406163 99406163 1001 86380 86390 1
406491 99406491 1001 86380 86390 1
406508 99406508 1001 86380 86390 1
406501 99406501 1001 86380 86390 1
406683 99406683 1001 86380 86390 1
406689 99406689 1001 86380 86390 1
406776 99406776 1001 86380 86390 1
406873 99406873 1001 86380 86390 1
407026 99407026 1001 86380 86390 1
407809 99407809 1001 86380 86390 1
407874 99407874 1001 86380 86390 1
407927 99407927 1001 86380 86390 1
408004 99408004 1001 86380 86390 1
408179 99408179 1001 86380 86390 1
408183 99408183 1001 86380 86390 1
408249 99408249 1001 86380 86390 1
408340 99408340 1001 86380 86390 1
408367 99408367 1001 86380 86390 1
408374 99408374 1001 86380 86390 1
408754 99408754 1001 86380 86390 1
408692 99408692 1001 86380 86390 1
408723 99408723 1001 86380 86390 1
408768 99408768 1001 86380 86390 1
408934 99408934 1001 86380 86390 1
409004 99409004 1001 86380 86390 1
409600 99409600 1001 86380 86390 1
409730 99409730 1001 86380 86390 1
410295 99410295 1001 86380 86390 1
410461 99410461 1001 86380 86390 1
410487 99410487 1001 86380 86390 1
410683 99410683 1001 86380 86390 1
410744 99410744 1001 86380 86390 1
411011 99411011 1001 86380 86390 1
411355 99411355 1001 86380 86390 1
411466 99411466 1001 86380 86390 1
411564 99411564 1001 86380 86390 1
411804 99411804 1001 86380 86390 1
411863 99411863 1001 86380 86390 1
412010 99412010 1001 86380 86390 1
412165 99412165 1001 86380 86390 1
412422 99412422 1001 86380 86390 1
413523 99413523 1001 86380 86390 1
413413 99413413 1001 86380 86390 1
413462 99413462 1001 86380 86390 1
413563 99413563 1001 86380 86390 1
413136 99413136 1001 86380 86390 1
413245 99413245 1001 86380 86390 1
412775 99412775 1001 86380 86390 1
412697 99412697 1001 86380 86390 1
412707 99412707 1001 86380 86390 1
414034 99414034 1001 86380 86390 1
414014 99414014 1001 86380 86390 1
414098 99414098 1001 86380 86390 1
413743 99413743 1001 86380 86390 1
414056 99414056 1001 86380 86390 1
415222 99415222 1001 86380 86390 1
415231 99415231 1001 86380 86390 1
415207 99415207 1001 86380 86390 1
415161 99415161 1001 86380 86390 1
414740 99414740 1001 86380 86390 1
414667 99414667 1001 86380 86390 1
414528 99414528 1001 86380 86390 1
414410 99414410 1001 86380 86390 1
414189 99414189 1001 86380 86390 1
415480 99415480 1001 86380 86390 1
415632 99415632 1001 86380 86390 1
415442 99415442 1001 86380 86390 1
416884 99416884 1001 86380 86390 1
416784 99416784 1001 86380 86390 1
416906 99416906 1001 86380 86390 1
416711 99416711 1001 86380 86390 1
416882 99416882 1001 86380 86390 1
416219 99416219 1001 86380 86390 1
416391 99416391 1001 86380 86390 1
416338 99416338 1001 86380 86390 1
415862 99415862 1001 86380 86390 1
416078 99416078 1001 86380 86390 1
417470 99417470 1001 86380 86390 1
417531 99417531 1001 86380 86390 1
417586 99417586 1001 86380 86390 1
417517 99417517 1001 86380 86390 1
418678 99418678 1001 86380 86390 1
418585 99418585 1001 86380 86390 1
418574 99418574 1001 86380 86390 1
418090 99418090 1001 86380 86390 1
418259 99418259 1001 86380 86390 1
418213 99418213 1001 86380 86390 1
417795 99417795 1001 86380 86390 1
417797 99417797 1001 86380 86390 1
417823 99417823 1001 86380 86390 1
417744 99417744 1001 86380 86390 1
417874 99417874 1001 86380 86390 1
417914 99417914 1001 86380 86390 1
418928 99418928 1001 86380 86390 1
419056 99419056 1001 86380 86390 1
420391 99420391 1001 86380 86390 1
420204 99420204 1001 86380 86390 1
420073 99420073 1001 86380 86390 1
419777 99419777 1001 86380 86390 1
419749 99419749 1001 86380 86390 1
420009 99420009 1001 86380 86390 1
420051 99420051 1001 86380 86390 1
419497 99419497 1001 86380 86390 1
419328 99419328 1001 86380 86390 1
419365 99419365 1001 86380 86390 1
420518 99420518 1001 86380 86390 1
420705 99420705 1001 86380 86390 1
421871 99421871 1001 86380 86390 1
421805 99421805 1001 86380 86390 1
421807 99421807 1001 86380 86390 1
421935 99421935 1001 86380 86390 1
421573 99421573 1001 86380 86390 1
421443 99421443 1001 86380 86390 1
421332 99421332 1001 86380 86390 1
421333 99421333 1001 86380 86390 1
421038 99421038 1001 86380 86390 1
420944 99420944 1001 86380 86390 1
422121 99422121 1001 86380 86390 1
422154 99422154 1001 86380 86390 1
422188 99422188 1001 86380 86390 1
423750 99423750 1001 86380 86390 1
423632 99423632 1001 86380 86390 1
423418 99423418 1001 86380 86390 1
423244 99423244 1001 86380 86390 1
423091 99423091 1001 86380 86390 1
423095 99423095 1001 86380 86390 1
423097 99423097 1001 86380 86390 1
423120 99423120 1001 86380 86390 1
422787 99422787 1001 86380 86390 1
422669 99422669 1001 86380 86390 1
423901 99423901 1001 86380 86390 1
424061 99424061 1001 86380 86390 1
425103 99425103 1001 86380 86390 1
425276 99425276 1001 86380 86390 1
425340 99425340 1001 86380 86390 1
425242 99425242 1001 86380 86390 1
425356 99425356 1001 86380 86390 1
424913 99424913 1001 86380 86390 1
424919 99424919 1001 86380 86390 1
424413 99424413 1001 86380 86390 1
424155 99424155 1001 86380 86390 1
424501 99424501 1001 86380 86390 1
424516 99424516 1001 86380 86390 1
424166 99424166 1001 86380 86390 1
424207 99424207 1001 86380 86390 1
425689 99425689 1001 86380 86390 1
425559 99425559 1001 86380 86390 1
425605 99425605 1001 86380 86390 1
425797 99425797 1001 86380 86390 1
425573 99425573 1001 86380 86390 1
425702 99425702 1001 86380 86390 1
425490 99425490 1001 86380 86390 1
425824 99425824 1001 86380 86390 1
425429 99425429 1001 86380 86390 1
426790 99426790 1001 86380 86390 1
426705 99426705 1001 86380 86390 1
426936 99426936 1001 86380 86390 1
426478 99426478 1001 86380 86390 1
426358 99426358 1001 86380 86390 1
426500 99426500 1001 86380 86390 1
426055 99426055 1001 86380 86390 1
425876 99425876 1001 86380 86390 1
426209 99426209 1001 86380 86390 1
427236 99427236 1001 86380 86390 1
427443 99427443 1001 86380 86390 1
427521 99427521 1001 86380 86390 1
427250 99427250 1001 86380 86390 1
427190 99427190 1001 86380 86390 1
428632 99428632 1001 86380 86390 1
428641 99428641 1001 86380 86390 1
428449 99428449 1001 86380 86390 1
428646 99428646 1001 86380 86390 1
428696 99428696 1001 86380 86390 1
428413 99428413 1001 86380 86390 1
428354 99428354 1001 86380 86390 1
428122 99428122 1001 86380 86390 1
428261 99428261 1001 86380 86390 1
428107 99428107 1001 86380 86390 1
428314 99428314 1001 86380 86390 1
427968 99427968 1001 86380 86390 1
427558 99427558 1001 86380 86390 1
427880 99427880 1001 86380 86390 1
427689 99427689 1001 86380 86390 1
427907 99427907 1001 86380 86390 1
427544 99427544 1001 86380 86390 1
427714 99427714 1001 86380 86390 1
427799 99427799 1001 86380 86390 1
427730 99427730 1001 86380 86390 1
429017 99429017 1001 86380 86390 1
428994 99428994 1001 86380 86390 1
429021 99429021 1001 86380 86390 1
429052 99429052 1001 86380 86390 1
430307 99430307 1001 86380 86390 1
430146 99430146 1001 86380 86390 1
430080 99430080 1001 86380 86390 1
430206 99430206 1001 86380 86390 1
429664 99429664 1001 86380 86390 1
429884 99429884 1001 86380 86390 1
429677 99429677 1001 86380 86390 1
429871 99429871 1001 86380 86390 1
429185 99429185 1001 86380 86390 1
429313 99429313 1001 86380 86390 1
429518 99429518 1001 86380 86390 1
430795 99430795 1001 86380 86390 1
430709 99430709 1001 86380 86390 1
430489 99430489 1001 86380 86390 1
430376 99430376 1001 86380 86390 1
431655 99431655 1001 86380 86390 1
431778 99431778 1001 86380 86390 1
431680 99431680 1001 86380 86390 1
431874 99431874 1001 86380 86390 1
431667 99431667 1001 86380 86390 1
431645 99431645 1001 86380 86390 1
431287 99431287 1001 86380 86390 1
431267 99431267 1001 86380 86390 1
430947 99430947 1001 86380 86390 1
430871 99430871 1001 86380 86390 1
431225 99431225 1001 86380 86390 1
431170 99431170 1001 86380 86390 1
432409 99432409 1001 86380 86390 1
432462 99432462 1001 86380 86390 1
432340 99432340 1001 86380 86390 1
432319 99432319 1001 86380 86390 1
433404 99433404 1001 86380 86390 1
432944 99432944 1001 86380 86390 1
432664 99432664 1001 86380 86390 1
432678 99432678 1001 86380 86390 1
432549 99432549 1001 86380 86390 1
432550 99432550 1001 86380 86390 1
432696 99432696 1001 86380 86390 1
434090 99434090 1001 86380 86390 1
434774 99434774 1001 86380 86390 1
434802 99434802 1001 86380 86390 1
434888 99434888 1001 86380 86390 1
434566 99434566 1001 86380 86390 1
434520 99434520 1001 86380 86390 1
434381 99434381 1001 86380 86390 1
434449 99434449 1001 86380 86390 1
435701 99435701 1001 86380 86390 1
435775 99435775 1001 86380 86390 1
436888 99436888 1001 86380 86390 1
436460 99436460 1001 86380 86390 1
436358 99436358 1001 86380 86390 1
436617 99436617 1001 86380 86390 1
436164 99436164 1001 86380 86390 1
436141 99436141 1001 86380 86390 1
436272 99436272 1001 86380 86390 1
300528 99300528 1001 86380 86390 1
300529 99300529 1001 86380 86390 1
300555 99300555 1001 86380 86390 1
300724 99300724 1001 86380 86390 1
300378 99300378 1001 86380 86390 1
300768 99300768 1001 86380 86390 1
300873 99300873 1001 86380 86390 1
300925 99300925 1001 86380 86390 1
300784 99300784 1001 86380 86390 1
300824 99300824 1001 86380 86390 1
300750 99300750 1001 86380 86390 1
301444 99301444 1001 86380 86390 1
301484 99301484 1001 86380 86390 1
301300 99301300 1001 86380 86390 1
301341 99301341 1001 86380 86390 1
301076 99301076 1001 86380 86390 1
301039 99301039 1001 86380 86390 1
301065 99301065 1001 86380 86390 1
300936 99300936 1001 86380 86390 1
301054 99301054 1001 86380 86390 1
301106 99301106 1001 86380 86390 1
301122 99301122 1001 86380 86390 1
301642 99301642 1001 86380 86390 1
302202 99302202 1001 86380 86390 1
302311 99302311 1001 86380 86390 1
302286 99302286 1001 86380 86390 1
302369 99302369 1001 86380 86390 1
302074 99302074 1001 86380 86390 1
302113 99302113 1001 86380 86390 1
302118 99302118 1001 86380 86390 1
302162 99302162 1001 86380 86390 1
301830 99301830 1001 86380 86390 1
301844 99301844 1001 86380 86390 1
301925 99301925 1001 86380 86390 1
302508 99302508 1001 86380 86390 1
301969 99301969 1001 86380 86390 1
302393 99302393 1001 86380 86390 1
302467 99302467 1001 86380 86390 1
303175 99303175 1001 86380 86390 1
303044 99303044 1001 86380 86390 1
303036 99303036 1001 86380 86390 1
302899 99302899 1001 86380 86390 1
302893 99302893 1001 86380 86390 1
302644 99302644 1001 86380 86390 1
302645 99302645 1001 86380 86390 1
302763 99302763 1001 86380 86390 1
302793 99302793 1001 86380 86390 1
303270 99303270 1001 86380 86390 1
303286 99303286 1001 86380 86390 1
303274 99303274 1001 86380 86390 1
303268 99303268 1001 86380 86390 1
303971 99303971 1001 86380 86390 1
303871 99303871 1001 86380 86390 1
303886 99303886 1001 86380 86390 1
303890 99303890 1001 86380 86390 1
303804 99303804 1001 86380 86390 1
303728 99303728 1001 86380 86390 1
303717 99303717 1001 86380 86390 1
303643 99303643 1001 86380 86390 1
303644 99303644 1001 86380 86390 1
303486 99303486 1001 86380 86390 1
303566 99303566 1001 86380 86390 1
304108 99304108 1001 86380 86390 1
304109 99304109 1001 86380 86390 1
304228 99304228 1001 86380 86390 1
304039 99304039 1001 86380 86390 1
304235 99304235 1001 86380 86390 1
304693 99304693 1001 86380 86390 1
304645 99304645 1001 86380 86390 1
304556 99304556 1001 86380 86390 1
304873 99304873 1001 86380 86390 1
304992 99304992 1001 86380 86390 1
305557 99305557 1001 86380 86390 1
305507 99305507 1001 86380 86390 1
305673 99305673 1001 86380 86390 1
305376 99305376 1001 86380 86390 1
305428 99305428 1001 86380 86390 1
305429 99305429 1001 86380 86390 1
305354 99305354 1001 86380 86390 1
305397 99305397 1001 86380 86390 1
305209 99305209 1001 86380 86390 1
305162 99305162 1001 86380 86390 1
305071 99305071 1001 86380 86390 1
500168 99500168 1001 86380 86390 1
500184 99500184 1001 86380 86390 1
500175 99500175 1001 86380 86390 1
500726 99500726 1001 86380 86390 1
500718 99500718 1001 86380 86390 1
500598 99500598 1001 86380 86390 1
500221 99500221 1001 86380 86390 1
500376 99500376 1001 86380 86390 1
500392 99500392 1001 86380 86390 1
500321 99500321 1001 86380 86390 1
500956 99500956 1001 86380 86390 1
500983 99500983 1001 86380 86390 1
500945 99500945 1001 86380 86390 1
500857 99500857 1001 86380 86390 1
501638 99501638 1001 86380 86390 1
501462 99501462 1001 86380 86390 1
501620 99501620 1001 86380 86390 1
501545 99501545 1001 86380 86390 1
501572 99501572 1001 86380 86390 1
501586 99501586 1001 86380 86390 1
501297 99501297 1001 86380 86390 1
501273 99501273 1001 86380 86390 1
501135 99501135 1001 86380 86390 1
501206 99501206 1001 86380 86390 1
501219 99501219 1001 86380 86390 1
501026 99501026 1001 86380 86390 1
501054 99501054 1001 86380 86390 1
501715 99501715 1001 86380 86390 1
501833 99501833 1001 86380 86390 1
501706 99501706 1001 86380 86390 1
502079 99502079 1001 86380 86390 1
502128 99502128 1001 86380 86390 1
501897 99501897 1001 86380 86390 1
501964 99501964 1001 86380 86390 1
502016 99502016 1001 86380 86390 1
502048 99502048 1001 86380 86390 1
501971 99501971 1001 86380 86390 1
502011 99502011 1001 86380 86390 1
502491 99502491 1001 86380 86390 1
502570 99502570 1001 86380 86390 1
502519 99502519 1001 86380 86390 1
503219 99503219 1001 86380 86390 1
503247 99503247 1001 86380 86390 1
503087 99503087 1001 86380 86390 1
503062 99503062 1001 86380 86390 1
502987 99502987 1001 86380 86390 1
502936 99502936 1001 86380 86390 1
502976 99502976 1001 86380 86390 1
502776 99502776 1001 86380 86390 1
502714 99502714 1001 86380 86390 1
502851 99502851 1001 86380 86390 1
503431 99503431 1001 86380 86390 1
503458 99503458 1001 86380 86390 1
503465 99503465 1001 86380 86390 1
504028 99504028 1001 86380 86390 1
504008 99504008 1001 86380 86390 1
504061 99504061 1001 86380 86390 1
503989 99503989 1001 86380 86390 1
503890 99503890 1001 86380 86390 1
503787 99503787 1001 86380 86390 1
503763 99503763 1001 86380 86390 1
503830 99503830 1001 86380 86390 1
503607 99503607 1001 86380 86390 1
503547 99503547 1001 86380 86390 1
504281 99504281 1001 86380 86390 1
504283 99504283 1001 86380 86390 1
504810 99504810 1001 86380 86390 1
504823 99504823 1001 86380 86390 1
504802 99504802 1001 86380 86390 1
504815 99504815 1001 86380 86390 1
504724 99504724 1001 86380 86390 1
504349 99504349 1001 86380 86390 1
504520 99504520 1001 86380 86390 1
504483 99504483 1001 86380 86390 1
504328 99504328 1001 86380 86390 1
504385 99504385 1001 86380 86390 1
505019 99505019 1001 86380 86390 1
505097 99505097 1001 86380 86390 1
505008 99505008 1001 86380 86390 1
505022 99505022 1001 86380 86390 1
505013 99505013 1001 86380 86390 1
505121 99505121 1001 86380 86390 1
505580 99505580 1001 86380 86390 1
505653 99505653 1001 86380 86390 1
505449 99505449 1001 86380 86390 1
505503 99505503 1001 86380 86390 1
505442 99505442 1001 86380 86390 1
505391 99505391 1001 86380 86390 1
505167 99505167 1001 86380 86390 1
505275 99505275 1001 86380 86390 1
505213 99505213 1001 86380 86390 1
505781 99505781 1001 86380 86390 1
505812 99505812 1001 86380 86390 1
506595 99506595 1001 86380 86390 1
506456 99506456 1001 86380 86390 1
506482 99506482 1001 86380 86390 1
506499 99506499 1001 86380 86390 1
506448 99506448 1001 86380 86390 1
506398 99506398 1001 86380 86390 1
506438 99506438 1001 86380 86390 1
506491 99506491 1001 86380 86390 1
506301 99506301 1001 86380 86390 1
506280 99506280 1001 86380 86390 1
506135 99506135 1001 86380 86390 1
506116 99506116 1001 86380 86390 1
506751 99506751 1001 86380 86390 1
506757 99506757 1001 86380 86390 1
506719 99506719 1001 86380 86390 1
506630 99506630 1001 86380 86390 1
507333 99507333 1001 86380 86390 1
507308 99507308 1001 86380 86390 1
507391 99507391 1001 86380 86390 1
507327 99507327 1001 86380 86390 1
507404 99507404 1001 86380 86390 1
507104 99507104 1001 86380 86390 1
507174 99507174 1001 86380 86390 1
507138 99507138 1001 86380 86390 1
506805 99506805 1001 86380 86390 1
506910 99506910 1001 86380 86390 1
506923 99506923 1001 86380 86390 1
506885 99506885 1001 86380 86390 1
506929 99506929 1001 86380 86390 1
506994 99506994 1001 86380 86390 1
507525 99507525 1001 86380 86390 1
507551 99507551 1001 86380 86390 1
507520 99507520 1001 86380 86390 1
508159 99508159 1001 86380 86390 1
508116 99508116 1001 86380 86390 1
508168 99508168 1001 86380 86390 1
508207 99508207 1001 86380 86390 1
508079 99508079 1001 86380 86390 1
507759 99507759 1001 86380 86390 1
507785 99507785 1001 86380 86390 1
507659 99507659 1001 86380 86390 1
507750 99507750 1001 86380 86390 1
507790 99507790 1001 86380 86390 1
507829 99507829 1001 86380 86390 1
508292 99508292 1001 86380 86390 1
508447 99508447 1001 86380 86390 1
509003 99509003 1001 86380 86390 1
508818 99508818 1001 86380 86390 1
508717 99508717 1001 86380 86390 1
508810 99508810 1001 86380 86390 1
508772 99508772 1001 86380 86390 1
508799 99508799 1001 86380 86390 1
508532 99508532 1001 86380 86390 1
508652 99508652 1001 86380 86390 1
508510 99508510 1001 86380 86390 1
508655 99508655 1001 86380 86390 1
508502 99508502 1001 86380 86390 1
509258 99509258 1001 86380 86390 1
509197 99509197 1001 86380 86390 1
509121 99509121 1001 86380 86390 1
509817 99509817 1001 86380 86390 1
509740 99509740 1001 86380 86390 1
509743 99509743 1001 86380 86390 1
509821 99509821 1001 86380 86390 1
509605 99509605 1001 86380 86390 1
509678 99509678 1001 86380 86390 1
509332 99509332 1001 86380 86390 1
509437 99509437 1001 86380 86390 1
509309 99509309 1001 86380 86390 1
509352 99509352 1001 86380 86390 1
509471 99509471 1001 86380 86390 1
510528 99510528 1001 86380 86390 1
510592 99510592 1001 86380 86390 1
510593 99510593 1001 86380 86390 1
510658 99510658 1001 86380 86390 1
510388 99510388 1001 86380 86390 1
510198 99510198 1001 86380 86390 1
510211 99510211 1001 86380 86390 1
510147 99510147 1001 86380 86390 1
510304 99510304 1001 86380 86390 1
510779 99510779 1001 86380 86390 1
510858 99510858 1001 86380 86390 1
510846 99510846 1001 86380 86390 1
510891 99510891 1001 86380 86390 1
510917 99510917 1001 86380 86390 1
511474 99511474 1001 86380 86390 1
511323 99511323 1001 86380 86390 1
511281 99511281 1001 86380 86390 1
511269 99511269 1001 86380 86390 1
511049 99511049 1001 86380 86390 1
510952 99510952 1001 86380 86390 1
510980 99510980 1001 86380 86390 1
511008 99511008 1001 86380 86390 1
511684 99511684 1001 86380 86390 1
511736 99511736 1001 86380 86390 1
512194 99512194 1001 86380 86390 1
512287 99512287 1001 86380 86390 1
511979 99511979 1001 86380 86390 1
511849 99511849 1001 86380 86390 1
511838 99511838 1001 86380 86390 1
511826 99511826 1001 86380 86390 1
511935 99511935 1001 86380 86390 1
512467 99512467 1001 86380 86390 1
512507 99512507 1001 86380 86390 1
512498 99512498 1001 86380 86390 1
512578 99512578 1001 86380 86390 1
513131 99513131 1001 86380 86390 1
513200 99513200 1001 86380 86390 1
513153 99513153 1001 86380 86390 1
512943 99512943 1001 86380 86390 1
512751 99512751 1001 86380 86390 1
512764 99512764 1001 86380 86390 1
513360 99513360 1001 86380 86390 1
513840 99513840 1001 86380 86390 1
513883 99513883 1001 86380 86390 1
514013 99514013 1001 86380 86390 1
513682 99513682 1001 86380 86390 1
513721 99513721 1001 86380 86390 1
513600 99513600 1001 86380 86390 1
513473 99513473 1001 86380 86390 1
514199 99514199 1001 86380 86390 1
514214 99514214 1001 86380 86390 1
514103 99514103 1001 86380 86390 1
514194 99514194 1001 86380 86390 1
514820 99514820 1001 86380 86390 1
514826 99514826 1001 86380 86390 1
514771 99514771 1001 86380 86390 1
514759 99514759 1001 86380 86390 1
514708 99514708 1001 86380 86390 1
514471 99514471 1001 86380 86390 1
514544 99514544 1001 86380 86390 1
514546 99514546 1001 86380 86390 1
514279 99514279 1001 86380 86390 1
514344 99514344 1001 86380 86390 1
514880 99514880 1001 86380 86390 1
514889 99514889 1001 86380 86390 1
514891 99514891 1001 86380 86390 1
514865 99514865 1001 86380 86390 1
515518 99515518 1001 86380 86390 1
515482 99515482 1001 86380 86390 1
515534 99515534 1001 86380 86390 1
515514 99515514 1001 86380 86390 1
515304 99515304 1001 86380 86390 1
515195 99515195 1001 86380 86390 1
515120 99515120 1001 86380 86390 1
515225 99515225 1001 86380 86390 1
515088 99515088 1001 86380 86390 1
515748 99515748 1001 86380 86390 1
515761 99515761 1001 86380 86390 1
515716 99515716 1001 86380 86390 1
515757 99515757 1001 86380 86390 1
516424 99516424 1001 86380 86390 1
516500 99516500 1001 86380 86390 1
516240 99516240 1001 86380 86390 1
516128 99516128 1001 86380 86390 1
516185 99516185 1001 86380 86390 1
515902 99515902 1001 86380 86390 1
516028 99516028 1001 86380 86390 1
515900 99515900 1001 86380 86390 1
516715 99516715 1001 86380 86390 1
516592 99516592 1001 86380 86390 1
516673 99516673 1001 86380 86390 1
517335 99517335 1001 86380 86390 1
517267 99517267 1001 86380 86390 1
517004 99517004 1001 86380 86390 1
516966 99516966 1001 86380 86390 1
517113 99517113 1001 86380 86390 1
516987 99516987 1001 86380 86390 1
516730 99516730 1001 86380 86390 1
516838 99516838 1001 86380 86390 1
516761 99516761 1001 86380 86390 1
518078 99518078 1001 86380 86390 1
517966 99517966 1001 86380 86390 1
517905 99517905 1001 86380 86390 1
517765 99517765 1001 86380 86390 1
517806 99517806 1001 86380 86390 1
517888 99517888 1001 86380 86390 1
517619 99517619 1001 86380 86390 1
517651 99517651 1001 86380 86390 1
517729 99517729 1001 86380 86390 1
517600 99517600 1001 86380 86390 1
517667 99517667 1001 86380 86390 1
517566 99517566 1001 86380 86390 1
518364 99518364 1001 86380 86390 1
518274 99518274 1001 86380 86390 1
518814 99518814 1001 86380 86390 1
518827 99518827 1001 86380 86390 1
518931 99518931 1001 86380 86390 1
518591 99518591 1001 86380 86390 1
518765 99518765 1001 86380 86390 1
518598 99518598 1001 86380 86390 1
518755 99518755 1001 86380 86390 1
518385 99518385 1001 86380 86390 1
518442 99518442 1001 86380 86390 1
518455 99518455 1001 86380 86390 1
518391 99518391 1001 86380 86390 1
519152 99519152 1001 86380 86390 1
519634 99519634 1001 86380 86390 1
519763 99519763 1001 86380 86390 1
519617 99519617 1001 86380 86390 1
519801 99519801 1001 86380 86390 1
519496 99519496 1001 86380 86390 1
519604 99519604 1001 86380 86390 1
519436 99519436 1001 86380 86390 1
519592 99519592 1001 86380 86390 1
519503 99519503 1001 86380 86390 1
519337 99519337 1001 86380 86390 1
519352 99519352 1001 86380 86390 1
519304 99519304 1001 86380 86390 1
519958 99519958 1001 86380 86390 1
519896 99519896 1001 86380 86390 1
519835 99519835 1001 86380 86390 1
519900 99519900 1001 86380 86390 1
519913 99519913 1001 86380 86390 1
519940 99519940 1001 86380 86390 1
520512 99520512 1001 86380 86390 1
520570 99520570 1001 86380 86390 1
520506 99520506 1001 86380 86390 1
520729 99520729 1001 86380 86390 1
520687 99520687 1001 86380 86390 1
520662 99520662 1001 86380 86390 1
521404 99521404 1001 86380 86390 1
521355 99521355 1001 86380 86390 1
521343 99521343 1001 86380 86390 1
521409 99521409 1001 86380 86390 1
521358 99521358 1001 86380 86390 1
521145 99521145 1001 86380 86390 1
521195 99521195 1001 86380 86390 1
520884 99520884 1001 86380 86390 1
520939 99520939 1001 86380 86390 1
520953 99520953 1001 86380 86390 1
520891 99520891 1001 86380 86390 1
520921 99520921 1001 86380 86390 1
520922 99520922 1001 86380 86390 1
521528 99521528 1001 86380 86390 1
521490 99521490 1001 86380 86390 1
521510 99521510 1001 86380 86390 1
521536 99521536 1001 86380 86390 1
521501 99521501 1001 86380 86390 1
522247 99522247 1001 86380 86390 1
521801 99521801 1001 86380 86390 1
521674 99521674 1001 86380 86390 1
521687 99521687 1001 86380 86390 1
521812 99521812 1001 86380 86390 1
522396 99522396 1001 86380 86390 1
522321 99522321 1001 86380 86390 1
522360 99522360 1001 86380 86390 1
522299 99522299 1001 86380 86390 1
523119 99523119 1001 86380 86390 1
523103 99523103 1001 86380 86390 1
522723 99522723 1001 86380 86390 1
522502 99522502 1001 86380 86390 1
523135 99523135 1001 86380 86390 1
523149 99523149 1001 86380 86390 1
523254 99523254 1001 86380 86390 1
523320 99523320 1001 86380 86390 1
523257 99523257 1001 86380 86390 1
523886 99523886 1001 86380 86390 1
523925 99523925 1001 86380 86390 1
523891 99523891 1001 86380 86390 1
523815 99523815 1001 86380 86390 1
523941 99523941 1001 86380 86390 1
523599 99523599 1001 86380 86390 1
523613 99523613 1001 86380 86390 1
523576 99523576 1001 86380 86390 1
523666 99523666 1001 86380 86390 1
523683 99523683 1001 86380 86390 1
523710 99523710 1001 86380 86390 1
523493 99523493 1001 86380 86390 1
523457 99523457 1001 86380 86390 1
523484 99523484 1001 86380 86390 1
523510 99523510 1001 86380 86390 1
523411 99523411 1001 86380 86390 1
523998 99523998 1001 86380 86390 1
524078 99524078 1001 86380 86390 1
523978 99523978 1001 86380 86390 1
524095 99524095 1001 86380 86390 1
524579 99524579 1001 86380 86390 1
524608 99524608 1001 86380 86390 1
524623 99524623 1001 86380 86390 1
524753 99524753 1001 86380 86390 1
524653 99524653 1001 86380 86390 1
524426 99524426 1001 86380 86390 1
524431 99524431 1001 86380 86390 1
524163 99524163 1001 86380 86390 1
524324 99524324 1001 86380 86390 1
524182 99524182 1001 86380 86390 1
524224 99524224 1001 86380 86390 1
524159 99524159 1001 86380 86390 1
524172 99524172 1001 86380 86390 1
524964 99524964 1001 86380 86390 1
524798 99524798 1001 86380 86390 1
525502 99525502 1001 86380 86390 1
525212 99525212 1001 86380 86390 1
525215 99525215 1001 86380 86390 1
525003 99525003 1001 86380 86390 1
525119 99525119 1001 86380 86390 1
525158 99525158 1001 86380 86390 1
525111 99525111 1001 86380 86390 1
525061 99525061 1001 86380 86390 1
525000 99525000 1001 86380 86390 1
525118 99525118 1001 86380 86390 1
524988 99524988 1001 86380 86390 1
525724 99525724 1001 86380 86390 1
525777 99525777 1001 86380 86390 1
525716 99525716 1001 86380 86390 1
525717 99525717 1001 86380 86390 1
525693 99525693 1001 86380 86390 1
525734 99525734 1001 86380 86390 1
525631 99525631 1001 86380 86390 1
525697 99525697 1001 86380 86390 1
526423 99526423 1001 86380 86390 1
526273 99526273 1001 86380 86390 1
526254 99526254 1001 86380 86390 1
525829 99525829 1001 86380 86390 1
525804 99525804 1001 86380 86390 1
525952 99525952 1001 86380 86390 1
525811 99525811 1001 86380 86390 1
525839 99525839 1001 86380 86390 1
526488 99526488 1001 86380 86390 1
526491 99526491 1001 86380 86390 1
526558 99526558 1001 86380 86390 1
526561 99526561 1001 86380 86390 1
526458 99526458 1001 86380 86390 1
527121 99527121 1001 86380 86390 1
527117 99527117 1001 86380 86390 1
526959 99526959 1001 86380 86390 1
526644 99526644 1001 86380 86390 1
526815 99526815 1001 86380 86390 1
527352 99527352 1001 86380 86390 1
527330 99527330 1001 86380 86390 1
527409 99527409 1001 86380 86390 1
527319 99527319 1001 86380 86390 1
527963 99527963 1001 86380 86390 1
528003 99528003 1001 86380 86390 1
528055 99528055 1001 86380 86390 1
528058 99528058 1001 86380 86390 1
527848 99527848 1001 86380 86390 1
527597 99527597 1001 86380 86390 1
527483 99527483 1001 86380 86390 1
527639 99527639 1001 86380 86390 1
527497 99527497 1001 86380 86390 1
527512 99527512 1001 86380 86390 1
527630 99527630 1001 86380 86390 1
527490 99527490 1001 86380 86390 1
528256 99528256 1001 86380 86390 1
528180 99528180 1001 86380 86390 1
528076 99528076 1001 86380 86390 1
528092 99528092 1001 86380 86390 1
528265 99528265 1001 86380 86390 1
528227 99528227 1001 86380 86390 1
528710 99528710 1001 86380 86390 1
528870 99528870 1001 86380 86390 1
528718 99528718 1001 86380 86390 1
528784 99528784 1001 86380 86390 1
528594 99528594 1001 86380 86390 1
528411 99528411 1001 86380 86390 1
528437 99528437 1001 86380 86390 1
528477 99528477 1001 86380 86390 1
528376 99528376 1001 86380 86390 1
528340 99528340 1001 86380 86390 1
528354 99528354 1001 86380 86390 1
528459 99528459 1001 86380 86390 1
528952 99528952 1001 86380 86390 1
528982 99528982 1001 86380 86390 1
529592 99529592 1001 86380 86390 1
529718 99529718 1001 86380 86390 1
529465 99529465 1001 86380 86390 1
529427 99529427 1001 86380 86390 1
529402 99529402 1001 86380 86390 1
529326 99529326 1001 86380 86390 1
529137 99529137 1001 86380 86390 1
529177 99529177 1001 86380 86390 1
529281 99529281 1001 86380 86390 1
529258 99529258 1001 86380 86390 1
529764 99529764 1001 86380 86390 1
529916 99529916 1001 86380 86390 1
530425 99530425 1001 86380 86390 1
530477 99530477 1001 86380 86390 1
530493 99530493 1001 86380 86390 1
530356 99530356 1001 86380 86390 1
530512 99530512 1001 86380 86390 1
530167 99530167 1001 86380 86390 1
530311 99530311 1001 86380 86390 1
530156 99530156 1001 86380 86390 1
530226 99530226 1001 86380 86390 1
530121 99530121 1001 86380 86390 1
530721 99530721 1001 86380 86390 1
530696 99530696 1001 86380 86390 1
530580 99530580 1001 86380 86390 1
530674 99530674 1001 86380 86390 1
530649 99530649 1001 86380 86390 1
531255 99531255 1001 86380 86390 1
531321 99531321 1001 86380 86390 1
531233 99531233 1001 86380 86390 1
531299 99531299 1001 86380 86390 1
531338 99531338 1001 86380 86390 1
531152 99531152 1001 86380 86390 1
531154 99531154 1001 86380 86390 1
531108 99531108 1001 86380 86390 1
530891 99530891 1001 86380 86390 1
530880 99530880 1001 86380 86390 1
531481 99531481 1001 86380 86390 1
531507 99531507 1001 86380 86390 1
531395 99531395 1001 86380 86390 1
531486 99531486 1001 86380 86390 1
531515 99531515 1001 86380 86390 1
531528 99531528 1001 86380 86390 1
531387 99531387 1001 86380 86390 1
531389 99531389 1001 86380 86390 1
532070 99532070 1001 86380 86390 1
532076 99532076 1001 86380 86390 1
531845 99531845 1001 86380 86390 1
531965 99531965 1001 86380 86390 1
531804 99531804 1001 86380 86390 1
531817 99531817 1001 86380 86390 1
531717 99531717 1001 86380 86390 1
531640 99531640 1001 86380 86390 1
531685 99531685 1001 86380 86390 1
531725 99531725 1001 86380 86390 1
532303 99532303 1001 86380 86390 1
532867 99532867 1001 86380 86390 1
532974 99532974 1001 86380 86390 1
532718 99532718 1001 86380 86390 1
532631 99532631 1001 86380 86390 1
532428 99532428 1001 86380 86390 1
532520 99532520 1001 86380 86390 1
533152 99533152 1001 86380 86390 1
533165 99533165 1001 86380 86390 1
533168 99533168 1001 86380 86390 1
533640 99533640 1001 86380 86390 1
533635 99533635 1001 86380 86390 1
533264 99533264 1001 86380 86390 1
533273 99533273 1001 86380 86390 1
533415 99533415 1001 86380 86390 1
534520 99534520 1001 86380 86390 1
534599 99534599 1001 86380 86390 1
534352 99534352 1001 86380 86390 1
534367 99534367 1001 86380 86390 1
534318 99534318 1001 86380 86390 1
534410 99534410 1001 86380 86390 1
534373 99534373 1001 86380 86390 1
534182 99534182 1001 86380 86390 1
534247 99534247 1001 86380 86390 1
534162 99534162 1001 86380 86390 1
534799 99534799 1001 86380 86390 1
534710 99534710 1001 86380 86390 1
534841 99534841 1001 86380 86390 1
534818 99534818 1001 86380 86390 1
535318 99535318 1001 86380 86390 1
535495 99535495 1001 86380 86390 1
535162 99535162 1001 86380 86390 1
535214 99535214 1001 86380 86390 1
535144 99535144 1001 86380 86390 1
534941 99534941 1001 86380 86390 1
535012 99535012 1001 86380 86390 1
535039 99535039 1001 86380 86390 1
535637 99535637 1001 86380 86390 1
535681 99535681 1001 86380 86390 1
535605 99535605 1001 86380 86390 1
535529 99535529 1001 86380 86390 1
536221 99536221 1001 86380 86390 1
536238 99536238 1001 86380 86390 1
536277 99536277 1001 86380 86390 1
536231 99536231 1001 86380 86390 1
536119 99536119 1001 86380 86390 1
535968 99535968 1001 86380 86390 1
536060 99536060 1001 86380 86390 1
536036 99536036 1001 86380 86390 1
536127 99536127 1001 86380 86390 1
536091 99536091 1001 86380 86390 1
535755 99535755 1001 86380 86390 1
535859 99535859 1001 86380 86390 1
535834 99535834 1001 86380 86390 1
535733 99535733 1001 86380 86390 1
535812 99535812 1001 86380 86390 1
535815 99535815 1001 86380 86390 1
535764 99535764 1001 86380 86390 1
535895 99535895 1001 86380 86390 1
536476 99536476 1001 86380 86390 1
536429 99536429 1001 86380 86390 1
536507 99536507 1001 86380 86390 1
536457 99536457 1001 86380 86390 1
537060 99537060 1001 86380 86390 1
537088 99537088 1001 86380 86390 1
537090 99537090 1001 86380 86390 1
537104 99537104 1001 86380 86390 1
537040 99537040 1001 86380 86390 1
537092 99537092 1001 86380 86390 1
536845 99536845 1001 86380 86390 1
536821 99536821 1001 86380 86390 1
536835 99536835 1001 86380 86390 1
536568 99536568 1001 86380 86390 1
536569 99536569 1001 86380 86390 1
536583 99536583 1001 86380 86390 1
536689 99536689 1001 86380 86390 1
536741 99536741 1001 86380 86390 1
536626 99536626 1001 86380 86390 1
536678 99536678 1001 86380 86390 1
536706 99536706 1001 86380 86390 1
536747 99536747 1001 86380 86390 1
537336 99537336 1001 86380 86390 1
537170 99537170 1001 86380 86390 1
537797 99537797 1001 86380 86390 1
537977 99537977 1001 86380 86390 1
537783 99537783 1001 86380 86390 1
537622 99537622 1001 86380 86390 1
537610 99537610 1001 86380 86390 1
537729 99537729 1001 86380 86390 1
537523 99537523 1001 86380 86390 1
537514 99537514 1001 86380 86390 1
537530 99537530 1001 86380 86390 1
537442 99537442 1001 86380 86390 1
537432 99537432 1001 86380 86390 1
538078 99538078 1001 86380 86390 1
537992 99537992 1001 86380 86390 1
538168 99538168 1001 86380 86390 1
538103 99538103 1001 86380 86390 1
538119 99538119 1001 86380 86390 1
538158 99538158 1001 86380 86390 1
538740 99538740 1001 86380 86390 1
538657 99538657 1001 86380 86390 1
538807 99538807 1001 86380 86390 1
538710 99538710 1001 86380 86390 1
538506 99538506 1001 86380 86390 1
538579 99538579 1001 86380 86390 1
538247 99538247 1001 86380 86390 1
538196 99538196 1001 86380 86390 1
538327 99538327 1001 86380 86390 1
538200 99538200 1001 86380 86390 1
538372 99538372 1001 86380 86390 1
538271 99538271 1001 86380 86390 1
539020 99539020 1001 86380 86390 1
538817 99538817 1001 86380 86390 1
538899 99538899 1001 86380 86390 1
539514 99539514 1001 86380 86390 1
539438 99539438 1001 86380 86390 1
539490 99539490 1001 86380 86390 1
539496 99539496 1001 86380 86390 1
539522 99539522 1001 86380 86390 1
539281 99539281 1001 86380 86390 1
539340 99539340 1001 86380 86390 1
539316 99539316 1001 86380 86390 1
539074 99539074 1001 86380 86390 1
539718 99539718 1001 86380 86390 1
539774 99539774 1001 86380 86390 1
539841 99539841 1001 86380 86390 1
540434 99540434 1001 86380 86390 1
540278 99540278 1001 86380 86390 1
540319 99540319 1001 86380 86390 1
540295 99540295 1001 86380 86390 1
540172 99540172 1001 86380 86390 1
540056 99540056 1001 86380 86390 1
540199 99540199 1001 86380 86390 1
540058 99540058 1001 86380 86390 1
540259 99540259 1001 86380 86390 1
539886 99539886 1001 86380 86390 1
539899 99539899 1001 86380 86390 1
539978 99539978 1001 86380 86390 1
540006 99540006 1001 86380 86390 1
539917 99539917 1001 86380 86390 1
539879 99539879 1001 86380 86390 1
540556 99540556 1001 86380 86390 1
540512 99540512 1001 86380 86390 1
540538 99540538 1001 86380 86390 1
541262 99541262 1001 86380 86390 1
541146 99541146 1001 86380 86390 1
541198 99541198 1001 86380 86390 1
541134 99541134 1001 86380 86390 1
541283 99541283 1001 86380 86390 1
540961 99540961 1001 86380 86390 1
541014 99541014 1001 86380 86390 1
540950 99540950 1001 86380 86390 1
541084 99541084 1001 86380 86390 1
540845 99540845 1001 86380 86390 1
541294 99541294 1001 86380 86390 1
541360 99541360 1001 86380 86390 1
541308 99541308 1001 86380 86390 1
541352 99541352 1001 86380 86390 1
541354 99541354 1001 86380 86390 1
541995 99541995 1001 86380 86390 1
542036 99542036 1001 86380 86390 1
541921 99541921 1001 86380 86390 1
542000 99542000 1001 86380 86390 1
542001 99542001 1001 86380 86390 1
541950 99541950 1001 86380 86390 1
541786 99541786 1001 86380 86390 1
541840 99541840 1001 86380 86390 1
541831 99541831 1001 86380 86390 1
541794 99541794 1001 86380 86390 1
541640 99541640 1001 86380 86390 1
542324 99542324 1001 86380 86390 1
542211 99542211 1001 86380 86390 1
542290 99542290 1001 86380 86390 1
542188 99542188 1001 86380 86390 1
542253 99542253 1001 86380 86390 1
542281 99542281 1001 86380 86390 1
542141 99542141 1001 86380 86390 1
542832 99542832 1001 86380 86390 1
542758 99542758 1001 86380 86390 1
542759 99542759 1001 86380 86390 1
542931 99542931 1001 86380 86390 1
542840 99542840 1001 86380 86390 1
542673 99542673 1001 86380 86390 1
542431 99542431 1001 86380 86390 1
542476 99542476 1001 86380 86390 1
543059 99543059 1001 86380 86390 1
543062 99543062 1001 86380 86390 1
543141 99543141 1001 86380 86390 1
542973 99542973 1001 86380 86390 1
543018 99543018 1001 86380 86390 1
543110 99543110 1001 86380 86390 1
543593 99543593 1001 86380 86390 1
543672 99543672 1001 86380 86390 1
543741 99543741 1001 86380 86390 1
543385 99543385 1001 86380 86390 1
543491 99543491 1001 86380 86390 1
543388 99543388 1001 86380 86390 1
543415 99543415 1001 86380 86390 1
543495 99543495 1001 86380 86390 1
543379 99543379 1001 86380 86390 1
543551 99543551 1001 86380 86390 1
543349 99543349 1001 86380 86390 1
543272 99543272 1001 86380 86390 1
543260 99543260 1001 86380 86390 1
543189 99543189 1001 86380 86390 1
543266 99543266 1001 86380 86390 1
543807 99543807 1001 86380 86390 1
543773 99543773 1001 86380 86390 1
544548 99544548 1001 86380 86390 1
544396 99544396 1001 86380 86390 1
544581 99544581 1001 86380 86390 1
544481 99544481 1001 86380 86390 1
544190 99544190 1001 86380 86390 1
544347 99544347 1001 86380 86390 1
544218 99544218 1001 86380 86390 1
544361 99544361 1001 86380 86390 1
544110 99544110 1001 86380 86390 1
544150 99544150 1001 86380 86390 1
544129 99544129 1001 86380 86390 1
520405 758 1001 53734 54034 1
400160 99400160 1001 86380 86390 1
400284 99400284 1001 86380 86390 1
400435 99400435 1001 86380 86390 1
400323 99400323 1001 86380 86390 1
400637 99400637 1001 86380 86390 1
400828 99400828 1001 86380 86390 1
401073 99401073 1001 86380 86390 1
401127 99401127 1001 86380 86390 1
401221 99401221 1001 86380 86390 1
401551 99401551 1001 86380 86390 1
401871 99401871 1001 86380 86390 1
401879 99401879 1001 86380 86390 1
401858 99401858 1001 86380 86390 1
401929 99401929 1001 86380 86390 1
401834 99401834 1001 86380 86390 1
402045 99402045 1001 86380 86390 1
402220 99402220 1001 86380 86390 1
402545 99402545 1001 86380 86390 1
402713 99402713 1001 86380 86390 1
403004 99403004 1001 86380 86390 1
403032 99403032 1001 86380 86390 1
402892 99402892 1001 86380 86390 1
403407 99403407 1001 86380 86390 1
403667 99403667 1001 86380 86390 1
403812 99403812 1001 86380 86390 1
403759 99403759 1001 86380 86390 1
403918 99403918 1001 86380 86390 1
404107 99404107 1001 86380 86390 1
404214 99404214 1001 86380 86390 1
404311 99404311 1001 86380 86390 1
404506 99404506 1001 86380 86390 1
404539 99404539 1001 86380 86390 1
404768 99404768 1001 86380 86390 1
405190 99405190 1001 86380 86390 1
405191 99405191 1001 86380 86390 1
405208 99405208 1001 86380 86390 1
405211 99405211 1001 86380 86390 1
405377 99405377 1001 86380 86390 1
405440 99405440 1001 86380 86390 1
405660 99405660 1001 86380 86390 1
405704 99405704 1001 86380 86390 1
405736 99405736 1001 86380 86390 1
405761 99405761 1001 86380 86390 1
406087 99406087 1001 86380 86390 1
406216 99406216 1001 86380 86390 1
406840 99406840 1001 86380 86390 1
406940 99406940 1001 86380 86390 1
406907 99406907 1001 86380 86390 1
407015 99407015 1001 86380 86390 1
407041 99407041 1001 86380 86390 1
407172 99407172 1001 86380 86390 1
407443 99407443 1001 86380 86390 1
407437 99407437 1001 86380 86390 1
407976 99407976 1001 86380 86390 1
408017 99408017 1001 86380 86390 1
408173 99408173 1001 86380 86390 1
408233 99408233 1001 86380 86390 1
408243 99408243 1001 86380 86390 1
408389 99408389 1001 86380 86390 1
408322 99408322 1001 86380 86390 1
408352 99408352 1001 86380 86390 1
408337 99408337 1001 86380 86390 1
408559 99408559 1001 86380 86390 1
408614 99408614 1001 86380 86390 1
408702 99408702 1001 86380 86390 1
408849 99408849 1001 86380 86390 1
408879 99408879 1001 86380 86390 1
408974 99408974 1001 86380 86390 1
408949 99408949 1001 86380 86390 1
408975 99408975 1001 86380 86390 1
409006 99409006 1001 86380 86390 1
409181 99409181 1001 86380 86390 1
409683 99409683 1001 86380 86390 1
409746 99409746 1001 86380 86390 1
409929 99409929 1001 86380 86390 1
409908 99409908 1001 86380 86390 1
410014 99410014 1001 86380 86390 1
410060 99410060 1001 86380 86390 1
410197 99410197 1001 86380 86390 1
410364 99410364 1001 86380 86390 1
410385 99410385 1001 86380 86390 1
410515 99410515 1001 86380 86390 1
410745 99410745 1001 86380 86390 1
410865 99410865 1001 86380 86390 1
411306 99411306 1001 86380 86390 1
411265 99411265 1001 86380 86390 1
411375 99411375 1001 86380 86390 1
411458 99411458 1001 86380 86390 1
411698 99411698 1001 86380 86390 1
411718 99411718 1001 86380 86390 1
411722 99411722 1001 86380 86390 1
411797 99411797 1001 86380 86390 1
411840 99411840 1001 86380 86390 1
411862 99411862 1001 86380 86390 1
412007 99412007 1001 86380 86390 1
411997 99411997 1001 86380 86390 1
412255 99412255 1001 86380 86390 1
412208 99412208 1001 86380 86390 1
412455 99412455 1001 86380 86390 1
413654 99413654 1001 86380 86390 1
413690 99413690 1001 86380 86390 1
412934 99412934 1001 86380 86390 1
412720 99412720 1001 86380 86390 1
412821 99412821 1001 86380 86390 1
412777 99412777 1001 86380 86390 1
412488 99412488 1001 86380 86390 1
412607 99412607 1001 86380 86390 1
413804 99413804 1001 86380 86390 1
413956 99413956 1001 86380 86390 1
413877 99413877 1001 86380 86390 1
413934 99413934 1001 86380 86390 1
413715 99413715 1001 86380 86390 1
414088 99414088 1001 86380 86390 1
415216 99415216 1001 86380 86390 1
415030 99415030 1001 86380 86390 1
415264 99415264 1001 86380 86390 1
415042 99415042 1001 86380 86390 1
414903 99414903 1001 86380 86390 1
414577 99414577 1001 86380 86390 1
414815 99414815 1001 86380 86390 1
414354 99414354 1001 86380 86390 1
414128 99414128 1001 86380 86390 1
415367 99415367 1001 86380 86390 1
415389 99415389 1001 86380 86390 1
415464 99415464 1001 86380 86390 1
415587 99415587 1001 86380 86390 1
416739 99416739 1001 86380 86390 1
416960 99416960 1001 86380 86390 1
416975 99416975 1001 86380 86390 1
416688 99416688 1001 86380 86390 1
416977 99416977 1001 86380 86390 1
416981 99416981 1001 86380 86390 1
416901 99416901 1001 86380 86390 1
416669 99416669 1001 86380 86390 1
416551 99416551 1001 86380 86390 1
416166 99416166 1001 86380 86390 1
416224 99416224 1001 86380 86390 1
416168 99416168 1001 86380 86390 1
416268 99416268 1001 86380 86390 1
415840 99415840 1001 86380 86390 1
415973 99415973 1001 86380 86390 1
417605 99417605 1001 86380 86390 1
417569 99417569 1001 86380 86390 1
418552 99418552 1001 86380 86390 1
418459 99418459 1001 86380 86390 1
418554 99418554 1001 86380 86390 1
418624 99418624 1001 86380 86390 1
418486 99418486 1001 86380 86390 1
418609 99418609 1001 86380 86390 1
418766 99418766 1001 86380 86390 1
418341 99418341 1001 86380 86390 1
418385 99418385 1001 86380 86390 1
417644 99417644 1001 86380 86390 1
418952 99418952 1001 86380 86390 1
419040 99419040 1001 86380 86390 1
419046 99419046 1001 86380 86390 1
420093 99420093 1001 86380 86390 1
420311 99420311 1001 86380 86390 1
420387 99420387 1001 86380 86390 1
420221 99420221 1001 86380 86390 1
420401 99420401 1001 86380 86390 1
420074 99420074 1001 86380 86390 1
420303 99420303 1001 86380 86390 1
419983 99419983 1001 86380 86390 1
419860 99419860 1001 86380 86390 1
419900 99419900 1001 86380 86390 1
419745 99419745 1001 86380 86390 1
419545 99419545 1001 86380 86390 1
419217 99419217 1001 86380 86390 1
419329 99419329 1001 86380 86390 1
420487 99420487 1001 86380 86390 1
420468 99420468 1001 86380 86390 1
420793 99420793 1001 86380 86390 1
420782 99420782 1001 86380 86390 1
422033 99422033 1001 86380 86390 1
422117 99422117 1001 86380 86390 1
421783 99421783 1001 86380 86390 1
421958 99421958 1001 86380 86390 1
421401 99421401 1001 86380 86390 1
420948 99420948 1001 86380 86390 1
420872 99420872 1001 86380 86390 1
421111 99421111 1001 86380 86390 1
422304 99422304 1001 86380 86390 1
423309 99423309 1001 86380 86390 1
423658 99423658 1001 86380 86390 1
423690 99423690 1001 86380 86390 1
423669 99423669 1001 86380 86390 1
423110 99423110 1001 86380 86390 1
422984 99422984 1001 86380 86390 1
423074 99423074 1001 86380 86390 1
423098 99423098 1001 86380 86390 1
423255 99423255 1001 86380 86390 1
422996 99422996 1001 86380 86390 1
422956 99422956 1001 86380 86390 1
422842 99422842 1001 86380 86390 1
423902 99423902 1001 86380 86390 1
425336 99425336 1001 86380 86390 1
425134 99425134 1001 86380 86390 1
425352 99425352 1001 86380 86390 1
425271 99425271 1001 86380 86390 1
425364 99425364 1001 86380 86390 1
424665 99424665 1001 86380 86390 1
424982 99424982 1001 86380 86390 1
424867 99424867 1001 86380 86390 1
424399 99424399 1001 86380 86390 1
424278 99424278 1001 86380 86390 1
424375 99424375 1001 86380 86390 1
425597 99425597 1001 86380 86390 1
426702 99426702 1001 86380 86390 1
426933 99426933 1001 86380 86390 1
426890 99426890 1001 86380 86390 1
426861 99426861 1001 86380 86390 1
426395 99426395 1001 86380 86390 1
426549 99426549 1001 86380 86390 1
426535 99426535 1001 86380 86390 1
426681 99426681 1001 86380 86390 1
426369 99426369 1001 86380 86390 1
426273 99426273 1001 86380 86390 1
426114 99426114 1001 86380 86390 1
425922 99425922 1001 86380 86390 1
425932 99425932 1001 86380 86390 1
426146 99426146 1001 86380 86390 1
427261 99427261 1001 86380 86390 1
427420 99427420 1001 86380 86390 1
427180 99427180 1001 86380 86390 1
427219 99427219 1001 86380 86390 1
427229 99427229 1001 86380 86390 1
427453 99427453 1001 86380 86390 1
428401 99428401 1001 86380 86390 1
428679 99428679 1001 86380 86390 1
428682 99428682 1001 86380 86390 1
428594 99428594 1001 86380 86390 1
428711 99428711 1001 86380 86390 1
428600 99428600 1001 86380 86390 1
428233 99428233 1001 86380 86390 1
428319 99428319 1001 86380 86390 1
428239 99428239 1001 86380 86390 1
428170 99428170 1001 86380 86390 1
428173 99428173 1001 86380 86390 1
428147 99428147 1001 86380 86390 1
428179 99428179 1001 86380 86390 1
428770 99428770 1001 86380 86390 1
428930 99428930 1001 86380 86390 1
429116 99429116 1001 86380 86390 1
428904 99428904 1001 86380 86390 1
430068 99430068 1001 86380 86390 1
430277 99430277 1001 86380 86390 1
429994 99429994 1001 86380 86390 1
430336 99430336 1001 86380 86390 1
430197 99430197 1001 86380 86390 1
430037 99430037 1001 86380 86390 1
429883 99429883 1001 86380 86390 1
429644 99429644 1001 86380 86390 1
429826 99429826 1001 86380 86390 1
429629 99429629 1001 86380 86390 1
429523 99429523 1001 86380 86390 1
430403 99430403 1001 86380 86390 1
430474 99430474 1001 86380 86390 1
430604 99430604 1001 86380 86390 1
431959 99431959 1001 86380 86390 1
431489 99431489 1001 86380 86390 1
431469 99431469 1001 86380 86390 1
431343 99431343 1001 86380 86390 1
431452 99431452 1001 86380 86390 1
430998 99430998 1001 86380 86390 1
432207 99432207 1001 86380 86390 1
432436 99432436 1001 86380 86390 1
432068 99432068 1001 86380 86390 1
432114 99432114 1001 86380 86390 1
433562 99433562 1001 86380 86390 1
433067 99433067 1001 86380 86390 1
432777 99432777 1001 86380 86390 1
432662 99432662 1001 86380 86390 1
433835 99433835 1001 86380 86390 1
434043 99434043 1001 86380 86390 1
433866 99433866 1001 86380 86390 1
435004 99435004 1001 86380 86390 1
435057 99435057 1001 86380 86390 1
434967 99434967 1001 86380 86390 1
434819 99434819 1001 86380 86390 1
434865 99434865 1001 86380 86390 1
434963 99434963 1001 86380 86390 1
434813 99434813 1001 86380 86390 1
434228 99434228 1001 86380 86390 1
434353 99434353 1001 86380 86390 1
434269 99434269 1001 86380 86390 1
434328 99434328 1001 86380 86390 1
434555 99434555 1001 86380 86390 1
435631 99435631 1001 86380 86390 1
435530 99435530 1001 86380 86390 1
436980 99436980 1001 86380 86390 1
436959 99436959 1001 86380 86390 1
437086 99437086 1001 86380 86390 1
437007 99437007 1001 86380 86390 1
436865 99436865 1001 86380 86390 1
436731 99436731 1001 86380 86390 1
436394 99436394 1001 86380 86390 1
436537 99436537 1001 86380 86390 1
436290 99436290 1001 86380 86390 1
436342 99436342 1001 86380 86390 1
436295 99436295 1001 86380 86390 1
436102 99436102 1001 86380 86390 1
435939 99435939 1001 86380 86390 1
300044 99300044 1001 86380 86390 1
300046 99300046 1001 86380 86390 1
437350 99437350 1001 86380 86390 1
437281 99437281 1001 86380 86390 1
300101 99300101 1001 86380 86390 1
300079 99300079 1001 86380 86390 1
300641 99300641 1001 86380 86390 1
300603 99300603 1001 86380 86390 1
300713 99300713 1001 86380 86390 1
300497 99300497 1001 86380 86390 1
300475 99300475 1001 86380 86390 1
300121 99300121 1001 86380 86390 1
300225 99300225 1001 86380 86390 1
300290 99300290 1001 86380 86390 1
300164 99300164 1001 86380 86390 1
300234 99300234 1001 86380 86390 1
300757 99300757 1001 86380 86390 1
300837 99300837 1001 86380 86390 1
300737 99300737 1001 86380 86390 1
300777 99300777 1001 86380 86390 1
301381 99301381 1001 86380 86390 1
301459 99301459 1001 86380 86390 1
301486 99301486 1001 86380 86390 1
301549 99301549 1001 86380 86390 1
301102 99301102 1001 86380 86390 1
301000 99301000 1001 86380 86390 1
301066 99301066 1001 86380 86390 1
301080 99301080 1001 86380 86390 1
301635 99301635 1001 86380 86390 1
301739 99301739 1001 86380 86390 1
301574 99301574 1001 86380 86390 1
301603 99301603 1001 86380 86390 1
302207 99302207 1001 86380 86390 1
302200 99302200 1001 86380 86390 1
302133 99302133 1001 86380 86390 1
301904 99301904 1001 86380 86390 1
301785 99301785 1001 86380 86390 1
302546 99302546 1001 86380 86390 1
302483 99302483 1001 86380 86390 1
302409 99302409 1001 86380 86390 1
303096 99303096 1001 86380 86390 1
303058 99303058 1001 86380 86390 1
302810 99302810 1001 86380 86390 1
303000 99303000 1001 86380 86390 1
302667 99302667 1001 86380 86390 1
303391 99303391 1001 86380 86390 1
303316 99303316 1001 86380 86390 1
304030 99304030 1001 86380 86390 1
303941 99303941 1001 86380 86390 1
303980 99303980 1001 86380 86390 1
303704 99303704 1001 86380 86390 1
303718 99303718 1001 86380 86390 1
303681 99303681 1001 86380 86390 1
303438 99303438 1001 86380 86390 1
303517 99303517 1001 86380 86390 1
303479 99303479 1001 86380 86390 1
303540 99303540 1001 86380 86390 1
304163 99304163 1001 86380 86390 1
304762 99304762 1001 86380 86390 1
304685 99304685 1001 86380 86390 1
304704 99304704 1001 86380 86390 1
304566 99304566 1001 86380 86390 1
304453 99304453 1001 86380 86390 1
304532 99304532 1001 86380 86390 1
304494 99304494 1001 86380 86390 1
304347 99304347 1001 86380 86390 1
304339 99304339 1001 86380 86390 1
304276 99304276 1001 86380 86390 1
304961 99304961 1001 86380 86390 1
304862 99304862 1001 86380 86390 1
305638 99305638 1001 86380 86390 1
305553 99305553 1001 86380 86390 1
305276 99305276 1001 86380 86390 1
305309 99305309 1001 86380 86390 1
305453 99305453 1001 86380 86390 1
305105 99305105 1001 86380 86390 1
305120 99305120 1001 86380 86390 1
500094 99500094 1001 86380 86390 1
500173 99500173 1001 86380 86390 1
500060 99500060 1001 86380 86390 1
500666 99500666 1001 86380 86390 1
500696 99500696 1001 86380 86390 1
500404 99500404 1001 86380 86390 1
500406 99500406 1001 86380 86390 1
500349 99500349 1001 86380 86390 1
500391 99500391 1001 86380 86390 1
500280 99500280 1001 86380 86390 1
500230 99500230 1001 86380 86390 1
500204 99500204 1001 86380 86390 1
500997 99500997 1001 86380 86390 1
500869 99500869 1001 86380 86390 1
500934 99500934 1001 86380 86390 1
500910 99500910 1001 86380 86390 1
501550 99501550 1001 86380 86390 1
501602 99501602 1001 86380 86390 1
501460 99501460 1001 86380 86390 1
501538 99501538 1001 86380 86390 1
501461 99501461 1001 86380 86390 1
501463 99501463 1001 86380 86390 1
501613 99501613 1001 86380 86390 1
501523 99501523 1001 86380 86390 1
501402 99501402 1001 86380 86390 1
501313 99501313 1001 86380 86390 1
501213 99501213 1001 86380 86390 1
501216 99501216 1001 86380 86390 1
501141 99501141 1001 86380 86390 1
501212 99501212 1001 86380 86390 1
501742 99501742 1001 86380 86390 1
501707 99501707 1001 86380 86390 1
501674 99501674 1001 86380 86390 1
502307 99502307 1001 86380 86390 1
502323 99502323 1001 86380 86390 1
502094 99502094 1001 86380 86390 1
502176 99502176 1001 86380 86390 1
502228 99502228 1001 86380 86390 1
501874 99501874 1001 86380 86390 1
501891 99501891 1001 86380 86390 1
501917 99501917 1001 86380 86390 1
501944 99501944 1001 86380 86390 1
502009 99502009 1001 86380 86390 1
502648 99502648 1001 86380 86390 1
502520 99502520 1001 86380 86390 1
502624 99502624 1001 86380 86390 1
502547 99502547 1001 86380 86390 1
502586 99502586 1001 86380 86390 1
503125 99503125 1001 86380 86390 1
503097 99503097 1001 86380 86390 1
503048 99503048 1001 86380 86390 1
502934 99502934 1001 86380 86390 1
502923 99502923 1001 86380 86390 1
503043 99503043 1001 86380 86390 1
503056 99503056 1001 86380 86390 1
502841 99502841 1001 86380 86390 1
502816 99502816 1001 86380 86390 1
502730 99502730 1001 86380 86390 1
502873 99502873 1001 86380 86390 1
502810 99502810 1001 86380 86390 1
503434 99503434 1001 86380 86390 1
503324 99503324 1001 86380 86390 1
503492 99503492 1001 86380 86390 1
503441 99503441 1001 86380 86390 1
503313 99503313 1001 86380 86390 1
503992 99503992 1001 86380 86390 1
504098 99504098 1001 86380 86390 1
504113 99504113 1001 86380 86390 1
503746 99503746 1001 86380 86390 1
503773 99503773 1001 86380 86390 1
503905 99503905 1001 86380 86390 1
503896 99503896 1001 86380 86390 1
503589 99503589 1001 86380 86390 1
503668 99503668 1001 86380 86390 1
503696 99503696 1001 86380 86390 1
503659 99503659 1001 86380 86390 1
503597 99503597 1001 86380 86390 1
504193 99504193 1001 86380 86390 1
504219 99504219 1001 86380 86390 1
504209 99504209 1001 86380 86390 1
504145 99504145 1001 86380 86390 1
504766 99504766 1001 86380 86390 1
504781 99504781 1001 86380 86390 1
504833 99504833 1001 86380 86390 1
504851 99504851 1001 86380 86390 1
504716 99504716 1001 86380 86390 1
504679 99504679 1001 86380 86390 1
504577 99504577 1001 86380 86390 1
504654 99504654 1001 86380 86390 1
504684 99504684 1001 86380 86390 1
504994 99504994 1001 86380 86390 1
505060 99505060 1001 86380 86390 1
504990 99504990 1001 86380 86390 1
505018 99505018 1001 86380 86390 1
505731 99505731 1001 86380 86390 1
505654 99505654 1001 86380 86390 1
505409 99505409 1001 86380 86390 1
505461 99505461 1001 86380 86390 1
505561 99505561 1001 86380 86390 1
505486 99505486 1001 86380 86390 1
505499 99505499 1001 86380 86390 1
505220 99505220 1001 86380 86390 1
505238 99505238 1001 86380 86390 1
505940 99505940 1001 86380 86390 1
505930 99505930 1001 86380 86390 1
506495 99506495 1001 86380 86390 1
506411 99506411 1001 86380 86390 1
506476 99506476 1001 86380 86390 1
506518 99506518 1001 86380 86390 1
506240 99506240 1001 86380 86390 1
506189 99506189 1001 86380 86390 1
506270 99506270 1001 86380 86390 1
506082 99506082 1001 86380 86390 1
506097 99506097 1001 86380 86390 1
506792 99506792 1001 86380 86390 1
507386 99507386 1001 86380 86390 1
507422 99507422 1001 86380 86390 1
507231 99507231 1001 86380 86390 1
507271 99507271 1001 86380 86390 1
507298 99507298 1001 86380 86390 1
507287 99507287 1001 86380 86390 1
507352 99507352 1001 86380 86390 1
507262 99507262 1001 86380 86390 1
507314 99507314 1001 86380 86390 1
507278 99507278 1001 86380 86390 1
507076 99507076 1001 86380 86390 1
507030 99507030 1001 86380 86390 1
507058 99507058 1001 86380 86390 1
507602 99507602 1001 86380 86390 1
507571 99507571 1001 86380 86390 1
508097 99508097 1001 86380 86390 1
508234 99508234 1001 86380 86390 1
508236 99508236 1001 86380 86390 1
508106 99508106 1001 86380 86390 1
508023 99508023 1001 86380 86390 1
507950 99507950 1001 86380 86390 1
507887 99507887 1001 86380 86390 1
507758 99507758 1001 86380 86390 1
507694 99507694 1001 86380 86390 1
507631 99507631 1001 86380 86390 1
507684 99507684 1001 86380 86390 1
507633 99507633 1001 86380 86390 1
508358 99508358 1001 86380 86390 1
508346 99508346 1001 86380 86390 1
509044 99509044 1001 86380 86390 1
508924 99508924 1001 86380 86390 1
509049 99509049 1001 86380 86390 1
509035 99509035 1001 86380 86390 1
508997 99508997 1001 86380 86390 1
508767 99508767 1001 86380 86390 1
508742 99508742 1001 86380 86390 1
508820 99508820 1001 86380 86390 1
508600 99508600 1001 86380 86390 1
508552 99508552 1001 86380 86390 1
508479 99508479 1001 86380 86390 1
509122 99509122 1001 86380 86390 1
509701 99509701 1001 86380 86390 1
509715 99509715 1001 86380 86390 1
509516 99509516 1001 86380 86390 1
509518 99509518 1001 86380 86390 1
509306 99509306 1001 86380 86390 1
509462 99509462 1001 86380 86390 1
509416 99509416 1001 86380 86390 1
509443 99509443 1001 86380 86390 1
509444 99509444 1001 86380 86390 1
509486 99509486 1001 86380 86390 1
510082 99510082 1001 86380 86390 1
509993 99509993 1001 86380 86390 1
510099 99510099 1001 86380 86390 1
510104 99510104 1001 86380 86390 1
510560 99510560 1001 86380 86390 1
510720 99510720 1001 86380 86390 1
510571 99510571 1001 86380 86390 1
510725 99510725 1001 86380 86390 1
510325 99510325 1001 86380 86390 1
510288 99510288 1001 86380 86390 1
510111 99510111 1001 86380 86390 1
510142 99510142 1001 86380 86390 1
510248 99510248 1001 86380 86390 1
510897 99510897 1001 86380 86390 1
510872 99510872 1001 86380 86390 1
510769 99510769 1001 86380 86390 1
510747 99510747 1001 86380 86390 1
511516 99511516 1001 86380 86390 1
511485 99511485 1001 86380 86390 1
511062 99511062 1001 86380 86390 1
511037 99511037 1001 86380 86390 1
510974 99510974 1001 86380 86390 1
511013 99511013 1001 86380 86390 1
511003 99511003 1001 86380 86390 1
510939 99510939 1001 86380 86390 1
511123 99511123 1001 86380 86390 1
511753 99511753 1001 86380 86390 1
512378 99512378 1001 86380 86390 1
512356 99512356 1001 86380 86390 1
512275 99512275 1001 86380 86390 1
512162 99512162 1001 86380 86390 1
512112 99512112 1001 86380 86390 1
512026 99512026 1001 86380 86390 1
511976 99511976 1001 86380 86390 1
512158 99512158 1001 86380 86390 1
511818 99511818 1001 86380 86390 1
511821 99511821 1001 86380 86390 1
511847 99511847 1001 86380 86390 1
512572 99512572 1001 86380 86390 1
512541 99512541 1001 86380 86390 1
512567 99512567 1001 86380 86390 1
512569 99512569 1001 86380 86390 1
513099 99513099 1001 86380 86390 1
513101 99513101 1001 86380 86390 1
512835 99512835 1001 86380 86390 1
512953 99512953 1001 86380 86390 1
512851 99512851 1001 86380 86390 1
512684 99512684 1001 86380 86390 1
513320 99513320 1001 86380 86390 1
513295 99513295 1001 86380 86390 1
513247 99513247 1001 86380 86390 1
513408 99513408 1001 86380 86390 1
513921 99513921 1001 86380 86390 1
513990 99513990 1001 86380 86390 1
514022 99514022 1001 86380 86390 1
513796 99513796 1001 86380 86390 1
513732 99513732 1001 86380 86390 1
513540 99513540 1001 86380 86390 1
513439 99513439 1001 86380 86390 1
513518 99513518 1001 86380 86390 1
513460 99513460 1001 86380 86390 1
513617 99513617 1001 86380 86390 1
514665 99514665 1001 86380 86390 1
514732 99514732 1001 86380 86390 1
514827 99514827 1001 86380 86390 1
514766 99514766 1001 86380 86390 1
514664 99514664 1001 86380 86390 1
514497 99514497 1001 86380 86390 1
514515 99514515 1001 86380 86390 1
514453 99514453 1001 86380 86390 1
514505 99514505 1001 86380 86390 1
514444 99514444 1001 86380 86390 1
514359 99514359 1001 86380 86390 1
514417 99514417 1001 86380 86390 1
514443 99514443 1001 86380 86390 1
514894 99514894 1001 86380 86390 1
514237 99514237 1001 86380 86390 1
514885 99514885 1001 86380 86390 1
514939 99514939 1001 86380 86390 1
515007 99515007 1001 86380 86390 1
515520 99515520 1001 86380 86390 1
515509 99515509 1001 86380 86390 1
515593 99515593 1001 86380 86390 1
515429 99515429 1001 86380 86390 1
515469 99515469 1001 86380 86390 1
515291 99515291 1001 86380 86390 1
515166 99515166 1001 86380 86390 1
515206 99515206 1001 86380 86390 1
515260 99515260 1001 86380 86390 1
515066 99515066 1001 86380 86390 1
515119 99515119 1001 86380 86390 1
515109 99515109 1001 86380 86390 1
515267 99515267 1001 86380 86390 1
515822 99515822 1001 86380 86390 1
516447 99516447 1001 86380 86390 1
516456 99516456 1001 86380 86390 1
516380 99516380 1001 86380 86390 1
516193 99516193 1001 86380 86390 1
516104 99516104 1001 86380 86390 1
516118 99516118 1001 86380 86390 1
516251 99516251 1001 86380 86390 1
515987 99515987 1001 86380 86390 1
515990 99515990 1001 86380 86390 1
516598 99516598 1001 86380 86390 1
516579 99516579 1001 86380 86390 1
516622 99516622 1001 86380 86390 1
517300 99517300 1001 86380 86390 1
517184 99517184 1001 86380 86390 1
517239 99517239 1001 86380 86390 1
517295 99517295 1001 86380 86390 1
516925 99516925 1001 86380 86390 1
517123 99517123 1001 86380 86390 1
516957 99516957 1001 86380 86390 1
516767 99516767 1001 86380 86390 1
516897 99516897 1001 86380 86390 1
517424 99517424 1001 86380 86390 1
517495 99517495 1001 86380 86390 1
517470 99517470 1001 86380 86390 1
518002 99518002 1001 86380 86390 1
517805 99517805 1001 86380 86390 1
517899 99517899 1001 86380 86390 1
517953 99517953 1001 86380 86390 1
517812 99517812 1001 86380 86390 1
517930 99517930 1001 86380 86390 1
517943 99517943 1001 86380 86390 1
517684 99517684 1001 86380 86390 1
517723 99517723 1001 86380 86390 1
517557 99517557 1001 86380 86390 1
517701 99517701 1001 86380 86390 1
518276 99518276 1001 86380 86390 1
518277 99518277 1001 86380 86390 1
518191 99518191 1001 86380 86390 1
518217 99518217 1001 86380 86390 1
518955 99518955 1001 86380 86390 1
518849 99518849 1001 86380 86390 1
518865 99518865 1001 86380 86390 1
518965 99518965 1001 86380 86390 1
518866 99518866 1001 86380 86390 1
518627 99518627 1001 86380 86390 1
518745 99518745 1001 86380 86390 1
518775 99518775 1001 86380 86390 1
518497 99518497 1001 86380 86390 1
518437 99518437 1001 86380 86390 1
519079 99519079 1001 86380 86390 1
519158 99519158 1001 86380 86390 1
519151 99519151 1001 86380 86390 1
519687 99519687 1001 86380 86390 1
519676 99519676 1001 86380 86390 1
519639 99519639 1001 86380 86390 1
519692 99519692 1001 86380 86390 1
519795 99519795 1001 86380 86390 1
519720 99519720 1001 86380 86390 1
519683 99519683 1001 86380 86390 1
519762 99519762 1001 86380 86390 1
519587 99519587 1001 86380 86390 1
519349 99519349 1001 86380 86390 1
519248 99519248 1001 86380 86390 1
519224 99519224 1001 86380 86390 1
519305 99519305 1001 86380 86390 1
519876 99519876 1001 86380 86390 1
519851 99519851 1001 86380 86390 1
519841 99519841 1001 86380 86390 1
519976 99519976 1001 86380 86390 1
520552 99520552 1001 86380 86390 1
520511 99520511 1001 86380 86390 1
520524 99520524 1001 86380 86390 1
520550 99520550 1001 86380 86390 1
520370 99520370 1001 86380 86390 1
520435 99520435 1001 86380 86390 1
520416 99520416 1001 86380 86390 1
521246 99521246 1001 86380 86390 1
520871 99520871 1001 86380 86390 1
520991 99520991 1001 86380 86390 1
520901 99520901 1001 86380 86390 1
520905 99520905 1001 86380 86390 1
520893 99520893 1001 86380 86390 1
520933 99520933 1001 86380 86390 1
521596 99521596 1001 86380 86390 1
522118 99522118 1001 86380 86390 1
522157 99522157 1001 86380 86390 1
522283 99522283 1001 86380 86390 1
521990 99521990 1001 86380 86390 1
522042 99522042 1001 86380 86390 1
521888 99521888 1001 86380 86390 1
521979 99521979 1001 86380 86390 1
521902 99521902 1001 86380 86390 1
522357 99522357 1001 86380 86390 1
522492 99522492 1001 86380 86390 1
522390 99522390 1001 86380 86390 1
522977 99522977 1001 86380 86390 1
522943 99522943 1001 86380 86390 1
522982 99522982 1001 86380 86390 1
523008 99523008 1001 86380 86390 1
522897 99522897 1001 86380 86390 1
522642 99522642 1001 86380 86390 1
523318 99523318 1001 86380 86390 1
523293 99523293 1001 86380 86390 1
523859 99523859 1001 86380 86390 1
523821 99523821 1001 86380 86390 1
523836 99523836 1001 86380 86390 1
523616 99523616 1001 86380 86390 1
523694 99523694 1001 86380 86390 1
523605 99523605 1001 86380 86390 1
523416 99523416 1001 86380 86390 1
523378 99523378 1001 86380 86390 1
523521 99523521 1001 86380 86390 1
523369 99523369 1001 86380 86390 1
523473 99523473 1001 86380 86390 1
524058 99524058 1001 86380 86390 1
524086 99524086 1001 86380 86390 1
524023 99524023 1001 86380 86390 1
524082 99524082 1001 86380 86390 1
524643 99524643 1001 86380 86390 1
524748 99524748 1001 86380 86390 1
524674 99524674 1001 86380 86390 1
524501 99524501 1001 86380 86390 1
524388 99524388 1001 86380 86390 1
524551 99524551 1001 86380 86390 1
524177 99524177 1001 86380 86390 1
524358 99524358 1001 86380 86390 1
524346 99524346 1001 86380 86390 1
524218 99524218 1001 86380 86390 1
524327 99524327 1001 86380 86390 1
524291 99524291 1001 86380 86390 1
524833 99524833 1001 86380 86390 1
524851 99524851 1001 86380 86390 1
525431 99525431 1001 86380 86390 1
525548 99525548 1001 86380 86390 1
525445 99525445 1001 86380 86390 1
525524 99525524 1001 86380 86390 1
525488 99525488 1001 86380 86390 1
525412 99525412 1001 86380 86390 1
525477 99525477 1001 86380 86390 1
525236 99525236 1001 86380 86390 1
525387 99525387 1001 86380 86390 1
525207 99525207 1001 86380 86390 1
525015 99525015 1001 86380 86390 1
525172 99525172 1001 86380 86390 1
525069 99525069 1001 86380 86390 1
525160 99525160 1001 86380 86390 1
525040 99525040 1001 86380 86390 1
525750 99525750 1001 86380 86390 1
525393 99525393 1001 86380 86390 1
525703 99525703 1001 86380 86390 1
525745 99525745 1001 86380 86390 1
525645 99525645 1001 86380 86390 1
526289 99526289 1001 86380 86390 1
526181 99526181 1001 86380 86390 1
526104 99526104 1001 86380 86390 1
525894 99525894 1001 86380 86390 1
525962 99525962 1001 86380 86390 1
525975 99525975 1001 86380 86390 1
525846 99525846 1001 86380 86390 1
525836 99525836 1001 86380 86390 1
525812 99525812 1001 86380 86390 1
525995 99525995 1001 86380 86390 1
525944 99525944 1001 86380 86390 1
526460 99526460 1001 86380 86390 1
526468 99526468 1001 86380 86390 1
527230 99527230 1001 86380 86390 1
527234 99527234 1001 86380 86390 1
527120 99527120 1001 86380 86390 1
526901 99526901 1001 86380 86390 1
526867 99526867 1001 86380 86390 1
526922 99526922 1001 86380 86390 1
526872 99526872 1001 86380 86390 1
526860 99526860 1001 86380 86390 1
526675 99526675 1001 86380 86390 1
526837 99526837 1001 86380 86390 1
527451 99527451 1001 86380 86390 1
528012 99528012 1001 86380 86390 1
527884 99527884 1001 86380 86390 1
527989 99527989 1001 86380 86390 1
528028 99528028 1001 86380 86390 1
528060 99528060 1001 86380 86390 1
527772 99527772 1001 86380 86390 1
527506 99527506 1001 86380 86390 1
527636 99527636 1001 86380 86390 1
527560 99527560 1001 86380 86390 1
527473 99527473 1001 86380 86390 1
528125 99528125 1001 86380 86390 1
528144 99528144 1001 86380 86390 1
528196 99528196 1001 86380 86390 1
528212 99528212 1001 86380 86390 1
528875 99528875 1001 86380 86390 1
528820 99528820 1001 86380 86390 1
529028 99529028 1001 86380 86390 1
528940 99528940 1001 86380 86390 1
528987 99528987 1001 86380 86390 1
529090 99529090 1001 86380 86390 1
529653 99529653 1001 86380 86390 1
529558 99529558 1001 86380 86390 1
529504 99529504 1001 86380 86390 1
529505 99529505 1001 86380 86390 1
529327 99529327 1001 86380 86390 1
529228 99529228 1001 86380 86390 1
529299 99529299 1001 86380 86390 1
529755 99529755 1001 86380 86390 1
529823 99529823 1001 86380 86390 1
530552 99530552 1001 86380 86390 1
530354 99530354 1001 86380 86390 1
530536 99530536 1001 86380 86390 1
530239 99530239 1001 86380 86390 1
530265 99530265 1001 86380 86390 1
530253 99530253 1001 86380 86390 1
530343 99530343 1001 86380 86390 1
530179 99530179 1001 86380 86390 1
530013 99530013 1001 86380 86390 1
529936 99529936 1001 86380 86390 1
529939 99529939 1001 86380 86390 1
530123 99530123 1001 86380 86390 1
530574 99530574 1001 86380 86390 1
530756 99530756 1001 86380 86390 1
531264 99531264 1001 86380 86390 1
531294 99531294 1001 86380 86390 1
531021 99531021 1001 86380 86390 1
531155 99531155 1001 86380 86390 1
530877 99530877 1001 86380 86390 1
530814 99530814 1001 86380 86390 1
530883 99530883 1001 86380 86390 1
530849 99530849 1001 86380 86390 1
531584 99531584 1001 86380 86390 1
531529 99531529 1001 86380 86390 1
532094 99532094 1001 86380 86390 1
532184 99532184 1001 86380 86390 1
532001 99532001 1001 86380 86390 1
531863 99531863 1001 86380 86390 1
531915 99531915 1001 86380 86390 1
531826 99531826 1001 86380 86390 1
531840 99531840 1001 86380 86390 1
531630 99531630 1001 86380 86390 1
531740 99531740 1001 86380 86390 1
532242 99532242 1001 86380 86390 1
532323 99532323 1001 86380 86390 1
532339 99532339 1001 86380 86390 1
532955 99532955 1001 86380 86390 1
532833 99532833 1001 86380 86390 1
532625 99532625 1001 86380 86390 1
532730 99532730 1001 86380 86390 1
532774 99532774 1001 86380 86390 1
532581 99532581 1001 86380 86390 1
532598 99532598 1001 86380 86390 1
532470 99532470 1001 86380 86390 1
532419 99532419 1001 86380 86390 1
532538 99532538 1001 86380 86390 1
533044 99533044 1001 86380 86390 1
533154 99533154 1001 86380 86390 1
533220 99533220 1001 86380 86390 1
533826 99533826 1001 86380 86390 1
533735 99533735 1001 86380 86390 1
533713 99533713 1001 86380 86390 1
533850 99533850 1001 86380 86390 1
533622 99533622 1001 86380 86390 1
533263 99533263 1001 86380 86390 1
533399 99533399 1001 86380 86390 1
533324 99533324 1001 86380 86390 1
533924 99533924 1001 86380 86390 1
533887 99533887 1001 86380 86390 1
533992 99533992 1001 86380 86390 1
533876 99533876 1001 86380 86390 1
534034 99534034 1001 86380 86390 1
534639 99534639 1001 86380 86390 1
534538 99534538 1001 86380 86390 1
534430 99534430 1001 86380 86390 1
534420 99534420 1001 86380 86390 1
534358 99534358 1001 86380 86390 1
534115 99534115 1001 86380 86390 1
534201 99534201 1001 86380 86390 1
534163 99534163 1001 86380 86390 1
534255 99534255 1001 86380 86390 1
534709 99534709 1001 86380 86390 1
534778 99534778 1001 86380 86390 1
535308 99535308 1001 86380 86390 1
535483 99535483 1001 86380 86390 1
535394 99535394 1001 86380 86390 1
535253 99535253 1001 86380 86390 1
535189 99535189 1001 86380 86390 1
535219 99535219 1001 86380 86390 1
535182 99535182 1001 86380 86390 1
535248 99535248 1001 86380 86390 1
535287 99535287 1001 86380 86390 1
535119 99535119 1001 86380 86390 1
535159 99535159 1001 86380 86390 1
535212 99535212 1001 86380 86390 1
534968 99534968 1001 86380 86390 1
535559 99535559 1001 86380 86390 1
535668 99535668 1001 86380 86390 1
535592 99535592 1001 86380 86390 1
536312 99536312 1001 86380 86390 1
536258 99536258 1001 86380 86390 1
536067 99536067 1001 86380 86390 1
536081 99536081 1001 86380 86390 1
535965 99535965 1001 86380 86390 1
536056 99536056 1001 86380 86390 1
535979 99535979 1001 86380 86390 1
536070 99536070 1001 86380 86390 1
536114 99536114 1001 86380 86390 1
535754 99535754 1001 86380 86390 1
535863 99535863 1001 86380 86390 1
535776 99535776 1001 86380 86390 1
536374 99536374 1001 86380 86390 1
536478 99536478 1001 86380 86390 1
536376 99536376 1001 86380 86390 1
537130 99537130 1001 86380 86390 1
537037 99537037 1001 86380 86390 1
537063 99537063 1001 86380 86390 1
537052 99537052 1001 86380 86390 1
537106 99537106 1001 86380 86390 1
537153 99537153 1001 86380 86390 1
536980 99536980 1001 86380 86390 1
537097 99537097 1001 86380 86390 1
536879 99536879 1001 86380 86390 1
536899 99536899 1001 86380 86390 1
536952 99536952 1001 86380 86390 1
536955 99536955 1001 86380 86390 1
536724 99536724 1001 86380 86390 1
536652 99536652 1001 86380 86390 1
536577 99536577 1001 86380 86390 1
536565 99536565 1001 86380 86390 1
537231 99537231 1001 86380 86390 1
537246 99537246 1001 86380 86390 1
537285 99537285 1001 86380 86390 1
537234 99537234 1001 86380 86390 1
537786 99537786 1001 86380 86390 1
537839 99537839 1001 86380 86390 1
537892 99537892 1001 86380 86390 1
537806 99537806 1001 86380 86390 1
537910 99537910 1001 86380 86390 1
537580 99537580 1001 86380 86390 1
537673 99537673 1001 86380 86390 1
537636 99537636 1001 86380 86390 1
537396 99537396 1001 86380 86390 1
537423 99537423 1001 86380 86390 1
538140 99538140 1001 86380 86390 1
538157 99538157 1001 86380 86390 1
538172 99538172 1001 86380 86390 1
538096 99538096 1001 86380 86390 1
538779 99538779 1001 86380 86390 1
538768 99538768 1001 86380 86390 1
538706 99538706 1001 86380 86390 1
538508 99538508 1001 86380 86390 1
538500 99538500 1001 86380 86390 1
538409 99538409 1001 86380 86390 1
538437 99538437 1001 86380 86390 1
538543 99538543 1001 86380 86390 1
538311 99538311 1001 86380 86390 1
538379 99538379 1001 86380 86390 1
538382 99538382 1001 86380 86390 1
538344 99538344 1001 86380 86390 1
538215 99538215 1001 86380 86390 1
538403 99538403 1001 86380 86390 1
538989 99538989 1001 86380 86390 1
539018 99539018 1001 86380 86390 1
539582 99539582 1001 86380 86390 1
539473 99539473 1001 86380 86390 1
539342 99539342 1001 86380 86390 1
539227 99539227 1001 86380 86390 1
539037 99539037 1001 86380 86390 1
539107 99539107 1001 86380 86390 1
539082 99539082 1001 86380 86390 1
539096 99539096 1001 86380 86390 1
539832 99539832 1001 86380 86390 1
539755 99539755 1001 86380 86390 1
539833 99539833 1001 86380 86390 1
539732 99539732 1001 86380 86390 1
539765 99539765 1001 86380 86390 1
539663 99539663 1001 86380 86390 1
540439 99540439 1001 86380 86390 1
540441 99540441 1001 86380 86390 1
540357 99540357 1001 86380 86390 1
540385 99540385 1001 86380 86390 1
540402 99540402 1001 86380 86390 1
540210 99540210 1001 86380 86390 1
540147 99540147 1001 86380 86390 1
540064 99540064 1001 86380 86390 1
539993 99539993 1001 86380 86390 1
539851 99539851 1001 86380 86390 1
539982 99539982 1001 86380 86390 1
539923 99539923 1001 86380 86390 1
540530 99540530 1001 86380 86390 1
540584 99540584 1001 86380 86390 1
540494 99540494 1001 86380 86390 1
540485 99540485 1001 86380 86390 1
540670 99540670 1001 86380 86390 1
541208 99541208 1001 86380 86390 1
541281 99541281 1001 86380 86390 1
541062 99541062 1001 86380 86390 1
540927 99540927 1001 86380 86390 1
540968 99540968 1001 86380 86390 1
540765 99540765 1001 86380 86390 1
540791 99540791 1001 86380 86390 1
540872 99540872 1001 86380 86390 1
541434 99541434 1001 86380 86390 1
541471 99541471 1001 86380 86390 1
541944 99541944 1001 86380 86390 1
541946 99541946 1001 86380 86390 1
542025 99542025 1001 86380 86390 1
541876 99541876 1001 86380 86390 1
541860 99541860 1001 86380 86390 1
541616 99541616 1001 86380 86390 1
541591 99541591 1001 86380 86390 1
541669 99541669 1001 86380 86390 1
541506 99541506 1001 86380 86390 1
541663 99541663 1001 86380 86390 1
541705 99541705 1001 86380 86390 1
542136 99542136 1001 86380 86390 1
542292 99542292 1001 86380 86390 1
542944 99542944 1001 86380 86390 1
542742 99542742 1001 86380 86390 1
542915 99542915 1001 86380 86390 1
542874 99542874 1001 86380 86390 1
542610 99542610 1001 86380 86390 1
542611 99542611 1001 86380 86390 1
542665 99542665 1001 86380 86390 1
542545 99542545 1001 86380 86390 1
542367 99542367 1001 86380 86390 1
542472 99542472 1001 86380 86390 1
542981 99542981 1001 86380 86390 1
543140 99543140 1001 86380 86390 1
543103 99543103 1001 86380 86390 1
542989 99542989 1001 86380 86390 1
542954 99542954 1001 86380 86390 1
543595 99543595 1001 86380 86390 1
543625 99543625 1001 86380 86390 1
543576 99543576 1001 86380 86390 1
543705 99543705 1001 86380 86390 1
543641 99543641 1001 86380 86390 1
543555 99543555 1001 86380 86390 1
543544 99543544 1001 86380 86390 1
543394 99543394 1001 86380 86390 1
543525 99543525 1001 86380 86390 1
543448 99543448 1001 86380 86390 1
543232 99543232 1001 86380 86390 1
543259 99543259 1001 86380 86390 1
543286 99543286 1001 86380 86390 1
543783 99543783 1001 86380 86390 1
543811 99543811 1001 86380 86390 1
543868 99543868 1001 86380 86390 1
543920 99543920 1001 86380 86390 1
543843 99543843 1001 86380 86390 1
544449 99544449 1001 86380 86390 1
544494 99544494 1001 86380 86390 1
544254 99544254 1001 86380 86390 1
544309 99544309 1001 86380 86390 1
544311 99544311 1001 86380 86390 1
544339 99544339 1001 86380 86390 1
544314 99544314 1001 86380 86390 1
543991 99543991 1001 86380 86390 1
544176 99544176 1001 86380 86390 1
544100 99544100 1001 86380 86390 1
544658 99544658 1001 86380 86390 1
437320 488 1001 21420 21837 1
520392 857 1002 41702 50792 1
531670 478 1002 31185 38405 1
400861 99400861 1001 86380 86390 1
400922 99400922 1001 86380 86390 1
400992 99400992 1001 86380 86390 1
401206 99401206 1001 86380 86390 1
401318 99401318 1001 86380 86390 1
401598 99401598 1001 86380 86390 1
401788 99401788 1001 86380 86390 1
401899 99401899 1001 86380 86390 1
402064 99402064 1001 86380 86390 1
402092 99402092 1001 86380 86390 1
402249 99402249 1001 86380 86390 1
402277 99402277 1001 86380 86390 1
402500 99402500 1001 86380 86390 1
402742 99402742 1001 86380 86390 1
402744 99402744 1001 86380 86390 1
402734 99402734 1001 86380 86390 1
402824 99402824 1001 86380 86390 1
403104 99403104 1001 86380 86390 1
403528 99403528 1001 86380 86390 1
403782 99403782 1001 86380 86390 1
404034 99404034 1001 86380 86390 1
403942 99403942 1001 86380 86390 1
404169 99404169 1001 86380 86390 1
404265 99404265 1001 86380 86390 1
404472 99404472 1001 86380 86390 1
404505 99404505 1001 86380 86390 1
404788 99404788 1001 86380 86390 1
405400 99405400 1001 86380 86390 1
405897 99405897 1001 86380 86390 1
406033 99406033 1001 86380 86390 1
406011 99406011 1001 86380 86390 1
406243 99406243 1001 86380 86390 1
406310 99406310 1001 86380 86390 1
406402 99406402 1001 86380 86390 1
406544 99406544 1001 86380 86390 1
407709 99407709 1001 86380 86390 1
407700 99407700 1001 86380 86390 1
407959 99407959 1001 86380 86390 1
407965 99407965 1001 86380 86390 1
407889 99407889 1001 86380 86390 1
408229 99408229 1001 86380 86390 1
408598 99408598 1001 86380 86390 1
409240 99409240 1001 86380 86390 1
409353 99409353 1001 86380 86390 1
409386 99409386 1001 86380 86390 1
409340 99409340 1001 86380 86390 1
409437 99409437 1001 86380 86390 1
409755 99409755 1001 86380 86390 1
409860 99409860 1001 86380 86390 1
409934 99409934 1001 86380 86390 1
409941 99409941 1001 86380 86390 1
409984 99409984 1001 86380 86390 1
410051 99410051 1001 86380 86390 1
410021 99410021 1001 86380 86390 1
410246 99410246 1001 86380 86390 1
410885 99410885 1001 86380 86390 1
410943 99410943 1001 86380 86390 1
411051 99411051 1001 86380 86390 1
411086 99411086 1001 86380 86390 1
411208 99411208 1001 86380 86390 1
411187 99411187 1001 86380 86390 1
411188 99411188 1001 86380 86390 1
411136 99411136 1001 86380 86390 1
411137 99411137 1001 86380 86390 1
411202 99411202 1001 86380 86390 1
411308 99411308 1001 86380 86390 1
411465 99411465 1001 86380 86390 1
411517 99411517 1001 86380 86390 1
411543 99411543 1001 86380 86390 1
411723 99411723 1001 86380 86390 1
411865 99411865 1001 86380 86390 1
411982 99411982 1001 86380 86390 1
412121 99412121 1001 86380 86390 1
412105 99412105 1001 86380 86390 1
412221 99412221 1001 86380 86390 1
412274 99412274 1001 86380 86390 1
412254 99412254 1001 86380 86390 1
412277 99412277 1001 86380 86390 1
413453 99413453 1001 86380 86390 1
413297 99413297 1001 86380 86390 1
413383 99413383 1001 86380 86390 1
413307 99413307 1001 86380 86390 1
413488 99413488 1001 86380 86390 1
413491 99413491 1001 86380 86390 1
413260 99413260 1001 86380 86390 1
413242 99413242 1001 86380 86390 1
413269 99413269 1001 86380 86390 1
413096 99413096 1001 86380 86390 1
413152 99413152 1001 86380 86390 1
413179 99413179 1001 86380 86390 1
412585 99412585 1001 86380 86390 1
412674 99412674 1001 86380 86390 1
412564 99412564 1001 86380 86390 1
412631 99412631 1001 86380 86390 1
412540 99412540 1001 86380 86390 1
413730 99413730 1001 86380 86390 1
413902 99413902 1001 86380 86390 1
413875 99413875 1001 86380 86390 1
415132 99415132 1001 86380 86390 1
415022 99415022 1001 86380 86390 1
415312 99415312 1001 86380 86390 1
414741 99414741 1001 86380 86390 1
414665 99414665 1001 86380 86390 1
414754 99414754 1001 86380 86390 1
414795 99414795 1001 86380 86390 1
414167 99414167 1001 86380 86390 1
414213 99414213 1001 86380 86390 1
414153 99414153 1001 86380 86390 1
414446 99414446 1001 86380 86390 1
415678 99415678 1001 86380 86390 1
416687 99416687 1001 86380 86390 1
416971 99416971 1001 86380 86390 1
416464 99416464 1001 86380 86390 1
416387 99416387 1001 86380 86390 1
417115 99417115 1001 86380 86390 1
417008 99417008 1001 86380 86390 1
417300 99417300 1001 86380 86390 1
417366 99417366 1001 86380 86390 1
417530 99417530 1001 86380 86390 1
417541 99417541 1001 86380 86390 1
418509 99418509 1001 86380 86390 1
418638 99418638 1001 86380 86390 1
418060 99418060 1001 86380 86390 1
418380 99418380 1001 86380 86390 1
418145 99418145 1001 86380 86390 1
418333 99418333 1001 86380 86390 1
418056 99418056 1001 86380 86390 1
417879 99417879 1001 86380 86390 1
418016 99418016 1001 86380 86390 1
419161 99419161 1001 86380 86390 1
418985 99418985 1001 86380 86390 1
418912 99418912 1001 86380 86390 1
419094 99419094 1001 86380 86390 1
419204 99419204 1001 86380 86390 1
420341 99420341 1001 86380 86390 1
420104 99420104 1001 86380 86390 1
420325 99420325 1001 86380 86390 1
419699 99419699 1001 86380 86390 1
419496 99419496 1001 86380 86390 1
420599 99420599 1001 86380 86390 1
420663 99420663 1001 86380 86390 1
421720 99421720 1001 86380 86390 1
422012 99422012 1001 86380 86390 1
421759 99421759 1001 86380 86390 1
421784 99421784 1001 86380 86390 1
421830 99421830 1001 86380 86390 1
421372 99421372 1001 86380 86390 1
421420 99421420 1001 86380 86390 1
421262 99421262 1001 86380 86390 1
421129 99421129 1001 86380 86390 1
420925 99420925 1001 86380 86390 1
422341 99422341 1001 86380 86390 1
422293 99422293 1001 86380 86390 1
422209 99422209 1001 86380 86390 1
422160 99422160 1001 86380 86390 1
423751 99423751 1001 86380 86390 1
423399 99423399 1001 86380 86390 1
423668 99423668 1001 86380 86390 1
423149 99423149 1001 86380 86390 1
422973 99422973 1001 86380 86390 1
423238 99423238 1001 86380 86390 1
423053 99423053 1001 86380 86390 1
422539 99422539 1001 86380 86390 1
424133 99424133 1001 86380 86390 1
424146 99424146 1001 86380 86390 1
425050 99425050 1001 86380 86390 1
425313 99425313 1001 86380 86390 1
424641 99424641 1001 86380 86390 1
424973 99424973 1001 86380 86390 1
424753 99424753 1001 86380 86390 1
424930 99424930 1001 86380 86390 1
424540 99424540 1001 86380 86390 1
424447 99424447 1001 86380 86390 1
424336 99424336 1001 86380 86390 1
424409 99424409 1001 86380 86390 1
425565 99425565 1001 86380 86390 1
425492 99425492 1001 86380 86390 1
427033 99427033 1001 86380 86390 1
427032 99427032 1001 86380 86390 1
427034 99427034 1001 86380 86390 1
426699 99426699 1001 86380 86390 1
426888 99426888 1001 86380 86390 1
426664 99426664 1001 86380 86390 1
426506 99426506 1001 86380 86390 1
426190 99426190 1001 86380 86390 1
427346 99427346 1001 86380 86390 1
427510 99427510 1001 86380 86390 1
427488 99427488 1001 86380 86390 1
427220 99427220 1001 86380 86390 1
428483 99428483 1001 86380 86390 1
427923 99427923 1001 86380 86390 1
428044 99428044 1001 86380 86390 1
427904 99427904 1001 86380 86390 1
427567 99427567 1001 86380 86390 1
427552 99427552 1001 86380 86390 1
428949 99428949 1001 86380 86390 1
428863 99428863 1001 86380 86390 1
430029 99430029 1001 86380 86390 1
429974 99429974 1001 86380 86390 1
430088 99430088 1001 86380 86390 1
429909 99429909 1001 86380 86390 1
429862 99429862 1001 86380 86390 1
429269 99429269 1001 86380 86390 1
429300 99429300 1001 86380 86390 1
429542 99429542 1001 86380 86390 1
430397 99430397 1001 86380 86390 1
430578 99430578 1001 86380 86390 1
430652 99430652 1001 86380 86390 1
432059 99432059 1001 86380 86390 1
431888 99431888 1001 86380 86390 1
431943 99431943 1001 86380 86390 1
432031 99432031 1001 86380 86390 1
431928 99431928 1001 86380 86390 1
431255 99431255 1001 86380 86390 1
432252 99432252 1001 86380 86390 1
432066 99432066 1001 86380 86390 1
432485 99432485 1001 86380 86390 1
432081 99432081 1001 86380 86390 1
433201 99433201 1001 86380 86390 1
432956 99432956 1001 86380 86390 1
433092 99433092 1001 86380 86390 1
433095 99433095 1001 86380 86390 1
432652 99432652 1001 86380 86390 1
432708 99432708 1001 86380 86390 1
434017 99434017 1001 86380 86390 1
434019 99434019 1001 86380 86390 1
433741 99433741 1001 86380 86390 1
433910 99433910 1001 86380 86390 1
435124 99435124 1001 86380 86390 1
434718 99434718 1001 86380 86390 1
434406 99434406 1001 86380 86390 1
434362 99434362 1001 86380 86390 1
434220 99434220 1001 86380 86390 1
435565 99435565 1001 86380 86390 1
435696 99435696 1001 86380 86390 1
436782 99436782 1001 86380 86390 1
436986 99436986 1001 86380 86390 1
437080 99437080 1001 86380 86390 1
437106 99437106 1001 86380 86390 1
437043 99437043 1001 86380 86390 1
436592 99436592 1001 86380 86390 1
436721 99436721 1001 86380 86390 1
436702 99436702 1001 86380 86390 1
436488 99436488 1001 86380 86390 1
436445 99436445 1001 86380 86390 1
436112 99436112 1001 86380 86390 1
435919 99435919 1001 86380 86390 1
437194 99437194 1001 86380 86390 1
300639 99300639 1001 86380 86390 1
300700 99300700 1001 86380 86390 1
300542 99300542 1001 86380 86390 1
300557 99300557 1001 86380 86390 1
300648 99300648 1001 86380 86390 1
300524 99300524 1001 86380 86390 1
300386 99300386 1001 86380 86390 1
300490 99300490 1001 86380 86390 1
300442 99300442 1001 86380 86390 1
300522 99300522 1001 86380 86390 1
300280 99300280 1001 86380 86390 1
300306 99300306 1001 86380 86390 1
300259 99300259 1001 86380 86390 1
300299 99300299 1001 86380 86390 1
300754 99300754 1001 86380 86390 1
300860 99300860 1001 86380 86390 1
300861 99300861 1001 86380 86390 1
300798 99300798 1001 86380 86390 1
301521 99301521 1001 86380 86390 1
301367 99301367 1001 86380 86390 1
301541 99301541 1001 86380 86390 1
301397 99301397 1001 86380 86390 1
301450 99301450 1001 86380 86390 1
301273 99301273 1001 86380 86390 1
301325 99301325 1001 86380 86390 1
301163 99301163 1001 86380 86390 1
301165 99301165 1001 86380 86390 1
300975 99300975 1001 86380 86390 1
300959 99300959 1001 86380 86390 1
301639 99301639 1001 86380 86390 1
302221 99302221 1001 86380 86390 1
302379 99302379 1001 86380 86390 1
302033 99302033 1001 86380 86390 1
302059 99302059 1001 86380 86390 1
302111 99302111 1001 86380 86390 1
302176 99302176 1001 86380 86390 1
301982 99301982 1001 86380 86390 1
302151 99302151 1001 86380 86390 1
302024 99302024 1001 86380 86390 1
302063 99302063 1001 86380 86390 1
302000 99302000 1001 86380 86390 1
301956 99301956 1001 86380 86390 1
301842 99301842 1001 86380 86390 1
301855 99301855 1001 86380 86390 1
301894 99301894 1001 86380 86390 1
301953 99301953 1001 86380 86390 1
301876 99301876 1001 86380 86390 1
302470 99302470 1001 86380 86390 1
302484 99302484 1001 86380 86390 1
302564 99302564 1001 86380 86390 1
302438 99302438 1001 86380 86390 1
302503 99302503 1001 86380 86390 1
302440 99302440 1001 86380 86390 1
302428 99302428 1001 86380 86390 1
303092 99303092 1001 86380 86390 1
303043 99303043 1001 86380 86390 1
303014 99303014 1001 86380 86390 1
302887 99302887 1001 86380 86390 1
302940 99302940 1001 86380 86390 1
302826 99302826 1001 86380 86390 1
302829 99302829 1001 86380 86390 1
302881 99302881 1001 86380 86390 1
302922 99302922 1001 86380 86390 1
302652 99302652 1001 86380 86390 1
302600 99302600 1001 86380 86390 1
302730 99302730 1001 86380 86390 1
302653 99302653 1001 86380 86390 1
302786 99302786 1001 86380 86390 1
302728 99302728 1001 86380 86390 1
303328 99303328 1001 86380 86390 1
303370 99303370 1001 86380 86390 1
303306 99303306 1001 86380 86390 1
303841 99303841 1001 86380 86390 1
303901 99303901 1001 86380 86390 1
303784 99303784 1001 86380 86390 1
303429 99303429 1001 86380 86390 1
303482 99303482 1001 86380 86390 1
303458 99303458 1001 86380 86390 1
303549 99303549 1001 86380 86390 1
304227 99304227 1001 86380 86390 1
304198 99304198 1001 86380 86390 1
304774 99304774 1001 86380 86390 1
304672 99304672 1001 86380 86390 1
304737 99304737 1001 86380 86390 1
304674 99304674 1001 86380 86390 1
304740 99304740 1001 86380 86390 1
304819 99304819 1001 86380 86390 1
304474 99304474 1001 86380 86390 1
304521 99304521 1001 86380 86390 1
304325 99304325 1001 86380 86390 1
304885 99304885 1001 86380 86390 1
305685 99305685 1001 86380 86390 1
305523 99305523 1001 86380 86390 1
305405 99305405 1001 86380 86390 1
305450 99305450 1001 86380 86390 1
305095 99305095 1001 86380 86390 1
500037 99500037 1001 86380 86390 1
500070 99500070 1001 86380 86390 1
500126 99500126 1001 86380 86390 1
500467 99500467 1001 86380 86390 1
500493 99500493 1001 86380 86390 1
500458 99500458 1001 86380 86390 1
500232 99500232 1001 86380 86390 1
500401 99500401 1001 86380 86390 1
500384 99500384 1001 86380 86390 1
500216 99500216 1001 86380 86390 1
501012 99501012 1001 86380 86390 1
500846 99500846 1001 86380 86390 1
500938 99500938 1001 86380 86390 1
501583 99501583 1001 86380 86390 1
501625 99501625 1001 86380 86390 1
501468 99501468 1001 86380 86390 1
501458 99501458 1001 86380 86390 1
501357 99501357 1001 86380 86390 1
501428 99501428 1001 86380 86390 1
501261 99501261 1001 86380 86390 1
501097 99501097 1001 86380 86390 1
501046 99501046 1001 86380 86390 1
501176 99501176 1001 86380 86390 1
501191 99501191 1001 86380 86390 1
501023 99501023 1001 86380 86390 1
501115 99501115 1001 86380 86390 1
501105 99501105 1001 86380 86390 1
501028 99501028 1001 86380 86390 1
501781 99501781 1001 86380 86390 1
502465 99502465 1001 86380 86390 1
502436 99502436 1001 86380 86390 1
502315 99502315 1001 86380 86390 1
502440 99502440 1001 86380 86390 1
502118 99502118 1001 86380 86390 1
502110 99502110 1001 86380 86390 1
502156 99502156 1001 86380 86390 1
502029 99502029 1001 86380 86390 1
501965 99501965 1001 86380 86390 1
501850 99501850 1001 86380 86390 1
501986 99501986 1001 86380 86390 1
502644 99502644 1001 86380 86390 1
502571 99502571 1001 86380 86390 1
502560 99502560 1001 86380 86390 1
502651 99502651 1001 86380 86390 1
502535 99502535 1001 86380 86390 1
502470 99502470 1001 86380 86390 1
502526 99502526 1001 86380 86390 1
503266 99503266 1001 86380 86390 1
503106 99503106 1001 86380 86390 1
503278 99503278 1001 86380 86390 1
503124 99503124 1001 86380 86390 1
502918 99502918 1001 86380 86390 1
503086 99503086 1001 86380 86390 1
502961 99502961 1001 86380 86390 1
502951 99502951 1001 86380 86390 1
503016 99503016 1001 86380 86390 1
502954 99502954 1001 86380 86390 1
502995 99502995 1001 86380 86390 1
502716 99502716 1001 86380 86390 1
502795 99502795 1001 86380 86390 1
503319 99503319 1001 86380 86390 1
503294 99503294 1001 86380 86390 1
503414 99503414 1001 86380 86390 1
504043 99504043 1001 86380 86390 1
503994 99503994 1001 86380 86390 1
503800 99503800 1001 86380 86390 1
503871 99503871 1001 86380 86390 1
503645 99503645 1001 86380 86390 1
503595 99503595 1001 86380 86390 1
503673 99503673 1001 86380 86390 1
503572 99503572 1001 86380 86390 1
503600 99503600 1001 86380 86390 1
504197 99504197 1001 86380 86390 1
504249 99504249 1001 86380 86390 1
504817 99504817 1001 86380 86390 1
504830 99504830 1001 86380 86390 1
504805 99504805 1001 86380 86390 1
504939 99504939 1001 86380 86390 1
504789 99504789 1001 86380 86390 1
504687 99504687 1001 86380 86390 1
504584 99504584 1001 86380 86390 1
504591 99504591 1001 86380 86390 1
504528 99504528 1001 86380 86390 1
505071 99505071 1001 86380 86390 1
504969 99504969 1001 86380 86390 1
505094 99505094 1001 86380 86390 1
504991 99504991 1001 86380 86390 1
504979 99504979 1001 86380 86390 1
505643 99505643 1001 86380 86390 1
505631 99505631 1001 86380 86390 1
505726 99505726 1001 86380 86390 1
505623 99505623 1001 86380 86390 1
505615 99505615 1001 86380 86390 1
505641 99505641 1001 86380 86390 1
505454 99505454 1001 86380 86390 1
505469 99505469 1001 86380 86390 1
505560 99505560 1001 86380 86390 1
505550 99505550 1001 86380 86390 1
505207 99505207 1001 86380 86390 1
505314 99505314 1001 86380 86390 1
505949 99505949 1001 86380 86390 1
505951 99505951 1001 86380 86390 1
506416 99506416 1001 86380 86390 1
506526 99506526 1001 86380 86390 1
506579 99506579 1001 86380 86390 1
506580 99506580 1001 86380 86390 1
506480 99506480 1001 86380 86390 1
506313 99506313 1001 86380 86390 1
506199 99506199 1001 86380 86390 1
506227 99506227 1001 86380 86390 1
506388 99506388 1001 86380 86390 1
506364 99506364 1001 86380 86390 1
506043 99506043 1001 86380 86390 1
506150 99506150 1001 86380 86390 1
506163 99506163 1001 86380 86390 1
506125 99506125 1001 86380 86390 1
506632 99506632 1001 86380 86390 1
506737 99506737 1001 86380 86390 1
506763 99506763 1001 86380 86390 1
506622 99506622 1001 86380 86390 1
506681 99506681 1001 86380 86390 1
507388 99507388 1001 86380 86390 1
507223 99507223 1001 86380 86390 1
507318 99507318 1001 86380 86390 1
507088 99507088 1001 86380 86390 1
507054 99507054 1001 86380 86390 1
507106 99507106 1001 86380 86390 1
507159 99507159 1001 86380 86390 1
507043 99507043 1001 86380 86390 1
507185 99507185 1001 86380 86390 1
506982 99506982 1001 86380 86390 1
508198 99508198 1001 86380 86390 1
508082 99508082 1001 86380 86390 1
508179 99508179 1001 86380 86390 1
508090 99508090 1001 86380 86390 1
508031 99508031 1001 86380 86390 1
507881 99507881 1001 86380 86390 1
507946 99507946 1001 86380 86390 1
507988 99507988 1001 86380 86390 1
507705 99507705 1001 86380 86390 1
507723 99507723 1001 86380 86390 1
507662 99507662 1001 86380 86390 1
507831 99507831 1001 86380 86390 1
507754 99507754 1001 86380 86390 1
508380 99508380 1001 86380 86390 1
509048 99509048 1001 86380 86390 1
509051 99509051 1001 86380 86390 1
509056 99509056 1001 86380 86390 1
508919 99508919 1001 86380 86390 1
508705 99508705 1001 86380 86390 1
508748 99508748 1001 86380 86390 1
508787 99508787 1001 86380 86390 1
508511 99508511 1001 86380 86390 1
508542 99508542 1001 86380 86390 1
509266 99509266 1001 86380 86390 1
509153 99509153 1001 86380 86390 1
509091 99509091 1001 86380 86390 1
509802 99509802 1001 86380 86390 1
509891 99509891 1001 86380 86390 1
509758 99509758 1001 86380 86390 1
509720 99509720 1001 86380 86390 1
509556 99509556 1001 86380 86390 1
509609 99509609 1001 86380 86390 1
509508 99509508 1001 86380 86390 1
509574 99509574 1001 86380 86390 1
509313 99509313 1001 86380 86390 1
509329 99509329 1001 86380 86390 1
509446 99509446 1001 86380 86390 1
510036 99510036 1001 86380 86390 1
510013 99510013 1001 86380 86390 1
510586 99510586 1001 86380 86390 1
510536 99510536 1001 86380 86390 1
510606 99510606 1001 86380 86390 1
510660 99510660 1001 86380 86390 1
510501 99510501 1001 86380 86390 1
510412 99510412 1001 86380 86390 1
510455 99510455 1001 86380 86390 1
510430 99510430 1001 86380 86390 1
510134 99510134 1001 86380 86390 1
510117 99510117 1001 86380 86390 1
510752 99510752 1001 86380 86390 1
510817 99510817 1001 86380 86390 1
510860 99510860 1001 86380 86390 1
510757 99510757 1001 86380 86390 1
510733 99510733 1001 86380 86390 1
511377 99511377 1001 86380 86390 1
511355 99511355 1001 86380 86390 1
511380 99511380 1001 86380 86390 1
511406 99511406 1001 86380 86390 1
511544 99511544 1001 86380 86390 1
511270 99511270 1001 86380 86390 1
511183 99511183 1001 86380 86390 1
511327 99511327 1001 86380 86390 1
511277 99511277 1001 86380 86390 1
511201 99511201 1001 86380 86390 1
511204 99511204 1001 86380 86390 1
510972 99510972 1001 86380 86390 1
511024 99511024 1001 86380 86390 1
510989 99510989 1001 86380 86390 1
511070 99511070 1001 86380 86390 1
511673 99511673 1001 86380 86390 1
511688 99511688 1001 86380 86390 1
512125 99512125 1001 86380 86390 1
512039 99512039 1001 86380 86390 1
512079 99512079 1001 86380 86390 1
511950 99511950 1001 86380 86390 1
511926 99511926 1001 86380 86390 1
512407 99512407 1001 86380 86390 1
512524 99512524 1001 86380 86390 1
512568 99512568 1001 86380 86390 1
512531 99512531 1001 86380 86390 1
513056 99513056 1001 86380 86390 1
513122 99513122 1001 86380 86390 1
512853 99512853 1001 86380 86390 1
512637 99512637 1001 86380 86390 1
512626 99512626 1001 86380 86390 1
512730 99512730 1001 86380 86390 1
512671 99512671 1001 86380 86390 1
512606 99512606 1001 86380 86390 1
513296 99513296 1001 86380 86390 1
513390 99513390 1001 86380 86390 1
513342 99513342 1001 86380 86390 1
513831 99513831 1001 86380 86390 1
513672 99513672 1001 86380 86390 1
513789 99513789 1001 86380 86390 1
513701 99513701 1001 86380 86390 1
513755 99513755 1001 86380 86390 1
513759 99513759 1001 86380 86390 1
513517 99513517 1001 86380 86390 1
514067 99514067 1001 86380 86390 1
514093 99514093 1001 86380 86390 1
513411 99513411 1001 86380 86390 1
514035 99514035 1001 86380 86390 1
514127 99514127 1001 86380 86390 1
514130 99514130 1001 86380 86390 1
514052 99514052 1001 86380 86390 1
514066 99514066 1001 86380 86390 1
514822 99514822 1001 86380 86390 1
514749 99514749 1001 86380 86390 1
514632 99514632 1001 86380 86390 1
514556 99514556 1001 86380 86390 1
514496 99514496 1001 86380 86390 1
514470 99514470 1001 86380 86390 1
514367 99514367 1001 86380 86390 1
514239 99514239 1001 86380 86390 1
514280 99514280 1001 86380 86390 1
514294 99514294 1001 86380 86390 1
514256 99514256 1001 86380 86390 1
514428 99514428 1001 86380 86390 1
514946 99514946 1001 86380 86390 1
514998 99514998 1001 86380 86390 1
514898 99514898 1001 86380 86390 1
515517 99515517 1001 86380 86390 1
515671 99515671 1001 86380 86390 1
515540 99515540 1001 86380 86390 1
515390 99515390 1001 86380 86390 1
515431 99515431 1001 86380 86390 1
515292 99515292 1001 86380 86390 1
515409 99515409 1001 86380 86390 1
515081 99515081 1001 86380 86390 1
515186 99515186 1001 86380 86390 1
515162 99515162 1001 86380 86390 1
515849 99515849 1001 86380 86390 1
516308 99516308 1001 86380 86390 1
516485 99516485 1001 86380 86390 1
516314 99516314 1001 86380 86390 1
516158 99516158 1001 86380 86390 1
516210 99516210 1001 86380 86390 1
516225 99516225 1001 86380 86390 1
515946 99515946 1001 86380 86390 1
515910 99515910 1001 86380 86390 1
516638 99516638 1001 86380 86390 1
516613 99516613 1001 86380 86390 1
516542 99516542 1001 86380 86390 1
516596 99516596 1001 86380 86390 1
517301 99517301 1001 86380 86390 1
517119 99517119 1001 86380 86390 1
517070 99517070 1001 86380 86390 1
517097 99517097 1001 86380 86390 1
516914 99516914 1001 86380 86390 1
516753 99516753 1001 86380 86390 1
517388 99517388 1001 86380 86390 1
517339 99517339 1001 86380 86390 1
517393 99517393 1001 86380 86390 1
517511 99517511 1001 86380 86390 1
518098 99518098 1001 86380 86390 1
517983 99517983 1001 86380 86390 1
517971 99517971 1001 86380 86390 1
518104 99518104 1001 86380 86390 1
518005 99518005 1001 86380 86390 1
518018 99518018 1001 86380 86390 1
517981 99517981 1001 86380 86390 1
517624 99517624 1001 86380 86390 1
517643 99517643 1001 86380 86390 1
518177 99518177 1001 86380 86390 1
518207 99518207 1001 86380 86390 1
518809 99518809 1001 86380 86390 1
518878 99518878 1001 86380 86390 1
518917 99518917 1001 86380 86390 1
518974 99518974 1001 86380 86390 1
518869 99518869 1001 86380 86390 1
518819 99518819 1001 86380 86390 1
518984 99518984 1001 86380 86390 1
518705 99518705 1001 86380 86390 1
518726 99518726 1001 86380 86390 1
518639 99518639 1001 86380 86390 1
518474 99518474 1001 86380 86390 1
518513 99518513 1001 86380 86390 1
518540 99518540 1001 86380 86390 1
518374 99518374 1001 86380 86390 1
518387 99518387 1001 86380 86390 1
518453 99518453 1001 86380 86390 1
518481 99518481 1001 86380 86390 1
518430 99518430 1001 86380 86390 1
518469 99518469 1001 86380 86390 1
519170 99519170 1001 86380 86390 1
519072 99519072 1001 86380 86390 1
519189 99519189 1001 86380 86390 1
519751 99519751 1001 86380 86390 1
519794 99519794 1001 86380 86390 1
519745 99519745 1001 86380 86390 1
519775 99519775 1001 86380 86390 1
519404 99519404 1001 86380 86390 1
519549 99519549 1001 86380 86390 1
519419 99519419 1001 86380 86390 1
519422 99519422 1001 86380 86390 1
519568 99519568 1001 86380 86390 1
519339 99519339 1001 86380 86390 1
519301 99519301 1001 86380 86390 1
519383 99519383 1001 86380 86390 1
519307 99519307 1001 86380 86390 1
520468 99520468 1001 86380 86390 1
520560 99520560 1001 86380 86390 1
520241 99520241 1001 86380 86390 1
520430 99520430 1001 86380 86390 1
520111 99520111 1001 86380 86390 1
520152 99520152 1001 86380 86390 1
520095 99520095 1001 86380 86390 1
520735 99520735 1001 86380 86390 1
521353 99521353 1001 86380 86390 1
521443 99521443 1001 86380 86390 1
521283 99521283 1001 86380 86390 1
521174 99521174 1001 86380 86390 1
521253 99521253 1001 86380 86390 1
520923 99520923 1001 86380 86390 1
520915 99520915 1001 86380 86390 1
520904 99520904 1001 86380 86390 1
521039 99521039 1001 86380 86390 1
522143 99522143 1001 86380 86390 1
521911 99521911 1001 86380 86390 1
522056 99522056 1001 86380 86390 1
521867 99521867 1001 86380 86390 1
521702 99521702 1001 86380 86390 1
521796 99521796 1001 86380 86390 1
521684 99521684 1001 86380 86390 1
522433 99522433 1001 86380 86390 1
522395 99522395 1001 86380 86390 1
522397 99522397 1001 86380 86390 1
522347 99522347 1001 86380 86390 1
522942 99522942 1001 86380 86390 1
522813 99522813 1001 86380 86390 1
522873 99522873 1001 86380 86390 1
522693 99522693 1001 86380 86390 1
522544 99522544 1001 86380 86390 1
522704 99522704 1001 86380 86390 1
523156 99523156 1001 86380 86390 1
523123 99523123 1001 86380 86390 1
523756 99523756 1001 86380 86390 1
523902 99523902 1001 86380 86390 1
523688 99523688 1001 86380 86390 1
523535 99523535 1001 86380 86390 1
523563 99523563 1001 86380 86390 1
523686 99523686 1001 86380 86390 1
523396 99523396 1001 86380 86390 1
523336 99523336 1001 86380 86390 1
524087 99524087 1001 86380 86390 1
524076 99524076 1001 86380 86390 1
523974 99523974 1001 86380 86390 1
524031 99524031 1001 86380 86390 1
524723 99524723 1001 86380 86390 1
524675 99524675 1001 86380 86390 1
524624 99524624 1001 86380 86390 1
524756 99524756 1001 86380 86390 1
524626 99524626 1001 86380 86390 1
524540 99524540 1001 86380 86390 1
524402 99524402 1001 86380 86390 1
524390 99524390 1001 86380 86390 1
524537 99524537 1001 86380 86390 1
524310 99524310 1001 86380 86390 1
524900 99524900 1001 86380 86390 1
524825 99524825 1001 86380 86390 1
525400 99525400 1001 86380 86390 1
525464 99525464 1001 86380 86390 1
525413 99525413 1001 86380 86390 1
525202 99525202 1001 86380 86390 1
525248 99525248 1001 86380 86390 1
525146 99525146 1001 86380 86390 1
525020 99525020 1001 86380 86390 1
525009 99525009 1001 86380 86390 1
525038 99525038 1001 86380 86390 1
525168 99525168 1001 86380 86390 1
525659 99525659 1001 86380 86390 1
525689 99525689 1001 86380 86390 1
525784 99525784 1001 86380 86390 1
526269 99526269 1001 86380 86390 1
526308 99526308 1001 86380 86390 1
526334 99526334 1001 86380 86390 1
526381 99526381 1001 86380 86390 1
526047 99526047 1001 86380 86390 1
526021 99526021 1001 86380 86390 1
525831 99525831 1001 86380 86390 1
525911 99525911 1001 86380 86390 1
526513 99526513 1001 86380 86390 1
526553 99526553 1001 86380 86390 1
526519 99526519 1001 86380 86390 1
526944 99526944 1001 86380 86390 1
526921 99526921 1001 86380 86390 1
527038 99527038 1001 86380 86390 1
527029 99527029 1001 86380 86390 1
526706 99526706 1001 86380 86390 1
526733 99526733 1001 86380 86390 1
526671 99526671 1001 86380 86390 1
526788 99526788 1001 86380 86390 1
526711 99526711 1001 86380 86390 1
526661 99526661 1001 86380 86390 1
526705 99526705 1001 86380 86390 1
527445 99527445 1001 86380 86390 1
527397 99527397 1001 86380 86390 1
527294 99527294 1001 86380 86390 1
527941 99527941 1001 86380 86390 1
527893 99527893 1001 86380 86390 1
527809 99527809 1001 86380 86390 1
527682 99527682 1001 86380 86390 1
527565 99527565 1001 86380 86390 1
528219 99528219 1001 86380 86390 1
528580 99528580 1001 86380 86390 1
528658 99528658 1001 86380 86390 1
528677 99528677 1001 86380 86390 1
528690 99528690 1001 86380 86390 1
528553 99528553 1001 86380 86390 1
528306 99528306 1001 86380 86390 1
528438 99528438 1001 86380 86390 1
528362 99528362 1001 86380 86390 1
528342 99528342 1001 86380 86390 1
528305 99528305 1001 86380 86390 1
529040 99529040 1001 86380 86390 1
529578 99529578 1001 86380 86390 1
529370 99529370 1001 86380 86390 1
529332 99529332 1001 86380 86390 1
529386 99529386 1001 86380 86390 1
529275 99529275 1001 86380 86390 1
529148 99529148 1001 86380 86390 1
529168 99529168 1001 86380 86390 1
529170 99529170 1001 86380 86390 1
530400 99530400 1001 86380 86390 1
530468 99530468 1001 86380 86390 1
530538 99530538 1001 86380 86390 1
530369 99530369 1001 86380 86390 1
530382 99530382 1001 86380 86390 1
530450 99530450 1001 86380 86390 1
530145 99530145 1001 86380 86390 1
530306 99530306 1001 86380 86390 1
530346 99530346 1001 86380 86390 1
530151 99530151 1001 86380 86390 1
530131 99530131 1001 86380 86390 1
530133 99530133 1001 86380 86390 1
530619 99530619 1001 86380 86390 1
530697 99530697 1001 86380 86390 1
531370 99531370 1001 86380 86390 1
531340 99531340 1001 86380 86390 1
531378 99531378 1001 86380 86390 1
531263 99531263 1001 86380 86390 1
531058 99531058 1001 86380 86390 1
531131 99531131 1001 86380 86390 1
531171 99531171 1001 86380 86390 1
531146 99531146 1001 86380 86390 1
530787 99530787 1001 86380 86390 1
530959 99530959 1001 86380 86390 1
530835 99530835 1001 86380 86390 1
531445 99531445 1001 86380 86390 1
531420 99531420 1001 86380 86390 1
532044 99532044 1001 86380 86390 1
532010 99532010 1001 86380 86390 1
532128 99532128 1001 86380 86390 1
531885 99531885 1001 86380 86390 1
531841 99531841 1001 86380 86390 1
531895 99531895 1001 86380 86390 1
532000 99532000 1001 86380 86390 1
531735 99531735 1001 86380 86390 1
531646 99531646 1001 86380 86390 1
531775 99531775 1001 86380 86390 1
531621 99531621 1001 86380 86390 1
531791 99531791 1001 86380 86390 1
532322 99532322 1001 86380 86390 1
532262 99532262 1001 86380 86390 1
532982 99532982 1001 86380 86390 1
532919 99532919 1001 86380 86390 1
532998 99532998 1001 86380 86390 1
532868 99532868 1001 86380 86390 1
532972 99532972 1001 86380 86390 1
533008 99533008 1001 86380 86390 1
532900 99532900 1001 86380 86390 1
532953 99532953 1001 86380 86390 1
533025 99533025 1001 86380 86390 1
533026 99533026 1001 86380 86390 1
532763 99532763 1001 86380 86390 1
532799 99532799 1001 86380 86390 1
532657 99532657 1001 86380 86390 1
532583 99532583 1001 86380 86390 1
532431 99532431 1001 86380 86390 1
532510 99532510 1001 86380 86390 1
533173 99533173 1001 86380 86390 1
533174 99533174 1001 86380 86390 1
533228 99533228 1001 86380 86390 1
533682 99533682 1001 86380 86390 1
533834 99533834 1001 86380 86390 1
533709 99533709 1001 86380 86390 1
533697 99533697 1001 86380 86390 1
533815 99533815 1001 86380 86390 1
533726 99533726 1001 86380 86390 1
533753 99533753 1001 86380 86390 1
533616 99533616 1001 86380 86390 1
533565 99533565 1001 86380 86390 1
533637 99533637 1001 86380 86390 1
533652 99533652 1001 86380 86390 1
533435 99533435 1001 86380 86390 1
533376 99533376 1001 86380 86390 1
533920 99533920 1001 86380 86390 1
533960 99533960 1001 86380 86390 1
533886 99533886 1001 86380 86390 1
533964 99533964 1001 86380 86390 1
534019 99534019 1001 86380 86390 1
533957 99533957 1001 86380 86390 1
534605 99534605 1001 86380 86390 1
534606 99534606 1001 86380 86390 1
534428 99534428 1001 86380 86390 1
534417 99534417 1001 86380 86390 1
534343 99534343 1001 86380 86390 1
534307 99534307 1001 86380 86390 1
534346 99534346 1001 86380 86390 1
534171 99534171 1001 86380 86390 1
534265 99534265 1001 86380 86390 1
534150 99534150 1001 86380 86390 1
534203 99534203 1001 86380 86390 1
534748 99534748 1001 86380 86390 1
535511 99535511 1001 86380 86390 1
535439 99535439 1001 86380 86390 1
535368 99535368 1001 86380 86390 1
535163 99535163 1001 86380 86390 1
535256 99535256 1001 86380 86390 1
535277 99535277 1001 86380 86390 1
534994 99534994 1001 86380 86390 1
534946 99534946 1001 86380 86390 1
535081 99535081 1001 86380 86390 1
534953 99534953 1001 86380 86390 1
535560 99535560 1001 86380 86390 1
535526 99535526 1001 86380 86390 1
535671 99535671 1001 86380 86390 1
536300 99536300 1001 86380 86390 1
536196 99536196 1001 86380 86390 1
536018 99536018 1001 86380 86390 1
536122 99536122 1001 86380 86390 1
535785 99535785 1001 86380 86390 1
535753 99535753 1001 86380 86390 1
536464 99536464 1001 86380 86390 1
536426 99536426 1001 86380 86390 1
536526 99536526 1001 86380 86390 1
537035 99537035 1001 86380 86390 1
537132 99537132 1001 86380 86390 1
536916 99536916 1001 86380 86390 1
536700 99536700 1001 86380 86390 1
536726 99536726 1001 86380 86390 1
536611 99536611 1001 86380 86390 1
536588 99536588 1001 86380 86390 1
536653 99536653 1001 86380 86390 1
536707 99536707 1001 86380 86390 1
536578 99536578 1001 86380 86390 1
536644 99536644 1001 86380 86390 1
537282 99537282 1001 86380 86390 1
537361 99537361 1001 86380 86390 1
537195 99537195 1001 86380 86390 1
537235 99537235 1001 86380 86390 1
537837 99537837 1001 86380 86390 1
537967 99537967 1001 86380 86390 1
537819 99537819 1001 86380 86390 1
537832 99537832 1001 86380 86390 1
537681 99537681 1001 86380 86390 1
537707 99537707 1001 86380 86390 1
537746 99537746 1001 86380 86390 1
537735 99537735 1001 86380 86390 1
537776 99537776 1001 86380 86390 1
537726 99537726 1001 86380 86390 1
537703 99537703 1001 86380 86390 1
537410 99537410 1001 86380 86390 1
537565 99537565 1001 86380 86390 1
537534 99537534 1001 86380 86390 1
538009 99538009 1001 86380 86390 1
538050 99538050 1001 86380 86390 1
538189 99538189 1001 86380 86390 1
538769 99538769 1001 86380 86390 1
538679 99538679 1001 86380 86390 1
538705 99538705 1001 86380 86390 1
538774 99538774 1001 86380 86390 1
538572 99538572 1001 86380 86390 1
538604 99538604 1001 86380 86390 1
538301 99538301 1001 86380 86390 1
538281 99538281 1001 86380 86390 1
538297 99538297 1001 86380 86390 1
538847 99538847 1001 86380 86390 1
538952 99538952 1001 86380 86390 1
538823 99538823 1001 86380 86390 1
539472 99539472 1001 86380 86390 1
539189 99539189 1001 86380 86390 1
539166 99539166 1001 86380 86390 1
539721 99539721 1001 86380 86390 1
539825 99539825 1001 86380 86390 1
539722 99539722 1001 86380 86390 1
539764 99539764 1001 86380 86390 1
539687 99539687 1001 86380 86390 1
539676 99539676 1001 86380 86390 1
540406 99540406 1001 86380 86390 1
540343 99540343 1001 86380 86390 1
540450 99540450 1001 86380 86390 1
540142 99540142 1001 86380 86390 1
539885 99539885 1001 86380 86390 1
539939 99539939 1001 86380 86390 1
539863 99539863 1001 86380 86390 1
540519 99540519 1001 86380 86390 1
540547 99540547 1001 86380 86390 1
540625 99540625 1001 86380 86390 1
540553 99540553 1001 86380 86390 1
540580 99540580 1001 86380 86390 1
541124 99541124 1001 86380 86390 1
540982 99540982 1001 86380 86390 1
541074 99541074 1001 86380 86390 1
540777 99540777 1001 86380 86390 1
540858 99540858 1001 86380 86390 1
540799 99540799 1001 86380 86390 1
540865 99540865 1001 86380 86390 1
540723 99540723 1001 86380 86390 1
541089 99541089 1001 86380 86390 1
541492 99541492 1001 86380 86390 1
541494 99541494 1001 86380 86390 1
541443 99541443 1001 86380 86390 1
541932 99541932 1001 86380 86390 1
542010 99542010 1001 86380 86390 1
542100 99542100 1001 86380 86390 1
542011 99542011 1001 86380 86390 1
542027 99542027 1001 86380 86390 1
542016 99542016 1001 86380 86390 1
541903 99541903 1001 86380 86390 1
541752 99541752 1001 86380 86390 1
541791 99541791 1001 86380 86390 1
541730 99541730 1001 86380 86390 1
542285 99542285 1001 86380 86390 1
542318 99542318 1001 86380 86390 1
542847 99542847 1001 86380 86390 1
542770 99542770 1001 86380 86390 1
542783 99542783 1001 86380 86390 1
542923 99542923 1001 86380 86390 1
542788 99542788 1001 86380 86390 1
542663 99542663 1001 86380 86390 1
542534 99542534 1001 86380 86390 1
542657 99542657 1001 86380 86390 1
542441 99542441 1001 86380 86390 1
543047 99543047 1001 86380 86390 1
542958 99542958 1001 86380 86390 1
543131 99543131 1001 86380 86390 1
543055 99543055 1001 86380 86390 1
543462 99543462 1001 86380 86390 1
543475 99543475 1001 86380 86390 1
543470 99543470 1001 86380 86390 1
543561 99543561 1001 86380 86390 1
543461 99543461 1001 86380 86390 1
543241 99543241 1001 86380 86390 1
543245 99543245 1001 86380 86390 1
543355 99543355 1001 86380 86390 1
543804 99543804 1001 86380 86390 1
544412 99544412 1001 86380 86390 1
544479 99544479 1001 86380 86390 1
544250 99544250 1001 86380 86390 1
544188 99544188 1001 86380 86390 1
544362 99544362 1001 86380 86390 1
544207 99544207 1001 86380 86390 1
544376 99544376 1001 86380 86390 1
544082 99544082 1001 86380 86390 1
544020 99544020 1001 86380 86390 1
544021 99544021 1001 86380 86390 1
543998 99543998 1001 86380 86390 1
544141 99544141 1001 86380 86390 1
544013 99544013 1001 86380 86390 1
544117 99544117 1001 86380 86390 1
544001 99544001 1001 86380 86390 1
544635 99544635 1001 86380 86390 1
544615 99544615 1001 86380 86390 1
419041 213 1001 66540 67737 1
414703 1139 1001 32040 32697 1
400029 99400029 1001 86380 86390 1
400067 99400067 1001 86380 86390 1
400135 99400135 1001 86380 86390 1
400495 99400495 1001 86380 86390 1
400438 99400438 1001 86380 86390 1
400451 99400451 1001 86380 86390 1
400811 99400811 1001 86380 86390 1
401236 99401236 1001 86380 86390 1
401325 99401325 1001 86380 86390 1
401445 99401445 1001 86380 86390 1
401781 99401781 1001 86380 86390 1
401938 99401938 1001 86380 86390 1
402133 99402133 1001 86380 86390 1
402362 99402362 1001 86380 86390 1
402389 99402389 1001 86380 86390 1
402380 99402380 1001 86380 86390 1
402548 99402548 1001 86380 86390 1
402613 99402613 1001 86380 86390 1
403005 99403005 1001 86380 86390 1
403196 99403196 1001 86380 86390 1
403195 99403195 1001 86380 86390 1
403256 99403256 1001 86380 86390 1
403346 99403346 1001 86380 86390 1
403469 99403469 1001 86380 86390 1
403599 99403599 1001 86380 86390 1
403602 99403602 1001 86380 86390 1
403648 99403648 1001 86380 86390 1
403841 99403841 1001 86380 86390 1
403880 99403880 1001 86380 86390 1
403951 99403951 1001 86380 86390 1
404031 99404031 1001 86380 86390 1
404140 99404140 1001 86380 86390 1
404244 99404244 1001 86380 86390 1
404198 99404198 1001 86380 86390 1
404403 99404403 1001 86380 86390 1
404750 99404750 1001 86380 86390 1
404743 99404743 1001 86380 86390 1
405055 99405055 1001 86380 86390 1
405303 99405303 1001 86380 86390 1
405600 99405600 1001 86380 86390 1
405652 99405652 1001 86380 86390 1
405820 99405820 1001 86380 86390 1
405895 99405895 1001 86380 86390 1
406140 99406140 1001 86380 86390 1
406146 99406146 1001 86380 86390 1
406552 99406552 1001 86380 86390 1
406720 99406720 1001 86380 86390 1
406793 99406793 1001 86380 86390 1
406830 99406830 1001 86380 86390 1
406778 99406778 1001 86380 86390 1
406870 99406870 1001 86380 86390 1
406938 99406938 1001 86380 86390 1
407017 99407017 1001 86380 86390 1
407171 99407171 1001 86380 86390 1
407272 99407272 1001 86380 86390 1
407458 99407458 1001 86380 86390 1
407647 99407647 1001 86380 86390 1
407742 99407742 1001 86380 86390 1
407887 99407887 1001 86380 86390 1
407967 99407967 1001 86380 86390 1
408037 99408037 1001 86380 86390 1
408204 99408204 1001 86380 86390 1
408157 99408157 1001 86380 86390 1
408252 99408252 1001 86380 86390 1
408868 99408868 1001 86380 86390 1
408785 99408785 1001 86380 86390 1
408914 99408914 1001 86380 86390 1
409538 99409538 1001 86380 86390 1
409572 99409572 1001 86380 86390 1
409715 99409715 1001 86380 86390 1
409753 99409753 1001 86380 86390 1
409847 99409847 1001 86380 86390 1
410213 99410213 1001 86380 86390 1
410297 99410297 1001 86380 86390 1
410281 99410281 1001 86380 86390 1
410331 99410331 1001 86380 86390 1
410465 99410465 1001 86380 86390 1
410496 99410496 1001 86380 86390 1
410433 99410433 1001 86380 86390 1
410602 99410602 1001 86380 86390 1
410785 99410785 1001 86380 86390 1
411056 99411056 1001 86380 86390 1
411112 99411112 1001 86380 86390 1
411554 99411554 1001 86380 86390 1
411704 99411704 1001 86380 86390 1
411732 99411732 1001 86380 86390 1
411714 99411714 1001 86380 86390 1
411796 99411796 1001 86380 86390 1
411782 99411782 1001 86380 86390 1
411955 99411955 1001 86380 86390 1
412108 99412108 1001 86380 86390 1
412241 99412241 1001 86380 86390 1
412210 99412210 1001 86380 86390 1
412453 99412453 1001 86380 86390 1
412445 99412445 1001 86380 86390 1
413475 99413475 1001 86380 86390 1
413663 99413663 1001 86380 86390 1
413587 99413587 1001 86380 86390 1
413697 99413697 1001 86380 86390 1
413037 99413037 1001 86380 86390 1
413163 99413163 1001 86380 86390 1
413149 99413149 1001 86380 86390 1
413051 99413051 1001 86380 86390 1
412613 99412613 1001 86380 86390 1
412555 99412555 1001 86380 86390 1
413810 99413810 1001 86380 86390 1
413798 99413798 1001 86380 86390 1
415241 99415241 1001 86380 86390 1
415078 99415078 1001 86380 86390 1
414600 99414600 1001 86380 86390 1
414630 99414630 1001 86380 86390 1
414199 99414199 1001 86380 86390 1
414251 99414251 1001 86380 86390 1
414365 99414365 1001 86380 86390 1
414150 99414150 1001 86380 86390 1
415342 99415342 1001 86380 86390 1
416676 99416676 1001 86380 86390 1
416703 99416703 1001 86380 86390 1
416498 99416498 1001 86380 86390 1
416217 99416217 1001 86380 86390 1
416291 99416291 1001 86380 86390 1
416423 99416423 1001 86380 86390 1
416277 99416277 1001 86380 86390 1
416184 99416184 1001 86380 86390 1
415835 99415835 1001 86380 86390 1
415888 99415888 1001 86380 86390 1
415820 99415820 1001 86380 86390 1
415769 99415769 1001 86380 86390 1
417368 99417368 1001 86380 86390 1
417511 99417511 1001 86380 86390 1
418576 99418576 1001 86380 86390 1
418581 99418581 1001 86380 86390 1
418719 99418719 1001 86380 86390 1
418784 99418784 1001 86380 86390 1
418725 99418725 1001 86380 86390 1
418284 99418284 1001 86380 86390 1
417962 99417962 1001 86380 86390 1
418843 99418843 1001 86380 86390 1
418845 99418845 1001 86380 86390 1
419147 99419147 1001 86380 86390 1
419010 99419010 1001 86380 86390 1
419150 99419150 1001 86380 86390 1
419014 99419014 1001 86380 86390 1
420416 99420416 1001 86380 86390 1
420343 99420343 1001 86380 86390 1
420117 99420117 1001 86380 86390 1
419883 99419883 1001 86380 86390 1
419762 99419762 1001 86380 86390 1
419845 99419845 1001 86380 86390 1
419720 99419720 1001 86380 86390 1
420740 99420740 1001 86380 86390 1
420519 99420519 1001 86380 86390 1
420603 99420603 1001 86380 86390 1
420456 99420456 1001 86380 86390 1
422040 99422040 1001 86380 86390 1
422053 99422053 1001 86380 86390 1
421881 99421881 1001 86380 86390 1
421511 99421511 1001 86380 86390 1
421302 99421302 1001 86380 86390 1
421182 99421182 1001 86380 86390 1
420918 99420918 1001 86380 86390 1
421148 99421148 1001 86380 86390 1
421029 99421029 1001 86380 86390 1
422283 99422283 1001 86380 86390 1
422489 99422489 1001 86380 86390 1
422226 99422226 1001 86380 86390 1
422319 99422319 1001 86380 86390 1
422265 99422265 1001 86380 86390 1
422520 99422520 1001 86380 86390 1
422136 99422136 1001 86380 86390 1
422192 99422192 1001 86380 86390 1
423494 99423494 1001 86380 86390 1
423662 99423662 1001 86380 86390 1
423625 99423625 1001 86380 86390 1
423233 99423233 1001 86380 86390 1
423039 99423039 1001 86380 86390 1
423047 99423047 1001 86380 86390 1
422887 99422887 1001 86380 86390 1
423878 99423878 1001 86380 86390 1
423961 99423961 1001 86380 86390 1
425030 99425030 1001 86380 86390 1
425086 99425086 1001 86380 86390 1
425088 99425088 1001 86380 86390 1
425342 99425342 1001 86380 86390 1
425345 99425345 1001 86380 86390 1
424755 99424755 1001 86380 86390 1
424889 99424889 1001 86380 86390 1
424730 99424730 1001 86380 86390 1
424292 99424292 1001 86380 86390 1
424433 99424433 1001 86380 86390 1
424538 99424538 1001 86380 86390 1
425571 99425571 1001 86380 86390 1
425399 99425399 1001 86380 86390 1
426871 99426871 1001 86380 86390 1
427066 99427066 1001 86380 86390 1
426446 99426446 1001 86380 86390 1
426336 99426336 1001 86380 86390 1
426686 99426686 1001 86380 86390 1
426616 99426616 1001 86380 86390 1
425842 99425842 1001 86380 86390 1
426174 99426174 1001 86380 86390 1
427238 99427238 1001 86380 86390 1
427306 99427306 1001 86380 86390 1
427505 99427505 1001 86380 86390 1
428680 99428680 1001 86380 86390 1
428721 99428721 1001 86380 86390 1
427974 99427974 1001 86380 86390 1
428295 99428295 1001 86380 86390 1
428271 99428271 1001 86380 86390 1
428275 99428275 1001 86380 86390 1
427735 99427735 1001 86380 86390 1
427707 99427707 1001 86380 86390 1
427747 99427747 1001 86380 86390 1
429149 99429149 1001 86380 86390 1
429097 99429097 1001 86380 86390 1
429176 99429176 1001 86380 86390 1
429140 99429140 1001 86380 86390 1
428807 99428807 1001 86380 86390 1
430043 99430043 1001 86380 86390 1
430348 99430348 1001 86380 86390 1
430355 99430355 1001 86380 86390 1
429754 99429754 1001 86380 86390 1
429857 99429857 1001 86380 86390 1
429617 99429617 1001 86380 86390 1
429703 99429703 1001 86380 86390 1
429772 99429772 1001 86380 86390 1
429222 99429222 1001 86380 86390 1
429505 99429505 1001 86380 86390 1
429353 99429353 1001 86380 86390 1
429492 99429492 1001 86380 86390 1
429263 99429263 1001 86380 86390 1
429430 99429430 1001 86380 86390 1
430613 99430613 1001 86380 86390 1
430745 99430745 1001 86380 86390 1
430594 99430594 1001 86380 86390 1
430496 99430496 1001 86380 86390 1
430701 99430701 1001 86380 86390 1
431837 99431837 1001 86380 86390 1
431755 99431755 1001 86380 86390 1
430974 99430974 1001 86380 86390 1
430980 99430980 1001 86380 86390 1
431011 99431011 1001 86380 86390 1
430836 99430836 1001 86380 86390 1
432435 99432435 1001 86380 86390 1
432195 99432195 1001 86380 86390 1
432197 99432197 1001 86380 86390 1
433714 99433714 1001 86380 86390 1
433483 99433483 1001 86380 86390 1
432996 99432996 1001 86380 86390 1
432831 99432831 1001 86380 86390 1
432881 99432881 1001 86380 86390 1
432816 99432816 1001 86380 86390 1
432823 99432823 1001 86380 86390 1
432874 99432874 1001 86380 86390 1
434037 99434037 1001 86380 86390 1
433789 99433789 1001 86380 86390 1
433734 99433734 1001 86380 86390 1
433838 99433838 1001 86380 86390 1
433795 99433795 1001 86380 86390 1
434059 99434059 1001 86380 86390 1
435131 99435131 1001 86380 86390 1
435259 99435259 1001 86380 86390 1
435045 99435045 1001 86380 86390 1
435357 99435357 1001 86380 86390 1
434747 99434747 1001 86380 86390 1
434832 99434832 1001 86380 86390 1
434955 99434955 1001 86380 86390 1
434653 99434653 1001 86380 86390 1
434678 99434678 1001 86380 86390 1
434469 99434469 1001 86380 86390 1
434171 99434171 1001 86380 86390 1
434579 99434579 1001 86380 86390 1
436916 99436916 1001 86380 86390 1
437018 99437018 1001 86380 86390 1
436471 99436471 1001 86380 86390 1
436643 99436643 1001 86380 86390 1
436508 99436508 1001 86380 86390 1
436069 99436069 1001 86380 86390 1
436236 99436236 1001 86380 86390 1
435936 99435936 1001 86380 86390 1
436144 99436144 1001 86380 86390 1
436306 99436306 1001 86380 86390 1
436336 99436336 1001 86380 86390 1
300081 99300081 1001 86380 86390 1
437307 99437307 1001 86380 86390 1
437332 99437332 1001 86380 86390 1
300680 99300680 1001 86380 86390 1
300630 99300630 1001 86380 86390 1
300618 99300618 1001 86380 86390 1
300714 99300714 1001 86380 86390 1
300719 99300719 1001 86380 86390 1
300486 99300486 1001 86380 86390 1
300344 99300344 1001 86380 86390 1
300399 99300399 1001 86380 86390 1
300464 99300464 1001 86380 86390 1
300457 99300457 1001 86380 86390 1
300367 99300367 1001 86380 86390 1
300277 99300277 1001 86380 86390 1
300123 99300123 1001 86380 86390 1
300246 99300246 1001 86380 86390 1
300834 99300834 1001 86380 86390 1
301413 99301413 1001 86380 86390 1
301392 99301392 1001 86380 86390 1
301445 99301445 1001 86380 86390 1
301278 99301278 1001 86380 86390 1
301040 99301040 1001 86380 86390 1
300964 99300964 1001 86380 86390 1
301047 99301047 1001 86380 86390 1
301723 99301723 1001 86380 86390 1
302251 99302251 1001 86380 86390 1
301975 99301975 1001 86380 86390 1
301856 99301856 1001 86380 86390 1
302443 99302443 1001 86380 86390 1
302472 99302472 1001 86380 86390 1
302462 99302462 1001 86380 86390 1
302427 99302427 1001 86380 86390 1
303153 99303153 1001 86380 86390 1
302950 99302950 1001 86380 86390 1
302880 99302880 1001 86380 86390 1
302845 99302845 1001 86380 86390 1
302616 99302616 1001 86380 86390 1
302746 99302746 1001 86380 86390 1
303950 99303950 1001 86380 86390 1
303864 99303864 1001 86380 86390 1
303732 99303732 1001 86380 86390 1
303451 99303451 1001 86380 86390 1
303418 99303418 1001 86380 86390 1
303499 99303499 1001 86380 86390 1
304225 99304225 1001 86380 86390 1
304191 99304191 1001 86380 86390 1
304080 99304080 1001 86380 86390 1
304158 99304158 1001 86380 86390 1
304551 99304551 1001 86380 86390 1
304529 99304529 1001 86380 86390 1
304594 99304594 1001 86380 86390 1
304468 99304468 1001 86380 86390 1
304653 99304653 1001 86380 86390 1
304290 99304290 1001 86380 86390 1
304280 99304280 1001 86380 86390 1
304359 99304359 1001 86380 86390 1
304322 99304322 1001 86380 86390 1
304348 99304348 1001 86380 86390 1
304380 99304380 1001 86380 86390 1
305054 99305054 1001 86380 86390 1
305055 99305055 1001 86380 86390 1
304889 99304889 1001 86380 86390 1
305007 99305007 1001 86380 86390 1
305008 99305008 1001 86380 86390 1
305635 99305635 1001 86380 86390 1
305584 99305584 1001 86380 86390 1
305605 99305605 1001 86380 86390 1
305503 99305503 1001 86380 86390 1
305294 99305294 1001 86380 86390 1
305424 99305424 1001 86380 86390 1
500068 99500068 1001 86380 86390 1
500048 99500048 1001 86380 86390 1
500802 99500802 1001 86380 86390 1
500631 99500631 1001 86380 86390 1
500619 99500619 1001 86380 86390 1
500550 99500550 1001 86380 86390 1
500564 99500564 1001 86380 86390 1
500437 99500437 1001 86380 86390 1
500233 99500233 1001 86380 86390 1
500394 99500394 1001 86380 86390 1
500200 99500200 1001 86380 86390 1
500319 99500319 1001 86380 86390 1
500294 99500294 1001 86380 86390 1
500876 99500876 1001 86380 86390 1
500995 99500995 1001 86380 86390 1
501009 99501009 1001 86380 86390 1
500976 99500976 1001 86380 86390 1
500912 99500912 1001 86380 86390 1
500848 99500848 1001 86380 86390 1
501453 99501453 1001 86380 86390 1
501308 99501308 1001 86380 86390 1
501336 99501336 1001 86380 86390 1
501368 99501368 1001 86380 86390 1
501119 99501119 1001 86380 86390 1
501134 99501134 1001 86380 86390 1
501745 99501745 1001 86380 86390 1
501814 99501814 1001 86380 86390 1
502376 99502376 1001 86380 86390 1
502402 99502402 1001 86380 86390 1
502333 99502333 1001 86380 86390 1
502399 99502399 1001 86380 86390 1
502427 99502427 1001 86380 86390 1
501949 99501949 1001 86380 86390 1
501960 99501960 1001 86380 86390 1
502534 99502534 1001 86380 86390 1
502627 99502627 1001 86380 86390 1
502654 99502654 1001 86380 86390 1
503271 99503271 1001 86380 86390 1
503200 99503200 1001 86380 86390 1
502845 99502845 1001 86380 86390 1
502833 99502833 1001 86380 86390 1
503368 99503368 1001 86380 86390 1
502672 99502672 1001 86380 86390 1
503426 99503426 1001 86380 86390 1
503495 99503495 1001 86380 86390 1
504005 99504005 1001 86380 86390 1
504091 99504091 1001 86380 86390 1
504099 99504099 1001 86380 86390 1
503961 99503961 1001 86380 86390 1
503764 99503764 1001 86380 86390 1
503742 99503742 1001 86380 86390 1
503694 99503694 1001 86380 86390 1
503553 99503553 1001 86380 86390 1
503566 99503566 1001 86380 86390 1
503619 99503619 1001 86380 86390 1
503611 99503611 1001 86380 86390 1
503548 99503548 1001 86380 86390 1
504146 99504146 1001 86380 86390 1
504198 99504198 1001 86380 86390 1
504250 99504250 1001 86380 86390 1
504294 99504294 1001 86380 86390 1
504886 99504886 1001 86380 86390 1
504890 99504890 1001 86380 86390 1
504640 99504640 1001 86380 86390 1
504681 99504681 1001 86380 86390 1
504643 99504643 1001 86380 86390 1
504543 99504543 1001 86380 86390 1
504738 99504738 1001 86380 86390 1
504457 99504457 1001 86380 86390 1
504380 99504380 1001 86380 86390 1
504525 99504525 1001 86380 86390 1
504422 99504422 1001 86380 86390 1
504514 99504514 1001 86380 86390 1
504450 99504450 1001 86380 86390 1
504515 99504515 1001 86380 86390 1
505020 99505020 1001 86380 86390 1
505087 99505087 1001 86380 86390 1
504961 99504961 1001 86380 86390 1
505753 99505753 1001 86380 86390 1
505752 99505752 1001 86380 86390 1
505385 99505385 1001 86380 86390 1
505155 99505155 1001 86380 86390 1
505158 99505158 1001 86380 86390 1
505200 99505200 1001 86380 86390 1
505317 99505317 1001 86380 86390 1
505845 99505845 1001 86380 86390 1
505886 99505886 1001 86380 86390 1
505903 99505903 1001 86380 86390 1
505801 99505801 1001 86380 86390 1
505905 99505905 1001 86380 86390 1
505803 99505803 1001 86380 86390 1
505958 99505958 1001 86380 86390 1
505778 99505778 1001 86380 86390 1
506562 99506562 1001 86380 86390 1
506575 99506575 1001 86380 86390 1
506465 99506465 1001 86380 86390 1
506530 99506530 1001 86380 86390 1
506352 99506352 1001 86380 86390 1
506290 99506290 1001 86380 86390 1
506377 99506377 1001 86380 86390 1
506126 99506126 1001 86380 86390 1
506606 99506606 1001 86380 86390 1
506738 99506738 1001 86380 86390 1
506612 99506612 1001 86380 86390 1
506704 99506704 1001 86380 86390 1
506717 99506717 1001 86380 86390 1
506668 99506668 1001 86380 86390 1
506787 99506787 1001 86380 86390 1
507256 99507256 1001 86380 86390 1
507371 99507371 1001 86380 86390 1
507065 99507065 1001 86380 86390 1
507078 99507078 1001 86380 86390 1
507182 99507182 1001 86380 86390 1
506931 99506931 1001 86380 86390 1
507009 99507009 1001 86380 86390 1
506974 99506974 1001 86380 86390 1
506819 99506819 1001 86380 86390 1
506808 99506808 1001 86380 86390 1
506967 99506967 1001 86380 86390 1
507497 99507497 1001 86380 86390 1
507588 99507588 1001 86380 86390 1
507582 99507582 1001 86380 86390 1
507479 99507479 1001 86380 86390 1
507444 99507444 1001 86380 86390 1
508073 99508073 1001 86380 86390 1
508086 99508086 1001 86380 86390 1
508226 99508226 1001 86380 86390 1
508142 99508142 1001 86380 86390 1
507877 99507877 1001 86380 86390 1
507642 99507642 1001 86380 86390 1
507737 99507737 1001 86380 86390 1
508454 99508454 1001 86380 86390 1
508045 99508045 1001 86380 86390 1
508432 99508432 1001 86380 86390 1
508407 99508407 1001 86380 86390 1
508898 99508898 1001 86380 86390 1
508894 99508894 1001 86380 86390 1
508985 99508985 1001 86380 86390 1
508781 99508781 1001 86380 86390 1
508837 99508837 1001 86380 86390 1
508736 99508736 1001 86380 86390 1
508802 99508802 1001 86380 86390 1
508560 99508560 1001 86380 86390 1
508497 99508497 1001 86380 86390 1
508462 99508462 1001 86380 86390 1
508528 99508528 1001 86380 86390 1
509170 99509170 1001 86380 86390 1
509092 99509092 1001 86380 86390 1
509209 99509209 1001 86380 86390 1
509093 99509093 1001 86380 86390 1
509237 99509237 1001 86380 86390 1
509747 99509747 1001 86380 86390 1
509887 99509887 1001 86380 86390 1
509745 99509745 1001 86380 86390 1
509861 99509861 1001 86380 86390 1
509674 99509674 1001 86380 86390 1
509586 99509586 1001 86380 86390 1
509561 99509561 1001 86380 86390 1
509321 99509321 1001 86380 86390 1
509375 99509375 1001 86380 86390 1
509401 99509401 1001 86380 86390 1
509376 99509376 1001 86380 86390 1
509301 99509301 1001 86380 86390 1
509431 99509431 1001 86380 86390 1
510047 99510047 1001 86380 86390 1
509985 99509985 1001 86380 86390 1
510662 99510662 1001 86380 86390 1
510320 99510320 1001 86380 86390 1
510490 99510490 1001 86380 86390 1
510150 99510150 1001 86380 86390 1
510166 99510166 1001 86380 86390 1
510205 99510205 1001 86380 86390 1
510116 99510116 1001 86380 86390 1
510234 99510234 1001 86380 86390 1
510795 99510795 1001 86380 86390 1
510913 99510913 1001 86380 86390 1
510772 99510772 1001 86380 86390 1
511492 99511492 1001 86380 86390 1
511415 99511415 1001 86380 86390 1
511525 99511525 1001 86380 86390 1
511378 99511378 1001 86380 86390 1
511496 99511496 1001 86380 86390 1
511358 99511358 1001 86380 86390 1
511311 99511311 1001 86380 86390 1
511169 99511169 1001 86380 86390 1
511325 99511325 1001 86380 86390 1
511346 99511346 1001 86380 86390 1
510946 99510946 1001 86380 86390 1
511113 99511113 1001 86380 86390 1
511617 99511617 1001 86380 86390 1
511645 99511645 1001 86380 86390 1
511659 99511659 1001 86380 86390 1
511648 99511648 1001 86380 86390 1
512348 99512348 1001 86380 86390 1
511999 99511999 1001 86380 86390 1
512103 99512103 1001 86380 86390 1
511987 99511987 1001 86380 86390 1
511877 99511877 1001 86380 86390 1
511788 99511788 1001 86380 86390 1
511766 99511766 1001 86380 86390 1
511834 99511834 1001 86380 86390 1
512383 99512383 1001 86380 86390 1
512437 99512437 1001 86380 86390 1
512529 99512529 1001 86380 86390 1
513074 99513074 1001 86380 86390 1
513199 99513199 1001 86380 86390 1
512848 99512848 1001 86380 86390 1
512696 99512696 1001 86380 86390 1
512736 99512736 1001 86380 86390 1
512793 99512793 1001 86380 86390 1
513327 99513327 1001 86380 86390 1
513943 99513943 1001 86380 86390 1
513892 99513892 1001 86380 86390 1
513985 99513985 1001 86380 86390 1
514009 99514009 1001 86380 86390 1
513885 99513885 1001 86380 86390 1
513901 99513901 1001 86380 86390 1
513750 99513750 1001 86380 86390 1
513725 99513725 1001 86380 86390 1
513556 99513556 1001 86380 86390 1
513588 99513588 1001 86380 86390 1
513550 99513550 1001 86380 86390 1
514083 99514083 1001 86380 86390 1
514044 99514044 1001 86380 86390 1
514124 99514124 1001 86380 86390 1
514231 99514231 1001 86380 86390 1
514038 99514038 1001 86380 86390 1
514078 99514078 1001 86380 86390 1
514220 99514220 1001 86380 86390 1
514782 99514782 1001 86380 86390 1
514524 99514524 1001 86380 86390 1
514501 99514501 1001 86380 86390 1
514502 99514502 1001 86380 86390 1
514463 99514463 1001 86380 86390 1
514584 99514584 1001 86380 86390 1
514457 99514457 1001 86380 86390 1
514342 99514342 1001 86380 86390 1
514317 99514317 1001 86380 86390 1
514253 99514253 1001 86380 86390 1
514331 99514331 1001 86380 86390 1
514415 99514415 1001 86380 86390 1
514895 99514895 1001 86380 86390 1
514986 99514986 1001 86380 86390 1
515012 99515012 1001 86380 86390 1
515018 99515018 1001 86380 86390 1
514863 99514863 1001 86380 86390 1
515494 99515494 1001 86380 86390 1
515332 99515332 1001 86380 86390 1
515385 99515385 1001 86380 86390 1
515227 99515227 1001 86380 86390 1
515763 99515763 1001 86380 86390 1
515739 99515739 1001 86380 86390 1
515883 99515883 1001 86380 86390 1
516346 99516346 1001 86380 86390 1
516335 99516335 1001 86380 86390 1
516312 99516312 1001 86380 86390 1
516242 99516242 1001 86380 86390 1
516271 99516271 1001 86380 86390 1
516131 99516131 1001 86380 86390 1
516237 99516237 1001 86380 86390 1
516174 99516174 1001 86380 86390 1
516057 99516057 1001 86380 86390 1
516008 99516008 1001 86380 86390 1
515971 99515971 1001 86380 86390 1
515960 99515960 1001 86380 86390 1
516003 99516003 1001 86380 86390 1
516030 99516030 1001 86380 86390 1
516684 99516684 1001 86380 86390 1
516568 99516568 1001 86380 86390 1
517141 99517141 1001 86380 86390 1
517332 99517332 1001 86380 86390 1
516978 99516978 1001 86380 86390 1
516953 99516953 1001 86380 86390 1
516823 99516823 1001 86380 86390 1
516836 99516836 1001 86380 86390 1
516773 99516773 1001 86380 86390 1
516788 99516788 1001 86380 86390 1
516841 99516841 1001 86380 86390 1
516817 99516817 1001 86380 86390 1
517444 99517444 1001 86380 86390 1
517419 99517419 1001 86380 86390 1
517982 99517982 1001 86380 86390 1
518050 99518050 1001 86380 86390 1
518001 99518001 1001 86380 86390 1
518067 99518067 1001 86380 86390 1
518068 99518068 1001 86380 86390 1
518094 99518094 1001 86380 86390 1
518017 99518017 1001 86380 86390 1
518108 99518108 1001 86380 86390 1
517884 99517884 1001 86380 86390 1
517886 99517886 1001 86380 86390 1
517736 99517736 1001 86380 86390 1
518811 99518811 1001 86380 86390 1
518941 99518941 1001 86380 86390 1
518852 99518852 1001 86380 86390 1
518948 99518948 1001 86380 86390 1
518949 99518949 1001 86380 86390 1
518614 99518614 1001 86380 86390 1
518691 99518691 1001 86380 86390 1
518537 99518537 1001 86380 86390 1
518411 99518411 1001 86380 86390 1
518426 99518426 1001 86380 86390 1
518573 99518573 1001 86380 86390 1
519184 99519184 1001 86380 86390 1
519777 99519777 1001 86380 86390 1
519614 99519614 1001 86380 86390 1
519596 99519596 1001 86380 86390 1
519415 99519415 1001 86380 86390 1
519405 99519405 1001 86380 86390 1
519497 99519497 1001 86380 86390 1
519434 99519434 1001 86380 86390 1
519487 99519487 1001 86380 86390 1
519393 99519393 1001 86380 86390 1
519957 99519957 1001 86380 86390 1
519856 99519856 1001 86380 86390 1
519972 99519972 1001 86380 86390 1
519921 99519921 1001 86380 86390 1
519884 99519884 1001 86380 86390 1
519977 99519977 1001 86380 86390 1
520411 99520411 1001 86380 86390 1
520415 99520415 1001 86380 86390 1
520353 99520353 1001 86380 86390 1
520066 99520066 1001 86380 86390 1
520082 99520082 1001 86380 86390 1
520200 99520200 1001 86380 86390 1
520643 99520643 1001 86380 86390 1
520673 99520673 1001 86380 86390 1
520649 99520649 1001 86380 86390 1
521312 99521312 1001 86380 86390 1
521313 99521313 1001 86380 86390 1
521402 99521402 1001 86380 86390 1
521162 99521162 1001 86380 86390 1
521242 99521242 1001 86380 86390 1
521143 99521143 1001 86380 86390 1
521002 99521002 1001 86380 86390 1
520862 99520862 1001 86380 86390 1
520969 99520969 1001 86380 86390 1
521034 99521034 1001 86380 86390 1
520880 99520880 1001 86380 86390 1
520857 99520857 1001 86380 86390 1
521000 99521000 1001 86380 86390 1
521614 99521614 1001 86380 86390 1
522242 99522242 1001 86380 86390 1
522236 99522236 1001 86380 86390 1
522109 99522109 1001 86380 86390 1
522253 99522253 1001 86380 86390 1
521833 99521833 1001 86380 86390 1
521859 99521859 1001 86380 86390 1
521824 99521824 1001 86380 86390 1
522329 99522329 1001 86380 86390 1
522363 99522363 1001 86380 86390 1
522325 99522325 1001 86380 86390 1
522990 99522990 1001 86380 86390 1
522705 99522705 1001 86380 86390 1
522655 99522655 1001 86380 86390 1
522658 99522658 1001 86380 86390 1
522609 99522609 1001 86380 86390 1
523144 99523144 1001 86380 86390 1
523158 99523158 1001 86380 86390 1
523253 99523253 1001 86380 86390 1
523847 99523847 1001 86380 86390 1
523811 99523811 1001 86380 86390 1
523787 99523787 1001 86380 86390 1
523572 99523572 1001 86380 86390 1
523655 99523655 1001 86380 86390 1
523643 99523643 1001 86380 86390 1
523658 99523658 1001 86380 86390 1
523620 99523620 1001 86380 86390 1
523569 99523569 1001 86380 86390 1
523648 99523648 1001 86380 86390 1
523384 99523384 1001 86380 86390 1
523515 99523515 1001 86380 86390 1
523955 99523955 1001 86380 86390 1
523985 99523985 1001 86380 86390 1
524028 99524028 1001 86380 86390 1
524070 99524070 1001 86380 86390 1
524603 99524603 1001 86380 86390 1
524632 99524632 1001 86380 86390 1
524727 99524727 1001 86380 86390 1
524667 99524667 1001 86380 86390 1
524366 99524366 1001 86380 86390 1
524484 99524484 1001 86380 86390 1
524306 99524306 1001 86380 86390 1
524307 99524307 1001 86380 86390 1
524773 99524773 1001 86380 86390 1
524774 99524774 1001 86380 86390 1
524944 99524944 1001 86380 86390 1
524788 99524788 1001 86380 86390 1
524790 99524790 1001 86380 86390 1
525544 99525544 1001 86380 86390 1
525392 99525392 1001 86380 86390 1
525121 99525121 1001 86380 86390 1
525162 99525162 1001 86380 86390 1
525049 99525049 1001 86380 86390 1
525089 99525089 1001 86380 86390 1
525753 99525753 1001 86380 86390 1
525642 99525642 1001 86380 86390 1
525657 99525657 1001 86380 86390 1
526346 99526346 1001 86380 86390 1
526296 99526296 1001 86380 86390 1
526298 99526298 1001 86380 86390 1
526288 99526288 1001 86380 86390 1
526264 99526264 1001 86380 86390 1
526410 99526410 1001 86380 86390 1
526205 99526205 1001 86380 86390 1
526138 99526138 1001 86380 86390 1
525854 99525854 1001 86380 86390 1
525835 99525835 1001 86380 86390 1
525825 99525825 1001 86380 86390 1
525865 99525865 1001 86380 86390 1
526446 99526446 1001 86380 86390 1
526628 99526628 1001 86380 86390 1
526566 99526566 1001 86380 86390 1
526533 99526533 1001 86380 86390 1
526534 99526534 1001 86380 86390 1
526483 99526483 1001 86380 86390 1
527227 99527227 1001 86380 86390 1
527193 99527193 1001 86380 86390 1
527236 99527236 1001 86380 86390 1
527081 99527081 1001 86380 86390 1
526964 99526964 1001 86380 86390 1
527003 99527003 1001 86380 86390 1
526926 99526926 1001 86380 86390 1
526991 99526991 1001 86380 86390 1
526669 99526669 1001 86380 86390 1
526754 99526754 1001 86380 86390 1
526730 99526730 1001 86380 86390 1
527377 99527377 1001 86380 86390 1
527441 99527441 1001 86380 86390 1
527329 99527329 1001 86380 86390 1
527396 99527396 1001 86380 86390 1
527452 99527452 1001 86380 86390 1
527897 99527897 1001 86380 86390 1
528002 99528002 1001 86380 86390 1
528068 99528068 1001 86380 86390 1
528010 99528010 1001 86380 86390 1
527907 99527907 1001 86380 86390 1
527628 99527628 1001 86380 86390 1
527608 99527608 1001 86380 86390 1
527621 99527621 1001 86380 86390 1
528229 99528229 1001 86380 86390 1
528093 99528093 1001 86380 86390 1
528815 99528815 1001 86380 86390 1
528881 99528881 1001 86380 86390 1
528819 99528819 1001 86380 86390 1
528705 99528705 1001 86380 86390 1
528494 99528494 1001 86380 86390 1
528562 99528562 1001 86380 86390 1
528602 99528602 1001 86380 86390 1
528426 99528426 1001 86380 86390 1
529003 99529003 1001 86380 86390 1
529031 99529031 1001 86380 86390 1
528971 99528971 1001 86380 86390 1
529537 99529537 1001 86380 86390 1
529701 99529701 1001 86380 86390 1
529518 99529518 1001 86380 86390 1
529443 99529443 1001 86380 86390 1
529223 99529223 1001 86380 86390 1
529262 99529262 1001 86380 86390 1
529115 99529115 1001 86380 86390 1
529167 99529167 1001 86380 86390 1
529867 99529867 1001 86380 86390 1
529909 99529909 1001 86380 86390 1
529793 99529793 1001 86380 86390 1
529861 99529861 1001 86380 86390 1
530447 99530447 1001 86380 86390 1
530312 99530312 1001 86380 86390 1
530172 99530172 1001 86380 86390 1
530332 99530332 1001 86380 86390 1
530321 99530321 1001 86380 86390 1
530141 99530141 1001 86380 86390 1
530002 99530002 1001 86380 86390 1
530055 99530055 1001 86380 86390 1
530082 99530082 1001 86380 86390 1
530616 99530616 1001 86380 86390 1
530669 99530669 1001 86380 86390 1
530728 99530728 1001 86380 86390 1
530601 99530601 1001 86380 86390 1
531242 99531242 1001 86380 86390 1
531258 99531258 1001 86380 86390 1
531275 99531275 1001 86380 86390 1
531167 99531167 1001 86380 86390 1
531053 99531053 1001 86380 86390 1
531109 99531109 1001 86380 86390 1
530775 99530775 1001 86380 86390 1
530829 99530829 1001 86380 86390 1
530791 99530791 1001 86380 86390 1
530921 99530921 1001 86380 86390 1
530887 99530887 1001 86380 86390 1
531489 99531489 1001 86380 86390 1
532169 99532169 1001 86380 86390 1
532032 99532032 1001 86380 86390 1
531858 99531858 1001 86380 86390 1
531954 99531954 1001 86380 86390 1
531919 99531919 1001 86380 86390 1
531987 99531987 1001 86380 86390 1
531742 99531742 1001 86380 86390 1
531697 99531697 1001 86380 86390 1
531698 99531698 1001 86380 86390 1
532382 99532382 1001 86380 86390 1
532879 99532879 1001 86380 86390 1
532970 99532970 1001 86380 86390 1
532854 99532854 1001 86380 86390 1
532967 99532967 1001 86380 86390 1
532825 99532825 1001 86380 86390 1
532826 99532826 1001 86380 86390 1
532438 99532438 1001 86380 86390 1
532596 99532596 1001 86380 86390 1
532585 99532585 1001 86380 86390 1
532513 99532513 1001 86380 86390 1
533037 99533037 1001 86380 86390 1
533743 99533743 1001 86380 86390 1
533755 99533755 1001 86380 86390 1
533501 99533501 1001 86380 86390 1
533462 99533462 1001 86380 86390 1
533541 99533541 1001 86380 86390 1
533554 99533554 1001 86380 86390 1
533567 99533567 1001 86380 86390 1
533568 99533568 1001 86380 86390 1
533468 99533468 1001 86380 86390 1
533329 99533329 1001 86380 86390 1
533368 99533368 1001 86380 86390 1
533357 99533357 1001 86380 86390 1
533444 99533444 1001 86380 86390 1
533987 99533987 1001 86380 86390 1
533988 99533988 1001 86380 86390 1
533860 99533860 1001 86380 86390 1
533968 99533968 1001 86380 86390 1
533878 99533878 1001 86380 86390 1
534648 99534648 1001 86380 86390 1
534649 99534649 1001 86380 86390 1
534601 99534601 1001 86380 86390 1
534627 99534627 1001 86380 86390 1
534499 99534499 1001 86380 86390 1
534456 99534456 1001 86380 86390 1
534380 99534380 1001 86380 86390 1
534437 99534437 1001 86380 86390 1
534412 99534412 1001 86380 86390 1
534131 99534131 1001 86380 86390 1
534067 99534067 1001 86380 86390 1
534213 99534213 1001 86380 86390 1
534229 99534229 1001 86380 86390 1
534204 99534204 1001 86380 86390 1
534721 99534721 1001 86380 86390 1
534695 99534695 1001 86380 86390 1
534859 99534859 1001 86380 86390 1
535424 99535424 1001 86380 86390 1
535466 99535466 1001 86380 86390 1
535418 99535418 1001 86380 86390 1
535197 99535197 1001 86380 86390 1
535291 99535291 1001 86380 86390 1
535019 99535019 1001 86380 86390 1
535086 99535086 1001 86380 86390 1
535036 99535036 1001 86380 86390 1
534998 99534998 1001 86380 86390 1
535065 99535065 1001 86380 86390 1
535589 99535589 1001 86380 86390 1
536195 99536195 1001 86380 86390 1
536151 99536151 1001 86380 86390 1
536079 99536079 1001 86380 86390 1
536004 99536004 1001 86380 86390 1
535930 99535930 1001 86380 86390 1
535983 99535983 1001 86380 86390 1
536100 99536100 1001 86380 86390 1
535910 99535910 1001 86380 86390 1
536372 99536372 1001 86380 86390 1
536348 99536348 1001 86380 86390 1
536535 99536535 1001 86380 86390 1
536523 99536523 1001 86380 86390 1
536434 99536434 1001 86380 86390 1
536539 99536539 1001 86380 86390 1
537065 99537065 1001 86380 86390 1
537098 99537098 1001 86380 86390 1
536933 99536933 1001 86380 86390 1
536897 99536897 1001 86380 86390 1
536786 99536786 1001 86380 86390 1
536864 99536864 1001 86380 86390 1
537316 99537316 1001 86380 86390 1
537210 99537210 1001 86380 86390 1
537814 99537814 1001 86380 86390 1
537859 99537859 1001 86380 86390 1
537642 99537642 1001 86380 86390 1
537701 99537701 1001 86380 86390 1
537475 99537475 1001 86380 86390 1
537441 99537441 1001 86380 86390 1
537544 99537544 1001 86380 86390 1
538182 99538182 1001 86380 86390 1
538145 99538145 1001 86380 86390 1
538124 99538124 1001 86380 86390 1
538780 99538780 1001 86380 86390 1
538789 99538789 1001 86380 86390 1
538720 99538720 1001 86380 86390 1
538672 99538672 1001 86380 86390 1
538417 99538417 1001 86380 86390 1
538497 99538497 1001 86380 86390 1
538607 99538607 1001 86380 86390 1
538237 99538237 1001 86380 86390 1
538254 99538254 1001 86380 86390 1
538332 99538332 1001 86380 86390 1
538217 99538217 1001 86380 86390 1
538400 99538400 1001 86380 86390 1
538967 99538967 1001 86380 86390 1
539019 99539019 1001 86380 86390 1
538879 99538879 1001 86380 86390 1
539494 99539494 1001 86380 86390 1
539537 99539537 1001 86380 86390 1
539333 99539333 1001 86380 86390 1
539375 99539375 1001 86380 86390 1
539155 99539155 1001 86380 86390 1
539815 99539815 1001 86380 86390 1
539662 99539662 1001 86380 86390 1
540447 99540447 1001 86380 86390 1
540334 99540334 1001 86380 86390 1
540401 99540401 1001 86380 86390 1
540249 99540249 1001 86380 86390 1
540094 99540094 1001 86380 86390 1
540082 99540082 1001 86380 86390 1
540109 99540109 1001 86380 86390 1
540179 99540179 1001 86380 86390 1
540089 99540089 1001 86380 86390 1
540260 99540260 1001 86380 86390 1
540007 99540007 1001 86380 86390 1
540607 99540607 1001 86380 86390 1
540672 99540672 1001 86380 86390 1
540637 99540637 1001 86380 86390 1
540523 99540523 1001 86380 86390 1
541279 99541279 1001 86380 86390 1
540888 99540888 1001 86380 86390 1
540781 99540781 1001 86380 86390 1
540736 99540736 1001 86380 86390 1
541452 99541452 1001 86380 86390 1
541378 99541378 1001 86380 86390 1
541484 99541484 1001 86380 86390 1
542031 99542031 1001 86380 86390 1
542077 99542077 1001 86380 86390 1
541924 99541924 1001 86380 86390 1
542041 99542041 1001 86380 86390 1
541901 99541901 1001 86380 86390 1
541785 99541785 1001 86380 86390 1
541906 99541906 1001 86380 86390 1
541727 99541727 1001 86380 86390 1
541909 99541909 1001 86380 86390 1
541754 99541754 1001 86380 86390 1
541729 99541729 1001 86380 86390 1
541654 99541654 1001 86380 86390 1
541645 99541645 1001 86380 86390 1
541530 99541530 1001 86380 86390 1
541634 99541634 1001 86380 86390 1
542168 99542168 1001 86380 86390 1
542266 99542266 1001 86380 86390 1
542258 99542258 1001 86380 86390 1
542767 99542767 1001 86380 86390 1
542920 99542920 1001 86380 86390 1
542546 99542546 1001 86380 86390 1
542724 99542724 1001 86380 86390 1
542393 99542393 1001 86380 86390 1
542510 99542510 1001 86380 86390 1
542461 99542461 1001 86380 86390 1
542411 99542411 1001 86380 86390 1
542502 99542502 1001 86380 86390 1
542477 99542477 1001 86380 86390 1
542950 99542950 1001 86380 86390 1
543081 99543081 1001 86380 86390 1
543725 99543725 1001 86380 86390 1
543756 99543756 1001 86380 86390 1
543587 99543587 1001 86380 86390 1
543465 99543465 1001 86380 86390 1
543178 99543178 1001 86380 86390 1
543179 99543179 1001 86380 86390 1
543258 99543258 1001 86380 86390 1
543223 99543223 1001 86380 86390 1
543227 99543227 1001 86380 86390 1
543810 99543810 1001 86380 86390 1
543798 99543798 1001 86380 86390 1
543905 99543905 1001 86380 86390 1
543830 99543830 1001 86380 86390 1
543922 99543922 1001 86380 86390 1
544464 99544464 1001 86380 86390 1
544427 99544427 1001 86380 86390 1
544278 99544278 1001 86380 86390 1
544205 99544205 1001 86380 86390 1
544126 99544126 1001 86380 86390 1
544050 99544050 1001 86380 86390 1
544090 99544090 1001 86380 86390 1
544648 99544648 1001 86380 86390 1
544729 99544729 1001 86380 86390 1
517533 828 1002 42760 54707 1
525965 788 1002 47628 54109 1
400070 99400070 1001 86380 86390 1
400124 99400124 1001 86380 86390 1
400137 99400137 1001 86380 86390 1
400275 99400275 1001 86380 86390 1
400257 99400257 1001 86380 86390 1
400531 99400531 1001 86380 86390 1
400564 99400564 1001 86380 86390 1
400562 99400562 1001 86380 86390 1
400677 99400677 1001 86380 86390 1
400665 99400665 1001 86380 86390 1
400787 99400787 1001 86380 86390 1
400772 99400772 1001 86380 86390 1
401033 99401033 1001 86380 86390 1
401159 99401159 1001 86380 86390 1
401306 99401306 1001 86380 86390 1
401531 99401531 1001 86380 86390 1
401625 99401625 1001 86380 86390 1
401686 99401686 1001 86380 86390 1
401626 99401626 1001 86380 86390 1
401782 99401782 1001 86380 86390 1
402352 99402352 1001 86380 86390 1
402454 99402454 1001 86380 86390 1
402597 99402597 1001 86380 86390 1
402689 99402689 1001 86380 86390 1
402726 99402726 1001 86380 86390 1
402717 99402717 1001 86380 86390 1
402763 99402763 1001 86380 86390 1
402983 99402983 1001 86380 86390 1
403384 99403384 1001 86380 86390 1
403640 99403640 1001 86380 86390 1
403737 99403737 1001 86380 86390 1
404196 99404196 1001 86380 86390 1
404419 99404419 1001 86380 86390 1
404582 99404582 1001 86380 86390 1
404905 99404905 1001 86380 86390 1
404894 99404894 1001 86380 86390 1
405003 99405003 1001 86380 86390 1
405022 99405022 1001 86380 86390 1
405064 99405064 1001 86380 86390 1
405727 99405727 1001 86380 86390 1
405667 99405667 1001 86380 86390 1
405811 99405811 1001 86380 86390 1
405780 99405780 1001 86380 86390 1
405962 99405962 1001 86380 86390 1
406101 99406101 1001 86380 86390 1
406127 99406127 1001 86380 86390 1
406231 99406231 1001 86380 86390 1
406282 99406282 1001 86380 86390 1
406322 99406322 1001 86380 86390 1
406484 99406484 1001 86380 86390 1
406543 99406543 1001 86380 86390 1
406854 99406854 1001 86380 86390 1
407688 99407688 1001 86380 86390 1
407882 99407882 1001 86380 86390 1
407677 99407677 1001 86380 86390 1
408089 99408089 1001 86380 86390 1
408294 99408294 1001 86380 86390 1
408569 99408569 1001 86380 86390 1
408687 99408687 1001 86380 86390 1
408824 99408824 1001 86380 86390 1
408965 99408965 1001 86380 86390 1
409155 99409155 1001 86380 86390 1
409207 99409207 1001 86380 86390 1
409237 99409237 1001 86380 86390 1
409305 99409305 1001 86380 86390 1
409451 99409451 1001 86380 86390 1
409596 99409596 1001 86380 86390 1
409535 99409535 1001 86380 86390 1
409776 99409776 1001 86380 86390 1
410106 99410106 1001 86380 86390 1
410158 99410158 1001 86380 86390 1
410304 99410304 1001 86380 86390 1
410491 99410491 1001 86380 86390 1
410420 99410420 1001 86380 86390 1
410715 99410715 1001 86380 86390 1
410637 99410637 1001 86380 86390 1
410793 99410793 1001 86380 86390 1
410881 99410881 1001 86380 86390 1
410993 99410993 1001 86380 86390 1
411374 99411374 1001 86380 86390 1
411346 99411346 1001 86380 86390 1
411573 99411573 1001 86380 86390 1
411713 99411713 1001 86380 86390 1
411779 99411779 1001 86380 86390 1
411860 99411860 1001 86380 86390 1
412294 99412294 1001 86380 86390 1
413542 99413542 1001 86380 86390 1
413316 99413316 1001 86380 86390 1
413589 99413589 1001 86380 86390 1
413072 99413072 1001 86380 86390 1
413080 99413080 1001 86380 86390 1
413105 99413105 1001 86380 86390 1
413000 99413000 1001 86380 86390 1
413133 99413133 1001 86380 86390 1
414061 99414061 1001 86380 86390 1
413981 99413981 1001 86380 86390 1
415247 99415247 1001 86380 86390 1
415320 99415320 1001 86380 86390 1
415088 99415088 1001 86380 86390 1
414567 99414567 1001 86380 86390 1
414666 99414666 1001 86380 86390 1
414345 99414345 1001 86380 86390 1
414349 99414349 1001 86380 86390 1
415322 99415322 1001 86380 86390 1
415659 99415659 1001 86380 86390 1
416839 99416839 1001 86380 86390 1
416952 99416952 1001 86380 86390 1
416401 99416401 1001 86380 86390 1
416355 99416355 1001 86380 86390 1
416491 99416491 1001 86380 86390 1
416052 99416052 1001 86380 86390 1
415753 99415753 1001 86380 86390 1
416057 99416057 1001 86380 86390 1
417074 99417074 1001 86380 86390 1
417048 99417048 1001 86380 86390 1
417356 99417356 1001 86380 86390 1
417261 99417261 1001 86380 86390 1
417296 99417296 1001 86380 86390 1
417444 99417444 1001 86380 86390 1
417552 99417552 1001 86380 86390 1
417419 99417419 1001 86380 86390 1
417469 99417469 1001 86380 86390 1
418714 99418714 1001 86380 86390 1
418593 99418593 1001 86380 86390 1
418795 99418795 1001 86380 86390 1
418135 99418135 1001 86380 86390 1
418419 99418419 1001 86380 86390 1
418043 99418043 1001 86380 86390 1
417663 99417663 1001 86380 86390 1
417978 99417978 1001 86380 86390 1
417695 99417695 1001 86380 86390 1
417959 99417959 1001 86380 86390 1
419131 99419131 1001 86380 86390 1
418995 99418995 1001 86380 86390 1
419019 99419019 1001 86380 86390 1
420178 99420178 1001 86380 86390 1
419950 99419950 1001 86380 86390 1
419681 99419681 1001 86380 86390 1
419796 99419796 1001 86380 86390 1
419243 99419243 1001 86380 86390 1
419356 99419356 1001 86380 86390 1
419465 99419465 1001 86380 86390 1
420514 99420514 1001 86380 86390 1
421776 99421776 1001 86380 86390 1
421815 99421815 1001 86380 86390 1
422032 99422032 1001 86380 86390 1
421743 99421743 1001 86380 86390 1
421692 99421692 1001 86380 86390 1
421873 99421873 1001 86380 86390 1
421979 99421979 1001 86380 86390 1
422017 99422017 1001 86380 86390 1
421587 99421587 1001 86380 86390 1
421505 99421505 1001 86380 86390 1
421559 99421559 1001 86380 86390 1
421120 99421120 1001 86380 86390 1
421002 99421002 1001 86380 86390 1
421095 99421095 1001 86380 86390 1
422443 99422443 1001 86380 86390 1
422232 99422232 1001 86380 86390 1
423520 99423520 1001 86380 86390 1
423710 99423710 1001 86380 86390 1
423419 99423419 1001 86380 86390 1
423524 99423524 1001 86380 86390 1
423564 99423564 1001 86380 86390 1
423719 99423719 1001 86380 86390 1
423245 99423245 1001 86380 86390 1
423008 99423008 1001 86380 86390 1
423161 99423161 1001 86380 86390 1
422696 99422696 1001 86380 86390 1
422803 99422803 1001 86380 86390 1
422540 99422540 1001 86380 86390 1
422547 99422547 1001 86380 86390 1
423919 99423919 1001 86380 86390 1
423989 99423989 1001 86380 86390 1
423797 99423797 1001 86380 86390 1
423798 99423798 1001 86380 86390 1
424043 99424043 1001 86380 86390 1
423848 99423848 1001 86380 86390 1
423924 99423924 1001 86380 86390 1
424084 99424084 1001 86380 86390 1
423819 99423819 1001 86380 86390 1
425316 99425316 1001 86380 86390 1
424401 99424401 1001 86380 86390 1
424285 99424285 1001 86380 86390 1
424334 99424334 1001 86380 86390 1
425796 99425796 1001 86380 86390 1
425536 99425536 1001 86380 86390 1
425752 99425752 1001 86380 86390 1
426974 99426974 1001 86380 86390 1
426907 99426907 1001 86380 86390 1
426593 99426593 1001 86380 86390 1
426278 99426278 1001 86380 86390 1
426490 99426490 1001 86380 86390 1
426568 99426568 1001 86380 86390 1
426093 99426093 1001 86380 86390 1
426050 99426050 1001 86380 86390 1
426029 99426029 1001 86380 86390 1
425858 99425858 1001 86380 86390 1
427294 99427294 1001 86380 86390 1
427309 99427309 1001 86380 86390 1
427475 99427475 1001 86380 86390 1
427408 99427408 1001 86380 86390 1
428318 99428318 1001 86380 86390 1
428065 99428065 1001 86380 86390 1
428049 99428049 1001 86380 86390 1
428072 99428072 1001 86380 86390 1
428145 99428145 1001 86380 86390 1
428180 99428180 1001 86380 86390 1
427664 99427664 1001 86380 86390 1
427919 99427919 1001 86380 86390 1
427574 99427574 1001 86380 86390 1
429158 99429158 1001 86380 86390 1
428832 99428832 1001 86380 86390 1
428810 99428810 1001 86380 86390 1
428905 99428905 1001 86380 86390 1
430118 99430118 1001 86380 86390 1
430196 99430196 1001 86380 86390 1
430142 99430142 1001 86380 86390 1
430190 99430190 1001 86380 86390 1
429602 99429602 1001 86380 86390 1
429253 99429253 1001 86380 86390 1
429283 99429283 1001 86380 86390 1
430387 99430387 1001 86380 86390 1
431751 99431751 1001 86380 86390 1
431723 99431723 1001 86380 86390 1
431961 99431961 1001 86380 86390 1
431610 99431610 1001 86380 86390 1
431300 99431300 1001 86380 86390 1
431620 99431620 1001 86380 86390 1
430956 99430956 1001 86380 86390 1
431097 99431097 1001 86380 86390 1
432202 99432202 1001 86380 86390 1
432206 99432206 1001 86380 86390 1
432163 99432163 1001 86380 86390 1
432373 99432373 1001 86380 86390 1
433586 99433586 1001 86380 86390 1
433416 99433416 1001 86380 86390 1
433386 99433386 1001 86380 86390 1
433017 99433017 1001 86380 86390 1
433318 99433318 1001 86380 86390 1
433002 99433002 1001 86380 86390 1
433003 99433003 1001 86380 86390 1
433007 99433007 1001 86380 86390 1
433046 99433046 1001 86380 86390 1
433069 99433069 1001 86380 86390 1
432876 99432876 1001 86380 86390 1
434115 99434115 1001 86380 86390 1
433757 99433757 1001 86380 86390 1
434105 99434105 1001 86380 86390 1
433872 99433872 1001 86380 86390 1
435056 99435056 1001 86380 86390 1
435321 99435321 1001 86380 86390 1
434895 99434895 1001 86380 86390 1
434787 99434787 1001 86380 86390 1
434750 99434750 1001 86380 86390 1
434470 99434470 1001 86380 86390 1
434415 99434415 1001 86380 86390 1
435757 99435757 1001 86380 86390 1
435741 99435741 1001 86380 86390 1
435723 99435723 1001 86380 86390 1
435755 99435755 1001 86380 86390 1
435478 99435478 1001 86380 86390 1
436967 99436967 1001 86380 86390 1
436563 99436563 1001 86380 86390 1
436464 99436464 1001 86380 86390 1
436378 99436378 1001 86380 86390 1
436559 99436559 1001 86380 86390 1
436292 99436292 1001 86380 86390 1
436107 99436107 1001 86380 86390 1
436226 99436226 1001 86380 86390 1
300692 99300692 1001 86380 86390 1
300697 99300697 1001 86380 86390 1
300582 99300582 1001 86380 86390 1
300384 99300384 1001 86380 86390 1
300438 99300438 1001 86380 86390 1
300516 99300516 1001 86380 86390 1
300403 99300403 1001 86380 86390 1
300161 99300161 1001 86380 86390 1
300230 99300230 1001 86380 86390 1
300153 99300153 1001 86380 86390 1
300297 99300297 1001 86380 86390 1
300208 99300208 1001 86380 86390 1
300830 99300830 1001 86380 86390 1
300847 99300847 1001 86380 86390 1
300801 99300801 1001 86380 86390 1
301383 99301383 1001 86380 86390 1
301336 99301336 1001 86380 86390 1
301264 99301264 1001 86380 86390 1
301174 99301174 1001 86380 86390 1
301343 99301343 1001 86380 86390 1
300951 99300951 1001 86380 86390 1
301068 99301068 1001 86380 86390 1
301133 99301133 1001 86380 86390 1
301676 99301676 1001 86380 86390 1
302280 99302280 1001 86380 86390 1
302312 99302312 1001 86380 86390 1
302101 99302101 1001 86380 86390 1
301819 99301819 1001 86380 86390 1
301847 99301847 1001 86380 86390 1
301770 99301770 1001 86380 86390 1
302548 99302548 1001 86380 86390 1
302177 99302177 1001 86380 86390 1
302529 99302529 1001 86380 86390 1
302414 99302414 1001 86380 86390 1
302479 99302479 1001 86380 86390 1
302584 99302584 1001 86380 86390 1
303105 99303105 1001 86380 86390 1
302898 99302898 1001 86380 86390 1
302866 99302866 1001 86380 86390 1
302590 99302590 1001 86380 86390 1
302759 99302759 1001 86380 86390 1
303360 99303360 1001 86380 86390 1
303399 99303399 1001 86380 86390 1
303329 99303329 1001 86380 86390 1
303278 99303278 1001 86380 86390 1
303330 99303330 1001 86380 86390 1
303893 99303893 1001 86380 86390 1
303956 99303956 1001 86380 86390 1
303727 99303727 1001 86380 86390 1
303694 99303694 1001 86380 86390 1
303826 99303826 1001 86380 86390 1
303610 99303610 1001 86380 86390 1
303507 99303507 1001 86380 86390 1
303520 99303520 1001 86380 86390 1
304161 99304161 1001 86380 86390 1
303413 99303413 1001 86380 86390 1
304063 99304063 1001 86380 86390 1
304694 99304694 1001 86380 86390 1
304766 99304766 1001 86380 86390 1
304666 99304666 1001 86380 86390 1
304472 99304472 1001 86380 86390 1
304525 99304525 1001 86380 86390 1
304487 99304487 1001 86380 86390 1
304633 99304633 1001 86380 86390 1
304465 99304465 1001 86380 86390 1
304623 99304623 1001 86380 86390 1
304638 99304638 1001 86380 86390 1
304420 99304420 1001 86380 86390 1
304312 99304312 1001 86380 86390 1
304275 99304275 1001 86380 86390 1
304262 99304262 1001 86380 86390 1
304328 99304328 1001 86380 86390 1
304393 99304393 1001 86380 86390 1
304951 99304951 1001 86380 86390 1
304913 99304913 1001 86380 86390 1
304876 99304876 1001 86380 86390 1
304971 99304971 1001 86380 86390 1
304997 99304997 1001 86380 86390 1
305551 99305551 1001 86380 86390 1
305430 99305430 1001 86380 86390 1
305457 99305457 1001 86380 86390 1
305317 99305317 1001 86380 86390 1
305241 99305241 1001 86380 86390 1
305101 99305101 1001 86380 86390 1
500122 99500122 1001 86380 86390 1
500097 99500097 1001 86380 86390 1
500712 99500712 1001 86380 86390 1
500701 99500701 1001 86380 86390 1
500727 99500727 1001 86380 86390 1
500756 99500756 1001 86380 86390 1
500655 99500655 1001 86380 86390 1
500695 99500695 1001 86380 86390 1
500430 99500430 1001 86380 86390 1
500525 99500525 1001 86380 86390 1
500258 99500258 1001 86380 86390 1
501007 99501007 1001 86380 86390 1
500861 99500861 1001 86380 86390 1
500939 99500939 1001 86380 86390 1
500991 99500991 1001 86380 86390 1
501466 99501466 1001 86380 86390 1
501495 99501495 1001 86380 86390 1
501522 99501522 1001 86380 86390 1
501376 99501376 1001 86380 86390 1
501248 99501248 1001 86380 86390 1
501290 99501290 1001 86380 86390 1
501201 99501201 1001 86380 86390 1
501075 99501075 1001 86380 86390 1
501158 99501158 1001 86380 86390 1
501029 99501029 1001 86380 86390 1
501680 99501680 1001 86380 86390 1
501824 99501824 1001 86380 86390 1
501655 99501655 1001 86380 86390 1
502466 99502466 1001 86380 86390 1
502304 99502304 1001 86380 86390 1
502332 99502332 1001 86380 86390 1
502148 99502148 1001 86380 86390 1
502244 99502244 1001 86380 86390 1
502193 99502193 1001 86380 86390 1
502004 99502004 1001 86380 86390 1
501880 99501880 1001 86380 86390 1
501921 99501921 1001 86380 86390 1
502584 99502584 1001 86380 86390 1
502597 99502597 1001 86380 86390 1
502550 99502550 1001 86380 86390 1
502616 99502616 1001 86380 86390 1
502669 99502669 1001 86380 86390 1
503263 99503263 1001 86380 86390 1
503253 99503253 1001 86380 86390 1
502944 99502944 1001 86380 86390 1
503064 99503064 1001 86380 86390 1
502867 99502867 1001 86380 86390 1
502767 99502767 1001 86380 86390 1
502743 99502743 1001 86380 86390 1
503446 99503446 1001 86380 86390 1
503369 99503369 1001 86380 86390 1
503423 99503423 1001 86380 86390 1
503359 99503359 1001 86380 86390 1
503399 99503399 1001 86380 86390 1
503361 99503361 1001 86380 86390 1
503453 99503453 1001 86380 86390 1
504117 99504117 1001 86380 86390 1
504084 99504084 1001 86380 86390 1
504089 99504089 1001 86380 86390 1
504095 99504095 1001 86380 86390 1
504096 99504096 1001 86380 86390 1
503868 99503868 1001 86380 86390 1
503715 99503715 1001 86380 86390 1
503705 99503705 1001 86380 86390 1
503529 99503529 1001 86380 86390 1
503649 99503649 1001 86380 86390 1
504128 99504128 1001 86380 86390 1
504313 99504313 1001 86380 86390 1
504288 99504288 1001 86380 86390 1
504289 99504289 1001 86380 86390 1
504121 99504121 1001 86380 86390 1
504277 99504277 1001 86380 86390 1
504254 99504254 1001 86380 86390 1
504868 99504868 1001 86380 86390 1
504898 99504898 1001 86380 86390 1
504769 99504769 1001 86380 86390 1
504727 99504727 1001 86380 86390 1
504652 99504652 1001 86380 86390 1
504678 99504678 1001 86380 86390 1
504694 99504694 1001 86380 86390 1
504486 99504486 1001 86380 86390 1
504499 99504499 1001 86380 86390 1
504333 99504333 1001 86380 86390 1
505014 99505014 1001 86380 86390 1
505146 99505146 1001 86380 86390 1
504965 99504965 1001 86380 86390 1
505724 99505724 1001 86380 86390 1
505585 99505585 1001 86380 86390 1
505719 99505719 1001 86380 86390 1
505491 99505491 1001 86380 86390 1
505179 99505179 1001 86380 86390 1
505277 99505277 1001 86380 86390 1
505855 99505855 1001 86380 86390 1
505804 99505804 1001 86380 86390 1
505908 99505908 1001 86380 86390 1
506596 99506596 1001 86380 86390 1
506484 99506484 1001 86380 86390 1
506570 99506570 1001 86380 86390 1
506588 99506588 1001 86380 86390 1
506276 99506276 1001 86380 86390 1
506204 99506204 1001 86380 86390 1
506123 99506123 1001 86380 86390 1
506789 99506789 1001 86380 86390 1
506635 99506635 1001 86380 86390 1
506712 99506712 1001 86380 86390 1
506642 99506642 1001 86380 86390 1
506695 99506695 1001 86380 86390 1
506747 99506747 1001 86380 86390 1
506773 99506773 1001 86380 86390 1
507230 99507230 1001 86380 86390 1
507269 99507269 1001 86380 86390 1
507133 99507133 1001 86380 86390 1
507085 99507085 1001 86380 86390 1
506831 99506831 1001 86380 86390 1
506921 99506921 1001 86380 86390 1
506963 99506963 1001 86380 86390 1
506977 99506977 1001 86380 86390 1
507550 99507550 1001 86380 86390 1
507527 99507527 1001 86380 86390 1
507597 99507597 1001 86380 86390 1
508071 99508071 1001 86380 86390 1
508046 99508046 1001 86380 86390 1
508184 99508184 1001 86380 86390 1
507940 99507940 1001 86380 86390 1
507930 99507930 1001 86380 86390 1
508008 99508008 1001 86380 86390 1
507870 99507870 1001 86380 86390 1
508014 99508014 1001 86380 86390 1
507796 99507796 1001 86380 86390 1
507733 99507733 1001 86380 86390 1
507657 99507657 1001 86380 86390 1
507671 99507671 1001 86380 86390 1
507817 99507817 1001 86380 86390 1
508298 99508298 1001 86380 86390 1
508258 99508258 1001 86380 86390 1
509000 99509000 1001 86380 86390 1
508901 99508901 1001 86380 86390 1
508994 99508994 1001 86380 86390 1
508688 99508688 1001 86380 86390 1
508716 99508716 1001 86380 86390 1
508813 99508813 1001 86380 86390 1
508803 99508803 1001 86380 86390 1
508561 99508561 1001 86380 86390 1
508627 99508627 1001 86380 86390 1
508660 99508660 1001 86380 86390 1
509098 99509098 1001 86380 86390 1
509254 99509254 1001 86380 86390 1
509193 99509193 1001 86380 86390 1
509232 99509232 1001 86380 86390 1
509168 99509168 1001 86380 86390 1
509090 99509090 1001 86380 86390 1
509084 99509084 1001 86380 86390 1
509858 99509858 1001 86380 86390 1
509515 99509515 1001 86380 86390 1
509320 99509320 1001 86380 86390 1
509479 99509479 1001 86380 86390 1
509989 99509989 1001 86380 86390 1
509927 99509927 1001 86380 86390 1
509966 99509966 1001 86380 86390 1
510083 99510083 1001 86380 86390 1
509980 99509980 1001 86380 86390 1
510007 99510007 1001 86380 86390 1
509917 99509917 1001 86380 86390 1
510022 99510022 1001 86380 86390 1
510103 99510103 1001 86380 86390 1
510626 99510626 1001 86380 86390 1
510591 99510591 1001 86380 86390 1
510405 99510405 1001 86380 86390 1
510483 99510483 1001 86380 86390 1
510334 99510334 1001 86380 86390 1
510349 99510349 1001 86380 86390 1
510453 99510453 1001 86380 86390 1
510276 99510276 1001 86380 86390 1
510310 99510310 1001 86380 86390 1
510905 99510905 1001 86380 86390 1
510523 99510523 1001 86380 86390 1
510832 99510832 1001 86380 86390 1
510823 99510823 1001 86380 86390 1
511491 99511491 1001 86380 86390 1
511505 99511505 1001 86380 86390 1
511390 99511390 1001 86380 86390 1
511480 99511480 1001 86380 86390 1
511493 99511493 1001 86380 86390 1
511528 99511528 1001 86380 86390 1
511444 99511444 1001 86380 86390 1
511471 99511471 1001 86380 86390 1
511535 99511535 1001 86380 86390 1
511213 99511213 1001 86380 86390 1
510958 99510958 1001 86380 86390 1
510997 99510997 1001 86380 86390 1
511127 99511127 1001 86380 86390 1
511737 99511737 1001 86380 86390 1
511702 99511702 1001 86380 86390 1
511575 99511575 1001 86380 86390 1
512200 99512200 1001 86380 86390 1
512227 99512227 1001 86380 86390 1
512359 99512359 1001 86380 86390 1
512367 99512367 1001 86380 86390 1
512031 99512031 1001 86380 86390 1
512109 99512109 1001 86380 86390 1
512045 99512045 1001 86380 86390 1
512021 99512021 1001 86380 86390 1
511988 99511988 1001 86380 86390 1
511784 99511784 1001 86380 86390 1
511939 99511939 1001 86380 86390 1
512545 99512545 1001 86380 86390 1
512548 99512548 1001 86380 86390 1
512528 99512528 1001 86380 86390 1
512490 99512490 1001 86380 86390 1
513079 99513079 1001 86380 86390 1
513043 99513043 1001 86380 86390 1
512936 99512936 1001 86380 86390 1
512976 99512976 1001 86380 86390 1
512989 99512989 1001 86380 86390 1
512992 99512992 1001 86380 86390 1
512702 99512702 1001 86380 86390 1
512603 99512603 1001 86380 86390 1
512591 99512591 1001 86380 86390 1
512618 99512618 1001 86380 86390 1
512710 99512710 1001 86380 86390 1
513346 99513346 1001 86380 86390 1
513245 99513245 1001 86380 86390 1
513238 99513238 1001 86380 86390 1
513856 99513856 1001 86380 86390 1
513954 99513954 1001 86380 86390 1
513624 99513624 1001 86380 86390 1
513807 99513807 1001 86380 86390 1
513824 99513824 1001 86380 86390 1
513450 99513450 1001 86380 86390 1
513528 99513528 1001 86380 86390 1
513428 99513428 1001 86380 86390 1
513521 99513521 1001 86380 86390 1
513445 99513445 1001 86380 86390 1
514185 99514185 1001 86380 86390 1
514178 99514178 1001 86380 86390 1
514153 99514153 1001 86380 86390 1
514143 99514143 1001 86380 86390 1
514195 99514195 1001 86380 86390 1
514757 99514757 1001 86380 86390 1
514835 99514835 1001 86380 86390 1
514722 99514722 1001 86380 86390 1
514738 99514738 1001 86380 86390 1
514819 99514819 1001 86380 86390 1
514488 99514488 1001 86380 86390 1
514555 99514555 1001 86380 86390 1
514244 99514244 1001 86380 86390 1
514322 99514322 1001 86380 86390 1
514324 99514324 1001 86380 86390 1
515039 99515039 1001 86380 86390 1
515017 99515017 1001 86380 86390 1
515034 99515034 1001 86380 86390 1
515627 99515627 1001 86380 86390 1
515668 99515668 1001 86380 86390 1
515577 99515577 1001 86380 86390 1
515515 99515515 1001 86380 86390 1
515254 99515254 1001 86380 86390 1
515784 99515784 1001 86380 86390 1
515823 99515823 1001 86380 86390 1
515751 99515751 1001 86380 86390 1
515856 99515856 1001 86380 86390 1
515690 99515690 1001 86380 86390 1
516369 99516369 1001 86380 86390 1
516473 99516473 1001 86380 86390 1
516461 99516461 1001 86380 86390 1
516377 99516377 1001 86380 86390 1
516141 99516141 1001 86380 86390 1
515989 99515989 1001 86380 86390 1
515912 99515912 1001 86380 86390 1
515952 99515952 1001 86380 86390 1
516017 99516017 1001 86380 86390 1
516520 99516520 1001 86380 86390 1
516676 99516676 1001 86380 86390 1
516562 99516562 1001 86380 86390 1
516531 99516531 1001 86380 86390 1
517158 99517158 1001 86380 86390 1
517309 99517309 1001 86380 86390 1
517168 99517168 1001 86380 86390 1
517027 99517027 1001 86380 86390 1
516963 99516963 1001 86380 86390 1
517067 99517067 1001 86380 86390 1
517039 99517039 1001 86380 86390 1
516870 99516870 1001 86380 86390 1
516884 99516884 1001 86380 86390 1
516757 99516757 1001 86380 86390 1
516751 99516751 1001 86380 86390 1
517425 99517425 1001 86380 86390 1
517426 99517426 1001 86380 86390 1
517429 99517429 1001 86380 86390 1
517520 99517520 1001 86380 86390 1
517353 99517353 1001 86380 86390 1
517458 99517458 1001 86380 86390 1
518085 99518085 1001 86380 86390 1
518066 99518066 1001 86380 86390 1
518097 99518097 1001 86380 86390 1
517843 99517843 1001 86380 86390 1
517909 99517909 1001 86380 86390 1
517864 99517864 1001 86380 86390 1
517929 99517929 1001 86380 86390 1
517904 99517904 1001 86380 86390 1
517663 99517663 1001 86380 86390 1
517627 99517627 1001 86380 86390 1
518255 99518255 1001 86380 86390 1
518307 99518307 1001 86380 86390 1
518243 99518243 1001 86380 86390 1
518178 99518178 1001 86380 86390 1
518275 99518275 1001 86380 86390 1
518898 99518898 1001 86380 86390 1
518952 99518952 1001 86380 86390 1
518853 99518853 1001 86380 86390 1
518867 99518867 1001 86380 86390 1
518921 99518921 1001 86380 86390 1
518589 99518589 1001 86380 86390 1
518419 99518419 1001 86380 86390 1
518381 99518381 1001 86380 86390 1
518498 99518498 1001 86380 86390 1
518511 99518511 1001 86380 86390 1
518404 99518404 1001 86380 86390 1
519119 99519119 1001 86380 86390 1
519044 99519044 1001 86380 86390 1
519085 99519085 1001 86380 86390 1
519036 99519036 1001 86380 86390 1
519739 99519739 1001 86380 86390 1
519535 99519535 1001 86380 86390 1
519548 99519548 1001 86380 86390 1
519460 99519460 1001 86380 86390 1
519569 99519569 1001 86380 86390 1
519246 99519246 1001 86380 86390 1
519195 99519195 1001 86380 86390 1
519315 99519315 1001 86380 86390 1
519256 99519256 1001 86380 86390 1
520007 99520007 1001 86380 86390 1
519854 99519854 1001 86380 86390 1
519966 99519966 1001 86380 86390 1
520581 99520581 1001 86380 86390 1
520466 99520466 1001 86380 86390 1
520357 99520357 1001 86380 86390 1
520267 99520267 1001 86380 86390 1
520365 99520365 1001 86380 86390 1
520419 99520419 1001 86380 86390 1
520251 99520251 1001 86380 86390 1
520218 99520218 1001 86380 86390 1
520103 99520103 1001 86380 86390 1
520797 99520797 1001 86380 86390 1
520659 99520659 1001 86380 86390 1
521288 99521288 1001 86380 86390 1
521279 99521279 1001 86380 86390 1
521458 99521458 1001 86380 86390 1
521245 99521245 1001 86380 86390 1
521104 99521104 1001 86380 86390 1
520885 99520885 1001 86380 86390 1
520900 99520900 1001 86380 86390 1
521029 99521029 1001 86380 86390 1
520995 99520995 1001 86380 86390 1
521012 99521012 1001 86380 86390 1
521505 99521505 1001 86380 86390 1
521576 99521576 1001 86380 86390 1
522264 99522264 1001 86380 86390 1
522171 99522171 1001 86380 86390 1
522198 99522198 1001 86380 86390 1
522212 99522212 1001 86380 86390 1
521906 99521906 1001 86380 86390 1
521936 99521936 1001 86380 86390 1
522017 99522017 1001 86380 86390 1
522020 99522020 1001 86380 86390 1
521748 99521748 1001 86380 86390 1
521696 99521696 1001 86380 86390 1
522370 99522370 1001 86380 86390 1
522451 99522451 1001 86380 86390 1
523118 99523118 1001 86380 86390 1
523099 99523099 1001 86380 86390 1
522989 99522989 1001 86380 86390 1
522875 99522875 1001 86380 86390 1
522867 99522867 1001 86380 86390 1
522766 99522766 1001 86380 86390 1
522680 99522680 1001 86380 86390 1
522649 99522649 1001 86380 86390 1
522547 99522547 1001 86380 86390 1
522612 99522612 1001 86380 86390 1
523288 99523288 1001 86380 86390 1
523124 99523124 1001 86380 86390 1
523871 99523871 1001 86380 86390 1
523885 99523885 1001 86380 86390 1
523747 99523747 1001 86380 86390 1
523890 99523890 1001 86380 86390 1
523728 99523728 1001 86380 86390 1
523589 99523589 1001 86380 86390 1
523654 99523654 1001 86380 86390 1
523706 99523706 1001 86380 86390 1
523395 99523395 1001 86380 86390 1
523359 99523359 1001 86380 86390 1
524114 99524114 1001 86380 86390 1
524037 99524037 1001 86380 86390 1
524077 99524077 1001 86380 86390 1
524129 99524129 1001 86380 86390 1
524044 99524044 1001 86380 86390 1
524686 99524686 1001 86380 86390 1
524625 99524625 1001 86380 86390 1
524272 99524272 1001 86380 86390 1
524325 99524325 1001 86380 86390 1
524276 99524276 1001 86380 86390 1
524859 99524859 1001 86380 86390 1
524802 99524802 1001 86380 86390 1
524816 99524816 1001 86380 86390 1
524804 99524804 1001 86380 86390 1
524857 99524857 1001 86380 86390 1
525436 99525436 1001 86380 86390 1
525366 99525366 1001 86380 86390 1
525238 99525238 1001 86380 86390 1
525303 99525303 1001 86380 86390 1
525342 99525342 1001 86380 86390 1
525228 99525228 1001 86380 86390 1
525307 99525307 1001 86380 86390 1
525322 99525322 1001 86380 86390 1
525021 99525021 1001 86380 86390 1
525128 99525128 1001 86380 86390 1
525674 99525674 1001 86380 86390 1
525742 99525742 1001 86380 86390 1
525615 99525615 1001 86380 86390 1
525772 99525772 1001 86380 86390 1
525787 99525787 1001 86380 86390 1
525762 99525762 1001 86380 86390 1
526362 99526362 1001 86380 86390 1
526285 99526285 1001 86380 86390 1
526327 99526327 1001 86380 86390 1
526366 99526366 1001 86380 86390 1
526114 99526114 1001 86380 86390 1
526169 99526169 1001 86380 86390 1
526146 99526146 1001 86380 86390 1
526160 99526160 1001 86380 86390 1
526148 99526148 1001 86380 86390 1
525867 99525867 1001 86380 86390 1
525921 99525921 1001 86380 86390 1
525989 99525989 1001 86380 86390 1
525848 99525848 1001 86380 86390 1
526551 99526551 1001 86380 86390 1
526603 99526603 1001 86380 86390 1
526606 99526606 1001 86380 86390 1
526442 99526442 1001 86380 86390 1
527072 99527072 1001 86380 86390 1
527125 99527125 1001 86380 86390 1
527221 99527221 1001 86380 86390 1
527063 99527063 1001 86380 86390 1
526948 99526948 1001 86380 86390 1
526887 99526887 1001 86380 86390 1
526747 99526747 1001 86380 86390 1
526751 99526751 1001 86380 86390 1
526702 99526702 1001 86380 86390 1
526637 99526637 1001 86380 86390 1
527353 99527353 1001 86380 86390 1
527424 99527424 1001 86380 86390 1
528029 99528029 1001 86380 86390 1
528061 99528061 1001 86380 86390 1
528021 99528021 1001 86380 86390 1
527771 99527771 1001 86380 86390 1
527573 99527573 1001 86380 86390 1
527574 99527574 1001 86380 86390 1
527607 99527607 1001 86380 86390 1
527491 99527491 1001 86380 86390 1
527517 99527517 1001 86380 86390 1
527622 99527622 1001 86380 86390 1
528098 99528098 1001 86380 86390 1
528111 99528111 1001 86380 86390 1
528081 99528081 1001 86380 86390 1
528199 99528199 1001 86380 86390 1
528082 99528082 1001 86380 86390 1
528123 99528123 1001 86380 86390 1
528732 99528732 1001 86380 86390 1
528746 99528746 1001 86380 86390 1
528544 99528544 1001 86380 86390 1
528637 99528637 1001 86380 86390 1
528654 99528654 1001 86380 86390 1
528681 99528681 1001 86380 86390 1
528417 99528417 1001 86380 86390 1
528421 99528421 1001 86380 86390 1
528968 99528968 1001 86380 86390 1
528903 99528903 1001 86380 86390 1
529075 99529075 1001 86380 86390 1
528961 99528961 1001 86380 86390 1
529574 99529574 1001 86380 86390 1
529557 99529557 1001 86380 86390 1
529570 99529570 1001 86380 86390 1
529329 99529329 1001 86380 86390 1
529434 99529434 1001 86380 86390 1
529336 99529336 1001 86380 86390 1
529481 99529481 1001 86380 86390 1
529378 99529378 1001 86380 86390 1
529303 99529303 1001 86380 86390 1
529125 99529125 1001 86380 86390 1
529295 99529295 1001 86380 86390 1
529297 99529297 1001 86380 86390 1
529809 99529809 1001 86380 86390 1
529822 99529822 1001 86380 86390 1
530478 99530478 1001 86380 86390 1
530483 99530483 1001 86380 86390 1
530435 99530435 1001 86380 86390 1
530449 99530449 1001 86380 86390 1
530398 99530398 1001 86380 86390 1
530327 99530327 1001 86380 86390 1
529935 99529935 1001 86380 86390 1
530029 99530029 1001 86380 86390 1
530645 99530645 1001 86380 86390 1
530581 99530581 1001 86380 86390 1
530620 99530620 1001 86380 86390 1
530646 99530646 1001 86380 86390 1
530703 99530703 1001 86380 86390 1
531324 99531324 1001 86380 86390 1
531325 99531325 1001 86380 86390 1
531300 99531300 1001 86380 86390 1
530994 99530994 1001 86380 86390 1
531136 99531136 1001 86380 86390 1
531049 99531049 1001 86380 86390 1
531024 99531024 1001 86380 86390 1
531156 99531156 1001 86380 86390 1
531093 99531093 1001 86380 86390 1
531159 99531159 1001 86380 86390 1
530876 99530876 1001 86380 86390 1
530807 99530807 1001 86380 86390 1
530769 99530769 1001 86380 86390 1
531522 99531522 1001 86380 86390 1
531399 99531399 1001 86380 86390 1
532028 99532028 1001 86380 86390 1
532018 99532018 1001 86380 86390 1
532141 99532141 1001 86380 86390 1
531995 99531995 1001 86380 86390 1
531944 99531944 1001 86380 86390 1
531996 99531996 1001 86380 86390 1
531780 99531780 1001 86380 86390 1
531614 99531614 1001 86380 86390 1
531628 99531628 1001 86380 86390 1
531707 99531707 1001 86380 86390 1
531762 99531762 1001 86380 86390 1
531595 99531595 1001 86380 86390 1
532334 99532334 1001 86380 86390 1
532337 99532337 1001 86380 86390 1
532364 99532364 1001 86380 86390 1
532237 99532237 1001 86380 86390 1
532239 99532239 1001 86380 86390 1
532330 99532330 1001 86380 86390 1
532306 99532306 1001 86380 86390 1
532943 99532943 1001 86380 86390 1
532843 99532843 1001 86380 86390 1
532856 99532856 1001 86380 86390 1
532950 99532950 1001 86380 86390 1
532720 99532720 1001 86380 86390 1
532629 99532629 1001 86380 86390 1
532515 99532515 1001 86380 86390 1
532517 99532517 1001 86380 86390 1
532559 99532559 1001 86380 86390 1
533133 99533133 1001 86380 86390 1
533135 99533135 1001 86380 86390 1
533050 99533050 1001 86380 86390 1
533489 99533489 1001 86380 86390 1
533515 99533515 1001 86380 86390 1
533479 99533479 1001 86380 86390 1
533433 99533433 1001 86380 86390 1
533308 99533308 1001 86380 86390 1
533248 99533248 1001 86380 86390 1
533959 99533959 1001 86380 86390 1
534024 99534024 1001 86380 86390 1
533895 99533895 1001 86380 86390 1
533864 99533864 1001 86380 86390 1
533892 99533892 1001 86380 86390 1
534504 99534504 1001 86380 86390 1
534496 99534496 1001 86380 86390 1
534580 99534580 1001 86380 86390 1
534299 99534299 1001 86380 86390 1
534315 99534315 1001 86380 86390 1
534369 99534369 1001 86380 86390 1
534283 99534283 1001 86380 86390 1
534105 99534105 1001 86380 86390 1
534222 99534222 1001 86380 86390 1
534119 99534119 1001 86380 86390 1
534708 99534708 1001 86380 86390 1
534852 99534852 1001 86380 86390 1
534272 99534272 1001 86380 86390 1
534692 99534692 1001 86380 86390 1
535463 99535463 1001 86380 86390 1
535407 99535407 1001 86380 86390 1
535190 99535190 1001 86380 86390 1
535112 99535112 1001 86380 86390 1
535230 99535230 1001 86380 86390 1
535275 99535275 1001 86380 86390 1
534902 99534902 1001 86380 86390 1
535020 99535020 1001 86380 86390 1
534907 99534907 1001 86380 86390 1
535064 99535064 1001 86380 86390 1
535552 99535552 1001 86380 86390 1
535660 99535660 1001 86380 86390 1
535583 99535583 1001 86380 86390 1
536131 99536131 1001 86380 86390 1
535813 99535813 1001 86380 86390 1
535840 99535840 1001 86380 86390 1
536407 99536407 1001 86380 86390 1
536498 99536498 1001 86380 86390 1
537049 99537049 1001 86380 86390 1
536989 99536989 1001 86380 86390 1
537110 99537110 1001 86380 86390 1
536944 99536944 1001 86380 86390 1
536912 99536912 1001 86380 86390 1
536925 99536925 1001 86380 86390 1
536900 99536900 1001 86380 86390 1
536954 99536954 1001 86380 86390 1
536632 99536632 1001 86380 86390 1
536686 99536686 1001 86380 86390 1
536729 99536729 1001 86380 86390 1
536587 99536587 1001 86380 86390 1
537344 99537344 1001 86380 86390 1
537244 99537244 1001 86380 86390 1
537171 99537171 1001 86380 86390 1
537314 99537314 1001 86380 86390 1
537172 99537172 1001 86380 86390 1
537903 99537903 1001 86380 86390 1
537905 99537905 1001 86380 86390 1
537969 99537969 1001 86380 86390 1
537841 99537841 1001 86380 86390 1
537919 99537919 1001 86380 86390 1
537894 99537894 1001 86380 86390 1
537896 99537896 1001 86380 86390 1
537656 99537656 1001 86380 86390 1
537709 99537709 1001 86380 86390 1
537632 99537632 1001 86380 86390 1
537607 99537607 1001 86380 86390 1
537750 99537750 1001 86380 86390 1
537779 99537779 1001 86380 86390 1
537676 99537676 1001 86380 86390 1
537769 99537769 1001 86380 86390 1
537460 99537460 1001 86380 86390 1
537551 99537551 1001 86380 86390 1
537494 99537494 1001 86380 86390 1
538074 99538074 1001 86380 86390 1
538001 99538001 1001 86380 86390 1
538756 99538756 1001 86380 86390 1
538733 99538733 1001 86380 86390 1
538631 99538631 1001 86380 86390 1
538480 99538480 1001 86380 86390 1
538405 99538405 1001 86380 86390 1
538523 99538523 1001 86380 86390 1
538463 99538463 1001 86380 86390 1
538557 99538557 1001 86380 86390 1
538401 99538401 1001 86380 86390 1
538350 99538350 1001 86380 86390 1
538234 99538234 1001 86380 86390 1
538383 99538383 1001 86380 86390 1
538231 99538231 1001 86380 86390 1
538851 99538851 1001 86380 86390 1
538921 99538921 1001 86380 86390 1
538845 99538845 1001 86380 86390 1
538926 99538926 1001 86380 86390 1
538901 99538901 1001 86380 86390 1
539445 99539445 1001 86380 86390 1
539535 99539535 1001 86380 86390 1
539498 99539498 1001 86380 86390 1
539270 99539270 1001 86380 86390 1
539248 99539248 1001 86380 86390 1
539354 99539354 1001 86380 86390 1
539033 99539033 1001 86380 86390 1
539177 99539177 1001 86380 86390 1
539101 99539101 1001 86380 86390 1
539026 99539026 1001 86380 86390 1
539078 99539078 1001 86380 86390 1
539132 99539132 1001 86380 86390 1
539808 99539808 1001 86380 86390 1
539713 99539713 1001 86380 86390 1
539843 99539843 1001 86380 86390 1
540355 99540355 1001 86380 86390 1
540298 99540298 1001 86380 86390 1
540081 99540081 1001 86380 86390 1
540122 99540122 1001 86380 86390 1
540256 99540256 1001 86380 86390 1
540141 99540141 1001 86380 86390 1
540029 99540029 1001 86380 86390 1
539956 99539956 1001 86380 86390 1
540023 99540023 1001 86380 86390 1
540477 99540477 1001 86380 86390 1
540570 99540570 1001 86380 86390 1
540662 99540662 1001 86380 86390 1
540481 99540481 1001 86380 86390 1
540521 99540521 1001 86380 86390 1
540603 99540603 1001 86380 86390 1
540606 99540606 1001 86380 86390 1
541102 99541102 1001 86380 86390 1
541171 99541171 1001 86380 86390 1
541174 99541174 1001 86380 86390 1
541188 99541188 1001 86380 86390 1
541037 99541037 1001 86380 86390 1
541001 99541001 1001 86380 86390 1
541080 99541080 1001 86380 86390 1
541057 99541057 1001 86380 86390 1
540941 99540941 1001 86380 86390 1
540745 99540745 1001 86380 86390 1
541301 99541301 1001 86380 86390 1
541432 99541432 1001 86380 86390 1
541965 99541965 1001 86380 86390 1
542070 99542070 1001 86380 86390 1
541917 99541917 1001 86380 86390 1
541943 99541943 1001 86380 86390 1
542105 99542105 1001 86380 86390 1
542014 99542014 1001 86380 86390 1
541732 99541732 1001 86380 86390 1
541902 99541902 1001 86380 86390 1
541844 99541844 1001 86380 86390 1
541717 99541717 1001 86380 86390 1
541504 99541504 1001 86380 86390 1
541572 99541572 1001 86380 86390 1
542208 99542208 1001 86380 86390 1
542132 99542132 1001 86380 86390 1
542913 99542913 1001 86380 86390 1
542797 99542797 1001 86380 86390 1
542824 99542824 1001 86380 86390 1
542865 99542865 1001 86380 86390 1
542866 99542866 1001 86380 86390 1
542604 99542604 1001 86380 86390 1
542421 99542421 1001 86380 86390 1
542374 99542374 1001 86380 86390 1
542348 99542348 1001 86380 86390 1
542504 99542504 1001 86380 86390 1
543087 99543087 1001 86380 86390 1
543133 99543133 1001 86380 86390 1
543005 99543005 1001 86380 86390 1
543580 99543580 1001 86380 86390 1
543737 99543737 1001 86380 86390 1
543761 99543761 1001 86380 86390 1
543375 99543375 1001 86380 86390 1
543559 99543559 1001 86380 86390 1
543443 99543443 1001 86380 86390 1
543255 99543255 1001 86380 86390 1
543326 99543326 1001 86380 86390 1
543262 99543262 1001 86380 86390 1
543265 99543265 1001 86380 86390 1
543795 99543795 1001 86380 86390 1
543889 99543889 1001 86380 86390 1
543854 99543854 1001 86380 86390 1
543896 99543896 1001 86380 86390 1
544443 99544443 1001 86380 86390 1
544470 99544470 1001 86380 86390 1
544597 99544597 1001 86380 86390 1
544574 99544574 1001 86380 86390 1
544454 99544454 1001 86380 86390 1
544546 99544546 1001 86380 86390 1
544238 99544238 1001 86380 86390 1
544319 99544319 1001 86380 86390 1
544282 99544282 1001 86380 86390 1
544337 99544337 1001 86380 86390 1
544185 99544185 1001 86380 86390 1
544010 99544010 1001 86380 86390 1
544103 99544103 1001 86380 86390 1
544039 99544039 1001 86380 86390 1
544015 99544015 1001 86380 86390 1
544718 99544718 1001 86380 86390 1
544694 99544694 1001 86380 86390 1
544645 99544645 1001 86380 86390 1
514737 697 1002 49628 54159 1
514741 1053 1001 33871 34171 1
525740 522 1002 47532 47826 1
537316 745 1002 33680 40635 1
400112 99400112 1001 86380 86390 1
400039 99400039 1001 86380 86390 1
400036 99400036 1001 86380 86390 1
400200 99400200 1001 86380 86390 1
400157 99400157 1001 86380 86390 1
400381 99400381 1001 86380 86390 1
400365 99400365 1001 86380 86390 1
400613 99400613 1001 86380 86390 1
400863 99400863 1001 86380 86390 1
401044 99401044 1001 86380 86390 1
401146 99401146 1001 86380 86390 1
401072 99401072 1001 86380 86390 1
401175 99401175 1001 86380 86390 1
401599 99401599 1001 86380 86390 1
401807 99401807 1001 86380 86390 1
401997 99401997 1001 86380 86390 1
402248 99402248 1001 86380 86390 1
402566 99402566 1001 86380 86390 1
402640 99402640 1001 86380 86390 1
402679 99402679 1001 86380 86390 1
402777 99402777 1001 86380 86390 1
402809 99402809 1001 86380 86390 1
402953 99402953 1001 86380 86390 1
402940 99402940 1001 86380 86390 1
403095 99403095 1001 86380 86390 1
403583 99403583 1001 86380 86390 1
403708 99403708 1001 86380 86390 1
403793 99403793 1001 86380 86390 1
403784 99403784 1001 86380 86390 1
404009 99404009 1001 86380 86390 1
404254 99404254 1001 86380 86390 1
404411 99404411 1001 86380 86390 1
404907 99404907 1001 86380 86390 1
404858 99404858 1001 86380 86390 1
404797 99404797 1001 86380 86390 1
405133 99405133 1001 86380 86390 1
405175 99405175 1001 86380 86390 1
405242 99405242 1001 86380 86390 1
405320 99405320 1001 86380 86390 1
405546 99405546 1001 86380 86390 1
405617 99405617 1001 86380 86390 1
405592 99405592 1001 86380 86390 1
405651 99405651 1001 86380 86390 1
405858 99405858 1001 86380 86390 1
406272 99406272 1001 86380 86390 1
407384 99407384 1001 86380 86390 1
407391 99407391 1001 86380 86390 1
407528 99407528 1001 86380 86390 1
407558 99407558 1001 86380 86390 1
407513 99407513 1001 86380 86390 1
407670 99407670 1001 86380 86390 1
407756 99407756 1001 86380 86390 1
407848 99407848 1001 86380 86390 1
407913 99407913 1001 86380 86390 1
408040 99408040 1001 86380 86390 1
408353 99408353 1001 86380 86390 1
408357 99408357 1001 86380 86390 1
408477 99408477 1001 86380 86390 1
408461 99408461 1001 86380 86390 1
408429 99408429 1001 86380 86390 1
408905 99408905 1001 86380 86390 1
408995 99408995 1001 86380 86390 1
409009 99409009 1001 86380 86390 1
409180 99409180 1001 86380 86390 1
409330 99409330 1001 86380 86390 1
409704 99409704 1001 86380 86390 1
409955 99409955 1001 86380 86390 1
409927 99409927 1001 86380 86390 1
410008 99410008 1001 86380 86390 1
410290 99410290 1001 86380 86390 1
410323 99410323 1001 86380 86390 1
410557 99410557 1001 86380 86390 1
410702 99410702 1001 86380 86390 1
410799 99410799 1001 86380 86390 1
410869 99410869 1001 86380 86390 1
411116 99411116 1001 86380 86390 1
411407 99411407 1001 86380 86390 1
411771 99411771 1001 86380 86390 1
412133 99412133 1001 86380 86390 1
412340 99412340 1001 86380 86390 1
413401 99413401 1001 86380 86390 1
413495 99413495 1001 86380 86390 1
413610 99413610 1001 86380 86390 1
413309 99413309 1001 86380 86390 1
413366 99413366 1001 86380 86390 1
413515 99413515 1001 86380 86390 1
412997 99412997 1001 86380 86390 1
412886 99412886 1001 86380 86390 1
412588 99412588 1001 86380 86390 1
412521 99412521 1001 86380 86390 1
412543 99412543 1001 86380 86390 1
415272 99415272 1001 86380 86390 1
414955 99414955 1001 86380 86390 1
415089 99415089 1001 86380 86390 1
415303 99415303 1001 86380 86390 1
415187 99415187 1001 86380 86390 1
414143 99414143 1001 86380 86390 1
414287 99414287 1001 86380 86390 1
415453 99415453 1001 86380 86390 1
415660 99415660 1001 86380 86390 1
416885 99416885 1001 86380 86390 1
416948 99416948 1001 86380 86390 1
416592 99416592 1001 86380 86390 1
416686 99416686 1001 86380 86390 1
416805 99416805 1001 86380 86390 1
416980 99416980 1001 86380 86390 1
416437 99416437 1001 86380 86390 1
416517 99416517 1001 86380 86390 1
416471 99416471 1001 86380 86390 1
416527 99416527 1001 86380 86390 1
416306 99416306 1001 86380 86390 1
416564 99416564 1001 86380 86390 1
416206 99416206 1001 86380 86390 1
415767 99415767 1001 86380 86390 1
417073 99417073 1001 86380 86390 1
417233 99417233 1001 86380 86390 1
417319 99417319 1001 86380 86390 1
417185 99417185 1001 86380 86390 1
417542 99417542 1001 86380 86390 1
418677 99418677 1001 86380 86390 1
418493 99418493 1001 86380 86390 1
418520 99418520 1001 86380 86390 1
418774 99418774 1001 86380 86390 1
418686 99418686 1001 86380 86390 1
418522 99418522 1001 86380 86390 1
418177 99418177 1001 86380 86390 1
418345 99418345 1001 86380 86390 1
418189 99418189 1001 86380 86390 1
418429 99418429 1001 86380 86390 1
417733 99417733 1001 86380 86390 1
417868 99417868 1001 86380 86390 1
419092 99419092 1001 86380 86390 1
420215 99420215 1001 86380 86390 1
420077 99420077 1001 86380 86390 1
420251 99420251 1001 86380 86390 1
419725 99419725 1001 86380 86390 1
419751 99419751 1001 86380 86390 1
419930 99419930 1001 86380 86390 1
419362 99419362 1001 86380 86390 1
419411 99419411 1001 86380 86390 1
419431 99419431 1001 86380 86390 1
419554 99419554 1001 86380 86390 1
420615 99420615 1001 86380 86390 1
420781 99420781 1001 86380 86390 1
420577 99420577 1001 86380 86390 1
420532 99420532 1001 86380 86390 1
421613 99421613 1001 86380 86390 1
421433 99421433 1001 86380 86390 1
421440 99421440 1001 86380 86390 1
421558 99421558 1001 86380 86390 1
421304 99421304 1001 86380 86390 1
420901 99420901 1001 86380 86390 1
420846 99420846 1001 86380 86390 1
422462 99422462 1001 86380 86390 1
422413 99422413 1001 86380 86390 1
422473 99422473 1001 86380 86390 1
422212 99422212 1001 86380 86390 1
423344 99423344 1001 86380 86390 1
423635 99423635 1001 86380 86390 1
422778 99422778 1001 86380 86390 1
422732 99422732 1001 86380 86390 1
422638 99422638 1001 86380 86390 1
422663 99422663 1001 86380 86390 1
422567 99422567 1001 86380 86390 1
424020 99424020 1001 86380 86390 1
423876 99423876 1001 86380 86390 1
425047 99425047 1001 86380 86390 1
425226 99425226 1001 86380 86390 1
425212 99425212 1001 86380 86390 1
424627 99424627 1001 86380 86390 1
424652 99424652 1001 86380 86390 1
424561 99424561 1001 86380 86390 1
424460 99424460 1001 86380 86390 1
424189 99424189 1001 86380 86390 1
424157 99424157 1001 86380 86390 1
425709 99425709 1001 86380 86390 1
425473 99425473 1001 86380 86390 1
425750 99425750 1001 86380 86390 1
425591 99425591 1001 86380 86390 1
425708 99425708 1001 86380 86390 1
426896 99426896 1001 86380 86390 1
426719 99426719 1001 86380 86390 1
426776 99426776 1001 86380 86390 1
426904 99426904 1001 86380 86390 1
426972 99426972 1001 86380 86390 1
426498 99426498 1001 86380 86390 1
426414 99426414 1001 86380 86390 1
426536 99426536 1001 86380 86390 1
427519 99427519 1001 86380 86390 1
427401 99427401 1001 86380 86390 1
428591 99428591 1001 86380 86390 1
428575 99428575 1001 86380 86390 1
428457 99428457 1001 86380 86390 1
428211 99428211 1001 86380 86390 1
428143 99428143 1001 86380 86390 1
427975 99427975 1001 86380 86390 1
428219 99428219 1001 86380 86390 1
427941 99427941 1001 86380 86390 1
428209 99428209 1001 86380 86390 1
427538 99427538 1001 86380 86390 1
427570 99427570 1001 86380 86390 1
427701 99427701 1001 86380 86390 1
427673 99427673 1001 86380 86390 1
428941 99428941 1001 86380 86390 1
429154 99429154 1001 86380 86390 1
428769 99428769 1001 86380 86390 1
428772 99428772 1001 86380 86390 1
429030 99429030 1001 86380 86390 1
429036 99429036 1001 86380 86390 1
430284 99430284 1001 86380 86390 1
430061 99430061 1001 86380 86390 1
429903 99429903 1001 86380 86390 1
429601 99429601 1001 86380 86390 1
429440 99429440 1001 86380 86390 1
429334 99429334 1001 86380 86390 1
430526 99430526 1001 86380 86390 1
430529 99430529 1001 86380 86390 1
430746 99430746 1001 86380 86390 1
430810 99430810 1001 86380 86390 1
431693 99431693 1001 86380 86390 1
432021 99432021 1001 86380 86390 1
431736 99431736 1001 86380 86390 1
431464 99431464 1001 86380 86390 1
430922 99430922 1001 86380 86390 1
430875 99430875 1001 86380 86390 1
430859 99430859 1001 86380 86390 1
430970 99430970 1001 86380 86390 1
432227 99432227 1001 86380 86390 1
432474 99432474 1001 86380 86390 1
432234 99432234 1001 86380 86390 1
433620 99433620 1001 86380 86390 1
433500 99433500 1001 86380 86390 1
433708 99433708 1001 86380 86390 1
433408 99433408 1001 86380 86390 1
433163 99433163 1001 86380 86390 1
433247 99433247 1001 86380 86390 1
432951 99432951 1001 86380 86390 1
433060 99433060 1001 86380 86390 1
432665 99432665 1001 86380 86390 1
432854 99432854 1001 86380 86390 1
432778 99432778 1001 86380 86390 1
432518 99432518 1001 86380 86390 1
432789 99432789 1001 86380 86390 1
433892 99433892 1001 86380 86390 1
433949 99433949 1001 86380 86390 1
434074 99434074 1001 86380 86390 1
435154 99435154 1001 86380 86390 1
435081 99435081 1001 86380 86390 1
435350 99435350 1001 86380 86390 1
435071 99435071 1001 86380 86390 1
435214 99435214 1001 86380 86390 1
435000 99435000 1001 86380 86390 1
434842 99434842 1001 86380 86390 1
434826 99434826 1001 86380 86390 1
434679 99434679 1001 86380 86390 1
434261 99434261 1001 86380 86390 1
434564 99434564 1001 86380 86390 1
435730 99435730 1001 86380 86390 1
435577 99435577 1001 86380 86390 1
435585 99435585 1001 86380 86390 1
435779 99435779 1001 86380 86390 1
435699 99435699 1001 86380 86390 1
436832 99436832 1001 86380 86390 1
436960 99436960 1001 86380 86390 1
436771 99436771 1001 86380 86390 1
437015 99437015 1001 86380 86390 1
437046 99437046 1001 86380 86390 1
436591 99436591 1001 86380 86390 1
436016 99436016 1001 86380 86390 1
435992 99435992 1001 86380 86390 1
436024 99436024 1001 86380 86390 1
437274 99437274 1001 86380 86390 1
300009 99300009 1001 86380 86390 1
300080 99300080 1001 86380 86390 1
300726 99300726 1001 86380 86390 1
300686 99300686 1001 86380 86390 1
300342 99300342 1001 86380 86390 1
300398 99300398 1001 86380 86390 1
300502 99300502 1001 86380 86390 1
300316 99300316 1001 86380 86390 1
300150 99300150 1001 86380 86390 1
300152 99300152 1001 86380 86390 1
300210 99300210 1001 86380 86390 1
300275 99300275 1001 86380 86390 1
300920 99300920 1001 86380 86390 1
300743 99300743 1001 86380 86390 1
301362 99301362 1001 86380 86390 1
301369 99301369 1001 86380 86390 1
301235 99301235 1001 86380 86390 1
301265 99301265 1001 86380 86390 1
301304 99301304 1001 86380 86390 1
301306 99301306 1001 86380 86390 1
301255 99301255 1001 86380 86390 1
301219 99301219 1001 86380 86390 1
300974 99300974 1001 86380 86390 1
300979 99300979 1001 86380 86390 1
301034 99301034 1001 86380 86390 1
301670 99301670 1001 86380 86390 1
301722 99301722 1001 86380 86390 1
301736 99301736 1001 86380 86390 1
302127 99302127 1001 86380 86390 1
302065 99302065 1001 86380 86390 1
301943 99301943 1001 86380 86390 1
301768 99301768 1001 86380 86390 1
302396 99302396 1001 86380 86390 1
302517 99302517 1001 86380 86390 1
302533 99302533 1001 86380 86390 1
303158 99303158 1001 86380 86390 1
303031 99303031 1001 86380 86390 1
303135 99303135 1001 86380 86390 1
303046 99303046 1001 86380 86390 1
303151 99303151 1001 86380 86390 1
303100 99303100 1001 86380 86390 1
303152 99303152 1001 86380 86390 1
303197 99303197 1001 86380 86390 1
303154 99303154 1001 86380 86390 1
302805 99302805 1001 86380 86390 1
302883 99302883 1001 86380 86390 1
302630 99302630 1001 86380 86390 1
302670 99302670 1001 86380 86390 1
303323 99303323 1001 86380 86390 1
303312 99303312 1001 86380 86390 1
303304 99303304 1001 86380 86390 1
303831 99303831 1001 86380 86390 1
303939 99303939 1001 86380 86390 1
303875 99303875 1001 86380 86390 1
303646 99303646 1001 86380 86390 1
303805 99303805 1001 86380 86390 1
303501 99303501 1001 86380 86390 1
303528 99303528 1001 86380 86390 1
304114 99304114 1001 86380 86390 1
304718 99304718 1001 86380 86390 1
304858 99304858 1001 86380 86390 1
304540 99304540 1001 86380 86390 1
304582 99304582 1001 86380 86390 1
304609 99304609 1001 86380 86390 1
304546 99304546 1001 86380 86390 1
304611 99304611 1001 86380 86390 1
304639 99304639 1001 86380 86390 1
304575 99304575 1001 86380 86390 1
304407 99304407 1001 86380 86390 1
304389 99304389 1001 86380 86390 1
304287 99304287 1001 86380 86390 1
305036 99305036 1001 86380 86390 1
304894 99304894 1001 86380 86390 1
305037 99305037 1001 86380 86390 1
305573 99305573 1001 86380 86390 1
305527 99305527 1001 86380 86390 1
305592 99305592 1001 86380 86390 1
305621 99305621 1001 86380 86390 1
305351 99305351 1001 86380 86390 1
305472 99305472 1001 86380 86390 1
305463 99305463 1001 86380 86390 1
305374 99305374 1001 86380 86390 1
305210 99305210 1001 86380 86390 1
305114 99305114 1001 86380 86390 1
500101 99500101 1001 86380 86390 1
500051 99500051 1001 86380 86390 1
500711 99500711 1001 86380 86390 1
500705 99500705 1001 86380 86390 1
500706 99500706 1001 86380 86390 1
500335 99500335 1001 86380 86390 1
500400 99500400 1001 86380 86390 1
500312 99500312 1001 86380 86390 1
500316 99500316 1001 86380 86390 1
500383 99500383 1001 86380 86390 1
500359 99500359 1001 86380 86390 1
500966 99500966 1001 86380 86390 1
500870 99500870 1001 86380 86390 1
500960 99500960 1001 86380 86390 1
501580 99501580 1001 86380 86390 1
501582 99501582 1001 86380 86390 1
501622 99501622 1001 86380 86390 1
501305 99501305 1001 86380 86390 1
501152 99501152 1001 86380 86390 1
501038 99501038 1001 86380 86390 1
501070 99501070 1001 86380 86390 1
501703 99501703 1001 86380 86390 1
501665 99501665 1001 86380 86390 1
501717 99501717 1001 86380 86390 1
501730 99501730 1001 86380 86390 1
501682 99501682 1001 86380 86390 1
501800 99501800 1001 86380 86390 1
501749 99501749 1001 86380 86390 1
501701 99501701 1001 86380 86390 1
502454 99502454 1001 86380 86390 1
502174 99502174 1001 86380 86390 1
502243 99502243 1001 86380 86390 1
502257 99502257 1001 86380 86390 1
502245 99502245 1001 86380 86390 1
502103 99502103 1001 86380 86390 1
502003 99502003 1001 86380 86390 1
502635 99502635 1001 86380 86390 1
502558 99502558 1001 86380 86390 1
503163 99503163 1001 86380 86390 1
503113 99503113 1001 86380 86390 1
503156 99503156 1001 86380 86390 1
503197 99503197 1001 86380 86390 1
503096 99503096 1001 86380 86390 1
503033 99503033 1001 86380 86390 1
502982 99502982 1001 86380 86390 1
502700 99502700 1001 86380 86390 1
502756 99502756 1001 86380 86390 1
502759 99502759 1001 86380 86390 1
502863 99502863 1001 86380 86390 1
503470 99503470 1001 86380 86390 1
503460 99503460 1001 86380 86390 1
503990 99503990 1001 86380 86390 1
503960 99503960 1001 86380 86390 1
504077 99504077 1001 86380 86390 1
503924 99503924 1001 86380 86390 1
503976 99503976 1001 86380 86390 1
503740 99503740 1001 86380 86390 1
503780 99503780 1001 86380 86390 1
503575 99503575 1001 86380 86390 1
503642 99503642 1001 86380 86390 1
503652 99503652 1001 86380 86390 1
504199 99504199 1001 86380 86390 1
504807 99504807 1001 86380 86390 1
504629 99504629 1001 86380 86390 1
504565 99504565 1001 86380 86390 1
504656 99504656 1001 86380 86390 1
504734 99504734 1001 86380 86390 1
504632 99504632 1001 86380 86390 1
504389 99504389 1001 86380 86390 1
504506 99504506 1001 86380 86390 1
504532 99504532 1001 86380 86390 1
505061 99505061 1001 86380 86390 1
504984 99504984 1001 86380 86390 1
504988 99504988 1001 86380 86390 1
504962 99504962 1001 86380 86390 1
505600 99505600 1001 86380 86390 1
505363 99505363 1001 86380 86390 1
505525 99505525 1001 86380 86390 1
505284 99505284 1001 86380 86390 1
505566 99505566 1001 86380 86390 1
505941 99505941 1001 86380 86390 1
505917 99505917 1001 86380 86390 1
506445 99506445 1001 86380 86390 1
506472 99506472 1001 86380 86390 1
506512 99506512 1001 86380 86390 1
506449 99506449 1001 86380 86390 1
506198 99506198 1001 86380 86390 1
506218 99506218 1001 86380 86390 1
506350 99506350 1001 86380 86390 1
506174 99506174 1001 86380 86390 1
506180 99506180 1001 86380 86390 1
506729 99506729 1001 86380 86390 1
506755 99506755 1001 86380 86390 1
506768 99506768 1001 86380 86390 1
506706 99506706 1001 86380 86390 1
507348 99507348 1001 86380 86390 1
507355 99507355 1001 86380 86390 1
507158 99507158 1001 86380 86390 1
507186 99507186 1001 86380 86390 1
506883 99506883 1001 86380 86390 1
506922 99506922 1001 86380 86390 1
506938 99506938 1001 86380 86390 1
506980 99506980 1001 86380 86390 1
507580 99507580 1001 86380 86390 1
507454 99507454 1001 86380 86390 1
507506 99507506 1001 86380 86390 1
507532 99507532 1001 86380 86390 1
507559 99507559 1001 86380 86390 1
508247 99508247 1001 86380 86390 1
508215 99508215 1001 86380 86390 1
508089 99508089 1001 86380 86390 1
508154 99508154 1001 86380 86390 1
508052 99508052 1001 86380 86390 1
508032 99508032 1001 86380 86390 1
507969 99507969 1001 86380 86390 1
507692 99507692 1001 86380 86390 1
507644 99507644 1001 86380 86390 1
507753 99507753 1001 86380 86390 1
508427 99508427 1001 86380 86390 1
508331 99508331 1001 86380 86390 1
508949 99508949 1001 86380 86390 1
509067 99509067 1001 86380 86390 1
508804 99508804 1001 86380 86390 1
508728 99508728 1001 86380 86390 1
508704 99508704 1001 86380 86390 1
508791 99508791 1001 86380 86390 1
508498 99508498 1001 86380 86390 1
508628 99508628 1001 86380 86390 1
509104 99509104 1001 86380 86390 1
509759 99509759 1001 86380 86390 1
509752 99509752 1001 86380 86390 1
509844 99509844 1001 86380 86390 1
509823 99509823 1001 86380 86390 1
509647 99509647 1001 86380 86390 1
509497 99509497 1001 86380 86390 1
509655 99509655 1001 86380 86390 1
509694 99509694 1001 86380 86390 1
509410 99509410 1001 86380 86390 1
509294 99509294 1001 86380 86390 1
509419 99509419 1001 86380 86390 1
509396 99509396 1001 86380 86390 1
509292 99509292 1001 86380 86390 1
510011 99510011 1001 86380 86390 1
510585 99510585 1001 86380 86390 1
510653 99510653 1001 86380 86390 1
510525 99510525 1001 86380 86390 1
510604 99510604 1001 86380 86390 1
510294 99510294 1001 86380 86390 1
510165 99510165 1001 86380 86390 1
510244 99510244 1001 86380 86390 1
510271 99510271 1001 86380 86390 1
510286 99510286 1001 86380 86390 1
510857 99510857 1001 86380 86390 1
511405 99511405 1001 86380 86390 1
511532 99511532 1001 86380 86390 1
511472 99511472 1001 86380 86390 1
511511 99511511 1001 86380 86390 1
511237 99511237 1001 86380 86390 1
511304 99511304 1001 86380 86390 1
511279 99511279 1001 86380 86390 1
511076 99511076 1001 86380 86390 1
510961 99510961 1001 86380 86390 1
510935 99510935 1001 86380 86390 1
511093 99511093 1001 86380 86390 1
511096 99511096 1001 86380 86390 1
511711 99511711 1001 86380 86390 1
511730 99511730 1001 86380 86390 1
512311 99512311 1001 86380 86390 1
512248 99512248 1001 86380 86390 1
512326 99512326 1001 86380 86390 1
511968 99511968 1001 86380 86390 1
512065 99512065 1001 86380 86390 1
512042 99512042 1001 86380 86390 1
511810 99511810 1001 86380 86390 1
511800 99511800 1001 86380 86390 1
511943 99511943 1001 86380 86390 1
511765 99511765 1001 86380 86390 1
511833 99511833 1001 86380 86390 1
511835 99511835 1001 86380 86390 1
512417 99512417 1001 86380 86390 1
512560 99512560 1001 86380 86390 1
512457 99512457 1001 86380 86390 1
512410 99512410 1001 86380 86390 1
512464 99512464 1001 86380 86390 1
513188 99513188 1001 86380 86390 1
[truncated: 4,076,008 more chars]
