# Supplementary material for: Fast and near-optimal monitoring for healthcare acquired infection outbreaks
Source: PLoS Comput Biol. 2019 Sep 16;15(9):e1007284. doi: 10.1371/journal.pcbi.1007284 (PMC6762212; doi:10.1371/journal.pcbi.1007284)
Supplement: S2 Data — (ZIP) [file pcbi.1007284.s007.zip › MobilityLogs2/HAISE_Carilion_all_visits_day_128.txt]

#Person location Sublocation StartTime EndTime Type
503741 973 1001 61946 62245 1
400036 99400036 1001 86380 86390 1
400368 99400368 1001 86380 86390 1
400323 99400323 1001 86380 86390 1
400531 99400531 1001 86380 86390 1
400533 99400533 1001 86380 86390 1
400689 99400689 1001 86380 86390 1
400787 99400787 1001 86380 86390 1
400746 99400746 1001 86380 86390 1
401369 99401369 1001 86380 86390 1
401782 99401782 1001 86380 86390 1
401947 99401947 1001 86380 86390 1
402013 99402013 1001 86380 86390 1
402257 99402257 1001 86380 86390 1
402364 99402364 1001 86380 86390 1
402422 99402422 1001 86380 86390 1
402564 99402564 1001 86380 86390 1
402932 99402932 1001 86380 86390 1
403296 99403296 1001 86380 86390 1
403530 99403530 1001 86380 86390 1
403694 99403694 1001 86380 86390 1
403981 99403981 1001 86380 86390 1
403953 99403953 1001 86380 86390 1
404224 99404224 1001 86380 86390 1
404453 99404453 1001 86380 86390 1
404552 99404552 1001 86380 86390 1
404731 99404731 1001 86380 86390 1
404779 99404779 1001 86380 86390 1
404973 99404973 1001 86380 86390 1
405205 99405205 1001 86380 86390 1
405415 99405415 1001 86380 86390 1
405540 99405540 1001 86380 86390 1
405645 99405645 1001 86380 86390 1
405625 99405625 1001 86380 86390 1
405688 99405688 1001 86380 86390 1
405831 99405831 1001 86380 86390 1
405918 99405918 1001 86380 86390 1
406113 99406113 1001 86380 86390 1
406216 99406216 1001 86380 86390 1
406252 99406252 1001 86380 86390 1
406395 99406395 1001 86380 86390 1
406331 99406331 1001 86380 86390 1
406508 99406508 1001 86380 86390 1
406657 99406657 1001 86380 86390 1
406797 99406797 1001 86380 86390 1
406969 99406969 1001 86380 86390 1
407336 99407336 1001 86380 86390 1
407326 99407326 1001 86380 86390 1
407497 99407497 1001 86380 86390 1
407501 99407501 1001 86380 86390 1
407484 99407484 1001 86380 86390 1
408085 99408085 1001 86380 86390 1
408131 99408131 1001 86380 86390 1
408326 99408326 1001 86380 86390 1
408456 99408456 1001 86380 86390 1
408422 99408422 1001 86380 86390 1
408516 99408516 1001 86380 86390 1
408559 99408559 1001 86380 86390 1
408621 99408621 1001 86380 86390 1
408703 99408703 1001 86380 86390 1
408711 99408711 1001 86380 86390 1
408961 99408961 1001 86380 86390 1
409043 99409043 1001 86380 86390 1
409055 99409055 1001 86380 86390 1
409179 99409179 1001 86380 86390 1
409077 99409077 1001 86380 86390 1
409365 99409365 1001 86380 86390 1
409420 99409420 1001 86380 86390 1
409639 99409639 1001 86380 86390 1
409627 99409627 1001 86380 86390 1
409774 99409774 1001 86380 86390 1
409780 99409780 1001 86380 86390 1
409799 99409799 1001 86380 86390 1
409985 99409985 1001 86380 86390 1
410121 99410121 1001 86380 86390 1
410407 99410407 1001 86380 86390 1
410384 99410384 1001 86380 86390 1
410464 99410464 1001 86380 86390 1
410558 99410558 1001 86380 86390 1
410576 99410576 1001 86380 86390 1
410809 99410809 1001 86380 86390 1
411023 99411023 1001 86380 86390 1
411213 99411213 1001 86380 86390 1
411169 99411169 1001 86380 86390 1
411259 99411259 1001 86380 86390 1
411286 99411286 1001 86380 86390 1
411605 99411605 1001 86380 86390 1
412077 99412077 1001 86380 86390 1
412155 99412155 1001 86380 86390 1
412107 99412107 1001 86380 86390 1
412165 99412165 1001 86380 86390 1
412330 99412330 1001 86380 86390 1
413620 99413620 1001 86380 86390 1
413543 99413543 1001 86380 86390 1
413292 99413292 1001 86380 86390 1
413305 99413305 1001 86380 86390 1
413557 99413557 1001 86380 86390 1
413083 99413083 1001 86380 86390 1
413276 99413276 1001 86380 86390 1
412697 99412697 1001 86380 86390 1
412668 99412668 1001 86380 86390 1
412521 99412521 1001 86380 86390 1
412878 99412878 1001 86380 86390 1
413964 99413964 1001 86380 86390 1
414946 99414946 1001 86380 86390 1
415062 99415062 1001 86380 86390 1
415273 99415273 1001 86380 86390 1
415022 99415022 1001 86380 86390 1
414820 99414820 1001 86380 86390 1
414657 99414657 1001 86380 86390 1
414138 99414138 1001 86380 86390 1
414470 99414470 1001 86380 86390 1
414498 99414498 1001 86380 86390 1
415573 99415573 1001 86380 86390 1
415449 99415449 1001 86380 86390 1
415430 99415430 1001 86380 86390 1
415630 99415630 1001 86380 86390 1
416795 99416795 1001 86380 86390 1
416800 99416800 1001 86380 86390 1
416992 99416992 1001 86380 86390 1
416501 99416501 1001 86380 86390 1
416164 99416164 1001 86380 86390 1
416201 99416201 1001 86380 86390 1
415926 99415926 1001 86380 86390 1
415930 99415930 1001 86380 86390 1
417147 99417147 1001 86380 86390 1
417130 99417130 1001 86380 86390 1
417588 99417588 1001 86380 86390 1
417495 99417495 1001 86380 86390 1
418476 99418476 1001 86380 86390 1
418509 99418509 1001 86380 86390 1
418624 99418624 1001 86380 86390 1
418439 99418439 1001 86380 86390 1
418650 99418650 1001 86380 86390 1
418386 99418386 1001 86380 86390 1
417678 99417678 1001 86380 86390 1
417664 99417664 1001 86380 86390 1
417988 99417988 1001 86380 86390 1
419100 99419100 1001 86380 86390 1
418907 99418907 1001 86380 86390 1
419102 99419102 1001 86380 86390 1
418890 99418890 1001 86380 86390 1
418989 99418989 1001 86380 86390 1
418943 99418943 1001 86380 86390 1
420130 99420130 1001 86380 86390 1
420345 99420345 1001 86380 86390 1
420211 99420211 1001 86380 86390 1
420431 99420431 1001 86380 86390 1
420170 99420170 1001 86380 86390 1
420329 99420329 1001 86380 86390 1
419746 99419746 1001 86380 86390 1
419913 99419913 1001 86380 86390 1
419678 99419678 1001 86380 86390 1
420021 99420021 1001 86380 86390 1
419964 99419964 1001 86380 86390 1
419433 99419433 1001 86380 86390 1
420675 99420675 1001 86380 86390 1
420464 99420464 1001 86380 86390 1
420718 99420718 1001 86380 86390 1
422012 99422012 1001 86380 86390 1
422084 99422084 1001 86380 86390 1
422102 99422102 1001 86380 86390 1
421792 99421792 1001 86380 86390 1
421641 99421641 1001 86380 86390 1
421401 99421401 1001 86380 86390 1
421387 99421387 1001 86380 86390 1
421038 99421038 1001 86380 86390 1
420861 99420861 1001 86380 86390 1
421161 99421161 1001 86380 86390 1
421061 99421061 1001 86380 86390 1
422386 99422386 1001 86380 86390 1
422462 99422462 1001 86380 86390 1
422394 99422394 1001 86380 86390 1
423327 99423327 1001 86380 86390 1
423151 99423151 1001 86380 86390 1
423014 99423014 1001 86380 86390 1
423185 99423185 1001 86380 86390 1
423048 99423048 1001 86380 86390 1
422727 99422727 1001 86380 86390 1
422742 99422742 1001 86380 86390 1
422850 99422850 1001 86380 86390 1
423924 99423924 1001 86380 86390 1
424108 99424108 1001 86380 86390 1
424147 99424147 1001 86380 86390 1
425330 99425330 1001 86380 86390 1
425015 99425015 1001 86380 86390 1
425019 99425019 1001 86380 86390 1
425040 99425040 1001 86380 86390 1
424681 99424681 1001 86380 86390 1
424700 99424700 1001 86380 86390 1
424821 99424821 1001 86380 86390 1
424456 99424456 1001 86380 86390 1
424156 99424156 1001 86380 86390 1
424203 99424203 1001 86380 86390 1
425533 99425533 1001 86380 86390 1
426560 99426560 1001 86380 86390 1
426634 99426634 1001 86380 86390 1
425970 99425970 1001 86380 86390 1
425974 99425974 1001 86380 86390 1
425980 99425980 1001 86380 86390 1
427416 99427416 1001 86380 86390 1
427266 99427266 1001 86380 86390 1
427446 99427446 1001 86380 86390 1
428680 99428680 1001 86380 86390 1
428690 99428690 1001 86380 86390 1
428708 99428708 1001 86380 86390 1
428724 99428724 1001 86380 86390 1
428468 99428468 1001 86380 86390 1
428002 99428002 1001 86380 86390 1
427802 99427802 1001 86380 86390 1
427631 99427631 1001 86380 86390 1
427566 99427566 1001 86380 86390 1
427845 99427845 1001 86380 86390 1
428966 99428966 1001 86380 86390 1
428970 99428970 1001 86380 86390 1
428949 99428949 1001 86380 86390 1
428835 99428835 1001 86380 86390 1
428905 99428905 1001 86380 86390 1
430281 99430281 1001 86380 86390 1
430332 99430332 1001 86380 86390 1
430059 99430059 1001 86380 86390 1
430037 99430037 1001 86380 86390 1
429779 99429779 1001 86380 86390 1
429714 99429714 1001 86380 86390 1
429887 99429887 1001 86380 86390 1
429911 99429911 1001 86380 86390 1
429647 99429647 1001 86380 86390 1
429193 99429193 1001 86380 86390 1
431818 99431818 1001 86380 86390 1
431293 99431293 1001 86380 86390 1
431633 99431633 1001 86380 86390 1
431337 99431337 1001 86380 86390 1
431640 99431640 1001 86380 86390 1
431601 99431601 1001 86380 86390 1
431245 99431245 1001 86380 86390 1
431219 99431219 1001 86380 86390 1
430836 99430836 1001 86380 86390 1
430882 99430882 1001 86380 86390 1
432151 99432151 1001 86380 86390 1
432328 99432328 1001 86380 86390 1
432212 99432212 1001 86380 86390 1
433457 99433457 1001 86380 86390 1
432946 99432946 1001 86380 86390 1
433034 99433034 1001 86380 86390 1
433045 99433045 1001 86380 86390 1
433046 99433046 1001 86380 86390 1
433016 99433016 1001 86380 86390 1
432607 99432607 1001 86380 86390 1
432775 99432775 1001 86380 86390 1
432684 99432684 1001 86380 86390 1
434070 99434070 1001 86380 86390 1
433745 99433745 1001 86380 86390 1
434764 99434764 1001 86380 86390 1
434646 99434646 1001 86380 86390 1
434608 99434608 1001 86380 86390 1
434769 99434769 1001 86380 86390 1
434377 99434377 1001 86380 86390 1
434345 99434345 1001 86380 86390 1
434558 99434558 1001 86380 86390 1
434464 99434464 1001 86380 86390 1
434496 99434496 1001 86380 86390 1
437076 99437076 1001 86380 86390 1
436875 99436875 1001 86380 86390 1
436964 99436964 1001 86380 86390 1
436563 99436563 1001 86380 86390 1
436591 99436591 1001 86380 86390 1
436573 99436573 1001 86380 86390 1
436162 99436162 1001 86380 86390 1
300068 99300068 1001 86380 86390 1
300072 99300072 1001 86380 86390 1
300103 99300103 1001 86380 86390 1
300001 99300001 1001 86380 86390 1
300657 99300657 1001 86380 86390 1
300703 99300703 1001 86380 86390 1
300513 99300513 1001 86380 86390 1
300319 99300319 1001 86380 86390 1
300387 99300387 1001 86380 86390 1
300426 99300426 1001 86380 86390 1
300391 99300391 1001 86380 86390 1
300263 99300263 1001 86380 86390 1
300226 99300226 1001 86380 86390 1
300189 99300189 1001 86380 86390 1
300170 99300170 1001 86380 86390 1
300863 99300863 1001 86380 86390 1
301517 99301517 1001 86380 86390 1
301430 99301430 1001 86380 86390 1
301502 99301502 1001 86380 86390 1
301551 99301551 1001 86380 86390 1
301337 99301337 1001 86380 86390 1
301165 99301165 1001 86380 86390 1
301180 99301180 1001 86380 86390 1
301128 99301128 1001 86380 86390 1
301142 99301142 1001 86380 86390 1
301000 99301000 1001 86380 86390 1
301694 99301694 1001 86380 86390 1
301593 99301593 1001 86380 86390 1
301675 99301675 1001 86380 86390 1
301740 99301740 1001 86380 86390 1
302247 99302247 1001 86380 86390 1
302289 99302289 1001 86380 86390 1
302113 99302113 1001 86380 86390 1
302027 99302027 1001 86380 86390 1
301989 99301989 1001 86380 86390 1
302081 99302081 1001 86380 86390 1
302069 99302069 1001 86380 86390 1
301955 99301955 1001 86380 86390 1
301762 99301762 1001 86380 86390 1
301815 99301815 1001 86380 86390 1
301896 99301896 1001 86380 86390 1
301925 99301925 1001 86380 86390 1
301875 99301875 1001 86380 86390 1
301940 99301940 1001 86380 86390 1
301761 99301761 1001 86380 86390 1
302461 99302461 1001 86380 86390 1
302399 99302399 1001 86380 86390 1
303004 99303004 1001 86380 86390 1
303056 99303056 1001 86380 86390 1
303019 99303019 1001 86380 86390 1
303192 99303192 1001 86380 86390 1
303155 99303155 1001 86380 86390 1
302976 99302976 1001 86380 86390 1
302836 99302836 1001 86380 86390 1
302917 99302917 1001 86380 86390 1
302948 99302948 1001 86380 86390 1
302612 99302612 1001 86380 86390 1
302680 99302680 1001 86380 86390 1
302693 99302693 1001 86380 86390 1
302761 99302761 1001 86380 86390 1
302647 99302647 1001 86380 86390 1
303375 99303375 1001 86380 86390 1
303300 99303300 1001 86380 86390 1
303368 99303368 1001 86380 86390 1
303936 99303936 1001 86380 86390 1
304014 99304014 1001 86380 86390 1
303890 99303890 1001 86380 86390 1
303916 99303916 1001 86380 86390 1
303768 99303768 1001 86380 86390 1
303782 99303782 1001 86380 86390 1
303644 99303644 1001 86380 86390 1
303479 99303479 1001 86380 86390 1
303605 99303605 1001 86380 86390 1
303450 99303450 1001 86380 86390 1
304056 99304056 1001 86380 86390 1
304071 99304071 1001 86380 86390 1
304829 99304829 1001 86380 86390 1
304698 99304698 1001 86380 86390 1
304819 99304819 1001 86380 86390 1
304577 99304577 1001 86380 86390 1
304527 99304527 1001 86380 86390 1
304529 99304529 1001 86380 86390 1
304495 99304495 1001 86380 86390 1
304343 99304343 1001 86380 86390 1
304362 99304362 1001 86380 86390 1
304405 99304405 1001 86380 86390 1
304341 99304341 1001 86380 86390 1
304889 99304889 1001 86380 86390 1
305045 99305045 1001 86380 86390 1
304944 99304944 1001 86380 86390 1
305650 99305650 1001 86380 86390 1
305599 99305599 1001 86380 86390 1
305489 99305489 1001 86380 86390 1
305326 99305326 1001 86380 86390 1
305426 99305426 1001 86380 86390 1
305439 99305439 1001 86380 86390 1
305283 99305283 1001 86380 86390 1
305067 99305067 1001 86380 86390 1
305150 99305150 1001 86380 86390 1
305138 99305138 1001 86380 86390 1
500166 99500166 1001 86380 86390 1
500078 99500078 1001 86380 86390 1
500161 99500161 1001 86380 86390 1
500754 99500754 1001 86380 86390 1
500655 99500655 1001 86380 86390 1
500808 99500808 1001 86380 86390 1
500480 99500480 1001 86380 86390 1
500506 99500506 1001 86380 86390 1
500459 99500459 1001 86380 86390 1
500490 99500490 1001 86380 86390 1
500296 99500296 1001 86380 86390 1
500325 99500325 1001 86380 86390 1
500327 99500327 1001 86380 86390 1
500225 99500225 1001 86380 86390 1
500992 99500992 1001 86380 86390 1
500930 99500930 1001 86380 86390 1
500880 99500880 1001 86380 86390 1
500962 99500962 1001 86380 86390 1
500977 99500977 1001 86380 86390 1
501619 99501619 1001 86380 86390 1
501585 99501585 1001 86380 86390 1
501626 99501626 1001 86380 86390 1
501395 99501395 1001 86380 86390 1
501397 99501397 1001 86380 86390 1
501333 99501333 1001 86380 86390 1
501231 99501231 1001 86380 86390 1
501349 99501349 1001 86380 86390 1
501337 99501337 1001 86380 86390 1
501338 99501338 1001 86380 86390 1
501120 99501120 1001 86380 86390 1
501172 99501172 1001 86380 86390 1
501652 99501652 1001 86380 86390 1
501825 99501825 1001 86380 86390 1
502394 99502394 1001 86380 86390 1
502361 99502361 1001 86380 86390 1
502161 99502161 1001 86380 86390 1
502110 99502110 1001 86380 86390 1
502214 99502214 1001 86380 86390 1
502255 99502255 1001 86380 86390 1
502142 99502142 1001 86380 86390 1
502156 99502156 1001 86380 86390 1
501974 99501974 1001 86380 86390 1
502013 99502013 1001 86380 86390 1
501898 99501898 1001 86380 86390 1
501996 99501996 1001 86380 86390 1
501906 99501906 1001 86380 86390 1
501985 99501985 1001 86380 86390 1
502025 99502025 1001 86380 86390 1
502503 99502503 1001 86380 86390 1
502601 99502601 1001 86380 86390 1
502537 99502537 1001 86380 86390 1
503252 99503252 1001 86380 86390 1
502998 99502998 1001 86380 86390 1
502882 99502882 1001 86380 86390 1
502912 99502912 1001 86380 86390 1
502739 99502739 1001 86380 86390 1
502779 99502779 1001 86380 86390 1
502755 99502755 1001 86380 86390 1
502784 99502784 1001 86380 86390 1
502694 99502694 1001 86380 86390 1
502734 99502734 1001 86380 86390 1
503406 99503406 1001 86380 86390 1
503407 99503407 1001 86380 86390 1
503369 99503369 1001 86380 86390 1
503314 99503314 1001 86380 86390 1
504115 99504115 1001 86380 86390 1
503990 99503990 1001 86380 86390 1
503978 99503978 1001 86380 86390 1
503980 99503980 1001 86380 86390 1
504092 99504092 1001 86380 86390 1
503848 99503848 1001 86380 86390 1
503884 99503884 1001 86380 86390 1
503590 99503590 1001 86380 86390 1
503516 99503516 1001 86380 86390 1
503608 99503608 1001 86380 86390 1
503558 99503558 1001 86380 86390 1
503533 99503533 1001 86380 86390 1
503689 99503689 1001 86380 86390 1
504319 99504319 1001 86380 86390 1
504906 99504906 1001 86380 86390 1
504817 99504817 1001 86380 86390 1
504833 99504833 1001 86380 86390 1
504661 99504661 1001 86380 86390 1
504639 99504639 1001 86380 86390 1
504575 99504575 1001 86380 86390 1
504601 99504601 1001 86380 86390 1
504640 99504640 1001 86380 86390 1
504738 99504738 1001 86380 86390 1
504458 99504458 1001 86380 86390 1
504423 99504423 1001 86380 86390 1
505019 99505019 1001 86380 86390 1
505088 99505088 1001 86380 86390 1
505038 99505038 1001 86380 86390 1
505051 99505051 1001 86380 86390 1
505130 99505130 1001 86380 86390 1
505040 99505040 1001 86380 86390 1
505664 99505664 1001 86380 86390 1
505409 99505409 1001 86380 86390 1
505464 99505464 1001 86380 86390 1
505543 99505543 1001 86380 86390 1
505388 99505388 1001 86380 86390 1
505347 99505347 1001 86380 86390 1
505218 99505218 1001 86380 86390 1
505859 99505859 1001 86380 86390 1
505798 99505798 1001 86380 86390 1
505802 99505802 1001 86380 86390 1
506216 99506216 1001 86380 86390 1
506206 99506206 1001 86380 86390 1
506086 99506086 1001 86380 86390 1
506076 99506076 1001 86380 86390 1
506752 99506752 1001 86380 86390 1
506728 99506728 1001 86380 86390 1
506754 99506754 1001 86380 86390 1
506743 99506743 1001 86380 86390 1
506795 99506795 1001 86380 86390 1
506718 99506718 1001 86380 86390 1
506707 99506707 1001 86380 86390 1
507295 99507295 1001 86380 86390 1
507271 99507271 1001 86380 86390 1
507221 99507221 1001 86380 86390 1
507263 99507263 1001 86380 86390 1
507345 99507345 1001 86380 86390 1
507139 99507139 1001 86380 86390 1
507116 99507116 1001 86380 86390 1
507189 99507189 1001 86380 86390 1
506935 99506935 1001 86380 86390 1
506900 99506900 1001 86380 86390 1
507464 99507464 1001 86380 86390 1
507624 99507624 1001 86380 86390 1
508155 99508155 1001 86380 86390 1
508080 99508080 1001 86380 86390 1
507867 99507867 1001 86380 86390 1
508010 99508010 1001 86380 86390 1
507842 99507842 1001 86380 86390 1
507668 99507668 1001 86380 86390 1
507824 99507824 1001 86380 86390 1
507686 99507686 1001 86380 86390 1
508406 99508406 1001 86380 86390 1
508976 99508976 1001 86380 86390 1
508874 99508874 1001 86380 86390 1
508944 99508944 1001 86380 86390 1
508983 99508983 1001 86380 86390 1
508741 99508741 1001 86380 86390 1
508858 99508858 1001 86380 86390 1
508769 99508769 1001 86380 86390 1
508719 99508719 1001 86380 86390 1
508668 99508668 1001 86380 86390 1
508789 99508789 1001 86380 86390 1
508700 99508700 1001 86380 86390 1
508496 99508496 1001 86380 86390 1
508613 99508613 1001 86380 86390 1
509110 99509110 1001 86380 86390 1
509851 99509851 1001 86380 86390 1
509826 99509826 1001 86380 86390 1
509582 99509582 1001 86380 86390 1
509621 99509621 1001 86380 86390 1
509510 99509510 1001 86380 86390 1
509436 99509436 1001 86380 86390 1
509424 99509424 1001 86380 86390 1
509353 99509353 1001 86380 86390 1
509342 99509342 1001 86380 86390 1
510046 99510046 1001 86380 86390 1
509905 99509905 1001 86380 86390 1
510000 99510000 1001 86380 86390 1
509936 99509936 1001 86380 86390 1
510573 99510573 1001 86380 86390 1
510653 99510653 1001 86380 86390 1
510592 99510592 1001 86380 86390 1
510531 99510531 1001 86380 86390 1
510557 99510557 1001 86380 86390 1
510425 99510425 1001 86380 86390 1
510508 99510508 1001 86380 86390 1
510521 99510521 1001 86380 86390 1
510112 99510112 1001 86380 86390 1
510206 99510206 1001 86380 86390 1
510169 99510169 1001 86380 86390 1
510195 99510195 1001 86380 86390 1
510838 99510838 1001 86380 86390 1
511374 99511374 1001 86380 86390 1
511529 99511529 1001 86380 86390 1
511218 99511218 1001 86380 86390 1
511231 99511231 1001 86380 86390 1
511170 99511170 1001 86380 86390 1
511264 99511264 1001 86380 86390 1
511241 99511241 1001 86380 86390 1
511062 99511062 1001 86380 86390 1
510946 99510946 1001 86380 86390 1
511058 99511058 1001 86380 86390 1
511100 99511100 1001 86380 86390 1
511657 99511657 1001 86380 86390 1
512320 99512320 1001 86380 86390 1
512182 99512182 1001 86380 86390 1
512260 99512260 1001 86380 86390 1
512325 99512325 1001 86380 86390 1
512062 99512062 1001 86380 86390 1
511901 99511901 1001 86380 86390 1
511959 99511959 1001 86380 86390 1
511817 99511817 1001 86380 86390 1
511886 99511886 1001 86380 86390 1
512532 99512532 1001 86380 86390 1
512455 99512455 1001 86380 86390 1
513145 99513145 1001 86380 86390 1
513007 99513007 1001 86380 86390 1
513153 99513153 1001 86380 86390 1
512969 99512969 1001 86380 86390 1
512730 99512730 1001 86380 86390 1
513371 99513371 1001 86380 86390 1
513394 99513394 1001 86380 86390 1
513945 99513945 1001 86380 86390 1
513656 99513656 1001 86380 86390 1
513449 99513449 1001 86380 86390 1
513596 99513596 1001 86380 86390 1
513546 99513546 1001 86380 86390 1
514658 99514658 1001 86380 86390 1
514787 99514787 1001 86380 86390 1
514517 99514517 1001 86380 86390 1
514530 99514530 1001 86380 86390 1
514625 99514625 1001 86380 86390 1
514393 99514393 1001 86380 86390 1
514938 99514938 1001 86380 86390 1
514954 99514954 1001 86380 86390 1
515608 99515608 1001 86380 86390 1
515588 99515588 1001 86380 86390 1
515627 99515627 1001 86380 86390 1
515511 99515511 1001 86380 86390 1
515333 99515333 1001 86380 86390 1
515463 99515463 1001 86380 86390 1
515360 99515360 1001 86380 86390 1
515206 99515206 1001 86380 86390 1
515219 99515219 1001 86380 86390 1
515155 99515155 1001 86380 86390 1
515259 99515259 1001 86380 86390 1
515070 99515070 1001 86380 86390 1
515098 99515098 1001 86380 86390 1
515137 99515137 1001 86380 86390 1
515163 99515163 1001 86380 86390 1
515849 99515849 1001 86380 86390 1
515879 99515879 1001 86380 86390 1
515830 99515830 1001 86380 86390 1
515691 99515691 1001 86380 86390 1
516317 99516317 1001 86380 86390 1
516362 99516362 1001 86380 86390 1
516415 99516415 1001 86380 86390 1
516154 99516154 1001 86380 86390 1
516147 99516147 1001 86380 86390 1
515993 99515993 1001 86380 86390 1
516097 99516097 1001 86380 86390 1
515933 99515933 1001 86380 86390 1
516092 99516092 1001 86380 86390 1
515966 99515966 1001 86380 86390 1
516628 99516628 1001 86380 86390 1
516635 99516635 1001 86380 86390 1
516531 99516531 1001 86380 86390 1
517183 99517183 1001 86380 86390 1
516938 99516938 1001 86380 86390 1
517020 99517020 1001 86380 86390 1
517008 99517008 1001 86380 86390 1
516930 99516930 1001 86380 86390 1
516971 99516971 1001 86380 86390 1
516947 99516947 1001 86380 86390 1
516732 99516732 1001 86380 86390 1
516840 99516840 1001 86380 86390 1
516844 99516844 1001 86380 86390 1
517490 99517490 1001 86380 86390 1
517352 99517352 1001 86380 86390 1
518086 99518086 1001 86380 86390 1
517970 99517970 1001 86380 86390 1
518074 99518074 1001 86380 86390 1
518049 99518049 1001 86380 86390 1
518102 99518102 1001 86380 86390 1
517961 99517961 1001 86380 86390 1
518090 99518090 1001 86380 86390 1
518039 99518039 1001 86380 86390 1
518110 99518110 1001 86380 86390 1
517830 99517830 1001 86380 86390 1
517782 99517782 1001 86380 86390 1
517821 99517821 1001 86380 86390 1
517953 99517953 1001 86380 86390 1
517800 99517800 1001 86380 86390 1
517741 99517741 1001 86380 86390 1
517742 99517742 1001 86380 86390 1
517640 99517640 1001 86380 86390 1
517631 99517631 1001 86380 86390 1
518366 99518366 1001 86380 86390 1
518343 99518343 1001 86380 86390 1
518319 99518319 1001 86380 86390 1
518166 99518166 1001 86380 86390 1
518271 99518271 1001 86380 86390 1
518822 99518822 1001 86380 86390 1
518901 99518901 1001 86380 86390 1
518602 99518602 1001 86380 86390 1
518554 99518554 1001 86380 86390 1
518491 99518491 1001 86380 86390 1
518574 99518574 1001 86380 86390 1
519103 99519103 1001 86380 86390 1
519079 99519079 1001 86380 86390 1
519030 99519030 1001 86380 86390 1
519162 99519162 1001 86380 86390 1
519111 99519111 1001 86380 86390 1
519150 99519150 1001 86380 86390 1
519805 99519805 1001 86380 86390 1
519808 99519808 1001 86380 86390 1
519481 99519481 1001 86380 86390 1
519547 99519547 1001 86380 86390 1
519524 99519524 1001 86380 86390 1
519527 99519527 1001 86380 86390 1
519607 99519607 1001 86380 86390 1
519291 99519291 1001 86380 86390 1
519305 99519305 1001 86380 86390 1
519318 99519318 1001 86380 86390 1
519331 99519331 1001 86380 86390 1
519295 99519295 1001 86380 86390 1
519361 99519361 1001 86380 86390 1
519889 99519889 1001 86380 86390 1
519958 99519958 1001 86380 86390 1
519883 99519883 1001 86380 86390 1
520473 99520473 1001 86380 86390 1
520506 99520506 1001 86380 86390 1
520600 99520600 1001 86380 86390 1
520329 99520329 1001 86380 86390 1
520265 99520265 1001 86380 86390 1
520113 99520113 1001 86380 86390 1
520066 99520066 1001 86380 86390 1
520106 99520106 1001 86380 86390 1
520159 99520159 1001 86380 86390 1
520716 99520716 1001 86380 86390 1
521286 99521286 1001 86380 86390 1
521353 99521353 1001 86380 86390 1
521368 99521368 1001 86380 86390 1
521450 99521450 1001 86380 86390 1
521372 99521372 1001 86380 86390 1
521295 99521295 1001 86380 86390 1
521414 99521414 1001 86380 86390 1
521311 99521311 1001 86380 86390 1
521363 99521363 1001 86380 86390 1
521119 99521119 1001 86380 86390 1
521040 99521040 1001 86380 86390 1
520877 99520877 1001 86380 86390 1
521503 99521503 1001 86380 86390 1
521468 99521468 1001 86380 86390 1
521665 99521665 1001 86380 86390 1
521577 99521577 1001 86380 86390 1
522242 99522242 1001 86380 86390 1
522131 99522131 1001 86380 86390 1
522172 99522172 1001 86380 86390 1
522254 99522254 1001 86380 86390 1
522048 99522048 1001 86380 86390 1
521962 99521962 1001 86380 86390 1
521950 99521950 1001 86380 86390 1
522067 99522067 1001 86380 86390 1
522068 99522068 1001 86380 86390 1
521917 99521917 1001 86380 86390 1
521685 99521685 1001 86380 86390 1
521792 99521792 1001 86380 86390 1
521809 99521809 1001 86380 86390 1
521759 99521759 1001 86380 86390 1
522361 99522361 1001 86380 86390 1
523029 99523029 1001 86380 86390 1
523031 99523031 1001 86380 86390 1
523020 99523020 1001 86380 86390 1
522771 99522771 1001 86380 86390 1
522849 99522849 1001 86380 86390 1
522879 99522879 1001 86380 86390 1
522892 99522892 1001 86380 86390 1
522563 99522563 1001 86380 86390 1
522538 99522538 1001 86380 86390 1
522553 99522553 1001 86380 86390 1
522633 99522633 1001 86380 86390 1
523788 99523788 1001 86380 86390 1
523938 99523938 1001 86380 86390 1
523702 99523702 1001 86380 86390 1
523593 99523593 1001 86380 86390 1
523686 99523686 1001 86380 86390 1
523557 99523557 1001 86380 86390 1
523466 99523466 1001 86380 86390 1
523468 99523468 1001 86380 86390 1
523981 99523981 1001 86380 86390 1
524149 99524149 1001 86380 86390 1
524098 99524098 1001 86380 86390 1
524016 99524016 1001 86380 86390 1
524148 99524148 1001 86380 86390 1
524767 99524767 1001 86380 86390 1
524578 99524578 1001 86380 86390 1
524620 99524620 1001 86380 86390 1
524759 99524759 1001 86380 86390 1
524505 99524505 1001 86380 86390 1
524351 99524351 1001 86380 86390 1
524276 99524276 1001 86380 86390 1
524330 99524330 1001 86380 86390 1
524963 99524963 1001 86380 86390 1
524782 99524782 1001 86380 86390 1
524860 99524860 1001 86380 86390 1
524887 99524887 1001 86380 86390 1
524905 99524905 1001 86380 86390 1
524789 99524789 1001 86380 86390 1
525568 99525568 1001 86380 86390 1
525514 99525514 1001 86380 86390 1
525425 99525425 1001 86380 86390 1
525519 99525519 1001 86380 86390 1
525545 99525545 1001 86380 86390 1
525199 99525199 1001 86380 86390 1
525280 99525280 1001 86380 86390 1
525385 99525385 1001 86380 86390 1
525218 99525218 1001 86380 86390 1
525374 99525374 1001 86380 86390 1
525030 99525030 1001 86380 86390 1
525096 99525096 1001 86380 86390 1
526397 99526397 1001 86380 86390 1
526325 99526325 1001 86380 86390 1
526368 99526368 1001 86380 86390 1
526333 99526333 1001 86380 86390 1
526092 99526092 1001 86380 86390 1
526060 99526060 1001 86380 86390 1
526035 99526035 1001 86380 86390 1
525867 99525867 1001 86380 86390 1
525976 99525976 1001 86380 86390 1
526581 99526581 1001 86380 86390 1
526608 99526608 1001 86380 86390 1
526598 99526598 1001 86380 86390 1
526547 99526547 1001 86380 86390 1
527174 99527174 1001 86380 86390 1
527021 99527021 1001 86380 86390 1
526983 99526983 1001 86380 86390 1
526908 99526908 1001 86380 86390 1
526760 99526760 1001 86380 86390 1
526650 99526650 1001 86380 86390 1
527448 99527448 1001 86380 86390 1
527916 99527916 1001 86380 86390 1
527819 99527819 1001 86380 86390 1
527729 99527729 1001 86380 86390 1
527846 99527846 1001 86380 86390 1
527859 99527859 1001 86380 86390 1
527759 99527759 1001 86380 86390 1
527772 99527772 1001 86380 86390 1
527838 99527838 1001 86380 86390 1
527493 99527493 1001 86380 86390 1
527662 99527662 1001 86380 86390 1
527495 99527495 1001 86380 86390 1
527625 99527625 1001 86380 86390 1
527557 99527557 1001 86380 86390 1
528156 99528156 1001 86380 86390 1
528144 99528144 1001 86380 86390 1
528275 99528275 1001 86380 86390 1
528121 99528121 1001 86380 86390 1
528199 99528199 1001 86380 86390 1
528265 99528265 1001 86380 86390 1
528136 99528136 1001 86380 86390 1
528867 99528867 1001 86380 86390 1
528619 99528619 1001 86380 86390 1
528633 99528633 1001 86380 86390 1
528660 99528660 1001 86380 86390 1
528321 99528321 1001 86380 86390 1
528451 99528451 1001 86380 86390 1
528390 99528390 1001 86380 86390 1
528416 99528416 1001 86380 86390 1
528484 99528484 1001 86380 86390 1
528434 99528434 1001 86380 86390 1
528486 99528486 1001 86380 86390 1
528954 99528954 1001 86380 86390 1
529058 99529058 1001 86380 86390 1
528994 99528994 1001 86380 86390 1
528987 99528987 1001 86380 86390 1
529573 99529573 1001 86380 86390 1
529574 99529574 1001 86380 86390 1
529607 99529607 1001 86380 86390 1
529633 99529633 1001 86380 86390 1
529354 99529354 1001 86380 86390 1
529329 99529329 1001 86380 86390 1
529397 99529397 1001 86380 86390 1
529449 99529449 1001 86380 86390 1
529199 99529199 1001 86380 86390 1
529821 99529821 1001 86380 86390 1
529785 99529785 1001 86380 86390 1
529749 99529749 1001 86380 86390 1
530477 99530477 1001 86380 86390 1
530507 99530507 1001 86380 86390 1
530475 99530475 1001 86380 86390 1
530290 99530290 1001 86380 86390 1
530330 99530330 1001 86380 86390 1
530254 99530254 1001 86380 86390 1
530345 99530345 1001 86380 86390 1
530131 99530131 1001 86380 86390 1
530047 99530047 1001 86380 86390 1
529971 99529971 1001 86380 86390 1
530667 99530667 1001 86380 86390 1
530618 99530618 1001 86380 86390 1
530722 99530722 1001 86380 86390 1
530684 99530684 1001 86380 86390 1
530557 99530557 1001 86380 86390 1
530662 99530662 1001 86380 86390 1
530612 99530612 1001 86380 86390 1
530677 99530677 1001 86380 86390 1
530563 99530563 1001 86380 86390 1
531329 99531329 1001 86380 86390 1
531226 99531226 1001 86380 86390 1
531202 99531202 1001 86380 86390 1
531311 99531311 1001 86380 86390 1
531174 99531174 1001 86380 86390 1
531152 99531152 1001 86380 86390 1
531011 99531011 1001 86380 86390 1
531154 99531154 1001 86380 86390 1
531116 99531116 1001 86380 86390 1
531130 99531130 1001 86380 86390 1
531027 99531027 1001 86380 86390 1
530979 99530979 1001 86380 86390 1
530804 99530804 1001 86380 86390 1
530965 99530965 1001 86380 86390 1
531495 99531495 1001 86380 86390 1
531449 99531449 1001 86380 86390 1
532041 99532041 1001 86380 86390 1
532186 99532186 1001 86380 86390 1
532045 99532045 1001 86380 86390 1
532086 99532086 1001 86380 86390 1
531924 99531924 1001 86380 86390 1
531795 99531795 1001 86380 86390 1
531853 99531853 1001 86380 86390 1
531818 99531818 1001 86380 86390 1
531755 99531755 1001 86380 86390 1
531743 99531743 1001 86380 86390 1
531700 99531700 1001 86380 86390 1
531713 99531713 1001 86380 86390 1
532372 99532372 1001 86380 86390 1
532377 99532377 1001 86380 86390 1
532935 99532935 1001 86380 86390 1
532911 99532911 1001 86380 86390 1
533022 99533022 1001 86380 86390 1
532863 99532863 1001 86380 86390 1
532646 99532646 1001 86380 86390 1
532750 99532750 1001 86380 86390 1
532715 99532715 1001 86380 86390 1
532806 99532806 1001 86380 86390 1
532627 99532627 1001 86380 86390 1
532693 99532693 1001 86380 86390 1
532823 99532823 1001 86380 86390 1
532516 99532516 1001 86380 86390 1
532609 99532609 1001 86380 86390 1
532579 99532579 1001 86380 86390 1
533111 99533111 1001 86380 86390 1
533855 99533855 1001 86380 86390 1
533800 99533800 1001 86380 86390 1
533814 99533814 1001 86380 86390 1
533539 99533539 1001 86380 86390 1
533503 99533503 1001 86380 86390 1
533354 99533354 1001 86380 86390 1
533407 99533407 1001 86380 86390 1
533989 99533989 1001 86380 86390 1
533994 99533994 1001 86380 86390 1
533997 99533997 1001 86380 86390 1
534023 99534023 1001 86380 86390 1
534530 99534530 1001 86380 86390 1
534582 99534582 1001 86380 86390 1
534494 99534494 1001 86380 86390 1
534485 99534485 1001 86380 86390 1
534618 99534618 1001 86380 86390 1
534442 99534442 1001 86380 86390 1
534314 99534314 1001 86380 86390 1
534444 99534444 1001 86380 86390 1
534222 99534222 1001 86380 86390 1
534106 99534106 1001 86380 86390 1
534160 99534160 1001 86380 86390 1
534187 99534187 1001 86380 86390 1
534837 99534837 1001 86380 86390 1
534855 99534855 1001 86380 86390 1
535507 99535507 1001 86380 86390 1
535429 99535429 1001 86380 86390 1
535340 99535340 1001 86380 86390 1
535203 99535203 1001 86380 86390 1
535145 99535145 1001 86380 86390 1
534920 99534920 1001 86380 86390 1
535095 99535095 1001 86380 86390 1
535536 99535536 1001 86380 86390 1
535614 99535614 1001 86380 86390 1
535710 99535710 1001 86380 86390 1
535675 99535675 1001 86380 86390 1
536151 99536151 1001 86380 86390 1
536165 99536165 1001 86380 86390 1
536217 99536217 1001 86380 86390 1
536121 99536121 1001 86380 86390 1
536045 99536045 1001 86380 86390 1
536010 99536010 1001 86380 86390 1
535793 99535793 1001 86380 86390 1
535899 99535899 1001 86380 86390 1
535731 99535731 1001 86380 86390 1
535891 99535891 1001 86380 86390 1
536492 99536492 1001 86380 86390 1
536394 99536394 1001 86380 86390 1
537035 99537035 1001 86380 86390 1
536975 99536975 1001 86380 86390 1
536932 99536932 1001 86380 86390 1
536770 99536770 1001 86380 86390 1
536675 99536675 1001 86380 86390 1
536546 99536546 1001 86380 86390 1
536548 99536548 1001 86380 86390 1
536604 99536604 1001 86380 86390 1
536554 99536554 1001 86380 86390 1
537164 99537164 1001 86380 86390 1
537281 99537281 1001 86380 86390 1
537791 99537791 1001 86380 86390 1
537731 99537731 1001 86380 86390 1
537394 99537394 1001 86380 86390 1
537497 99537497 1001 86380 86390 1
537525 99537525 1001 86380 86390 1
537559 99537559 1001 86380 86390 1
537572 99537572 1001 86380 86390 1
537574 99537574 1001 86380 86390 1
538087 99538087 1001 86380 86390 1
537999 99537999 1001 86380 86390 1
537991 99537991 1001 86380 86390 1
538127 99538127 1001 86380 86390 1
538116 99538116 1001 86380 86390 1
538174 99538174 1001 86380 86390 1
538742 99538742 1001 86380 86390 1
538480 99538480 1001 86380 86390 1
538610 99538610 1001 86380 86390 1
538445 99538445 1001 86380 86390 1
538462 99538462 1001 86380 86390 1
538298 99538298 1001 86380 86390 1
538211 99538211 1001 86380 86390 1
538212 99538212 1001 86380 86390 1
538216 99538216 1001 86380 86390 1
538232 99538232 1001 86380 86390 1
538855 99538855 1001 86380 86390 1
538989 99538989 1001 86380 86390 1
538899 99538899 1001 86380 86390 1
539585 99539585 1001 86380 86390 1
539236 99539236 1001 86380 86390 1
539130 99539130 1001 86380 86390 1
539186 99539186 1001 86380 86390 1
539096 99539096 1001 86380 86390 1
539798 99539798 1001 86380 86390 1
539815 99539815 1001 86380 86390 1
539790 99539790 1001 86380 86390 1
540329 99540329 1001 86380 86390 1
540420 99540420 1001 86380 86390 1
540408 99540408 1001 86380 86390 1
540108 99540108 1001 86380 86390 1
540215 99540215 1001 86380 86390 1
540112 99540112 1001 86380 86390 1
540113 99540113 1001 86380 86390 1
540101 99540101 1001 86380 86390 1
540089 99540089 1001 86380 86390 1
540209 99540209 1001 86380 86390 1
540015 99540015 1001 86380 86390 1
539913 99539913 1001 86380 86390 1
539969 99539969 1001 86380 86390 1
539996 99539996 1001 86380 86390 1
540545 99540545 1001 86380 86390 1
540589 99540589 1001 86380 86390 1
540553 99540553 1001 86380 86390 1
541258 99541258 1001 86380 86390 1
541266 99541266 1001 86380 86390 1
541158 99541158 1001 86380 86390 1
541147 99541147 1001 86380 86390 1
541225 99541225 1001 86380 86390 1
541062 99541062 1001 86380 86390 1
540967 99540967 1001 86380 86390 1
540903 99540903 1001 86380 86390 1
540768 99540768 1001 86380 86390 1
540879 99540879 1001 86380 86390 1
541449 99541449 1001 86380 86390 1
541307 99541307 1001 86380 86390 1
541425 99541425 1001 86380 86390 1
541391 99541391 1001 86380 86390 1
542086 99542086 1001 86380 86390 1
542045 99542045 1001 86380 86390 1
542088 99542088 1001 86380 86390 1
541955 99541955 1001 86380 86390 1
542091 99542091 1001 86380 86390 1
541924 99541924 1001 86380 86390 1
541784 99541784 1001 86380 86390 1
541773 99541773 1001 86380 86390 1
541852 99541852 1001 86380 86390 1
541905 99541905 1001 86380 86390 1
541719 99541719 1001 86380 86390 1
541541 99541541 1001 86380 86390 1
541570 99541570 1001 86380 86390 1
541660 99541660 1001 86380 86390 1
542311 99542311 1001 86380 86390 1
542224 99542224 1001 86380 86390 1
542320 99542320 1001 86380 86390 1
542899 99542899 1001 86380 86390 1
542816 99542816 1001 86380 86390 1
542695 99542695 1001 86380 86390 1
542632 99542632 1001 86380 86390 1
542647 99542647 1001 86380 86390 1
542544 99542544 1001 86380 86390 1
542557 99542557 1001 86380 86390 1
542420 99542420 1001 86380 86390 1
542395 99542395 1001 86380 86390 1
542448 99542448 1001 86380 86390 1
542426 99542426 1001 86380 86390 1
542516 99542516 1001 86380 86390 1
542427 99542427 1001 86380 86390 1
542970 99542970 1001 86380 86390 1
542972 99542972 1001 86380 86390 1
543024 99543024 1001 86380 86390 1
542999 99542999 1001 86380 86390 1
543617 99543617 1001 86380 86390 1
543712 99543712 1001 86380 86390 1
543598 99543598 1001 86380 86390 1
543753 99543753 1001 86380 86390 1
543705 99543705 1001 86380 86390 1
543456 99543456 1001 86380 86390 1
543346 99543346 1001 86380 86390 1
543339 99543339 1001 86380 86390 1
543252 99543252 1001 86380 86390 1
543266 99543266 1001 86380 86390 1
543305 99543305 1001 86380 86390 1
543176 99543176 1001 86380 86390 1
543875 99543875 1001 86380 86390 1
543942 99543942 1001 86380 86390 1
543828 99543828 1001 86380 86390 1
544554 99544554 1001 86380 86390 1
544402 99544402 1001 86380 86390 1
544591 99544591 1001 86380 86390 1
544385 99544385 1001 86380 86390 1
544311 99544311 1001 86380 86390 1
544209 99544209 1001 86380 86390 1
544107 99544107 1001 86380 86390 1
544043 99544043 1001 86380 86390 1
544095 99544095 1001 86380 86390 1
544160 99544160 1001 86380 86390 1
544150 99544150 1001 86380 86390 1
543982 99543982 1001 86380 86390 1
544051 99544051 1001 86380 86390 1
543987 99543987 1001 86380 86390 1
544699 99544699 1001 86380 86390 1
544712 99544712 1001 86380 86390 1
544733 99544733 1001 86380 86390 1
430733 560 1001 66720 72477 1
514476 805 1002 49353 51883 1
537316 745 1002 52915 66727 1
400115 99400115 1001 86380 86390 1
400087 99400087 1001 86380 86390 1
400150 99400150 1001 86380 86390 1
400390 99400390 1001 86380 86390 1
400398 99400398 1001 86380 86390 1
400537 99400537 1001 86380 86390 1
400559 99400559 1001 86380 86390 1
400655 99400655 1001 86380 86390 1
400772 99400772 1001 86380 86390 1
400723 99400723 1001 86380 86390 1
400747 99400747 1001 86380 86390 1
400834 99400834 1001 86380 86390 1
400953 99400953 1001 86380 86390 1
401087 99401087 1001 86380 86390 1
401097 99401097 1001 86380 86390 1
401237 99401237 1001 86380 86390 1
401248 99401248 1001 86380 86390 1
401511 99401511 1001 86380 86390 1
401558 99401558 1001 86380 86390 1
401669 99401669 1001 86380 86390 1
401642 99401642 1001 86380 86390 1
401710 99401710 1001 86380 86390 1
402131 99402131 1001 86380 86390 1
402081 99402081 1001 86380 86390 1
402227 99402227 1001 86380 86390 1
402373 99402373 1001 86380 86390 1
402376 99402376 1001 86380 86390 1
402497 99402497 1001 86380 86390 1
402504 99402504 1001 86380 86390 1
402707 99402707 1001 86380 86390 1
402716 99402716 1001 86380 86390 1
402944 99402944 1001 86380 86390 1
403072 99403072 1001 86380 86390 1
403185 99403185 1001 86380 86390 1
403175 99403175 1001 86380 86390 1
403285 99403285 1001 86380 86390 1
403427 99403427 1001 86380 86390 1
403512 99403512 1001 86380 86390 1
403514 99403514 1001 86380 86390 1
403746 99403746 1001 86380 86390 1
404031 99404031 1001 86380 86390 1
404075 99404075 1001 86380 86390 1
404140 99404140 1001 86380 86390 1
404047 99404047 1001 86380 86390 1
404423 99404423 1001 86380 86390 1
404460 99404460 1001 86380 86390 1
404733 99404733 1001 86380 86390 1
404856 99404856 1001 86380 86390 1
404909 99404909 1001 86380 86390 1
405056 99405056 1001 86380 86390 1
405013 99405013 1001 86380 86390 1
405331 99405331 1001 86380 86390 1
405349 99405349 1001 86380 86390 1
405494 99405494 1001 86380 86390 1
405552 99405552 1001 86380 86390 1
405619 99405619 1001 86380 86390 1
405968 99405968 1001 86380 86390 1
405895 99405895 1001 86380 86390 1
405960 99405960 1001 86380 86390 1
406363 99406363 1001 86380 86390 1
406316 99406316 1001 86380 86390 1
406295 99406295 1001 86380 86390 1
406469 99406469 1001 86380 86390 1
406698 99406698 1001 86380 86390 1
407120 99407120 1001 86380 86390 1
407174 99407174 1001 86380 86390 1
407146 99407146 1001 86380 86390 1
407172 99407172 1001 86380 86390 1
407354 99407354 1001 86380 86390 1
407301 99407301 1001 86380 86390 1
407401 99407401 1001 86380 86390 1
407704 99407704 1001 86380 86390 1
407892 99407892 1001 86380 86390 1
408042 99408042 1001 86380 86390 1
408159 99408159 1001 86380 86390 1
409051 99409051 1001 86380 86390 1
409028 99409028 1001 86380 86390 1
409009 99409009 1001 86380 86390 1
409037 99409037 1001 86380 86390 1
409117 99409117 1001 86380 86390 1
409237 99409237 1001 86380 86390 1
409615 99409615 1001 86380 86390 1
409665 99409665 1001 86380 86390 1
409667 99409667 1001 86380 86390 1
409738 99409738 1001 86380 86390 1
409829 99409829 1001 86380 86390 1
410164 99410164 1001 86380 86390 1
410198 99410198 1001 86380 86390 1
410290 99410290 1001 86380 86390 1
410357 99410357 1001 86380 86390 1
410306 99410306 1001 86380 86390 1
410523 99410523 1001 86380 86390 1
410528 99410528 1001 86380 86390 1
410554 99410554 1001 86380 86390 1
410508 99410508 1001 86380 86390 1
410652 99410652 1001 86380 86390 1
410702 99410702 1001 86380 86390 1
410797 99410797 1001 86380 86390 1
410965 99410965 1001 86380 86390 1
411061 99411061 1001 86380 86390 1
411209 99411209 1001 86380 86390 1
411133 99411133 1001 86380 86390 1
411137 99411137 1001 86380 86390 1
411704 99411704 1001 86380 86390 1
411688 99411688 1001 86380 86390 1
412042 99412042 1001 86380 86390 1
412232 99412232 1001 86380 86390 1
412302 99412302 1001 86380 86390 1
412408 99412408 1001 86380 86390 1
412387 99412387 1001 86380 86390 1
413293 99413293 1001 86380 86390 1
413533 99413533 1001 86380 86390 1
413037 99413037 1001 86380 86390 1
413206 99413206 1001 86380 86390 1
412488 99412488 1001 86380 86390 1
412858 99412858 1001 86380 86390 1
412573 99412573 1001 86380 86390 1
413791 99413791 1001 86380 86390 1
413740 99413740 1001 86380 86390 1
413712 99413712 1001 86380 86390 1
414107 99414107 1001 86380 86390 1
415030 99415030 1001 86380 86390 1
414961 99414961 1001 86380 86390 1
415183 99415183 1001 86380 86390 1
415238 99415238 1001 86380 86390 1
415184 99415184 1001 86380 86390 1
415306 99415306 1001 86380 86390 1
415138 99415138 1001 86380 86390 1
414276 99414276 1001 86380 86390 1
414186 99414186 1001 86380 86390 1
414212 99414212 1001 86380 86390 1
414486 99414486 1001 86380 86390 1
415609 99415609 1001 86380 86390 1
415330 99415330 1001 86380 86390 1
415331 99415331 1001 86380 86390 1
416914 99416914 1001 86380 86390 1
416923 99416923 1001 86380 86390 1
416444 99416444 1001 86380 86390 1
416389 99416389 1001 86380 86390 1
416484 99416484 1001 86380 86390 1
416390 99416390 1001 86380 86390 1
416559 99416559 1001 86380 86390 1
416228 99416228 1001 86380 86390 1
415756 99415756 1001 86380 86390 1
415975 99415975 1001 86380 86390 1
416022 99416022 1001 86380 86390 1
415983 99415983 1001 86380 86390 1
417083 99417083 1001 86380 86390 1
418676 99418676 1001 86380 86390 1
418461 99418461 1001 86380 86390 1
418537 99418537 1001 86380 86390 1
418389 99418389 1001 86380 86390 1
418058 99418058 1001 86380 86390 1
418381 99418381 1001 86380 86390 1
418002 99418002 1001 86380 86390 1
417777 99417777 1001 86380 86390 1
417901 99417901 1001 86380 86390 1
417791 99417791 1001 86380 86390 1
418026 99418026 1001 86380 86390 1
418910 99418910 1001 86380 86390 1
420196 99420196 1001 86380 86390 1
420199 99420199 1001 86380 86390 1
420429 99420429 1001 86380 86390 1
420302 99420302 1001 86380 86390 1
419800 99419800 1001 86380 86390 1
419864 99419864 1001 86380 86390 1
419812 99419812 1001 86380 86390 1
420049 99420049 1001 86380 86390 1
419740 99419740 1001 86380 86390 1
419962 99419962 1001 86380 86390 1
419237 99419237 1001 86380 86390 1
419273 99419273 1001 86380 86390 1
419362 99419362 1001 86380 86390 1
419477 99419477 1001 86380 86390 1
419615 99419615 1001 86380 86390 1
420625 99420625 1001 86380 86390 1
420599 99420599 1001 86380 86390 1
420797 99420797 1001 86380 86390 1
420559 99420559 1001 86380 86390 1
421691 99421691 1001 86380 86390 1
422068 99422068 1001 86380 86390 1
421673 99421673 1001 86380 86390 1
420969 99420969 1001 86380 86390 1
421227 99421227 1001 86380 86390 1
422120 99422120 1001 86380 86390 1
422377 99422377 1001 86380 86390 1
422159 99422159 1001 86380 86390 1
423630 99423630 1001 86380 86390 1
423496 99423496 1001 86380 86390 1
423596 99423596 1001 86380 86390 1
423733 99423733 1001 86380 86390 1
423216 99423216 1001 86380 86390 1
423150 99423150 1001 86380 86390 1
423097 99423097 1001 86380 86390 1
423296 99423296 1001 86380 86390 1
423239 99423239 1001 86380 86390 1
422882 99422882 1001 86380 86390 1
422699 99422699 1001 86380 86390 1
422729 99422729 1001 86380 86390 1
422751 99422751 1001 86380 86390 1
422545 99422545 1001 86380 86390 1
422789 99422789 1001 86380 86390 1
422671 99422671 1001 86380 86390 1
423796 99423796 1001 86380 86390 1
423797 99423797 1001 86380 86390 1
423781 99423781 1001 86380 86390 1
425080 99425080 1001 86380 86390 1
425200 99425200 1001 86380 86390 1
425232 99425232 1001 86380 86390 1
425139 99425139 1001 86380 86390 1
425272 99425272 1001 86380 86390 1
424867 99424867 1001 86380 86390 1
424790 99424790 1001 86380 86390 1
424722 99424722 1001 86380 86390 1
424301 99424301 1001 86380 86390 1
424586 99424586 1001 86380 86390 1
424408 99424408 1001 86380 86390 1
424310 99424310 1001 86380 86390 1
425776 99425776 1001 86380 86390 1
425473 99425473 1001 86380 86390 1
425802 99425802 1001 86380 86390 1
425389 99425389 1001 86380 86390 1
425616 99425616 1001 86380 86390 1
425727 99425727 1001 86380 86390 1
426718 99426718 1001 86380 86390 1
426707 99426707 1001 86380 86390 1
426758 99426758 1001 86380 86390 1
426861 99426861 1001 86380 86390 1
426383 99426383 1001 86380 86390 1
426568 99426568 1001 86380 86390 1
426317 99426317 1001 86380 86390 1
425870 99425870 1001 86380 86390 1
426210 99426210 1001 86380 86390 1
427391 99427391 1001 86380 86390 1
427268 99427268 1001 86380 86390 1
427402 99427402 1001 86380 86390 1
428687 99428687 1001 86380 86390 1
428643 99428643 1001 86380 86390 1
428452 99428452 1001 86380 86390 1
428378 99428378 1001 86380 86390 1
428420 99428420 1001 86380 86390 1
428278 99428278 1001 86380 86390 1
428124 99428124 1001 86380 86390 1
428050 99428050 1001 86380 86390 1
427961 99427961 1001 86380 86390 1
428150 99428150 1001 86380 86390 1
428152 99428152 1001 86380 86390 1
427793 99427793 1001 86380 86390 1
427550 99427550 1001 86380 86390 1
427922 99427922 1001 86380 86390 1
428766 99428766 1001 86380 86390 1
429085 99429085 1001 86380 86390 1
428757 99428757 1001 86380 86390 1
428758 99428758 1001 86380 86390 1
428810 99428810 1001 86380 86390 1
430317 99430317 1001 86380 86390 1
430126 99430126 1001 86380 86390 1
429645 99429645 1001 86380 86390 1
429869 99429869 1001 86380 86390 1
429522 99429522 1001 86380 86390 1
430613 99430613 1001 86380 86390 1
431966 99431966 1001 86380 86390 1
432011 99432011 1001 86380 86390 1
431703 99431703 1001 86380 86390 1
431736 99431736 1001 86380 86390 1
431528 99431528 1001 86380 86390 1
431450 99431450 1001 86380 86390 1
430947 99430947 1001 86380 86390 1
431259 99431259 1001 86380 86390 1
431035 99431035 1001 86380 86390 1
431112 99431112 1001 86380 86390 1
432207 99432207 1001 86380 86390 1
432065 99432065 1001 86380 86390 1
432359 99432359 1001 86380 86390 1
432255 99432255 1001 86380 86390 1
433341 99433341 1001 86380 86390 1
433397 99433397 1001 86380 86390 1
433322 99433322 1001 86380 86390 1
433609 99433609 1001 86380 86390 1
433318 99433318 1001 86380 86390 1
433236 99433236 1001 86380 86390 1
432558 99432558 1001 86380 86390 1
432629 99432629 1001 86380 86390 1
432801 99432801 1001 86380 86390 1
432884 99432884 1001 86380 86390 1
432816 99432816 1001 86380 86390 1
432839 99432839 1001 86380 86390 1
432592 99432592 1001 86380 86390 1
434137 99434137 1001 86380 86390 1
433865 99433865 1001 86380 86390 1
433758 99433758 1001 86380 86390 1
433809 99433809 1001 86380 86390 1
435036 99435036 1001 86380 86390 1
435201 99435201 1001 86380 86390 1
435165 99435165 1001 86380 86390 1
434940 99434940 1001 86380 86390 1
434717 99434717 1001 86380 86390 1
434668 99434668 1001 86380 86390 1
434402 99434402 1001 86380 86390 1
434354 99434354 1001 86380 86390 1
434571 99434571 1001 86380 86390 1
434274 99434274 1001 86380 86390 1
434300 99434300 1001 86380 86390 1
434255 99434255 1001 86380 86390 1
435747 99435747 1001 86380 86390 1
437160 99437160 1001 86380 86390 1
436910 99436910 1001 86380 86390 1
437138 99437138 1001 86380 86390 1
436496 99436496 1001 86380 86390 1
436476 99436476 1001 86380 86390 1
436672 99436672 1001 86380 86390 1
436467 99436467 1001 86380 86390 1
435909 99435909 1001 86380 86390 1
300071 99300071 1001 86380 86390 1
300022 99300022 1001 86380 86390 1
437282 99437282 1001 86380 86390 1
300680 99300680 1001 86380 86390 1
300685 99300685 1001 86380 86390 1
300638 99300638 1001 86380 86390 1
300325 99300325 1001 86380 86390 1
300418 99300418 1001 86380 86390 1
300293 99300293 1001 86380 86390 1
300230 99300230 1001 86380 86390 1
300287 99300287 1001 86380 86390 1
300881 99300881 1001 86380 86390 1
300782 99300782 1001 86380 86390 1
300783 99300783 1001 86380 86390 1
300745 99300745 1001 86380 86390 1
300865 99300865 1001 86380 86390 1
301414 99301414 1001 86380 86390 1
301415 99301415 1001 86380 86390 1
301520 99301520 1001 86380 86390 1
301458 99301458 1001 86380 86390 1
301434 99301434 1001 86380 86390 1
301477 99301477 1001 86380 86390 1
301184 99301184 1001 86380 86390 1
301053 99301053 1001 86380 86390 1
300957 99300957 1001 86380 86390 1
301630 99301630 1001 86380 86390 1
301605 99301605 1001 86380 86390 1
301739 99301739 1001 86380 86390 1
301742 99301742 1001 86380 86390 1
301717 99301717 1001 86380 86390 1
302336 99302336 1001 86380 86390 1
302168 99302168 1001 86380 86390 1
302130 99302130 1001 86380 86390 1
302156 99302156 1001 86380 86390 1
302018 99302018 1001 86380 86390 1
301825 99301825 1001 86380 86390 1
301841 99301841 1001 86380 86390 1
301855 99301855 1001 86380 86390 1
301806 99301806 1001 86380 86390 1
302443 99302443 1001 86380 86390 1
302564 99302564 1001 86380 86390 1
302426 99302426 1001 86380 86390 1
302389 99302389 1001 86380 86390 1
303174 99303174 1001 86380 86390 1
303094 99303094 1001 86380 86390 1
303034 99303034 1001 86380 86390 1
302880 99302880 1001 86380 86390 1
302881 99302881 1001 86380 86390 1
302806 99302806 1001 86380 86390 1
302729 99302729 1001 86380 86390 1
302732 99302732 1001 86380 86390 1
302623 99302623 1001 86380 86390 1
302649 99302649 1001 86380 86390 1
303376 99303376 1001 86380 86390 1
303253 99303253 1001 86380 86390 1
303293 99303293 1001 86380 86390 1
303854 99303854 1001 86380 86390 1
303961 99303961 1001 86380 86390 1
303987 99303987 1001 86380 86390 1
303876 99303876 1001 86380 86390 1
303902 99303902 1001 86380 86390 1
304029 99304029 1001 86380 86390 1
303744 99303744 1001 86380 86390 1
303670 99303670 1001 86380 86390 1
303427 99303427 1001 86380 86390 1
303493 99303493 1001 86380 86390 1
303550 99303550 1001 86380 86390 1
303576 99303576 1001 86380 86390 1
303434 99303434 1001 86380 86390 1
303592 99303592 1001 86380 86390 1
303413 99303413 1001 86380 86390 1
304196 99304196 1001 86380 86390 1
304107 99304107 1001 86380 86390 1
304845 99304845 1001 86380 86390 1
304847 99304847 1001 86380 86390 1
304551 99304551 1001 86380 86390 1
304617 99304617 1001 86380 86390 1
304573 99304573 1001 86380 86390 1
305013 99305013 1001 86380 86390 1
304976 99304976 1001 86380 86390 1
304978 99304978 1001 86380 86390 1
305004 99305004 1001 86380 86390 1
304969 99304969 1001 86380 86390 1
305636 99305636 1001 86380 86390 1
305588 99305588 1001 86380 86390 1
305321 99305321 1001 86380 86390 1
305296 99305296 1001 86380 86390 1
305142 99305142 1001 86380 86390 1
305107 99305107 1001 86380 86390 1
305120 99305120 1001 86380 86390 1
305122 99305122 1001 86380 86390 1
305152 99305152 1001 86380 86390 1
500051 99500051 1001 86380 86390 1
500077 99500077 1001 86380 86390 1
500098 99500098 1001 86380 86390 1
500760 99500760 1001 86380 86390 1
500481 99500481 1001 86380 86390 1
500594 99500594 1001 86380 86390 1
500377 99500377 1001 86380 86390 1
500300 99500300 1001 86380 86390 1
500306 99500306 1001 86380 86390 1
500996 99500996 1001 86380 86390 1
500894 99500894 1001 86380 86390 1
500986 99500986 1001 86380 86390 1
500858 99500858 1001 86380 86390 1
500860 99500860 1001 86380 86390 1
501466 99501466 1001 86380 86390 1
501522 99501522 1001 86380 86390 1
501293 99501293 1001 86380 86390 1
501246 99501246 1001 86380 86390 1
501391 99501391 1001 86380 86390 1
501340 99501340 1001 86380 86390 1
501264 99501264 1001 86380 86390 1
501113 99501113 1001 86380 86390 1
501207 99501207 1001 86380 86390 1
501054 99501054 1001 86380 86390 1
501813 99501813 1001 86380 86390 1
501710 99501710 1001 86380 86390 1
502324 99502324 1001 86380 86390 1
502264 99502264 1001 86380 86390 1
502343 99502343 1001 86380 86390 1
502147 99502147 1001 86380 86390 1
502096 99502096 1001 86380 86390 1
502243 99502243 1001 86380 86390 1
502259 99502259 1001 86380 86390 1
502000 99502000 1001 86380 86390 1
501986 99501986 1001 86380 86390 1
502476 99502476 1001 86380 86390 1
502624 99502624 1001 86380 86390 1
502625 99502625 1001 86380 86390 1
502615 99502615 1001 86380 86390 1
503243 99503243 1001 86380 86390 1
503277 99503277 1001 86380 86390 1
503290 99503290 1001 86380 86390 1
502972 99502972 1001 86380 86390 1
502934 99502934 1001 86380 86390 1
502714 99502714 1001 86380 86390 1
502770 99502770 1001 86380 86390 1
502786 99502786 1001 86380 86390 1
502683 99502683 1001 86380 86390 1
503496 99503496 1001 86380 86390 1
503317 99503317 1001 86380 86390 1
503408 99503408 1001 86380 86390 1
503448 99503448 1001 86380 86390 1
503463 99503463 1001 86380 86390 1
503387 99503387 1001 86380 86390 1
503977 99503977 1001 86380 86390 1
504045 99504045 1001 86380 86390 1
504071 99504071 1001 86380 86390 1
504061 99504061 1001 86380 86390 1
504026 99504026 1001 86380 86390 1
503861 99503861 1001 86380 86390 1
503813 99503813 1001 86380 86390 1
503549 99503549 1001 86380 86390 1
503694 99503694 1001 86380 86390 1
503541 99503541 1001 86380 86390 1
503554 99503554 1001 86380 86390 1
503557 99503557 1001 86380 86390 1
503586 99503586 1001 86380 86390 1
504245 99504245 1001 86380 86390 1
504143 99504143 1001 86380 86390 1
504144 99504144 1001 86380 86390 1
504147 99504147 1001 86380 86390 1
504124 99504124 1001 86380 86390 1
504256 99504256 1001 86380 86390 1
504231 99504231 1001 86380 86390 1
504943 99504943 1001 86380 86390 1
504816 99504816 1001 86380 86390 1
504933 99504933 1001 86380 86390 1
504800 99504800 1001 86380 86390 1
504715 99504715 1001 86380 86390 1
504614 99504614 1001 86380 86390 1
504658 99504658 1001 86380 86390 1
504684 99504684 1001 86380 86390 1
504493 99504493 1001 86380 86390 1
505042 99505042 1001 86380 86390 1
505094 99505094 1001 86380 86390 1
504952 99504952 1001 86380 86390 1
505122 99505122 1001 86380 86390 1
505700 99505700 1001 86380 86390 1
505597 99505597 1001 86380 86390 1
505701 99505701 1001 86380 86390 1
505589 99505589 1001 86380 86390 1
505504 99505504 1001 86380 86390 1
505466 99505466 1001 86380 86390 1
505362 99505362 1001 86380 86390 1
505268 99505268 1001 86380 86390 1
505349 99505349 1001 86380 86390 1
505249 99505249 1001 86380 86390 1
505353 99505353 1001 86380 86390 1
505291 99505291 1001 86380 86390 1
505968 99505968 1001 86380 86390 1
505865 99505865 1001 86380 86390 1
506456 99506456 1001 86380 86390 1
506411 99506411 1001 86380 86390 1
506557 99506557 1001 86380 86390 1
506317 99506317 1001 86380 86390 1
506243 99506243 1001 86380 86390 1
506257 99506257 1001 86380 86390 1
506026 99506026 1001 86380 86390 1
506793 99506793 1001 86380 86390 1
506755 99506755 1001 86380 86390 1
506769 99506769 1001 86380 86390 1
506654 99506654 1001 86380 86390 1
506706 99506706 1001 86380 86390 1
506670 99506670 1001 86380 86390 1
507233 99507233 1001 86380 86390 1
507272 99507272 1001 86380 86390 1
507275 99507275 1001 86380 86390 1
507162 99507162 1001 86380 86390 1
507059 99507059 1001 86380 86390 1
506905 99506905 1001 86380 86390 1
506876 99506876 1001 86380 86390 1
507552 99507552 1001 86380 86390 1
507527 99507527 1001 86380 86390 1
508087 99508087 1001 86380 86390 1
508062 99508062 1001 86380 86390 1
508116 99508116 1001 86380 86390 1
507837 99507837 1001 86380 86390 1
507892 99507892 1001 86380 86390 1
507945 99507945 1001 86380 86390 1
507961 99507961 1001 86380 86390 1
507898 99507898 1001 86380 86390 1
507874 99507874 1001 86380 86390 1
507823 99507823 1001 86380 86390 1
507658 99507658 1001 86380 86390 1
507729 99507729 1001 86380 86390 1
508363 99508363 1001 86380 86390 1
508314 99508314 1001 86380 86390 1
508445 99508445 1001 86380 86390 1
508421 99508421 1001 86380 86390 1
509015 99509015 1001 86380 86390 1
508994 99508994 1001 86380 86390 1
508905 99508905 1001 86380 86390 1
509022 99509022 1001 86380 86390 1
509073 99509073 1001 86380 86390 1
509011 99509011 1001 86380 86390 1
508824 99508824 1001 86380 86390 1
508774 99508774 1001 86380 86390 1
508670 99508670 1001 86380 86390 1
508697 99508697 1001 86380 86390 1
508815 99508815 1001 86380 86390 1
508519 99508519 1001 86380 86390 1
508558 99508558 1001 86380 86390 1
508561 99508561 1001 86380 86390 1
508652 99508652 1001 86380 86390 1
508628 99508628 1001 86380 86390 1
508474 99508474 1001 86380 86390 1
508658 99508658 1001 86380 86390 1
508594 99508594 1001 86380 86390 1
509138 99509138 1001 86380 86390 1
509271 99509271 1001 86380 86390 1
509197 99509197 1001 86380 86390 1
509885 99509885 1001 86380 86390 1
509742 99509742 1001 86380 86390 1
509849 99509849 1001 86380 86390 1
509596 99509596 1001 86380 86390 1
509687 99509687 1001 86380 86390 1
509612 99509612 1001 86380 86390 1
509604 99509604 1001 86380 86390 1
509422 99509422 1001 86380 86390 1
509451 99509451 1001 86380 86390 1
509312 99509312 1001 86380 86390 1
509407 99509407 1001 86380 86390 1
510054 99510054 1001 86380 86390 1
509938 99509938 1001 86380 86390 1
509951 99509951 1001 86380 86390 1
509939 99509939 1001 86380 86390 1
510004 99510004 1001 86380 86390 1
510017 99510017 1001 86380 86390 1
510020 99510020 1001 86380 86390 1
510073 99510073 1001 86380 86390 1
510086 99510086 1001 86380 86390 1
509932 99509932 1001 86380 86390 1
510061 99510061 1001 86380 86390 1
509973 99509973 1001 86380 86390 1
510650 99510650 1001 86380 86390 1
510560 99510560 1001 86380 86390 1
510576 99510576 1001 86380 86390 1
510543 99510543 1001 86380 86390 1
510317 99510317 1001 86380 86390 1
510412 99510412 1001 86380 86390 1
510250 99510250 1001 86380 86390 1
510201 99510201 1001 86380 86390 1
510270 99510270 1001 86380 86390 1
510261 99510261 1001 86380 86390 1
510869 99510869 1001 86380 86390 1
510805 99510805 1001 86380 86390 1
510780 99510780 1001 86380 86390 1
510875 99510875 1001 86380 86390 1
510888 99510888 1001 86380 86390 1
510762 99510762 1001 86380 86390 1
511478 99511478 1001 86380 86390 1
511390 99511390 1001 86380 86390 1
511496 99511496 1001 86380 86390 1
511408 99511408 1001 86380 86390 1
511310 99511310 1001 86380 86390 1
511324 99511324 1001 86380 86390 1
511276 99511276 1001 86380 86390 1
511160 99511160 1001 86380 86390 1
511199 99511199 1001 86380 86390 1
511174 99511174 1001 86380 86390 1
511152 99511152 1001 86380 86390 1
510972 99510972 1001 86380 86390 1
510950 99510950 1001 86380 86390 1
511003 99511003 1001 86380 86390 1
511134 99511134 1001 86380 86390 1
511046 99511046 1001 86380 86390 1
511680 99511680 1001 86380 86390 1
511582 99511582 1001 86380 86390 1
511661 99511661 1001 86380 86390 1
511690 99511690 1001 86380 86390 1
512230 99512230 1001 86380 86390 1
512099 99512099 1001 86380 86390 1
512087 99512087 1001 86380 86390 1
511784 99511784 1001 86380 86390 1
511799 99511799 1001 86380 86390 1
511773 99511773 1001 86380 86390 1
511961 99511961 1001 86380 86390 1
511848 99511848 1001 86380 86390 1
512577 99512577 1001 86380 86390 1
513178 99513178 1001 86380 86390 1
513107 99513107 1001 86380 86390 1
513187 99513187 1001 86380 86390 1
513189 99513189 1001 86380 86390 1
512844 99512844 1001 86380 86390 1
512796 99512796 1001 86380 86390 1
512996 99512996 1001 86380 86390 1
512667 99512667 1001 86380 86390 1
512722 99512722 1001 86380 86390 1
513308 99513308 1001 86380 86390 1
513347 99513347 1001 86380 86390 1
513338 99513338 1001 86380 86390 1
513265 99513265 1001 86380 86390 1
513972 99513972 1001 86380 86390 1
513937 99513937 1001 86380 86390 1
513979 99513979 1001 86380 86390 1
513659 99513659 1001 86380 86390 1
513725 99513725 1001 86380 86390 1
513783 99513783 1001 86380 86390 1
513630 99513630 1001 86380 86390 1
513480 99513480 1001 86380 86390 1
513512 99513512 1001 86380 86390 1
514111 99514111 1001 86380 86390 1
514155 99514155 1001 86380 86390 1
514169 99514169 1001 86380 86390 1
514528 99514528 1001 86380 86390 1
514454 99514454 1001 86380 86390 1
514469 99514469 1001 86380 86390 1
514398 99514398 1001 86380 86390 1
514907 99514907 1001 86380 86390 1
514993 99514993 1001 86380 86390 1
514942 99514942 1001 86380 86390 1
515497 99515497 1001 86380 86390 1
515337 99515337 1001 86380 86390 1
515443 99515443 1001 86380 86390 1
515276 99515276 1001 86380 86390 1
515445 99515445 1001 86380 86390 1
515306 99515306 1001 86380 86390 1
515247 99515247 1001 86380 86390 1
515106 99515106 1001 86380 86390 1
515774 99515774 1001 86380 86390 1
515710 99515710 1001 86380 86390 1
515750 99515750 1001 86380 86390 1
515702 99515702 1001 86380 86390 1
515728 99515728 1001 86380 86390 1
515847 99515847 1001 86380 86390 1
515848 99515848 1001 86380 86390 1
516359 99516359 1001 86380 86390 1
516424 99516424 1001 86380 86390 1
516413 99516413 1001 86380 86390 1
516363 99516363 1001 86380 86390 1
516242 99516242 1001 86380 86390 1
516073 99516073 1001 86380 86390 1
515895 99515895 1001 86380 86390 1
516003 99516003 1001 86380 86390 1
516663 99516663 1001 86380 86390 1
516524 99516524 1001 86380 86390 1
516557 99516557 1001 86380 86390 1
516583 99516583 1001 86380 86390 1
517186 99517186 1001 86380 86390 1
517238 99517238 1001 86380 86390 1
517162 99517162 1001 86380 86390 1
517179 99517179 1001 86380 86390 1
517053 99517053 1001 86380 86390 1
516992 99516992 1001 86380 86390 1
517109 99517109 1001 86380 86390 1
517058 99517058 1001 86380 86390 1
516801 99516801 1001 86380 86390 1
516868 99516868 1001 86380 86390 1
517359 99517359 1001 86380 86390 1
516924 99516924 1001 86380 86390 1
517378 99517378 1001 86380 86390 1
517393 99517393 1001 86380 86390 1
517486 99517486 1001 86380 86390 1
517539 99517539 1001 86380 86390 1
517964 99517964 1001 86380 86390 1
518055 99518055 1001 86380 86390 1
517932 99517932 1001 86380 86390 1
517950 99517950 1001 86380 86390 1
517955 99517955 1001 86380 86390 1
517619 99517619 1001 86380 86390 1
517664 99517664 1001 86380 86390 1
517574 99517574 1001 86380 86390 1
517653 99517653 1001 86380 86390 1
518219 99518219 1001 86380 86390 1
518903 99518903 1001 86380 86390 1
518962 99518962 1001 86380 86390 1
518946 99518946 1001 86380 86390 1
518986 99518986 1001 86380 86390 1
518760 99518760 1001 86380 86390 1
518722 99518722 1001 86380 86390 1
518539 99518539 1001 86380 86390 1
518386 99518386 1001 86380 86390 1
518509 99518509 1001 86380 86390 1
519028 99519028 1001 86380 86390 1
519123 99519123 1001 86380 86390 1
518995 99518995 1001 86380 86390 1
519178 99519178 1001 86380 86390 1
519010 99519010 1001 86380 86390 1
519782 99519782 1001 86380 86390 1
519785 99519785 1001 86380 86390 1
519453 99519453 1001 86380 86390 1
519492 99519492 1001 86380 86390 1
519443 99519443 1001 86380 86390 1
519471 99519471 1001 86380 86390 1
519449 99519449 1001 86380 86390 1
519423 99519423 1001 86380 86390 1
519954 99519954 1001 86380 86390 1
519893 99519893 1001 86380 86390 1
519988 99519988 1001 86380 86390 1
520545 99520545 1001 86380 86390 1
520598 99520598 1001 86380 86390 1
520586 99520586 1001 86380 86390 1
520484 99520484 1001 86380 86390 1
520418 99520418 1001 86380 86390 1
520328 99520328 1001 86380 86390 1
520211 99520211 1001 86380 86390 1
520070 99520070 1001 86380 86390 1
520748 99520748 1001 86380 86390 1
520764 99520764 1001 86380 86390 1
520817 99520817 1001 86380 86390 1
521306 99521306 1001 86380 86390 1
521239 99521239 1001 86380 86390 1
521087 99521087 1001 86380 86390 1
520966 99520966 1001 86380 86390 1
521021 99521021 1001 86380 86390 1
520932 99520932 1001 86380 86390 1
520971 99520971 1001 86380 86390 1
520854 99520854 1001 86380 86390 1
520948 99520948 1001 86380 86390 1
521517 99521517 1001 86380 86390 1
521522 99521522 1001 86380 86390 1
521514 99521514 1001 86380 86390 1
522146 99522146 1001 86380 86390 1
522189 99522189 1001 86380 86390 1
522035 99522035 1001 86380 86390 1
522079 99522079 1001 86380 86390 1
521969 99521969 1001 86380 86390 1
521789 99521789 1001 86380 86390 1
521714 99521714 1001 86380 86390 1
521767 99521767 1001 86380 86390 1
521705 99521705 1001 86380 86390 1
521825 99521825 1001 86380 86390 1
522345 99522345 1001 86380 86390 1
522436 99522436 1001 86380 86390 1
522296 99522296 1001 86380 86390 1
522352 99522352 1001 86380 86390 1
522980 99522980 1001 86380 86390 1
523091 99523091 1001 86380 86390 1
523028 99523028 1001 86380 86390 1
522746 99522746 1001 86380 86390 1
522824 99522824 1001 86380 86390 1
522527 99522527 1001 86380 86390 1
522625 99522625 1001 86380 86390 1
522665 99522665 1001 86380 86390 1
523299 99523299 1001 86380 86390 1
523226 99523226 1001 86380 86390 1
523256 99523256 1001 86380 86390 1
523783 99523783 1001 86380 86390 1
523786 99523786 1001 86380 86390 1
523787 99523787 1001 86380 86390 1
523839 99523839 1001 86380 86390 1
523866 99523866 1001 86380 86390 1
523597 99523597 1001 86380 86390 1
523623 99523623 1001 86380 86390 1
523562 99523562 1001 86380 86390 1
523707 99523707 1001 86380 86390 1
523483 99523483 1001 86380 86390 1
523510 99523510 1001 86380 86390 1
523446 99523446 1001 86380 86390 1
523336 99523336 1001 86380 86390 1
524035 99524035 1001 86380 86390 1
524120 99524120 1001 86380 86390 1
524751 99524751 1001 86380 86390 1
524383 99524383 1001 86380 86390 1
524405 99524405 1001 86380 86390 1
524178 99524178 1001 86380 86390 1
524167 99524167 1001 86380 86390 1
524221 99524221 1001 86380 86390 1
524201 99524201 1001 86380 86390 1
524810 99524810 1001 86380 86390 1
524787 99524787 1001 86380 86390 1
524840 99524840 1001 86380 86390 1
524856 99524856 1001 86380 86390 1
524883 99524883 1001 86380 86390 1
524935 99524935 1001 86380 86390 1
525522 99525522 1001 86380 86390 1
525566 99525566 1001 86380 86390 1
525438 99525438 1001 86380 86390 1
525239 99525239 1001 86380 86390 1
525266 99525266 1001 86380 86390 1
525230 99525230 1001 86380 86390 1
525260 99525260 1001 86380 86390 1
525061 99525061 1001 86380 86390 1
525023 99525023 1001 86380 86390 1
524999 99524999 1001 86380 86390 1
525053 99525053 1001 86380 86390 1
525661 99525661 1001 86380 86390 1
525795 99525795 1001 86380 86390 1
526359 99526359 1001 86380 86390 1
526334 99526334 1001 86380 86390 1
526323 99526323 1001 86380 86390 1
526408 99526408 1001 86380 86390 1
526128 99526128 1001 86380 86390 1
526103 99526103 1001 86380 86390 1
526144 99526144 1001 86380 86390 1
526157 99526157 1001 86380 86390 1
526017 99526017 1001 86380 86390 1
526212 99526212 1001 86380 86390 1
526190 99526190 1001 86380 86390 1
526087 99526087 1001 86380 86390 1
526217 99526217 1001 86380 86390 1
525925 99525925 1001 86380 86390 1
525822 99525822 1001 86380 86390 1
526565 99526565 1001 86380 86390 1
526593 99526593 1001 86380 86390 1
526440 99526440 1001 86380 86390 1
527175 99527175 1001 86380 86390 1
527073 99527073 1001 86380 86390 1
526982 99526982 1001 86380 86390 1
527026 99527026 1001 86380 86390 1
526990 99526990 1001 86380 86390 1
526680 99526680 1001 86380 86390 1
526733 99526733 1001 86380 86390 1
526813 99526813 1001 86380 86390 1
526671 99526671 1001 86380 86390 1
527392 99527392 1001 86380 86390 1
527889 99527889 1001 86380 86390 1
527982 99527982 1001 86380 86390 1
527719 99527719 1001 86380 86390 1
527797 99527797 1001 86380 86390 1
527671 99527671 1001 86380 86390 1
527737 99527737 1001 86380 86390 1
527687 99527687 1001 86380 86390 1
527610 99527610 1001 86380 86390 1
527611 99527611 1001 86380 86390 1
527648 99527648 1001 86380 86390 1
528197 99528197 1001 86380 86390 1
528879 99528879 1001 86380 86390 1
528707 99528707 1001 86380 86390 1
528646 99528646 1001 86380 86390 1
528491 99528491 1001 86380 86390 1
528649 99528649 1001 86380 86390 1
528575 99528575 1001 86380 86390 1
528602 99528602 1001 86380 86390 1
528565 99528565 1001 86380 86390 1
528347 99528347 1001 86380 86390 1
528430 99528430 1001 86380 86390 1
528487 99528487 1001 86380 86390 1
528929 99528929 1001 86380 86390 1
528957 99528957 1001 86380 86390 1
529073 99529073 1001 86380 86390 1
528984 99528984 1001 86380 86390 1
528959 99528959 1001 86380 86390 1
528961 99528961 1001 86380 86390 1
528922 99528922 1001 86380 86390 1
529679 99529679 1001 86380 86390 1
529533 99529533 1001 86380 86390 1
529171 99529171 1001 86380 86390 1
529239 99529239 1001 86380 86390 1
529137 99529137 1001 86380 86390 1
529241 99529241 1001 86380 86390 1
529205 99529205 1001 86380 86390 1
529933 99529933 1001 86380 86390 1
529838 99529838 1001 86380 86390 1
529877 99529877 1001 86380 86390 1
529814 99529814 1001 86380 86390 1
530461 99530461 1001 86380 86390 1
530219 99530219 1001 86380 86390 1
530261 99530261 1001 86380 86390 1
530326 99530326 1001 86380 86390 1
530263 99530263 1001 86380 86390 1
530179 99530179 1001 86380 86390 1
529988 99529988 1001 86380 86390 1
530017 99530017 1001 86380 86390 1
530746 99530746 1001 86380 86390 1
530566 99530566 1001 86380 86390 1
530647 99530647 1001 86380 86390 1
530715 99530715 1001 86380 86390 1
530705 99530705 1001 86380 86390 1
531379 99531379 1001 86380 86390 1
531258 99531258 1001 86380 86390 1
530992 99530992 1001 86380 86390 1
530813 99530813 1001 86380 86390 1
530767 99530767 1001 86380 86390 1
530900 99530900 1001 86380 86390 1
531506 99531506 1001 86380 86390 1
531417 99531417 1001 86380 86390 1
531489 99531489 1001 86380 86390 1
531452 99531452 1001 86380 86390 1
531505 99531505 1001 86380 86390 1
532155 99532155 1001 86380 86390 1
532173 99532173 1001 86380 86390 1
532206 99532206 1001 86380 86390 1
532108 99532108 1001 86380 86390 1
531897 99531897 1001 86380 86390 1
531895 99531895 1001 86380 86390 1
531999 99531999 1001 86380 86390 1
531844 99531844 1001 86380 86390 1
531961 99531961 1001 86380 86390 1
531744 99531744 1001 86380 86390 1
531757 99531757 1001 86380 86390 1
531654 99531654 1001 86380 86390 1
531647 99531647 1001 86380 86390 1
531727 99531727 1001 86380 86390 1
532371 99532371 1001 86380 86390 1
532264 99532264 1001 86380 86390 1
532213 99532213 1001 86380 86390 1
532917 99532917 1001 86380 86390 1
532918 99532918 1001 86380 86390 1
532931 99532931 1001 86380 86390 1
532928 99532928 1001 86380 86390 1
532941 99532941 1001 86380 86390 1
532635 99532635 1001 86380 86390 1
532730 99532730 1001 86380 86390 1
532679 99532679 1001 86380 86390 1
532759 99532759 1001 86380 86390 1
532683 99532683 1001 86380 86390 1
532521 99532521 1001 86380 86390 1
532522 99532522 1001 86380 86390 1
532422 99532422 1001 86380 86390 1
533033 99533033 1001 86380 86390 1
533076 99533076 1001 86380 86390 1
533051 99533051 1001 86380 86390 1
533052 99533052 1001 86380 86390 1
533666 99533666 1001 86380 86390 1
533833 99533833 1001 86380 86390 1
533614 99533614 1001 86380 86390 1
533540 99533540 1001 86380 86390 1
533556 99533556 1001 86380 86390 1
533634 99533634 1001 86380 86390 1
533345 99533345 1001 86380 86390 1
533269 99533269 1001 86380 86390 1
533339 99533339 1001 86380 86390 1
533866 99533866 1001 86380 86390 1
534622 99534622 1001 86380 86390 1
534606 99534606 1001 86380 86390 1
534646 99534646 1001 86380 86390 1
534446 99534446 1001 86380 86390 1
534426 99534426 1001 86380 86390 1
534073 99534073 1001 86380 86390 1
534799 99534799 1001 86380 86390 1
534788 99534788 1001 86380 86390 1
534701 99534701 1001 86380 86390 1
534809 99534809 1001 86380 86390 1
534784 99534784 1001 86380 86390 1
535493 99535493 1001 86380 86390 1
535459 99535459 1001 86380 86390 1
535124 99535124 1001 86380 86390 1
535051 99535051 1001 86380 86390 1
534923 99534923 1001 86380 86390 1
535014 99535014 1001 86380 86390 1
534964 99534964 1001 86380 86390 1
534913 99534913 1001 86380 86390 1
535603 99535603 1001 86380 86390 1
535621 99535621 1001 86380 86390 1
535701 99535701 1001 86380 86390 1
536335 99536335 1001 86380 86390 1
536224 99536224 1001 86380 86390 1
536166 99536166 1001 86380 86390 1
536285 99536285 1001 86380 86390 1
535938 99535938 1001 86380 86390 1
535982 99535982 1001 86380 86390 1
535997 99535997 1001 86380 86390 1
535947 99535947 1001 86380 86390 1
535733 99535733 1001 86380 86390 1
536996 99536996 1001 86380 86390 1
536961 99536961 1001 86380 86390 1
537068 99537068 1001 86380 86390 1
537056 99537056 1001 86380 86390 1
536888 99536888 1001 86380 86390 1
536915 99536915 1001 86380 86390 1
536891 99536891 1001 86380 86390 1
536594 99536594 1001 86380 86390 1
536724 99536724 1001 86380 86390 1
536713 99536713 1001 86380 86390 1
537266 99537266 1001 86380 86390 1
537181 99537181 1001 86380 86390 1
537299 99537299 1001 86380 86390 1
537954 99537954 1001 86380 86390 1
537840 99537840 1001 86380 86390 1
537604 99537604 1001 86380 86390 1
537658 99537658 1001 86380 86390 1
537374 99537374 1001 86380 86390 1
538120 99538120 1001 86380 86390 1
538162 99538162 1001 86380 86390 1
538188 99538188 1001 86380 86390 1
538638 99538638 1001 86380 86390 1
538708 99538708 1001 86380 86390 1
538737 99538737 1001 86380 86390 1
538413 99538413 1001 86380 86390 1
538343 99538343 1001 86380 86390 1
538331 99538331 1001 86380 86390 1
538195 99538195 1001 86380 86390 1
538970 99538970 1001 86380 86390 1
538986 99538986 1001 86380 86390 1
538850 99538850 1001 86380 86390 1
539567 99539567 1001 86380 86390 1
539494 99539494 1001 86380 86390 1
539629 99539629 1001 86380 86390 1
539549 99539549 1001 86380 86390 1
539637 99539637 1001 86380 86390 1
539424 99539424 1001 86380 86390 1
539237 99539237 1001 86380 86390 1
539074 99539074 1001 86380 86390 1
539087 99539087 1001 86380 86390 1
539036 99539036 1001 86380 86390 1
539032 99539032 1001 86380 86390 1
539644 99539644 1001 86380 86390 1
539829 99539829 1001 86380 86390 1
539806 99539806 1001 86380 86390 1
540429 99540429 1001 86380 86390 1
540366 99540366 1001 86380 86390 1
540419 99540419 1001 86380 86390 1
540148 99540148 1001 86380 86390 1
540259 99540259 1001 86380 86390 1
540043 99540043 1001 86380 86390 1
539984 99539984 1001 86380 86390 1
539973 99539973 1001 86380 86390 1
540013 99540013 1001 86380 86390 1
540053 99540053 1001 86380 86390 1
540620 99540620 1001 86380 86390 1
540481 99540481 1001 86380 86390 1
540641 99540641 1001 86380 86390 1
540654 99540654 1001 86380 86390 1
541115 99541115 1001 86380 86390 1
541075 99541075 1001 86380 86390 1
540944 99540944 1001 86380 86390 1
540957 99540957 1001 86380 86390 1
540834 99540834 1001 86380 86390 1
541408 99541408 1001 86380 86390 1
541308 99541308 1001 86380 86390 1
541431 99541431 1001 86380 86390 1
541444 99541444 1001 86380 86390 1
541367 99541367 1001 86380 86390 1
542017 99542017 1001 86380 86390 1
541917 99541917 1001 86380 86390 1
541918 99541918 1001 86380 86390 1
541956 99541956 1001 86380 86390 1
541969 99541969 1001 86380 86390 1
541920 99541920 1001 86380 86390 1
541986 99541986 1001 86380 86390 1
541949 99541949 1001 86380 86390 1
542113 99542113 1001 86380 86390 1
542029 99542029 1001 86380 86390 1
541859 99541859 1001 86380 86390 1
541579 99541579 1001 86380 86390 1
541650 99541650 1001 86380 86390 1
541666 99541666 1001 86380 86390 1
542132 99542132 1001 86380 86390 1
542226 99542226 1001 86380 86390 1
542303 99542303 1001 86380 86390 1
542848 99542848 1001 86380 86390 1
542900 99542900 1001 86380 86390 1
542863 99542863 1001 86380 86390 1
542904 99542904 1001 86380 86390 1
542687 99542687 1001 86380 86390 1
542402 99542402 1001 86380 86390 1
542445 99542445 1001 86380 86390 1
542344 99542344 1001 86380 86390 1
542503 99542503 1001 86380 86390 1
542347 99542347 1001 86380 86390 1
543063 99543063 1001 86380 86390 1
542989 99542989 1001 86380 86390 1
543004 99543004 1001 86380 86390 1
543716 99543716 1001 86380 86390 1
543729 99543729 1001 86380 86390 1
543544 99543544 1001 86380 86390 1
543417 99543417 1001 86380 86390 1
543379 99543379 1001 86380 86390 1
543228 99543228 1001 86380 86390 1
543166 99543166 1001 86380 86390 1
543234 99543234 1001 86380 86390 1
543356 99543356 1001 86380 86390 1
543872 99543872 1001 86380 86390 1
543839 99543839 1001 86380 86390 1
543869 99543869 1001 86380 86390 1
543870 99543870 1001 86380 86390 1
543781 99543781 1001 86380 86390 1
544471 99544471 1001 86380 86390 1
544397 99544397 1001 86380 86390 1
544399 99544399 1001 86380 86390 1
544218 99544218 1001 86380 86390 1
544284 99544284 1001 86380 86390 1
544093 99544093 1001 86380 86390 1
544031 99544031 1001 86380 86390 1
544139 99544139 1001 86380 86390 1
544601 99544601 1001 86380 86390 1
434851 379 1001 72900 73317 1
503740 973 1001 35607 35906 1
512057 743 1001 60757 60856 1
534408 825 1001 60285 60585 1
400065 99400065 1001 86380 86390 1
400167 99400167 1001 86380 86390 1
400169 99400169 1001 86380 86390 1
400345 99400345 1001 86380 86390 1
400426 99400426 1001 86380 86390 1
400495 99400495 1001 86380 86390 1
400632 99400632 1001 86380 86390 1
400970 99400970 1001 86380 86390 1
401076 99401076 1001 86380 86390 1
401212 99401212 1001 86380 86390 1
401351 99401351 1001 86380 86390 1
401761 99401761 1001 86380 86390 1
401742 99401742 1001 86380 86390 1
401901 99401901 1001 86380 86390 1
402058 99402058 1001 86380 86390 1
402139 99402139 1001 86380 86390 1
402320 99402320 1001 86380 86390 1
402461 99402461 1001 86380 86390 1
402526 99402526 1001 86380 86390 1
402830 99402830 1001 86380 86390 1
402907 99402907 1001 86380 86390 1
403006 99403006 1001 86380 86390 1
403091 99403091 1001 86380 86390 1
403119 99403119 1001 86380 86390 1
403641 99403641 1001 86380 86390 1
403827 99403827 1001 86380 86390 1
404237 99404237 1001 86380 86390 1
404476 99404476 1001 86380 86390 1
404482 99404482 1001 86380 86390 1
404385 99404385 1001 86380 86390 1
404688 99404688 1001 86380 86390 1
404760 99404760 1001 86380 86390 1
404835 99404835 1001 86380 86390 1
404908 99404908 1001 86380 86390 1
404899 99404899 1001 86380 86390 1
405090 99405090 1001 86380 86390 1
405443 99405443 1001 86380 86390 1
405750 99405750 1001 86380 86390 1
405705 99405705 1001 86380 86390 1
405736 99405736 1001 86380 86390 1
405746 99405746 1001 86380 86390 1
405991 99405991 1001 86380 86390 1
406241 99406241 1001 86380 86390 1
406448 99406448 1001 86380 86390 1
406807 99406807 1001 86380 86390 1
406816 99406816 1001 86380 86390 1
406818 99406818 1001 86380 86390 1
406861 99406861 1001 86380 86390 1
407057 99407057 1001 86380 86390 1
407394 99407394 1001 86380 86390 1
407538 99407538 1001 86380 86390 1
407759 99407759 1001 86380 86390 1
407679 99407679 1001 86380 86390 1
408492 99408492 1001 86380 86390 1
408731 99408731 1001 86380 86390 1
408762 99408762 1001 86380 86390 1
408741 99408741 1001 86380 86390 1
408907 99408907 1001 86380 86390 1
409005 99409005 1001 86380 86390 1
409241 99409241 1001 86380 86390 1
409501 99409501 1001 86380 86390 1
409755 99409755 1001 86380 86390 1
409813 99409813 1001 86380 86390 1
409816 99409816 1001 86380 86390 1
409800 99409800 1001 86380 86390 1
409888 99409888 1001 86380 86390 1
409906 99409906 1001 86380 86390 1
410098 99410098 1001 86380 86390 1
410482 99410482 1001 86380 86390 1
410660 99410660 1001 86380 86390 1
410830 99410830 1001 86380 86390 1
410878 99410878 1001 86380 86390 1
410956 99410956 1001 86380 86390 1
411157 99411157 1001 86380 86390 1
411398 99411398 1001 86380 86390 1
411431 99411431 1001 86380 86390 1
411592 99411592 1001 86380 86390 1
411887 99411887 1001 86380 86390 1
411894 99411894 1001 86380 86390 1
411901 99411901 1001 86380 86390 1
412100 99412100 1001 86380 86390 1
412106 99412106 1001 86380 86390 1
412208 99412208 1001 86380 86390 1
412238 99412238 1001 86380 86390 1
412336 99412336 1001 86380 86390 1
413527 99413527 1001 86380 86390 1
413609 99413609 1001 86380 86390 1
413326 99413326 1001 86380 86390 1
413413 99413413 1001 86380 86390 1
412979 99412979 1001 86380 86390 1
412980 99412980 1001 86380 86390 1
412917 99412917 1001 86380 86390 1
413257 99413257 1001 86380 86390 1
412699 99412699 1001 86380 86390 1
412851 99412851 1001 86380 86390 1
412560 99412560 1001 86380 86390 1
412497 99412497 1001 86380 86390 1
413806 99413806 1001 86380 86390 1
413910 99413910 1001 86380 86390 1
413960 99413960 1001 86380 86390 1
415320 99415320 1001 86380 86390 1
415007 99415007 1001 86380 86390 1
415014 99415014 1001 86380 86390 1
415042 99415042 1001 86380 86390 1
415293 99415293 1001 86380 86390 1
414766 99414766 1001 86380 86390 1
414910 99414910 1001 86380 86390 1
414610 99414610 1001 86380 86390 1
414672 99414672 1001 86380 86390 1
414430 99414430 1001 86380 86390 1
414417 99414417 1001 86380 86390 1
415623 99415623 1001 86380 86390 1
415347 99415347 1001 86380 86390 1
415328 99415328 1001 86380 86390 1
416796 99416796 1001 86380 86390 1
416724 99416724 1001 86380 86390 1
416439 99416439 1001 86380 86390 1
416301 99416301 1001 86380 86390 1
416391 99416391 1001 86380 86390 1
416246 99416246 1001 86380 86390 1
416341 99416341 1001 86380 86390 1
415749 99415749 1001 86380 86390 1
415724 99415724 1001 86380 86390 1
415871 99415871 1001 86380 86390 1
415842 99415842 1001 86380 86390 1
415824 99415824 1001 86380 86390 1
417100 99417100 1001 86380 86390 1
417084 99417084 1001 86380 86390 1
417154 99417154 1001 86380 86390 1
417111 99417111 1001 86380 86390 1
418716 99418716 1001 86380 86390 1
418722 99418722 1001 86380 86390 1
418255 99418255 1001 86380 86390 1
417709 99417709 1001 86380 86390 1
417635 99417635 1001 86380 86390 1
417647 99417647 1001 86380 86390 1
417812 99417812 1001 86380 86390 1
418937 99418937 1001 86380 86390 1
418926 99418926 1001 86380 86390 1
420119 99420119 1001 86380 86390 1
420100 99420100 1001 86380 86390 1
420102 99420102 1001 86380 86390 1
419894 99419894 1001 86380 86390 1
419741 99419741 1001 86380 86390 1
419797 99419797 1001 86380 86390 1
419380 99419380 1001 86380 86390 1
419309 99419309 1001 86380 86390 1
419507 99419507 1001 86380 86390 1
419591 99419591 1001 86380 86390 1
420646 99420646 1001 86380 86390 1
420634 99420634 1001 86380 86390 1
420483 99420483 1001 86380 86390 1
422037 99422037 1001 86380 86390 1
421929 99421929 1001 86380 86390 1
422078 99422078 1001 86380 86390 1
421503 99421503 1001 86380 86390 1
421348 99421348 1001 86380 86390 1
421486 99421486 1001 86380 86390 1
421550 99421550 1001 86380 86390 1
421449 99421449 1001 86380 86390 1
420964 99420964 1001 86380 86390 1
421127 99421127 1001 86380 86390 1
421109 99421109 1001 86380 86390 1
422291 99422291 1001 86380 86390 1
422524 99422524 1001 86380 86390 1
422270 99422270 1001 86380 86390 1
423632 99423632 1001 86380 86390 1
423642 99423642 1001 86380 86390 1
423497 99423497 1001 86380 86390 1
423215 99423215 1001 86380 86390 1
423091 99423091 1001 86380 86390 1
423198 99423198 1001 86380 86390 1
423140 99423140 1001 86380 86390 1
423143 99423143 1001 86380 86390 1
423188 99423188 1001 86380 86390 1
422656 99422656 1001 86380 86390 1
422778 99422778 1001 86380 86390 1
422660 99422660 1001 86380 86390 1
422685 99422685 1001 86380 86390 1
422741 99422741 1001 86380 86390 1
423964 99423964 1001 86380 86390 1
424100 99424100 1001 86380 86390 1
424072 99424072 1001 86380 86390 1
423805 99423805 1001 86380 86390 1
423837 99423837 1001 86380 86390 1
424086 99424086 1001 86380 86390 1
425324 99425324 1001 86380 86390 1
425326 99425326 1001 86380 86390 1
425152 99425152 1001 86380 86390 1
425342 99425342 1001 86380 86390 1
425117 99425117 1001 86380 86390 1
425287 99425287 1001 86380 86390 1
425123 99425123 1001 86380 86390 1
424615 99424615 1001 86380 86390 1
424413 99424413 1001 86380 86390 1
425695 99425695 1001 86380 86390 1
425810 99425810 1001 86380 86390 1
425459 99425459 1001 86380 86390 1
425549 99425549 1001 86380 86390 1
425823 99425823 1001 86380 86390 1
425600 99425600 1001 86380 86390 1
426764 99426764 1001 86380 86390 1
426947 99426947 1001 86380 86390 1
426936 99426936 1001 86380 86390 1
426740 99426740 1001 86380 86390 1
427028 99427028 1001 86380 86390 1
426629 99426629 1001 86380 86390 1
426060 99426060 1001 86380 86390 1
427258 99427258 1001 86380 86390 1
427374 99427374 1001 86380 86390 1
427358 99427358 1001 86380 86390 1
427335 99427335 1001 86380 86390 1
427500 99427500 1001 86380 86390 1
428521 99428521 1001 86380 86390 1
428377 99428377 1001 86380 86390 1
428092 99428092 1001 86380 86390 1
428079 99428079 1001 86380 86390 1
428181 99428181 1001 86380 86390 1
428209 99428209 1001 86380 86390 1
427946 99427946 1001 86380 86390 1
427822 99427822 1001 86380 86390 1
427606 99427606 1001 86380 86390 1
427907 99427907 1001 86380 86390 1
427791 99427791 1001 86380 86390 1
427701 99427701 1001 86380 86390 1
427747 99427747 1001 86380 86390 1
427870 99427870 1001 86380 86390 1
428918 99428918 1001 86380 86390 1
430164 99430164 1001 86380 86390 1
429981 99429981 1001 86380 86390 1
430009 99430009 1001 86380 86390 1
429764 99429764 1001 86380 86390 1
429727 99429727 1001 86380 86390 1
429847 99429847 1001 86380 86390 1
429257 99429257 1001 86380 86390 1
429513 99429513 1001 86380 86390 1
429261 99429261 1001 86380 86390 1
430421 99430421 1001 86380 86390 1
430573 99430573 1001 86380 86390 1
431945 99431945 1001 86380 86390 1
432019 99432019 1001 86380 86390 1
431876 99431876 1001 86380 86390 1
431412 99431412 1001 86380 86390 1
431521 99431521 1001 86380 86390 1
430943 99430943 1001 86380 86390 1
431258 99431258 1001 86380 86390 1
432323 99432323 1001 86380 86390 1
432127 99432127 1001 86380 86390 1
432446 99432446 1001 86380 86390 1
432199 99432199 1001 86380 86390 1
433440 99433440 1001 86380 86390 1
433018 99433018 1001 86380 86390 1
433028 99433028 1001 86380 86390 1
433202 99433202 1001 86380 86390 1
432755 99432755 1001 86380 86390 1
432756 99432756 1001 86380 86390 1
432786 99432786 1001 86380 86390 1
432891 99432891 1001 86380 86390 1
432823 99432823 1001 86380 86390 1
433998 99433998 1001 86380 86390 1
434125 99434125 1001 86380 86390 1
435286 99435286 1001 86380 86390 1
435066 99435066 1001 86380 86390 1
434691 99434691 1001 86380 86390 1
434904 99434904 1001 86380 86390 1
434837 99434837 1001 86380 86390 1
434637 99434637 1001 86380 86390 1
434268 99434268 1001 86380 86390 1
434485 99434485 1001 86380 86390 1
434151 99434151 1001 86380 86390 1
434306 99434306 1001 86380 86390 1
434162 99434162 1001 86380 86390 1
434561 99434561 1001 86380 86390 1
435729 99435729 1001 86380 86390 1
435860 99435860 1001 86380 86390 1
435687 99435687 1001 86380 86390 1
435445 99435445 1001 86380 86390 1
435616 99435616 1001 86380 86390 1
437033 99437033 1001 86380 86390 1
436908 99436908 1001 86380 86390 1
436508 99436508 1001 86380 86390 1
436376 99436376 1001 86380 86390 1
436677 99436677 1001 86380 86390 1
436490 99436490 1001 86380 86390 1
435983 99435983 1001 86380 86390 1
436295 99436295 1001 86380 86390 1
436173 99436173 1001 86380 86390 1
436234 99436234 1001 86380 86390 1
300030 99300030 1001 86380 86390 1
437327 99437327 1001 86380 86390 1
300051 99300051 1001 86380 86390 1
300090 99300090 1001 86380 86390 1
300587 99300587 1001 86380 86390 1
300701 99300701 1001 86380 86390 1
300541 99300541 1001 86380 86390 1
300709 99300709 1001 86380 86390 1
300622 99300622 1001 86380 86390 1
300688 99300688 1001 86380 86390 1
300721 99300721 1001 86380 86390 1
300413 99300413 1001 86380 86390 1
300465 99300465 1001 86380 86390 1
300276 99300276 1001 86380 86390 1
300225 99300225 1001 86380 86390 1
300278 99300278 1001 86380 86390 1
300304 99300304 1001 86380 86390 1
300241 99300241 1001 86380 86390 1
300258 99300258 1001 86380 86390 1
300116 99300116 1001 86380 86390 1
300234 99300234 1001 86380 86390 1
300868 99300868 1001 86380 86390 1
300909 99300909 1001 86380 86390 1
300897 99300897 1001 86380 86390 1
300891 99300891 1001 86380 86390 1
301362 99301362 1001 86380 86390 1
301391 99301391 1001 86380 86390 1
301469 99301469 1001 86380 86390 1
301495 99301495 1001 86380 86390 1
301236 99301236 1001 86380 86390 1
301188 99301188 1001 86380 86390 1
301282 99301282 1001 86380 86390 1
301219 99301219 1001 86380 86390 1
300973 99300973 1001 86380 86390 1
301102 99301102 1001 86380 86390 1
301060 99301060 1001 86380 86390 1
301657 99301657 1001 86380 86390 1
301697 99301697 1001 86380 86390 1
301351 99301351 1001 86380 86390 1
301757 99301757 1001 86380 86390 1
302292 99302292 1001 86380 86390 1
302255 99302255 1001 86380 86390 1
302179 99302179 1001 86380 86390 1
302277 99302277 1001 86380 86390 1
301985 99301985 1001 86380 86390 1
302025 99302025 1001 86380 86390 1
302135 99302135 1001 86380 86390 1
301826 99301826 1001 86380 86390 1
301882 99301882 1001 86380 86390 1
301795 99301795 1001 86380 86390 1
302524 99302524 1001 86380 86390 1
302537 99302537 1001 86380 86390 1
302577 99302577 1001 86380 86390 1
302451 99302451 1001 86380 86390 1
303136 99303136 1001 86380 86390 1
302814 99302814 1001 86380 86390 1
302678 99302678 1001 86380 86390 1
302705 99302705 1001 86380 86390 1
302608 99302608 1001 86380 86390 1
302610 99302610 1001 86380 86390 1
303249 99303249 1001 86380 86390 1
303921 99303921 1001 86380 86390 1
303986 99303986 1001 86380 86390 1
303976 99303976 1001 86380 86390 1
304025 99304025 1001 86380 86390 1
303967 99303967 1001 86380 86390 1
303929 99303929 1001 86380 86390 1
303943 99303943 1001 86380 86390 1
303702 99303702 1001 86380 86390 1
303798 99303798 1001 86380 86390 1
303786 99303786 1001 86380 86390 1
303801 99303801 1001 86380 86390 1
303426 99303426 1001 86380 86390 1
303467 99303467 1001 86380 86390 1
303497 99303497 1001 86380 86390 1
303511 99303511 1001 86380 86390 1
304058 99304058 1001 86380 86390 1
304117 99304117 1001 86380 86390 1
304475 99304475 1001 86380 86390 1
304630 99304630 1001 86380 86390 1
304568 99304568 1001 86380 86390 1
304455 99304455 1001 86380 86390 1
304410 99304410 1001 86380 86390 1
304360 99304360 1001 86380 86390 1
304427 99304427 1001 86380 86390 1
304938 99304938 1001 86380 86390 1
305057 99305057 1001 86380 86390 1
305494 99305494 1001 86380 86390 1
305616 99305616 1001 86380 86390 1
305526 99305526 1001 86380 86390 1
305677 99305677 1001 86380 86390 1
305338 99305338 1001 86380 86390 1
305366 99305366 1001 86380 86390 1
305136 99305136 1001 86380 86390 1
305266 99305266 1001 86380 86390 1
500141 99500141 1001 86380 86390 1
500698 99500698 1001 86380 86390 1
500622 99500622 1001 86380 86390 1
500814 99500814 1001 86380 86390 1
500753 99500753 1001 86380 86390 1
500795 99500795 1001 86380 86390 1
500759 99500759 1001 86380 86390 1
500596 99500596 1001 86380 86390 1
500572 99500572 1001 86380 86390 1
500473 99500473 1001 86380 86390 1
500263 99500263 1001 86380 86390 1
500264 99500264 1001 86380 86390 1
500969 99500969 1001 86380 86390 1
500937 99500937 1001 86380 86390 1
501584 99501584 1001 86380 86390 1
501630 99501630 1001 86380 86390 1
501258 99501258 1001 86380 86390 1
501259 99501259 1001 86380 86390 1
501285 99501285 1001 86380 86390 1
501433 99501433 1001 86380 86390 1
501214 99501214 1001 86380 86390 1
501127 99501127 1001 86380 86390 1
501040 99501040 1001 86380 86390 1
501055 99501055 1001 86380 86390 1
501095 99501095 1001 86380 86390 1
502298 99502298 1001 86380 86390 1
502428 99502428 1001 86380 86390 1
502405 99502405 1001 86380 86390 1
502302 99502302 1001 86380 86390 1
502297 99502297 1001 86380 86390 1
502146 99502146 1001 86380 86390 1
502055 99502055 1001 86380 86390 1
502200 99502200 1001 86380 86390 1
502073 99502073 1001 86380 86390 1
502126 99502126 1001 86380 86390 1
501911 99501911 1001 86380 86390 1
501928 99501928 1001 86380 86390 1
501894 99501894 1001 86380 86390 1
502486 99502486 1001 86380 86390 1
503187 99503187 1001 86380 86390 1
503087 99503087 1001 86380 86390 1
502907 99502907 1001 86380 86390 1
503063 99503063 1001 86380 86390 1
502896 99502896 1001 86380 86390 1
502978 99502978 1001 86380 86390 1
503070 99503070 1001 86380 86390 1
503058 99503058 1001 86380 86390 1
503071 99503071 1001 86380 86390 1
502839 99502839 1001 86380 86390 1
502724 99502724 1001 86380 86390 1
502752 99502752 1001 86380 86390 1
502740 99502740 1001 86380 86390 1
503483 99503483 1001 86380 86390 1
503455 99503455 1001 86380 86390 1
503991 99503991 1001 86380 86390 1
503920 99503920 1001 86380 86390 1
504079 99504079 1001 86380 86390 1
503824 99503824 1001 86380 86390 1
503844 99503844 1001 86380 86390 1
503795 99503795 1001 86380 86390 1
503630 99503630 1001 86380 86390 1
503582 99503582 1001 86380 86390 1
503531 99503531 1001 86380 86390 1
504224 99504224 1001 86380 86390 1
504302 99504302 1001 86380 86390 1
504264 99504264 1001 86380 86390 1
504153 99504153 1001 86380 86390 1
504791 99504791 1001 86380 86390 1
504901 99504901 1001 86380 86390 1
504841 99504841 1001 86380 86390 1
504570 99504570 1001 86380 86390 1
504597 99504597 1001 86380 86390 1
504727 99504727 1001 86380 86390 1
504533 99504533 1001 86380 86390 1
504737 99504737 1001 86380 86390 1
504505 99504505 1001 86380 86390 1
504441 99504441 1001 86380 86390 1
504397 99504397 1001 86380 86390 1
504346 99504346 1001 86380 86390 1
505036 99505036 1001 86380 86390 1
504965 99504965 1001 86380 86390 1
505005 99505005 1001 86380 86390 1
505603 99505603 1001 86380 86390 1
505618 99505618 1001 86380 86390 1
505712 99505712 1001 86380 86390 1
505441 99505441 1001 86380 86390 1
505363 99505363 1001 86380 86390 1
505416 99505416 1001 86380 86390 1
505406 99505406 1001 86380 86390 1
505537 99505537 1001 86380 86390 1
505193 99505193 1001 86380 86390 1
505236 99505236 1001 86380 86390 1
505901 99505901 1001 86380 86390 1
505882 99505882 1001 86380 86390 1
505779 99505779 1001 86380 86390 1
506509 99506509 1001 86380 86390 1
506535 99506535 1001 86380 86390 1
506548 99506548 1001 86380 86390 1
506550 99506550 1001 86380 86390 1
506580 99506580 1001 86380 86390 1
506542 99506542 1001 86380 86390 1
506222 99506222 1001 86380 86390 1
506249 99506249 1001 86380 86390 1
506226 99506226 1001 86380 86390 1
506293 99506293 1001 86380 86390 1
506294 99506294 1001 86380 86390 1
506282 99506282 1001 86380 86390 1
506335 99506335 1001 86380 86390 1
506323 99506323 1001 86380 86390 1
506171 99506171 1001 86380 86390 1
506056 99506056 1001 86380 86390 1
506011 99506011 1001 86380 86390 1
507257 99507257 1001 86380 86390 1
507323 99507323 1001 86380 86390 1
507273 99507273 1001 86380 86390 1
507410 99507410 1001 86380 86390 1
507102 99507102 1001 86380 86390 1
507097 99507097 1001 86380 86390 1
506818 99506818 1001 86380 86390 1
506938 99506938 1001 86380 86390 1
507003 99507003 1001 86380 86390 1
507537 99507537 1001 86380 86390 1
507504 99507504 1001 86380 86390 1
507426 99507426 1001 86380 86390 1
507479 99507479 1001 86380 86390 1
507533 99507533 1001 86380 86390 1
508211 99508211 1001 86380 86390 1
508085 99508085 1001 86380 86390 1
508190 99508190 1001 86380 86390 1
508225 99508225 1001 86380 86390 1
508197 99508197 1001 86380 86390 1
507946 99507946 1001 86380 86390 1
507975 99507975 1001 86380 86390 1
507683 99507683 1001 86380 86390 1
507776 99507776 1001 86380 86390 1
507687 99507687 1001 86380 86390 1
507651 99507651 1001 86380 86390 1
508353 99508353 1001 86380 86390 1
508354 99508354 1001 86380 86390 1
508263 99508263 1001 86380 86390 1
508290 99508290 1001 86380 86390 1
508407 99508407 1001 86380 86390 1
508425 99508425 1001 86380 86390 1
508900 99508900 1001 86380 86390 1
508750 99508750 1001 86380 86390 1
508602 99508602 1001 86380 86390 1
508500 99508500 1001 86380 86390 1
508501 99508501 1001 86380 86390 1
508490 99508490 1001 86380 86390 1
508464 99508464 1001 86380 86390 1
508660 99508660 1001 86380 86390 1
509255 99509255 1001 86380 86390 1
509262 99509262 1001 86380 86390 1
509187 99509187 1001 86380 86390 1
509136 99509136 1001 86380 86390 1
509698 99509698 1001 86380 86390 1
509723 99509723 1001 86380 86390 1
509712 99509712 1001 86380 86390 1
509777 99509777 1001 86380 86390 1
509540 99509540 1001 86380 86390 1
509585 99509585 1001 86380 86390 1
509366 99509366 1001 86380 86390 1
509405 99509405 1001 86380 86390 1
509444 99509444 1001 86380 86390 1
510617 99510617 1001 86380 86390 1
510348 99510348 1001 86380 86390 1
510505 99510505 1001 86380 86390 1
510480 99510480 1001 86380 86390 1
510144 99510144 1001 86380 86390 1
510131 99510131 1001 86380 86390 1
510908 99510908 1001 86380 86390 1
510732 99510732 1001 86380 86390 1
510914 99510914 1001 86380 86390 1
510863 99510863 1001 86380 86390 1
510826 99510826 1001 86380 86390 1
510904 99510904 1001 86380 86390 1
511386 99511386 1001 86380 86390 1
511361 99511361 1001 86380 86390 1
511452 99511452 1001 86380 86390 1
511377 99511377 1001 86380 86390 1
511548 99511548 1001 86380 86390 1
511179 99511179 1001 86380 86390 1
511223 99511223 1001 86380 86390 1
511239 99511239 1001 86380 86390 1
511202 99511202 1001 86380 86390 1
510991 99510991 1001 86380 86390 1
511567 99511567 1001 86380 86390 1
511635 99511635 1001 86380 86390 1
511729 99511729 1001 86380 86390 1
512265 99512265 1001 86380 86390 1
512304 99512304 1001 86380 86390 1
512211 99512211 1001 86380 86390 1
512115 99512115 1001 86380 86390 1
511991 99511991 1001 86380 86390 1
511930 99511930 1001 86380 86390 1
511774 99511774 1001 86380 86390 1
511833 99511833 1001 86380 86390 1
512469 99512469 1001 86380 86390 1
512487 99512487 1001 86380 86390 1
512410 99512410 1001 86380 86390 1
512465 99512465 1001 86380 86390 1
512466 99512466 1001 86380 86390 1
513143 99513143 1001 86380 86390 1
513066 99513066 1001 86380 86390 1
513120 99513120 1001 86380 86390 1
513124 99513124 1001 86380 86390 1
512836 99512836 1001 86380 86390 1
512838 99512838 1001 86380 86390 1
512944 99512944 1001 86380 86390 1
512802 99512802 1001 86380 86390 1
512603 99512603 1001 86380 86390 1
512776 99512776 1001 86380 86390 1
513319 99513319 1001 86380 86390 1
513358 99513358 1001 86380 86390 1
513727 99513727 1001 86380 86390 1
513451 99513451 1001 86380 86390 1
513555 99513555 1001 86380 86390 1
513414 99513414 1001 86380 86390 1
513561 99513561 1001 86380 86390 1
513458 99513458 1001 86380 86390 1
513551 99513551 1001 86380 86390 1
513487 99513487 1001 86380 86390 1
514218 99514218 1001 86380 86390 1
514718 99514718 1001 86380 86390 1
514719 99514719 1001 86380 86390 1
514486 99514486 1001 86380 86390 1
514487 99514487 1001 86380 86390 1
514567 99514567 1001 86380 86390 1
514608 99514608 1001 86380 86390 1
514586 99514586 1001 86380 86390 1
514275 99514275 1001 86380 86390 1
514291 99514291 1001 86380 86390 1
514311 99514311 1001 86380 86390 1
514286 99514286 1001 86380 86390 1
515045 99515045 1001 86380 86390 1
515678 99515678 1001 86380 86390 1
515376 99515376 1001 86380 86390 1
515471 99515471 1001 86380 86390 1
515476 99515476 1001 86380 86390 1
515207 99515207 1001 86380 86390 1
515237 99515237 1001 86380 86390 1
515268 99515268 1001 86380 86390 1
515747 99515747 1001 86380 86390 1
515760 99515760 1001 86380 86390 1
515852 99515852 1001 86380 86390 1
515769 99515769 1001 86380 86390 1
516408 99516408 1001 86380 86390 1
516484 99516484 1001 86380 86390 1
516440 99516440 1001 86380 86390 1
516499 99516499 1001 86380 86390 1
516340 99516340 1001 86380 86390 1
516146 99516146 1001 86380 86390 1
516122 99516122 1001 86380 86390 1
515946 99515946 1001 86380 86390 1
515973 99515973 1001 86380 86390 1
515962 99515962 1001 86380 86390 1
516079 99516079 1001 86380 86390 1
516067 99516067 1001 86380 86390 1
516042 99516042 1001 86380 86390 1
516625 99516625 1001 86380 86390 1
516677 99516677 1001 86380 86390 1
516549 99516549 1001 86380 86390 1
516631 99516631 1001 86380 86390 1
516622 99516622 1001 86380 86390 1
516700 99516700 1001 86380 86390 1
517220 99517220 1001 86380 86390 1
517305 99517305 1001 86380 86390 1
516995 99516995 1001 86380 86390 1
517013 99517013 1001 86380 86390 1
517104 99517104 1001 86380 86390 1
516909 99516909 1001 86380 86390 1
516794 99516794 1001 86380 86390 1
516810 99516810 1001 86380 86390 1
516895 99516895 1001 86380 86390 1
517374 99517374 1001 86380 86390 1
517132 99517132 1001 86380 86390 1
517349 99517349 1001 86380 86390 1
517343 99517343 1001 86380 86390 1
518047 99518047 1001 86380 86390 1
517972 99517972 1001 86380 86390 1
518014 99518014 1001 86380 86390 1
518084 99518084 1001 86380 86390 1
517867 99517867 1001 86380 86390 1
517571 99517571 1001 86380 86390 1
517572 99517572 1001 86380 86390 1
518295 99518295 1001 86380 86390 1
518231 99518231 1001 86380 86390 1
518888 99518888 1001 86380 86390 1
518865 99518865 1001 86380 86390 1
518947 99518947 1001 86380 86390 1
518909 99518909 1001 86380 86390 1
518723 99518723 1001 86380 86390 1
518699 99518699 1001 86380 86390 1
518600 99518600 1001 86380 86390 1
518575 99518575 1001 86380 86390 1
518548 99518548 1001 86380 86390 1
519065 99519065 1001 86380 86390 1
519648 99519648 1001 86380 86390 1
519741 99519741 1001 86380 86390 1
519704 99519704 1001 86380 86390 1
519732 99519732 1001 86380 86390 1
519539 99519539 1001 86380 86390 1
519555 99519555 1001 86380 86390 1
519377 99519377 1001 86380 86390 1
519276 99519276 1001 86380 86390 1
519302 99519302 1001 86380 86390 1
519343 99519343 1001 86380 86390 1
519217 99519217 1001 86380 86390 1
519244 99519244 1001 86380 86390 1
519899 99519899 1001 86380 86390 1
520552 99520552 1001 86380 86390 1
520458 99520458 1001 86380 86390 1
520472 99520472 1001 86380 86390 1
520272 99520272 1001 86380 86390 1
520416 99520416 1001 86380 86390 1
520289 99520289 1001 86380 86390 1
520277 99520277 1001 86380 86390 1
520189 99520189 1001 86380 86390 1
520074 99520074 1001 86380 86390 1
520117 99520117 1001 86380 86390 1
520055 99520055 1001 86380 86390 1
520761 99520761 1001 86380 86390 1
520815 99520815 1001 86380 86390 1
520803 99520803 1001 86380 86390 1
520805 99520805 1001 86380 86390 1
521416 99521416 1001 86380 86390 1
521467 99521467 1001 86380 86390 1
521170 99521170 1001 86380 86390 1
521212 99521212 1001 86380 86390 1
521167 99521167 1001 86380 86390 1
521193 99521193 1001 86380 86390 1
520893 99520893 1001 86380 86390 1
520906 99520906 1001 86380 86390 1
521023 99521023 1001 86380 86390 1
520921 99520921 1001 86380 86390 1
521523 99521523 1001 86380 86390 1
522165 99522165 1001 86380 86390 1
522268 99522268 1001 86380 86390 1
522183 99522183 1001 86380 86390 1
522109 99522109 1001 86380 86390 1
521942 99521942 1001 86380 86390 1
521904 99521904 1001 86380 86390 1
521686 99521686 1001 86380 86390 1
521765 99521765 1001 86380 86390 1
521817 99521817 1001 86380 86390 1
521729 99521729 1001 86380 86390 1
521771 99521771 1001 86380 86390 1
521746 99521746 1001 86380 86390 1
521694 99521694 1001 86380 86390 1
521734 99521734 1001 86380 86390 1
522472 99522472 1001 86380 86390 1
522448 99522448 1001 86380 86390 1
522337 99522337 1001 86380 86390 1
522363 99522363 1001 86380 86390 1
522941 99522941 1001 86380 86390 1
522742 99522742 1001 86380 86390 1
522529 99522529 1001 86380 86390 1
522561 99522561 1001 86380 86390 1
523320 99523320 1001 86380 86390 1
523831 99523831 1001 86380 86390 1
523821 99523821 1001 86380 86390 1
523928 99523928 1001 86380 86390 1
523904 99523904 1001 86380 86390 1
523571 99523571 1001 86380 86390 1
523586 99523586 1001 86380 86390 1
523431 99523431 1001 86380 86390 1
523521 99523521 1001 86380 86390 1
523512 99523512 1001 86380 86390 1
523397 99523397 1001 86380 86390 1
523527 99523527 1001 86380 86390 1
523464 99523464 1001 86380 86390 1
524097 99524097 1001 86380 86390 1
524125 99524125 1001 86380 86390 1
524117 99524117 1001 86380 86390 1
524133 99524133 1001 86380 86390 1
524147 99524147 1001 86380 86390 1
524717 99524717 1001 86380 86390 1
524435 99524435 1001 86380 86390 1
524533 99524533 1001 86380 86390 1
524419 99524419 1001 86380 86390 1
524380 99524380 1001 86380 86390 1
524163 99524163 1001 86380 86390 1
524190 99524190 1001 86380 86390 1
524320 99524320 1001 86380 86390 1
524166 99524166 1001 86380 86390 1
524193 99524193 1001 86380 86390 1
524232 99524232 1001 86380 86390 1
524316 99524316 1001 86380 86390 1
524265 99524265 1001 86380 86390 1
524778 99524778 1001 86380 86390 1
524884 99524884 1001 86380 86390 1
525405 99525405 1001 86380 86390 1
525535 99525535 1001 86380 86390 1
525445 99525445 1001 86380 86390 1
525421 99525421 1001 86380 86390 1
525574 99525574 1001 86380 86390 1
525449 99525449 1001 86380 86390 1
525275 99525275 1001 86380 86390 1
525383 99525383 1001 86380 86390 1
525372 99525372 1001 86380 86390 1
525174 99525174 1001 86380 86390 1
526321 99526321 1001 86380 86390 1
526284 99526284 1001 86380 86390 1
526224 99526224 1001 86380 86390 1
526255 99526255 1001 86380 86390 1
526153 99526153 1001 86380 86390 1
526111 99526111 1001 86380 86390 1
526112 99526112 1001 86380 86390 1
526203 99526203 1001 86380 86390 1
525978 99525978 1001 86380 86390 1
526512 99526512 1001 86380 86390 1
527238 99527238 1001 86380 86390 1
526909 99526909 1001 86380 86390 1
527040 99527040 1001 86380 86390 1
526859 99526859 1001 86380 86390 1
526798 99526798 1001 86380 86390 1
526670 99526670 1001 86380 86390 1
526722 99526722 1001 86380 86390 1
526724 99526724 1001 86380 86390 1
527290 99527290 1001 86380 86390 1
527279 99527279 1001 86380 86390 1
527271 99527271 1001 86380 86390 1
528012 99528012 1001 86380 86390 1
528045 99528045 1001 86380 86390 1
527746 99527746 1001 86380 86390 1
527685 99527685 1001 86380 86390 1
527485 99527485 1001 86380 86390 1
527550 99527550 1001 86380 86390 1
528081 99528081 1001 86380 86390 1
528123 99528123 1001 86380 86390 1
528149 99528149 1001 86380 86390 1
528857 99528857 1001 86380 86390 1
528715 99528715 1001 86380 86390 1
528601 99528601 1001 86380 86390 1
528576 99528576 1001 86380 86390 1
528499 99528499 1001 86380 86390 1
528397 99528397 1001 86380 86390 1
528346 99528346 1001 86380 86390 1
528489 99528489 1001 86380 86390 1
528470 99528470 1001 86380 86390 1
528483 99528483 1001 86380 86390 1
528407 99528407 1001 86380 86390 1
528446 99528446 1001 86380 86390 1
528964 99528964 1001 86380 86390 1
529059 99529059 1001 86380 86390 1
529062 99529062 1001 86380 86390 1
529077 99529077 1001 86380 86390 1
529560 99529560 1001 86380 86390 1
529600 99529600 1001 86380 86390 1
529485 99529485 1001 86380 86390 1
529475 99529475 1001 86380 86390 1
529275 99529275 1001 86380 86390 1
529220 99529220 1001 86380 86390 1
529286 99529286 1001 86380 86390 1
529756 99529756 1001 86380 86390 1
529929 99529929 1001 86380 86390 1
530438 99530438 1001 86380 86390 1
530454 99530454 1001 86380 86390 1
530468 99530468 1001 86380 86390 1
530530 99530530 1001 86380 86390 1
530406 99530406 1001 86380 86390 1
530182 99530182 1001 86380 86390 1
530291 99530291 1001 86380 86390 1
530150 99530150 1001 86380 86390 1
530231 99530231 1001 86380 86390 1
530093 99530093 1001 86380 86390 1
530577 99530577 1001 86380 86390 1
530631 99530631 1001 86380 86390 1
530709 99530709 1001 86380 86390 1
530558 99530558 1001 86380 86390 1
531218 99531218 1001 86380 86390 1
531077 99531077 1001 86380 86390 1
531040 99531040 1001 86380 86390 1
531144 99531144 1001 86380 86390 1
531096 99531096 1001 86380 86390 1
530811 99530811 1001 86380 86390 1
531496 99531496 1001 86380 86390 1
531574 99531574 1001 86380 86390 1
532103 99532103 1001 86380 86390 1
532028 99532028 1001 86380 86390 1
532172 99532172 1001 86380 86390 1
532124 99532124 1001 86380 86390 1
532063 99532063 1001 86380 86390 1
531863 99531863 1001 86380 86390 1
531611 99531611 1001 86380 86390 1
531616 99531616 1001 86380 86390 1
531720 99531720 1001 86380 86390 1
531788 99531788 1001 86380 86390 1
532349 99532349 1001 86380 86390 1
532338 99532338 1001 86380 86390 1
532223 99532223 1001 86380 86390 1
532406 99532406 1001 86380 86390 1
532858 99532858 1001 86380 86390 1
532815 99532815 1001 86380 86390 1
532678 99532678 1001 86380 86390 1
532773 99532773 1001 86380 86390 1
532735 99532735 1001 86380 86390 1
532774 99532774 1001 86380 86390 1
532495 99532495 1001 86380 86390 1
532474 99532474 1001 86380 86390 1
533085 99533085 1001 86380 86390 1
533151 99533151 1001 86380 86390 1
533808 99533808 1001 86380 86390 1
533770 99533770 1001 86380 86390 1
533830 99533830 1001 86380 86390 1
533788 99533788 1001 86380 86390 1
533740 99533740 1001 86380 86390 1
533485 99533485 1001 86380 86390 1
533616 99533616 1001 86380 86390 1
533500 99533500 1001 86380 86390 1
533480 99533480 1001 86380 86390 1
533344 99533344 1001 86380 86390 1
533357 99533357 1001 86380 86390 1
533347 99533347 1001 86380 86390 1
533376 99533376 1001 86380 86390 1
533417 99533417 1001 86380 86390 1
534024 99534024 1001 86380 86390 1
533962 99533962 1001 86380 86390 1
534642 99534642 1001 86380 86390 1
534456 99534456 1001 86380 86390 1
534275 99534275 1001 86380 86390 1
534368 99534368 1001 86380 86390 1
534292 99534292 1001 86380 86390 1
534221 99534221 1001 86380 86390 1
534197 99534197 1001 86380 86390 1
534172 99534172 1001 86380 86390 1
534750 99534750 1001 86380 86390 1
534741 99534741 1001 86380 86390 1
534887 99534887 1001 86380 86390 1
535483 99535483 1001 86380 86390 1
535482 99535482 1001 86380 86390 1
535490 99535490 1001 86380 86390 1
535503 99535503 1001 86380 86390 1
535127 99535127 1001 86380 86390 1
535157 99535157 1001 86380 86390 1
535172 99535172 1001 86380 86390 1
534967 99534967 1001 86380 86390 1
535060 99535060 1001 86380 86390 1
535094 99535094 1001 86380 86390 1
535587 99535587 1001 86380 86390 1
535613 99535613 1001 86380 86390 1
535705 99535705 1001 86380 86390 1
535629 99535629 1001 86380 86390 1
535623 99535623 1001 86380 86390 1
536247 99536247 1001 86380 86390 1
536067 99536067 1001 86380 86390 1
535939 99535939 1001 86380 86390 1
536064 99536064 1001 86380 86390 1
535803 99535803 1001 86380 86390 1
535753 99535753 1001 86380 86390 1
536418 99536418 1001 86380 86390 1
536448 99536448 1001 86380 86390 1
536344 99536344 1001 86380 86390 1
536987 99536987 1001 86380 86390 1
537028 99537028 1001 86380 86390 1
537080 99537080 1001 86380 86390 1
537057 99537057 1001 86380 86390 1
536752 99536752 1001 86380 86390 1
536901 99536901 1001 86380 86390 1
536826 99536826 1001 86380 86390 1
536852 99536852 1001 86380 86390 1
536904 99536904 1001 86380 86390 1
536595 99536595 1001 86380 86390 1
536561 99536561 1001 86380 86390 1
536744 99536744 1001 86380 86390 1
537239 99537239 1001 86380 86390 1
537170 99537170 1001 86380 86390 1
537352 99537352 1001 86380 86390 1
537860 99537860 1001 86380 86390 1
537952 99537952 1001 86380 86390 1
537956 99537956 1001 86380 86390 1
537794 99537794 1001 86380 86390 1
537845 99537845 1001 86380 86390 1
537757 99537757 1001 86380 86390 1
537592 99537592 1001 86380 86390 1
537659 99537659 1001 86380 86390 1
537698 99537698 1001 86380 86390 1
537552 99537552 1001 86380 86390 1
537387 99537387 1001 86380 86390 1
537389 99537389 1001 86380 86390 1
537445 99537445 1001 86380 86390 1
538074 99538074 1001 86380 86390 1
538165 99538165 1001 86380 86390 1
538179 99538179 1001 86380 86390 1
538146 99538146 1001 86380 86390 1
538780 99538780 1001 86380 86390 1
538637 99538637 1001 86380 86390 1
538654 99538654 1001 86380 86390 1
538642 99538642 1001 86380 86390 1
538587 99538587 1001 86380 86390 1
538505 99538505 1001 86380 86390 1
538388 99538388 1001 86380 86390 1
538355 99538355 1001 86380 86390 1
538386 99538386 1001 86380 86390 1
539020 99539020 1001 86380 86390 1
538842 99538842 1001 86380 86390 1
539641 99539641 1001 86380 86390 1
539559 99539559 1001 86380 86390 1
539573 99539573 1001 86380 86390 1
539484 99539484 1001 86380 86390 1
539486 99539486 1001 86380 86390 1
539321 99539321 1001 86380 86390 1
539244 99539244 1001 86380 86390 1
539376 99539376 1001 86380 86390 1
539274 99539274 1001 86380 86390 1
539125 99539125 1001 86380 86390 1
539138 99539138 1001 86380 86390 1
539103 99539103 1001 86380 86390 1
539053 99539053 1001 86380 86390 1
539119 99539119 1001 86380 86390 1
539826 99539826 1001 86380 86390 1
539710 99539710 1001 86380 86390 1
539649 99539649 1001 86380 86390 1
540313 99540313 1001 86380 86390 1
540464 99540464 1001 86380 86390 1
540331 99540331 1001 86380 86390 1
540347 99540347 1001 86380 86390 1
540271 99540271 1001 86380 86390 1
540389 99540389 1001 86380 86390 1
540141 99540141 1001 86380 86390 1
540180 99540180 1001 86380 86390 1
540260 99540260 1001 86380 86390 1
539947 99539947 1001 86380 86390 1
540492 99540492 1001 86380 86390 1
540479 99540479 1001 86380 86390 1
540613 99540613 1001 86380 86390 1
540603 99540603 1001 86380 86390 1
541090 99541090 1001 86380 86390 1
541145 99541145 1001 86380 86390 1
541250 99541250 1001 86380 86390 1
541079 99541079 1001 86380 86390 1
541028 99541028 1001 86380 86390 1
541006 99541006 1001 86380 86390 1
540983 99540983 1001 86380 86390 1
540880 99540880 1001 86380 86390 1
540876 99540876 1001 86380 86390 1
541410 99541410 1001 86380 86390 1
541450 99541450 1001 86380 86390 1
541376 99541376 1001 86380 86390 1
541300 99541300 1001 86380 86390 1
541328 99541328 1001 86380 86390 1
541432 99541432 1001 86380 86390 1
542116 99542116 1001 86380 86390 1
542085 99542085 1001 86380 86390 1
541945 99541945 1001 86380 86390 1
541958 99541958 1001 86380 86390 1
542040 99542040 1001 86380 86390 1
541745 99541745 1001 86380 86390 1
541848 99541848 1001 86380 86390 1
541524 99541524 1001 86380 86390 1
541619 99541619 1001 86380 86390 1
541582 99541582 1001 86380 86390 1
541703 99541703 1001 86380 86390 1
542181 99542181 1001 86380 86390 1
542249 99542249 1001 86380 86390 1
542268 99542268 1001 86380 86390 1
542294 99542294 1001 86380 86390 1
542126 99542126 1001 86380 86390 1
542855 99542855 1001 86380 86390 1
542640 99542640 1001 86380 86390 1
542576 99542576 1001 86380 86390 1
542592 99542592 1001 86380 86390 1
542567 99542567 1001 86380 86390 1
542416 99542416 1001 86380 86390 1
542352 99542352 1001 86380 86390 1
542981 99542981 1001 86380 86390 1
543072 99543072 1001 86380 86390 1
543034 99543034 1001 86380 86390 1
542983 99542983 1001 86380 86390 1
543075 99543075 1001 86380 86390 1
543065 99543065 1001 86380 86390 1
543669 99543669 1001 86380 86390 1
543734 99543734 1001 86380 86390 1
543583 99543583 1001 86380 86390 1
543687 99543687 1001 86380 86390 1
543704 99543704 1001 86380 86390 1
543766 99543766 1001 86380 86390 1
543577 99543577 1001 86380 86390 1
543616 99543616 1001 86380 86390 1
543402 99543402 1001 86380 86390 1
543953 99543953 1001 86380 86390 1
543954 99543954 1001 86380 86390 1
543918 99543918 1001 86380 86390 1
543867 99543867 1001 86380 86390 1
544406 99544406 1001 86380 86390 1
544408 99544408 1001 86380 86390 1
544400 99544400 1001 86380 86390 1
544323 99544323 1001 86380 86390 1
544349 99544349 1001 86380 86390 1
544017 99544017 1001 86380 86390 1
543994 99543994 1001 86380 86390 1
543983 99543983 1001 86380 86390 1
544154 99544154 1001 86380 86390 1
544000 99544000 1001 86380 86390 1
544727 99544727 1001 86380 86390 1
544691 99544691 1001 86380 86390 1
544602 99544602 1001 86380 86390 1
544655 99544655 1001 86380 86390 1
430987 214 1001 38820 39177 1
404788 219 1001 58560 58977 1
404788 822 1001 58980 59757 1
421969 487 1001 64980 67737 1
512057 743 1001 52803 53102 1
542893 1017 1002 50331 57478 1
542929 757 1001 28711 29010 1
400073 99400073 1001 86380 86390 1
400182 99400182 1001 86380 86390 1
400187 99400187 1001 86380 86390 1
400301 99400301 1001 86380 86390 1
400549 99400549 1001 86380 86390 1
400607 99400607 1001 86380 86390 1
400648 99400648 1001 86380 86390 1
400824 99400824 1001 86380 86390 1
401090 99401090 1001 86380 86390 1
401203 99401203 1001 86380 86390 1
401311 99401311 1001 86380 86390 1
401556 99401556 1001 86380 86390 1
402062 99402062 1001 86380 86390 1
402141 99402141 1001 86380 86390 1
402275 99402275 1001 86380 86390 1
402251 99402251 1001 86380 86390 1
402329 99402329 1001 86380 86390 1
402423 99402423 1001 86380 86390 1
402569 99402569 1001 86380 86390 1
402667 99402667 1001 86380 86390 1
402613 99402613 1001 86380 86390 1
402879 99402879 1001 86380 86390 1
402835 99402835 1001 86380 86390 1
402862 99402862 1001 86380 86390 1
403361 99403361 1001 86380 86390 1
403524 99403524 1001 86380 86390 1
403571 99403571 1001 86380 86390 1
403879 99403879 1001 86380 86390 1
404145 99404145 1001 86380 86390 1
404234 99404234 1001 86380 86390 1
404533 99404533 1001 86380 86390 1
404761 99404761 1001 86380 86390 1
404905 99404905 1001 86380 86390 1
405187 99405187 1001 86380 86390 1
405406 99405406 1001 86380 86390 1
405428 99405428 1001 86380 86390 1
405435 99405435 1001 86380 86390 1
405522 99405522 1001 86380 86390 1
405592 99405592 1001 86380 86390 1
405733 99405733 1001 86380 86390 1
405902 99405902 1001 86380 86390 1
406075 99406075 1001 86380 86390 1
406173 99406173 1001 86380 86390 1
406103 99406103 1001 86380 86390 1
406346 99406346 1001 86380 86390 1
406411 99406411 1001 86380 86390 1
406414 99406414 1001 86380 86390 1
406520 99406520 1001 86380 86390 1
406941 99406941 1001 86380 86390 1
406953 99406953 1001 86380 86390 1
407095 99407095 1001 86380 86390 1
407152 99407152 1001 86380 86390 1
407298 99407298 1001 86380 86390 1
407383 99407383 1001 86380 86390 1
407659 99407659 1001 86380 86390 1
407602 99407602 1001 86380 86390 1
407862 99407862 1001 86380 86390 1
407888 99407888 1001 86380 86390 1
408092 99408092 1001 86380 86390 1
408173 99408173 1001 86380 86390 1
408147 99408147 1001 86380 86390 1
408125 99408125 1001 86380 86390 1
408238 99408238 1001 86380 86390 1
408243 99408243 1001 86380 86390 1
408213 99408213 1001 86380 86390 1
408367 99408367 1001 86380 86390 1
408420 99408420 1001 86380 86390 1
408677 99408677 1001 86380 86390 1
408830 99408830 1001 86380 86390 1
408823 99408823 1001 86380 86390 1
409025 99409025 1001 86380 86390 1
409058 99409058 1001 86380 86390 1
409092 99409092 1001 86380 86390 1
409240 99409240 1001 86380 86390 1
409337 99409337 1001 86380 86390 1
409364 99409364 1001 86380 86390 1
409470 99409470 1001 86380 86390 1
409434 99409434 1001 86380 86390 1
409403 99409403 1001 86380 86390 1
409414 99409414 1001 86380 86390 1
409547 99409547 1001 86380 86390 1
409621 99409621 1001 86380 86390 1
409726 99409726 1001 86380 86390 1
409885 99409885 1001 86380 86390 1
409831 99409831 1001 86380 86390 1
409788 99409788 1001 86380 86390 1
410197 99410197 1001 86380 86390 1
410422 99410422 1001 86380 86390 1
410409 99410409 1001 86380 86390 1
410657 99410657 1001 86380 86390 1
410621 99410621 1001 86380 86390 1
410986 99410986 1001 86380 86390 1
411025 99411025 1001 86380 86390 1
411336 99411336 1001 86380 86390 1
411581 99411581 1001 86380 86390 1
411565 99411565 1001 86380 86390 1
411670 99411670 1001 86380 86390 1
411806 99411806 1001 86380 86390 1
411898 99411898 1001 86380 86390 1
412097 99412097 1001 86380 86390 1
412200 99412200 1001 86380 86390 1
413641 99413641 1001 86380 86390 1
413655 99413655 1001 86380 86390 1
413507 99413507 1001 86380 86390 1
413167 99413167 1001 86380 86390 1
412721 99412721 1001 86380 86390 1
412588 99412588 1001 86380 86390 1
412765 99412765 1001 86380 86390 1
412606 99412606 1001 86380 86390 1
414098 99414098 1001 86380 86390 1
415146 99415146 1001 86380 86390 1
415149 99415149 1001 86380 86390 1
415176 99415176 1001 86380 86390 1
415232 99415232 1001 86380 86390 1
415105 99415105 1001 86380 86390 1
415213 99415213 1001 86380 86390 1
414891 99414891 1001 86380 86390 1
414405 99414405 1001 86380 86390 1
414480 99414480 1001 86380 86390 1
414387 99414387 1001 86380 86390 1
415440 99415440 1001 86380 86390 1
416672 99416672 1001 86380 86390 1
416884 99416884 1001 86380 86390 1
416613 99416613 1001 86380 86390 1
416757 99416757 1001 86380 86390 1
416966 99416966 1001 86380 86390 1
416853 99416853 1001 86380 86390 1
416982 99416982 1001 86380 86390 1
416901 99416901 1001 86380 86390 1
416470 99416470 1001 86380 86390 1
416137 99416137 1001 86380 86390 1
416055 99416055 1001 86380 86390 1
415995 99415995 1001 86380 86390 1
416071 99416071 1001 86380 86390 1
415795 99415795 1001 86380 86390 1
415848 99415848 1001 86380 86390 1
417169 99417169 1001 86380 86390 1
417028 99417028 1001 86380 86390 1
417264 99417264 1001 86380 86390 1
417298 99417298 1001 86380 86390 1
417303 99417303 1001 86380 86390 1
417015 99417015 1001 86380 86390 1
417042 99417042 1001 86380 86390 1
417351 99417351 1001 86380 86390 1
417494 99417494 1001 86380 86390 1
418625 99418625 1001 86380 86390 1
418462 99418462 1001 86380 86390 1
418636 99418636 1001 86380 86390 1
418466 99418466 1001 86380 86390 1
418711 99418711 1001 86380 86390 1
418284 99418284 1001 86380 86390 1
417630 99417630 1001 86380 86390 1
419161 99419161 1001 86380 86390 1
419196 99419196 1001 86380 86390 1
418959 99418959 1001 86380 86390 1
419151 99419151 1001 86380 86390 1
420215 99420215 1001 86380 86390 1
420311 99420311 1001 86380 86390 1
420208 99420208 1001 86380 86390 1
420145 99420145 1001 86380 86390 1
419807 99419807 1001 86380 86390 1
419744 99419744 1001 86380 86390 1
419547 99419547 1001 86380 86390 1
419622 99419622 1001 86380 86390 1
420710 99420710 1001 86380 86390 1
420543 99420543 1001 86380 86390 1
421944 99421944 1001 86380 86390 1
421729 99421729 1001 86380 86390 1
421548 99421548 1001 86380 86390 1
421643 99421643 1001 86380 86390 1
420948 99420948 1001 86380 86390 1
421217 99421217 1001 86380 86390 1
422214 99422214 1001 86380 86390 1
423628 99423628 1001 86380 86390 1
423450 99423450 1001 86380 86390 1
423521 99423521 1001 86380 86390 1
423481 99423481 1001 86380 86390 1
423647 99423647 1001 86380 86390 1
423201 99423201 1001 86380 86390 1
423210 99423210 1001 86380 86390 1
422551 99422551 1001 86380 86390 1
422828 99422828 1001 86380 86390 1
422632 99422632 1001 86380 86390 1
422886 99422886 1001 86380 86390 1
422929 99422929 1001 86380 86390 1
423769 99423769 1001 86380 86390 1
424071 99424071 1001 86380 86390 1
424022 99424022 1001 86380 86390 1
424073 99424073 1001 86380 86390 1
423833 99423833 1001 86380 86390 1
424146 99424146 1001 86380 86390 1
425387 99425387 1001 86380 86390 1
425303 99425303 1001 86380 86390 1
425315 99425315 1001 86380 86390 1
425243 99425243 1001 86380 86390 1
424731 99424731 1001 86380 86390 1
424187 99424187 1001 86380 86390 1
424370 99424370 1001 86380 86390 1
424526 99424526 1001 86380 86390 1
424242 99424242 1001 86380 86390 1
426705 99426705 1001 86380 86390 1
427075 99427075 1001 86380 86390 1
426808 99426808 1001 86380 86390 1
426761 99426761 1001 86380 86390 1
426446 99426446 1001 86380 86390 1
426459 99426459 1001 86380 86390 1
426619 99426619 1001 86380 86390 1
426162 99426162 1001 86380 86390 1
425931 99425931 1001 86380 86390 1
428532 99428532 1001 86380 86390 1
428488 99428488 1001 86380 86390 1
428489 99428489 1001 86380 86390 1
428539 99428539 1001 86380 86390 1
428490 99428490 1001 86380 86390 1
428256 99428256 1001 86380 86390 1
427949 99427949 1001 86380 86390 1
428064 99428064 1001 86380 86390 1
428134 99428134 1001 86380 86390 1
428083 99428083 1001 86380 86390 1
428223 99428223 1001 86380 86390 1
427911 99427911 1001 86380 86390 1
427914 99427914 1001 86380 86390 1
429020 99429020 1001 86380 86390 1
428827 99428827 1001 86380 86390 1
428876 99428876 1001 86380 86390 1
428828 99428828 1001 86380 86390 1
429123 99429123 1001 86380 86390 1
430371 99430371 1001 86380 86390 1
430229 99430229 1001 86380 86390 1
429758 99429758 1001 86380 86390 1
429767 99429767 1001 86380 86390 1
429891 99429891 1001 86380 86390 1
429205 99429205 1001 86380 86390 1
429422 99429422 1001 86380 86390 1
429337 99429337 1001 86380 86390 1
429561 99429561 1001 86380 86390 1
430741 99430741 1001 86380 86390 1
430447 99430447 1001 86380 86390 1
431698 99431698 1001 86380 86390 1
431955 99431955 1001 86380 86390 1
431788 99431788 1001 86380 86390 1
431688 99431688 1001 86380 86390 1
431600 99431600 1001 86380 86390 1
431470 99431470 1001 86380 86390 1
431024 99431024 1001 86380 86390 1
431066 99431066 1001 86380 86390 1
430896 99430896 1001 86380 86390 1
430934 99430934 1001 86380 86390 1
431103 99431103 1001 86380 86390 1
432202 99432202 1001 86380 86390 1
432160 99432160 1001 86380 86390 1
432164 99432164 1001 86380 86390 1
432237 99432237 1001 86380 86390 1
432169 99432169 1001 86380 86390 1
433572 99433572 1001 86380 86390 1
433264 99433264 1001 86380 86390 1
432574 99432574 1001 86380 86390 1
434044 99434044 1001 86380 86390 1
435262 99435262 1001 86380 86390 1
434715 99434715 1001 86380 86390 1
434928 99434928 1001 86380 86390 1
434796 99434796 1001 86380 86390 1
434798 99434798 1001 86380 86390 1
434287 99434287 1001 86380 86390 1
434520 99434520 1001 86380 86390 1
434523 99434523 1001 86380 86390 1
434531 99434531 1001 86380 86390 1
435543 99435543 1001 86380 86390 1
437077 99437077 1001 86380 86390 1
436809 99436809 1001 86380 86390 1
437106 99437106 1001 86380 86390 1
437136 99437136 1001 86380 86390 1
436361 99436361 1001 86380 86390 1
436383 99436383 1001 86380 86390 1
436193 99436193 1001 86380 86390 1
436278 99436278 1001 86380 86390 1
436061 99436061 1001 86380 86390 1
436062 99436062 1001 86380 86390 1
436262 99436262 1001 86380 86390 1
437320 99437320 1001 86380 86390 1
300059 99300059 1001 86380 86390 1
437245 99437245 1001 86380 86390 1
300034 99300034 1001 86380 86390 1
300040 99300040 1001 86380 86390 1
300588 99300588 1001 86380 86390 1
300640 99300640 1001 86380 86390 1
300608 99300608 1001 86380 86390 1
300490 99300490 1001 86380 86390 1
300466 99300466 1001 86380 86390 1
300323 99300323 1001 86380 86390 1
300366 99300366 1001 86380 86390 1
300218 99300218 1001 86380 86390 1
300310 99300310 1001 86380 86390 1
300525 99300525 1001 86380 86390 1
300930 99300930 1001 86380 86390 1
300736 99300736 1001 86380 86390 1
301518 99301518 1001 86380 86390 1
301468 99301468 1001 86380 86390 1
301524 99301524 1001 86380 86390 1
301432 99301432 1001 86380 86390 1
301220 99301220 1001 86380 86390 1
301334 99301334 1001 86380 86390 1
301125 99301125 1001 86380 86390 1
301138 99301138 1001 86380 86390 1
301049 99301049 1001 86380 86390 1
300958 99300958 1001 86380 86390 1
301659 99301659 1001 86380 86390 1
301558 99301558 1001 86380 86390 1
301598 99301598 1001 86380 86390 1
301638 99301638 1001 86380 86390 1
301600 99301600 1001 86380 86390 1
301655 99301655 1001 86380 86390 1
302351 99302351 1001 86380 86390 1
302262 99302262 1001 86380 86390 1
302263 99302263 1001 86380 86390 1
302085 99302085 1001 86380 86390 1
302133 99302133 1001 86380 86390 1
301991 99301991 1001 86380 86390 1
302084 99302084 1001 86380 86390 1
302149 99302149 1001 86380 86390 1
301853 99301853 1001 86380 86390 1
301905 99301905 1001 86380 86390 1
301885 99301885 1001 86380 86390 1
301768 99301768 1001 86380 86390 1
301963 99301963 1001 86380 86390 1
302430 99302430 1001 86380 86390 1
302503 99302503 1001 86380 86390 1
302544 99302544 1001 86380 86390 1
302557 99302557 1001 86380 86390 1
303108 99303108 1001 86380 86390 1
303018 99303018 1001 86380 86390 1
303148 99303148 1001 86380 86390 1
302951 99302951 1001 86380 86390 1
302978 99302978 1001 86380 86390 1
302968 99302968 1001 86380 86390 1
302918 99302918 1001 86380 86390 1
302602 99302602 1001 86380 86390 1
302618 99302618 1001 86380 86390 1
302634 99302634 1001 86380 86390 1
303361 99303361 1001 86380 86390 1
303211 99303211 1001 86380 86390 1
303344 99303344 1001 86380 86390 1
303965 99303965 1001 86380 86390 1
303852 99303852 1001 86380 86390 1
303687 99303687 1001 86380 86390 1
303652 99303652 1001 86380 86390 1
303796 99303796 1001 86380 86390 1
303771 99303771 1001 86380 86390 1
303596 99303596 1001 86380 86390 1
303572 99303572 1001 86380 86390 1
303547 99303547 1001 86380 86390 1
303447 99303447 1001 86380 86390 1
304800 99304800 1001 86380 86390 1
304618 99304618 1001 86380 86390 1
304250 99304250 1001 86380 86390 1
304908 99304908 1001 86380 86390 1
304963 99304963 1001 86380 86390 1
304914 99304914 1001 86380 86390 1
304956 99304956 1001 86380 86390 1
304959 99304959 1001 86380 86390 1
305518 99305518 1001 86380 86390 1
305686 99305686 1001 86380 86390 1
305508 99305508 1001 86380 86390 1
305617 99305617 1001 86380 86390 1
305540 99305540 1001 86380 86390 1
305568 99305568 1001 86380 86390 1
305377 99305377 1001 86380 86390 1
305456 99305456 1001 86380 86390 1
305280 99305280 1001 86380 86390 1
305398 99305398 1001 86380 86390 1
305373 99305373 1001 86380 86390 1
305220 99305220 1001 86380 86390 1
305261 99305261 1001 86380 86390 1
305236 99305236 1001 86380 86390 1
305250 99305250 1001 86380 86390 1
305072 99305072 1001 86380 86390 1
305243 99305243 1001 86380 86390 1
500062 99500062 1001 86380 86390 1
500633 99500633 1001 86380 86390 1
500664 99500664 1001 86380 86390 1
500732 99500732 1001 86380 86390 1
500745 99500745 1001 86380 86390 1
500518 99500518 1001 86380 86390 1
500213 99500213 1001 86380 86390 1
500202 99500202 1001 86380 86390 1
500988 99500988 1001 86380 86390 1
500846 99500846 1001 86380 86390 1
500964 99500964 1001 86380 86390 1
501593 99501593 1001 86380 86390 1
501455 99501455 1001 86380 86390 1
501267 99501267 1001 86380 86390 1
501393 99501393 1001 86380 86390 1
501200 99501200 1001 86380 86390 1
501213 99501213 1001 86380 86390 1
501050 99501050 1001 86380 86390 1
501129 99501129 1001 86380 86390 1
501159 99501159 1001 86380 86390 1
501703 99501703 1001 86380 86390 1
501807 99501807 1001 86380 86390 1
501721 99501721 1001 86380 86390 1
501646 99501646 1001 86380 86390 1
502438 99502438 1001 86380 86390 1
502359 99502359 1001 86380 86390 1
502093 99502093 1001 86380 86390 1
502157 99502157 1001 86380 86390 1
502159 99502159 1001 86380 86390 1
502062 99502062 1001 86380 86390 1
502207 99502207 1001 86380 86390 1
502065 99502065 1001 86380 86390 1
501923 99501923 1001 86380 86390 1
501912 99501912 1001 86380 86390 1
501891 99501891 1001 86380 86390 1
502048 99502048 1001 86380 86390 1
502010 99502010 1001 86380 86390 1
502480 99502480 1001 86380 86390 1
502598 99502598 1001 86380 86390 1
502509 99502509 1001 86380 86390 1
502539 99502539 1001 86380 86390 1
502656 99502656 1001 86380 86390 1
503211 99503211 1001 86380 86390 1
503253 99503253 1001 86380 86390 1
502944 99502944 1001 86380 86390 1
503075 99503075 1001 86380 86390 1
503057 99503057 1001 86380 86390 1
502827 99502827 1001 86380 86390 1
502868 99502868 1001 86380 86390 1
502781 99502781 1001 86380 86390 1
502837 99502837 1001 86380 86390 1
502747 99502747 1001 86380 86390 1
503444 99503444 1001 86380 86390 1
503446 99503446 1001 86380 86390 1
503334 99503334 1001 86380 86390 1
503364 99503364 1001 86380 86390 1
504006 99504006 1001 86380 86390 1
503929 99503929 1001 86380 86390 1
503943 99503943 1001 86380 86390 1
504109 99504109 1001 86380 86390 1
503732 99503732 1001 86380 86390 1
503811 99503811 1001 86380 86390 1
503905 99503905 1001 86380 86390 1
503789 99503789 1001 86380 86390 1
503755 99503755 1001 86380 86390 1
503602 99503602 1001 86380 86390 1
503699 99503699 1001 86380 86390 1
503661 99503661 1001 86380 86390 1
503701 99503701 1001 86380 86390 1
503637 99503637 1001 86380 86390 1
504323 99504323 1001 86380 86390 1
504298 99504298 1001 86380 86390 1
504262 99504262 1001 86380 86390 1
504263 99504263 1001 86380 86390 1
504162 99504162 1001 86380 86390 1
504202 99504202 1001 86380 86390 1
504831 99504831 1001 86380 86390 1
504807 99504807 1001 86380 86390 1
504822 99504822 1001 86380 86390 1
504876 99504876 1001 86380 86390 1
504889 99504889 1001 86380 86390 1
504903 99504903 1001 86380 86390 1
504635 99504635 1001 86380 86390 1
504563 99504563 1001 86380 86390 1
504553 99504553 1001 86380 86390 1
504418 99504418 1001 86380 86390 1
504356 99504356 1001 86380 86390 1
504383 99504383 1001 86380 86390 1
504435 99504435 1001 86380 86390 1
504526 99504526 1001 86380 86390 1
504501 99504501 1001 86380 86390 1
505087 99505087 1001 86380 86390 1
505126 99505126 1001 86380 86390 1
505024 99505024 1001 86380 86390 1
505767 99505767 1001 86380 86390 1
505612 99505612 1001 86380 86390 1
505214 99505214 1001 86380 86390 1
505227 99505227 1001 86380 86390 1
505270 99505270 1001 86380 86390 1
505211 99505211 1001 86380 86390 1
505250 99505250 1001 86380 86390 1
505302 99505302 1001 86380 86390 1
505161 99505161 1001 86380 86390 1
505884 99505884 1001 86380 86390 1
505950 99505950 1001 86380 86390 1
505913 99505913 1001 86380 86390 1
506533 99506533 1001 86380 86390 1
506590 99506590 1001 86380 86390 1
506373 99506373 1001 86380 86390 1
506042 99506042 1001 86380 86390 1
506046 99506046 1001 86380 86390 1
506178 99506178 1001 86380 86390 1
506115 99506115 1001 86380 86390 1
506638 99506638 1001 86380 86390 1
506626 99506626 1001 86380 86390 1
506667 99506667 1001 86380 86390 1
506784 99506784 1001 86380 86390 1
507298 99507298 1001 86380 86390 1
507312 99507312 1001 86380 86390 1
507352 99507352 1001 86380 86390 1
507365 99507365 1001 86380 86390 1
507224 99507224 1001 86380 86390 1
507025 99507025 1001 86380 86390 1
507170 99507170 1001 86380 86390 1
507107 99507107 1001 86380 86390 1
507099 99507099 1001 86380 86390 1
507203 99507203 1001 86380 86390 1
506805 99506805 1001 86380 86390 1
506924 99506924 1001 86380 86390 1
506977 99506977 1001 86380 86390 1
507485 99507485 1001 86380 86390 1
507594 99507594 1001 86380 86390 1
508046 99508046 1001 86380 86390 1
508149 99508149 1001 86380 86390 1
508221 99508221 1001 86380 86390 1
508167 99508167 1001 86380 86390 1
508001 99508001 1001 86380 86390 1
507744 99507744 1001 86380 86390 1
507722 99507722 1001 86380 86390 1
507800 99507800 1001 86380 86390 1
507780 99507780 1001 86380 86390 1
508414 99508414 1001 86380 86390 1
508399 99508399 1001 86380 86390 1
508875 99508875 1001 86380 86390 1
509064 99509064 1001 86380 86390 1
508688 99508688 1001 86380 86390 1
508832 99508832 1001 86380 86390 1
508548 99508548 1001 86380 86390 1
508600 99508600 1001 86380 86390 1
508629 99508629 1001 86380 86390 1
509132 99509132 1001 86380 86390 1
509251 99509251 1001 86380 86390 1
509096 99509096 1001 86380 86390 1
509866 99509866 1001 86380 86390 1
509752 99509752 1001 86380 86390 1
509743 99509743 1001 86380 86390 1
509646 99509646 1001 86380 86390 1
509491 99509491 1001 86380 86390 1
509656 99509656 1001 86380 86390 1
509426 99509426 1001 86380 86390 1
509416 99509416 1001 86380 86390 1
509354 99509354 1001 86380 86390 1
509950 99509950 1001 86380 86390 1
510041 99510041 1001 86380 86390 1
510016 99510016 1001 86380 86390 1
509969 99509969 1001 86380 86390 1
510075 99510075 1001 86380 86390 1
510688 99510688 1001 86380 86390 1
510409 99510409 1001 86380 86390 1
510345 99510345 1001 86380 86390 1
510465 99510465 1001 86380 86390 1
510350 99510350 1001 86380 86390 1
510479 99510479 1001 86380 86390 1
510172 99510172 1001 86380 86390 1
510111 99510111 1001 86380 86390 1
510260 99510260 1001 86380 86390 1
510753 99510753 1001 86380 86390 1
510729 99510729 1001 86380 86390 1
510911 99510911 1001 86380 86390 1
510926 99510926 1001 86380 86390 1
510759 99510759 1001 86380 86390 1
511413 99511413 1001 86380 86390 1
511379 99511379 1001 86380 86390 1
511406 99511406 1001 86380 86390 1
511384 99511384 1001 86380 86390 1
511263 99511263 1001 86380 86390 1
511186 99511186 1001 86380 86390 1
511140 99511140 1001 86380 86390 1
511098 99511098 1001 86380 86390 1
511576 99511576 1001 86380 86390 1
511638 99511638 1001 86380 86390 1
512281 99512281 1001 86380 86390 1
512355 99512355 1001 86380 86390 1
512011 99512011 1001 86380 86390 1
512042 99512042 1001 86380 86390 1
511908 99511908 1001 86380 86390 1
511766 99511766 1001 86380 86390 1
511963 99511963 1001 86380 86390 1
511835 99511835 1001 86380 86390 1
512494 99512494 1001 86380 86390 1
512495 99512495 1001 86380 86390 1
512386 99512386 1001 86380 86390 1
512544 99512544 1001 86380 86390 1
513013 99513013 1001 86380 86390 1
513183 99513183 1001 86380 86390 1
513057 99513057 1001 86380 86390 1
513045 99513045 1001 86380 86390 1
513141 99513141 1001 86380 86390 1
512860 99512860 1001 86380 86390 1
512968 99512968 1001 86380 86390 1
512865 99512865 1001 86380 86390 1
512921 99512921 1001 86380 86390 1
512677 99512677 1001 86380 86390 1
512757 99512757 1001 86380 86390 1
512632 99512632 1001 86380 86390 1
513384 99513384 1001 86380 86390 1
513243 99513243 1001 86380 86390 1
512793 99512793 1001 86380 86390 1
513233 99513233 1001 86380 86390 1
513247 99513247 1001 86380 86390 1
513892 99513892 1001 86380 86390 1
513905 99513905 1001 86380 86390 1
513836 99513836 1001 86380 86390 1
513993 99513993 1001 86380 86390 1
513713 99513713 1001 86380 86390 1
513639 99513639 1001 86380 86390 1
513569 99513569 1001 86380 86390 1
513582 99513582 1001 86380 86390 1
513521 99513521 1001 86380 86390 1
513445 99513445 1001 86380 86390 1
514067 99514067 1001 86380 86390 1
514063 99514063 1001 86380 86390 1
514233 99514233 1001 86380 86390 1
514208 99514208 1001 86380 86390 1
514695 99514695 1001 86380 86390 1
514697 99514697 1001 86380 86390 1
514762 99514762 1001 86380 86390 1
514802 99514802 1001 86380 86390 1
514639 99514639 1001 86380 86390 1
514475 99514475 1001 86380 86390 1
514453 99514453 1001 86380 86390 1
514466 99514466 1001 86380 86390 1
514547 99514547 1001 86380 86390 1
514425 99514425 1001 86380 86390 1
514248 99514248 1001 86380 86390 1
514391 99514391 1001 86380 86390 1
515010 99515010 1001 86380 86390 1
515050 99515050 1001 86380 86390 1
514908 99514908 1001 86380 86390 1
515002 99515002 1001 86380 86390 1
515607 99515607 1001 86380 86390 1
515570 99515570 1001 86380 86390 1
515535 99515535 1001 86380 86390 1
515286 99515286 1001 86380 86390 1
515397 99515397 1001 86380 86390 1
515436 99515436 1001 86380 86390 1
515205 99515205 1001 86380 86390 1
515129 99515129 1001 86380 86390 1
515877 99515877 1001 86380 86390 1
515762 99515762 1001 86380 86390 1
515803 99515803 1001 86380 86390 1
515872 99515872 1001 86380 86390 1
516383 99516383 1001 86380 86390 1
516485 99516485 1001 86380 86390 1
516112 99516112 1001 86380 86390 1
516217 99516217 1001 86380 86390 1
516142 99516142 1001 86380 86390 1
516259 99516259 1001 86380 86390 1
516182 99516182 1001 86380 86390 1
516133 99516133 1001 86380 86390 1
516302 99516302 1001 86380 86390 1
516173 99516173 1001 86380 86390 1
516005 99516005 1001 86380 86390 1
515916 99515916 1001 86380 86390 1
516038 99516038 1001 86380 86390 1
516026 99516026 1001 86380 86390 1
515912 99515912 1001 86380 86390 1
516546 99516546 1001 86380 86390 1
516668 99516668 1001 86380 86390 1
516518 99516518 1001 86380 86390 1
517276 99517276 1001 86380 86390 1
517265 99517265 1001 86380 86390 1
517214 99517214 1001 86380 86390 1
517253 99517253 1001 86380 86390 1
517319 99517319 1001 86380 86390 1
516936 99516936 1001 86380 86390 1
517062 99517062 1001 86380 86390 1
517102 99517102 1001 86380 86390 1
516824 99516824 1001 86380 86390 1
516738 99516738 1001 86380 86390 1
517523 99517523 1001 86380 86390 1
517394 99517394 1001 86380 86390 1
517382 99517382 1001 86380 86390 1
517460 99517460 1001 86380 86390 1
518051 99518051 1001 86380 86390 1
518145 99518145 1001 86380 86390 1
517957 99517957 1001 86380 86390 1
517909 99517909 1001 86380 86390 1
517820 99517820 1001 86380 86390 1
517926 99517926 1001 86380 86390 1
517862 99517862 1001 86380 86390 1
517568 99517568 1001 86380 86390 1
517623 99517623 1001 86380 86390 1
517579 99517579 1001 86380 86390 1
518238 99518238 1001 86380 86390 1
518347 99518347 1001 86380 86390 1
518248 99518248 1001 86380 86390 1
518921 99518921 1001 86380 86390 1
518883 99518883 1001 86380 86390 1
518774 99518774 1001 86380 86390 1
518710 99518710 1001 86380 86390 1
518698 99518698 1001 86380 86390 1
518739 99518739 1001 86380 86390 1
518649 99518649 1001 86380 86390 1
519097 99519097 1001 86380 86390 1
519796 99519796 1001 86380 86390 1
519407 99519407 1001 86380 86390 1
519311 99519311 1001 86380 86390 1
519348 99519348 1001 86380 86390 1
519826 99519826 1001 86380 86390 1
519891 99519891 1001 86380 86390 1
519822 99519822 1001 86380 86390 1
520640 99520640 1001 86380 86390 1
520357 99520357 1001 86380 86390 1
520269 99520269 1001 86380 86390 1
520352 99520352 1001 86380 86390 1
520391 99520391 1001 86380 86390 1
520153 99520153 1001 86380 86390 1
520037 99520037 1001 86380 86390 1
520767 99520767 1001 86380 86390 1
520718 99520718 1001 86380 86390 1
520693 99520693 1001 86380 86390 1
521299 99521299 1001 86380 86390 1
521325 99521325 1001 86380 86390 1
521296 99521296 1001 86380 86390 1
521210 99521210 1001 86380 86390 1
521173 99521173 1001 86380 86390 1
521216 99521216 1001 86380 86390 1
521244 99521244 1001 86380 86390 1
521245 99521245 1001 86380 86390 1
521020 99521020 1001 86380 86390 1
520958 99520958 1001 86380 86390 1
521489 99521489 1001 86380 86390 1
521476 99521476 1001 86380 86390 1
521505 99521505 1001 86380 86390 1
521596 99521596 1001 86380 86390 1
522209 99522209 1001 86380 86390 1
522224 99522224 1001 86380 86390 1
522212 99522212 1001 86380 86390 1
522054 99522054 1001 86380 86390 1
522070 99522070 1001 86380 86390 1
521861 99521861 1001 86380 86390 1
521812 99521812 1001 86380 86390 1
522434 99522434 1001 86380 86390 1
522372 99522372 1001 86380 86390 1
522411 99522411 1001 86380 86390 1
522360 99522360 1001 86380 86390 1
523088 99523088 1001 86380 86390 1
523074 99523074 1001 86380 86390 1
522946 99522946 1001 86380 86390 1
522866 99522866 1001 86380 86390 1
522790 99522790 1001 86380 86390 1
522779 99522779 1001 86380 86390 1
522844 99522844 1001 86380 86390 1
522632 99522632 1001 86380 86390 1
522517 99522517 1001 86380 86390 1
522570 99522570 1001 86380 86390 1
522599 99522599 1001 86380 86390 1
523185 99523185 1001 86380 86390 1
523212 99523212 1001 86380 86390 1
523251 99523251 1001 86380 86390 1
523200 99523200 1001 86380 86390 1
523808 99523808 1001 86380 86390 1
523921 99523921 1001 86380 86390 1
523812 99523812 1001 86380 86390 1
523700 99523700 1001 86380 86390 1
523739 99523739 1001 86380 86390 1
523676 99523676 1001 86380 86390 1
523691 99523691 1001 86380 86390 1
523564 99523564 1001 86380 86390 1
523669 99523669 1001 86380 86390 1
523371 99523371 1001 86380 86390 1
523501 99523501 1001 86380 86390 1
523413 99523413 1001 86380 86390 1
523996 99523996 1001 86380 86390 1
523963 99523963 1001 86380 86390 1
524583 99524583 1001 86380 86390 1
524662 99524662 1001 86380 86390 1
524675 99524675 1001 86380 86390 1
524475 99524475 1001 86380 86390 1
524477 99524477 1001 86380 86390 1
524418 99524418 1001 86380 86390 1
524366 99524366 1001 86380 86390 1
524538 99524538 1001 86380 86390 1
524551 99524551 1001 86380 86390 1
524243 99524243 1001 86380 86390 1
524227 99524227 1001 86380 86390 1
524859 99524859 1001 86380 86390 1
524921 99524921 1001 86380 86390 1
524791 99524791 1001 86380 86390 1
525434 99525434 1001 86380 86390 1
525424 99525424 1001 86380 86390 1
525542 99525542 1001 86380 86390 1
525518 99525518 1001 86380 86390 1
525073 99525073 1001 86380 86390 1
525125 99525125 1001 86380 86390 1
525674 99525674 1001 86380 86390 1
525695 99525695 1001 86380 86390 1
525736 99525736 1001 86380 86390 1
526390 99526390 1001 86380 86390 1
526263 99526263 1001 86380 86390 1
526278 99526278 1001 86380 86390 1
526253 99526253 1001 86380 86390 1
526119 99526119 1001 86380 86390 1
526055 99526055 1001 86380 86390 1
526216 99526216 1001 86380 86390 1
526100 99526100 1001 86380 86390 1
525834 99525834 1001 86380 86390 1
525821 99525821 1001 86380 86390 1
525836 99525836 1001 86380 86390 1
525875 99525875 1001 86380 86390 1
525916 99525916 1001 86380 86390 1
526502 99526502 1001 86380 86390 1
526571 99526571 1001 86380 86390 1
526534 99526534 1001 86380 86390 1
526574 99526574 1001 86380 86390 1
526562 99526562 1001 86380 86390 1
527072 99527072 1001 86380 86390 1
527230 99527230 1001 86380 86390 1
527056 99527056 1001 86380 86390 1
526915 99526915 1001 86380 86390 1
526839 99526839 1001 86380 86390 1
526899 99526899 1001 86380 86390 1
526808 99526808 1001 86380 86390 1
527274 99527274 1001 86380 86390 1
527354 99527354 1001 86380 86390 1
527369 99527369 1001 86380 86390 1
527408 99527408 1001 86380 86390 1
527336 99527336 1001 86380 86390 1
527965 99527965 1001 86380 86390 1
527940 99527940 1001 86380 86390 1
527728 99527728 1001 86380 86390 1
527692 99527692 1001 86380 86390 1
527823 99527823 1001 86380 86390 1
527851 99527851 1001 86380 86390 1
527815 99527815 1001 86380 86390 1
527817 99527817 1001 86380 86390 1
527533 99527533 1001 86380 86390 1
527582 99527582 1001 86380 86390 1
528267 99528267 1001 86380 86390 1
528152 99528152 1001 86380 86390 1
528167 99528167 1001 86380 86390 1
528092 99528092 1001 86380 86390 1
528171 99528171 1001 86380 86390 1
528264 99528264 1001 86380 86390 1
528805 99528805 1001 86380 86390 1
528888 99528888 1001 86380 86390 1
528898 99528898 1001 86380 86390 1
528669 99528669 1001 86380 86390 1
528298 99528298 1001 86380 86390 1
528312 99528312 1001 86380 86390 1
528391 99528391 1001 86380 86390 1
528314 99528314 1001 86380 86390 1
528354 99528354 1001 86380 86390 1
528381 99528381 1001 86380 86390 1
528435 99528435 1001 86380 86390 1
528918 99528918 1001 86380 86390 1
529709 99529709 1001 86380 86390 1
529471 99529471 1001 86380 86390 1
529350 99529350 1001 86380 86390 1
529224 99529224 1001 86380 86390 1
529270 99529270 1001 86380 86390 1
529856 99529856 1001 86380 86390 1
529818 99529818 1001 86380 86390 1
529784 99529784 1001 86380 86390 1
530386 99530386 1001 86380 86390 1
530519 99530519 1001 86380 86390 1
530456 99530456 1001 86380 86390 1
530544 99530544 1001 86380 86390 1
530436 99530436 1001 86380 86390 1
530424 99530424 1001 86380 86390 1
530299 99530299 1001 86380 86390 1
530262 99530262 1001 86380 86390 1
530321 99530321 1001 86380 86390 1
530108 99530108 1001 86380 86390 1
530734 99530734 1001 86380 86390 1
530747 99530747 1001 86380 86390 1
530738 99530738 1001 86380 86390 1
530596 99530596 1001 86380 86390 1
531277 99531277 1001 86380 86390 1
531182 99531182 1001 86380 86390 1
531233 99531233 1001 86380 86390 1
531368 99531368 1001 86380 86390 1
531198 99531198 1001 86380 86390 1
531072 99531072 1001 86380 86390 1
531139 99531139 1001 86380 86390 1
531153 99531153 1001 86380 86390 1
531135 99531135 1001 86380 86390 1
530903 99530903 1001 86380 86390 1
530827 99530827 1001 86380 86390 1
530789 99530789 1001 86380 86390 1
530949 99530949 1001 86380 86390 1
531457 99531457 1001 86380 86390 1
531398 99531398 1001 86380 86390 1
532156 99532156 1001 86380 86390 1
532027 99532027 1001 86380 86390 1
532152 99532152 1001 86380 86390 1
531848 99531848 1001 86380 86390 1
531823 99531823 1001 86380 86390 1
531929 99531929 1001 86380 86390 1
531969 99531969 1001 86380 86390 1
531959 99531959 1001 86380 86390 1
531817 99531817 1001 86380 86390 1
531692 99531692 1001 86380 86390 1
531698 99531698 1001 86380 86390 1
531701 99531701 1001 86380 86390 1
532360 99532360 1001 86380 86390 1
532209 99532209 1001 86380 86390 1
532318 99532318 1001 86380 86390 1
532833 99532833 1001 86380 86390 1
533023 99533023 1001 86380 86390 1
532680 99532680 1001 86380 86390 1
532558 99532558 1001 86380 86390 1
532447 99532447 1001 86380 86390 1
532462 99532462 1001 86380 86390 1
533069 99533069 1001 86380 86390 1
533059 99533059 1001 86380 86390 1
533177 99533177 1001 86380 86390 1
533155 99533155 1001 86380 86390 1
533827 99533827 1001 86380 86390 1
533671 99533671 1001 86380 86390 1
533713 99533713 1001 86380 86390 1
533471 99533471 1001 86380 86390 1
533588 99533588 1001 86380 86390 1
533591 99533591 1001 86380 86390 1
533598 99533598 1001 86380 86390 1
533266 99533266 1001 86380 86390 1
533410 99533410 1001 86380 86390 1
533337 99533337 1001 86380 86390 1
533327 99533327 1001 86380 86390 1
533973 99533973 1001 86380 86390 1
533887 99533887 1001 86380 86390 1
533893 99533893 1001 86380 86390 1
534598 99534598 1001 86380 86390 1
534539 99534539 1001 86380 86390 1
534592 99534592 1001 86380 86390 1
534567 99534567 1001 86380 86390 1
534362 99534362 1001 86380 86390 1
534312 99534312 1001 86380 86390 1
534392 99534392 1001 86380 86390 1
534317 99534317 1001 86380 86390 1
534309 99534309 1001 86380 86390 1
534168 99534168 1001 86380 86390 1
534140 99534140 1001 86380 86390 1
534694 99534694 1001 86380 86390 1
534698 99534698 1001 86380 86390 1
534829 99534829 1001 86380 86390 1
534716 99534716 1001 86380 86390 1
535347 99535347 1001 86380 86390 1
535489 99535489 1001 86380 86390 1
535046 99535046 1001 86380 86390 1
534974 99534974 1001 86380 86390 1
534909 99534909 1001 86380 86390 1
534951 99534951 1001 86380 86390 1
534899 99534899 1001 86380 86390 1
535672 99535672 1001 86380 86390 1
535698 99535698 1001 86380 86390 1
536289 99536289 1001 86380 86390 1
536320 99536320 1001 86380 86390 1
536179 99536179 1001 86380 86390 1
535964 99535964 1001 86380 86390 1
535953 99535953 1001 86380 86390 1
535877 99535877 1001 86380 86390 1
535908 99535908 1001 86380 86390 1
536348 99536348 1001 86380 86390 1
537015 99537015 1001 86380 86390 1
537006 99537006 1001 86380 86390 1
536871 99536871 1001 86380 86390 1
536757 99536757 1001 86380 86390 1
536786 99536786 1001 86380 86390 1
536800 99536800 1001 86380 86390 1
536581 99536581 1001 86380 86390 1
536750 99536750 1001 86380 86390 1
536560 99536560 1001 86380 86390 1
536600 99536600 1001 86380 86390 1
536652 99536652 1001 86380 86390 1
536705 99536705 1001 86380 86390 1
536696 99536696 1001 86380 86390 1
537276 99537276 1001 86380 86390 1
537220 99537220 1001 86380 86390 1
537171 99537171 1001 86380 86390 1
537855 99537855 1001 86380 86390 1
537643 99537643 1001 86380 86390 1
537767 99537767 1001 86380 86390 1
537542 99537542 1001 86380 86390 1
538029 99538029 1001 86380 86390 1
538172 99538172 1001 86380 86390 1
538187 99538187 1001 86380 86390 1
538163 99538163 1001 86380 86390 1
538650 99538650 1001 86380 86390 1
538731 99538731 1001 86380 86390 1
538643 99538643 1001 86380 86390 1
538646 99538646 1001 86380 86390 1
538647 99538647 1001 86380 86390 1
538406 99538406 1001 86380 86390 1
538579 99538579 1001 86380 86390 1
538490 99538490 1001 86380 86390 1
538233 99538233 1001 86380 86390 1
538199 99538199 1001 86380 86390 1
538265 99538265 1001 86380 86390 1
538242 99538242 1001 86380 86390 1
538403 99538403 1001 86380 86390 1
538985 99538985 1001 86380 86390 1
538948 99538948 1001 86380 86390 1
538937 99538937 1001 86380 86390 1
538950 99538950 1001 86380 86390 1
539542 99539542 1001 86380 86390 1
539556 99539556 1001 86380 86390 1
539472 99539472 1001 86380 86390 1
539345 99539345 1001 86380 86390 1
539288 99539288 1001 86380 86390 1
539379 99539379 1001 86380 86390 1
539249 99539249 1001 86380 86390 1
539291 99539291 1001 86380 86390 1
539062 99539062 1001 86380 86390 1
539142 99539142 1001 86380 86390 1
539066 99539066 1001 86380 86390 1
539211 99539211 1001 86380 86390 1
539044 99539044 1001 86380 86390 1
539681 99539681 1001 86380 86390 1
539838 99539838 1001 86380 86390 1
539827 99539827 1001 86380 86390 1
539776 99539776 1001 86380 86390 1
539702 99539702 1001 86380 86390 1
540392 99540392 1001 86380 86390 1
540359 99540359 1001 86380 86390 1
540321 99540321 1001 86380 86390 1
540283 99540283 1001 86380 86390 1
540161 99540161 1001 86380 86390 1
540240 99540240 1001 86380 86390 1
540191 99540191 1001 86380 86390 1
540230 99540230 1001 86380 86390 1
540042 99540042 1001 86380 86390 1
539904 99539904 1001 86380 86390 1
539852 99539852 1001 86380 86390 1
539944 99539944 1001 86380 86390 1
540521 99540521 1001 86380 86390 1
540483 99540483 1001 86380 86390 1
540645 99540645 1001 86380 86390 1
541101 99541101 1001 86380 86390 1
541141 99541141 1001 86380 86390 1
541236 99541236 1001 86380 86390 1
541288 99541288 1001 86380 86390 1
541088 99541088 1001 86380 86390 1
540973 99540973 1001 86380 86390 1
540999 99540999 1001 86380 86390 1
541082 99541082 1001 86380 86390 1
540942 99540942 1001 86380 86390 1
540789 99540789 1001 86380 86390 1
540862 99540862 1001 86380 86390 1
540798 99540798 1001 86380 86390 1
540683 99540683 1001 86380 86390 1
541498 99541498 1001 86380 86390 1
541928 99541928 1001 86380 86390 1
542104 99542104 1001 86380 86390 1
541902 99541902 1001 86380 86390 1
541509 99541509 1001 86380 86390 1
542156 99542156 1001 86380 86390 1
542253 99542253 1001 86380 86390 1
542178 99542178 1001 86380 86390 1
542754 99542754 1001 86380 86390 1
542873 99542873 1001 86380 86390 1
542922 99542922 1001 86380 86390 1
542888 99542888 1001 86380 86390 1
542826 99542826 1001 86380 86390 1
542842 99542842 1001 86380 86390 1
542689 99542689 1001 86380 86390 1
542560 99542560 1001 86380 86390 1
542643 99542643 1001 86380 86390 1
543055 99543055 1001 86380 86390 1
543134 99543134 1001 86380 86390 1
543109 99543109 1001 86380 86390 1
543672 99543672 1001 86380 86390 1
543573 99543573 1001 86380 86390 1
543637 99543637 1001 86380 86390 1
543707 99543707 1001 86380 86390 1
543514 99543514 1001 86380 86390 1
543516 99543516 1001 86380 86390 1
543559 99543559 1001 86380 86390 1
543183 99543183 1001 86380 86390 1
543235 99543235 1001 86380 86390 1
543302 99543302 1001 86380 86390 1
543317 99543317 1001 86380 86390 1
544405 99544405 1001 86380 86390 1
544531 99544531 1001 86380 86390 1
544309 99544309 1001 86380 86390 1
544247 99544247 1001 86380 86390 1
544261 99544261 1001 86380 86390 1
544179 99544179 1001 86380 86390 1
543999 99543999 1001 86380 86390 1
544681 99544681 1001 86380 86390 1
544645 99544645 1001 86380 86390 1
433534 701 1001 59880 75177 1
400112 99400112 1001 86380 86390 1
400452 99400452 1001 86380 86390 1
400485 99400485 1001 86380 86390 1
400562 99400562 1001 86380 86390 1
400708 99400708 1001 86380 86390 1
400743 99400743 1001 86380 86390 1
400810 99400810 1001 86380 86390 1
400938 99400938 1001 86380 86390 1
400964 99400964 1001 86380 86390 1
401345 99401345 1001 86380 86390 1
401449 99401449 1001 86380 86390 1
401548 99401548 1001 86380 86390 1
401923 99401923 1001 86380 86390 1
402018 99402018 1001 86380 86390 1
401963 99401963 1001 86380 86390 1
402082 99402082 1001 86380 86390 1
402125 99402125 1001 86380 86390 1
402358 99402358 1001 86380 86390 1
402643 99402643 1001 86380 86390 1
402760 99402760 1001 86380 86390 1
403032 99403032 1001 86380 86390 1
403063 99403063 1001 86380 86390 1
403415 99403415 1001 86380 86390 1
403467 99403467 1001 86380 86390 1
403767 99403767 1001 86380 86390 1
403921 99403921 1001 86380 86390 1
404125 99404125 1001 86380 86390 1
404275 99404275 1001 86380 86390 1
404264 99404264 1001 86380 86390 1
404727 99404727 1001 86380 86390 1
404903 99404903 1001 86380 86390 1
405003 99405003 1001 86380 86390 1
405057 99405057 1001 86380 86390 1
405106 99405106 1001 86380 86390 1
405262 99405262 1001 86380 86390 1
405412 99405412 1001 86380 86390 1
405446 99405446 1001 86380 86390 1
405642 99405642 1001 86380 86390 1
405764 99405764 1001 86380 86390 1
405945 99405945 1001 86380 86390 1
405948 99405948 1001 86380 86390 1
405930 99405930 1001 86380 86390 1
406111 99406111 1001 86380 86390 1
406212 99406212 1001 86380 86390 1
406301 99406301 1001 86380 86390 1
406322 99406322 1001 86380 86390 1
406353 99406353 1001 86380 86390 1
406605 99406605 1001 86380 86390 1
406731 99406731 1001 86380 86390 1
406805 99406805 1001 86380 86390 1
406909 99406909 1001 86380 86390 1
406976 99406976 1001 86380 86390 1
407027 99407027 1001 86380 86390 1
407069 99407069 1001 86380 86390 1
407162 99407162 1001 86380 86390 1
407414 99407414 1001 86380 86390 1
407362 99407362 1001 86380 86390 1
407546 99407546 1001 86380 86390 1
407647 99407647 1001 86380 86390 1
407753 99407753 1001 86380 86390 1
407896 99407896 1001 86380 86390 1
407976 99407976 1001 86380 86390 1
407989 99407989 1001 86380 86390 1
408071 99408071 1001 86380 86390 1
408111 99408111 1001 86380 86390 1
408378 99408378 1001 86380 86390 1
408712 99408712 1001 86380 86390 1
409243 99409243 1001 86380 86390 1
409349 99409349 1001 86380 86390 1
409333 99409333 1001 86380 86390 1
409474 99409474 1001 86380 86390 1
409570 99409570 1001 86380 86390 1
409577 99409577 1001 86380 86390 1
409765 99409765 1001 86380 86390 1
410255 99410255 1001 86380 86390 1
410260 99410260 1001 86380 86390 1
410420 99410420 1001 86380 86390 1
410687 99410687 1001 86380 86390 1
410682 99410682 1001 86380 86390 1
410892 99410892 1001 86380 86390 1
410851 99410851 1001 86380 86390 1
411009 99411009 1001 86380 86390 1
411087 99411087 1001 86380 86390 1
411217 99411217 1001 86380 86390 1
411198 99411198 1001 86380 86390 1
411401 99411401 1001 86380 86390 1
411542 99411542 1001 86380 86390 1
411686 99411686 1001 86380 86390 1
411816 99411816 1001 86380 86390 1
411799 99411799 1001 86380 86390 1
411803 99411803 1001 86380 86390 1
411909 99411909 1001 86380 86390 1
411892 99411892 1001 86380 86390 1
411954 99411954 1001 86380 86390 1
412023 99412023 1001 86380 86390 1
411959 99411959 1001 86380 86390 1
412287 99412287 1001 86380 86390 1
413457 99413457 1001 86380 86390 1
413308 99413308 1001 86380 86390 1
413688 99413688 1001 86380 86390 1
413146 99413146 1001 86380 86390 1
412548 99412548 1001 86380 86390 1
412623 99412623 1001 86380 86390 1
412602 99412602 1001 86380 86390 1
412815 99412815 1001 86380 86390 1
413290 99413290 1001 86380 86390 1
413701 99413701 1001 86380 86390 1
413846 99413846 1001 86380 86390 1
413799 99413799 1001 86380 86390 1
414928 99414928 1001 86380 86390 1
414958 99414958 1001 86380 86390 1
414511 99414511 1001 86380 86390 1
414694 99414694 1001 86380 86390 1
414562 99414562 1001 86380 86390 1
414440 99414440 1001 86380 86390 1
415699 99415699 1001 86380 86390 1
415426 99415426 1001 86380 86390 1
415391 99415391 1001 86380 86390 1
415686 99415686 1001 86380 86390 1
415690 99415690 1001 86380 86390 1
416678 99416678 1001 86380 86390 1
416909 99416909 1001 86380 86390 1
416950 99416950 1001 86380 86390 1
416619 99416619 1001 86380 86390 1
416687 99416687 1001 86380 86390 1
416747 99416747 1001 86380 86390 1
416919 99416919 1001 86380 86390 1
416472 99416472 1001 86380 86390 1
416557 99416557 1001 86380 86390 1
416144 99416144 1001 86380 86390 1
416174 99416174 1001 86380 86390 1
417376 99417376 1001 86380 86390 1
417317 99417317 1001 86380 86390 1
417562 99417562 1001 86380 86390 1
418598 99418598 1001 86380 86390 1
418697 99418697 1001 86380 86390 1
418460 99418460 1001 86380 86390 1
418661 99418661 1001 86380 86390 1
418571 99418571 1001 86380 86390 1
418202 99418202 1001 86380 86390 1
418288 99418288 1001 86380 86390 1
418170 99418170 1001 86380 86390 1
418382 99418382 1001 86380 86390 1
418149 99418149 1001 86380 86390 1
417850 99417850 1001 86380 86390 1
417748 99417748 1001 86380 86390 1
417929 99417929 1001 86380 86390 1
418016 99418016 1001 86380 86390 1
417864 99417864 1001 86380 86390 1
418906 99418906 1001 86380 86390 1
418960 99418960 1001 86380 86390 1
419169 99419169 1001 86380 86390 1
418994 99418994 1001 86380 86390 1
420279 99420279 1001 86380 86390 1
420406 99420406 1001 86380 86390 1
419770 99419770 1001 86380 86390 1
420036 99420036 1001 86380 86390 1
419681 99419681 1001 86380 86390 1
419352 99419352 1001 86380 86390 1
419474 99419474 1001 86380 86390 1
419227 99419227 1001 86380 86390 1
420626 99420626 1001 86380 86390 1
420801 99420801 1001 86380 86390 1
420485 99420485 1001 86380 86390 1
421694 99421694 1001 86380 86390 1
420901 99420901 1001 86380 86390 1
421007 99421007 1001 86380 86390 1
421010 99421010 1001 86380 86390 1
422222 99422222 1001 86380 86390 1
422369 99422369 1001 86380 86390 1
422174 99422174 1001 86380 86390 1
422526 99422526 1001 86380 86390 1
423652 99423652 1001 86380 86390 1
423751 99423751 1001 86380 86390 1
423694 99423694 1001 86380 86390 1
423320 99423320 1001 86380 86390 1
423391 99423391 1001 86380 86390 1
423351 99423351 1001 86380 86390 1
423525 99423525 1001 86380 86390 1
423498 99423498 1001 86380 86390 1
422982 99422982 1001 86380 86390 1
423030 99423030 1001 86380 86390 1
423131 99423131 1001 86380 86390 1
423153 99423153 1001 86380 86390 1
423034 99423034 1001 86380 86390 1
422978 99422978 1001 86380 86390 1
422697 99422697 1001 86380 86390 1
422761 99422761 1001 86380 86390 1
422939 99422939 1001 86380 86390 1
423938 99423938 1001 86380 86390 1
423869 99423869 1001 86380 86390 1
423863 99423863 1001 86380 86390 1
424938 99424938 1001 86380 86390 1
424318 99424318 1001 86380 86390 1
424251 99424251 1001 86380 86390 1
424362 99424362 1001 86380 86390 1
425690 99425690 1001 86380 86390 1
425396 99425396 1001 86380 86390 1
425579 99425579 1001 86380 86390 1
427004 99427004 1001 86380 86390 1
426948 99426948 1001 86380 86390 1
426983 99426983 1001 86380 86390 1
427014 99427014 1001 86380 86390 1
426934 99426934 1001 86380 86390 1
427021 99427021 1001 86380 86390 1
427022 99427022 1001 86380 86390 1
426299 99426299 1001 86380 86390 1
426368 99426368 1001 86380 86390 1
426420 99426420 1001 86380 86390 1
426008 99426008 1001 86380 86390 1
425948 99425948 1001 86380 86390 1
426196 99426196 1001 86380 86390 1
425952 99425952 1001 86380 86390 1
425879 99425879 1001 86380 86390 1
426148 99426148 1001 86380 86390 1
427171 99427171 1001 86380 86390 1
427329 99427329 1001 86380 86390 1
427280 99427280 1001 86380 86390 1
427190 99427190 1001 86380 86390 1
428401 99428401 1001 86380 86390 1
428695 99428695 1001 86380 86390 1
428482 99428482 1001 86380 86390 1
428483 99428483 1001 86380 86390 1
428563 99428563 1001 86380 86390 1
428215 99428215 1001 86380 86390 1
428316 99428316 1001 86380 86390 1
427541 99427541 1001 86380 86390 1
427567 99427567 1001 86380 86390 1
427692 99427692 1001 86380 86390 1
428968 99428968 1001 86380 86390 1
429003 99429003 1001 86380 86390 1
430068 99430068 1001 86380 86390 1
430199 99430199 1001 86380 86390 1
430083 99430083 1001 86380 86390 1
430088 99430088 1001 86380 86390 1
430188 99430188 1001 86380 86390 1
429759 99429759 1001 86380 86390 1
429730 99429730 1001 86380 86390 1
429466 99429466 1001 86380 86390 1
429297 99429297 1001 86380 86390 1
429280 99429280 1001 86380 86390 1
429340 99429340 1001 86380 86390 1
430746 99430746 1001 86380 86390 1
430690 99430690 1001 86380 86390 1
431660 99431660 1001 86380 86390 1
431281 99431281 1001 86380 86390 1
431126 99431126 1001 86380 86390 1
431176 99431176 1001 86380 86390 1
431233 99431233 1001 86380 86390 1
432220 99432220 1001 86380 86390 1
432428 99432428 1001 86380 86390 1
432486 99432486 1001 86380 86390 1
432295 99432295 1001 86380 86390 1
432363 99432363 1001 86380 86390 1
432073 99432073 1001 86380 86390 1
433677 99433677 1001 86380 86390 1
433643 99433643 1001 86380 86390 1
432935 99432935 1001 86380 86390 1
432957 99432957 1001 86380 86390 1
432792 99432792 1001 86380 86390 1
432830 99432830 1001 86380 86390 1
432603 99432603 1001 86380 86390 1
434043 99434043 1001 86380 86390 1
435132 99435132 1001 86380 86390 1
435148 99435148 1001 86380 86390 1
434967 99434967 1001 86380 86390 1
434671 99434671 1001 86380 86390 1
434389 99434389 1001 86380 86390 1
435594 99435594 1001 86380 86390 1
435595 99435595 1001 86380 86390 1
435734 99435734 1001 86380 86390 1
436916 99436916 1001 86380 86390 1
437048 99437048 1001 86380 86390 1
436947 99436947 1001 86380 86390 1
437132 99437132 1001 86380 86390 1
436423 99436423 1001 86380 86390 1
436713 99436713 1001 86380 86390 1
436695 99436695 1001 86380 86390 1
436402 99436402 1001 86380 86390 1
436678 99436678 1001 86380 86390 1
436703 99436703 1001 86380 86390 1
436196 99436196 1001 86380 86390 1
436204 99436204 1001 86380 86390 1
436301 99436301 1001 86380 86390 1
436279 99436279 1001 86380 86390 1
436306 99436306 1001 86380 86390 1
435919 99435919 1001 86380 86390 1
300019 99300019 1001 86380 86390 1
437174 99437174 1001 86380 86390 1
437305 99437305 1001 86380 86390 1
300038 99300038 1001 86380 86390 1
300002 99300002 1001 86380 86390 1
300630 99300630 1001 86380 86390 1
300544 99300544 1001 86380 86390 1
300344 99300344 1001 86380 86390 1
300364 99300364 1001 86380 86390 1
300405 99300405 1001 86380 86390 1
300240 99300240 1001 86380 86390 1
300194 99300194 1001 86380 86390 1
300757 99300757 1001 86380 86390 1
300825 99300825 1001 86380 86390 1
300929 99300929 1001 86380 86390 1
301453 99301453 1001 86380 86390 1
301363 99301363 1001 86380 86390 1
301431 99301431 1001 86380 86390 1
301547 99301547 1001 86380 86390 1
301548 99301548 1001 86380 86390 1
301549 99301549 1001 86380 86390 1
301275 99301275 1001 86380 86390 1
301159 99301159 1001 86380 86390 1
301304 99301304 1001 86380 86390 1
301202 99301202 1001 86380 86390 1
301130 99301130 1001 86380 86390 1
300942 99300942 1001 86380 86390 1
301047 99301047 1001 86380 86390 1
301572 99301572 1001 86380 86390 1
302293 99302293 1001 86380 86390 1
302347 99302347 1001 86380 86390 1
302364 99302364 1001 86380 86390 1
302314 99302314 1001 86380 86390 1
302375 99302375 1001 86380 86390 1
302098 99302098 1001 86380 86390 1
302164 99302164 1001 86380 86390 1
301971 99301971 1001 86380 86390 1
301999 99301999 1001 86380 86390 1
301974 99301974 1001 86380 86390 1
302106 99302106 1001 86380 86390 1
302083 99302083 1001 86380 86390 1
301813 99301813 1001 86380 86390 1
301946 99301946 1001 86380 86390 1
301935 99301935 1001 86380 86390 1
302559 99302559 1001 86380 86390 1
302527 99302527 1001 86380 86390 1
302428 99302428 1001 86380 86390 1
303117 99303117 1001 86380 86390 1
303113 99303113 1001 86380 86390 1
303064 99303064 1001 86380 86390 1
302874 99302874 1001 86380 86390 1
302889 99302889 1001 86380 86390 1
302653 99302653 1001 86380 86390 1
302645 99302645 1001 86380 86390 1
302775 99302775 1001 86380 86390 1
303333 99303333 1001 86380 86390 1
303881 99303881 1001 86380 86390 1
303935 99303935 1001 86380 86390 1
303938 99303938 1001 86380 86390 1
303836 99303836 1001 86380 86390 1
303875 99303875 1001 86380 86390 1
303840 99303840 1001 86380 86390 1
303930 99303930 1001 86380 86390 1
303805 99303805 1001 86380 86390 1
303689 99303689 1001 86380 86390 1
303733 99303733 1001 86380 86390 1
303581 99303581 1001 86380 86390 1
303505 99303505 1001 86380 86390 1
303532 99303532 1001 86380 86390 1
303507 99303507 1001 86380 86390 1
303588 99303588 1001 86380 86390 1
304178 99304178 1001 86380 86390 1
304193 99304193 1001 86380 86390 1
304219 99304219 1001 86380 86390 1
304159 99304159 1001 86380 86390 1
304744 99304744 1001 86380 86390 1
304757 99304757 1001 86380 86390 1
304815 99304815 1001 86380 86390 1
304855 99304855 1001 86380 86390 1
304474 99304474 1001 86380 86390 1
304383 99304383 1001 86380 86390 1
304414 99304414 1001 86380 86390 1
304261 99304261 1001 86380 86390 1
304913 99304913 1001 86380 86390 1
304952 99304952 1001 86380 86390 1
304981 99304981 1001 86380 86390 1
304891 99304891 1001 86380 86390 1
305665 99305665 1001 86380 86390 1
305567 99305567 1001 86380 86390 1
305455 99305455 1001 86380 86390 1
305308 99305308 1001 86380 86390 1
305234 99305234 1001 86380 86390 1
305124 99305124 1001 86380 86390 1
500153 99500153 1001 86380 86390 1
500042 99500042 1001 86380 86390 1
500085 99500085 1001 86380 86390 1
500776 99500776 1001 86380 86390 1
500812 99500812 1001 86380 86390 1
500642 99500642 1001 86380 86390 1
500632 99500632 1001 86380 86390 1
500562 99500562 1001 86380 86390 1
500524 99500524 1001 86380 86390 1
500516 99500516 1001 86380 86390 1
500286 99500286 1001 86380 86390 1
500277 99500277 1001 86380 86390 1
500905 99500905 1001 86380 86390 1
500823 99500823 1001 86380 86390 1
501606 99501606 1001 86380 86390 1
501559 99501559 1001 86380 86390 1
501456 99501456 1001 86380 86390 1
501458 99501458 1001 86380 86390 1
501282 99501282 1001 86380 86390 1
501091 99501091 1001 86380 86390 1
501039 99501039 1001 86380 86390 1
501662 99501662 1001 86380 86390 1
502456 99502456 1001 86380 86390 1
502246 99502246 1001 86380 86390 1
501873 99501873 1001 86380 86390 1
501927 99501927 1001 86380 86390 1
501953 99501953 1001 86380 86390 1
502573 99502573 1001 86380 86390 1
503125 99503125 1001 86380 86390 1
503239 99503239 1001 86380 86390 1
502947 99502947 1001 86380 86390 1
503016 99503016 1001 86380 86390 1
503316 99503316 1001 86380 86390 1
503344 99503344 1001 86380 86390 1
504067 99504067 1001 86380 86390 1
503992 99503992 1001 86380 86390 1
503916 99503916 1001 86380 86390 1
503923 99503923 1001 86380 86390 1
503925 99503925 1001 86380 86390 1
503750 99503750 1001 86380 86390 1
503907 99503907 1001 86380 86390 1
503648 99503648 1001 86380 86390 1
503610 99503610 1001 86380 86390 1
503650 99503650 1001 86380 86390 1
503612 99503612 1001 86380 86390 1
504233 99504233 1001 86380 86390 1
504914 99504914 1001 86380 86390 1
504743 99504743 1001 86380 86390 1
504745 99504745 1001 86380 86390 1
504414 99504414 1001 86380 86390 1
504330 99504330 1001 86380 86390 1
504448 99504448 1001 86380 86390 1
504439 99504439 1001 86380 86390 1
505138 99505138 1001 86380 86390 1
505010 99505010 1001 86380 86390 1
505140 99505140 1001 86380 86390 1
505053 99505053 1001 86380 86390 1
504990 99504990 1001 86380 86390 1
504991 99504991 1001 86380 86390 1
505630 99505630 1001 86380 86390 1
505752 99505752 1001 86380 86390 1
505728 99505728 1001 86380 86390 1
505626 99505626 1001 86380 86390 1
505718 99505718 1001 86380 86390 1
505667 99505667 1001 86380 86390 1
505400 99505400 1001 86380 86390 1
505495 99505495 1001 86380 86390 1
505524 99505524 1001 86380 86390 1
505241 99505241 1001 86380 86390 1
505873 99505873 1001 86380 86390 1
505824 99505824 1001 86380 86390 1
505792 99505792 1001 86380 86390 1
506485 99506485 1001 86380 86390 1
506594 99506594 1001 86380 86390 1
506391 99506391 1001 86380 86390 1
506318 99506318 1001 86380 86390 1
506018 99506018 1001 86380 86390 1
506167 99506167 1001 86380 86390 1
505987 99505987 1001 86380 86390 1
506691 99506691 1001 86380 86390 1
507390 99507390 1001 86380 86390 1
507293 99507293 1001 86380 86390 1
507167 99507167 1001 86380 86390 1
507091 99507091 1001 86380 86390 1
507080 99507080 1001 86380 86390 1
507093 99507093 1001 86380 86390 1
507186 99507186 1001 86380 86390 1
507072 99507072 1001 86380 86390 1
507176 99507176 1001 86380 86390 1
507190 99507190 1001 86380 86390 1
506970 99506970 1001 86380 86390 1
506871 99506871 1001 86380 86390 1
506979 99506979 1001 86380 86390 1
506810 99506810 1001 86380 86390 1
507007 99507007 1001 86380 86390 1
508121 99508121 1001 86380 86390 1
508176 99508176 1001 86380 86390 1
508050 99508050 1001 86380 86390 1
507966 99507966 1001 86380 86390 1
507891 99507891 1001 86380 86390 1
507852 99507852 1001 86380 86390 1
507705 99507705 1001 86380 86390 1
507731 99507731 1001 86380 86390 1
507767 99507767 1001 86380 86390 1
508326 99508326 1001 86380 86390 1
508288 99508288 1001 86380 86390 1
508446 99508446 1001 86380 86390 1
508779 99508779 1001 86380 86390 1
508819 99508819 1001 86380 86390 1
508758 99508758 1001 86380 86390 1
508855 99508855 1001 86380 86390 1
508752 99508752 1001 86380 86390 1
508465 99508465 1001 86380 86390 1
509153 99509153 1001 86380 86390 1
509259 99509259 1001 86380 86390 1
509901 99509901 1001 86380 86390 1
509699 99509699 1001 86380 86390 1
509877 99509877 1001 86380 86390 1
509573 99509573 1001 86380 86390 1
509586 99509586 1001 86380 86390 1
509360 99509360 1001 86380 86390 1
509419 99509419 1001 86380 86390 1
509484 99509484 1001 86380 86390 1
509976 99509976 1001 86380 86390 1
509983 99509983 1001 86380 86390 1
510600 99510600 1001 86380 86390 1
510588 99510588 1001 86380 86390 1
510537 99510537 1001 86380 86390 1
510667 99510667 1001 86380 86390 1
510646 99510646 1001 86380 86390 1
510331 99510331 1001 86380 86390 1
510462 99510462 1001 86380 86390 1
510463 99510463 1001 86380 86390 1
510338 99510338 1001 86380 86390 1
510339 99510339 1001 86380 86390 1
510122 99510122 1001 86380 86390 1
510310 99510310 1001 86380 86390 1
510817 99510817 1001 86380 86390 1
510895 99510895 1001 86380 86390 1
511466 99511466 1001 86380 86390 1
511430 99511430 1001 86380 86390 1
511366 99511366 1001 86380 86390 1
511419 99511419 1001 86380 86390 1
511150 99511150 1001 86380 86390 1
511064 99511064 1001 86380 86390 1
510943 99510943 1001 86380 86390 1
511606 99511606 1001 86380 86390 1
511570 99511570 1001 86380 86390 1
511676 99511676 1001 86380 86390 1
512335 99512335 1001 86380 86390 1
512125 99512125 1001 86380 86390 1
511997 99511997 1001 86380 86390 1
511801 99511801 1001 86380 86390 1
511830 99511830 1001 86380 86390 1
511949 99511949 1001 86380 86390 1
512584 99512584 1001 86380 86390 1
512432 99512432 1001 86380 86390 1
512412 99512412 1001 86380 86390 1
512413 99512413 1001 86380 86390 1
513118 99513118 1001 86380 86390 1
513042 99513042 1001 86380 86390 1
513096 99513096 1001 86380 86390 1
513061 99513061 1001 86380 86390 1
513037 99513037 1001 86380 86390 1
512898 99512898 1001 86380 86390 1
512813 99512813 1001 86380 86390 1
512692 99512692 1001 86380 86390 1
512693 99512693 1001 86380 86390 1
513231 99513231 1001 86380 86390 1
513404 99513404 1001 86380 86390 1
514010 99514010 1001 86380 86390 1
513951 99513951 1001 86380 86390 1
513837 99513837 1001 86380 86390 1
513992 99513992 1001 86380 86390 1
513671 99513671 1001 86380 86390 1
513689 99513689 1001 86380 86390 1
513592 99513592 1001 86380 86390 1
513558 99513558 1001 86380 86390 1
513597 99513597 1001 86380 86390 1
513604 99513604 1001 86380 86390 1
514120 99514120 1001 86380 86390 1
514788 99514788 1001 86380 86390 1
514686 99514686 1001 86380 86390 1
514849 99514849 1001 86380 86390 1
514540 99514540 1001 86380 86390 1
514558 99514558 1001 86380 86390 1
514521 99514521 1001 86380 86390 1
514332 99514332 1001 86380 86390 1
514256 99514256 1001 86380 86390 1
514403 99514403 1001 86380 86390 1
514429 99514429 1001 86380 86390 1
514378 99514378 1001 86380 86390 1
515003 99515003 1001 86380 86390 1
514889 99514889 1001 86380 86390 1
515517 99515517 1001 86380 86390 1
515523 99515523 1001 86380 86390 1
515666 99515666 1001 86380 86390 1
515323 99515323 1001 86380 86390 1
515383 99515383 1001 86380 86390 1
515410 99515410 1001 86380 86390 1
515192 99515192 1001 86380 86390 1
515102 99515102 1001 86380 86390 1
515194 99515194 1001 86380 86390 1
515159 99515159 1001 86380 86390 1
515264 99515264 1001 86380 86390 1
515100 99515100 1001 86380 86390 1
515243 99515243 1001 86380 86390 1
515724 99515724 1001 86380 86390 1
515815 99515815 1001 86380 86390 1
515780 99515780 1001 86380 86390 1
515716 99515716 1001 86380 86390 1
515756 99515756 1001 86380 86390 1
515834 99515834 1001 86380 86390 1
516472 99516472 1001 86380 86390 1
516349 99516349 1001 86380 86390 1
516465 99516465 1001 86380 86390 1
516244 99516244 1001 86380 86390 1
516181 99516181 1001 86380 86390 1
516235 99516235 1001 86380 86390 1
516107 99516107 1001 86380 86390 1
516071 99516071 1001 86380 86390 1
516034 99516034 1001 86380 86390 1
516009 99516009 1001 86380 86390 1
516010 99516010 1001 86380 86390 1
516062 99516062 1001 86380 86390 1
515937 99515937 1001 86380 86390 1
516697 99516697 1001 86380 86390 1
516672 99516672 1001 86380 86390 1
516582 99516582 1001 86380 86390 1
516712 99516712 1001 86380 86390 1
516517 99516517 1001 86380 86390 1
517247 99517247 1001 86380 86390 1
517144 99517144 1001 86380 86390 1
517216 99517216 1001 86380 86390 1
516975 99516975 1001 86380 86390 1
516991 99516991 1001 86380 86390 1
517018 99517018 1001 86380 86390 1
517060 99517060 1001 86380 86390 1
517022 99517022 1001 86380 86390 1
517127 99517127 1001 86380 86390 1
516933 99516933 1001 86380 86390 1
516883 99516883 1001 86380 86390 1
516807 99516807 1001 86380 86390 1
516862 99516862 1001 86380 86390 1
516881 99516881 1001 86380 86390 1
516765 99516765 1001 86380 86390 1
517348 99517348 1001 86380 86390 1
517445 99517445 1001 86380 86390 1
517459 99517459 1001 86380 86390 1
518052 99518052 1001 86380 86390 1
517919 99517919 1001 86380 86390 1
517882 99517882 1001 86380 86390 1
517914 99517914 1001 86380 86390 1
517877 99517877 1001 86380 86390 1
517554 99517554 1001 86380 86390 1
518848 99518848 1001 86380 86390 1
518906 99518906 1001 86380 86390 1
518845 99518845 1001 86380 86390 1
518578 99518578 1001 86380 86390 1
518735 99518735 1001 86380 86390 1
518606 99518606 1001 86380 86390 1
518652 99518652 1001 86380 86390 1
518407 99518407 1001 86380 86390 1
518525 99518525 1001 86380 86390 1
518541 99518541 1001 86380 86390 1
518567 99518567 1001 86380 86390 1
518464 99518464 1001 86380 86390 1
518531 99518531 1001 86380 86390 1
518544 99518544 1001 86380 86390 1
518376 99518376 1001 86380 86390 1
519119 99519119 1001 86380 86390 1
519049 99519049 1001 86380 86390 1
519689 99519689 1001 86380 86390 1
519756 99519756 1001 86380 86390 1
519731 99519731 1001 86380 86390 1
519641 99519641 1001 86380 86390 1
519645 99519645 1001 86380 86390 1
519440 99519440 1001 86380 86390 1
519463 99519463 1001 86380 86390 1
519425 99519425 1001 86380 86390 1
519262 99519262 1001 86380 86390 1
519355 99519355 1001 86380 86390 1
519257 99519257 1001 86380 86390 1
519852 99519852 1001 86380 86390 1
520607 99520607 1001 86380 86390 1
520438 99520438 1001 86380 86390 1
520482 99520482 1001 86380 86390 1
520253 99520253 1001 86380 86390 1
520306 99520306 1001 86380 86390 1
520295 99520295 1001 86380 86390 1
520257 99520257 1001 86380 86390 1
520343 99520343 1001 86380 86390 1
520059 99520059 1001 86380 86390 1
520033 99520033 1001 86380 86390 1
520062 99520062 1001 86380 86390 1
520040 99520040 1001 86380 86390 1
520769 99520769 1001 86380 86390 1
521430 99521430 1001 86380 86390 1
521303 99521303 1001 86380 86390 1
521457 99521457 1001 86380 86390 1
521242 99521242 1001 86380 86390 1
521155 99521155 1001 86380 86390 1
520979 99520979 1001 86380 86390 1
521623 99521623 1001 86380 86390 1
521559 99521559 1001 86380 86390 1
521550 99521550 1001 86380 86390 1
521657 99521657 1001 86380 86390 1
522185 99522185 1001 86380 86390 1
521971 99521971 1001 86380 86390 1
522002 99522002 1001 86380 86390 1
521892 99521892 1001 86380 86390 1
521773 99521773 1001 86380 86390 1
522359 99522359 1001 86380 86390 1
522428 99522428 1001 86380 86390 1
522804 99522804 1001 86380 86390 1
522753 99522753 1001 86380 86390 1
522744 99522744 1001 86380 86390 1
522618 99522618 1001 86380 86390 1
522638 99522638 1001 86380 86390 1
523207 99523207 1001 86380 86390 1
523324 99523324 1001 86380 86390 1
523247 99523247 1001 86380 86390 1
523188 99523188 1001 86380 86390 1
523292 99523292 1001 86380 86390 1
523309 99523309 1001 86380 86390 1
523878 99523878 1001 86380 86390 1
523625 99523625 1001 86380 86390 1
523563 99523563 1001 86380 86390 1
523481 99523481 1001 86380 86390 1
523379 99523379 1001 86380 86390 1
523370 99523370 1001 86380 86390 1
523449 99523449 1001 86380 86390 1
524631 99524631 1001 86380 86390 1
524709 99524709 1001 86380 86390 1
524716 99524716 1001 86380 86390 1
524640 99524640 1001 86380 86390 1
524370 99524370 1001 86380 86390 1
524555 99524555 1001 86380 86390 1
524483 99524483 1001 86380 86390 1
524564 99524564 1001 86380 86390 1
524152 99524152 1001 86380 86390 1
524356 99524356 1001 86380 86390 1
524566 99524566 1001 86380 86390 1
524954 99524954 1001 86380 86390 1
524864 99524864 1001 86380 86390 1
524844 99524844 1001 86380 86390 1
525563 99525563 1001 86380 86390 1
525459 99525459 1001 86380 86390 1
525554 99525554 1001 86380 86390 1
525595 99525595 1001 86380 86390 1
525301 99525301 1001 86380 86390 1
525369 99525369 1001 86380 86390 1
525357 99525357 1001 86380 86390 1
525216 99525216 1001 86380 86390 1
525322 99525322 1001 86380 86390 1
525024 99525024 1001 86380 86390 1
524986 99524986 1001 86380 86390 1
525636 99525636 1001 86380 86390 1
525691 99525691 1001 86380 86390 1
525641 99525641 1001 86380 86390 1
526352 99526352 1001 86380 86390 1
526229 99526229 1001 86380 86390 1
526026 99526026 1001 86380 86390 1
526195 99526195 1001 86380 86390 1
526122 99526122 1001 86380 86390 1
526071 99526071 1001 86380 86390 1
525962 99525962 1001 86380 86390 1
525847 99525847 1001 86380 86390 1
525994 99525994 1001 86380 86390 1
525904 99525904 1001 86380 86390 1
526580 99526580 1001 86380 86390 1
526493 99526493 1001 86380 86390 1
526481 99526481 1001 86380 86390 1
526587 99526587 1001 86380 86390 1
527048 99527048 1001 86380 86390 1
527179 99527179 1001 86380 86390 1
526971 99526971 1001 86380 86390 1
526757 99526757 1001 86380 86390 1
527353 99527353 1001 86380 86390 1
527355 99527355 1001 86380 86390 1
527309 99527309 1001 86380 86390 1
528039 99528039 1001 86380 86390 1
528038 99528038 1001 86380 86390 1
527903 99527903 1001 86380 86390 1
527984 99527984 1001 86380 86390 1
527767 99527767 1001 86380 86390 1
527871 99527871 1001 86380 86390 1
527836 99527836 1001 86380 86390 1
527467 99527467 1001 86380 86390 1
527565 99527565 1001 86380 86390 1
527528 99527528 1001 86380 86390 1
528140 99528140 1001 86380 86390 1
528244 99528244 1001 86380 86390 1
528201 99528201 1001 86380 86390 1
528788 99528788 1001 86380 86390 1
528672 99528672 1001 86380 86390 1
528582 99528582 1001 86380 86390 1
528596 99528596 1001 86380 86390 1
528561 99528561 1001 86380 86390 1
528359 99528359 1001 86380 86390 1
528414 99528414 1001 86380 86390 1
528432 99528432 1001 86380 86390 1
528955 99528955 1001 86380 86390 1
529035 99529035 1001 86380 86390 1
528958 99528958 1001 86380 86390 1
529102 99529102 1001 86380 86390 1
529664 99529664 1001 86380 86390 1
529671 99529671 1001 86380 86390 1
529581 99529581 1001 86380 86390 1
529486 99529486 1001 86380 86390 1
529478 99529478 1001 86380 86390 1
529480 99529480 1001 86380 86390 1
529194 99529194 1001 86380 86390 1
529234 99529234 1001 86380 86390 1
529906 99529906 1001 86380 86390 1
529921 99529921 1001 86380 86390 1
529754 99529754 1001 86380 86390 1
529885 99529885 1001 86380 86390 1
529860 99529860 1001 86380 86390 1
530520 99530520 1001 86380 86390 1
530394 99530394 1001 86380 86390 1
530396 99530396 1001 86380 86390 1
530168 99530168 1001 86380 86390 1
530145 99530145 1001 86380 86390 1
530276 99530276 1001 86380 86390 1
530173 99530173 1001 86380 86390 1
530175 99530175 1001 86380 86390 1
530111 99530111 1001 86380 86390 1
529969 99529969 1001 86380 86390 1
530048 99530048 1001 86380 86390 1
530719 99530719 1001 86380 86390 1
530630 99530630 1001 86380 86390 1
530682 99530682 1001 86380 86390 1
530565 99530565 1001 86380 86390 1
530724 99530724 1001 86380 86390 1
531377 99531377 1001 86380 86390 1
531244 99531244 1001 86380 86390 1
531337 99531337 1001 86380 86390 1
531288 99531288 1001 86380 86390 1
531328 99531328 1001 86380 86390 1
531061 99531061 1001 86380 86390 1
531023 99531023 1001 86380 86390 1
531101 99531101 1001 86380 86390 1
531160 99531160 1001 86380 86390 1
530880 99530880 1001 86380 86390 1
530959 99530959 1001 86380 86390 1
530921 99530921 1001 86380 86390 1
530947 99530947 1001 86380 86390 1
530962 99530962 1001 86380 86390 1
530898 99530898 1001 86380 86390 1
530808 99530808 1001 86380 86390 1
530849 99530849 1001 86380 86390 1
531422 99531422 1001 86380 86390 1
531581 99531581 1001 86380 86390 1
532098 99532098 1001 86380 86390 1
532137 99532137 1001 86380 86390 1
532075 99532075 1001 86380 86390 1
531964 99531964 1001 86380 86390 1
531927 99531927 1001 86380 86390 1
531948 99531948 1001 86380 86390 1
531621 99531621 1001 86380 86390 1
532256 99532256 1001 86380 86390 1
532334 99532334 1001 86380 86390 1
531794 99531794 1001 86380 86390 1
532272 99532272 1001 86380 86390 1
532298 99532298 1001 86380 86390 1
532327 99532327 1001 86380 86390 1
532342 99532342 1001 86380 86390 1
532305 99532305 1001 86380 86390 1
532254 99532254 1001 86380 86390 1
532865 99532865 1001 86380 86390 1
532930 99532930 1001 86380 86390 1
533005 99533005 1001 86380 86390 1
532652 99532652 1001 86380 86390 1
532543 99532543 1001 86380 86390 1
532507 99532507 1001 86380 86390 1
532584 99532584 1001 86380 86390 1
532417 99532417 1001 86380 86390 1
532508 99532508 1001 86380 86390 1
532617 99532617 1001 86380 86390 1
533212 99533212 1001 86380 86390 1
533044 99533044 1001 86380 86390 1
533667 99533667 1001 86380 86390 1
533656 99533656 1001 86380 86390 1
533802 99533802 1001 86380 86390 1
533751 99533751 1001 86380 86390 1
533578 99533578 1001 86380 86390 1
533648 99533648 1001 86380 86390 1
533455 99533455 1001 86380 86390 1
533276 99533276 1001 86380 86390 1
533437 99533437 1001 86380 86390 1
533869 99533869 1001 86380 86390 1
533964 99533964 1001 86380 86390 1
533874 99533874 1001 86380 86390 1
533952 99533952 1001 86380 86390 1
534556 99534556 1001 86380 86390 1
534563 99534563 1001 86380 86390 1
534669 99534669 1001 86380 86390 1
534459 99534459 1001 86380 86390 1
534382 99534382 1001 86380 86390 1
534475 99534475 1001 86380 86390 1
534150 99534150 1001 86380 86390 1
534166 99534166 1001 86380 86390 1
534736 99534736 1001 86380 86390 1
534796 99534796 1001 86380 86390 1
535438 99535438 1001 86380 86390 1
535355 99535355 1001 86380 86390 1
535197 99535197 1001 86380 86390 1
535211 99535211 1001 86380 86390 1
534940 99534940 1001 86380 86390 1
535539 99535539 1001 86380 86390 1
535695 99535695 1001 86380 86390 1
536286 99536286 1001 86380 86390 1
536148 99536148 1001 86380 86390 1
535978 99535978 1001 86380 86390 1
536101 99536101 1001 86380 86390 1
535901 99535901 1001 86380 86390 1
535864 99535864 1001 86380 86390 1
535761 99535761 1001 86380 86390 1
535879 99535879 1001 86380 86390 1
535724 99535724 1001 86380 86390 1
536476 99536476 1001 86380 86390 1
536361 99536361 1001 86380 86390 1
536378 99536378 1001 86380 86390 1
537060 99537060 1001 86380 86390 1
536977 99536977 1001 86380 86390 1
537017 99537017 1001 86380 86390 1
537157 99537157 1001 86380 86390 1
536737 99536737 1001 86380 86390 1
537256 99537256 1001 86380 86390 1
537349 99537349 1001 86380 86390 1
537337 99537337 1001 86380 86390 1
537196 99537196 1001 86380 86390 1
537915 99537915 1001 86380 86390 1
537804 99537804 1001 86380 86390 1
537654 99537654 1001 86380 86390 1
537694 99537694 1001 86380 86390 1
537723 99537723 1001 86380 86390 1
537749 99537749 1001 86380 86390 1
537738 99537738 1001 86380 86390 1
537539 99537539 1001 86380 86390 1
538071 99538071 1001 86380 86390 1
538149 99538149 1001 86380 86390 1
538623 99538623 1001 86380 86390 1
538666 99538666 1001 86380 86390 1
538696 99538696 1001 86380 86390 1
538446 99538446 1001 86380 86390 1
538606 99538606 1001 86380 86390 1
538371 99538371 1001 86380 86390 1
538374 99538374 1001 86380 86390 1
538336 99538336 1001 86380 86390 1
538967 99538967 1001 86380 86390 1
538960 99538960 1001 86380 86390 1
539441 99539441 1001 86380 86390 1
539544 99539544 1001 86380 86390 1
539508 99539508 1001 86380 86390 1
539499 99539499 1001 86380 86390 1
539304 99539304 1001 86380 86390 1
539845 99539845 1001 86380 86390 1
539733 99539733 1001 86380 86390 1
539839 99539839 1001 86380 86390 1
539726 99539726 1001 86380 86390 1
540391 99540391 1001 86380 86390 1
540404 99540404 1001 86380 86390 1
540374 99540374 1001 86380 86390 1
540426 99540426 1001 86380 86390 1
540323 99540323 1001 86380 86390 1
540122 99540122 1001 86380 86390 1
540138 99540138 1001 86380 86390 1
540167 99540167 1001 86380 86390 1
540129 99540129 1001 86380 86390 1
539951 99539951 1001 86380 86390 1
539964 99539964 1001 86380 86390 1
539926 99539926 1001 86380 86390 1
540004 99540004 1001 86380 86390 1
539851 99539851 1001 86380 86390 1
540010 99540010 1001 86380 86390 1
539959 99539959 1001 86380 86390 1
539934 99539934 1001 86380 86390 1
540542 99540542 1001 86380 86390 1
540647 99540647 1001 86380 86390 1
540510 99540510 1001 86380 86390 1
540590 99540590 1001 86380 86390 1
540526 99540526 1001 86380 86390 1
541129 99541129 1001 86380 86390 1
541194 99541194 1001 86380 86390 1
541156 99541156 1001 86380 86390 1
540920 99540920 1001 86380 86390 1
540895 99540895 1001 86380 86390 1
541044 99541044 1001 86380 86390 1
540916 99540916 1001 86380 86390 1
540681 99540681 1001 86380 86390 1
540825 99540825 1001 86380 86390 1
540814 99540814 1001 86380 86390 1
541491 99541491 1001 86380 86390 1
541354 99541354 1001 86380 86390 1
541754 99541754 1001 86380 86390 1
541845 99541845 1001 86380 86390 1
541897 99541897 1001 86380 86390 1
541872 99541872 1001 86380 86390 1
541551 99541551 1001 86380 86390 1
541539 99541539 1001 86380 86390 1
541694 99541694 1001 86380 86390 1
541513 99541513 1001 86380 86390 1
541623 99541623 1001 86380 86390 1
541625 99541625 1001 86380 86390 1
541522 99541522 1001 86380 86390 1
541600 99541600 1001 86380 86390 1
542188 99542188 1001 86380 86390 1
542292 99542292 1001 86380 86390 1
542267 99542267 1001 86380 86390 1
542128 99542128 1001 86380 86390 1
542193 99542193 1001 86380 86390 1
542756 99542756 1001 86380 86390 1
542745 99542745 1001 86380 86390 1
542902 99542902 1001 86380 86390 1
542801 99542801 1001 86380 86390 1
542584 99542584 1001 86380 86390 1
542519 99542519 1001 86380 86390 1
542491 99542491 1001 86380 86390 1
542996 99542996 1001 86380 86390 1
543023 99543023 1001 86380 86390 1
543013 99543013 1001 86380 86390 1
543026 99543026 1001 86380 86390 1
542993 99542993 1001 86380 86390 1
543676 99543676 1001 86380 86390 1
543667 99543667 1001 86380 86390 1
543427 99543427 1001 86380 86390 1
543419 99543419 1001 86380 86390 1
543322 99543322 1001 86380 86390 1
543169 99543169 1001 86380 86390 1
543925 99543925 1001 86380 86390 1
543827 99543827 1001 86380 86390 1
543882 99543882 1001 86380 86390 1
543793 99543793 1001 86380 86390 1
544534 99544534 1001 86380 86390 1
544452 99544452 1001 86380 86390 1
544588 99544588 1001 86380 86390 1
544240 99544240 1001 86380 86390 1
544203 99544203 1001 86380 86390 1
544286 99544286 1001 86380 86390 1
544124 99544124 1001 86380 86390 1
544026 99544026 1001 86380 86390 1
544052 99544052 1001 86380 86390 1
506228 1115 1001 68796 69096 1
517557 753 1001 42894 43193 1
531615 773 1002 34055 36624 1
534408 825 1002 60595 71978 1
400086 99400086 1001 86380 86390 1
400212 99400212 1001 86380 86390 1
400153 99400153 1001 86380 86390 1
400327 99400327 1001 86380 86390 1
400487 99400487 1001 86380 86390 1
400667 99400667 1001 86380 86390 1
400802 99400802 1001 86380 86390 1
400813 99400813 1001 86380 86390 1
400861 99400861 1001 86380 86390 1
401040 99401040 1001 86380 86390 1
400988 99400988 1001 86380 86390 1
401236 99401236 1001 86380 86390 1
401268 99401268 1001 86380 86390 1
401223 99401223 1001 86380 86390 1
401305 99401305 1001 86380 86390 1
401342 99401342 1001 86380 86390 1
401466 99401466 1001 86380 86390 1
401433 99401433 1001 86380 86390 1
401661 99401661 1001 86380 86390 1
401667 99401667 1001 86380 86390 1
401753 99401753 1001 86380 86390 1
401807 99401807 1001 86380 86390 1
401852 99401852 1001 86380 86390 1
402223 99402223 1001 86380 86390 1
402248 99402248 1001 86380 86390 1
402493 99402493 1001 86380 86390 1
402664 99402664 1001 86380 86390 1
402738 99402738 1001 86380 86390 1
402701 99402701 1001 86380 86390 1
403115 99403115 1001 86380 86390 1
403364 99403364 1001 86380 86390 1
403497 99403497 1001 86380 86390 1
403648 99403648 1001 86380 86390 1
403689 99403689 1001 86380 86390 1
403710 99403710 1001 86380 86390 1
403636 99403636 1001 86380 86390 1
403668 99403668 1001 86380 86390 1
403817 99403817 1001 86380 86390 1
403760 99403760 1001 86380 86390 1
403880 99403880 1001 86380 86390 1
404009 99404009 1001 86380 86390 1
404011 99404011 1001 86380 86390 1
403993 99403993 1001 86380 86390 1
404675 99404675 1001 86380 86390 1
404595 99404595 1001 86380 86390 1
405448 99405448 1001 86380 86390 1
405485 99405485 1001 86380 86390 1
405493 99405493 1001 86380 86390 1
405660 99405660 1001 86380 86390 1
405666 99405666 1001 86380 86390 1
405728 99405728 1001 86380 86390 1
405835 99405835 1001 86380 86390 1
405882 99405882 1001 86380 86390 1
406068 99406068 1001 86380 86390 1
406110 99406110 1001 86380 86390 1
406220 99406220 1001 86380 86390 1
406632 99406632 1001 86380 86390 1
406895 99406895 1001 86380 86390 1
407199 99407199 1001 86380 86390 1
407238 99407238 1001 86380 86390 1
407443 99407443 1001 86380 86390 1
407421 99407421 1001 86380 86390 1
407358 99407358 1001 86380 86390 1
407672 99407672 1001 86380 86390 1
407692 99407692 1001 86380 86390 1
407814 99407814 1001 86380 86390 1
408002 99408002 1001 86380 86390 1
408029 99408029 1001 86380 86390 1
408194 99408194 1001 86380 86390 1
408097 99408097 1001 86380 86390 1
408425 99408425 1001 86380 86390 1
408704 99408704 1001 86380 86390 1
408738 99408738 1001 86380 86390 1
408756 99408756 1001 86380 86390 1
408772 99408772 1001 86380 86390 1
408935 99408935 1001 86380 86390 1
409185 99409185 1001 86380 86390 1
409140 99409140 1001 86380 86390 1
409292 99409292 1001 86380 86390 1
409618 99409618 1001 86380 86390 1
409727 99409727 1001 86380 86390 1
409756 99409756 1001 86380 86390 1
410364 99410364 1001 86380 86390 1
410493 99410493 1001 86380 86390 1
410536 99410536 1001 86380 86390 1
410800 99410800 1001 86380 86390 1
410787 99410787 1001 86380 86390 1
410817 99410817 1001 86380 86390 1
410983 99410983 1001 86380 86390 1
411243 99411243 1001 86380 86390 1
411715 99411715 1001 86380 86390 1
411823 99411823 1001 86380 86390 1
412114 99412114 1001 86380 86390 1
412154 99412154 1001 86380 86390 1
412266 99412266 1001 86380 86390 1
412364 99412364 1001 86380 86390 1
412425 99412425 1001 86380 86390 1
413420 99413420 1001 86380 86390 1
413402 99413402 1001 86380 86390 1
413321 99413321 1001 86380 86390 1
413570 99413570 1001 86380 86390 1
413322 99413322 1001 86380 86390 1
413654 99413654 1001 86380 86390 1
413307 99413307 1001 86380 86390 1
412978 99412978 1001 86380 86390 1
412915 99412915 1001 86380 86390 1
413171 99413171 1001 86380 86390 1
412967 99412967 1001 86380 86390 1
413151 99413151 1001 86380 86390 1
413287 99413287 1001 86380 86390 1
412775 99412775 1001 86380 86390 1
412617 99412617 1001 86380 86390 1
412785 99412785 1001 86380 86390 1
413958 99413958 1001 86380 86390 1
413978 99413978 1001 86380 86390 1
414976 99414976 1001 86380 86390 1
415180 99415180 1001 86380 86390 1
414863 99414863 1001 86380 86390 1
414623 99414623 1001 86380 86390 1
414693 99414693 1001 86380 86390 1
414548 99414548 1001 86380 86390 1
414700 99414700 1001 86380 86390 1
414438 99414438 1001 86380 86390 1
414307 99414307 1001 86380 86390 1
414447 99414447 1001 86380 86390 1
415388 99415388 1001 86380 86390 1
415651 99415651 1001 86380 86390 1
415492 99415492 1001 86380 86390 1
415564 99415564 1001 86380 86390 1
416938 99416938 1001 86380 86390 1
416616 99416616 1001 86380 86390 1
416957 99416957 1001 86380 86390 1
416832 99416832 1001 86380 86390 1
416370 99416370 1001 86380 86390 1
416240 99416240 1001 86380 86390 1
416202 99416202 1001 86380 86390 1
416490 99416490 1001 86380 86390 1
415879 99415879 1001 86380 86390 1
417454 99417454 1001 86380 86390 1
417483 99417483 1001 86380 86390 1
417437 99417437 1001 86380 86390 1
418656 99418656 1001 86380 86390 1
418586 99418586 1001 86380 86390 1
418467 99418467 1001 86380 86390 1
418612 99418612 1001 86380 86390 1
418252 99418252 1001 86380 86390 1
418423 99418423 1001 86380 86390 1
418405 99418405 1001 86380 86390 1
418429 99418429 1001 86380 86390 1
417869 99417869 1001 86380 86390 1
417896 99417896 1001 86380 86390 1
417836 99417836 1001 86380 86390 1
417626 99417626 1001 86380 86390 1
418819 99418819 1001 86380 86390 1
420135 99420135 1001 86380 86390 1
420268 99420268 1001 86380 86390 1
420039 99420039 1001 86380 86390 1
419683 99419683 1001 86380 86390 1
419716 99419716 1001 86380 86390 1
419544 99419544 1001 86380 86390 1
419472 99419472 1001 86380 86390 1
419442 99419442 1001 86380 86390 1
420537 99420537 1001 86380 86390 1
420751 99420751 1001 86380 86390 1
422082 99422082 1001 86380 86390 1
421880 99421880 1001 86380 86390 1
421568 99421568 1001 86380 86390 1
421608 99421608 1001 86380 86390 1
421683 99421683 1001 86380 86390 1
422335 99422335 1001 86380 86390 1
422203 99422203 1001 86380 86390 1
422125 99422125 1001 86380 86390 1
422186 99422186 1001 86380 86390 1
422192 99422192 1001 86380 86390 1
422456 99422456 1001 86380 86390 1
423747 99423747 1001 86380 86390 1
423750 99423750 1001 86380 86390 1
423454 99423454 1001 86380 86390 1
423471 99423471 1001 86380 86390 1
423025 99423025 1001 86380 86390 1
423274 99423274 1001 86380 86390 1
422958 99422958 1001 86380 86390 1
422798 99422798 1001 86380 86390 1
422541 99422541 1001 86380 86390 1
422581 99422581 1001 86380 86390 1
424098 99424098 1001 86380 86390 1
423825 99423825 1001 86380 86390 1
423890 99423890 1001 86380 86390 1
424007 99424007 1001 86380 86390 1
423840 99423840 1001 86380 86390 1
425338 99425338 1001 86380 86390 1
425166 99425166 1001 86380 86390 1
425147 99425147 1001 86380 86390 1
424761 99424761 1001 86380 86390 1
424909 99424909 1001 86380 86390 1
424970 99424970 1001 86380 86390 1
424904 99424904 1001 86380 86390 1
424460 99424460 1001 86380 86390 1
424320 99424320 1001 86380 86390 1
424223 99424223 1001 86380 86390 1
424159 99424159 1001 86380 86390 1
424259 99424259 1001 86380 86390 1
425406 99425406 1001 86380 86390 1
425505 99425505 1001 86380 86390 1
425681 99425681 1001 86380 86390 1
426840 99426840 1001 86380 86390 1
426891 99426891 1001 86380 86390 1
426742 99426742 1001 86380 86390 1
426285 99426285 1001 86380 86390 1
426605 99426605 1001 86380 86390 1
426638 99426638 1001 86380 86390 1
425938 99425938 1001 86380 86390 1
425949 99425949 1001 86380 86390 1
425973 99425973 1001 86380 86390 1
426063 99426063 1001 86380 86390 1
427438 99427438 1001 86380 86390 1
427208 99427208 1001 86380 86390 1
428349 99428349 1001 86380 86390 1
428410 99428410 1001 86380 86390 1
428612 99428612 1001 86380 86390 1
428551 99428551 1001 86380 86390 1
428577 99428577 1001 86380 86390 1
428164 99428164 1001 86380 86390 1
428217 99428217 1001 86380 86390 1
428131 99428131 1001 86380 86390 1
427996 99427996 1001 86380 86390 1
428137 99428137 1001 86380 86390 1
427576 99427576 1001 86380 86390 1
427715 99427715 1001 86380 86390 1
428873 99428873 1001 86380 86390 1
428789 99428789 1001 86380 86390 1
430273 99430273 1001 86380 86390 1
430099 99430099 1001 86380 86390 1
430005 99430005 1001 86380 86390 1
430007 99430007 1001 86380 86390 1
430189 99430189 1001 86380 86390 1
429733 99429733 1001 86380 86390 1
429904 99429904 1001 86380 86390 1
429617 99429617 1001 86380 86390 1
429863 99429863 1001 86380 86390 1
429701 99429701 1001 86380 86390 1
429893 99429893 1001 86380 86390 1
429919 99429919 1001 86380 86390 1
429390 99429390 1001 86380 86390 1
429283 99429283 1001 86380 86390 1
431820 99431820 1001 86380 86390 1
432050 99432050 1001 86380 86390 1
431990 99431990 1001 86380 86390 1
431674 99431674 1001 86380 86390 1
431714 99431714 1001 86380 86390 1
431719 99431719 1001 86380 86390 1
431756 99431756 1001 86380 86390 1
432049 99432049 1001 86380 86390 1
431400 99431400 1001 86380 86390 1
431266 99431266 1001 86380 86390 1
431612 99431612 1001 86380 86390 1
431448 99431448 1001 86380 86390 1
431242 99431242 1001 86380 86390 1
430827 99430827 1001 86380 86390 1
430872 99430872 1001 86380 86390 1
430854 99430854 1001 86380 86390 1
432384 99432384 1001 86380 86390 1
432365 99432365 1001 86380 86390 1
433549 99433549 1001 86380 86390 1
433323 99433323 1001 86380 86390 1
433159 99433159 1001 86380 86390 1
432909 99432909 1001 86380 86390 1
432954 99432954 1001 86380 86390 1
433031 99433031 1001 86380 86390 1
432956 99432956 1001 86380 86390 1
433176 99433176 1001 86380 86390 1
432943 99432943 1001 86380 86390 1
433209 99433209 1001 86380 86390 1
432657 99432657 1001 86380 86390 1
432538 99432538 1001 86380 86390 1
432787 99432787 1001 86380 86390 1
433897 99433897 1001 86380 86390 1
434131 99434131 1001 86380 86390 1
435158 99435158 1001 86380 86390 1
435360 99435360 1001 86380 86390 1
435153 99435153 1001 86380 86390 1
434852 99434852 1001 86380 86390 1
434832 99434832 1001 86380 86390 1
434770 99434770 1001 86380 86390 1
434914 99434914 1001 86380 86390 1
434939 99434939 1001 86380 86390 1
434270 99434270 1001 86380 86390 1
434186 99434186 1001 86380 86390 1
434334 99434334 1001 86380 86390 1
434364 99434364 1001 86380 86390 1
435574 99435574 1001 86380 86390 1
435552 99435552 1001 86380 86390 1
436728 99436728 1001 86380 86390 1
436686 99436686 1001 86380 86390 1
436537 99436537 1001 86380 86390 1
435901 99435901 1001 86380 86390 1
436195 99436195 1001 86380 86390 1
435988 99435988 1001 86380 86390 1
436174 99436174 1001 86380 86390 1
435963 99435963 1001 86380 86390 1
435921 99435921 1001 86380 86390 1
437185 99437185 1001 86380 86390 1
300018 99300018 1001 86380 86390 1
300666 99300666 1001 86380 86390 1
300621 99300621 1001 86380 86390 1
300674 99300674 1001 86380 86390 1
300433 99300433 1001 86380 86390 1
300472 99300472 1001 86380 86390 1
300436 99300436 1001 86380 86390 1
300324 99300324 1001 86380 86390 1
300379 99300379 1001 86380 86390 1
300406 99300406 1001 86380 86390 1
300237 99300237 1001 86380 86390 1
300119 99300119 1001 86380 86390 1
300851 99300851 1001 86380 86390 1
300788 99300788 1001 86380 86390 1
300801 99300801 1001 86380 86390 1
301171 99301171 1001 86380 86390 1
301173 99301173 1001 86380 86390 1
301268 99301268 1001 86380 86390 1
301152 99301152 1001 86380 86390 1
301090 99301090 1001 86380 86390 1
300979 99300979 1001 86380 86390 1
301735 99301735 1001 86380 86390 1
301671 99301671 1001 86380 86390 1
301607 99301607 1001 86380 86390 1
301674 99301674 1001 86380 86390 1
302311 99302311 1001 86380 86390 1
302276 99302276 1001 86380 86390 1
302072 99302072 1001 86380 86390 1
302062 99302062 1001 86380 86390 1
302011 99302011 1001 86380 86390 1
302052 99302052 1001 86380 86390 1
302170 99302170 1001 86380 86390 1
302132 99302132 1001 86380 86390 1
302095 99302095 1001 86380 86390 1
301967 99301967 1001 86380 86390 1
301943 99301943 1001 86380 86390 1
301907 99301907 1001 86380 86390 1
301936 99301936 1001 86380 86390 1
302511 99302511 1001 86380 86390 1
302402 99302402 1001 86380 86390 1
303132 99303132 1001 86380 86390 1
303006 99303006 1001 86380 86390 1
303124 99303124 1001 86380 86390 1
303037 99303037 1001 86380 86390 1
302898 99302898 1001 86380 86390 1
302849 99302849 1001 86380 86390 1
303349 99303349 1001 86380 86390 1
303398 99303398 1001 86380 86390 1
303908 99303908 1001 86380 86390 1
303844 99303844 1001 86380 86390 1
303846 99303846 1001 86380 86390 1
304019 99304019 1001 86380 86390 1
303696 99303696 1001 86380 86390 1
303491 99303491 1001 86380 86390 1
303415 99303415 1001 86380 86390 1
304147 99304147 1001 86380 86390 1
304208 99304208 1001 86380 86390 1
304080 99304080 1001 86380 86390 1
304132 99304132 1001 86380 86390 1
304055 99304055 1001 86380 86390 1
304725 99304725 1001 86380 86390 1
304816 99304816 1001 86380 86390 1
304857 99304857 1001 86380 86390 1
304499 99304499 1001 86380 86390 1
304543 99304543 1001 86380 86390 1
304350 99304350 1001 86380 86390 1
304288 99304288 1001 86380 86390 1
305056 99305056 1001 86380 86390 1
304993 99304993 1001 86380 86390 1
305048 99305048 1001 86380 86390 1
305573 99305573 1001 86380 86390 1
305574 99305574 1001 86380 86390 1
305511 99305511 1001 86380 86390 1
305641 99305641 1001 86380 86390 1
305646 99305646 1001 86380 86390 1
305290 99305290 1001 86380 86390 1
305078 99305078 1001 86380 86390 1
305121 99305121 1001 86380 86390 1
305176 99305176 1001 86380 86390 1
305696 99305696 1001 86380 86390 1
500160 99500160 1001 86380 86390 1
305692 99305692 1001 86380 86390 1
500784 99500784 1001 86380 86390 1
500740 99500740 1001 86380 86390 1
500612 99500612 1001 86380 86390 1
500679 99500679 1001 86380 86390 1
500733 99500733 1001 86380 86390 1
500414 99500414 1001 86380 86390 1
500467 99500467 1001 86380 86390 1
500535 99500535 1001 86380 86390 1
500593 99500593 1001 86380 86390 1
500465 99500465 1001 86380 86390 1
500375 99500375 1001 86380 86390 1
500384 99500384 1001 86380 86390 1
500205 99500205 1001 86380 86390 1
500915 99500915 1001 86380 86390 1
500949 99500949 1001 86380 86390 1
500836 99500836 1001 86380 86390 1
501575 99501575 1001 86380 86390 1
501131 99501131 1001 86380 86390 1
501185 99501185 1001 86380 86390 1
501668 99501668 1001 86380 86390 1
501843 99501843 1001 86380 86390 1
502420 99502420 1001 86380 86390 1
502212 99502212 1001 86380 86390 1
502058 99502058 1001 86380 86390 1
502112 99502112 1001 86380 86390 1
501940 99501940 1001 86380 86390 1
502006 99502006 1001 86380 86390 1
501852 99501852 1001 86380 86390 1
501895 99501895 1001 86380 86390 1
502584 99502584 1001 86380 86390 1
502610 99502610 1001 86380 86390 1
502574 99502574 1001 86380 86390 1
503248 99503248 1001 86380 86390 1
503148 99503148 1001 86380 86390 1
503283 99503283 1001 86380 86390 1
502682 99502682 1001 86380 86390 1
503307 99503307 1001 86380 86390 1
504003 99504003 1001 86380 86390 1
504117 99504117 1001 86380 86390 1
504102 99504102 1001 86380 86390 1
503999 99503999 1001 86380 86390 1
504114 99504114 1001 86380 86390 1
503864 99503864 1001 86380 86390 1
503565 99503565 1001 86380 86390 1
503599 99503599 1001 86380 86390 1
504182 99504182 1001 86380 86390 1
504880 99504880 1001 86380 86390 1
504910 99504910 1001 86380 86390 1
504898 99504898 1001 86380 86390 1
504873 99504873 1001 86380 86390 1
504747 99504747 1001 86380 86390 1
504850 99504850 1001 86380 86390 1
504904 99504904 1001 86380 86390 1
504827 99504827 1001 86380 86390 1
504840 99504840 1001 86380 86390 1
504648 99504648 1001 86380 86390 1
504663 99504663 1001 86380 86390 1
504577 99504577 1001 86380 86390 1
504695 99504695 1001 86380 86390 1
504632 99504632 1001 86380 86390 1
504364 99504364 1001 86380 86390 1
504455 99504455 1001 86380 86390 1
504378 99504378 1001 86380 86390 1
504431 99504431 1001 86380 86390 1
504457 99504457 1001 86380 86390 1
504340 99504340 1001 86380 86390 1
504357 99504357 1001 86380 86390 1
504956 99504956 1001 86380 86390 1
504975 99504975 1001 86380 86390 1
505732 99505732 1001 86380 86390 1
505614 99505614 1001 86380 86390 1
505764 99505764 1001 86380 86390 1
505501 99505501 1001 86380 86390 1
505555 99505555 1001 86380 86390 1
505533 99505533 1001 86380 86390 1
505378 99505378 1001 86380 86390 1
505521 99505521 1001 86380 86390 1
505512 99505512 1001 86380 86390 1
505297 99505297 1001 86380 86390 1
505234 99505234 1001 86380 86390 1
505338 99505338 1001 86380 86390 1
505314 99505314 1001 86380 86390 1
505958 99505958 1001 86380 86390 1
506431 99506431 1001 86380 86390 1
506565 99506565 1001 86380 86390 1
506446 99506446 1001 86380 86390 1
506396 99506396 1001 86380 86390 1
506516 99506516 1001 86380 86390 1
506198 99506198 1001 86380 86390 1
506246 99506246 1001 86380 86390 1
506113 99506113 1001 86380 86390 1
506786 99506786 1001 86380 86390 1
507376 99507376 1001 86380 86390 1
507420 99507420 1001 86380 86390 1
507114 99507114 1001 86380 86390 1
507141 99507141 1001 86380 86390 1
507092 99507092 1001 86380 86390 1
507122 99507122 1001 86380 86390 1
506943 99506943 1001 86380 86390 1
507601 99507601 1001 86380 86390 1
507538 99507538 1001 86380 86390 1
507564 99507564 1001 86380 86390 1
507454 99507454 1001 86380 86390 1
508212 99508212 1001 86380 86390 1
508136 99508136 1001 86380 86390 1
508053 99508053 1001 86380 86390 1
507964 99507964 1001 86380 86390 1
507650 99507650 1001 86380 86390 1
508440 99508440 1001 86380 86390 1
508298 99508298 1001 86380 86390 1
508337 99508337 1001 86380 86390 1
508327 99508327 1001 86380 86390 1
508396 99508396 1001 86380 86390 1
508322 99508322 1001 86380 86390 1
509074 99509074 1001 86380 86390 1
508964 99508964 1001 86380 86390 1
508903 99508903 1001 86380 86390 1
508795 99508795 1001 86380 86390 1
508784 99508784 1001 86380 86390 1
508759 99508759 1001 86380 86390 1
508569 99508569 1001 86380 86390 1
509137 99509137 1001 86380 86390 1
509190 99509190 1001 86380 86390 1
509139 99509139 1001 86380 86390 1
509165 99509165 1001 86380 86390 1
509204 99509204 1001 86380 86390 1
509181 99509181 1001 86380 86390 1
509275 99509275 1001 86380 86390 1
509200 99509200 1001 86380 86390 1
509776 99509776 1001 86380 86390 1
509633 99509633 1001 86380 86390 1
509664 99509664 1001 86380 86390 1
509293 99509293 1001 86380 86390 1
509349 99509349 1001 86380 86390 1
509478 99509478 1001 86380 86390 1
509453 99509453 1001 86380 86390 1
509376 99509376 1001 86380 86390 1
509415 99509415 1001 86380 86390 1
509340 99509340 1001 86380 86390 1
509367 99509367 1001 86380 86390 1
509446 99509446 1001 86380 86390 1
509318 99509318 1001 86380 86390 1
510094 99510094 1001 86380 86390 1
509940 99509940 1001 86380 86390 1
510083 99510083 1001 86380 86390 1
510021 99510021 1001 86380 86390 1
509986 99509986 1001 86380 86390 1
510012 99510012 1001 86380 86390 1
510637 99510637 1001 86380 86390 1
510561 99510561 1001 86380 86390 1
510578 99510578 1001 86380 86390 1
510381 99510381 1001 86380 86390 1
510499 99510499 1001 86380 86390 1
510474 99510474 1001 86380 86390 1
510450 99510450 1001 86380 86390 1
510361 99510361 1001 86380 86390 1
510211 99510211 1001 86380 86390 1
510251 99510251 1001 86380 86390 1
510253 99510253 1001 86380 86390 1
510905 99510905 1001 86380 86390 1
510920 99510920 1001 86380 86390 1
510844 99510844 1001 86380 86390 1
510783 99510783 1001 86380 86390 1
511353 99511353 1001 86380 86390 1
511537 99511537 1001 86380 86390 1
511549 99511549 1001 86380 86390 1
511227 99511227 1001 86380 86390 1
510992 99510992 1001 86380 86390 1
512189 99512189 1001 86380 86390 1
512070 99512070 1001 86380 86390 1
512008 99512008 1001 86380 86390 1
512028 99512028 1001 86380 86390 1
512080 99512080 1001 86380 86390 1
511914 99511914 1001 86380 86390 1
511819 99511819 1001 86380 86390 1
512454 99512454 1001 86380 86390 1
512551 99512551 1001 86380 86390 1
512436 99512436 1001 86380 86390 1
512540 99512540 1001 86380 86390 1
513025 99513025 1001 86380 86390 1
513109 99513109 1001 86380 86390 1
513073 99513073 1001 86380 86390 1
512945 99512945 1001 86380 86390 1
512997 99512997 1001 86380 86390 1
512972 99512972 1001 86380 86390 1
512895 99512895 1001 86380 86390 1
512676 99512676 1001 86380 86390 1
512702 99512702 1001 86380 86390 1
512715 99512715 1001 86380 86390 1
512718 99512718 1001 86380 86390 1
512655 99512655 1001 86380 86390 1
512724 99512724 1001 86380 86390 1
513348 99513348 1001 86380 86390 1
513208 99513208 1001 86380 86390 1
513955 99513955 1001 86380 86390 1
513843 99513843 1001 86380 86390 1
514022 99514022 1001 86380 86390 1
513658 99513658 1001 86380 86390 1
513742 99513742 1001 86380 86390 1
513706 99513706 1001 86380 86390 1
513811 99513811 1001 86380 86390 1
513508 99513508 1001 86380 86390 1
513599 99513599 1001 86380 86390 1
514212 99514212 1001 86380 86390 1
514858 99514858 1001 86380 86390 1
514668 99514668 1001 86380 86390 1
514699 99514699 1001 86380 86390 1
514556 99514556 1001 86380 86390 1
514455 99514455 1001 86380 86390 1
514457 99514457 1001 86380 86390 1
514263 99514263 1001 86380 86390 1
514421 99514421 1001 86380 86390 1
515581 99515581 1001 86380 86390 1
515650 99515650 1001 86380 86390 1
515536 99515536 1001 86380 86390 1
515389 99515389 1001 86380 86390 1
515416 99515416 1001 86380 86390 1
515404 99515404 1001 86380 86390 1
515344 99515344 1001 86380 86390 1
515293 99515293 1001 86380 86390 1
515785 99515785 1001 86380 86390 1
515699 99515699 1001 86380 86390 1
516486 99516486 1001 86380 86390 1
516392 99516392 1001 86380 86390 1
516431 99516431 1001 86380 86390 1
516283 99516283 1001 86380 86390 1
516102 99516102 1001 86380 86390 1
515941 99515941 1001 86380 86390 1
515981 99515981 1001 86380 86390 1
516024 99516024 1001 86380 86390 1
515953 99515953 1001 86380 86390 1
516082 99516082 1001 86380 86390 1
516537 99516537 1001 86380 86390 1
516551 99516551 1001 86380 86390 1
517184 99517184 1001 86380 86390 1
517295 99517295 1001 86380 86390 1
517059 99517059 1001 86380 86390 1
517072 99517072 1001 86380 86390 1
517113 99517113 1001 86380 86390 1
517502 99517502 1001 86380 86390 1
517448 99517448 1001 86380 86390 1
518079 99518079 1001 86380 86390 1
517841 99517841 1001 86380 86390 1
517856 99517856 1001 86380 86390 1
517924 99517924 1001 86380 86390 1
517952 99517952 1001 86380 86390 1
517928 99517928 1001 86380 86390 1
518250 99518250 1001 86380 86390 1
518186 99518186 1001 86380 86390 1
518328 99518328 1001 86380 86390 1
518299 99518299 1001 86380 86390 1
518364 99518364 1001 86380 86390 1
518912 99518912 1001 86380 86390 1
518812 99518812 1001 86380 86390 1
518880 99518880 1001 86380 86390 1
518666 99518666 1001 86380 86390 1
518630 99518630 1001 86380 86390 1
518670 99518670 1001 86380 86390 1
518726 99518726 1001 86380 86390 1
518714 99518714 1001 86380 86390 1
518756 99518756 1001 86380 86390 1
518498 99518498 1001 86380 86390 1
518514 99518514 1001 86380 86390 1
518517 99518517 1001 86380 86390 1
519089 99519089 1001 86380 86390 1
519084 99519084 1001 86380 86390 1
519179 99519179 1001 86380 86390 1
519733 99519733 1001 86380 86390 1
519682 99519682 1001 86380 86390 1
519428 99519428 1001 86380 86390 1
519404 99519404 1001 86380 86390 1
519271 99519271 1001 86380 86390 1
519272 99519272 1001 86380 86390 1
519371 99519371 1001 86380 86390 1
519386 99519386 1001 86380 86390 1
519975 99519975 1001 86380 86390 1
520580 99520580 1001 86380 86390 1
520447 99520447 1001 86380 86390 1
520424 99520424 1001 86380 86390 1
520258 99520258 1001 86380 86390 1
520245 99520245 1001 86380 86390 1
520326 99520326 1001 86380 86390 1
520249 99520249 1001 86380 86390 1
520367 99520367 1001 86380 86390 1
520369 99520369 1001 86380 86390 1
520181 99520181 1001 86380 86390 1
520091 99520091 1001 86380 86390 1
520042 99520042 1001 86380 86390 1
520056 99520056 1001 86380 86390 1
520095 99520095 1001 86380 86390 1
520228 99520228 1001 86380 86390 1
520712 99520712 1001 86380 86390 1
521339 99521339 1001 86380 86390 1
521391 99521391 1001 86380 86390 1
521269 99521269 1001 86380 86390 1
521145 99521145 1001 86380 86390 1
521156 99521156 1001 86380 86390 1
520924 99520924 1001 86380 86390 1
521042 99521042 1001 86380 86390 1
520849 99520849 1001 86380 86390 1
521012 99521012 1001 86380 86390 1
521039 99521039 1001 86380 86390 1
521477 99521477 1001 86380 86390 1
521582 99521582 1001 86380 86390 1
521480 99521480 1001 86380 86390 1
521638 99521638 1001 86380 86390 1
522190 99522190 1001 86380 86390 1
522153 99522153 1001 86380 86390 1
522094 99522094 1001 86380 86390 1
522249 99522249 1001 86380 86390 1
522280 99522280 1001 86380 86390 1
521910 99521910 1001 86380 86390 1
521949 99521949 1001 86380 86390 1
521925 99521925 1001 86380 86390 1
521993 99521993 1001 86380 86390 1
521918 99521918 1001 86380 86390 1
521676 99521676 1001 86380 86390 1
521770 99521770 1001 86380 86390 1
521876 99521876 1001 86380 86390 1
522459 99522459 1001 86380 86390 1
522464 99522464 1001 86380 86390 1
522295 99522295 1001 86380 86390 1
522430 99522430 1001 86380 86390 1
522978 99522978 1001 86380 86390 1
522929 99522929 1001 86380 86390 1
522955 99522955 1001 86380 86390 1
523075 99523075 1001 86380 86390 1
522976 99522976 1001 86380 86390 1
522900 99522900 1001 86380 86390 1
522877 99522877 1001 86380 86390 1
522793 99522793 1001 86380 86390 1
522782 99522782 1001 86380 86390 1
522539 99522539 1001 86380 86390 1
522541 99522541 1001 86380 86390 1
522608 99522608 1001 86380 86390 1
522544 99522544 1001 86380 86390 1
522585 99522585 1001 86380 86390 1
522560 99522560 1001 86380 86390 1
523186 99523186 1001 86380 86390 1
523121 99523121 1001 86380 86390 1
523319 99523319 1001 86380 86390 1
523177 99523177 1001 86380 86390 1
523579 99523579 1001 86380 86390 1
523711 99523711 1001 86380 86390 1
523687 99523687 1001 86380 86390 1
523355 99523355 1001 86380 86390 1
523472 99523472 1001 86380 86390 1
523485 99523485 1001 86380 86390 1
523360 99523360 1001 86380 86390 1
523973 99523973 1001 86380 86390 1
523960 99523960 1001 86380 86390 1
523962 99523962 1001 86380 86390 1
523977 99523977 1001 86380 86390 1
524068 99524068 1001 86380 86390 1
524476 99524476 1001 86380 86390 1
524451 99524451 1001 86380 86390 1
524491 99524491 1001 86380 86390 1
524546 99524546 1001 86380 86390 1
524217 99524217 1001 86380 86390 1
524257 99524257 1001 86380 86390 1
524283 99524283 1001 86380 86390 1
524159 99524159 1001 86380 86390 1
524186 99524186 1001 86380 86390 1
524950 99524950 1001 86380 86390 1
524900 99524900 1001 86380 86390 1
524819 99524819 1001 86380 86390 1
525354 99525354 1001 86380 86390 1
525274 99525274 1001 86380 86390 1
525028 99525028 1001 86380 86390 1
525136 99525136 1001 86380 86390 1
525675 99525675 1001 86380 86390 1
525702 99525702 1001 86380 86390 1
525784 99525784 1001 86380 86390 1
525799 99525799 1001 86380 86390 1
526221 99526221 1001 86380 86390 1
526402 99526402 1001 86380 86390 1
526251 99526251 1001 86380 86390 1
526080 99526080 1001 86380 86390 1
526018 99526018 1001 86380 86390 1
526113 99526113 1001 86380 86390 1
525971 99525971 1001 86380 86390 1
525832 99525832 1001 86380 86390 1
525939 99525939 1001 86380 86390 1
525927 99525927 1001 86380 86390 1
525878 99525878 1001 86380 86390 1
525983 99525983 1001 86380 86390 1
526576 99526576 1001 86380 86390 1
526617 99526617 1001 86380 86390 1
526467 99526467 1001 86380 86390 1
526496 99526496 1001 86380 86390 1
527167 99527167 1001 86380 86390 1
527234 99527234 1001 86380 86390 1
527156 99527156 1001 86380 86390 1
526877 99526877 1001 86380 86390 1
527010 99527010 1001 86380 86390 1
526884 99526884 1001 86380 86390 1
526631 99526631 1001 86380 86390 1
526814 99526814 1001 86380 86390 1
526665 99526665 1001 86380 86390 1
527277 99527277 1001 86380 86390 1
527306 99527306 1001 86380 86390 1
527436 99527436 1001 86380 86390 1
527334 99527334 1001 86380 86390 1
527451 99527451 1001 86380 86390 1
527872 99527872 1001 86380 86390 1
527962 99527962 1001 86380 86390 1
527924 99527924 1001 86380 86390 1
528007 99528007 1001 86380 86390 1
527957 99527957 1001 86380 86390 1
527780 99527780 1001 86380 86390 1
527808 99527808 1001 86380 86390 1
527834 99527834 1001 86380 86390 1
527720 99527720 1001 86380 86390 1
527868 99527868 1001 86380 86390 1
527655 99527655 1001 86380 86390 1
527604 99527604 1001 86380 86390 1
527645 99527645 1001 86380 86390 1
527581 99527581 1001 86380 86390 1
528135 99528135 1001 86380 86390 1
528826 99528826 1001 86380 86390 1
528873 99528873 1001 86380 86390 1
528885 99528885 1001 86380 86390 1
528588 99528588 1001 86380 86390 1
528399 99528399 1001 86380 86390 1
528478 99528478 1001 86380 86390 1
528288 99528288 1001 86380 86390 1
528447 99528447 1001 86380 86390 1
529017 99529017 1001 86380 86390 1
529011 99529011 1001 86380 86390 1
529562 99529562 1001 86380 86390 1
529693 99529693 1001 86380 86390 1
529696 99529696 1001 86380 86390 1
529605 99529605 1001 86380 86390 1
529530 99529530 1001 86380 86390 1
529556 99529556 1001 86380 86390 1
529569 99529569 1001 86380 86390 1
529635 99529635 1001 86380 86390 1
529372 99529372 1001 86380 86390 1
529385 99529385 1001 86380 86390 1
529504 99529504 1001 86380 86390 1
529440 99529440 1001 86380 86390 1
529416 99529416 1001 86380 86390 1
529353 99529353 1001 86380 86390 1
529175 99529175 1001 86380 86390 1
529163 99529163 1001 86380 86390 1
529138 99529138 1001 86380 86390 1
529179 99529179 1001 86380 86390 1
529308 99529308 1001 86380 86390 1
529195 99529195 1001 86380 86390 1
529789 99529789 1001 86380 86390 1
529907 99529907 1001 86380 86390 1
530434 99530434 1001 86380 86390 1
530435 99530435 1001 86380 86390 1
530309 99530309 1001 86380 86390 1
530154 99530154 1001 86380 86390 1
530248 99530248 1001 86380 86390 1
530184 99530184 1001 86380 86390 1
530266 99530266 1001 86380 86390 1
529985 99529985 1001 86380 86390 1
530077 99530077 1001 86380 86390 1
530040 99530040 1001 86380 86390 1
529937 99529937 1001 86380 86390 1
529982 99529982 1001 86380 86390 1
530663 99530663 1001 86380 86390 1
530573 99530573 1001 86380 86390 1
531316 99531316 1001 86380 86390 1
531339 99531339 1001 86380 86390 1
531020 99531020 1001 86380 86390 1
531035 99531035 1001 86380 86390 1
530985 99530985 1001 86380 86390 1
531155 99531155 1001 86380 86390 1
530915 99530915 1001 86380 86390 1
530881 99530881 1001 86380 86390 1
530856 99530856 1001 86380 86390 1
531584 99531584 1001 86380 86390 1
531458 99531458 1001 86380 86390 1
531569 99531569 1001 86380 86390 1
531414 99531414 1001 86380 86390 1
532033 99532033 1001 86380 86390 1
531936 99531936 1001 86380 86390 1
531914 99531914 1001 86380 86390 1
531943 99531943 1001 86380 86390 1
531973 99531973 1001 86380 86390 1
531986 99531986 1001 86380 86390 1
531617 99531617 1001 86380 86390 1
531776 99531776 1001 86380 86390 1
531791 99531791 1001 86380 86390 1
531688 99531688 1001 86380 86390 1
532367 99532367 1001 86380 86390 1
532973 99532973 1001 86380 86390 1
532899 99532899 1001 86380 86390 1
532925 99532925 1001 86380 86390 1
532667 99532667 1001 86380 86390 1
532615 99532615 1001 86380 86390 1
532513 99532513 1001 86380 86390 1
533223 99533223 1001 86380 86390 1
533236 99533236 1001 86380 86390 1
533045 99533045 1001 86380 86390 1
533189 99533189 1001 86380 86390 1
533179 99533179 1001 86380 86390 1
533132 99533132 1001 86380 86390 1
533681 99533681 1001 86380 86390 1
533670 99533670 1001 86380 86390 1
533660 99533660 1001 86380 86390 1
533687 99533687 1001 86380 86390 1
533792 99533792 1001 86380 86390 1
533755 99533755 1001 86380 86390 1
533537 99533537 1001 86380 86390 1
533590 99533590 1001 86380 86390 1
533506 99533506 1001 86380 86390 1
533381 99533381 1001 86380 86390 1
533343 99533343 1001 86380 86390 1
533387 99533387 1001 86380 86390 1
533297 99533297 1001 86380 86390 1
533987 99533987 1001 86380 86390 1
534040 99534040 1001 86380 86390 1
534053 99534053 1001 86380 86390 1
533899 99533899 1001 86380 86390 1
534032 99534032 1001 86380 86390 1
533982 99533982 1001 86380 86390 1
534356 99534356 1001 86380 86390 1
534152 99534152 1001 86380 86390 1
534759 99534759 1001 86380 86390 1
534761 99534761 1001 86380 86390 1
534828 99534828 1001 86380 86390 1
534751 99534751 1001 86380 86390 1
534819 99534819 1001 86380 86390 1
534797 99534797 1001 86380 86390 1
535361 99535361 1001 86380 86390 1
535453 99535453 1001 86380 86390 1
535350 99535350 1001 86380 86390 1
535100 99535100 1001 86380 86390 1
535223 99535223 1001 86380 86390 1
535198 99535198 1001 86380 86390 1
535025 99535025 1001 86380 86390 1
535585 99535585 1001 86380 86390 1
535641 99535641 1001 86380 86390 1
535697 99535697 1001 86380 86390 1
535622 99535622 1001 86380 86390 1
535661 99535661 1001 86380 86390 1
536234 99536234 1001 86380 86390 1
536248 99536248 1001 86380 86390 1
536301 99536301 1001 86380 86390 1
536304 99536304 1001 86380 86390 1
536134 99536134 1001 86380 86390 1
536149 99536149 1001 86380 86390 1
536140 99536140 1001 86380 86390 1
536243 99536243 1001 86380 86390 1
536330 99536330 1001 86380 86390 1
536057 99536057 1001 86380 86390 1
536020 99536020 1001 86380 86390 1
536098 99536098 1001 86380 86390 1
536001 99536001 1001 86380 86390 1
535795 99535795 1001 86380 86390 1
535861 99535861 1001 86380 86390 1
535818 99535818 1001 86380 86390 1
536360 99536360 1001 86380 86390 1
536362 99536362 1001 86380 86390 1
536133 99536133 1001 86380 86390 1
536417 99536417 1001 86380 86390 1
536496 99536496 1001 86380 86390 1
537108 99537108 1001 86380 86390 1
536841 99536841 1001 86380 86390 1
536859 99536859 1001 86380 86390 1
536889 99536889 1001 86380 86390 1
536653 99536653 1001 86380 86390 1
536564 99536564 1001 86380 86390 1
536580 99536580 1001 86380 86390 1
537315 99537315 1001 86380 86390 1
537306 99537306 1001 86380 86390 1
537363 99537363 1001 86380 86390 1
537914 99537914 1001 86380 86390 1
537838 99537838 1001 86380 86390 1
537891 99537891 1001 86380 86390 1
537806 99537806 1001 86380 86390 1
537833 99537833 1001 86380 86390 1
537936 99537936 1001 86380 86390 1
537603 99537603 1001 86380 86390 1
537711 99537711 1001 86380 86390 1
537650 99537650 1001 86380 86390 1
537371 99537371 1001 86380 86390 1
537553 99537553 1001 86380 86390 1
537516 99537516 1001 86380 86390 1
537529 99537529 1001 86380 86390 1
537520 99537520 1001 86380 86390 1
537533 99537533 1001 86380 86390 1
538009 99538009 1001 86380 86390 1
538153 99538153 1001 86380 86390 1
538185 99538185 1001 86380 86390 1
538784 99538784 1001 86380 86390 1
538757 99538757 1001 86380 86390 1
538799 99538799 1001 86380 86390 1
538644 99538644 1001 86380 86390 1
538433 99538433 1001 86380 86390 1
538577 99538577 1001 86380 86390 1
538425 99538425 1001 86380 86390 1
538339 99538339 1001 86380 86390 1
538392 99538392 1001 86380 86390 1
538370 99538370 1001 86380 86390 1
538319 99538319 1001 86380 86390 1
538360 99538360 1001 86380 86390 1
538903 99538903 1001 86380 86390 1
538882 99538882 1001 86380 86390 1
538863 99538863 1001 86380 86390 1
539604 99539604 1001 86380 86390 1
539618 99539618 1001 86380 86390 1
539545 99539545 1001 86380 86390 1
539546 99539546 1001 86380 86390 1
539601 99539601 1001 86380 86390 1
539425 99539425 1001 86380 86390 1
539417 99539417 1001 86380 86390 1
539367 99539367 1001 86380 86390 1
539164 99539164 1001 86380 86390 1
539155 99539155 1001 86380 86390 1
539161 99539161 1001 86380 86390 1
539651 99539651 1001 86380 86390 1
540139 99540139 1001 86380 86390 1
540062 99540062 1001 86380 86390 1
539871 99539871 1001 86380 86390 1
540634 99540634 1001 86380 86390 1
540551 99540551 1001 86380 86390 1
540552 99540552 1001 86380 86390 1
540604 99540604 1001 86380 86390 1
541267 99541267 1001 86380 86390 1
541120 99541120 1001 86380 86390 1
541189 99541189 1001 86380 86390 1
540947 99540947 1001 86380 86390 1
541014 99541014 1001 86380 86390 1
540966 99540966 1001 86380 86390 1
541019 99541019 1001 86380 86390 1
540968 99540968 1001 86380 86390 1
540686 99540686 1001 86380 86390 1
540855 99540855 1001 86380 86390 1
540677 99540677 1001 86380 86390 1
540873 99540873 1001 86380 86390 1
540878 99540878 1001 86380 86390 1
541485 99541485 1001 86380 86390 1
541478 99541478 1001 86380 86390 1
541362 99541362 1001 86380 86390 1
541414 99541414 1001 86380 86390 1
541468 99541468 1001 86380 86390 1
541484 99541484 1001 86380 86390 1
541914 99541914 1001 86380 86390 1
541761 99541761 1001 86380 86390 1
541752 99541752 1001 86380 86390 1
541717 99541717 1001 86380 86390 1
541604 99541604 1001 86380 86390 1
541520 99541520 1001 86380 86390 1
542286 99542286 1001 86380 86390 1
542251 99542251 1001 86380 86390 1
542179 99542179 1001 86380 86390 1
542919 99542919 1001 86380 86390 1
542822 99542822 1001 86380 86390 1
542812 99542812 1001 86380 86390 1
542639 99542639 1001 86380 86390 1
542590 99542590 1001 86380 86390 1
542565 99542565 1001 86380 86390 1
542391 99542391 1001 86380 86390 1
542341 99542341 1001 86380 86390 1
542437 99542437 1001 86380 86390 1
542950 99542950 1001 86380 86390 1
542951 99542951 1001 86380 86390 1
543593 99543593 1001 86380 86390 1
543698 99543698 1001 86380 86390 1
543475 99543475 1001 86380 86390 1
543566 99543566 1001 86380 86390 1
543528 99543528 1001 86380 86390 1
543477 99543477 1001 86380 86390 1
543216 99543216 1001 86380 86390 1
543223 99543223 1001 86380 86390 1
543171 99543171 1001 86380 86390 1
543863 99543863 1001 86380 86390 1
543896 99543896 1001 86380 86390 1
544576 99544576 1001 86380 86390 1
544252 99544252 1001 86380 86390 1
544255 99544255 1001 86380 86390 1
544234 99544234 1001 86380 86390 1
544338 99544338 1001 86380 86390 1
544148 99544148 1001 86380 86390 1
544163 99544163 1001 86380 86390 1
544088 99544088 1001 86380 86390 1
544101 99544101 1001 86380 86390 1
544143 99544143 1001 86380 86390 1
544643 99544643 1001 86380 86390 1
544656 99544656 1001 86380 86390 1
427946 832 1001 40080 42117 1
509211 955 1002 39821 51792 1
520349 487 1002 45700 56276 1
520379 1020 1002 46385 53791 1
400015 99400015 1001 86380 86390 1
400137 99400137 1001 86380 86390 1
400243 99400243 1001 86380 86390 1
400271 99400271 1001 86380 86390 1
400466 99400466 1001 86380 86390 1
400679 99400679 1001 86380 86390 1
400864 99400864 1001 86380 86390 1
400915 99400915 1001 86380 86390 1
401000 99401000 1001 86380 86390 1
401647 99401647 1001 86380 86390 1
401888 99401888 1001 86380 86390 1
401860 99401860 1001 86380 86390 1
401958 99401958 1001 86380 86390 1
402118 99402118 1001 86380 86390 1
402098 99402098 1001 86380 86390 1
402448 99402448 1001 86380 86390 1
402515 99402515 1001 86380 86390 1
402803 99402803 1001 86380 86390 1
402809 99402809 1001 86380 86390 1
402833 99402833 1001 86380 86390 1
403007 99403007 1001 86380 86390 1
403116 99403116 1001 86380 86390 1
403372 99403372 1001 86380 86390 1
403565 99403565 1001 86380 86390 1
403970 99403970 1001 86380 86390 1
404304 99404304 1001 86380 86390 1
404517 99404517 1001 86380 86390 1
404751 99404751 1001 86380 86390 1
404971 99404971 1001 86380 86390 1
405189 99405189 1001 86380 86390 1
405206 99405206 1001 86380 86390 1
405311 99405311 1001 86380 86390 1
405408 99405408 1001 86380 86390 1
405498 99405498 1001 86380 86390 1
405535 99405535 1001 86380 86390 1
405676 99405676 1001 86380 86390 1
405872 99405872 1001 86380 86390 1
406038 99406038 1001 86380 86390 1
406243 99406243 1001 86380 86390 1
406328 99406328 1001 86380 86390 1
406777 99406777 1001 86380 86390 1
406754 99406754 1001 86380 86390 1
406738 99406738 1001 86380 86390 1
407099 99407099 1001 86380 86390 1
407220 99407220 1001 86380 86390 1
407262 99407262 1001 86380 86390 1
407361 99407361 1001 86380 86390 1
407409 99407409 1001 86380 86390 1
407474 99407474 1001 86380 86390 1
407513 99407513 1001 86380 86390 1
407593 99407593 1001 86380 86390 1
407729 99407729 1001 86380 86390 1
407731 99407731 1001 86380 86390 1
407823 99407823 1001 86380 86390 1
407992 99407992 1001 86380 86390 1
408283 99408283 1001 86380 86390 1
408396 99408396 1001 86380 86390 1
408353 99408353 1001 86380 86390 1
408494 99408494 1001 86380 86390 1
408863 99408863 1001 86380 86390 1
408939 99408939 1001 86380 86390 1
408902 99408902 1001 86380 86390 1
409075 99409075 1001 86380 86390 1
409026 99409026 1001 86380 86390 1
409008 99409008 1001 86380 86390 1
409174 99409174 1001 86380 86390 1
409256 99409256 1001 86380 86390 1
409262 99409262 1001 86380 86390 1
409379 99409379 1001 86380 86390 1
409361 99409361 1001 86380 86390 1
409583 99409583 1001 86380 86390 1
409677 99409677 1001 86380 86390 1
409690 99409690 1001 86380 86390 1
409601 99409601 1001 86380 86390 1
409700 99409700 1001 86380 86390 1
409712 99409712 1001 86380 86390 1
409974 99409974 1001 86380 86390 1
409967 99409967 1001 86380 86390 1
410219 99410219 1001 86380 86390 1
410193 99410193 1001 86380 86390 1
410299 99410299 1001 86380 86390 1
410521 99410521 1001 86380 86390 1
410806 99410806 1001 86380 86390 1
410855 99410855 1001 86380 86390 1
411094 99411094 1001 86380 86390 1
411024 99411024 1001 86380 86390 1
411043 99411043 1001 86380 86390 1
411495 99411495 1001 86380 86390 1
411683 99411683 1001 86380 86390 1
411845 99411845 1001 86380 86390 1
411926 99411926 1001 86380 86390 1
411980 99411980 1001 86380 86390 1
412035 99412035 1001 86380 86390 1
412184 99412184 1001 86380 86390 1
412455 99412455 1001 86380 86390 1
412327 99412327 1001 86380 86390 1
413497 99413497 1001 86380 86390 1
413403 99413403 1001 86380 86390 1
413569 99413569 1001 86380 86390 1
413646 99413646 1001 86380 86390 1
413297 99413297 1001 86380 86390 1
413183 99413183 1001 86380 86390 1
412954 99412954 1001 86380 86390 1
412679 99412679 1001 86380 86390 1
412731 99412731 1001 86380 86390 1
412601 99412601 1001 86380 86390 1
413726 99413726 1001 86380 86390 1
413730 99413730 1001 86380 86390 1
413839 99413839 1001 86380 86390 1
413971 99413971 1001 86380 86390 1
413994 99413994 1001 86380 86390 1
415096 99415096 1001 86380 86390 1
414925 99414925 1001 86380 86390 1
415063 99415063 1001 86380 86390 1
415231 99415231 1001 86380 86390 1
415129 99415129 1001 86380 86390 1
415049 99415049 1001 86380 86390 1
415071 99415071 1001 86380 86390 1
415185 99415185 1001 86380 86390 1
414805 99414805 1001 86380 86390 1
414248 99414248 1001 86380 86390 1
414317 99414317 1001 86380 86390 1
414273 99414273 1001 86380 86390 1
414386 99414386 1001 86380 86390 1
414236 99414236 1001 86380 86390 1
414214 99414214 1001 86380 86390 1
414500 99414500 1001 86380 86390 1
415511 99415511 1001 86380 86390 1
415627 99415627 1001 86380 86390 1
415718 99415718 1001 86380 86390 1
416674 99416674 1001 86380 86390 1
416932 99416932 1001 86380 86390 1
416676 99416676 1001 86380 86390 1
416711 99416711 1001 86380 86390 1
416825 99416825 1001 86380 86390 1
416415 99416415 1001 86380 86390 1
416166 99416166 1001 86380 86390 1
416576 99416576 1001 86380 86390 1
416181 99416181 1001 86380 86390 1
415931 99415931 1001 86380 86390 1
416094 99416094 1001 86380 86390 1
416000 99416000 1001 86380 86390 1
415924 99415924 1001 86380 86390 1
417202 99417202 1001 86380 86390 1
417027 99417027 1001 86380 86390 1
417034 99417034 1001 86380 86390 1
417459 99417459 1001 86380 86390 1
417438 99417438 1001 86380 86390 1
418620 99418620 1001 86380 86390 1
418682 99418682 1001 86380 86390 1
417767 99417767 1001 86380 86390 1
417620 99417620 1001 86380 86390 1
419107 99419107 1001 86380 86390 1
418828 99418828 1001 86380 86390 1
419084 99419084 1001 86380 86390 1
419150 99419150 1001 86380 86390 1
419202 99419202 1001 86380 86390 1
418814 99418814 1001 86380 86390 1
418817 99418817 1001 86380 86390 1
418903 99418903 1001 86380 86390 1
418949 99418949 1001 86380 86390 1
420076 99420076 1001 86380 86390 1
420077 99420077 1001 86380 86390 1
420126 99420126 1001 86380 86390 1
420183 99420183 1001 86380 86390 1
420005 99420005 1001 86380 86390 1
419700 99419700 1001 86380 86390 1
419852 99419852 1001 86380 86390 1
419918 99419918 1001 86380 86390 1
419269 99419269 1001 86380 86390 1
419296 99419296 1001 86380 86390 1
419214 99419214 1001 86380 86390 1
419553 99419553 1001 86380 86390 1
419220 99419220 1001 86380 86390 1
419509 99419509 1001 86380 86390 1
420562 99420562 1001 86380 86390 1
420745 99420745 1001 86380 86390 1
420474 99420474 1001 86380 86390 1
421789 99421789 1001 86380 86390 1
421858 99421858 1001 86380 86390 1
421353 99421353 1001 86380 86390 1
421458 99421458 1001 86380 86390 1
421416 99421416 1001 86380 86390 1
421488 99421488 1001 86380 86390 1
421559 99421559 1001 86380 86390 1
420899 99420899 1001 86380 86390 1
420953 99420953 1001 86380 86390 1
420902 99420902 1001 86380 86390 1
420979 99420979 1001 86380 86390 1
420907 99420907 1001 86380 86390 1
422169 99422169 1001 86380 86390 1
422200 99422200 1001 86380 86390 1
422390 99422390 1001 86380 86390 1
423681 99423681 1001 86380 86390 1
423413 99423413 1001 86380 86390 1
423617 99423617 1001 86380 86390 1
423139 99423139 1001 86380 86390 1
423162 99423162 1001 86380 86390 1
424151 99424151 1001 86380 86390 1
423794 99423794 1001 86380 86390 1
423888 99423888 1001 86380 86390 1
423923 99423923 1001 86380 86390 1
423902 99423902 1001 86380 86390 1
424087 99424087 1001 86380 86390 1
425035 99425035 1001 86380 86390 1
425286 99425286 1001 86380 86390 1
425041 99425041 1001 86380 86390 1
425122 99425122 1001 86380 86390 1
425294 99425294 1001 86380 86390 1
424823 99424823 1001 86380 86390 1
424668 99424668 1001 86380 86390 1
424992 99424992 1001 86380 86390 1
424655 99424655 1001 86380 86390 1
424901 99424901 1001 86380 86390 1
424698 99424698 1001 86380 86390 1
424977 99424977 1001 86380 86390 1
424332 99424332 1001 86380 86390 1
424409 99424409 1001 86380 86390 1
425626 99425626 1001 86380 86390 1
426929 99426929 1001 86380 86390 1
426881 99426881 1001 86380 86390 1
426565 99426565 1001 86380 86390 1
425942 99425942 1001 86380 86390 1
426097 99426097 1001 86380 86390 1
427235 99427235 1001 86380 86390 1
427465 99427465 1001 86380 86390 1
427303 99427303 1001 86380 86390 1
428672 99428672 1001 86380 86390 1
428120 99428120 1001 86380 86390 1
427971 99427971 1001 86380 86390 1
427950 99427950 1001 86380 86390 1
428289 99428289 1001 86380 86390 1
427980 99427980 1001 86380 86390 1
428017 99428017 1001 86380 86390 1
428107 99428107 1001 86380 86390 1
428253 99428253 1001 86380 86390 1
427901 99427901 1001 86380 86390 1
427673 99427673 1001 86380 86390 1
428829 99428829 1001 86380 86390 1
428885 99428885 1001 86380 86390 1
429161 99429161 1001 86380 86390 1
430207 99430207 1001 86380 86390 1
429957 99429957 1001 86380 86390 1
429755 99429755 1001 86380 86390 1
429860 99429860 1001 86380 86390 1
429908 99429908 1001 86380 86390 1
429670 99429670 1001 86380 86390 1
429575 99429575 1001 86380 86390 1
429434 99429434 1001 86380 86390 1
429555 99429555 1001 86380 86390 1
429214 99429214 1001 86380 86390 1
429407 99429407 1001 86380 86390 1
429493 99429493 1001 86380 86390 1
429544 99429544 1001 86380 86390 1
430425 99430425 1001 86380 86390 1
429567 99429567 1001 86380 86390 1
430745 99430745 1001 86380 86390 1
430407 99430407 1001 86380 86390 1
430513 99430513 1001 86380 86390 1
430564 99430564 1001 86380 86390 1
430730 99430730 1001 86380 86390 1
430546 99430546 1001 86380 86390 1
431943 99431943 1001 86380 86390 1
431903 99431903 1001 86380 86390 1
431930 99431930 1001 86380 86390 1
431961 99431961 1001 86380 86390 1
431583 99431583 1001 86380 86390 1
431559 99431559 1001 86380 86390 1
431507 99431507 1001 86380 86390 1
431383 99431383 1001 86380 86390 1
431489 99431489 1001 86380 86390 1
431334 99431334 1001 86380 86390 1
431335 99431335 1001 86380 86390 1
431419 99431419 1001 86380 86390 1
431303 99431303 1001 86380 86390 1
431175 99431175 1001 86380 86390 1
430909 99430909 1001 86380 86390 1
431196 99431196 1001 86380 86390 1
432263 99432263 1001 86380 86390 1
432445 99432445 1001 86380 86390 1
433465 99433465 1001 86380 86390 1
433363 99433363 1001 86380 86390 1
433726 99433726 1001 86380 86390 1
433474 99433474 1001 86380 86390 1
433707 99433707 1001 86380 86390 1
433291 99433291 1001 86380 86390 1
433151 99433151 1001 86380 86390 1
432498 99432498 1001 86380 86390 1
432890 99432890 1001 86380 86390 1
432645 99432645 1001 86380 86390 1
432788 99432788 1001 86380 86390 1
432893 99432893 1001 86380 86390 1
433996 99433996 1001 86380 86390 1
433733 99433733 1001 86380 86390 1
434026 99434026 1001 86380 86390 1
434072 99434072 1001 86380 86390 1
433877 99433877 1001 86380 86390 1
435184 99435184 1001 86380 86390 1
435101 99435101 1001 86380 86390 1
434739 99434739 1001 86380 86390 1
434880 99434880 1001 86380 86390 1
434932 99434932 1001 86380 86390 1
434193 99434193 1001 86380 86390 1
435643 99435643 1001 86380 86390 1
435597 99435597 1001 86380 86390 1
435577 99435577 1001 86380 86390 1
435694 99435694 1001 86380 86390 1
435817 99435817 1001 86380 86390 1
435755 99435755 1001 86380 86390 1
436959 99436959 1001 86380 86390 1
436769 99436769 1001 86380 86390 1
437072 99437072 1001 86380 86390 1
436288 99436288 1001 86380 86390 1
435956 99435956 1001 86380 86390 1
436019 99436019 1001 86380 86390 1
435962 99435962 1001 86380 86390 1
436188 99436188 1001 86380 86390 1
435970 99435970 1001 86380 86390 1
437290 99437290 1001 86380 86390 1
300097 99300097 1001 86380 86390 1
300011 99300011 1001 86380 86390 1
300067 99300067 1001 86380 86390 1
300556 99300556 1001 86380 86390 1
300595 99300595 1001 86380 86390 1
300147 99300147 1001 86380 86390 1
300201 99300201 1001 86380 86390 1
300152 99300152 1001 86380 86390 1
300165 99300165 1001 86380 86390 1
300166 99300166 1001 86380 86390 1
300141 99300141 1001 86380 86390 1
300855 99300855 1001 86380 86390 1
300834 99300834 1001 86380 86390 1
300813 99300813 1001 86380 86390 1
300852 99300852 1001 86380 86390 1
300878 99300878 1001 86380 86390 1
301480 99301480 1001 86380 86390 1
301528 99301528 1001 86380 86390 1
301438 99301438 1001 86380 86390 1
301336 99301336 1001 86380 86390 1
301196 99301196 1001 86380 86390 1
301339 99301339 1001 86380 86390 1
301237 99301237 1001 86380 86390 1
301146 99301146 1001 86380 86390 1
301344 99301344 1001 86380 86390 1
301319 99301319 1001 86380 86390 1
301218 99301218 1001 86380 86390 1
300947 99300947 1001 86380 86390 1
301093 99301093 1001 86380 86390 1
301004 99301004 1001 86380 86390 1
301005 99301005 1001 86380 86390 1
301019 99301019 1001 86380 86390 1
301760 99301760 1001 86380 86390 1
301679 99301679 1001 86380 86390 1
301667 99301667 1001 86380 86390 1
302254 99302254 1001 86380 86390 1
302284 99302284 1001 86380 86390 1
302020 99302020 1001 86380 86390 1
302138 99302138 1001 86380 86390 1
302153 99302153 1001 86380 86390 1
302158 99302158 1001 86380 86390 1
302043 99302043 1001 86380 86390 1
301993 99301993 1001 86380 86390 1
301904 99301904 1001 86380 86390 1
301802 99301802 1001 86380 86390 1
302422 99302422 1001 86380 86390 1
302539 99302539 1001 86380 86390 1
302462 99302462 1001 86380 86390 1
302529 99302529 1001 86380 86390 1
302569 99302569 1001 86380 86390 1
302453 99302453 1001 86380 86390 1
303080 99303080 1001 86380 86390 1
303085 99303085 1001 86380 86390 1
303188 99303188 1001 86380 86390 1
303194 99303194 1001 86380 86390 1
302824 99302824 1001 86380 86390 1
302819 99302819 1001 86380 86390 1
302651 99302651 1001 86380 86390 1
302704 99302704 1001 86380 86390 1
302731 99302731 1001 86380 86390 1
302748 99302748 1001 86380 86390 1
302685 99302685 1001 86380 86390 1
302594 99302594 1001 86380 86390 1
303297 99303297 1001 86380 86390 1
303316 99303316 1001 86380 86390 1
303241 99303241 1001 86380 86390 1
303216 99303216 1001 86380 86390 1
303857 99303857 1001 86380 86390 1
303899 99303899 1001 86380 86390 1
304020 99304020 1001 86380 86390 1
303673 99303673 1001 86380 86390 1
303777 99303777 1001 86380 86390 1
303743 99303743 1001 86380 86390 1
303718 99303718 1001 86380 86390 1
303439 99303439 1001 86380 86390 1
303541 99303541 1001 86380 86390 1
304044 99304044 1001 86380 86390 1
304202 99304202 1001 86380 86390 1
304216 99304216 1001 86380 86390 1
304062 99304062 1001 86380 86390 1
304746 99304746 1001 86380 86390 1
304762 99304762 1001 86380 86390 1
304688 99304688 1001 86380 86390 1
304805 99304805 1001 86380 86390 1
304848 99304848 1001 86380 86390 1
304616 99304616 1001 86380 86390 1
304578 99304578 1001 86380 86390 1
304631 99304631 1001 86380 86390 1
304344 99304344 1001 86380 86390 1
304296 99304296 1001 86380 86390 1
304430 99304430 1001 86380 86390 1
304445 99304445 1001 86380 86390 1
304931 99304931 1001 86380 86390 1
304970 99304970 1001 86380 86390 1
305544 99305544 1001 86380 86390 1
305533 99305533 1001 86380 86390 1
305500 99305500 1001 86380 86390 1
305604 99305604 1001 86380 86390 1
305355 99305355 1001 86380 86390 1
305388 99305388 1001 86380 86390 1
305183 99305183 1001 86380 86390 1
305133 99305133 1001 86380 86390 1
305188 99305188 1001 86380 86390 1
500014 99500014 1001 86380 86390 1
500058 99500058 1001 86380 86390 1
500110 99500110 1001 86380 86390 1
500007 99500007 1001 86380 86390 1
500767 99500767 1001 86380 86390 1
500677 99500677 1001 86380 86390 1
500809 99500809 1001 86380 86390 1
500645 99500645 1001 86380 86390 1
500429 99500429 1001 86380 86390 1
500457 99500457 1001 86380 86390 1
500591 99500591 1001 86380 86390 1
500235 99500235 1001 86380 86390 1
500368 99500368 1001 86380 86390 1
500332 99500332 1001 86380 86390 1
500242 99500242 1001 86380 86390 1
500904 99500904 1001 86380 86390 1
500882 99500882 1001 86380 86390 1
501592 99501592 1001 86380 86390 1
501636 99501636 1001 86380 86390 1
501216 99501216 1001 86380 86390 1
501146 99501146 1001 86380 86390 1
501083 99501083 1001 86380 86390 1
501676 99501676 1001 86380 86390 1
501832 99501832 1001 86380 86390 1
501664 99501664 1001 86380 86390 1
502290 99502290 1001 86380 86390 1
502345 99502345 1001 86380 86390 1
502260 99502260 1001 86380 86390 1
502145 99502145 1001 86380 86390 1
502082 99502082 1001 86380 86390 1
502253 99502253 1001 86380 86390 1
502166 99502166 1001 86380 86390 1
502077 99502077 1001 86380 86390 1
502047 99502047 1001 86380 86390 1
502051 99502051 1001 86380 86390 1
502660 99502660 1001 86380 86390 1
502494 99502494 1001 86380 86390 1
502472 99502472 1001 86380 86390 1
503206 99503206 1001 86380 86390 1
503220 99503220 1001 86380 86390 1
503223 99503223 1001 86380 86390 1
503227 99503227 1001 86380 86390 1
502960 99502960 1001 86380 86390 1
502885 99502885 1001 86380 86390 1
502900 99502900 1001 86380 86390 1
502783 99502783 1001 86380 86390 1
502735 99502735 1001 86380 86390 1
503355 99503355 1001 86380 86390 1
503473 99503473 1001 86380 86390 1
503088 99503088 1001 86380 86390 1
503384 99503384 1001 86380 86390 1
503489 99503489 1001 86380 86390 1
504094 99504094 1001 86380 86390 1
504050 99504050 1001 86380 86390 1
503911 99503911 1001 86380 86390 1
503821 99503821 1001 86380 86390 1
503606 99503606 1001 86380 86390 1
503584 99503584 1001 86380 86390 1
503652 99503652 1001 86380 86390 1
504234 99504234 1001 86380 86390 1
504125 99504125 1001 86380 86390 1
504835 99504835 1001 86380 86390 1
504799 99504799 1001 86380 86390 1
504674 99504674 1001 86380 86390 1
504551 99504551 1001 86380 86390 1
504482 99504482 1001 86380 86390 1
504499 99504499 1001 86380 86390 1
504500 99504500 1001 86380 86390 1
504410 99504410 1001 86380 86390 1
505012 99505012 1001 86380 86390 1
505093 99505093 1001 86380 86390 1
505134 99505134 1001 86380 86390 1
505057 99505057 1001 86380 86390 1
505742 99505742 1001 86380 86390 1
505673 99505673 1001 86380 86390 1
505255 99505255 1001 86380 86390 1
505350 99505350 1001 86380 86390 1
505782 99505782 1001 86380 86390 1
505912 99505912 1001 86380 86390 1
505825 99505825 1001 86380 86390 1
505775 99505775 1001 86380 86390 1
505777 99505777 1001 86380 86390 1
506416 99506416 1001 86380 86390 1
506486 99506486 1001 86380 86390 1
506448 99506448 1001 86380 86390 1
506582 99506582 1001 86380 86390 1
506302 99506302 1001 86380 86390 1
506330 99506330 1001 86380 86390 1
506356 99506356 1001 86380 86390 1
506357 99506357 1001 86380 86390 1
506027 99506027 1001 86380 86390 1
506118 99506118 1001 86380 86390 1
506016 99506016 1001 86380 86390 1
506060 99506060 1001 86380 86390 1
506035 99506035 1001 86380 86390 1
506062 99506062 1001 86380 86390 1
506102 99506102 1001 86380 86390 1
506736 99506736 1001 86380 86390 1
506659 99506659 1001 86380 86390 1
506711 99506711 1001 86380 86390 1
506673 99506673 1001 86380 86390 1
506800 99506800 1001 86380 86390 1
507351 99507351 1001 86380 86390 1
507379 99507379 1001 86380 86390 1
507148 99507148 1001 86380 86390 1
506829 99506829 1001 86380 86390 1
506973 99506973 1001 86380 86390 1
507627 99507627 1001 86380 86390 1
507551 99507551 1001 86380 86390 1
507450 99507450 1001 86380 86390 1
507437 99507437 1001 86380 86390 1
507465 99507465 1001 86380 86390 1
508134 99508134 1001 86380 86390 1
507858 99507858 1001 86380 86390 1
507990 99507990 1001 86380 86390 1
507677 99507677 1001 86380 86390 1
508336 99508336 1001 86380 86390 1
508432 99508432 1001 86380 86390 1
508433 99508433 1001 86380 86390 1
508436 99508436 1001 86380 86390 1
508450 99508450 1001 86380 86390 1
509014 99509014 1001 86380 86390 1
508893 99508893 1001 86380 86390 1
508677 99508677 1001 86380 86390 1
508863 99508863 1001 86380 86390 1
508590 99508590 1001 86380 86390 1
508531 99508531 1001 86380 86390 1
509175 99509175 1001 86380 86390 1
509230 99509230 1001 86380 86390 1
509196 99509196 1001 86380 86390 1
509133 99509133 1001 86380 86390 1
509788 99509788 1001 86380 86390 1
509827 99509827 1001 86380 86390 1
509820 99509820 1001 86380 86390 1
509757 99509757 1001 86380 86390 1
509719 99509719 1001 86380 86390 1
509605 99509605 1001 86380 86390 1
509660 99509660 1001 86380 86390 1
509504 99509504 1001 86380 86390 1
509519 99509519 1001 86380 86390 1
509637 99509637 1001 86380 86390 1
509551 99509551 1001 86380 86390 1
509427 99509427 1001 86380 86390 1
509328 99509328 1001 86380 86390 1
509447 99509447 1001 86380 86390 1
509396 99509396 1001 86380 86390 1
510005 99510005 1001 86380 86390 1
509982 99509982 1001 86380 86390 1
510715 99510715 1001 86380 86390 1
510636 99510636 1001 86380 86390 1
510419 99510419 1001 86380 86390 1
510344 99510344 1001 86380 86390 1
510358 99510358 1001 86380 86390 1
510411 99510411 1001 86380 86390 1
510516 99510516 1001 86380 86390 1
510452 99510452 1001 86380 86390 1
510401 99510401 1001 86380 86390 1
510363 99510363 1001 86380 86390 1
510453 99510453 1001 86380 86390 1
510119 99510119 1001 86380 86390 1
510199 99510199 1001 86380 86390 1
510293 99510293 1001 86380 86390 1
510140 99510140 1001 86380 86390 1
510894 99510894 1001 86380 86390 1
510896 99510896 1001 86380 86390 1
510878 99510878 1001 86380 86390 1
510748 99510748 1001 86380 86390 1
511498 99511498 1001 86380 86390 1
511474 99511474 1001 86380 86390 1
511513 99511513 1001 86380 86390 1
511332 99511332 1001 86380 86390 1
510940 99510940 1001 86380 86390 1
511125 99511125 1001 86380 86390 1
511711 99511711 1001 86380 86390 1
511647 99511647 1001 86380 86390 1
511726 99511726 1001 86380 86390 1
511573 99511573 1001 86380 86390 1
511614 99511614 1001 86380 86390 1
512295 99512295 1001 86380 86390 1
512363 99512363 1001 86380 86390 1
512372 99512372 1001 86380 86390 1
512314 99512314 1001 86380 86390 1
512083 99512083 1001 86380 86390 1
512163 99512163 1001 86380 86390 1
512139 99512139 1001 86380 86390 1
512129 99512129 1001 86380 86390 1
512157 99512157 1001 86380 86390 1
511954 99511954 1001 86380 86390 1
511805 99511805 1001 86380 86390 1
511871 99511871 1001 86380 86390 1
512428 99512428 1001 86380 86390 1
512417 99512417 1001 86380 86390 1
512408 99512408 1001 86380 86390 1
512422 99512422 1001 86380 86390 1
512449 99512449 1001 86380 86390 1
512398 99512398 1001 86380 86390 1
513131 99513131 1001 86380 86390 1
513004 99513004 1001 86380 86390 1
513182 99513182 1001 86380 86390 1
512792 99512792 1001 86380 86390 1
512644 99512644 1001 86380 86390 1
512647 99512647 1001 86380 86390 1
513387 99513387 1001 86380 86390 1
513248 99513248 1001 86380 86390 1
513391 99513391 1001 86380 86390 1
513932 99513932 1001 86380 86390 1
513961 99513961 1001 86380 86390 1
513688 99513688 1001 86380 86390 1
513650 99513650 1001 86380 86390 1
513627 99513627 1001 86380 86390 1
513643 99513643 1001 86380 86390 1
513644 99513644 1001 86380 86390 1
513609 99513609 1001 86380 86390 1
513523 99513523 1001 86380 86390 1
513550 99513550 1001 86380 86390 1
513433 99513433 1001 86380 86390 1
513577 99513577 1001 86380 86390 1
514084 99514084 1001 86380 86390 1
514066 99514066 1001 86380 86390 1
514824 99514824 1001 86380 86390 1
514565 99514565 1001 86380 86390 1
514644 99514644 1001 86380 86390 1
514560 99514560 1001 86380 86390 1
514380 99514380 1001 86380 86390 1
514325 99514325 1001 86380 86390 1
514997 99514997 1001 86380 86390 1
515509 99515509 1001 86380 86390 1
515613 99515613 1001 86380 86390 1
515415 99515415 1001 86380 86390 1
515398 99515398 1001 86380 86390 1
515244 99515244 1001 86380 86390 1
515130 99515130 1001 86380 86390 1
515208 99515208 1001 86380 86390 1
515075 99515075 1001 86380 86390 1
515689 99515689 1001 86380 86390 1
515860 99515860 1001 86380 86390 1
516397 99516397 1001 86380 86390 1
516501 99516501 1001 86380 86390 1
516160 99516160 1001 86380 86390 1
516032 99516032 1001 86380 86390 1
515971 99515971 1001 86380 86390 1
515961 99515961 1001 86380 86390 1
516610 99516610 1001 86380 86390 1
516588 99516588 1001 86380 86390 1
516511 99516511 1001 86380 86390 1
516605 99516605 1001 86380 86390 1
517197 99517197 1001 86380 86390 1
517146 99517146 1001 86380 86390 1
517138 99517138 1001 86380 86390 1
517327 99517327 1001 86380 86390 1
517073 99517073 1001 86380 86390 1
516985 99516985 1001 86380 86390 1
516748 99516748 1001 86380 86390 1
516829 99516829 1001 86380 86390 1
516920 99516920 1001 86380 86390 1
517437 99517437 1001 86380 86390 1
517415 99517415 1001 86380 86390 1
517973 99517973 1001 86380 86390 1
517660 99517660 1001 86380 86390 1
517687 99517687 1001 86380 86390 1
518184 99518184 1001 86380 86390 1
518900 99518900 1001 86380 86390 1
518732 99518732 1001 86380 86390 1
518733 99518733 1001 86380 86390 1
518635 99518635 1001 86380 86390 1
518717 99518717 1001 86380 86390 1
518510 99518510 1001 86380 86390 1
518409 99518409 1001 86380 86390 1
518439 99518439 1001 86380 86390 1
519051 99519051 1001 86380 86390 1
519003 99519003 1001 86380 86390 1
519108 99519108 1001 86380 86390 1
519187 99519187 1001 86380 86390 1
519628 99519628 1001 86380 86390 1
519668 99519668 1001 86380 86390 1
519643 99519643 1001 86380 86390 1
519746 99519746 1001 86380 86390 1
519802 99519802 1001 86380 86390 1
519421 99519421 1001 86380 86390 1
519451 99519451 1001 86380 86390 1
519301 99519301 1001 86380 86390 1
519610 99519610 1001 86380 86390 1
520010 99520010 1001 86380 86390 1
519933 99519933 1001 86380 86390 1
519986 99519986 1001 86380 86390 1
519847 99519847 1001 86380 86390 1
519875 99519875 1001 86380 86390 1
520477 99520477 1001 86380 86390 1
520425 99520425 1001 86380 86390 1
520313 99520313 1001 86380 86390 1
520381 99520381 1001 86380 86390 1
520140 99520140 1001 86380 86390 1
520154 99520154 1001 86380 86390 1
520213 99520213 1001 86380 86390 1
520822 99520822 1001 86380 86390 1
520844 99520844 1001 86380 86390 1
521377 99521377 1001 86380 86390 1
521370 99521370 1001 86380 86390 1
521448 99521448 1001 86380 86390 1
521281 99521281 1001 86380 86390 1
521360 99521360 1001 86380 86390 1
521428 99521428 1001 86380 86390 1
521090 99521090 1001 86380 86390 1
521002 99521002 1001 86380 86390 1
521029 99521029 1001 86380 86390 1
521011 99521011 1001 86380 86390 1
521544 99521544 1001 86380 86390 1
521538 99521538 1001 86380 86390 1
521604 99521604 1001 86380 86390 1
522180 99522180 1001 86380 86390 1
522093 99522093 1001 86380 86390 1
522075 99522075 1001 86380 86390 1
522013 99522013 1001 86380 86390 1
521886 99521886 1001 86380 86390 1
521928 99521928 1001 86380 86390 1
521712 99521712 1001 86380 86390 1
521831 99521831 1001 86380 86390 1
521849 99521849 1001 86380 86390 1
522477 99522477 1001 86380 86390 1
522403 99522403 1001 86380 86390 1
522315 99522315 1001 86380 86390 1
523004 99523004 1001 86380 86390 1
522861 99522861 1001 86380 86390 1
522881 99522881 1001 86380 86390 1
522911 99522911 1001 86380 86390 1
522550 99522550 1001 86380 86390 1
522624 99522624 1001 86380 86390 1
522650 99522650 1001 86380 86390 1
522678 99522678 1001 86380 86390 1
523122 99523122 1001 86380 86390 1
523175 99523175 1001 86380 86390 1
523777 99523777 1001 86380 86390 1
523817 99523817 1001 86380 86390 1
523771 99523771 1001 86380 86390 1
523814 99523814 1001 86380 86390 1
523840 99523840 1001 86380 86390 1
523893 99523893 1001 86380 86390 1
523587 99523587 1001 86380 86390 1
523642 99523642 1001 86380 86390 1
523710 99523710 1001 86380 86390 1
523542 99523542 1001 86380 86390 1
523738 99523738 1001 86380 86390 1
523480 99523480 1001 86380 86390 1
523387 99523387 1001 86380 86390 1
523478 99523478 1001 86380 86390 1
524052 99524052 1001 86380 86390 1
523992 99523992 1001 86380 86390 1
524135 99524135 1001 86380 86390 1
524568 99524568 1001 86380 86390 1
524586 99524586 1001 86380 86390 1
524702 99524702 1001 86380 86390 1
524763 99524763 1001 86380 86390 1
524513 99524513 1001 86380 86390 1
524490 99524490 1001 86380 86390 1
524362 99524362 1001 86380 86390 1
524433 99524433 1001 86380 86390 1
524499 99524499 1001 86380 86390 1
524318 99524318 1001 86380 86390 1
524219 99524219 1001 86380 86390 1
524155 99524155 1001 86380 86390 1
524171 99524171 1001 86380 86390 1
524160 99524160 1001 86380 86390 1
524355 99524355 1001 86380 86390 1
524862 99524862 1001 86380 86390 1
525520 99525520 1001 86380 86390 1
525496 99525496 1001 86380 86390 1
525409 99525409 1001 86380 86390 1
525344 99525344 1001 86380 86390 1
525287 99525287 1001 86380 86390 1
524992 99524992 1001 86380 86390 1
525167 99525167 1001 86380 86390 1
525744 99525744 1001 86380 86390 1
525603 99525603 1001 86380 86390 1
525798 99525798 1001 86380 86390 1
525617 99525617 1001 86380 86390 1
525773 99525773 1001 86380 86390 1
526313 99526313 1001 86380 86390 1
526292 99526292 1001 86380 86390 1
526383 99526383 1001 86380 86390 1
526168 99526168 1001 86380 86390 1
526094 99526094 1001 86380 86390 1
526120 99526120 1001 86380 86390 1
526059 99526059 1001 86380 86390 1
526098 99526098 1001 86380 86390 1
525884 99525884 1001 86380 86390 1
525949 99525949 1001 86380 86390 1
525889 99525889 1001 86380 86390 1
525902 99525902 1001 86380 86390 1
525812 99525812 1001 86380 86390 1
525827 99525827 1001 86380 86390 1
527122 99527122 1001 86380 86390 1
527058 99527058 1001 86380 86390 1
527113 99527113 1001 86380 86390 1
527236 99527236 1001 86380 86390 1
527197 99527197 1001 86380 86390 1
527034 99527034 1001 86380 86390 1
526933 99526933 1001 86380 86390 1
526857 99526857 1001 86380 86390 1
526732 99526732 1001 86380 86390 1
526827 99526827 1001 86380 86390 1
526815 99526815 1001 86380 86390 1
526713 99526713 1001 86380 86390 1
527337 99527337 1001 86380 86390 1
527371 99527371 1001 86380 86390 1
527401 99527401 1001 86380 86390 1
527979 99527979 1001 86380 86390 1
527918 99527918 1001 86380 86390 1
527864 99527864 1001 86380 86390 1
527852 99527852 1001 86380 86390 1
527827 99527827 1001 86380 86390 1
527804 99527804 1001 86380 86390 1
527483 99527483 1001 86380 86390 1
528205 99528205 1001 86380 86390 1
528093 99528093 1001 86380 86390 1
528709 99528709 1001 86380 86390 1
528827 99528827 1001 86380 86390 1
528716 99528716 1001 86380 86390 1
528890 99528890 1001 86380 86390 1
528657 99528657 1001 86380 86390 1
528516 99528516 1001 86380 86390 1
528542 99528542 1001 86380 86390 1
528574 99528574 1001 86380 86390 1
528653 99528653 1001 86380 86390 1
528695 99528695 1001 86380 86390 1
528307 99528307 1001 86380 86390 1
528906 99528906 1001 86380 86390 1
529013 99529013 1001 86380 86390 1
529727 99529727 1001 86380 86390 1
529576 99529576 1001 86380 86390 1
529590 99529590 1001 86380 86390 1
529704 99529704 1001 86380 86390 1
529707 99529707 1001 86380 86390 1
529582 99529582 1001 86380 86390 1
529674 99529674 1001 86380 86390 1
529432 99529432 1001 86380 86390 1
529407 99529407 1001 86380 86390 1
529498 99529498 1001 86380 86390 1
529487 99529487 1001 86380 86390 1
529465 99529465 1001 86380 86390 1
529517 99529517 1001 86380 86390 1
529505 99529505 1001 86380 86390 1
529255 99529255 1001 86380 86390 1
529127 99529127 1001 86380 86390 1
529917 99529917 1001 86380 86390 1
529918 99529918 1001 86380 86390 1
530480 99530480 1001 86380 86390 1
530392 99530392 1001 86380 86390 1
530169 99530169 1001 86380 86390 1
530199 99530199 1001 86380 86390 1
530003 99530003 1001 86380 86390 1
529955 99529955 1001 86380 86390 1
530680 99530680 1001 86380 86390 1
530695 99530695 1001 86380 86390 1
531351 99531351 1001 86380 86390 1
531257 99531257 1001 86380 86390 1
531327 99531327 1001 86380 86390 1
531115 99531115 1001 86380 86390 1
531128 99531128 1001 86380 86390 1
531092 99531092 1001 86380 86390 1
530988 99530988 1001 86380 86390 1
531041 99531041 1001 86380 86390 1
530990 99530990 1001 86380 86390 1
531172 99531172 1001 86380 86390 1
531559 99531559 1001 86380 86390 1
531548 99531548 1001 86380 86390 1
531486 99531486 1001 86380 86390 1
531425 99531425 1001 86380 86390 1
531542 99531542 1001 86380 86390 1
532122 99532122 1001 86380 86390 1
532058 99532058 1001 86380 86390 1
531821 99531821 1001 86380 86390 1
531865 99531865 1001 86380 86390 1
531800 99531800 1001 86380 86390 1
531985 99531985 1001 86380 86390 1
531683 99531683 1001 86380 86390 1
531659 99531659 1001 86380 86390 1
532323 99532323 1001 86380 86390 1
532277 99532277 1001 86380 86390 1
532345 99532345 1001 86380 86390 1
532878 99532878 1001 86380 86390 1
532919 99532919 1001 86380 86390 1
532832 99532832 1001 86380 86390 1
532857 99532857 1001 86380 86390 1
532896 99532896 1001 86380 86390 1
532951 99532951 1001 86380 86390 1
532724 99532724 1001 86380 86390 1
532803 99532803 1001 86380 86390 1
532599 99532599 1001 86380 86390 1
533150 99533150 1001 86380 86390 1
533106 99533106 1001 86380 86390 1
533680 99533680 1001 86380 86390 1
533758 99533758 1001 86380 86390 1
533813 99533813 1001 86380 86390 1
533762 99533762 1001 86380 86390 1
533727 99533727 1001 86380 86390 1
533854 99533854 1001 86380 86390 1
533564 99533564 1001 86380 86390 1
533593 99533593 1001 86380 86390 1
533463 99533463 1001 86380 86390 1
533559 99533559 1001 86380 86390 1
533496 99533496 1001 86380 86390 1
533311 99533311 1001 86380 86390 1
534037 99534037 1001 86380 86390 1
534012 99534012 1001 86380 86390 1
533961 99533961 1001 86380 86390 1
533940 99533940 1001 86380 86390 1
534022 99534022 1001 86380 86390 1
534579 99534579 1001 86380 86390 1
534326 99534326 1001 86380 86390 1
534380 99534380 1001 86380 86390 1
534316 99534316 1001 86380 86390 1
534342 99534342 1001 86380 86390 1
534383 99534383 1001 86380 86390 1
534170 99534170 1001 86380 86390 1
534185 99534185 1001 86380 86390 1
534083 99534083 1001 86380 86390 1
534112 99534112 1001 86380 86390 1
534125 99534125 1001 86380 86390 1
534775 99534775 1001 86380 86390 1
534814 99534814 1001 86380 86390 1
534853 99534853 1001 86380 86390 1
535351 99535351 1001 86380 86390 1
535342 99535342 1001 86380 86390 1
535189 99535189 1001 86380 86390 1
534929 99534929 1001 86380 86390 1
534917 99534917 1001 86380 86390 1
536161 99536161 1001 86380 86390 1
536141 99536141 1001 86380 86390 1
536002 99536002 1001 86380 86390 1
535941 99535941 1001 86380 86390 1
535988 99535988 1001 86380 86390 1
535786 99535786 1001 86380 86390 1
535788 99535788 1001 86380 86390 1
535802 99535802 1001 86380 86390 1
536509 99536509 1001 86380 86390 1
536485 99536485 1001 86380 86390 1
536358 99536358 1001 86380 86390 1
536970 99536970 1001 86380 86390 1
536978 99536978 1001 86380 86390 1
537156 99537156 1001 86380 86390 1
537020 99537020 1001 86380 86390 1
536931 99536931 1001 86380 86390 1
536958 99536958 1001 86380 86390 1
536907 99536907 1001 86380 86390 1
536857 99536857 1001 86380 86390 1
536723 99536723 1001 86380 86390 1
536698 99536698 1001 86380 86390 1
536608 99536608 1001 86380 86390 1
536576 99536576 1001 86380 86390 1
537302 99537302 1001 86380 86390 1
537207 99537207 1001 86380 86390 1
537311 99537311 1001 86380 86390 1
537864 99537864 1001 86380 86390 1
537819 99537819 1001 86380 86390 1
537755 99537755 1001 86380 86390 1
537437 99537437 1001 86380 86390 1
537464 99537464 1001 86380 86390 1
538003 99538003 1001 86380 86390 1
538018 99538018 1001 86380 86390 1
538167 99538167 1001 86380 86390 1
538129 99538129 1001 86380 86390 1
538118 99538118 1001 86380 86390 1
538661 99538661 1001 86380 86390 1
538665 99538665 1001 86380 86390 1
538769 99538769 1001 86380 86390 1
538634 99538634 1001 86380 86390 1
538588 99538588 1001 86380 86390 1
538426 99538426 1001 86380 86390 1
538238 99538238 1001 86380 86390 1
538345 99538345 1001 86380 86390 1
538256 99538256 1001 86380 86390 1
538864 99538864 1001 86380 86390 1
538906 99538906 1001 86380 86390 1
538828 99538828 1001 86380 86390 1
538912 99538912 1001 86380 86390 1
538915 99538915 1001 86380 86390 1
539568 99539568 1001 86380 86390 1
539231 99539231 1001 86380 86390 1
539427 99539427 1001 86380 86390 1
539366 99539366 1001 86380 86390 1
539303 99539303 1001 86380 86390 1
539152 99539152 1001 86380 86390 1
539101 99539101 1001 86380 86390 1
539158 99539158 1001 86380 86390 1
539184 99539184 1001 86380 86390 1
539146 99539146 1001 86380 86390 1
539678 99539678 1001 86380 86390 1
539820 99539820 1001 86380 86390 1
540440 99540440 1001 86380 86390 1
540421 99540421 1001 86380 86390 1
540411 99540411 1001 86380 86390 1
540456 99540456 1001 86380 86390 1
540114 99540114 1001 86380 86390 1
539989 99539989 1001 86380 86390 1
540649 99540649 1001 86380 86390 1
540494 99540494 1001 86380 86390 1
540638 99540638 1001 86380 86390 1
540658 99540658 1001 86380 86390 1
541253 99541253 1001 86380 86390 1
541112 99541112 1001 86380 86390 1
540976 99540976 1001 86380 86390 1
540951 99540951 1001 86380 86390 1
540990 99540990 1001 86380 86390 1
540763 99540763 1001 86380 86390 1
540865 99540865 1001 86380 86390 1
541433 99541433 1001 86380 86390 1
541472 99541472 1001 86380 86390 1
541453 99541453 1001 86380 86390 1
541393 99541393 1001 86380 86390 1
541419 99541419 1001 86380 86390 1
542007 99542007 1001 86380 86390 1
542049 99542049 1001 86380 86390 1
542078 99542078 1001 86380 86390 1
541812 99541812 1001 86380 86390 1
541801 99541801 1001 86380 86390 1
541777 99541777 1001 86380 86390 1
541667 99541667 1001 86380 86390 1
541608 99541608 1001 86380 86390 1
541510 99541510 1001 86380 86390 1
542129 99542129 1001 86380 86390 1
542289 99542289 1001 86380 86390 1
542160 99542160 1001 86380 86390 1
542173 99542173 1001 86380 86390 1
542203 99542203 1001 86380 86390 1
542817 99542817 1001 86380 86390 1
542926 99542926 1001 86380 86390 1
542827 99542827 1001 86380 86390 1
542707 99542707 1001 86380 86390 1
542661 99542661 1001 86380 86390 1
542468 99542468 1001 86380 86390 1
542406 99542406 1001 86380 86390 1
542459 99542459 1001 86380 86390 1
542511 99542511 1001 86380 86390 1
542434 99542434 1001 86380 86390 1
543111 99543111 1001 86380 86390 1
543089 99543089 1001 86380 86390 1
543027 99543027 1001 86380 86390 1
543740 99543740 1001 86380 86390 1
543569 99543569 1001 86380 86390 1
543462 99543462 1001 86380 86390 1
543466 99543466 1001 86380 86390 1
543481 99543481 1001 86380 86390 1
543470 99543470 1001 86380 86390 1
543408 99543408 1001 86380 86390 1
543552 99543552 1001 86380 86390 1
543269 99543269 1001 86380 86390 1
543295 99543295 1001 86380 86390 1
543328 99543328 1001 86380 86390 1
543788 99543788 1001 86380 86390 1
543856 99543856 1001 86380 86390 1
543779 99543779 1001 86380 86390 1
544482 99544482 1001 86380 86390 1
544596 99544596 1001 86380 86390 1
544494 99544494 1001 86380 86390 1
544378 99544378 1001 86380 86390 1
544134 99544134 1001 86380 86390 1
544057 99544057 1001 86380 86390 1
544175 99544175 1001 86380 86390 1
544061 99544061 1001 86380 86390 1
544115 99544115 1001 86380 86390 1
544053 99544053 1001 86380 86390 1
544679 99544679 1001 86380 86390 1
544706 99544706 1001 86380 86390 1
544607 99544607 1001 86380 86390 1
506518 799 1001 65763 66062 1
523249 1013 1002 25548 32294 1
542970 1005 1002 28067 40743 1
400009 99400009 1001 86380 86390 1
400264 99400264 1001 86380 86390 1
400234 99400234 1001 86380 86390 1
400377 99400377 1001 86380 86390 1
400404 99400404 1001 86380 86390 1
400358 99400358 1001 86380 86390 1
400462 99400462 1001 86380 86390 1
400614 99400614 1001 86380 86390 1
400604 99400604 1001 86380 86390 1
400811 99400811 1001 86380 86390 1
400902 99400902 1001 86380 86390 1
400932 99400932 1001 86380 86390 1
401033 99401033 1001 86380 86390 1
401013 99401013 1001 86380 86390 1
401119 99401119 1001 86380 86390 1
401544 99401544 1001 86380 86390 1
401681 99401681 1001 86380 86390 1
401794 99401794 1001 86380 86390 1
401746 99401746 1001 86380 86390 1
401855 99401855 1001 86380 86390 1
402003 99402003 1001 86380 86390 1
402167 99402167 1001 86380 86390 1
402331 99402331 1001 86380 86390 1
402378 99402378 1001 86380 86390 1
402891 99402891 1001 86380 86390 1
402865 99402865 1001 86380 86390 1
402795 99402795 1001 86380 86390 1
403256 99403256 1001 86380 86390 1
403330 99403330 1001 86380 86390 1
403400 99403400 1001 86380 86390 1
403367 99403367 1001 86380 86390 1
403465 99403465 1001 86380 86390 1
403509 99403509 1001 86380 86390 1
403614 99403614 1001 86380 86390 1
403596 99403596 1001 86380 86390 1
403550 99403550 1001 86380 86390 1
403744 99403744 1001 86380 86390 1
403735 99403735 1001 86380 86390 1
403991 99403991 1001 86380 86390 1
404020 99404020 1001 86380 86390 1
404087 99404087 1001 86380 86390 1
404068 99404068 1001 86380 86390 1
404127 99404127 1001 86380 86390 1
404363 99404363 1001 86380 86390 1
404319 99404319 1001 86380 86390 1
404571 99404571 1001 86380 86390 1
404697 99404697 1001 86380 86390 1
404954 99404954 1001 86380 86390 1
405075 99405075 1001 86380 86390 1
405507 99405507 1001 86380 86390 1
405600 99405600 1001 86380 86390 1
405654 99405654 1001 86380 86390 1
405588 99405588 1001 86380 86390 1
405855 99405855 1001 86380 86390 1
405940 99405940 1001 86380 86390 1
406055 99406055 1001 86380 86390 1
406282 99406282 1001 86380 86390 1
406421 99406421 1001 86380 86390 1
406621 99406621 1001 86380 86390 1
406733 99406733 1001 86380 86390 1
406905 99406905 1001 86380 86390 1
407003 99407003 1001 86380 86390 1
407279 99407279 1001 86380 86390 1
407400 99407400 1001 86380 86390 1
407662 99407662 1001 86380 86390 1
407640 99407640 1001 86380 86390 1
407587 99407587 1001 86380 86390 1
407714 99407714 1001 86380 86390 1
407742 99407742 1001 86380 86390 1
407909 99407909 1001 86380 86390 1
408186 99408186 1001 86380 86390 1
408276 99408276 1001 86380 86390 1
408392 99408392 1001 86380 86390 1
408409 99408409 1001 86380 86390 1
408523 99408523 1001 86380 86390 1
408597 99408597 1001 86380 86390 1
408699 99408699 1001 86380 86390 1
408790 99408790 1001 86380 86390 1
408984 99408984 1001 86380 86390 1
408980 99408980 1001 86380 86390 1
409459 99409459 1001 86380 86390 1
409611 99409611 1001 86380 86390 1
409853 99409853 1001 86380 86390 1
409860 99409860 1001 86380 86390 1
410152 99410152 1001 86380 86390 1
410160 99410160 1001 86380 86390 1
410404 99410404 1001 86380 86390 1
410442 99410442 1001 86380 86390 1
410423 99410423 1001 86380 86390 1
410608 99410608 1001 86380 86390 1
410641 99410641 1001 86380 86390 1
410853 99410853 1001 86380 86390 1
410926 99410926 1001 86380 86390 1
411498 99411498 1001 86380 86390 1
411624 99411624 1001 86380 86390 1
411789 99411789 1001 86380 86390 1
411949 99411949 1001 86380 86390 1
411881 99411881 1001 86380 86390 1
412098 99412098 1001 86380 86390 1
412342 99412342 1001 86380 86390 1
412369 99412369 1001 86380 86390 1
412402 99412402 1001 86380 86390 1
413312 99413312 1001 86380 86390 1
413337 99413337 1001 86380 86390 1
413550 99413550 1001 86380 86390 1
413360 99413360 1001 86380 86390 1
413466 99413466 1001 86380 86390 1
413274 99413274 1001 86380 86390 1
412943 99412943 1001 86380 86390 1
413278 99413278 1001 86380 86390 1
412529 99412529 1001 86380 86390 1
412554 99412554 1001 86380 86390 1
412564 99412564 1001 86380 86390 1
412600 99412600 1001 86380 86390 1
414012 99414012 1001 86380 86390 1
415101 99415101 1001 86380 86390 1
414953 99414953 1001 86380 86390 1
414452 99414452 1001 86380 86390 1
414456 99414456 1001 86380 86390 1
414277 99414277 1001 86380 86390 1
414390 99414390 1001 86380 86390 1
414445 99414445 1001 86380 86390 1
414245 99414245 1001 86380 86390 1
415408 99415408 1001 86380 86390 1
416906 99416906 1001 86380 86390 1
416791 99416791 1001 86380 86390 1
416749 99416749 1001 86380 86390 1
416859 99416859 1001 86380 86390 1
416550 99416550 1001 86380 86390 1
416506 99416506 1001 86380 86390 1
415780 99415780 1001 86380 86390 1
416114 99416114 1001 86380 86390 1
415733 99415733 1001 86380 86390 1
415800 99415800 1001 86380 86390 1
417200 99417200 1001 86380 86390 1
417280 99417280 1001 86380 86390 1
417173 99417173 1001 86380 86390 1
417121 99417121 1001 86380 86390 1
417051 99417051 1001 86380 86390 1
417324 99417324 1001 86380 86390 1
417158 99417158 1001 86380 86390 1
417567 99417567 1001 86380 86390 1
417419 99417419 1001 86380 86390 1
418595 99418595 1001 86380 86390 1
418556 99418556 1001 86380 86390 1
418638 99418638 1001 86380 86390 1
418248 99418248 1001 86380 86390 1
418035 99418035 1001 86380 86390 1
418221 99418221 1001 86380 86390 1
418209 99418209 1001 86380 86390 1
418184 99418184 1001 86380 86390 1
418171 99418171 1001 86380 86390 1
418126 99418126 1001 86380 86390 1
417663 99417663 1001 86380 86390 1
417625 99417625 1001 86380 86390 1
417757 99417757 1001 86380 86390 1
417814 99417814 1001 86380 86390 1
417867 99417867 1001 86380 86390 1
418980 99418980 1001 86380 86390 1
418887 99418887 1001 86380 86390 1
418853 99418853 1001 86380 86390 1
419181 99419181 1001 86380 86390 1
419201 99419201 1001 86380 86390 1
419092 99419092 1001 86380 86390 1
420383 99420383 1001 86380 86390 1
420409 99420409 1001 86380 86390 1
420070 99420070 1001 86380 86390 1
420073 99420073 1001 86380 86390 1
419987 99419987 1001 86380 86390 1
419792 99419792 1001 86380 86390 1
419999 99419999 1001 86380 86390 1
419767 99419767 1001 86380 86390 1
419845 99419845 1001 86380 86390 1
419324 99419324 1001 86380 86390 1
419519 99419519 1001 86380 86390 1
420586 99420586 1001 86380 86390 1
420674 99420674 1001 86380 86390 1
419211 99419211 1001 86380 86390 1
420469 99420469 1001 86380 86390 1
420480 99420480 1001 86380 86390 1
421922 99421922 1001 86380 86390 1
421818 99421818 1001 86380 86390 1
422080 99422080 1001 86380 86390 1
421309 99421309 1001 86380 86390 1
421288 99421288 1001 86380 86390 1
422389 99422389 1001 86380 86390 1
422378 99422378 1001 86380 86390 1
422430 99422430 1001 86380 86390 1
423607 99423607 1001 86380 86390 1
423658 99423658 1001 86380 86390 1
423690 99423690 1001 86380 86390 1
423698 99423698 1001 86380 86390 1
423736 99423736 1001 86380 86390 1
423159 99423159 1001 86380 86390 1
423017 99423017 1001 86380 86390 1
422562 99422562 1001 86380 86390 1
423967 99423967 1001 86380 86390 1
424025 99424025 1001 86380 86390 1
425312 99425312 1001 86380 86390 1
425316 99425316 1001 86380 86390 1
425268 99425268 1001 86380 86390 1
424669 99424669 1001 86380 86390 1
424625 99424625 1001 86380 86390 1
424833 99424833 1001 86380 86390 1
424229 99424229 1001 86380 86390 1
424314 99424314 1001 86380 86390 1
425657 99425657 1001 86380 86390 1
425561 99425561 1001 86380 86390 1
425485 99425485 1001 86380 86390 1
425578 99425578 1001 86380 86390 1
427115 99427115 1001 86380 86390 1
426595 99426595 1001 86380 86390 1
426534 99426534 1001 86380 86390 1
426686 99426686 1001 86380 86390 1
426047 99426047 1001 86380 86390 1
426119 99426119 1001 86380 86390 1
426103 99426103 1001 86380 86390 1
425975 99425975 1001 86380 86390 1
425854 99425854 1001 86380 86390 1
426268 99426268 1001 86380 86390 1
427323 99427323 1001 86380 86390 1
427251 99427251 1001 86380 86390 1
428516 99428516 1001 86380 86390 1
428357 99428357 1001 86380 86390 1
427998 99427998 1001 86380 86390 1
427923 99427923 1001 86380 86390 1
428331 99428331 1001 86380 86390 1
427882 99427882 1001 86380 86390 1
427884 99427884 1001 86380 86390 1
427544 99427544 1001 86380 86390 1
427645 99427645 1001 86380 86390 1
428878 99428878 1001 86380 86390 1
428927 99428927 1001 86380 86390 1
429729 99429729 1001 86380 86390 1
429497 99429497 1001 86380 86390 1
429412 99429412 1001 86380 86390 1
429486 99429486 1001 86380 86390 1
429314 99429314 1001 86380 86390 1
430482 99430482 1001 86380 86390 1
431964 99431964 1001 86380 86390 1
431373 99431373 1001 86380 86390 1
431331 99431331 1001 86380 86390 1
431534 99431534 1001 86380 86390 1
431439 99431439 1001 86380 86390 1
431466 99431466 1001 86380 86390 1
431168 99431168 1001 86380 86390 1
432158 99432158 1001 86380 86390 1
432330 99432330 1001 86380 86390 1
433678 99433678 1001 86380 86390 1
433544 99433544 1001 86380 86390 1
433407 99433407 1001 86380 86390 1
433408 99433408 1001 86380 86390 1
433580 99433580 1001 86380 86390 1
433081 99433081 1001 86380 86390 1
433057 99433057 1001 86380 86390 1
432889 99432889 1001 86380 86390 1
434051 99434051 1001 86380 86390 1
433843 99433843 1001 86380 86390 1
435133 99435133 1001 86380 86390 1
435111 99435111 1001 86380 86390 1
435195 99435195 1001 86380 86390 1
435136 99435136 1001 86380 86390 1
435098 99435098 1001 86380 86390 1
435267 99435267 1001 86380 86390 1
434802 99434802 1001 86380 86390 1
434702 99434702 1001 86380 86390 1
434421 99434421 1001 86380 86390 1
434408 99434408 1001 86380 86390 1
434367 99434367 1001 86380 86390 1
435708 99435708 1001 86380 86390 1
435526 99435526 1001 86380 86390 1
435444 99435444 1001 86380 86390 1
435720 99435720 1001 86380 86390 1
436805 99436805 1001 86380 86390 1
437055 99437055 1001 86380 86390 1
436843 99436843 1001 86380 86390 1
436965 99436965 1001 86380 86390 1
436866 99436866 1001 86380 86390 1
436456 99436456 1001 86380 86390 1
436461 99436461 1001 86380 86390 1
436711 99436711 1001 86380 86390 1
436506 99436506 1001 86380 86390 1
436428 99436428 1001 86380 86390 1
436529 99436529 1001 86380 86390 1
436095 99436095 1001 86380 86390 1
436102 99436102 1001 86380 86390 1
435961 99435961 1001 86380 86390 1
435947 99435947 1001 86380 86390 1
437248 99437248 1001 86380 86390 1
300100 99300100 1001 86380 86390 1
300041 99300041 1001 86380 86390 1
300627 99300627 1001 86380 86390 1
300698 99300698 1001 86380 86390 1
300604 99300604 1001 86380 86390 1
300669 99300669 1001 86380 86390 1
300710 99300710 1001 86380 86390 1
300448 99300448 1001 86380 86390 1
300322 99300322 1001 86380 86390 1
300179 99300179 1001 86380 86390 1
300133 99300133 1001 86380 86390 1
300804 99300804 1001 86380 86390 1
300819 99300819 1001 86380 86390 1
300833 99300833 1001 86380 86390 1
301493 99301493 1001 86380 86390 1
301494 99301494 1001 86380 86390 1
301456 99301456 1001 86380 86390 1
301510 99301510 1001 86380 86390 1
301398 99301398 1001 86380 86390 1
301255 99301255 1001 86380 86390 1
301134 99301134 1001 86380 86390 1
301578 99301578 1001 86380 86390 1
301562 99301562 1001 86380 86390 1
302335 99302335 1001 86380 86390 1
302337 99302337 1001 86380 86390 1
302008 99302008 1001 86380 86390 1
302035 99302035 1001 86380 86390 1
302036 99302036 1001 86380 86390 1
302030 99302030 1001 86380 86390 1
301930 99301930 1001 86380 86390 1
301792 99301792 1001 86380 86390 1
301857 99301857 1001 86380 86390 1
301924 99301924 1001 86380 86390 1
302473 99302473 1001 86380 86390 1
302450 99302450 1001 86380 86390 1
302412 99302412 1001 86380 86390 1
302504 99302504 1001 86380 86390 1
302388 99302388 1001 86380 86390 1
303138 99303138 1001 86380 86390 1
303196 99303196 1001 86380 86390 1
303141 99303141 1001 86380 86390 1
302809 99302809 1001 86380 86390 1
302823 99302823 1001 86380 86390 1
302868 99302868 1001 86380 86390 1
302831 99302831 1001 86380 86390 1
302870 99302870 1001 86380 86390 1
302689 99302689 1001 86380 86390 1
303321 99303321 1001 86380 86390 1
303231 99303231 1001 86380 86390 1
303283 99303283 1001 86380 86390 1
303247 99303247 1001 86380 86390 1
303318 99303318 1001 86380 86390 1
303868 99303868 1001 86380 86390 1
303922 99303922 1001 86380 86390 1
303700 99303700 1001 86380 86390 1
303727 99303727 1001 86380 86390 1
303793 99303793 1001 86380 86390 1
303638 99303638 1001 86380 86390 1
303640 99303640 1001 86380 86390 1
303731 99303731 1001 86380 86390 1
303555 99303555 1001 86380 86390 1
303429 99303429 1001 86380 86390 1
303499 99303499 1001 86380 86390 1
304098 99304098 1001 86380 86390 1
304856 99304856 1001 86380 86390 1
304763 99304763 1001 86380 86390 1
304448 99304448 1001 86380 86390 1
304541 99304541 1001 86380 86390 1
304532 99304532 1001 86380 86390 1
304481 99304481 1001 86380 86390 1
304330 99304330 1001 86380 86390 1
304411 99304411 1001 86380 86390 1
304322 99304322 1001 86380 86390 1
304310 99304310 1001 86380 86390 1
304246 99304246 1001 86380 86390 1
304380 99304380 1001 86380 86390 1
305015 99305015 1001 86380 86390 1
304939 99304939 1001 86380 86390 1
305380 99305380 1001 86380 86390 1
305411 99305411 1001 86380 86390 1
305424 99305424 1001 86380 86390 1
305143 99305143 1001 86380 86390 1
305201 99305201 1001 86380 86390 1
500010 99500010 1001 86380 86390 1
500036 99500036 1001 86380 86390 1
500049 99500049 1001 86380 86390 1
500156 99500156 1001 86380 86390 1
500750 99500750 1001 86380 86390 1
500653 99500653 1001 86380 86390 1
500749 99500749 1001 86380 86390 1
500569 99500569 1001 86380 86390 1
500595 99500595 1001 86380 86390 1
500492 99500492 1001 86380 86390 1
500545 99500545 1001 86380 86390 1
500576 99500576 1001 86380 86390 1
500448 99500448 1001 86380 86390 1
500342 99500342 1001 86380 86390 1
500863 99500863 1001 86380 86390 1
500903 99500903 1001 86380 86390 1
500827 99500827 1001 86380 86390 1
500948 99500948 1001 86380 86390 1
500861 99500861 1001 86380 86390 1
501461 99501461 1001 86380 86390 1
501611 99501611 1001 86380 86390 1
501463 99501463 1001 86380 86390 1
501532 99501532 1001 86380 86390 1
501469 99501469 1001 86380 86390 1
501241 99501241 1001 86380 86390 1
501049 99501049 1001 86380 86390 1
501181 99501181 1001 86380 86390 1
501092 99501092 1001 86380 86390 1
501043 99501043 1001 86380 86390 1
501835 99501835 1001 86380 86390 1
501836 99501836 1001 86380 86390 1
501840 99501840 1001 86380 86390 1
501777 99501777 1001 86380 86390 1
501791 99501791 1001 86380 86390 1
502465 99502465 1001 86380 86390 1
502432 99502432 1001 86380 86390 1
502341 99502341 1001 86380 86390 1
502281 99502281 1001 86380 86390 1
502411 99502411 1001 86380 86390 1
502460 99502460 1001 86380 86390 1
502176 99502176 1001 86380 86390 1
502205 99502205 1001 86380 86390 1
502003 99502003 1001 86380 86390 1
501900 99501900 1001 86380 86390 1
501970 99501970 1001 86380 86390 1
502541 99502541 1001 86380 86390 1
502611 99502611 1001 86380 86390 1
502612 99502612 1001 86380 86390 1
502562 99502562 1001 86380 86390 1
503197 99503197 1001 86380 86390 1
503133 99503133 1001 86380 86390 1
503175 99503175 1001 86380 86390 1
502970 99502970 1001 86380 86390 1
503037 99503037 1001 86380 86390 1
503034 99503034 1001 86380 86390 1
502792 99502792 1001 86380 86390 1
502707 99502707 1001 86380 86390 1
502761 99502761 1001 86380 86390 1
503457 99503457 1001 86380 86390 1
503342 99503342 1001 86380 86390 1
503323 99503323 1001 86380 86390 1
503388 99503388 1001 86380 86390 1
503479 99503479 1001 86380 86390 1
503300 99503300 1001 86380 86390 1
503915 99503915 1001 86380 86390 1
504073 99504073 1001 86380 86390 1
504098 99504098 1001 86380 86390 1
503947 99503947 1001 86380 86390 1
503796 99503796 1001 86380 86390 1
503878 99503878 1001 86380 86390 1
503788 99503788 1001 86380 86390 1
503815 99503815 1001 86380 86390 1
503843 99503843 1001 86380 86390 1
503846 99503846 1001 86380 86390 1
503622 99503622 1001 86380 86390 1
503662 99503662 1001 86380 86390 1
503598 99503598 1001 86380 86390 1
504158 99504158 1001 86380 86390 1
504764 99504764 1001 86380 86390 1
504871 99504871 1001 86380 86390 1
504900 99504900 1001 86380 86390 1
504892 99504892 1001 86380 86390 1
504854 99504854 1001 86380 86390 1
504636 99504636 1001 86380 86390 1
504723 99504723 1001 86380 86390 1
504582 99504582 1001 86380 86390 1
504353 99504353 1001 86380 86390 1
504497 99504497 1001 86380 86390 1
504420 99504420 1001 86380 86390 1
504524 99504524 1001 86380 86390 1
505074 99505074 1001 86380 86390 1
505063 99505063 1001 86380 86390 1
504976 99504976 1001 86380 86390 1
505002 99505002 1001 86380 86390 1
505668 99505668 1001 86380 86390 1
505636 99505636 1001 86380 86390 1
505703 99505703 1001 86380 86390 1
505602 99505602 1001 86380 86390 1
505450 99505450 1001 86380 86390 1
505490 99505490 1001 86380 86390 1
505444 99505444 1001 86380 86390 1
505189 99505189 1001 86380 86390 1
505267 99505267 1001 86380 86390 1
505195 99505195 1001 86380 86390 1
505252 99505252 1001 86380 86390 1
505772 99505772 1001 86380 86390 1
506468 99506468 1001 86380 86390 1
506569 99506569 1001 86380 86390 1
506571 99506571 1001 86380 86390 1
506439 99506439 1001 86380 86390 1
506248 99506248 1001 86380 86390 1
506378 99506378 1001 86380 86390 1
506266 99506266 1001 86380 86390 1
506309 99506309 1001 86380 86390 1
506322 99506322 1001 86380 86390 1
506002 99506002 1001 86380 86390 1
506106 99506106 1001 86380 86390 1
506176 99506176 1001 86380 86390 1
506649 99506649 1001 86380 86390 1
506701 99506701 1001 86380 86390 1
506785 99506785 1001 86380 86390 1
507230 99507230 1001 86380 86390 1
507220 99507220 1001 86380 86390 1
507339 99507339 1001 86380 86390 1
507317 99507317 1001 86380 86390 1
507305 99507305 1001 86380 86390 1
507063 99507063 1001 86380 86390 1
507180 99507180 1001 86380 86390 1
507109 99507109 1001 86380 86390 1
506828 99506828 1001 86380 86390 1
506932 99506932 1001 86380 86390 1
506940 99506940 1001 86380 86390 1
506852 99506852 1001 86380 86390 1
508213 99508213 1001 86380 86390 1
508127 99508127 1001 86380 86390 1
508064 99508064 1001 86380 86390 1
508245 99508245 1001 86380 86390 1
507889 99507889 1001 86380 86390 1
507866 99507866 1001 86380 86390 1
507886 99507886 1001 86380 86390 1
507720 99507720 1001 86380 86390 1
507696 99507696 1001 86380 86390 1
507726 99507726 1001 86380 86390 1
507806 99507806 1001 86380 86390 1
508349 99508349 1001 86380 86390 1
508272 99508272 1001 86380 86390 1
508419 99508419 1001 86380 86390 1
508383 99508383 1001 86380 86390 1
508410 99508410 1001 86380 86390 1
509075 99509075 1001 86380 86390 1
509013 99509013 1001 86380 86390 1
508915 99508915 1001 86380 86390 1
508968 99508968 1001 86380 86390 1
508882 99508882 1001 86380 86390 1
508711 99508711 1001 86380 86390 1
508726 99508726 1001 86380 86390 1
508601 99508601 1001 86380 86390 1
508525 99508525 1001 86380 86390 1
509229 99509229 1001 86380 86390 1
509277 99509277 1001 86380 86390 1
509728 99509728 1001 86380 86390 1
509704 99509704 1001 86380 86390 1
509810 99509810 1001 86380 86390 1
509647 99509647 1001 86380 86390 1
509673 99509673 1001 86380 86390 1
509505 99509505 1001 86380 86390 1
509584 99509584 1001 86380 86390 1
509561 99509561 1001 86380 86390 1
509465 99509465 1001 86380 86390 1
509291 99509291 1001 86380 86390 1
509990 99509990 1001 86380 86390 1
510007 99510007 1001 86380 86390 1
509931 99509931 1001 86380 86390 1
510038 99510038 1001 86380 86390 1
510585 99510585 1001 86380 86390 1
510702 99510702 1001 86380 86390 1
510670 99510670 1001 86380 86390 1
510706 99510706 1001 86380 86390 1
510607 99510607 1001 86380 86390 1
510279 99510279 1001 86380 86390 1
510256 99510256 1001 86380 86390 1
510259 99510259 1001 86380 86390 1
510117 99510117 1001 86380 86390 1
510857 99510857 1001 86380 86390 1
510909 99510909 1001 86380 86390 1
510786 99510786 1001 86380 86390 1
510774 99510774 1001 86380 86390 1
510839 99510839 1001 86380 86390 1
511399 99511399 1001 86380 86390 1
511378 99511378 1001 86380 86390 1
511532 99511532 1001 86380 86390 1
511497 99511497 1001 86380 86390 1
511259 99511259 1001 86380 86390 1
511326 99511326 1001 86380 86390 1
511144 99511144 1001 86380 86390 1
511224 99511224 1001 86380 86390 1
511230 99511230 1001 86380 86390 1
510947 99510947 1001 86380 86390 1
511081 99511081 1001 86380 86390 1
511094 99511094 1001 86380 86390 1
511073 99511073 1001 86380 86390 1
511086 99511086 1001 86380 86390 1
511615 99511615 1001 86380 86390 1
511624 99511624 1001 86380 86390 1
511559 99511559 1001 86380 86390 1
512223 99512223 1001 86380 86390 1
512041 99512041 1001 86380 86390 1
511917 99511917 1001 86380 86390 1
511853 99511853 1001 86380 86390 1
511874 99511874 1001 86380 86390 1
512575 99512575 1001 86380 86390 1
512550 99512550 1001 86380 86390 1
512424 99512424 1001 86380 86390 1
512505 99512505 1001 86380 86390 1
513133 99513133 1001 86380 86390 1
513018 99513018 1001 86380 86390 1
513022 99513022 1001 86380 86390 1
513089 99513089 1001 86380 86390 1
513167 99513167 1001 86380 86390 1
512896 99512896 1001 86380 86390 1
512998 99512998 1001 86380 86390 1
512804 99512804 1001 86380 86390 1
512626 99512626 1001 86380 86390 1
512783 99512783 1001 86380 86390 1
512671 99512671 1001 86380 86390 1
512622 99512622 1001 86380 86390 1
513273 99513273 1001 86380 86390 1
513316 99513316 1001 86380 86390 1
513331 99513331 1001 86380 86390 1
513931 99513931 1001 86380 86390 1
513869 99513869 1001 86380 86390 1
513670 99513670 1001 86380 86390 1
513621 99513621 1001 86380 86390 1
513640 99513640 1001 86380 86390 1
513516 99513516 1001 86380 86390 1
513568 99513568 1001 86380 86390 1
514093 99514093 1001 86380 86390 1
514160 99514160 1001 86380 86390 1
514124 99514124 1001 86380 86390 1
514769 99514769 1001 86380 86390 1
514772 99514772 1001 86380 86390 1
514657 99514657 1001 86380 86390 1
514737 99514737 1001 86380 86390 1
514674 99514674 1001 86380 86390 1
514590 99514590 1001 86380 86390 1
514578 99514578 1001 86380 86390 1
514630 99514630 1001 86380 86390 1
514505 99514505 1001 86380 86390 1
514637 99514637 1001 86380 86390 1
514366 99514366 1001 86380 86390 1
514335 99514335 1001 86380 86390 1
514404 99514404 1001 86380 86390 1
514974 99514974 1001 86380 86390 1
515013 99515013 1001 86380 86390 1
514923 99514923 1001 86380 86390 1
514963 99514963 1001 86380 86390 1
514874 99514874 1001 86380 86390 1
514967 99514967 1001 86380 86390 1
514864 99514864 1001 86380 86390 1
515606 99515606 1001 86380 86390 1
515291 99515291 1001 86380 86390 1
515460 99515460 1001 86380 86390 1
515067 99515067 1001 86380 86390 1
515262 99515262 1001 86380 86390 1
515094 99515094 1001 86380 86390 1
515081 99515081 1001 86380 86390 1
515111 99515111 1001 86380 86390 1
515127 99515127 1001 86380 86390 1
515853 99515853 1001 86380 86390 1
515698 99515698 1001 86380 86390 1
516368 99516368 1001 86380 86390 1
516450 99516450 1001 86380 86390 1
516311 99516311 1001 86380 86390 1
516496 99516496 1001 86380 86390 1
516314 99516314 1001 86380 86390 1
516444 99516444 1001 86380 86390 1
516190 99516190 1001 86380 86390 1
516117 99516117 1001 86380 86390 1
515968 99515968 1001 86380 86390 1
515890 99515890 1001 86380 86390 1
516577 99516577 1001 86380 86390 1
516630 99516630 1001 86380 86390 1
516607 99516607 1001 86380 86390 1
517298 99517298 1001 86380 86390 1
517287 99517287 1001 86380 86390 1
517158 99517158 1001 86380 86390 1
517264 99517264 1001 86380 86390 1
517269 99517269 1001 86380 86390 1
517141 99517141 1001 86380 86390 1
517097 99517097 1001 86380 86390 1
516832 99516832 1001 86380 86390 1
516823 99516823 1001 86380 86390 1
516875 99516875 1001 86380 86390 1
517439 99517439 1001 86380 86390 1
517432 99517432 1001 86380 86390 1
517397 99517397 1001 86380 86390 1
517985 99517985 1001 86380 86390 1
518020 99518020 1001 86380 86390 1
517881 99517881 1001 86380 86390 1
517897 99517897 1001 86380 86390 1
517595 99517595 1001 86380 86390 1
517652 99517652 1001 86380 86390 1
517745 99517745 1001 86380 86390 1
518224 99518224 1001 86380 86390 1
518292 99518292 1001 86380 86390 1
518205 99518205 1001 86380 86390 1
518285 99518285 1001 86380 86390 1
518899 99518899 1001 86380 86390 1
518875 99518875 1001 86380 86390 1
518838 99518838 1001 86380 86390 1
518706 99518706 1001 86380 86390 1
518585 99518585 1001 86380 86390 1
518702 99518702 1001 86380 86390 1
518484 99518484 1001 86380 86390 1
518477 99518477 1001 86380 86390 1
518570 99518570 1001 86380 86390 1
518534 99518534 1001 86380 86390 1
518444 99518444 1001 86380 86390 1
519181 99519181 1001 86380 86390 1
519078 99519078 1001 86380 86390 1
519104 99519104 1001 86380 86390 1
519105 99519105 1001 86380 86390 1
519016 99519016 1001 86380 86390 1
519147 99519147 1001 86380 86390 1
519044 99519044 1001 86380 86390 1
519166 99519166 1001 86380 86390 1
519635 99519635 1001 86380 86390 1
519729 99519729 1001 86380 86390 1
519792 99519792 1001 86380 86390 1
519629 99519629 1001 86380 86390 1
519737 99519737 1001 86380 86390 1
519494 99519494 1001 86380 86390 1
519485 99519485 1001 86380 86390 1
519275 99519275 1001 86380 86390 1
519354 99519354 1001 86380 86390 1
519374 99519374 1001 86380 86390 1
519890 99519890 1001 86380 86390 1
519842 99519842 1001 86380 86390 1
519989 99519989 1001 86380 86390 1
519939 99519939 1001 86380 86390 1
520004 99520004 1001 86380 86390 1
520526 99520526 1001 86380 86390 1
520599 99520599 1001 86380 86390 1
520635 99520635 1001 86380 86390 1
520282 99520282 1001 86380 86390 1
520231 99520231 1001 86380 86390 1
520339 99520339 1001 86380 86390 1
520382 99520382 1001 86380 86390 1
520123 99520123 1001 86380 86390 1
520086 99520086 1001 86380 86390 1
520126 99520126 1001 86380 86390 1
520104 99520104 1001 86380 86390 1
520069 99520069 1001 86380 86390 1
520645 99520645 1001 86380 86390 1
520841 99520841 1001 86380 86390 1
521406 99521406 1001 86380 86390 1
521421 99521421 1001 86380 86390 1
521280 99521280 1001 86380 86390 1
521376 99521376 1001 86380 86390 1
521133 99521133 1001 86380 86390 1
521231 99521231 1001 86380 86390 1
521115 99521115 1001 86380 86390 1
521528 99521528 1001 86380 86390 1
521647 99521647 1001 86380 86390 1
521660 99521660 1001 86380 86390 1
521471 99521471 1001 86380 86390 1
521591 99521591 1001 86380 86390 1
522244 99522244 1001 86380 86390 1
522004 99522004 1001 86380 86390 1
521914 99521914 1001 86380 86390 1
521944 99521944 1001 86380 86390 1
522047 99522047 1001 86380 86390 1
521815 99521815 1001 86380 86390 1
522486 99522486 1001 86380 86390 1
522451 99522451 1001 86380 86390 1
522387 99522387 1001 86380 86390 1
522426 99522426 1001 86380 86390 1
522453 99522453 1001 86380 86390 1
522965 99522965 1001 86380 86390 1
523070 99523070 1001 86380 86390 1
523073 99523073 1001 86380 86390 1
523049 99523049 1001 86380 86390 1
522726 99522726 1001 86380 86390 1
522831 99522831 1001 86380 86390 1
522627 99522627 1001 86380 86390 1
522604 99522604 1001 86380 86390 1
522656 99522656 1001 86380 86390 1
522631 99522631 1001 86380 86390 1
522696 99522696 1001 86380 86390 1
522674 99522674 1001 86380 86390 1
522688 99522688 1001 86380 86390 1
523312 99523312 1001 86380 86390 1
523196 99523196 1001 86380 86390 1
523302 99523302 1001 86380 86390 1
523264 99523264 1001 86380 86390 1
523765 99523765 1001 86380 86390 1
523906 99523906 1001 86380 86390 1
523641 99523641 1001 86380 86390 1
523582 99523582 1001 86380 86390 1
523403 99523403 1001 86380 86390 1
523448 99523448 1001 86380 86390 1
523986 99523986 1001 86380 86390 1
524054 99524054 1001 86380 86390 1
523965 99523965 1001 86380 86390 1
524623 99524623 1001 86380 86390 1
524665 99524665 1001 86380 86390 1
524576 99524576 1001 86380 86390 1
524168 99524168 1001 86380 86390 1
524233 99524233 1001 86380 86390 1
524225 99524225 1001 86380 86390 1
524291 99524291 1001 86380 86390 1
524964 99524964 1001 86380 86390 1
524932 99524932 1001 86380 86390 1
524790 99524790 1001 86380 86390 1
524805 99524805 1001 86380 86390 1
525560 99525560 1001 86380 86390 1
525433 99525433 1001 86380 86390 1
525538 99525538 1001 86380 86390 1
525588 99525588 1001 86380 86390 1
525302 99525302 1001 86380 86390 1
525335 99525335 1001 86380 86390 1
525349 99525349 1001 86380 86390 1
525056 99525056 1001 86380 86390 1
525037 99525037 1001 86380 86390 1
525663 99525663 1001 86380 86390 1
526298 99526298 1001 86380 86390 1
526247 99526247 1001 86380 86390 1
526302 99526302 1001 86380 86390 1
526343 99526343 1001 86380 86390 1
526056 99526056 1001 86380 86390 1
526032 99526032 1001 86380 86390 1
525945 99525945 1001 86380 86390 1
525947 99525947 1001 86380 86390 1
525806 99525806 1001 86380 86390 1
525928 99525928 1001 86380 86390 1
525877 99525877 1001 86380 86390 1
526498 99526498 1001 86380 86390 1
526488 99526488 1001 86380 86390 1
526528 99526528 1001 86380 86390 1
527162 99527162 1001 86380 86390 1
527180 99527180 1001 86380 86390 1
527239 99527239 1001 86380 86390 1
527169 99527169 1001 86380 86390 1
527159 99527159 1001 86380 86390 1
526928 99526928 1001 86380 86390 1
526957 99526957 1001 86380 86390 1
526867 99526867 1001 86380 86390 1
526937 99526937 1001 86380 86390 1
526976 99526976 1001 86380 86390 1
526912 99526912 1001 86380 86390 1
526710 99526710 1001 86380 86390 1
526632 99526632 1001 86380 86390 1
526677 99526677 1001 86380 86390 1
527419 99527419 1001 86380 86390 1
527977 99527977 1001 86380 86390 1
528050 99528050 1001 86380 86390 1
527955 99527955 1001 86380 86390 1
528021 99528021 1001 86380 86390 1
528022 99528022 1001 86380 86390 1
527959 99527959 1001 86380 86390 1
527766 99527766 1001 86380 86390 1
527741 99527741 1001 86380 86390 1
527717 99527717 1001 86380 86390 1
527833 99527833 1001 86380 86390 1
527861 99527861 1001 86380 86390 1
527709 99527709 1001 86380 86390 1
527711 99527711 1001 86380 86390 1
527672 99527672 1001 86380 86390 1
527602 99527602 1001 86380 86390 1
527579 99527579 1001 86380 86390 1
527657 99527657 1001 86380 86390 1
527660 99527660 1001 86380 86390 1
528151 99528151 1001 86380 86390 1
528204 99528204 1001 86380 86390 1
528207 99528207 1001 86380 86390 1
528272 99528272 1001 86380 86390 1
528083 99528083 1001 86380 86390 1
528834 99528834 1001 86380 86390 1
528862 99528862 1001 86380 86390 1
528606 99528606 1001 86380 86390 1
528555 99528555 1001 86380 86390 1
528490 99528490 1001 86380 86390 1
528595 99528595 1001 86380 86390 1
528532 99528532 1001 86380 86390 1
528636 99528636 1001 86380 86390 1
528295 99528295 1001 86380 86390 1
528287 99528287 1001 86380 86390 1
528379 99528379 1001 86380 86390 1
528431 99528431 1001 86380 86390 1
528485 99528485 1001 86380 86390 1
529003 99529003 1001 86380 86390 1
528978 99528978 1001 86380 86390 1
529004 99529004 1001 86380 86390 1
529044 99529044 1001 86380 86390 1
528993 99528993 1001 86380 86390 1
529022 99529022 1001 86380 86390 1
529613 99529613 1001 86380 86390 1
529619 99529619 1001 86380 86390 1
529716 99529716 1001 86380 86390 1
529511 99529511 1001 86380 86390 1
529395 99529395 1001 86380 86390 1
529374 99529374 1001 86380 86390 1
529186 99529186 1001 86380 86390 1
529111 99529111 1001 86380 86390 1
529782 99529782 1001 86380 86390 1
529775 99529775 1001 86380 86390 1
530413 99530413 1001 86380 86390 1
530206 99530206 1001 86380 86390 1
530297 99530297 1001 86380 86390 1
530314 99530314 1001 86380 86390 1
530021 99530021 1001 86380 86390 1
530693 99530693 1001 86380 86390 1
530591 99530591 1001 86380 86390 1
530568 99530568 1001 86380 86390 1
530691 99530691 1001 86380 86390 1
531161 99531161 1001 86380 86390 1
531163 99531163 1001 86380 86390 1
531065 99531065 1001 86380 86390 1
530890 99530890 1001 86380 86390 1
530805 99530805 1001 86380 86390 1
530950 99530950 1001 86380 86390 1
530925 99530925 1001 86380 86390 1
531481 99531481 1001 86380 86390 1
532078 99532078 1001 86380 86390 1
532159 99532159 1001 86380 86390 1
532111 99532111 1001 86380 86390 1
532141 99532141 1001 86380 86390 1
532167 99532167 1001 86380 86390 1
531993 99531993 1001 86380 86390 1
531890 99531890 1001 86380 86390 1
531702 99531702 1001 86380 86390 1
531638 99531638 1001 86380 86390 1
531707 99531707 1001 86380 86390 1
531773 99531773 1001 86380 86390 1
532326 99532326 1001 86380 86390 1
532996 99532996 1001 86380 86390 1
532893 99532893 1001 86380 86390 1
532962 99532962 1001 86380 86390 1
532967 99532967 1001 86380 86390 1
532661 99532661 1001 86380 86390 1
532793 99532793 1001 86380 86390 1
532692 99532692 1001 86380 86390 1
532705 99532705 1001 86380 86390 1
532732 99532732 1001 86380 86390 1
532544 99532544 1001 86380 86390 1
532520 99532520 1001 86380 86390 1
532523 99532523 1001 86380 86390 1
532420 99532420 1001 86380 86390 1
532577 99532577 1001 86380 86390 1
532526 99532526 1001 86380 86390 1
533140 99533140 1001 86380 86390 1
533129 99533129 1001 86380 86390 1
533053 99533053 1001 86380 86390 1
533686 99533686 1001 86380 86390 1
533538 99533538 1001 86380 86390 1
533605 99533605 1001 86380 86390 1
533515 99533515 1001 86380 86390 1
533567 99533567 1001 86380 86390 1
533581 99533581 1001 86380 86390 1
533583 99533583 1001 86380 86390 1
533367 99533367 1001 86380 86390 1
533406 99533406 1001 86380 86390 1
533372 99533372 1001 86380 86390 1
533286 99533286 1001 86380 86390 1
533391 99533391 1001 86380 86390 1
533883 99533883 1001 86380 86390 1
534001 99534001 1001 86380 86390 1
534029 99534029 1001 86380 86390 1
534055 99534055 1001 86380 86390 1
534006 99534006 1001 86380 86390 1
533906 99533906 1001 86380 86390 1
534648 99534648 1001 86380 86390 1
534613 99534613 1001 86380 86390 1
534630 99534630 1001 86380 86390 1
534605 99534605 1001 86380 86390 1
534305 99534305 1001 86380 86390 1
534421 99534421 1001 86380 86390 1
534193 99534193 1001 86380 86390 1
534119 99534119 1001 86380 86390 1
534188 99534188 1001 86380 86390 1
534266 99534266 1001 86380 86390 1
534098 99534098 1001 86380 86390 1
534203 99534203 1001 86380 86390 1
534794 99534794 1001 86380 86390 1
535411 99535411 1001 86380 86390 1
535414 99535414 1001 86380 86390 1
535363 99535363 1001 86380 86390 1
535378 99535378 1001 86380 86390 1
535216 99535216 1001 86380 86390 1
535117 99535117 1001 86380 86390 1
534905 99534905 1001 86380 86390 1
535054 99535054 1001 86380 86390 1
534939 99534939 1001 86380 86390 1
535070 99535070 1001 86380 86390 1
535604 99535604 1001 86380 86390 1
535699 99535699 1001 86380 86390 1
536306 99536306 1001 86380 86390 1
536280 99536280 1001 86380 86390 1
536155 99536155 1001 86380 86390 1
535919 99535919 1001 86380 86390 1
536419 99536419 1001 86380 86390 1
536501 99536501 1001 86380 86390 1
537008 99537008 1001 86380 86390 1
537129 99537129 1001 86380 86390 1
537147 99537147 1001 86380 86390 1
536892 99536892 1001 86380 86390 1
536829 99536829 1001 86380 86390 1
536699 99536699 1001 86380 86390 1
536584 99536584 1001 86380 86390 1
536612 99536612 1001 86380 86390 1
536602 99536602 1001 86380 86390 1
537216 99537216 1001 86380 86390 1
537229 99537229 1001 86380 86390 1
537298 99537298 1001 86380 86390 1
537324 99537324 1001 86380 86390 1
537989 99537989 1001 86380 86390 1
537805 99537805 1001 86380 86390 1
537688 99537688 1001 86380 86390 1
537549 99537549 1001 86380 86390 1
537541 99537541 1001 86380 86390 1
538075 99538075 1001 86380 86390 1
538101 99538101 1001 86380 86390 1
538128 99538128 1001 86380 86390 1
538694 99538694 1001 86380 86390 1
538759 99538759 1001 86380 86390 1
538609 99538609 1001 86380 86390 1
538484 99538484 1001 86380 86390 1
538461 99538461 1001 86380 86390 1
538402 99538402 1001 86380 86390 1
538357 99538357 1001 86380 86390 1
538980 99538980 1001 86380 86390 1
539461 99539461 1001 86380 86390 1
539610 99539610 1001 86380 86390 1
539453 99539453 1001 86380 86390 1
539572 99539572 1001 86380 86390 1
539268 99539268 1001 86380 86390 1
539272 99539272 1001 86380 86390 1
539302 99539302 1001 86380 86390 1
539264 99539264 1001 86380 86390 1
539407 99539407 1001 86380 86390 1
539369 99539369 1001 86380 86390 1
539060 99539060 1001 86380 86390 1
539193 99539193 1001 86380 86390 1
539084 99539084 1001 86380 86390 1
539725 99539725 1001 86380 86390 1
539701 99539701 1001 86380 86390 1
540265 99540265 1001 86380 86390 1
540304 99540304 1001 86380 86390 1
540454 99540454 1001 86380 86390 1
540083 99540083 1001 86380 86390 1
540246 99540246 1001 86380 86390 1
540671 99540671 1001 86380 86390 1
540672 99540672 1001 86380 86390 1
540533 99540533 1001 86380 86390 1
540579 99540579 1001 86380 86390 1
540606 99540606 1001 86380 86390 1
540476 99540476 1001 86380 86390 1
541102 99541102 1001 86380 86390 1
541275 99541275 1001 86380 86390 1
540949 99540949 1001 86380 86390 1
541001 99541001 1001 86380 86390 1
540897 99540897 1001 86380 86390 1
540912 99540912 1001 86380 86390 1
541081 99541081 1001 86380 86390 1
540969 99540969 1001 86380 86390 1
541021 99541021 1001 86380 86390 1
540700 99540700 1001 86380 86390 1
540728 99540728 1001 86380 86390 1
540757 99540757 1001 86380 86390 1
541382 99541382 1001 86380 86390 1
541318 99541318 1001 86380 86390 1
541398 99541398 1001 86380 86390 1
541439 99541439 1001 86380 86390 1
541457 99541457 1001 86380 86390 1
541497 99541497 1001 86380 86390 1
541302 99541302 1001 86380 86390 1
542069 99542069 1001 86380 86390 1
541960 99541960 1001 86380 86390 1
542105 99542105 1001 86380 86390 1
541771 99541771 1001 86380 86390 1
541856 99541856 1001 86380 86390 1
541899 99541899 1001 86380 86390 1
541697 99541697 1001 86380 86390 1
541523 99541523 1001 86380 86390 1
542120 99542120 1001 86380 86390 1
542121 99542121 1001 86380 86390 1
542310 99542310 1001 86380 86390 1
542833 99542833 1001 86380 86390 1
542821 99542821 1001 86380 86390 1
542748 99542748 1001 86380 86390 1
542786 99542786 1001 86380 86390 1
542935 99542935 1001 86380 86390 1
542881 99542881 1001 86380 86390 1
542575 99542575 1001 86380 86390 1
542418 99542418 1001 86380 86390 1
542381 99542381 1001 86380 86390 1
542399 99542399 1001 86380 86390 1
542477 99542477 1001 86380 86390 1
542479 99542479 1001 86380 86390 1
543123 99543123 1001 86380 86390 1
543580 99543580 1001 86380 86390 1
543597 99543597 1001 86380 86390 1
543665 99543665 1001 86380 86390 1
543761 99543761 1001 86380 86390 1
543442 99543442 1001 86380 86390 1
543364 99543364 1001 86380 86390 1
543537 99543537 1001 86380 86390 1
543270 99543270 1001 86380 86390 1
543207 99543207 1001 86380 86390 1
543212 99543212 1001 86380 86390 1
543900 99543900 1001 86380 86390 1
543815 99543815 1001 86380 86390 1
543805 99543805 1001 86380 86390 1
544461 99544461 1001 86380 86390 1
544501 99544501 1001 86380 86390 1
544543 99544543 1001 86380 86390 1
544558 99544558 1001 86380 86390 1
544520 99544520 1001 86380 86390 1
544120 99544120 1001 86380 86390 1
544035 99544035 1001 86380 86390 1
544615 99544615 1001 86380 86390 1
400825 372 1001 33000 33357 1
508902 604 1001 52025 52324 1
512057 743 1002 53113 54489 1
517557 753 1002 43204 55022 1
523207 1114 1002 37730 48700 1
542989 668 1002 37108 38874 1
400063 99400063 1001 86380 86390 1
400034 99400034 1001 86380 86390 1
400190 99400190 1001 86380 86390 1
400318 99400318 1001 86380 86390 1
400364 99400364 1001 86380 86390 1
400713 99400713 1001 86380 86390 1
401151 99401151 1001 86380 86390 1
401246 99401246 1001 86380 86390 1
401286 99401286 1001 86380 86390 1
401411 99401411 1001 86380 86390 1
401478 99401478 1001 86380 86390 1
401414 99401414 1001 86380 86390 1
401512 99401512 1001 86380 86390 1
401629 99401629 1001 86380 86390 1
401683 99401683 1001 86380 86390 1
401725 99401725 1001 86380 86390 1
401790 99401790 1001 86380 86390 1
401898 99401898 1001 86380 86390 1
401866 99401866 1001 86380 86390 1
402187 99402187 1001 86380 86390 1
402221 99402221 1001 86380 86390 1
402338 99402338 1001 86380 86390 1
402420 99402420 1001 86380 86390 1
402439 99402439 1001 86380 86390 1
402722 99402722 1001 86380 86390 1
402763 99402763 1001 86380 86390 1
402720 99402720 1001 86380 86390 1
402941 99402941 1001 86380 86390 1
403264 99403264 1001 86380 86390 1
403410 99403410 1001 86380 86390 1
403418 99403418 1001 86380 86390 1
403458 99403458 1001 86380 86390 1
403504 99403504 1001 86380 86390 1
403559 99403559 1001 86380 86390 1
403836 99403836 1001 86380 86390 1
403894 99403894 1001 86380 86390 1
404244 99404244 1001 86380 86390 1
404176 99404176 1001 86380 86390 1
404204 99404204 1001 86380 86390 1
404254 99404254 1001 86380 86390 1
404507 99404507 1001 86380 86390 1
404743 99404743 1001 86380 86390 1
404855 99404855 1001 86380 86390 1
404935 99404935 1001 86380 86390 1
404989 99404989 1001 86380 86390 1
405026 99405026 1001 86380 86390 1
405128 99405128 1001 86380 86390 1
405198 99405198 1001 86380 86390 1
405562 99405562 1001 86380 86390 1
405516 99405516 1001 86380 86390 1
405691 99405691 1001 86380 86390 1
405934 99405934 1001 86380 86390 1
406005 99406005 1001 86380 86390 1
406126 99406126 1001 86380 86390 1
406248 99406248 1001 86380 86390 1
406263 99406263 1001 86380 86390 1
406285 99406285 1001 86380 86390 1
406573 99406573 1001 86380 86390 1
406796 99406796 1001 86380 86390 1
406772 99406772 1001 86380 86390 1
406751 99406751 1001 86380 86390 1
406977 99406977 1001 86380 86390 1
407094 99407094 1001 86380 86390 1
407467 99407467 1001 86380 86390 1
407586 99407586 1001 86380 86390 1
407770 99407770 1001 86380 86390 1
408048 99408048 1001 86380 86390 1
408087 99408087 1001 86380 86390 1
408184 99408184 1001 86380 86390 1
408389 99408389 1001 86380 86390 1
408322 99408322 1001 86380 86390 1
408329 99408329 1001 86380 86390 1
408540 99408540 1001 86380 86390 1
408580 99408580 1001 86380 86390 1
408758 99408758 1001 86380 86390 1
408726 99408726 1001 86380 86390 1
409218 99409218 1001 86380 86390 1
409887 99409887 1001 86380 86390 1
409954 99409954 1001 86380 86390 1
410188 99410188 1001 86380 86390 1
410127 99410127 1001 86380 86390 1
410115 99410115 1001 86380 86390 1
410232 99410232 1001 86380 86390 1
410356 99410356 1001 86380 86390 1
410788 99410788 1001 86380 86390 1
410731 99410731 1001 86380 86390 1
410818 99410818 1001 86380 86390 1
410968 99410968 1001 86380 86390 1
411334 99411334 1001 86380 86390 1
411370 99411370 1001 86380 86390 1
411461 99411461 1001 86380 86390 1
411510 99411510 1001 86380 86390 1
411466 99411466 1001 86380 86390 1
411861 99411861 1001 86380 86390 1
412243 99412243 1001 86380 86390 1
413435 99413435 1001 86380 86390 1
413394 99413394 1001 86380 86390 1
412639 99412639 1001 86380 86390 1
412530 99412530 1001 86380 86390 1
412831 99412831 1001 86380 86390 1
412856 99412856 1001 86380 86390 1
413759 99413759 1001 86380 86390 1
413969 99413969 1001 86380 86390 1
413917 99413917 1001 86380 86390 1
414028 99414028 1001 86380 86390 1
415263 99415263 1001 86380 86390 1
415289 99415289 1001 86380 86390 1
415294 99415294 1001 86380 86390 1
414313 99414313 1001 86380 86390 1
414352 99414352 1001 86380 86390 1
415598 99415598 1001 86380 86390 1
416682 99416682 1001 86380 86390 1
416622 99416622 1001 86380 86390 1
416720 99416720 1001 86380 86390 1
416554 99416554 1001 86380 86390 1
416237 99416237 1001 86380 86390 1
416247 99416247 1001 86380 86390 1
415748 99415748 1001 86380 86390 1
415997 99415997 1001 86380 86390 1
416128 99416128 1001 86380 86390 1
416026 99416026 1001 86380 86390 1
415981 99415981 1001 86380 86390 1
416031 99416031 1001 86380 86390 1
417402 99417402 1001 86380 86390 1
417384 99417384 1001 86380 86390 1
417186 99417186 1001 86380 86390 1
417228 99417228 1001 86380 86390 1
417307 99417307 1001 86380 86390 1
417090 99417090 1001 86380 86390 1
417480 99417480 1001 86380 86390 1
417533 99417533 1001 86380 86390 1
418519 99418519 1001 86380 86390 1
418611 99418611 1001 86380 86390 1
418139 99418139 1001 86380 86390 1
418062 99418062 1001 86380 86390 1
418322 99418322 1001 86380 86390 1
418187 99418187 1001 86380 86390 1
418123 99418123 1001 86380 86390 1
418354 99418354 1001 86380 86390 1
417937 99417937 1001 86380 86390 1
418009 99418009 1001 86380 86390 1
417801 99417801 1001 86380 86390 1
417946 99417946 1001 86380 86390 1
417781 99417781 1001 86380 86390 1
419055 99419055 1001 86380 86390 1
418925 99418925 1001 86380 86390 1
419045 99419045 1001 86380 86390 1
419097 99419097 1001 86380 86390 1
420330 99420330 1001 86380 86390 1
420197 99420197 1001 86380 86390 1
420392 99420392 1001 86380 86390 1
419793 99419793 1001 86380 86390 1
420027 99420027 1001 86380 86390 1
419496 99419496 1001 86380 86390 1
419400 99419400 1001 86380 86390 1
419590 99419590 1001 86380 86390 1
419401 99419401 1001 86380 86390 1
420456 99420456 1001 86380 86390 1
420760 99420760 1001 86380 86390 1
420762 99420762 1001 86380 86390 1
421926 99421926 1001 86380 86390 1
421947 99421947 1001 86380 86390 1
421915 99421915 1001 86380 86390 1
421573 99421573 1001 86380 86390 1
421357 99421357 1001 86380 86390 1
421493 99421493 1001 86380 86390 1
421246 99421246 1001 86380 86390 1
421115 99421115 1001 86380 86390 1
421037 99421037 1001 86380 86390 1
422244 99422244 1001 86380 86390 1
422405 99422405 1001 86380 86390 1
422370 99422370 1001 86380 86390 1
423457 99423457 1001 86380 86390 1
422989 99422989 1001 86380 86390 1
423161 99423161 1001 86380 86390 1
422700 99422700 1001 86380 86390 1
422555 99422555 1001 86380 86390 1
422672 99422672 1001 86380 86390 1
422763 99422763 1001 86380 86390 1
424042 99424042 1001 86380 86390 1
424130 99424130 1001 86380 86390 1
424034 99424034 1001 86380 86390 1
425300 99425300 1001 86380 86390 1
425109 99425109 1001 86380 86390 1
424381 99424381 1001 86380 86390 1
425796 99425796 1001 86380 86390 1
426903 99426903 1001 86380 86390 1
426397 99426397 1001 86380 86390 1
426623 99426623 1001 86380 86390 1
426288 99426288 1001 86380 86390 1
426472 99426472 1001 86380 86390 1
425888 99425888 1001 86380 86390 1
426095 99426095 1001 86380 86390 1
425988 99425988 1001 86380 86390 1
425900 99425900 1001 86380 86390 1
426076 99426076 1001 86380 86390 1
426106 99426106 1001 86380 86390 1
426258 99426258 1001 86380 86390 1
426209 99426209 1001 86380 86390 1
426044 99426044 1001 86380 86390 1
427239 99427239 1001 86380 86390 1
427271 99427271 1001 86380 86390 1
427378 99427378 1001 86380 86390 1
427220 99427220 1001 86380 86390 1
427408 99427408 1001 86380 86390 1
428374 99428374 1001 86380 86390 1
428481 99428481 1001 86380 86390 1
428717 99428717 1001 86380 86390 1
428457 99428457 1001 86380 86390 1
428515 99428515 1001 86380 86390 1
428005 99428005 1001 86380 86390 1
427973 99427973 1001 86380 86390 1
427653 99427653 1001 86380 86390 1
427660 99427660 1001 86380 86390 1
428871 99428871 1001 86380 86390 1
430298 99430298 1001 86380 86390 1
430249 99430249 1001 86380 86390 1
430261 99430261 1001 86380 86390 1
430239 99430239 1001 86380 86390 1
430064 99430064 1001 86380 86390 1
429624 99429624 1001 86380 86390 1
429428 99429428 1001 86380 86390 1
429220 99429220 1001 86380 86390 1
430456 99430456 1001 86380 86390 1
430614 99430614 1001 86380 86390 1
430555 99430555 1001 86380 86390 1
430387 99430387 1001 86380 86390 1
431738 99431738 1001 86380 86390 1
431691 99431691 1001 86380 86390 1
431898 99431898 1001 86380 86390 1
431372 99431372 1001 86380 86390 1
431506 99431506 1001 86380 86390 1
431267 99431267 1001 86380 86390 1
431274 99431274 1001 86380 86390 1
431240 99431240 1001 86380 86390 1
430985 99430985 1001 86380 86390 1
432267 99432267 1001 86380 86390 1
432455 99432455 1001 86380 86390 1
432418 99432418 1001 86380 86390 1
432161 99432161 1001 86380 86390 1
432332 99432332 1001 86380 86390 1
432394 99432394 1001 86380 86390 1
433588 99433588 1001 86380 86390 1
433538 99433538 1001 86380 86390 1
432970 99432970 1001 86380 86390 1
432999 99432999 1001 86380 86390 1
433261 99433261 1001 86380 86390 1
432939 99432939 1001 86380 86390 1
432960 99432960 1001 86380 86390 1
433188 99433188 1001 86380 86390 1
432650 99432650 1001 86380 86390 1
432496 99432496 1001 86380 86390 1
432504 99432504 1001 86380 86390 1
432838 99432838 1001 86380 86390 1
432874 99432874 1001 86380 86390 1
433858 99433858 1001 86380 86390 1
433949 99433949 1001 86380 86390 1
435179 99435179 1001 86380 86390 1
435107 99435107 1001 86380 86390 1
435082 99435082 1001 86380 86390 1
435329 99435329 1001 86380 86390 1
435390 99435390 1001 86380 86390 1
435337 99435337 1001 86380 86390 1
434718 99434718 1001 86380 86390 1
434877 99434877 1001 86380 86390 1
434855 99434855 1001 86380 86390 1
434146 99434146 1001 86380 86390 1
434332 99434332 1001 86380 86390 1
434441 99434441 1001 86380 86390 1
435868 99435868 1001 86380 86390 1
435664 99435664 1001 86380 86390 1
435588 99435588 1001 86380 86390 1
435450 99435450 1001 86380 86390 1
436991 99436991 1001 86380 86390 1
436623 99436623 1001 86380 86390 1
436366 99436366 1001 86380 86390 1
436381 99436381 1001 86380 86390 1
436445 99436445 1001 86380 86390 1
436083 99436083 1001 86380 86390 1
437362 99437362 1001 86380 86390 1
437258 99437258 1001 86380 86390 1
300727 99300727 1001 86380 86390 1
300583 99300583 1001 86380 86390 1
300662 99300662 1001 86380 86390 1
300612 99300612 1001 86380 86390 1
300382 99300382 1001 86380 86390 1
300363 99300363 1001 86380 86390 1
300467 99300467 1001 86380 86390 1
300482 99300482 1001 86380 86390 1
300806 99300806 1001 86380 86390 1
300900 99300900 1001 86380 86390 1
300758 99300758 1001 86380 86390 1
300914 99300914 1001 86380 86390 1
300814 99300814 1001 86380 86390 1
301429 99301429 1001 86380 86390 1
301392 99301392 1001 86380 86390 1
301195 99301195 1001 86380 86390 1
301284 99301284 1001 86380 86390 1
301121 99301121 1001 86380 86390 1
300969 99300969 1001 86380 86390 1
301733 99301733 1001 86380 86390 1
301568 99301568 1001 86380 86390 1
301613 99301613 1001 86380 86390 1
301719 99301719 1001 86380 86390 1
302240 99302240 1001 86380 86390 1
302355 99302355 1001 86380 86390 1
302361 99302361 1001 86380 86390 1
301981 99301981 1001 86380 86390 1
302074 99302074 1001 86380 86390 1
302166 99302166 1001 86380 86390 1
302115 99302115 1001 86380 86390 1
302051 99302051 1001 86380 86390 1
302054 99302054 1001 86380 86390 1
301764 99301764 1001 86380 86390 1
301922 99301922 1001 86380 86390 1
301965 99301965 1001 86380 86390 1
302431 99302431 1001 86380 86390 1
302397 99302397 1001 86380 86390 1
302429 99302429 1001 86380 86390 1
303169 99303169 1001 86380 86390 1
303177 99303177 1001 86380 86390 1
303057 99303057 1001 86380 86390 1
303021 99303021 1001 86380 86390 1
302950 99302950 1001 86380 86390 1
302822 99302822 1001 86380 86390 1
302869 99302869 1001 86380 86390 1
302656 99302656 1001 86380 86390 1
302750 99302750 1001 86380 86390 1
302660 99302660 1001 86380 86390 1
303260 99303260 1001 86380 86390 1
303248 99303248 1001 86380 86390 1
303327 99303327 1001 86380 86390 1
303238 99303238 1001 86380 86390 1
303330 99303330 1001 86380 86390 1
303906 99303906 1001 86380 86390 1
303975 99303975 1001 86380 86390 1
303657 99303657 1001 86380 86390 1
303736 99303736 1001 86380 86390 1
303827 99303827 1001 86380 86390 1
303464 99303464 1001 86380 86390 1
303558 99303558 1001 86380 86390 1
303611 99303611 1001 86380 86390 1
303486 99303486 1001 86380 86390 1
303512 99303512 1001 86380 86390 1
304229 99304229 1001 86380 86390 1
304081 99304081 1001 86380 86390 1
304724 99304724 1001 86380 86390 1
304738 99304738 1001 86380 86390 1
304781 99304781 1001 86380 86390 1
304576 99304576 1001 86380 86390 1
304629 99304629 1001 86380 86390 1
304592 99304592 1001 86380 86390 1
304515 99304515 1001 86380 86390 1
304451 99304451 1001 86380 86390 1
304559 99304559 1001 86380 86390 1
304587 99304587 1001 86380 86390 1
304359 99304359 1001 86380 86390 1
304425 99304425 1001 86380 86390 1
304431 99304431 1001 86380 86390 1
304926 99304926 1001 86380 86390 1
304892 99304892 1001 86380 86390 1
305649 99305649 1001 86380 86390 1
305482 99305482 1001 86380 86390 1
305535 99305535 1001 86380 86390 1
305640 99305640 1001 86380 86390 1
305576 99305576 1001 86380 86390 1
305365 99305365 1001 86380 86390 1
305080 99305080 1001 86380 86390 1
305271 99305271 1001 86380 86390 1
500050 99500050 1001 86380 86390 1
500040 99500040 1001 86380 86390 1
500001 99500001 1001 86380 86390 1
500067 99500067 1001 86380 86390 1
500111 99500111 1001 86380 86390 1
500690 99500690 1001 86380 86390 1
500736 99500736 1001 86380 86390 1
500442 99500442 1001 86380 86390 1
500573 99500573 1001 86380 86390 1
500523 99500523 1001 86380 86390 1
500540 99500540 1001 86380 86390 1
500324 99500324 1001 86380 86390 1
500196 99500196 1001 86380 86390 1
500249 99500249 1001 86380 86390 1
500211 99500211 1001 86380 86390 1
500215 99500215 1001 86380 86390 1
500321 99500321 1001 86380 86390 1
501542 99501542 1001 86380 86390 1
501616 99501616 1001 86380 86390 1
501307 99501307 1001 86380 86390 1
501273 99501273 1001 86380 86390 1
501430 99501430 1001 86380 86390 1
501406 99501406 1001 86380 86390 1
501773 99501773 1001 86380 86390 1
501761 99501761 1001 86380 86390 1
502313 99502313 1001 86380 86390 1
502326 99502326 1001 86380 86390 1
502365 99502365 1001 86380 86390 1
502329 99502329 1001 86380 86390 1
502413 99502413 1001 86380 86390 1
502106 99502106 1001 86380 86390 1
502063 99502063 1001 86380 86390 1
502091 99502091 1001 86380 86390 1
502104 99502104 1001 86380 86390 1
501938 99501938 1001 86380 86390 1
502049 99502049 1001 86380 86390 1
502549 99502549 1001 86380 86390 1
503163 99503163 1001 86380 86390 1
503202 99503202 1001 86380 86390 1
503167 99503167 1001 86380 86390 1
503219 99503219 1001 86380 86390 1
502958 99502958 1001 86380 86390 1
503049 99503049 1001 86380 86390 1
502923 99502923 1001 86380 86390 1
502888 99502888 1001 86380 86390 1
502929 99502929 1001 86380 86390 1
502982 99502982 1001 86380 86390 1
502731 99502731 1001 86380 86390 1
502875 99502875 1001 86380 86390 1
503464 99503464 1001 86380 86390 1
503469 99503469 1001 86380 86390 1
504060 99504060 1001 86380 86390 1
503932 99503932 1001 86380 86390 1
503849 99503849 1001 86380 86390 1
503825 99503825 1001 86380 86390 1
503787 99503787 1001 86380 86390 1
503892 99503892 1001 86380 86390 1
503802 99503802 1001 86380 86390 1
503894 99503894 1001 86380 86390 1
503753 99503753 1001 86380 86390 1
503507 99503507 1001 86380 86390 1
503611 99503611 1001 86380 86390 1
504167 99504167 1001 86380 86390 1
504872 99504872 1001 86380 86390 1
504837 99504837 1001 86380 86390 1
504748 99504748 1001 86380 86390 1
504942 99504942 1001 86380 86390 1
504571 99504571 1001 86380 86390 1
504641 99504641 1001 86380 86390 1
504531 99504531 1001 86380 86390 1
504328 99504328 1001 86380 86390 1
504488 99504488 1001 86380 86390 1
505020 99505020 1001 86380 86390 1
505075 99505075 1001 86380 86390 1
505145 99505145 1001 86380 86390 1
505644 99505644 1001 86380 86390 1
505647 99505647 1001 86380 86390 1
505541 99505541 1001 86380 86390 1
505518 99505518 1001 86380 86390 1
505319 99505319 1001 86380 86390 1
505166 99505166 1001 86380 86390 1
505326 99505326 1001 86380 86390 1
505276 99505276 1001 86380 86390 1
505264 99505264 1001 86380 86390 1
505819 99505819 1001 86380 86390 1
505821 99505821 1001 86380 86390 1
505863 99505863 1001 86380 86390 1
505877 99505877 1001 86380 86390 1
505956 99505956 1001 86380 86390 1
505827 99505827 1001 86380 86390 1
506395 99506395 1001 86380 86390 1
506515 99506515 1001 86380 86390 1
506587 99506587 1001 86380 86390 1
506214 99506214 1001 86380 86390 1
506229 99506229 1001 86380 86390 1
506259 99506259 1001 86380 86390 1
506032 99506032 1001 86380 86390 1
506110 99506110 1001 86380 86390 1
506788 99506788 1001 86380 86390 1
506606 99506606 1001 86380 86390 1
506789 99506789 1001 86380 86390 1
506599 99506599 1001 86380 86390 1
506665 99506665 1001 86380 86390 1
506616 99506616 1001 86380 86390 1
507334 99507334 1001 86380 86390 1
507395 99507395 1001 86380 86390 1
507246 99507246 1001 86380 86390 1
507234 99507234 1001 86380 86390 1
507261 99507261 1001 86380 86390 1
507262 99507262 1001 86380 86390 1
507366 99507366 1001 86380 86390 1
507050 99507050 1001 86380 86390 1
507115 99507115 1001 86380 86390 1
507154 99507154 1001 86380 86390 1
507024 99507024 1001 86380 86390 1
507095 99507095 1001 86380 86390 1
506842 99506842 1001 86380 86390 1
506806 99506806 1001 86380 86390 1
506872 99506872 1001 86380 86390 1
506901 99506901 1001 86380 86390 1
507436 99507436 1001 86380 86390 1
508108 99508108 1001 86380 86390 1
508148 99508148 1001 86380 86390 1
508124 99508124 1001 86380 86390 1
508100 99508100 1001 86380 86390 1
508126 99508126 1001 86380 86390 1
507952 99507952 1001 86380 86390 1
507757 99507757 1001 86380 86390 1
507813 99507813 1001 86380 86390 1
507802 99507802 1001 86380 86390 1
507713 99507713 1001 86380 86390 1
507717 99507717 1001 86380 86390 1
508338 99508338 1001 86380 86390 1
508328 99508328 1001 86380 86390 1
508447 99508447 1001 86380 86390 1
508253 99508253 1001 86380 86390 1
508346 99508346 1001 86380 86390 1
508334 99508334 1001 86380 86390 1
509048 99509048 1001 86380 86390 1
508899 99508899 1001 86380 86390 1
509047 99509047 1001 86380 86390 1
508978 99508978 1001 86380 86390 1
508966 99508966 1001 86380 86390 1
508992 99508992 1001 86380 86390 1
508890 99508890 1001 86380 86390 1
508981 99508981 1001 86380 86390 1
508852 99508852 1001 86380 86390 1
508790 99508790 1001 86380 86390 1
508765 99508765 1001 86380 86390 1
508645 99508645 1001 86380 86390 1
509115 99509115 1001 86380 86390 1
509734 99509734 1001 86380 86390 1
509852 99509852 1001 86380 86390 1
509749 99509749 1001 86380 86390 1
509878 99509878 1001 86380 86390 1
509767 99509767 1001 86380 86390 1
509745 99509745 1001 86380 86390 1
509614 99509614 1001 86380 86390 1
509628 99509628 1001 86380 86390 1
509552 99509552 1001 86380 86390 1
509461 99509461 1001 86380 86390 1
509469 99509469 1001 86380 86390 1
509302 99509302 1001 86380 86390 1
509433 99509433 1001 86380 86390 1
510612 99510612 1001 86380 86390 1
510629 99510629 1001 86380 86390 1
510424 99510424 1001 86380 86390 1
510387 99510387 1001 86380 86390 1
510212 99510212 1001 86380 86390 1
510280 99510280 1001 86380 86390 1
510191 99510191 1001 86380 86390 1
510192 99510192 1001 86380 86390 1
510219 99510219 1001 86380 86390 1
510285 99510285 1001 86380 86390 1
510801 99510801 1001 86380 86390 1
511371 99511371 1001 86380 86390 1
511333 99511333 1001 86380 86390 1
511243 99511243 1001 86380 86390 1
511091 99511091 1001 86380 86390 1
510989 99510989 1001 86380 86390 1
511744 99511744 1001 86380 86390 1
511757 99511757 1001 86380 86390 1
511669 99511669 1001 86380 86390 1
511568 99511568 1001 86380 86390 1
511737 99511737 1001 86380 86390 1
511673 99511673 1001 86380 86390 1
511609 99511609 1001 86380 86390 1
511755 99511755 1001 86380 86390 1
512316 99512316 1001 86380 86390 1
512342 99512342 1001 86380 86390 1
512348 99512348 1001 86380 86390 1
512195 99512195 1001 86380 86390 1
512276 99512276 1001 86380 86390 1
511992 99511992 1001 86380 86390 1
512046 99512046 1001 86380 86390 1
512029 99512029 1001 86380 86390 1
512055 99512055 1001 86380 86390 1
511791 99511791 1001 86380 86390 1
511847 99511847 1001 86380 86390 1
511965 99511965 1001 86380 86390 1
512536 99512536 1001 86380 86390 1
512486 99512486 1001 86380 86390 1
512501 99512501 1001 86380 86390 1
512438 99512438 1001 86380 86390 1
513144 99513144 1001 86380 86390 1
513081 99513081 1001 86380 86390 1
513030 99513030 1001 86380 86390 1
513031 99513031 1001 86380 86390 1
513188 99513188 1001 86380 86390 1
513164 99513164 1001 86380 86390 1
513036 99513036 1001 86380 86390 1
512807 99512807 1001 86380 86390 1
512851 99512851 1001 86380 86390 1
512864 99512864 1001 86380 86390 1
512852 99512852 1001 86380 86390 1
512650 99512650 1001 86380 86390 1
512618 99512618 1001 86380 86390 1
513334 99513334 1001 86380 86390 1
513340 99513340 1001 86380 86390 1
513648 99513648 1001 86380 86390 1
513739 99513739 1001 86380 86390 1
513766 99513766 1001 86380 86390 1
513501 99513501 1001 86380 86390 1
513460 99513460 1001 86380 86390 1
514225 99514225 1001 86380 86390 1
514125 99514125 1001 86380 86390 1
514047 99514047 1001 86380 86390 1
514205 99514205 1001 86380 86390 1
514076 99514076 1001 86380 86390 1
514037 99514037 1001 86380 86390 1
514760 99514760 1001 86380 86390 1
514526 99514526 1001 86380 86390 1
514539 99514539 1001 86380 86390 1
514492 99514492 1001 86380 86390 1
514315 99514315 1001 86380 86390 1
514358 99514358 1001 86380 86390 1
514861 99514861 1001 86380 86390 1
515033 99515033 1001 86380 86390 1
514956 99514956 1001 86380 86390 1
514944 99514944 1001 86380 86390 1
515542 99515542 1001 86380 86390 1
515682 99515682 1001 86380 86390 1
515533 99515533 1001 86380 86390 1
515585 99515585 1001 86380 86390 1
515574 99515574 1001 86380 86390 1
515510 99515510 1001 86380 86390 1
515671 99515671 1001 86380 86390 1
515513 99515513 1001 86380 86390 1
515406 99515406 1001 86380 86390 1
515419 99515419 1001 86380 86390 1
515385 99515385 1001 86380 86390 1
515090 99515090 1001 86380 86390 1
515105 99515105 1001 86380 86390 1
515132 99515132 1001 86380 86390 1
515198 99515198 1001 86380 86390 1
515121 99515121 1001 86380 86390 1
515723 99515723 1001 86380 86390 1
515711 99515711 1001 86380 86390 1
515776 99515776 1001 86380 86390 1
515821 99515821 1001 86380 86390 1
516425 99516425 1001 86380 86390 1
516438 99516438 1001 86380 86390 1
516391 99516391 1001 86380 86390 1
516188 99516188 1001 86380 86390 1
516151 99516151 1001 86380 86390 1
516270 99516270 1001 86380 86390 1
516008 99516008 1001 86380 86390 1
515983 99515983 1001 86380 86390 1
516087 99516087 1001 86380 86390 1
516063 99516063 1001 86380 86390 1
517160 99517160 1001 86380 86390 1
517187 99517187 1001 86380 86390 1
517177 99517177 1001 86380 86390 1
517168 99517168 1001 86380 86390 1
517027 99517027 1001 86380 86390 1
517106 99517106 1001 86380 86390 1
517017 99517017 1001 86380 86390 1
516820 99516820 1001 86380 86390 1
516821 99516821 1001 86380 86390 1
516854 99516854 1001 86380 86390 1
517464 99517464 1001 86380 86390 1
517350 99517350 1001 86380 86390 1
517481 99517481 1001 86380 86390 1
518126 99518126 1001 86380 86390 1
518066 99518066 1001 86380 86390 1
518016 99518016 1001 86380 86390 1
518042 99518042 1001 86380 86390 1
517978 99517978 1001 86380 86390 1
518121 99518121 1001 86380 86390 1
517884 99517884 1001 86380 86390 1
517759 99517759 1001 86380 86390 1
517915 99517915 1001 86380 86390 1
517712 99517712 1001 86380 86390 1
517604 99517604 1001 86380 86390 1
518212 99518212 1001 86380 86390 1
518190 99518190 1001 86380 86390 1
518314 99518314 1001 86380 86390 1
518840 99518840 1001 86380 86390 1
518828 99518828 1001 86380 86390 1
518816 99518816 1001 86380 86390 1
518869 99518869 1001 86380 86390 1
518777 99518777 1001 86380 86390 1
518425 99518425 1001 86380 86390 1
519012 99519012 1001 86380 86390 1
519687 99519687 1001 86380 86390 1
519442 99519442 1001 86380 86390 1
519448 99519448 1001 86380 86390 1
519605 99519605 1001 86380 86390 1
519569 99519569 1001 86380 86390 1
519324 99519324 1001 86380 86390 1
519279 99519279 1001 86380 86390 1
519242 99519242 1001 86380 86390 1
519230 99519230 1001 86380 86390 1
519205 99519205 1001 86380 86390 1
519918 99519918 1001 86380 86390 1
519997 99519997 1001 86380 86390 1
520014 99520014 1001 86380 86390 1
520018 99520018 1001 86380 86390 1
520596 99520596 1001 86380 86390 1
520631 99520631 1001 86380 86390 1
520588 99520588 1001 86380 86390 1
520332 99520332 1001 86380 86390 1
520323 99520323 1001 86380 86390 1
520259 99520259 1001 86380 86390 1
520394 99520394 1001 86380 86390 1
520152 99520152 1001 86380 86390 1
520076 99520076 1001 86380 86390 1
520026 99520026 1001 86380 86390 1
520183 99520183 1001 86380 86390 1
520663 99520663 1001 86380 86390 1
520793 99520793 1001 86380 86390 1
520832 99520832 1001 86380 86390 1
520690 99520690 1001 86380 86390 1
520708 99520708 1001 86380 86390 1
520647 99520647 1001 86380 86390 1
520752 99520752 1001 86380 86390 1
521287 99521287 1001 86380 86390 1
521381 99521381 1001 86380 86390 1
521190 99521190 1001 86380 86390 1
520930 99520930 1001 86380 86390 1
521545 99521545 1001 86380 86390 1
521561 99521561 1001 86380 86390 1
521613 99521613 1001 86380 86390 1
521666 99521666 1001 86380 86390 1
521644 99521644 1001 86380 86390 1
522201 99522201 1001 86380 86390 1
522288 99522288 1001 86380 86390 1
521945 99521945 1001 86380 86390 1
522036 99522036 1001 86380 86390 1
522028 99522028 1001 86380 86390 1
521855 99521855 1001 86380 86390 1
521740 99521740 1001 86380 86390 1
521819 99521819 1001 86380 86390 1
521826 99521826 1001 86380 86390 1
522318 99522318 1001 86380 86390 1
522439 99522439 1001 86380 86390 1
522350 99522350 1001 86380 86390 1
522454 99522454 1001 86380 86390 1
522470 99522470 1001 86380 86390 1
523053 99523053 1001 86380 86390 1
523054 99523054 1001 86380 86390 1
522901 99522901 1001 86380 86390 1
522724 99522724 1001 86380 86390 1
522873 99522873 1001 86380 86390 1
522718 99522718 1001 86380 86390 1
522616 99522616 1001 86380 86390 1
522669 99522669 1001 86380 86390 1
522620 99522620 1001 86380 86390 1
523126 99523126 1001 86380 86390 1
523270 99523270 1001 86380 86390 1
523128 99523128 1001 86380 86390 1
523910 99523910 1001 86380 86390 1
523887 99523887 1001 86380 86390 1
523698 99523698 1001 86380 86390 1
523353 99523353 1001 86380 86390 1
523522 99523522 1001 86380 86390 1
523328 99523328 1001 86380 86390 1
523401 99523401 1001 86380 86390 1
523982 99523982 1001 86380 86390 1
523971 99523971 1001 86380 86390 1
524011 99524011 1001 86380 86390 1
523979 99523979 1001 86380 86390 1
524735 99524735 1001 86380 86390 1
524573 99524573 1001 86380 86390 1
524401 99524401 1001 86380 86390 1
524510 99524510 1001 86380 86390 1
524472 99524472 1001 86380 86390 1
524369 99524369 1001 86380 86390 1
524898 99524898 1001 86380 86390 1
524952 99524952 1001 86380 86390 1
524940 99524940 1001 86380 86390 1
524922 99524922 1001 86380 86390 1
525536 99525536 1001 86380 86390 1
525420 99525420 1001 86380 86390 1
525570 99525570 1001 86380 86390 1
525461 99525461 1001 86380 86390 1
525587 99525587 1001 86380 86390 1
525557 99525557 1001 86380 86390 1
525493 99525493 1001 86380 86390 1
525264 99525264 1001 86380 86390 1
525364 99525364 1001 86380 86390 1
525391 99525391 1001 86380 86390 1
525055 99525055 1001 86380 86390 1
525089 99525089 1001 86380 86390 1
525130 99525130 1001 86380 86390 1
525724 99525724 1001 86380 86390 1
525764 99525764 1001 86380 86390 1
525726 99525726 1001 86380 86390 1
525598 99525598 1001 86380 86390 1
525757 99525757 1001 86380 86390 1
525709 99525709 1001 86380 86390 1
525632 99525632 1001 86380 86390 1
526338 99526338 1001 86380 86390 1
526412 99526412 1001 86380 86390 1
526038 99526038 1001 86380 86390 1
526155 99526155 1001 86380 86390 1
526072 99526072 1001 86380 86390 1
526163 99526163 1001 86380 86390 1
525923 99525923 1001 86380 86390 1
525848 99525848 1001 86380 86390 1
526526 99526526 1001 86380 86390 1
526556 99526556 1001 86380 86390 1
526453 99526453 1001 86380 86390 1
526596 99526596 1001 86380 86390 1
527124 99527124 1001 86380 86390 1
527087 99527087 1001 86380 86390 1
527198 99527198 1001 86380 86390 1
527044 99527044 1001 86380 86390 1
526903 99526903 1001 86380 86390 1
527027 99527027 1001 86380 86390 1
526731 99526731 1001 86380 86390 1
527287 99527287 1001 86380 86390 1
527257 99527257 1001 86380 86390 1
528047 99528047 1001 86380 86390 1
528054 99528054 1001 86380 86390 1
528055 99528055 1001 86380 86390 1
527904 99527904 1001 86380 86390 1
528010 99528010 1001 86380 86390 1
527683 99527683 1001 86380 86390 1
527800 99527800 1001 86380 86390 1
527751 99527751 1001 86380 86390 1
527674 99527674 1001 86380 86390 1
527630 99527630 1001 86380 86390 1
528228 99528228 1001 86380 86390 1
528101 99528101 1001 86380 86390 1
528206 99528206 1001 86380 86390 1
528079 99528079 1001 86380 86390 1
528134 99528134 1001 86380 86390 1
528889 99528889 1001 86380 86390 1
528860 99528860 1001 86380 86390 1
528720 99528720 1001 86380 86390 1
528759 99528759 1001 86380 86390 1
528506 99528506 1001 86380 86390 1
528599 99528599 1001 86380 86390 1
528625 99528625 1001 86380 86390 1
528643 99528643 1001 86380 86390 1
528413 99528413 1001 86380 86390 1
528976 99528976 1001 86380 86390 1
529095 99529095 1001 86380 86390 1
528947 99528947 1001 86380 86390 1
529561 99529561 1001 86380 86390 1
529728 99529728 1001 86380 86390 1
529550 99529550 1001 86380 86390 1
529699 99529699 1001 86380 86390 1
529553 99529553 1001 86380 86390 1
529483 99529483 1001 86380 86390 1
529367 99529367 1001 86380 86390 1
529421 99529421 1001 86380 86390 1
529347 99529347 1001 86380 86390 1
529492 99529492 1001 86380 86390 1
529238 99529238 1001 86380 86390 1
529135 99529135 1001 86380 86390 1
529190 99529190 1001 86380 86390 1
529183 99529183 1001 86380 86390 1
529882 99529882 1001 86380 86390 1
529729 99529729 1001 86380 86390 1
529903 99529903 1001 86380 86390 1
530505 99530505 1001 86380 86390 1
530405 99530405 1001 86380 86390 1
530470 99530470 1001 86380 86390 1
530343 99530343 1001 86380 86390 1
530215 99530215 1001 86380 86390 1
530043 99530043 1001 86380 86390 1
530698 99530698 1001 86380 86390 1
530692 99530692 1001 86380 86390 1
531331 99531331 1001 86380 86390 1
531357 99531357 1001 86380 86390 1
531081 99531081 1001 86380 86390 1
530966 99530966 1001 86380 86390 1
530863 99530863 1001 86380 86390 1
530904 99530904 1001 86380 86390 1
530818 99530818 1001 86380 86390 1
532149 99532149 1001 86380 86390 1
532153 99532153 1001 86380 86390 1
532204 99532204 1001 86380 86390 1
532025 99532025 1001 86380 86390 1
531724 99531724 1001 86380 86390 1
532257 99532257 1001 86380 86390 1
532311 99532311 1001 86380 86390 1
532368 99532368 1001 86380 86390 1
532279 99532279 1001 86380 86390 1
532331 99532331 1001 86380 86390 1
532957 99532957 1001 86380 86390 1
532961 99532961 1001 86380 86390 1
532860 99532860 1001 86380 86390 1
532839 99532839 1001 86380 86390 1
532583 99532583 1001 86380 86390 1
532431 99532431 1001 86380 86390 1
532575 99532575 1001 86380 86390 1
532432 99532432 1001 86380 86390 1
532602 99532602 1001 86380 86390 1
533205 99533205 1001 86380 86390 1
533037 99533037 1001 86380 86390 1
533038 99533038 1001 86380 86390 1
533809 99533809 1001 86380 86390 1
533728 99533728 1001 86380 86390 1
533819 99533819 1001 86380 86390 1
533472 99533472 1001 86380 86390 1
533603 99533603 1001 86380 86390 1
533604 99533604 1001 86380 86390 1
533239 99533239 1001 86380 86390 1
533369 99533369 1001 86380 86390 1
533284 99533284 1001 86380 86390 1
533350 99533350 1001 86380 86390 1
533428 99533428 1001 86380 86390 1
533972 99533972 1001 86380 86390 1
534502 99534502 1001 86380 86390 1
534441 99534441 1001 86380 86390 1
534328 99534328 1001 86380 86390 1
534345 99534345 1001 86380 86390 1
534068 99534068 1001 86380 86390 1
534081 99534081 1001 86380 86390 1
534228 99534228 1001 86380 86390 1
534243 99534243 1001 86380 86390 1
534866 99534866 1001 86380 86390 1
534879 99534879 1001 86380 86390 1
534764 99534764 1001 86380 86390 1
534869 99534869 1001 86380 86390 1
534779 99534779 1001 86380 86390 1
535395 99535395 1001 86380 86390 1
535478 99535478 1001 86380 86390 1
535151 99535151 1001 86380 86390 1
535173 99535173 1001 86380 86390 1
534993 99534993 1001 86380 86390 1
535097 99535097 1001 86380 86390 1
534908 99534908 1001 86380 86390 1
534961 99534961 1001 86380 86390 1
535708 99535708 1001 86380 86390 1
535555 99535555 1001 86380 86390 1
535568 99535568 1001 86380 86390 1
535633 99535633 1001 86380 86390 1
535557 99535557 1001 86380 86390 1
536303 99536303 1001 86380 86390 1
536147 99536147 1001 86380 86390 1
536310 99536310 1001 86380 86390 1
536267 99536267 1001 86380 86390 1
536204 99536204 1001 86380 86390 1
536270 99536270 1001 86380 86390 1
536029 99536029 1001 86380 86390 1
535925 99535925 1001 86380 86390 1
536087 99536087 1001 86380 86390 1
535849 99535849 1001 86380 86390 1
535811 99535811 1001 86380 86390 1
535750 99535750 1001 86380 86390 1
535763 99535763 1001 86380 86390 1
535816 99535816 1001 86380 86390 1
535855 99535855 1001 86380 86390 1
535791 99535791 1001 86380 86390 1
536464 99536464 1001 86380 86390 1
536478 99536478 1001 86380 86390 1
536392 99536392 1001 86380 86390 1
536355 99536355 1001 86380 86390 1
536538 99536538 1001 86380 86390 1
537062 99537062 1001 86380 86390 1
537138 99537138 1001 86380 86390 1
536974 99536974 1001 86380 86390 1
537026 99537026 1001 86380 86390 1
537030 99537030 1001 86380 86390 1
536632 99536632 1001 86380 86390 1
536587 99536587 1001 86380 86390 1
536615 99536615 1001 86380 86390 1
536681 99536681 1001 86380 86390 1
537940 99537940 1001 86380 86390 1
537966 99537966 1001 86380 86390 1
537843 99537843 1001 86380 86390 1
537882 99537882 1001 86380 86390 1
537908 99537908 1001 86380 86390 1
537885 99537885 1001 86380 86390 1
537616 99537616 1001 86380 86390 1
537686 99537686 1001 86380 86390 1
537700 99537700 1001 86380 86390 1
537640 99537640 1001 86380 86390 1
537996 99537996 1001 86380 86390 1
538050 99538050 1001 86380 86390 1
538017 99538017 1001 86380 86390 1
538751 99538751 1001 86380 86390 1
538713 99538713 1001 86380 86390 1
538744 99538744 1001 86380 86390 1
538774 99538774 1001 86380 86390 1
538671 99538671 1001 86380 86390 1
538468 99538468 1001 86380 86390 1
538521 99538521 1001 86380 86390 1
538547 99538547 1001 86380 86390 1
538524 99538524 1001 86380 86390 1
538501 99538501 1001 86380 86390 1
538310 99538310 1001 86380 86390 1
538955 99538955 1001 86380 86390 1
538868 99538868 1001 86380 86390 1
538924 99538924 1001 86380 86390 1
539001 99539001 1001 86380 86390 1
538821 99538821 1001 86380 86390 1
539552 99539552 1001 86380 86390 1
539566 99539566 1001 86380 86390 1
539516 99539516 1001 86380 86390 1
539384 99539384 1001 86380 86390 1
539256 99539256 1001 86380 86390 1
539429 99539429 1001 86380 86390 1
539261 99539261 1001 86380 86390 1
539313 99539313 1001 86380 86390 1
539331 99539331 1001 86380 86390 1
539048 99539048 1001 86380 86390 1
539049 99539049 1001 86380 86390 1
539218 99539218 1001 86380 86390 1
539718 99539718 1001 86380 86390 1
539797 99539797 1001 86380 86390 1
539759 99539759 1001 86380 86390 1
540278 99540278 1001 86380 86390 1
540382 99540382 1001 86380 86390 1
540398 99540398 1001 86380 86390 1
540145 99540145 1001 86380 86390 1
540237 99540237 1001 86380 86390 1
540057 99540057 1001 86380 86390 1
540174 99540174 1001 86380 86390 1
540071 99540071 1001 86380 86390 1
540072 99540072 1001 86380 86390 1
540229 99540229 1001 86380 86390 1
540204 99540204 1001 86380 86390 1
540256 99540256 1001 86380 86390 1
540063 99540063 1001 86380 86390 1
540221 99540221 1001 86380 86390 1
539887 99539887 1001 86380 86390 1
540050 99540050 1001 86380 86390 1
540584 99540584 1001 86380 86390 1
540471 99540471 1001 86380 86390 1
540643 99540643 1001 86380 86390 1
541274 99541274 1001 86380 86390 1
541108 99541108 1001 86380 86390 1
540909 99540909 1001 86380 86390 1
541055 99541055 1001 86380 86390 1
540905 99540905 1001 86380 86390 1
541022 99541022 1001 86380 86390 1
540732 99540732 1001 86380 86390 1
541409 99541409 1001 86380 86390 1
541428 99541428 1001 86380 86390 1
541311 99541311 1001 86380 86390 1
541416 99541416 1001 86380 86390 1
541942 99541942 1001 86380 86390 1
542059 99542059 1001 86380 86390 1
542025 99542025 1001 86380 86390 1
541923 99541923 1001 86380 86390 1
541888 99541888 1001 86380 86390 1
541901 99541901 1001 86380 86390 1
541734 99541734 1001 86380 86390 1
541851 99541851 1001 86380 86390 1
541748 99541748 1001 86380 86390 1
541775 99541775 1001 86380 86390 1
541776 99541776 1001 86380 86390 1
541740 99541740 1001 86380 86390 1
541783 99541783 1001 86380 86390 1
541527 99541527 1001 86380 86390 1
541529 99541529 1001 86380 86390 1
541581 99541581 1001 86380 86390 1
541636 99541636 1001 86380 86390 1
541688 99541688 1001 86380 86390 1
542250 99542250 1001 86380 86390 1
542831 99542831 1001 86380 86390 1
542915 99542915 1001 86380 86390 1
542644 99542644 1001 86380 86390 1
542722 99542722 1001 86380 86390 1
542541 99542541 1001 86380 86390 1
542525 99542525 1001 86380 86390 1
542963 99542963 1001 86380 86390 1
543634 99543634 1001 86380 86390 1
543746 99543746 1001 86380 86390 1
543611 99543611 1001 86380 86390 1
543529 99543529 1001 86380 86390 1
543459 99543459 1001 86380 86390 1
543461 99543461 1001 86380 86390 1
543231 99543231 1001 86380 86390 1
543244 99543244 1001 86380 86390 1
543337 99543337 1001 86380 86390 1
543871 99543871 1001 86380 86390 1
544595 99544595 1001 86380 86390 1
544563 99544563 1001 86380 86390 1
544526 99544526 1001 86380 86390 1
544585 99544585 1001 86380 86390 1
544559 99544559 1001 86380 86390 1
544276 99544276 1001 86380 86390 1
544343 99544343 1001 86380 86390 1
544201 99544201 1001 86380 86390 1
544230 99544230 1001 86380 86390 1
543993 99543993 1001 86380 86390 1
544007 99544007 1001 86380 86390 1
544131 99544131 1001 86380 86390 1
544608 99544608 1001 86380 86390 1
544675 99544675 1001 86380 86390 1
427946 663 1001 35100 36297 1
409807 628 1001 56460 61317 1
436621 1146 1001 40860 41337 1
506508 1065 1002 69252 71051 1
511978 634 1002 55881 58592 1
537316 745 1001 52605 52904 1
400001 99400001 1001 86380 86390 1
400062 99400062 1001 86380 86390 1
400159 99400159 1001 86380 86390 1
400267 99400267 1001 86380 86390 1
400770 99400770 1001 86380 86390 1
401037 99401037 1001 86380 86390 1
401280 99401280 1001 86380 86390 1
401551 99401551 1001 86380 86390 1
401628 99401628 1001 86380 86390 1
401948 99401948 1001 86380 86390 1
402045 99402045 1001 86380 86390 1
402121 99402121 1001 86380 86390 1
402240 99402240 1001 86380 86390 1
402290 99402290 1001 86380 86390 1
402346 99402346 1001 86380 86390 1
402414 99402414 1001 86380 86390 1
402498 99402498 1001 86380 86390 1
402573 99402573 1001 86380 86390 1
402580 99402580 1001 86380 86390 1
402568 99402568 1001 86380 86390 1
402798 99402798 1001 86380 86390 1
402826 99402826 1001 86380 86390 1
402933 99402933 1001 86380 86390 1
402964 99402964 1001 86380 86390 1
403303 99403303 1001 86380 86390 1
403405 99403405 1001 86380 86390 1
403466 99403466 1001 86380 86390 1
403610 99403610 1001 86380 86390 1
403728 99403728 1001 86380 86390 1
403667 99403667 1001 86380 86390 1
403638 99403638 1001 86380 86390 1
403832 99403832 1001 86380 86390 1
404466 99404466 1001 86380 86390 1
404428 99404428 1001 86380 86390 1
404641 99404641 1001 86380 86390 1
404926 99404926 1001 86380 86390 1
404931 99404931 1001 86380 86390 1
405279 99405279 1001 86380 86390 1
405403 99405403 1001 86380 86390 1
405559 99405559 1001 86380 86390 1
405502 99405502 1001 86380 86390 1
405763 99405763 1001 86380 86390 1
405709 99405709 1001 86380 86390 1
406099 99406099 1001 86380 86390 1
406242 99406242 1001 86380 86390 1
406231 99406231 1001 86380 86390 1
406369 99406369 1001 86380 86390 1
406314 99406314 1001 86380 86390 1
406492 99406492 1001 86380 86390 1
406474 99406474 1001 86380 86390 1
406735 99406735 1001 86380 86390 1
406830 99406830 1001 86380 86390 1
406756 99406756 1001 86380 86390 1
406868 99406868 1001 86380 86390 1
406951 99406951 1001 86380 86390 1
406944 99406944 1001 86380 86390 1
407200 99407200 1001 86380 86390 1
407325 99407325 1001 86380 86390 1
407479 99407479 1001 86380 86390 1
408198 99408198 1001 86380 86390 1
408208 99408208 1001 86380 86390 1
408234 99408234 1001 86380 86390 1
408369 99408369 1001 86380 86390 1
408503 99408503 1001 86380 86390 1
409216 99409216 1001 86380 86390 1
409194 99409194 1001 86380 86390 1
409540 99409540 1001 86380 86390 1
409708 99409708 1001 86380 86390 1
409691 99409691 1001 86380 86390 1
409911 99409911 1001 86380 86390 1
410062 99410062 1001 86380 86390 1
409996 99409996 1001 86380 86390 1
410180 99410180 1001 86380 86390 1
410138 99410138 1001 86380 86390 1
410277 99410277 1001 86380 86390 1
410265 99410265 1001 86380 86390 1
410308 99410308 1001 86380 86390 1
410393 99410393 1001 86380 86390 1
410347 99410347 1001 86380 86390 1
410331 99410331 1001 86380 86390 1
410454 99410454 1001 86380 86390 1
410793 99410793 1001 86380 86390 1
410871 99410871 1001 86380 86390 1
411048 99411048 1001 86380 86390 1
411079 99411079 1001 86380 86390 1
411085 99411085 1001 86380 86390 1
411265 99411265 1001 86380 86390 1
411448 99411448 1001 86380 86390 1
411840 99411840 1001 86380 86390 1
411753 99411753 1001 86380 86390 1
412272 99412272 1001 86380 86390 1
412285 99412285 1001 86380 86390 1
413590 99413590 1001 86380 86390 1
413648 99413648 1001 86380 86390 1
413525 99413525 1001 86380 86390 1
413386 99413386 1001 86380 86390 1
413311 99413311 1001 86380 86390 1
413202 99413202 1001 86380 86390 1
413079 99413079 1001 86380 86390 1
412904 99412904 1001 86380 86390 1
412821 99412821 1001 86380 86390 1
412624 99412624 1001 86380 86390 1
412741 99412741 1001 86380 86390 1
413706 99413706 1001 86380 86390 1
413744 99413744 1001 86380 86390 1
415317 99415317 1001 86380 86390 1
414959 99414959 1001 86380 86390 1
414740 99414740 1001 86380 86390 1
414593 99414593 1001 86380 86390 1
414822 99414822 1001 86380 86390 1
414804 99414804 1001 86380 86390 1
414572 99414572 1001 86380 86390 1
414828 99414828 1001 86380 86390 1
414751 99414751 1001 86380 86390 1
414176 99414176 1001 86380 86390 1
414476 99414476 1001 86380 86390 1
414343 99414343 1001 86380 86390 1
414473 99414473 1001 86380 86390 1
415585 99415585 1001 86380 86390 1
415494 99415494 1001 86380 86390 1
416905 99416905 1001 86380 86390 1
416935 99416935 1001 86380 86390 1
416983 99416983 1001 86380 86390 1
416289 99416289 1001 86380 86390 1
416480 99416480 1001 86380 86390 1
416527 99416527 1001 86380 86390 1
416535 99416535 1001 86380 86390 1
416005 99416005 1001 86380 86390 1
415727 99415727 1001 86380 86390 1
416045 99416045 1001 86380 86390 1
417281 99417281 1001 86380 86390 1
417444 99417444 1001 86380 86390 1
417423 99417423 1001 86380 86390 1
417468 99417468 1001 86380 86390 1
418528 99418528 1001 86380 86390 1
418477 99418477 1001 86380 86390 1
418536 99418536 1001 86380 86390 1
418159 99418159 1001 86380 86390 1
418391 99418391 1001 86380 86390 1
418380 99418380 1001 86380 86390 1
418349 99418349 1001 86380 86390 1
418383 99418383 1001 86380 86390 1
417661 99417661 1001 86380 86390 1
417645 99417645 1001 86380 86390 1
417986 99417986 1001 86380 86390 1
418987 99418987 1001 86380 86390 1
418914 99418914 1001 86380 86390 1
419144 99419144 1001 86380 86390 1
418919 99418919 1001 86380 86390 1
419071 99419071 1001 86380 86390 1
419129 99419129 1001 86380 86390 1
420204 99420204 1001 86380 86390 1
420104 99420104 1001 86380 86390 1
420089 99420089 1001 86380 86390 1
419984 99419984 1001 86380 86390 1
419701 99419701 1001 86380 86390 1
419950 99419950 1001 86380 86390 1
419925 99419925 1001 86380 86390 1
419838 99419838 1001 86380 86390 1
419546 99419546 1001 86380 86390 1
419411 99419411 1001 86380 86390 1
419445 99419445 1001 86380 86390 1
420539 99420539 1001 86380 86390 1
420744 99420744 1001 86380 86390 1
420568 99420568 1001 86380 86390 1
420555 99420555 1001 86380 86390 1
420535 99420535 1001 86380 86390 1
421866 99421866 1001 86380 86390 1
421903 99421903 1001 86380 86390 1
421824 99421824 1001 86380 86390 1
421936 99421936 1001 86380 86390 1
421767 99421767 1001 86380 86390 1
421885 99421885 1001 86380 86390 1
421585 99421585 1001 86380 86390 1
421439 99421439 1001 86380 86390 1
421642 99421642 1001 86380 86390 1
421378 99421378 1001 86380 86390 1
421365 99421365 1001 86380 86390 1
421258 99421258 1001 86380 86390 1
421120 99421120 1001 86380 86390 1
420866 99420866 1001 86380 86390 1
420870 99420870 1001 86380 86390 1
422333 99422333 1001 86380 86390 1
422242 99422242 1001 86380 86390 1
423459 99423459 1001 86380 86390 1
423374 99423374 1001 86380 86390 1
423329 99423329 1001 86380 86390 1
423300 99423300 1001 86380 86390 1
423085 99423085 1001 86380 86390 1
422573 99422573 1001 86380 86390 1
422657 99422657 1001 86380 86390 1
422859 99422859 1001 86380 86390 1
422650 99422650 1001 86380 86390 1
424045 99424045 1001 86380 86390 1
424133 99424133 1001 86380 86390 1
424000 99424000 1001 86380 86390 1
425149 99425149 1001 86380 86390 1
425086 99425086 1001 86380 86390 1
425279 99425279 1001 86380 86390 1
425132 99425132 1001 86380 86390 1
425078 99425078 1001 86380 86390 1
424412 99424412 1001 86380 86390 1
424562 99424562 1001 86380 86390 1
424158 99424158 1001 86380 86390 1
424253 99424253 1001 86380 86390 1
424516 99424516 1001 86380 86390 1
424283 99424283 1001 86380 86390 1
425631 99425631 1001 86380 86390 1
425587 99425587 1001 86380 86390 1
425668 99425668 1001 86380 86390 1
425571 99425571 1001 86380 86390 1
425787 99425787 1001 86380 86390 1
425813 99425813 1001 86380 86390 1
425679 99425679 1001 86380 86390 1
425652 99425652 1001 86380 86390 1
427030 99427030 1001 86380 86390 1
426809 99426809 1001 86380 86390 1
426549 99426549 1001 86380 86390 1
426557 99426557 1001 86380 86390 1
426413 99426413 1001 86380 86390 1
426612 99426612 1001 86380 86390 1
426250 99426250 1001 86380 86390 1
426129 99426129 1001 86380 86390 1
427355 99427355 1001 86380 86390 1
427304 99427304 1001 86380 86390 1
428670 99428670 1001 86380 86390 1
428413 99428413 1001 86380 86390 1
428318 99428318 1001 86380 86390 1
428054 99428054 1001 86380 86390 1
428182 99428182 1001 86380 86390 1
427559 99427559 1001 86380 86390 1
427690 99427690 1001 86380 86390 1
427637 99427637 1001 86380 86390 1
427897 99427897 1001 86380 86390 1
429046 99429046 1001 86380 86390 1
428892 99428892 1001 86380 86390 1
429644 99429644 1001 86380 86390 1
429578 99429578 1001 86380 86390 1
429704 99429704 1001 86380 86390 1
429471 99429471 1001 86380 86390 1
429339 99429339 1001 86380 86390 1
429313 99429313 1001 86380 86390 1
430529 99430529 1001 86380 86390 1
430806 99430806 1001 86380 86390 1
430516 99430516 1001 86380 86390 1
430393 99430393 1001 86380 86390 1
431987 99431987 1001 86380 86390 1
431883 99431883 1001 86380 86390 1
431693 99431693 1001 86380 86390 1
431999 99431999 1001 86380 86390 1
431723 99431723 1001 86380 86390 1
431669 99431669 1001 86380 86390 1
431906 99431906 1001 86380 86390 1
431329 99431329 1001 86380 86390 1
431561 99431561 1001 86380 86390 1
431410 99431410 1001 86380 86390 1
431541 99431541 1001 86380 86390 1
431577 99431577 1001 86380 86390 1
431623 99431623 1001 86380 86390 1
431211 99431211 1001 86380 86390 1
430901 99430901 1001 86380 86390 1
430959 99430959 1001 86380 86390 1
432124 99432124 1001 86380 86390 1
433642 99433642 1001 86380 86390 1
433386 99433386 1001 86380 86390 1
433087 99433087 1001 86380 86390 1
432983 99432983 1001 86380 86390 1
432898 99432898 1001 86380 86390 1
432831 99432831 1001 86380 86390 1
432875 99432875 1001 86380 86390 1
434062 99434062 1001 86380 86390 1
434117 99434117 1001 86380 86390 1
432899 99432899 1001 86380 86390 1
433826 99433826 1001 86380 86390 1
435109 99435109 1001 86380 86390 1
434735 99434735 1001 86380 86390 1
434678 99434678 1001 86380 86390 1
434518 99434518 1001 86380 86390 1
435627 99435627 1001 86380 86390 1
435806 99435806 1001 86380 86390 1
435719 99435719 1001 86380 86390 1
435561 99435561 1001 86380 86390 1
436853 99436853 1001 86380 86390 1
436784 99436784 1001 86380 86390 1
436840 99436840 1001 86380 86390 1
437062 99437062 1001 86380 86390 1
436846 99436846 1001 86380 86390 1
437065 99437065 1001 86380 86390 1
436746 99436746 1001 86380 86390 1
436339 99436339 1001 86380 86390 1
436267 99436267 1001 86380 86390 1
436239 99436239 1001 86380 86390 1
436246 99436246 1001 86380 86390 1
436002 99436002 1001 86380 86390 1
436336 99436336 1001 86380 86390 1
300082 99300082 1001 86380 86390 1
437301 99437301 1001 86380 86390 1
300063 99300063 1001 86380 86390 1
300654 99300654 1001 86380 86390 1
300596 99300596 1001 86380 86390 1
300516 99300516 1001 86380 86390 1
300402 99300402 1001 86380 86390 1
300392 99300392 1001 86380 86390 1
300219 99300219 1001 86380 86390 1
300872 99300872 1001 86380 86390 1
300800 99300800 1001 86380 86390 1
301485 99301485 1001 86380 86390 1
301539 99301539 1001 86380 86390 1
301464 99301464 1001 86380 86390 1
301178 99301178 1001 86380 86390 1
300954 99300954 1001 86380 86390 1
300984 99300984 1001 86380 86390 1
301728 99301728 1001 86380 86390 1
302207 99302207 1001 86380 86390 1
302221 99302221 1001 86380 86390 1
301997 99301997 1001 86380 86390 1
302076 99302076 1001 86380 86390 1
301972 99301972 1001 86380 86390 1
301973 99301973 1001 86380 86390 1
301992 99301992 1001 86380 86390 1
301980 99301980 1001 86380 86390 1
301947 99301947 1001 86380 86390 1
301962 99301962 1001 86380 86390 1
303024 99303024 1001 86380 86390 1
303025 99303025 1001 86380 86390 1
302821 99302821 1001 86380 86390 1
302865 99302865 1001 86380 86390 1
302919 99302919 1001 86380 86390 1
303271 99303271 1001 86380 86390 1
303379 99303379 1001 86380 86390 1
303305 99303305 1001 86380 86390 1
303345 99303345 1001 86380 86390 1
303242 99303242 1001 86380 86390 1
303229 99303229 1001 86380 86390 1
303968 99303968 1001 86380 86390 1
303675 99303675 1001 86380 86390 1
303822 99303822 1001 86380 86390 1
303758 99303758 1001 86380 86390 1
303826 99303826 1001 86380 86390 1
303545 99303545 1001 86380 86390 1
303571 99303571 1001 86380 86390 1
303612 99303612 1001 86380 86390 1
303590 99303590 1001 86380 86390 1
304224 99304224 1001 86380 86390 1
304798 99304798 1001 86380 86390 1
304778 99304778 1001 86380 86390 1
304766 99304766 1001 86380 86390 1
304516 99304516 1001 86380 86390 1
304517 99304517 1001 86380 86390 1
304625 99304625 1001 86380 86390 1
304575 99304575 1001 86380 86390 1
304295 99304295 1001 86380 86390 1
304289 99304289 1001 86380 86390 1
304419 99304419 1001 86380 86390 1
304884 99304884 1001 86380 86390 1
305571 99305571 1001 86380 86390 1
305637 99305637 1001 86380 86390 1
305618 99305618 1001 86380 86390 1
305428 99305428 1001 86380 86390 1
305343 99305343 1001 86380 86390 1
305423 99305423 1001 86380 86390 1
305475 99305475 1001 86380 86390 1
305174 99305174 1001 86380 86390 1
305240 99305240 1001 86380 86390 1
305140 99305140 1001 86380 86390 1
305141 99305141 1001 86380 86390 1
500065 99500065 1001 86380 86390 1
500157 99500157 1001 86380 86390 1
500145 99500145 1001 86380 86390 1
500002 99500002 1001 86380 86390 1
500146 99500146 1001 86380 86390 1
500711 99500711 1001 86380 86390 1
500712 99500712 1001 86380 86390 1
500651 99500651 1001 86380 86390 1
500374 99500374 1001 86380 86390 1
500280 99500280 1001 86380 86390 1
500319 99500319 1001 86380 86390 1
500879 99500879 1001 86380 86390 1
500855 99500855 1001 86380 86390 1
501012 99501012 1001 86380 86390 1
501525 99501525 1001 86380 86390 1
501639 99501639 1001 86380 86390 1
501617 99501617 1001 86380 86390 1
501440 99501440 1001 86380 86390 1
501465 99501465 1001 86380 86390 1
501369 99501369 1001 86380 86390 1
501409 99501409 1001 86380 86390 1
501256 99501256 1001 86380 86390 1
501387 99501387 1001 86380 86390 1
501388 99501388 1001 86380 86390 1
501262 99501262 1001 86380 86390 1
501328 99501328 1001 86380 86390 1
501239 99501239 1001 86380 86390 1
501059 99501059 1001 86380 86390 1
501033 99501033 1001 86380 86390 1
501051 99501051 1001 86380 86390 1
501105 99501105 1001 86380 86390 1
501044 99501044 1001 86380 86390 1
501737 99501737 1001 86380 86390 1
501660 99501660 1001 86380 86390 1
502466 99502466 1001 86380 86390 1
502406 99502406 1001 86380 86390 1
502408 99502408 1001 86380 86390 1
502448 99502448 1001 86380 86390 1
502410 99502410 1001 86380 86390 1
502196 99502196 1001 86380 86390 1
502178 99502178 1001 86380 86390 1
501897 99501897 1001 86380 86390 1
502018 99502018 1001 86380 86390 1
502671 99502671 1001 86380 86390 1
502535 99502535 1001 86380 86390 1
502523 99502523 1001 86380 86390 1
502628 99502628 1001 86380 86390 1
502488 99502488 1001 86380 86390 1
503262 99503262 1001 86380 86390 1
503210 99503210 1001 86380 86390 1
503174 99503174 1001 86380 86390 1
502932 99502932 1001 86380 86390 1
503039 99503039 1001 86380 86390 1
502992 99502992 1001 86380 86390 1
502849 99502849 1001 86380 86390 1
503394 99503394 1001 86380 86390 1
503295 99503295 1001 86380 86390 1
503313 99503313 1001 86380 86390 1
504058 99504058 1001 86380 86390 1
503814 99503814 1001 86380 86390 1
503740 99503740 1001 86380 86390 1
503883 99503883 1001 86380 86390 1
504306 99504306 1001 86380 86390 1
504936 99504936 1001 86380 86390 1
504638 99504638 1001 86380 86390 1
504717 99504717 1001 86380 86390 1
504668 99504668 1001 86380 86390 1
504733 99504733 1001 86380 86390 1
504591 99504591 1001 86380 86390 1
504697 99504697 1001 86380 86390 1
504379 99504379 1001 86380 86390 1
504334 99504334 1001 86380 86390 1
505084 99505084 1001 86380 86390 1
505123 99505123 1001 86380 86390 1
505112 99505112 1001 86380 86390 1
505031 99505031 1001 86380 86390 1
505707 99505707 1001 86380 86390 1
505738 99505738 1001 86380 86390 1
505592 99505592 1001 86380 86390 1
505608 99505608 1001 86380 86390 1
505370 99505370 1001 86380 86390 1
505390 99505390 1001 86380 86390 1
505395 99505395 1001 86380 86390 1
505201 99505201 1001 86380 86390 1
505244 99505244 1001 86380 86390 1
505257 99505257 1001 86380 86390 1
505298 99505298 1001 86380 86390 1
505939 99505939 1001 86380 86390 1
505836 99505836 1001 86380 86390 1
505778 99505778 1001 86380 86390 1
505791 99505791 1001 86380 86390 1
505909 99505909 1001 86380 86390 1
506496 99506496 1001 86380 86390 1
506458 99506458 1001 86380 86390 1
506524 99506524 1001 86380 86390 1
506197 99506197 1001 86380 86390 1
506224 99506224 1001 86380 86390 1
506250 99506250 1001 86380 86390 1
506279 99506279 1001 86380 86390 1
506207 99506207 1001 86380 86390 1
506001 99506001 1001 86380 86390 1
506015 99506015 1001 86380 86390 1
506160 99506160 1001 86380 86390 1
505997 99505997 1001 86380 86390 1
506607 99506607 1001 86380 86390 1
506725 99506725 1001 86380 86390 1
506764 99506764 1001 86380 86390 1
506636 99506636 1001 86380 86390 1
506757 99506757 1001 86380 86390 1
507320 99507320 1001 86380 86390 1
507385 99507385 1001 86380 86390 1
507363 99507363 1001 86380 86390 1
507287 99507287 1001 86380 86390 1
507408 99507408 1001 86380 86390 1
507128 99507128 1001 86380 86390 1
507120 99507120 1001 86380 86390 1
507084 99507084 1001 86380 86390 1
507047 99507047 1001 86380 86390 1
506911 99506911 1001 86380 86390 1
507473 99507473 1001 86380 86390 1
507617 99507617 1001 86380 86390 1
507597 99507597 1001 86380 86390 1
507611 99507611 1001 86380 86390 1
508187 99508187 1001 86380 86390 1
508084 99508084 1001 86380 86390 1
508222 99508222 1001 86380 86390 1
508048 99508048 1001 86380 86390 1
508131 99508131 1001 86380 86390 1
507986 99507986 1001 86380 86390 1
507695 99507695 1001 86380 86390 1
507761 99507761 1001 86380 86390 1
507714 99507714 1001 86380 86390 1
507792 99507792 1001 86380 86390 1
507678 99507678 1001 86380 86390 1
507639 99507639 1001 86380 86390 1
508310 99508310 1001 86380 86390 1
508427 99508427 1001 86380 86390 1
508376 99508376 1001 86380 86390 1
508045 99508045 1001 86380 86390 1
508264 99508264 1001 86380 86390 1
508989 99508989 1001 86380 86390 1
508913 99508913 1001 86380 86390 1
509007 99509007 1001 86380 86390 1
508880 99508880 1001 86380 86390 1
508817 99508817 1001 86380 86390 1
508848 99508848 1001 86380 86390 1
508507 99508507 1001 86380 86390 1
508534 99508534 1001 86380 86390 1
508591 99508591 1001 86380 86390 1
509217 99509217 1001 86380 86390 1
509089 99509089 1001 86380 86390 1
509759 99509759 1001 86380 86390 1
509721 99509721 1001 86380 86390 1
509537 99509537 1001 86380 86390 1
509428 99509428 1001 86380 86390 1
509356 99509356 1001 86380 86390 1
510626 99510626 1001 86380 86390 1
510727 99510727 1001 86380 86390 1
510680 99510680 1001 86380 86390 1
510553 99510553 1001 86380 86390 1
510710 99510710 1001 86380 86390 1
510354 99510354 1001 86380 86390 1
510458 99510458 1001 86380 86390 1
510407 99510407 1001 86380 86390 1
510511 99510511 1001 86380 86390 1
510488 99510488 1001 86380 86390 1
510476 99510476 1001 86380 86390 1
510388 99510388 1001 86380 86390 1
510237 99510237 1001 86380 86390 1
510178 99510178 1001 86380 86390 1
510918 99510918 1001 86380 86390 1
510885 99510885 1001 86380 86390 1
510916 99510916 1001 86380 86390 1
511431 99511431 1001 86380 86390 1
511395 99511395 1001 86380 86390 1
511488 99511488 1001 86380 86390 1
511551 99511551 1001 86380 86390 1
511244 99511244 1001 86380 86390 1
511261 99511261 1001 86380 86390 1
511217 99511217 1001 86380 86390 1
511308 99511308 1001 86380 86390 1
510949 99510949 1001 86380 86390 1
510981 99510981 1001 86380 86390 1
511034 99511034 1001 86380 86390 1
511047 99511047 1001 86380 86390 1
512251 99512251 1001 86380 86390 1
512235 99512235 1001 86380 86390 1
512198 99512198 1001 86380 86390 1
512019 99512019 1001 86380 86390 1
512035 99512035 1001 86380 86390 1
512012 99512012 1001 86380 86390 1
511875 99511875 1001 86380 86390 1
511811 99511811 1001 86380 86390 1
511916 99511916 1001 86380 86390 1
511865 99511865 1001 86380 86390 1
511803 99511803 1001 86380 86390 1
511946 99511946 1001 86380 86390 1
511818 99511818 1001 86380 86390 1
512437 99512437 1001 86380 86390 1
513160 99513160 1001 86380 86390 1
513139 99513139 1001 86380 86390 1
512977 99512977 1001 86380 86390 1
512639 99512639 1001 86380 86390 1
512629 99512629 1001 86380 86390 1
512746 99512746 1001 86380 86390 1
512789 99512789 1001 86380 86390 1
513297 99513297 1001 86380 86390 1
513380 99513380 1001 86380 86390 1
513239 99513239 1001 86380 86390 1
513920 99513920 1001 86380 86390 1
513952 99513952 1001 86380 86390 1
513849 99513849 1001 86380 86390 1
513518 99513518 1001 86380 86390 1
513576 99513576 1001 86380 86390 1
514148 99514148 1001 86380 86390 1
514073 99514073 1001 86380 86390 1
514831 99514831 1001 86380 86390 1
514663 99514663 1001 86380 86390 1
514445 99514445 1001 86380 86390 1
514440 99514440 1001 86380 86390 1
514922 99514922 1001 86380 86390 1
514870 99514870 1001 86380 86390 1
514941 99514941 1001 86380 86390 1
515633 99515633 1001 86380 86390 1
515493 99515493 1001 86380 86390 1
515653 99515653 1001 86380 86390 1
515546 99515546 1001 86380 86390 1
515658 99515658 1001 86380 86390 1
515484 99515484 1001 86380 86390 1
515527 99515527 1001 86380 86390 1
515387 99515387 1001 86380 86390 1
515442 99515442 1001 86380 86390 1
515302 99515302 1001 86380 86390 1
515475 99515475 1001 86380 86390 1
515233 99515233 1001 86380 86390 1
515092 99515092 1001 86380 86390 1
515197 99515197 1001 86380 86390 1
515107 99515107 1001 86380 86390 1
515267 99515267 1001 86380 86390 1
515875 99515875 1001 86380 86390 1
515837 99515837 1001 86380 86390 1
515851 99515851 1001 86380 86390 1
515789 99515789 1001 86380 86390 1
515754 99515754 1001 86380 86390 1
516310 99516310 1001 86380 86390 1
516361 99516361 1001 86380 86390 1
516388 99516388 1001 86380 86390 1
516466 99516466 1001 86380 86390 1
516121 99516121 1001 86380 86390 1
515908 99515908 1001 86380 86390 1
516565 99516565 1001 86380 86390 1
516686 99516686 1001 86380 86390 1
517314 99517314 1001 86380 86390 1
517292 99517292 1001 86380 86390 1
517204 99517204 1001 86380 86390 1
516931 99516931 1001 86380 86390 1
516857 99516857 1001 86380 86390 1
516835 99516835 1001 86380 86390 1
516888 99516888 1001 86380 86390 1
516775 99516775 1001 86380 86390 1
516789 99516789 1001 86380 86390 1
517424 99517424 1001 86380 86390 1
517427 99517427 1001 86380 86390 1
517338 99517338 1001 86380 86390 1
517522 99517522 1001 86380 86390 1
518072 99518072 1001 86380 86390 1
518063 99518063 1001 86380 86390 1
518030 99518030 1001 86380 86390 1
518019 99518019 1001 86380 86390 1
517778 99517778 1001 86380 86390 1
517594 99517594 1001 86380 86390 1
517644 99517644 1001 86380 86390 1
518172 99518172 1001 86380 86390 1
518218 99518218 1001 86380 86390 1
518233 99518233 1001 86380 86390 1
518208 99518208 1001 86380 86390 1
518797 99518797 1001 86380 86390 1
518786 99518786 1001 86380 86390 1
518964 99518964 1001 86380 86390 1
518965 99518965 1001 86380 86390 1
518758 99518758 1001 86380 86390 1
518741 99518741 1001 86380 86390 1
518555 99518555 1001 86380 86390 1
519180 99519180 1001 86380 86390 1
519142 99519142 1001 86380 86390 1
519156 99519156 1001 86380 86390 1
519716 99519716 1001 86380 86390 1
519719 99519719 1001 86380 86390 1
519799 99519799 1001 86380 86390 1
519618 99519618 1001 86380 86390 1
519620 99519620 1001 86380 86390 1
519812 99519812 1001 86380 86390 1
519558 99519558 1001 86380 86390 1
519458 99519458 1001 86380 86390 1
519437 99519437 1001 86380 86390 1
519208 99519208 1001 86380 86390 1
519313 99519313 1001 86380 86390 1
519288 99519288 1001 86380 86390 1
519982 99519982 1001 86380 86390 1
519858 99519858 1001 86380 86390 1
519912 99519912 1001 86380 86390 1
520474 99520474 1001 86380 86390 1
520540 99520540 1001 86380 86390 1
520556 99520556 1001 86380 86390 1
520597 99520597 1001 86380 86390 1
520334 99520334 1001 86380 86390 1
520347 99520347 1001 86380 86390 1
520244 99520244 1001 86380 86390 1
520151 99520151 1001 86380 86390 1
520023 99520023 1001 86380 86390 1
520781 99520781 1001 86380 86390 1
520802 99520802 1001 86380 86390 1
521276 99521276 1001 86380 86390 1
521321 99521321 1001 86380 86390 1
521375 99521375 1001 86380 86390 1
521464 99521464 1001 86380 86390 1
521285 99521285 1001 86380 86390 1
521222 99521222 1001 86380 86390 1
521224 99521224 1001 86380 86390 1
521108 99521108 1001 86380 86390 1
521174 99521174 1001 86380 86390 1
521059 99521059 1001 86380 86390 1
521125 99521125 1001 86380 86390 1
521164 99521164 1001 86380 86390 1
521152 99521152 1001 86380 86390 1
521221 99521221 1001 86380 86390 1
521001 99521001 1001 86380 86390 1
520938 99520938 1001 86380 86390 1
520862 99520862 1001 86380 86390 1
520918 99520918 1001 86380 86390 1
520895 99520895 1001 86380 86390 1
521568 99521568 1001 86380 86390 1
521607 99521607 1001 86380 86390 1
521635 99521635 1001 86380 86390 1
521495 99521495 1001 86380 86390 1
521498 99521498 1001 86380 86390 1
522125 99522125 1001 86380 86390 1
522129 99522129 1001 86380 86390 1
522184 99522184 1001 86380 86390 1
522122 99522122 1001 86380 86390 1
522000 99522000 1001 86380 86390 1
521884 99521884 1001 86380 86390 1
521911 99521911 1001 86380 86390 1
521955 99521955 1001 86380 86390 1
522046 99522046 1001 86380 86390 1
521716 99521716 1001 86380 86390 1
521731 99521731 1001 86380 86390 1
521735 99521735 1001 86380 86390 1
521748 99521748 1001 86380 86390 1
522419 99522419 1001 86380 86390 1
522432 99522432 1001 86380 86390 1
522497 99522497 1001 86380 86390 1
522373 99522373 1001 86380 86390 1
523105 99523105 1001 86380 86390 1
522787 99522787 1001 86380 86390 1
522865 99522865 1001 86380 86390 1
522729 99522729 1001 86380 86390 1
522834 99522834 1001 86380 86390 1
522590 99522590 1001 86380 86390 1
522594 99522594 1001 86380 86390 1
522584 99522584 1001 86380 86390 1
522612 99522612 1001 86380 86390 1
522664 99522664 1001 86380 86390 1
523172 99523172 1001 86380 86390 1
523239 99523239 1001 86380 86390 1
523923 99523923 1001 86380 86390 1
523749 99523749 1001 86380 86390 1
523828 99523828 1001 86380 86390 1
523558 99523558 1001 86380 86390 1
523603 99523603 1001 86380 86390 1
523734 99523734 1001 86380 86390 1
523580 99523580 1001 86380 86390 1
523696 99523696 1001 86380 86390 1
523555 99523555 1001 86380 86390 1
523469 99523469 1001 86380 86390 1
523342 99523342 1001 86380 86390 1
523515 99523515 1001 86380 86390 1
524003 99524003 1001 86380 86390 1
523991 99523991 1001 86380 86390 1
524605 99524605 1001 86380 86390 1
524679 99524679 1001 86380 86390 1
524307 99524307 1001 86380 86390 1
524329 99524329 1001 86380 86390 1
524226 99524226 1001 86380 86390 1
524188 99524188 1001 86380 86390 1
524781 99524781 1001 86380 86390 1
524802 99524802 1001 86380 86390 1
525481 99525481 1001 86380 86390 1
525596 99525596 1001 86380 86390 1
525422 99525422 1001 86380 86390 1
525488 99525488 1001 86380 86390 1
525399 99525399 1001 86380 86390 1
525492 99525492 1001 86380 86390 1
525467 99525467 1001 86380 86390 1
525198 99525198 1001 86380 86390 1
525328 99525328 1001 86380 86390 1
525329 99525329 1001 86380 86390 1
525246 99525246 1001 86380 86390 1
525194 99525194 1001 86380 86390 1
524994 99524994 1001 86380 86390 1
524998 99524998 1001 86380 86390 1
525714 99525714 1001 86380 86390 1
525615 99525615 1001 86380 86390 1
526287 99526287 1001 86380 86390 1
526327 99526327 1001 86380 86390 1
526379 99526379 1001 86380 86390 1
526404 99526404 1001 86380 86390 1
526367 99526367 1001 86380 86390 1
526110 99526110 1001 86380 86390 1
526125 99526125 1001 86380 86390 1
525830 99525830 1001 86380 86390 1
525818 99525818 1001 86380 86390 1
525885 99525885 1001 86380 86390 1
525886 99525886 1001 86380 86390 1
526578 99526578 1001 86380 86390 1
526429 99526429 1001 86380 86390 1
527189 99527189 1001 86380 86390 1
527222 99527222 1001 86380 86390 1
527066 99527066 1001 86380 86390 1
526881 99526881 1001 86380 86390 1
526869 99526869 1001 86380 86390 1
526706 99526706 1001 86380 86390 1
526719 99526719 1001 86380 86390 1
526776 99526776 1001 86380 86390 1
526817 99526817 1001 86380 86390 1
526638 99526638 1001 86380 86390 1
526756 99526756 1001 86380 86390 1
527338 99527338 1001 86380 86390 1
527352 99527352 1001 86380 86390 1
527431 99527431 1001 86380 86390 1
527380 99527380 1001 86380 86390 1
527320 99527320 1001 86380 86390 1
527349 99527349 1001 86380 86390 1
527873 99527873 1001 86380 86390 1
527929 99527929 1001 86380 86390 1
528064 99528064 1001 86380 86390 1
527689 99527689 1001 86380 86390 1
527867 99527867 1001 86380 86390 1
527778 99527778 1001 86380 86390 1
527624 99527624 1001 86380 86390 1
527600 99527600 1001 86380 86390 1
527632 99527632 1001 86380 86390 1
527622 99527622 1001 86380 86390 1
528098 99528098 1001 86380 86390 1
528138 99528138 1001 86380 86390 1
528162 99528162 1001 86380 86390 1
528702 99528702 1001 86380 86390 1
528891 99528891 1001 86380 86390 1
528770 99528770 1001 86380 86390 1
528732 99528732 1001 86380 86390 1
528686 99528686 1001 86380 86390 1
528688 99528688 1001 86380 86390 1
528627 99528627 1001 86380 86390 1
528283 99528283 1001 86380 86390 1
529667 99529667 1001 86380 86390 1
529603 99529603 1001 86380 86390 1
529656 99529656 1001 86380 86390 1
529708 99529708 1001 86380 86390 1
529646 99529646 1001 86380 86390 1
529718 99529718 1001 86380 86390 1
529585 99529585 1001 86380 86390 1
529624 99529624 1001 86380 86390 1
529501 99529501 1001 86380 86390 1
529377 99529377 1001 86380 86390 1
529262 99529262 1001 86380 86390 1
529289 99529289 1001 86380 86390 1
529296 99529296 1001 86380 86390 1
529815 99529815 1001 86380 86390 1
529920 99529920 1001 86380 86390 1
529771 99529771 1001 86380 86390 1
529748 99529748 1001 86380 86390 1
529904 99529904 1001 86380 86390 1
530483 99530483 1001 86380 86390 1
530144 99530144 1001 86380 86390 1
530114 99530114 1001 86380 86390 1
530092 99530092 1001 86380 86390 1
530028 99530028 1001 86380 86390 1
530732 99530732 1001 86380 86390 1
530646 99530646 1001 86380 86390 1
530597 99530597 1001 86380 86390 1
530637 99530637 1001 86380 86390 1
530743 99530743 1001 86380 86390 1
530731 99530731 1001 86380 86390 1
531380 99531380 1001 86380 86390 1
531235 99531235 1001 86380 86390 1
531211 99531211 1001 86380 86390 1
531033 99531033 1001 86380 86390 1
531060 99531060 1001 86380 86390 1
531103 99531103 1001 86380 86390 1
530889 99530889 1001 86380 86390 1
530843 99530843 1001 86380 86390 1
530963 99530963 1001 86380 86390 1
530964 99530964 1001 86380 86390 1
531494 99531494 1001 86380 86390 1
531443 99531443 1001 86380 86390 1
531534 99531534 1001 86380 86390 1
531510 99531510 1001 86380 86390 1
531582 99531582 1001 86380 86390 1
532069 99532069 1001 86380 86390 1
532147 99532147 1001 86380 86390 1
531941 99531941 1001 86380 86390 1
531932 99531932 1001 86380 86390 1
531630 99531630 1001 86380 86390 1
531685 99531685 1001 86380 86390 1
531673 99531673 1001 86380 86390 1
531714 99531714 1001 86380 86390 1
532280 99532280 1001 86380 86390 1
533001 99533001 1001 86380 86390 1
533008 99533008 1001 86380 86390 1
532936 99532936 1001 86380 86390 1
533015 99533015 1001 86380 86390 1
532939 99532939 1001 86380 86390 1
532916 99532916 1001 86380 86390 1
532660 99532660 1001 86380 86390 1
532753 99532753 1001 86380 86390 1
532770 99532770 1001 86380 86390 1
532478 99532478 1001 86380 86390 1
532469 99532469 1001 86380 86390 1
532552 99532552 1001 86380 86390 1
533199 99533199 1001 86380 86390 1
533046 99533046 1001 86380 86390 1
533114 99533114 1001 86380 86390 1
533661 99533661 1001 86380 86390 1
533673 99533673 1001 86380 86390 1
533531 99533531 1001 86380 86390 1
533596 99533596 1001 86380 86390 1
533622 99533622 1001 86380 86390 1
533409 99533409 1001 86380 86390 1
533374 99533374 1001 86380 86390 1
533325 99533325 1001 86380 86390 1
533429 99533429 1001 86380 86390 1
534038 99534038 1001 86380 86390 1
534028 99534028 1001 86380 86390 1
533865 99533865 1001 86380 86390 1
534650 99534650 1001 86380 86390 1
534615 99534615 1001 86380 86390 1
534628 99534628 1001 86380 86390 1
534670 99534670 1001 86380 86390 1
534672 99534672 1001 86380 86390 1
534313 99534313 1001 86380 86390 1
534404 99534404 1001 86380 86390 1
534418 99534418 1001 86380 86390 1
534212 99534212 1001 86380 86390 1
534175 99534175 1001 86380 86390 1
534072 99534072 1001 86380 86390 1
534696 99534696 1001 86380 86390 1
534839 99534839 1001 86380 86390 1
534816 99534816 1001 86380 86390 1
534766 99534766 1001 86380 86390 1
534821 99534821 1001 86380 86390 1
534873 99534873 1001 86380 86390 1
534706 99534706 1001 86380 86390 1
535434 99535434 1001 86380 86390 1
535480 99535480 1001 86380 86390 1
535386 99535386 1001 86380 86390 1
535258 99535258 1001 86380 86390 1
534893 99534893 1001 86380 86390 1
535077 99535077 1001 86380 86390 1
535576 99535576 1001 86380 86390 1
535642 99535642 1001 86380 86390 1
535565 99535565 1001 86380 86390 1
535713 99535713 1001 86380 86390 1
536331 99536331 1001 86380 86390 1
536132 99536132 1001 86380 86390 1
535942 99535942 1001 86380 86390 1
535806 99535806 1001 86380 86390 1
535889 99535889 1001 86380 86390 1
535815 99535815 1001 86380 86390 1
536467 99536467 1001 86380 86390 1
537161 99537161 1001 86380 86390 1
537162 99537162 1001 86380 86390 1
537011 99537011 1001 86380 86390 1
537109 99537109 1001 86380 86390 1
536776 99536776 1001 86380 86390 1
536893 99536893 1001 86380 86390 1
536845 99536845 1001 86380 86390 1
536951 99536951 1001 86380 86390 1
536730 99536730 1001 86380 86390 1
536746 99536746 1001 86380 86390 1
537277 99537277 1001 86380 86390 1
537242 99537242 1001 86380 86390 1
537286 99537286 1001 86380 86390 1
537288 99537288 1001 86380 86390 1
537938 99537938 1001 86380 86390 1
537934 99537934 1001 86380 86390 1
537872 99537872 1001 86380 86390 1
537667 99537667 1001 86380 86390 1
537771 99537771 1001 86380 86390 1
537748 99537748 1001 86380 86390 1
537776 99537776 1001 86380 86390 1
537433 99537433 1001 86380 86390 1
537568 99537568 1001 86380 86390 1
538022 99538022 1001 86380 86390 1
538089 99538089 1001 86380 86390 1
538051 99538051 1001 86380 86390 1
538126 99538126 1001 86380 86390 1
538093 99538093 1001 86380 86390 1
538159 99538159 1001 86380 86390 1
538795 99538795 1001 86380 86390 1
538698 99538698 1001 86380 86390 1
538506 99538506 1001 86380 86390 1
538430 99538430 1001 86380 86390 1
538207 99538207 1001 86380 86390 1
538352 99538352 1001 86380 86390 1
538365 99538365 1001 86380 86390 1
538226 99538226 1001 86380 86390 1
538387 99538387 1001 86380 86390 1
538218 99538218 1001 86380 86390 1
538969 99538969 1001 86380 86390 1
538870 99538870 1001 86380 86390 1
538941 99538941 1001 86380 86390 1
539554 99539554 1001 86380 86390 1
539517 99539517 1001 86380 86390 1
539600 99539600 1001 86380 86390 1
539332 99539332 1001 86380 86390 1
539295 99539295 1001 86380 86390 1
539375 99539375 1001 86380 86390 1
539286 99539286 1001 86380 86390 1
539344 99539344 1001 86380 86390 1
539383 99539383 1001 86380 86390 1
539034 99539034 1001 86380 86390 1
539086 99539086 1001 86380 86390 1
539195 99539195 1001 86380 86390 1
539209 99539209 1001 86380 86390 1
539225 99539225 1001 86380 86390 1
539770 99539770 1001 86380 86390 1
539693 99539693 1001 86380 86390 1
540314 99540314 1001 86380 86390 1
540369 99540369 1001 86380 86390 1
540358 99540358 1001 86380 86390 1
540448 99540448 1001 86380 86390 1
540450 99540450 1001 86380 86390 1
540082 99540082 1001 86380 86390 1
539924 99539924 1001 86380 86390 1
539859 99539859 1001 86380 86390 1
540041 99540041 1001 86380 86390 1
539952 99539952 1001 86380 86390 1
540018 99540018 1001 86380 86390 1
540031 99540031 1001 86380 86390 1
539877 99539877 1001 86380 86390 1
540047 99540047 1001 86380 86390 1
539905 99539905 1001 86380 86390 1
540023 99540023 1001 86380 86390 1
540659 99540659 1001 86380 86390 1
540650 99540650 1001 86380 86390 1
540496 99540496 1001 86380 86390 1
540651 99540651 1001 86380 86390 1
540485 99540485 1001 86380 86390 1
541231 99541231 1001 86380 86390 1
541104 99541104 1001 86380 86390 1
541094 99541094 1001 86380 86390 1
541039 99541039 1001 86380 86390 1
540929 99540929 1001 86380 86390 1
540871 99540871 1001 86380 86390 1
540746 99540746 1001 86380 86390 1
540673 99540673 1001 86380 86390 1
541374 99541374 1001 86380 86390 1
541442 99541442 1001 86380 86390 1
542072 99542072 1001 86380 86390 1
541764 99541764 1001 86380 86390 1
541896 99541896 1001 86380 86390 1
541718 99541718 1001 86380 86390 1
541528 99541528 1001 86380 86390 1
541515 99541515 1001 86380 86390 1
541685 99541685 1001 86380 86390 1
541547 99541547 1001 86380 86390 1
541587 99541587 1001 86380 86390 1
542135 99542135 1001 86380 86390 1
542189 99542189 1001 86380 86390 1
542306 99542306 1001 86380 86390 1
542255 99542255 1001 86380 86390 1
542154 99542154 1001 86380 86390 1
542232 99542232 1001 86380 86390 1
542779 99542779 1001 86380 86390 1
542912 99542912 1001 86380 86390 1
542781 99542781 1001 86380 86390 1
542794 99542794 1001 86380 86390 1
542861 99542861 1001 86380 86390 1
542825 99542825 1001 86380 86390 1
542815 99542815 1001 86380 86390 1
542547 99542547 1001 86380 86390 1
542588 99542588 1001 86380 86390 1
542669 99542669 1001 86380 86390 1
542621 99542621 1001 86380 86390 1
542339 99542339 1001 86380 86390 1
542495 99542495 1001 86380 86390 1
542327 99542327 1001 86380 86390 1
542424 99542424 1001 86380 86390 1
543099 99543099 1001 86380 86390 1
543112 99543112 1001 86380 86390 1
543443 99543443 1001 86380 86390 1
543217 99543217 1001 86380 86390 1
543221 99543221 1001 86380 86390 1
543821 99543821 1001 86380 86390 1
543938 99543938 1001 86380 86390 1
543944 99543944 1001 86380 86390 1
543895 99543895 1001 86380 86390 1
544538 99544538 1001 86380 86390 1
544500 99544500 1001 86380 86390 1
544578 99544578 1001 86380 86390 1
544541 99544541 1001 86380 86390 1
544401 99544401 1001 86380 86390 1
544439 99544439 1001 86380 86390 1
544366 99544366 1001 86380 86390 1
544328 99544328 1001 86380 86390 1
544281 99544281 1001 86380 86390 1
544361 99544361 1001 86380 86390 1
544374 99544374 1001 86380 86390 1
544029 99544029 1001 86380 86390 1
544108 99544108 1001 86380 86390 1
544116 99544116 1001 86380 86390 1
544157 99544157 1001 86380 86390 1
544715 99544715 1001 86380 86390 1
544664 99544664 1001 86380 86390 1
544690 99544690 1001 86380 86390 1
544734 99544734 1001 86380 86390 1
410853 1139 1001 30960 31437 1
542959 848 1002 58461 63389 1
542670 1109 1002 52861 63041 1
400215 99400215 1001 86380 86390 1
400180 99400180 1001 86380 86390 1
400260 99400260 1001 86380 86390 1
400408 99400408 1001 86380 86390 1
400490 99400490 1001 86380 86390 1
400625 99400625 1001 86380 86390 1
400528 99400528 1001 86380 86390 1
400645 99400645 1001 86380 86390 1
400852 99400852 1001 86380 86390 1
401323 99401323 1001 86380 86390 1
401415 99401415 1001 86380 86390 1
401522 99401522 1001 86380 86390 1
401831 99401831 1001 86380 86390 1
402174 99402174 1001 86380 86390 1
402222 99402222 1001 86380 86390 1
402226 99402226 1001 86380 86390 1
402356 99402356 1001 86380 86390 1
402450 99402450 1001 86380 86390 1
402554 99402554 1001 86380 86390 1
402507 99402507 1001 86380 86390 1
402587 99402587 1001 86380 86390 1
402726 99402726 1001 86380 86390 1
402986 99402986 1001 86380 86390 1
403048 99403048 1001 86380 86390 1
403085 99403085 1001 86380 86390 1
403037 99403037 1001 86380 86390 1
403477 99403477 1001 86380 86390 1
403843 99403843 1001 86380 86390 1
404037 99404037 1001 86380 86390 1
403963 99403963 1001 86380 86390 1
404102 99404102 1001 86380 86390 1
404292 99404292 1001 86380 86390 1
404433 99404433 1001 86380 86390 1
404645 99404645 1001 86380 86390 1
404725 99404725 1001 86380 86390 1
404753 99404753 1001 86380 86390 1
405694 99405694 1001 86380 86390 1
405843 99405843 1001 86380 86390 1
405913 99405913 1001 86380 86390 1
405975 99405975 1001 86380 86390 1
406061 99406061 1001 86380 86390 1
406063 99406063 1001 86380 86390 1
406115 99406115 1001 86380 86390 1
406122 99406122 1001 86380 86390 1
406272 99406272 1001 86380 86390 1
406227 99406227 1001 86380 86390 1
406229 99406229 1001 86380 86390 1
406611 99406611 1001 86380 86390 1
406776 99406776 1001 86380 86390 1
407197 99407197 1001 86380 86390 1
407370 99407370 1001 86380 86390 1
407566 99407566 1001 86380 86390 1
407911 99407911 1001 86380 86390 1
408126 99408126 1001 86380 86390 1
408702 99408702 1001 86380 86390 1
409190 99409190 1001 86380 86390 1
409518 99409518 1001 86380 86390 1
409565 99409565 1001 86380 86390 1
409614 99409614 1001 86380 86390 1
409616 99409616 1001 86380 86390 1
409747 99409747 1001 86380 86390 1
409776 99409776 1001 86380 86390 1
409934 99409934 1001 86380 86390 1
409990 99409990 1001 86380 86390 1
410279 99410279 1001 86380 86390 1
410269 99410269 1001 86380 86390 1
410335 99410335 1001 86380 86390 1
410344 99410344 1001 86380 86390 1
410718 99410718 1001 86380 86390 1
410644 99410644 1001 86380 86390 1
410763 99410763 1001 86380 86390 1
410736 99410736 1001 86380 86390 1
410741 99410741 1001 86380 86390 1
410844 99410844 1001 86380 86390 1
411057 99411057 1001 86380 86390 1
411064 99411064 1001 86380 86390 1
411139 99411139 1001 86380 86390 1
411260 99411260 1001 86380 86390 1
411272 99411272 1001 86380 86390 1
411404 99411404 1001 86380 86390 1
411613 99411613 1001 86380 86390 1
411554 99411554 1001 86380 86390 1
411681 99411681 1001 86380 86390 1
411781 99411781 1001 86380 86390 1
411925 99411925 1001 86380 86390 1
411934 99411934 1001 86380 86390 1
412174 99412174 1001 86380 86390 1
412223 99412223 1001 86380 86390 1
412206 99412206 1001 86380 86390 1
412456 99412456 1001 86380 86390 1
412436 99412436 1001 86380 86390 1
413551 99413551 1001 86380 86390 1
413163 99413163 1001 86380 86390 1
413246 99413246 1001 86380 86390 1
413253 99413253 1001 86380 86390 1
412780 99412780 1001 86380 86390 1
412802 99412802 1001 86380 86390 1
412810 99412810 1001 86380 86390 1
412719 99412719 1001 86380 86390 1
413792 99413792 1001 86380 86390 1
414022 99414022 1001 86380 86390 1
413743 99413743 1001 86380 86390 1
413796 99413796 1001 86380 86390 1
413801 99413801 1001 86380 86390 1
415296 99415296 1001 86380 86390 1
414531 99414531 1001 86380 86390 1
414801 99414801 1001 86380 86390 1
414895 99414895 1001 86380 86390 1
414543 99414543 1001 86380 86390 1
414849 99414849 1001 86380 86390 1
414666 99414666 1001 86380 86390 1
414646 99414646 1001 86380 86390 1
414362 99414362 1001 86380 86390 1
414381 99414381 1001 86380 86390 1
414407 99414407 1001 86380 86390 1
414207 99414207 1001 86380 86390 1
414125 99414125 1001 86380 86390 1
414144 99414144 1001 86380 86390 1
414413 99414413 1001 86380 86390 1
415466 99415466 1001 86380 86390 1
415714 99415714 1001 86380 86390 1
416888 99416888 1001 86380 86390 1
416870 99416870 1001 86380 86390 1
416849 99416849 1001 86380 86390 1
416666 99416666 1001 86380 86390 1
416980 99416980 1001 86380 86390 1
416325 99416325 1001 86380 86390 1
416352 99416352 1001 86380 86390 1
416491 99416491 1001 86380 86390 1
415818 99415818 1001 86380 86390 1
416074 99416074 1001 86380 86390 1
415823 99415823 1001 86380 86390 1
415742 99415742 1001 86380 86390 1
417011 99417011 1001 86380 86390 1
417347 99417347 1001 86380 86390 1
417521 99417521 1001 86380 86390 1
417420 99417420 1001 86380 86390 1
418103 99418103 1001 86380 86390 1
418307 99418307 1001 86380 86390 1
418063 99418063 1001 86380 86390 1
417725 99417725 1001 86380 86390 1
420375 99420375 1001 86380 86390 1
419751 99419751 1001 86380 86390 1
419952 99419952 1001 86380 86390 1
419975 99419975 1001 86380 86390 1
419930 99419930 1001 86380 86390 1
419936 99419936 1001 86380 86390 1
420740 99420740 1001 86380 86390 1
420794 99420794 1001 86380 86390 1
420732 99420732 1001 86380 86390 1
421993 99421993 1001 86380 86390 1
421737 99421737 1001 86380 86390 1
421994 99421994 1001 86380 86390 1
421456 99421456 1001 86380 86390 1
420990 99420990 1001 86380 86390 1
421021 99421021 1001 86380 86390 1
420905 99420905 1001 86380 86390 1
421091 99421091 1001 86380 86390 1
422384 99422384 1001 86380 86390 1
422250 99422250 1001 86380 86390 1
422258 99422258 1001 86380 86390 1
422265 99422265 1001 86380 86390 1
422449 99422449 1001 86380 86390 1
422303 99422303 1001 86380 86390 1
423367 99423367 1001 86380 86390 1
423643 99423643 1001 86380 86390 1
422984 99422984 1001 86380 86390 1
423005 99423005 1001 86380 86390 1
423115 99423115 1001 86380 86390 1
422993 99422993 1001 86380 86390 1
423101 99423101 1001 86380 86390 1
423255 99423255 1001 86380 86390 1
422973 99422973 1001 86380 86390 1
422773 99422773 1001 86380 86390 1
422883 99422883 1001 86380 86390 1
422806 99422806 1001 86380 86390 1
422885 99422885 1001 86380 86390 1
422686 99422686 1001 86380 86390 1
422542 99422542 1001 86380 86390 1
422760 99422760 1001 86380 86390 1
422669 99422669 1001 86380 86390 1
423926 99423926 1001 86380 86390 1
423960 99423960 1001 86380 86390 1
425219 99425219 1001 86380 86390 1
425050 99425050 1001 86380 86390 1
425175 99425175 1001 86380 86390 1
424969 99424969 1001 86380 86390 1
424915 99424915 1001 86380 86390 1
424246 99424246 1001 86380 86390 1
424271 99424271 1001 86380 86390 1
424375 99424375 1001 86380 86390 1
424364 99424364 1001 86380 86390 1
425417 99425417 1001 86380 86390 1
425576 99425576 1001 86380 86390 1
425649 99425649 1001 86380 86390 1
426974 99426974 1001 86380 86390 1
426817 99426817 1001 86380 86390 1
426751 99426751 1001 86380 86390 1
426739 99426739 1001 86380 86390 1
426890 99426890 1001 86380 86390 1
427002 99427002 1001 86380 86390 1
426596 99426596 1001 86380 86390 1
426377 99426377 1001 86380 86390 1
426305 99426305 1001 86380 86390 1
426409 99426409 1001 86380 86390 1
426287 99426287 1001 86380 86390 1
426659 99426659 1001 86380 86390 1
426219 99426219 1001 86380 86390 1
426099 99426099 1001 86380 86390 1
425923 99425923 1001 86380 86390 1
426237 99426237 1001 86380 86390 1
426146 99426146 1001 86380 86390 1
426239 99426239 1001 86380 86390 1
428476 99428476 1001 86380 86390 1
428641 99428641 1001 86380 86390 1
428184 99428184 1001 86380 86390 1
428257 99428257 1001 86380 86390 1
428140 99428140 1001 86380 86390 1
428193 99428193 1001 86380 86390 1
428009 99428009 1001 86380 86390 1
428197 99428197 1001 86380 86390 1
428052 99428052 1001 86380 86390 1
427732 99427732 1001 86380 86390 1
427871 99427871 1001 86380 86390 1
429153 99429153 1001 86380 86390 1
428944 99428944 1001 86380 86390 1
428836 99428836 1001 86380 86390 1
429093 99429093 1001 86380 86390 1
430035 99430035 1001 86380 86390 1
430291 99430291 1001 86380 86390 1
429585 99429585 1001 86380 86390 1
429212 99429212 1001 86380 86390 1
430502 99430502 1001 86380 86390 1
429961 99429961 1001 86380 86390 1
430630 99430630 1001 86380 86390 1
431942 99431942 1001 86380 86390 1
431998 99431998 1001 86380 86390 1
432004 99432004 1001 86380 86390 1
431456 99431456 1001 86380 86390 1
431469 99431469 1001 86380 86390 1
431134 99431134 1001 86380 86390 1
431248 99431248 1001 86380 86390 1
431236 99431236 1001 86380 86390 1
431061 99431061 1001 86380 86390 1
431089 99431089 1001 86380 86390 1
432355 99432355 1001 86380 86390 1
433589 99433589 1001 86380 86390 1
433381 99433381 1001 86380 86390 1
433577 99433577 1001 86380 86390 1
433075 99433075 1001 86380 86390 1
433269 99433269 1001 86380 86390 1
432953 99432953 1001 86380 86390 1
433058 99433058 1001 86380 86390 1
432940 99432940 1001 86380 86390 1
432962 99432962 1001 86380 86390 1
433208 99433208 1001 86380 86390 1
433158 99433158 1001 86380 86390 1
432781 99432781 1001 86380 86390 1
432866 99432866 1001 86380 86390 1
432822 99432822 1001 86380 86390 1
433828 99433828 1001 86380 86390 1
434069 99434069 1001 86380 86390 1
433792 99433792 1001 86380 86390 1
434080 99434080 1001 86380 86390 1
435081 99435081 1001 86380 86390 1
435224 99435224 1001 86380 86390 1
435383 99435383 1001 86380 86390 1
435063 99435063 1001 86380 86390 1
434897 99434897 1001 86380 86390 1
434622 99434622 1001 86380 86390 1
434740 99434740 1001 86380 86390 1
434765 99434765 1001 86380 86390 1
434699 99434699 1001 86380 86390 1
434997 99434997 1001 86380 86390 1
434322 99434322 1001 86380 86390 1
434472 99434472 1001 86380 86390 1
435620 99435620 1001 86380 86390 1
436854 99436854 1001 86380 86390 1
436835 99436835 1001 86380 86390 1
437147 99437147 1001 86380 86390 1
436422 99436422 1001 86380 86390 1
436614 99436614 1001 86380 86390 1
436513 99436513 1001 86380 86390 1
435936 99435936 1001 86380 86390 1
436272 99436272 1001 86380 86390 1
435917 99435917 1001 86380 86390 1
436122 99436122 1001 86380 86390 1
437319 99437319 1001 86380 86390 1
300095 99300095 1001 86380 86390 1
300677 99300677 1001 86380 86390 1
300398 99300398 1001 86380 86390 1
300453 99300453 1001 86380 86390 1
300493 99300493 1001 86380 86390 1
300138 99300138 1001 86380 86390 1
300171 99300171 1001 86380 86390 1
300768 99300768 1001 86380 86390 1
300898 99300898 1001 86380 86390 1
300730 99300730 1001 86380 86390 1
300774 99300774 1001 86380 86390 1
301389 99301389 1001 86380 86390 1
301353 99301353 1001 86380 86390 1
301419 99301419 1001 86380 86390 1
301536 99301536 1001 86380 86390 1
301261 99301261 1001 86380 86390 1
301212 99301212 1001 86380 86390 1
301044 99301044 1001 86380 86390 1
301101 99301101 1001 86380 86390 1
301670 99301670 1001 86380 86390 1
301663 99301663 1001 86380 86390 1
301561 99301561 1001 86380 86390 1
301665 99301665 1001 86380 86390 1
302358 99302358 1001 86380 86390 1
301970 99301970 1001 86380 86390 1
302041 99302041 1001 86380 86390 1
301838 99301838 1001 86380 86390 1
301801 99301801 1001 86380 86390 1
301794 99301794 1001 86380 86390 1
302541 99302541 1001 86380 86390 1
302468 99302468 1001 86380 86390 1
303171 99303171 1001 86380 86390 1
303160 99303160 1001 86380 86390 1
303062 99303062 1001 86380 86390 1
302911 99302911 1001 86380 86390 1
302800 99302800 1001 86380 86390 1
302984 99302984 1001 86380 86390 1
302599 99302599 1001 86380 86390 1
302695 99302695 1001 86380 86390 1
302698 99302698 1001 86380 86390 1
302728 99302728 1001 86380 86390 1
303243 99303243 1001 86380 86390 1
303347 99303347 1001 86380 86390 1
303312 99303312 1001 86380 86390 1
303302 99303302 1001 86380 86390 1
303214 99303214 1001 86380 86390 1
303228 99303228 1001 86380 86390 1
303385 99303385 1001 86380 86390 1
303980 99303980 1001 86380 86390 1
303573 99303573 1001 86380 86390 1
303526 99303526 1001 86380 86390 1
304136 99304136 1001 86380 86390 1
304164 99304164 1001 86380 86390 1
304130 99304130 1001 86380 86390 1
304052 99304052 1001 86380 86390 1
304686 99304686 1001 86380 86390 1
304790 99304790 1001 86380 86390 1
304791 99304791 1001 86380 86390 1
304524 99304524 1001 86380 86390 1
304632 99304632 1001 86380 86390 1
304634 99304634 1001 86380 86390 1
304647 99304647 1001 86380 86390 1
304570 99304570 1001 86380 86390 1
304497 99304497 1001 86380 86390 1
304471 99304471 1001 86380 86390 1
304421 99304421 1001 86380 86390 1
304333 99304333 1001 86380 86390 1
304274 99304274 1001 86380 86390 1
304276 99304276 1001 86380 86390 1
305025 99305025 1001 86380 86390 1
304974 99304974 1001 86380 86390 1
304862 99304862 1001 86380 86390 1
305546 99305546 1001 86380 86390 1
305627 99305627 1001 86380 86390 1
305389 99305389 1001 86380 86390 1
305364 99305364 1001 86380 86390 1
305417 99305417 1001 86380 86390 1
305354 99305354 1001 86380 86390 1
305374 99305374 1001 86380 86390 1
305171 99305171 1001 86380 86390 1
305109 99305109 1001 86380 86390 1
500103 99500103 1001 86380 86390 1
500032 99500032 1001 86380 86390 1
500178 99500178 1001 86380 86390 1
500634 99500634 1001 86380 86390 1
500794 99500794 1001 86380 86390 1
500514 99500514 1001 86380 86390 1
500400 99500400 1001 86380 86390 1
500308 99500308 1001 86380 86390 1
500838 99500838 1001 86380 86390 1
500982 99500982 1001 86380 86390 1
500899 99500899 1001 86380 86390 1
500821 99500821 1001 86380 86390 1
501279 99501279 1001 86380 86390 1
501358 99501358 1001 86380 86390 1
501373 99501373 1001 86380 86390 1
501317 99501317 1001 86380 86390 1
501072 99501072 1001 86380 86390 1
501077 99501077 1001 86380 86390 1
501118 99501118 1001 86380 86390 1
501732 99501732 1001 86380 86390 1
501673 99501673 1001 86380 86390 1
502276 99502276 1001 86380 86390 1
502303 99502303 1001 86380 86390 1
502451 99502451 1001 86380 86390 1
502095 99502095 1001 86380 86390 1
502239 99502239 1001 86380 86390 1
502217 99502217 1001 86380 86390 1
501949 99501949 1001 86380 86390 1
501951 99501951 1001 86380 86390 1
501913 99501913 1001 86380 86390 1
501981 99501981 1001 86380 86390 1
502618 99502618 1001 86380 86390 1
502645 99502645 1001 86380 86390 1
502587 99502587 1001 86380 86390 1
502525 99502525 1001 86380 86390 1
502616 99502616 1001 86380 86390 1
503115 99503115 1001 86380 86390 1
503146 99503146 1001 86380 86390 1
503077 99503077 1001 86380 86390 1
502961 99502961 1001 86380 86390 1
502991 99502991 1001 86380 86390 1
503046 99503046 1001 86380 86390 1
502789 99502789 1001 86380 86390 1
502687 99502687 1001 86380 86390 1
502746 99502746 1001 86380 86390 1
503339 99503339 1001 86380 86390 1
504000 99504000 1001 86380 86390 1
503771 99503771 1001 86380 86390 1
503711 99503711 1001 86380 86390 1
503729 99503729 1001 86380 86390 1
503666 99503666 1001 86380 86390 1
503628 99503628 1001 86380 86390 1
503616 99503616 1001 86380 86390 1
504246 99504246 1001 86380 86390 1
504291 99504291 1001 86380 86390 1
504847 99504847 1001 86380 86390 1
504535 99504535 1001 86380 86390 1
504391 99504391 1001 86380 86390 1
504405 99504405 1001 86380 86390 1
504476 99504476 1001 86380 86390 1
504400 99504400 1001 86380 86390 1
504530 99504530 1001 86380 86390 1
505089 99505089 1001 86380 86390 1
505115 99505115 1001 86380 86390 1
505143 99505143 1001 86380 86390 1
505027 99505027 1001 86380 86390 1
505711 99505711 1001 86380 86390 1
505588 99505588 1001 86380 86390 1
505461 99505461 1001 86380 86390 1
505513 99505513 1001 86380 86390 1
505539 99505539 1001 86380 86390 1
505515 99505515 1001 86380 86390 1
505439 99505439 1001 86380 86390 1
505368 99505368 1001 86380 86390 1
505175 99505175 1001 86380 86390 1
505284 99505284 1001 86380 86390 1
505300 99505300 1001 86380 86390 1
505972 99505972 1001 86380 86390 1
506404 99506404 1001 86380 86390 1
506417 99506417 1001 86380 86390 1
506457 99506457 1001 86380 86390 1
506539 99506539 1001 86380 86390 1
506425 99506425 1001 86380 86390 1
506589 99506589 1001 86380 86390 1
506136 99506136 1001 86380 86390 1
506762 99506762 1001 86380 86390 1
507283 99507283 1001 86380 86390 1
507232 99507232 1001 86380 86390 1
507314 99507314 1001 86380 86390 1
507319 99507319 1001 86380 86390 1
507157 99507157 1001 86380 86390 1
506934 99506934 1001 86380 86390 1
506999 99506999 1001 86380 86390 1
506974 99506974 1001 86380 86390 1
506838 99506838 1001 86380 86390 1
507554 99507554 1001 86380 86390 1
507427 99507427 1001 86380 86390 1
507492 99507492 1001 86380 86390 1
507493 99507493 1001 86380 86390 1
508094 99508094 1001 86380 86390 1
508133 99508133 1001 86380 86390 1
508044 99508044 1001 86380 86390 1
507919 99507919 1001 86380 86390 1
507985 99507985 1001 86380 86390 1
507897 99507897 1001 86380 86390 1
507847 99507847 1001 86380 86390 1
507645 99507645 1001 86380 86390 1
507725 99507725 1001 86380 86390 1
507805 99507805 1001 86380 86390 1
507665 99507665 1001 86380 86390 1
508453 99508453 1001 86380 86390 1
508389 99508389 1001 86380 86390 1
508250 99508250 1001 86380 86390 1
508356 99508356 1001 86380 86390 1
508269 99508269 1001 86380 86390 1
508309 99508309 1001 86380 86390 1
509038 99509038 1001 86380 86390 1
508909 99508909 1001 86380 86390 1
509056 99509056 1001 86380 86390 1
509006 99509006 1001 86380 86390 1
508971 99508971 1001 86380 86390 1
508857 99508857 1001 86380 86390 1
508702 99508702 1001 86380 86390 1
508838 99508838 1001 86380 86390 1
508585 99508585 1001 86380 86390 1
509098 99509098 1001 86380 86390 1
509191 99509191 1001 86380 86390 1
508871 99508871 1001 86380 86390 1
509168 99509168 1001 86380 86390 1
509195 99509195 1001 86380 86390 1
509773 99509773 1001 86380 86390 1
509748 99509748 1001 86380 86390 1
509775 99509775 1001 86380 86390 1
509758 99509758 1001 86380 86390 1
509501 99509501 1001 86380 86390 1
509528 99509528 1001 86380 86390 1
509557 99509557 1001 86380 86390 1
509508 99509508 1001 86380 86390 1
509538 99509538 1001 86380 86390 1
509512 99509512 1001 86380 86390 1
509389 99509389 1001 86380 86390 1
509979 99509979 1001 86380 86390 1
509992 99509992 1001 86380 86390 1
510072 99510072 1001 86380 86390 1
509917 99509917 1001 86380 86390 1
509970 99509970 1001 86380 86390 1
509949 99509949 1001 86380 86390 1
510591 99510591 1001 86380 86390 1
510683 99510683 1001 86380 86390 1
510571 99510571 1001 86380 86390 1
510572 99510572 1001 86380 86390 1
510432 99510432 1001 86380 86390 1
510316 99510316 1001 86380 86390 1
510468 99510468 1001 86380 86390 1
510301 99510301 1001 86380 86390 1
510271 99510271 1001 86380 86390 1
510871 99510871 1001 86380 86390 1
511524 99511524 1001 86380 86390 1
511354 99511354 1001 86380 86390 1
511470 99511470 1001 86380 86390 1
511397 99511397 1001 86380 86390 1
511314 99511314 1001 86380 86390 1
511328 99511328 1001 86380 86390 1
511130 99511130 1001 86380 86390 1
510965 99510965 1001 86380 86390 1
511605 99511605 1001 86380 86390 1
512315 99512315 1001 86380 86390 1
512266 99512266 1001 86380 86390 1
512222 99512222 1001 86380 86390 1
512262 99512262 1001 86380 86390 1
512289 99512289 1001 86380 86390 1
512138 99512138 1001 86380 86390 1
512152 99512152 1001 86380 86390 1
512025 99512025 1001 86380 86390 1
511986 99511986 1001 86380 86390 1
512145 99512145 1001 86380 86390 1
511888 99511888 1001 86380 86390 1
511815 99511815 1001 86380 86390 1
511816 99511816 1001 86380 86390 1
511796 99511796 1001 86380 86390 1
512518 99512518 1001 86380 86390 1
513159 99513159 1001 86380 86390 1
513135 99513135 1001 86380 86390 1
512888 99512888 1001 86380 86390 1
512953 99512953 1001 86380 86390 1
512610 99512610 1001 86380 86390 1
512599 99512599 1001 86380 86390 1
512613 99512613 1001 86380 86390 1
512640 99512640 1001 86380 86390 1
512666 99512666 1001 86380 86390 1
512726 99512726 1001 86380 86390 1
513322 99513322 1001 86380 86390 1
513363 99513363 1001 86380 86390 1
513260 99513260 1001 86380 86390 1
513252 99513252 1001 86380 86390 1
513292 99513292 1001 86380 86390 1
513865 99513865 1001 86380 86390 1
513939 99513939 1001 86380 86390 1
514026 99514026 1001 86380 86390 1
513632 99513632 1001 86380 86390 1
513660 99513660 1001 86380 86390 1
513790 99513790 1001 86380 86390 1
513817 99513817 1001 86380 86390 1
513690 99513690 1001 86380 86390 1
513625 99513625 1001 86380 86390 1
513719 99513719 1001 86380 86390 1
513746 99513746 1001 86380 86390 1
513562 99513562 1001 86380 86390 1
513419 99513419 1001 86380 86390 1
513498 99513498 1001 86380 86390 1
513461 99513461 1001 86380 86390 1
514106 99514106 1001 86380 86390 1
514213 99514213 1001 86380 86390 1
514217 99514217 1001 86380 86390 1
[truncated: 4,088,159 more chars]
