# Supplementary material for: Fast and near-optimal monitoring for healthcare acquired infection outbreaks
Source: PLoS Comput Biol. 2019 Sep 16;15(9):e1007284. doi: 10.1371/journal.pcbi.1007284 (PMC6762212; doi:10.1371/journal.pcbi.1007284)
Supplement: S2 Data — (ZIP) [file pcbi.1007284.s007.zip › MobilityLogs2/HAISE_Carilion_all_visits_day_129.txt]

#Person location Sublocation StartTime EndTime Type
531680 848 1002 55777 62986 1
540102 470 1002 64257 70783 1
400325 99400325 1001 86380 86390 1
400347 99400347 1001 86380 86390 1
400350 99400350 1001 86380 86390 1
400466 99400466 1001 86380 86390 1
400599 99400599 1001 86380 86390 1
400663 99400663 1001 86380 86390 1
400787 99400787 1001 86380 86390 1
401008 99401008 1001 86380 86390 1
400942 99400942 1001 86380 86390 1
401579 99401579 1001 86380 86390 1
401931 99401931 1001 86380 86390 1
402018 99402018 1001 86380 86390 1
402064 99402064 1001 86380 86390 1
402184 99402184 1001 86380 86390 1
402572 99402572 1001 86380 86390 1
402580 99402580 1001 86380 86390 1
402600 99402600 1001 86380 86390 1
402731 99402731 1001 86380 86390 1
403128 99403128 1001 86380 86390 1
403108 99403108 1001 86380 86390 1
403201 99403201 1001 86380 86390 1
403413 99403413 1001 86380 86390 1
403602 99403602 1001 86380 86390 1
403558 99403558 1001 86380 86390 1
403943 99403943 1001 86380 86390 1
404044 99404044 1001 86380 86390 1
404073 99404073 1001 86380 86390 1
404555 99404555 1001 86380 86390 1
405080 99405080 1001 86380 86390 1
405196 99405196 1001 86380 86390 1
405411 99405411 1001 86380 86390 1
405498 99405498 1001 86380 86390 1
405443 99405443 1001 86380 86390 1
405859 99405859 1001 86380 86390 1
405967 99405967 1001 86380 86390 1
406128 99406128 1001 86380 86390 1
406174 99406174 1001 86380 86390 1
406203 99406203 1001 86380 86390 1
406228 99406228 1001 86380 86390 1
406718 99406718 1001 86380 86390 1
406743 99406743 1001 86380 86390 1
406797 99406797 1001 86380 86390 1
406851 99406851 1001 86380 86390 1
407046 99407046 1001 86380 86390 1
407427 99407427 1001 86380 86390 1
407383 99407383 1001 86380 86390 1
407643 99407643 1001 86380 86390 1
407682 99407682 1001 86380 86390 1
407774 99407774 1001 86380 86390 1
408086 99408086 1001 86380 86390 1
408042 99408042 1001 86380 86390 1
408169 99408169 1001 86380 86390 1
408145 99408145 1001 86380 86390 1
408270 99408270 1001 86380 86390 1
408569 99408569 1001 86380 86390 1
408717 99408717 1001 86380 86390 1
408856 99408856 1001 86380 86390 1
408785 99408785 1001 86380 86390 1
408823 99408823 1001 86380 86390 1
408771 99408771 1001 86380 86390 1
409174 99409174 1001 86380 86390 1
409185 99409185 1001 86380 86390 1
409188 99409188 1001 86380 86390 1
409202 99409202 1001 86380 86390 1
409469 99409469 1001 86380 86390 1
409437 99409437 1001 86380 86390 1
409561 99409561 1001 86380 86390 1
409890 99409890 1001 86380 86390 1
409973 99409973 1001 86380 86390 1
410107 99410107 1001 86380 86390 1
410057 99410057 1001 86380 86390 1
410126 99410126 1001 86380 86390 1
410243 99410243 1001 86380 86390 1
410384 99410384 1001 86380 86390 1
410724 99410724 1001 86380 86390 1
410701 99410701 1001 86380 86390 1
410960 99410960 1001 86380 86390 1
411056 99411056 1001 86380 86390 1
411119 99411119 1001 86380 86390 1
411153 99411153 1001 86380 86390 1
411231 99411231 1001 86380 86390 1
411383 99411383 1001 86380 86390 1
411347 99411347 1001 86380 86390 1
411636 99411636 1001 86380 86390 1
411773 99411773 1001 86380 86390 1
411857 99411857 1001 86380 86390 1
411999 99411999 1001 86380 86390 1
413374 99413374 1001 86380 86390 1
413403 99413403 1001 86380 86390 1
413297 99413297 1001 86380 86390 1
413502 99413502 1001 86380 86390 1
413579 99413579 1001 86380 86390 1
413610 99413610 1001 86380 86390 1
413461 99413461 1001 86380 86390 1
413413 99413413 1001 86380 86390 1
413440 99413440 1001 86380 86390 1
413559 99413559 1001 86380 86390 1
413362 99413362 1001 86380 86390 1
413227 99413227 1001 86380 86390 1
412970 99412970 1001 86380 86390 1
412615 99412615 1001 86380 86390 1
412871 99412871 1001 86380 86390 1
413921 99413921 1001 86380 86390 1
413783 99413783 1001 86380 86390 1
413810 99413810 1001 86380 86390 1
413828 99413828 1001 86380 86390 1
415062 99415062 1001 86380 86390 1
415177 99415177 1001 86380 86390 1
415137 99415137 1001 86380 86390 1
414533 99414533 1001 86380 86390 1
414273 99414273 1001 86380 86390 1
414275 99414275 1001 86380 86390 1
414184 99414184 1001 86380 86390 1
414151 99414151 1001 86380 86390 1
415684 99415684 1001 86380 86390 1
415644 99415644 1001 86380 86390 1
416843 99416843 1001 86380 86390 1
416160 99416160 1001 86380 86390 1
416266 99416266 1001 86380 86390 1
416559 99416559 1001 86380 86390 1
416574 99416574 1001 86380 86390 1
416395 99416395 1001 86380 86390 1
416055 99416055 1001 86380 86390 1
417105 99417105 1001 86380 86390 1
417391 99417391 1001 86380 86390 1
417106 99417106 1001 86380 86390 1
417308 99417308 1001 86380 86390 1
417474 99417474 1001 86380 86390 1
417548 99417548 1001 86380 86390 1
417583 99417583 1001 86380 86390 1
417589 99417589 1001 86380 86390 1
418739 99418739 1001 86380 86390 1
418557 99418557 1001 86380 86390 1
418586 99418586 1001 86380 86390 1
418722 99418722 1001 86380 86390 1
418791 99418791 1001 86380 86390 1
418035 99418035 1001 86380 86390 1
418056 99418056 1001 86380 86390 1
417989 99417989 1001 86380 86390 1
417816 99417816 1001 86380 86390 1
419075 99419075 1001 86380 86390 1
419077 99419077 1001 86380 86390 1
419151 99419151 1001 86380 86390 1
420126 99420126 1001 86380 86390 1
420366 99420366 1001 86380 86390 1
420031 99420031 1001 86380 86390 1
419807 99419807 1001 86380 86390 1
419737 99419737 1001 86380 86390 1
419248 99419248 1001 86380 86390 1
420465 99420465 1001 86380 86390 1
420700 99420700 1001 86380 86390 1
420553 99420553 1001 86380 86390 1
420805 99420805 1001 86380 86390 1
421818 99421818 1001 86380 86390 1
421853 99421853 1001 86380 86390 1
421788 99421788 1001 86380 86390 1
421319 99421319 1001 86380 86390 1
421322 99421322 1001 86380 86390 1
421299 99421299 1001 86380 86390 1
421333 99421333 1001 86380 86390 1
420859 99420859 1001 86380 86390 1
420979 99420979 1001 86380 86390 1
422226 99422226 1001 86380 86390 1
422142 99422142 1001 86380 86390 1
423398 99423398 1001 86380 86390 1
422796 99422796 1001 86380 86390 1
422834 99422834 1001 86380 86390 1
422807 99422807 1001 86380 86390 1
422563 99422563 1001 86380 86390 1
422592 99422592 1001 86380 86390 1
423915 99423915 1001 86380 86390 1
424073 99424073 1001 86380 86390 1
423926 99423926 1001 86380 86390 1
423954 99423954 1001 86380 86390 1
424135 99424135 1001 86380 86390 1
423764 99423764 1001 86380 86390 1
423767 99423767 1001 86380 86390 1
425331 99425331 1001 86380 86390 1
425207 99425207 1001 86380 86390 1
425065 99425065 1001 86380 86390 1
425351 99425351 1001 86380 86390 1
425070 99425070 1001 86380 86390 1
425212 99425212 1001 86380 86390 1
424913 99424913 1001 86380 86390 1
424627 99424627 1001 86380 86390 1
424944 99424944 1001 86380 86390 1
424533 99424533 1001 86380 86390 1
425471 99425471 1001 86380 86390 1
425531 99425531 1001 86380 86390 1
426698 99426698 1001 86380 86390 1
426789 99426789 1001 86380 86390 1
426524 99426524 1001 86380 86390 1
426454 99426454 1001 86380 86390 1
426526 99426526 1001 86380 86390 1
426529 99426529 1001 86380 86390 1
426335 99426335 1001 86380 86390 1
425914 99425914 1001 86380 86390 1
426097 99426097 1001 86380 86390 1
425979 99425979 1001 86380 86390 1
427318 99427318 1001 86380 86390 1
427428 99427428 1001 86380 86390 1
427715 99427715 1001 86380 86390 1
427573 99427573 1001 86380 86390 1
429160 99429160 1001 86380 86390 1
430349 99430349 1001 86380 86390 1
429621 99429621 1001 86380 86390 1
429849 99429849 1001 86380 86390 1
429871 99429871 1001 86380 86390 1
429899 99429899 1001 86380 86390 1
429430 99429430 1001 86380 86390 1
429314 99429314 1001 86380 86390 1
430625 99430625 1001 86380 86390 1
431702 99431702 1001 86380 86390 1
431723 99431723 1001 86380 86390 1
431816 99431816 1001 86380 86390 1
431935 99431935 1001 86380 86390 1
431473 99431473 1001 86380 86390 1
431584 99431584 1001 86380 86390 1
431288 99431288 1001 86380 86390 1
430869 99430869 1001 86380 86390 1
431044 99431044 1001 86380 86390 1
430875 99430875 1001 86380 86390 1
430833 99430833 1001 86380 86390 1
431254 99431254 1001 86380 86390 1
431023 99431023 1001 86380 86390 1
432407 99432407 1001 86380 86390 1
432350 99432350 1001 86380 86390 1
432207 99432207 1001 86380 86390 1
432067 99432067 1001 86380 86390 1
432103 99432103 1001 86380 86390 1
432285 99432285 1001 86380 86390 1
432394 99432394 1001 86380 86390 1
433053 99433053 1001 86380 86390 1
433968 99433968 1001 86380 86390 1
434131 99434131 1001 86380 86390 1
435329 99435329 1001 86380 86390 1
435239 99435239 1001 86380 86390 1
435416 99435416 1001 86380 86390 1
434967 99434967 1001 86380 86390 1
434941 99434941 1001 86380 86390 1
434972 99434972 1001 86380 86390 1
434691 99434691 1001 86380 86390 1
434455 99434455 1001 86380 86390 1
434389 99434389 1001 86380 86390 1
434220 99434220 1001 86380 86390 1
435444 99435444 1001 86380 86390 1
435817 99435817 1001 86380 86390 1
435453 99435453 1001 86380 86390 1
435756 99435756 1001 86380 86390 1
437077 99437077 1001 86380 86390 1
436863 99436863 1001 86380 86390 1
436886 99436886 1001 86380 86390 1
436553 99436553 1001 86380 86390 1
436507 99436507 1001 86380 86390 1
435930 99435930 1001 86380 86390 1
435989 99435989 1001 86380 86390 1
436201 99436201 1001 86380 86390 1
436019 99436019 1001 86380 86390 1
300042 99300042 1001 86380 86390 1
437320 99437320 1001 86380 86390 1
300008 99300008 1001 86380 86390 1
300099 99300099 1001 86380 86390 1
300090 99300090 1001 86380 86390 1
300630 99300630 1001 86380 86390 1
300644 99300644 1001 86380 86390 1
300706 99300706 1001 86380 86390 1
300595 99300595 1001 86380 86390 1
300472 99300472 1001 86380 86390 1
300370 99300370 1001 86380 86390 1
300513 99300513 1001 86380 86390 1
300397 99300397 1001 86380 86390 1
300399 99300399 1001 86380 86390 1
300425 99300425 1001 86380 86390 1
300508 99300508 1001 86380 86390 1
300340 99300340 1001 86380 86390 1
300196 99300196 1001 86380 86390 1
300262 99300262 1001 86380 86390 1
300857 99300857 1001 86380 86390 1
300873 99300873 1001 86380 86390 1
300929 99300929 1001 86380 86390 1
301496 99301496 1001 86380 86390 1
301458 99301458 1001 86380 86390 1
301498 99301498 1001 86380 86390 1
301499 99301499 1001 86380 86390 1
301551 99301551 1001 86380 86390 1
301338 99301338 1001 86380 86390 1
301328 99301328 1001 86380 86390 1
301244 99301244 1001 86380 86390 1
301283 99301283 1001 86380 86390 1
301056 99301056 1001 86380 86390 1
301114 99301114 1001 86380 86390 1
301607 99301607 1001 86380 86390 1
302324 99302324 1001 86380 86390 1
302195 99302195 1001 86380 86390 1
302372 99302372 1001 86380 86390 1
302000 99302000 1001 86380 86390 1
302157 99302157 1001 86380 86390 1
301791 99301791 1001 86380 86390 1
301818 99301818 1001 86380 86390 1
301831 99301831 1001 86380 86390 1
301871 99301871 1001 86380 86390 1
301794 99301794 1001 86380 86390 1
301761 99301761 1001 86380 86390 1
302474 99302474 1001 86380 86390 1
302505 99302505 1001 86380 86390 1
303084 99303084 1001 86380 86390 1
303187 99303187 1001 86380 86390 1
303099 99303099 1001 86380 86390 1
303138 99303138 1001 86380 86390 1
302951 99302951 1001 86380 86390 1
302875 99302875 1001 86380 86390 1
302801 99302801 1001 86380 86390 1
302996 99302996 1001 86380 86390 1
302908 99302908 1001 86380 86390 1
302896 99302896 1001 86380 86390 1
302612 99302612 1001 86380 86390 1
302697 99302697 1001 86380 86390 1
303389 99303389 1001 86380 86390 1
303222 99303222 1001 86380 86390 1
303326 99303326 1001 86380 86390 1
303288 99303288 1001 86380 86390 1
303331 99303331 1001 86380 86390 1
303383 99303383 1001 86380 86390 1
303398 99303398 1001 86380 86390 1
303918 99303918 1001 86380 86390 1
303913 99303913 1001 86380 86390 1
303966 99303966 1001 86380 86390 1
303818 99303818 1001 86380 86390 1
303637 99303637 1001 86380 86390 1
303820 99303820 1001 86380 86390 1
303774 99303774 1001 86380 86390 1
303826 99303826 1001 86380 86390 1
303464 99303464 1001 86380 86390 1
303616 99303616 1001 86380 86390 1
303435 99303435 1001 86380 86390 1
304129 99304129 1001 86380 86390 1
304169 99304169 1001 86380 86390 1
304223 99304223 1001 86380 86390 1
304809 99304809 1001 86380 86390 1
304686 99304686 1001 86380 86390 1
304699 99304699 1001 86380 86390 1
304713 99304713 1001 86380 86390 1
304688 99304688 1001 86380 86390 1
304551 99304551 1001 86380 86390 1
304516 99304516 1001 86380 86390 1
304342 99304342 1001 86380 86390 1
304344 99304344 1001 86380 86390 1
304357 99304357 1001 86380 86390 1
304281 99304281 1001 86380 86390 1
304312 99304312 1001 86380 86390 1
304274 99304274 1001 86380 86390 1
304927 99304927 1001 86380 86390 1
305060 99305060 1001 86380 86390 1
304906 99304906 1001 86380 86390 1
305036 99305036 1001 86380 86390 1
305600 99305600 1001 86380 86390 1
305511 99305511 1001 86380 86390 1
305627 99305627 1001 86380 86390 1
305512 99305512 1001 86380 86390 1
305274 99305274 1001 86380 86390 1
305287 99305287 1001 86380 86390 1
305392 99305392 1001 86380 86390 1
305418 99305418 1001 86380 86390 1
305277 99305277 1001 86380 86390 1
305395 99305395 1001 86380 86390 1
305291 99305291 1001 86380 86390 1
305451 99305451 1001 86380 86390 1
305297 99305297 1001 86380 86390 1
305234 99305234 1001 86380 86390 1
305238 99305238 1001 86380 86390 1
305251 99305251 1001 86380 86390 1
305239 99305239 1001 86380 86390 1
305189 99305189 1001 86380 86390 1
500075 99500075 1001 86380 86390 1
500003 99500003 1001 86380 86390 1
500031 99500031 1001 86380 86390 1
500087 99500087 1001 86380 86390 1
500663 99500663 1001 86380 86390 1
500788 99500788 1001 86380 86390 1
500499 99500499 1001 86380 86390 1
500438 99500438 1001 86380 86390 1
500238 99500238 1001 86380 86390 1
500303 99500303 1001 86380 86390 1
500291 99500291 1001 86380 86390 1
500967 99500967 1001 86380 86390 1
500929 99500929 1001 86380 86390 1
500922 99500922 1001 86380 86390 1
500912 99500912 1001 86380 86390 1
501478 99501478 1001 86380 86390 1
501504 99501504 1001 86380 86390 1
501543 99501543 1001 86380 86390 1
501616 99501616 1001 86380 86390 1
501468 99501468 1001 86380 86390 1
501328 99501328 1001 86380 86390 1
501343 99501343 1001 86380 86390 1
501178 99501178 1001 86380 86390 1
501025 99501025 1001 86380 86390 1
501845 99501845 1001 86380 86390 1
501718 99501718 1001 86380 86390 1
501810 99501810 1001 86380 86390 1
501816 99501816 1001 86380 86390 1
501688 99501688 1001 86380 86390 1
502328 99502328 1001 86380 86390 1
502371 99502371 1001 86380 86390 1
502310 99502310 1001 86380 86390 1
502092 99502092 1001 86380 86390 1
502107 99502107 1001 86380 86390 1
502198 99502198 1001 86380 86390 1
502001 99502001 1001 86380 86390 1
502035 99502035 1001 86380 86390 1
501922 99501922 1001 86380 86390 1
501870 99501870 1001 86380 86390 1
502531 99502531 1001 86380 86390 1
503166 99503166 1001 86380 86390 1
503146 99503146 1001 86380 86390 1
502858 99502858 1001 86380 86390 1
502720 99502720 1001 86380 86390 1
503496 99503496 1001 86380 86390 1
503394 99503394 1001 86380 86390 1
503487 99503487 1001 86380 86390 1
503294 99503294 1001 86380 86390 1
504085 99504085 1001 86380 86390 1
504084 99504084 1001 86380 86390 1
504074 99504074 1001 86380 86390 1
503971 99503971 1001 86380 86390 1
503787 99503787 1001 86380 86390 1
503710 99503710 1001 86380 86390 1
503789 99503789 1001 86380 86390 1
503819 99503819 1001 86380 86390 1
503590 99503590 1001 86380 86390 1
503500 99503500 1001 86380 86390 1
503566 99503566 1001 86380 86390 1
504245 99504245 1001 86380 86390 1
504218 99504218 1001 86380 86390 1
504757 99504757 1001 86380 86390 1
504904 99504904 1001 86380 86390 1
504802 99504802 1001 86380 86390 1
504622 99504622 1001 86380 86390 1
504645 99504645 1001 86380 86390 1
504633 99504633 1001 86380 86390 1
504738 99504738 1001 86380 86390 1
505050 99505050 1001 86380 86390 1
505581 99505581 1001 86380 86390 1
505659 99505659 1001 86380 86390 1
505664 99505664 1001 86380 86390 1
505534 99505534 1001 86380 86390 1
505550 99505550 1001 86380 86390 1
505447 99505447 1001 86380 86390 1
505305 99505305 1001 86380 86390 1
505325 99505325 1001 86380 86390 1
505223 99505223 1001 86380 86390 1
505848 99505848 1001 86380 86390 1
505887 99505887 1001 86380 86390 1
505865 99505865 1001 86380 86390 1
506577 99506577 1001 86380 86390 1
506462 99506462 1001 86380 86390 1
506291 99506291 1001 86380 86390 1
506192 99506192 1001 86380 86390 1
506118 99506118 1001 86380 86390 1
506132 99506132 1001 86380 86390 1
506096 99506096 1001 86380 86390 1
506110 99506110 1001 86380 86390 1
506609 99506609 1001 86380 86390 1
506626 99506626 1001 86380 86390 1
506613 99506613 1001 86380 86390 1
506705 99506705 1001 86380 86390 1
506694 99506694 1001 86380 86390 1
507255 99507255 1001 86380 86390 1
507360 99507360 1001 86380 86390 1
507259 99507259 1001 86380 86390 1
507351 99507351 1001 86380 86390 1
507264 99507264 1001 86380 86390 1
507331 99507331 1001 86380 86390 1
507155 99507155 1001 86380 86390 1
507189 99507189 1001 86380 86390 1
506837 99506837 1001 86380 86390 1
506982 99506982 1001 86380 86390 1
507580 99507580 1001 86380 86390 1
508096 99508096 1001 86380 86390 1
508188 99508188 1001 86380 86390 1
508087 99508087 1001 86380 86390 1
507965 99507965 1001 86380 86390 1
507866 99507866 1001 86380 86390 1
507771 99507771 1001 86380 86390 1
507794 99507794 1001 86380 86390 1
509005 99509005 1001 86380 86390 1
508956 99508956 1001 86380 86390 1
508970 99508970 1001 86380 86390 1
508780 99508780 1001 86380 86390 1
508807 99508807 1001 86380 86390 1
508705 99508705 1001 86380 86390 1
508523 99508523 1001 86380 86390 1
508540 99508540 1001 86380 86390 1
508530 99508530 1001 86380 86390 1
508478 99508478 1001 86380 86390 1
509080 99509080 1001 86380 86390 1
509135 99509135 1001 86380 86390 1
509876 99509876 1001 86380 86390 1
509716 99509716 1001 86380 86390 1
509757 99509757 1001 86380 86390 1
509810 99509810 1001 86380 86390 1
509515 99509515 1001 86380 86390 1
509660 99509660 1001 86380 86390 1
509496 99509496 1001 86380 86390 1
509454 99509454 1001 86380 86390 1
509417 99509417 1001 86380 86390 1
509445 99509445 1001 86380 86390 1
509981 99509981 1001 86380 86390 1
510101 99510101 1001 86380 86390 1
510650 99510650 1001 86380 86390 1
510547 99510547 1001 86380 86390 1
510608 99510608 1001 86380 86390 1
510688 99510688 1001 86380 86390 1
510519 99510519 1001 86380 86390 1
510213 99510213 1001 86380 86390 1
510252 99510252 1001 86380 86390 1
510233 99510233 1001 86380 86390 1
510273 99510273 1001 86380 86390 1
510804 99510804 1001 86380 86390 1
510859 99510859 1001 86380 86390 1
510811 99510811 1001 86380 86390 1
511353 99511353 1001 86380 86390 1
511393 99511393 1001 86380 86390 1
511542 99511542 1001 86380 86390 1
511437 99511437 1001 86380 86390 1
511231 99511231 1001 86380 86390 1
511298 99511298 1001 86380 86390 1
511052 99511052 1001 86380 86390 1
511133 99511133 1001 86380 86390 1
511018 99511018 1001 86380 86390 1
510944 99510944 1001 86380 86390 1
511753 99511753 1001 86380 86390 1
511741 99511741 1001 86380 86390 1
511717 99511717 1001 86380 86390 1
511972 99511972 1001 86380 86390 1
512078 99512078 1001 86380 86390 1
511810 99511810 1001 86380 86390 1
511930 99511930 1001 86380 86390 1
511830 99511830 1001 86380 86390 1
511834 99511834 1001 86380 86390 1
511887 99511887 1001 86380 86390 1
512512 99512512 1001 86380 86390 1
512422 99512422 1001 86380 86390 1
513013 99513013 1001 86380 86390 1
513028 99513028 1001 86380 86390 1
513119 99513119 1001 86380 86390 1
513137 99513137 1001 86380 86390 1
513012 99513012 1001 86380 86390 1
512821 99512821 1001 86380 86390 1
512984 99512984 1001 86380 86390 1
512603 99512603 1001 86380 86390 1
512707 99512707 1001 86380 86390 1
512686 99512686 1001 86380 86390 1
512700 99512700 1001 86380 86390 1
513219 99513219 1001 86380 86390 1
513354 99513354 1001 86380 86390 1
513959 99513959 1001 86380 86390 1
513985 99513985 1001 86380 86390 1
513888 99513888 1001 86380 86390 1
513735 99513735 1001 86380 86390 1
513761 99513761 1001 86380 86390 1
513635 99513635 1001 86380 86390 1
513665 99513665 1001 86380 86390 1
513772 99513772 1001 86380 86390 1
513488 99513488 1001 86380 86390 1
513516 99513516 1001 86380 86390 1
513601 99513601 1001 86380 86390 1
514054 99514054 1001 86380 86390 1
514082 99514082 1001 86380 86390 1
514121 99514121 1001 86380 86390 1
514212 99514212 1001 86380 86390 1
514148 99514148 1001 86380 86390 1
514166 99514166 1001 86380 86390 1
514155 99514155 1001 86380 86390 1
514733 99514733 1001 86380 86390 1
514685 99514685 1001 86380 86390 1
514753 99514753 1001 86380 86390 1
514581 99514581 1001 86380 86390 1
514518 99514518 1001 86380 86390 1
514424 99514424 1001 86380 86390 1
514945 99514945 1001 86380 86390 1
515049 99515049 1001 86380 86390 1
514920 99514920 1001 86380 86390 1
514973 99514973 1001 86380 86390 1
514999 99514999 1001 86380 86390 1
514980 99514980 1001 86380 86390 1
514931 99514931 1001 86380 86390 1
515657 99515657 1001 86380 86390 1
515540 99515540 1001 86380 86390 1
515376 99515376 1001 86380 86390 1
515332 99515332 1001 86380 86390 1
515237 99515237 1001 86380 86390 1
515850 99515850 1001 86380 86390 1
515856 99515856 1001 86380 86390 1
516357 99516357 1001 86380 86390 1
516320 99516320 1001 86380 86390 1
516484 99516484 1001 86380 86390 1
516427 99516427 1001 86380 86390 1
516377 99516377 1001 86380 86390 1
516391 99516391 1001 86380 86390 1
516188 99516188 1001 86380 86390 1
516233 99516233 1001 86380 86390 1
516300 99516300 1001 86380 86390 1
516005 99516005 1001 86380 86390 1
515890 99515890 1001 86380 86390 1
516037 99516037 1001 86380 86390 1
516028 99516028 1001 86380 86390 1
516701 99516701 1001 86380 86390 1
516586 99516586 1001 86380 86390 1
516521 99516521 1001 86380 86390 1
516616 99516616 1001 86380 86390 1
516668 99516668 1001 86380 86390 1
516558 99516558 1001 86380 86390 1
516674 99516674 1001 86380 86390 1
517144 99517144 1001 86380 86390 1
517174 99517174 1001 86380 86390 1
517254 99517254 1001 86380 86390 1
517217 99517217 1001 86380 86390 1
517118 99517118 1001 86380 86390 1
517069 99517069 1001 86380 86390 1
516928 99516928 1001 86380 86390 1
517126 99517126 1001 86380 86390 1
516987 99516987 1001 86380 86390 1
517427 99517427 1001 86380 86390 1
517349 99517349 1001 86380 86390 1
517389 99517389 1001 86380 86390 1
517494 99517494 1001 86380 86390 1
517969 99517969 1001 86380 86390 1
518087 99518087 1001 86380 86390 1
518162 99518162 1001 86380 86390 1
518063 99518063 1001 86380 86390 1
518121 99518121 1001 86380 86390 1
517833 99517833 1001 86380 86390 1
517813 99517813 1001 86380 86390 1
517620 99517620 1001 86380 86390 1
517543 99517543 1001 86380 86390 1
517741 99517741 1001 86380 86390 1
517547 99517547 1001 86380 86390 1
517549 99517549 1001 86380 86390 1
517720 99517720 1001 86380 86390 1
517644 99517644 1001 86380 86390 1
518252 99518252 1001 86380 86390 1
518285 99518285 1001 86380 86390 1
518874 99518874 1001 86380 86390 1
518940 99518940 1001 86380 86390 1
518869 99518869 1001 86380 86390 1
518884 99518884 1001 86380 86390 1
518617 99518617 1001 86380 86390 1
518660 99518660 1001 86380 86390 1
518716 99518716 1001 86380 86390 1
518393 99518393 1001 86380 86390 1
518507 99518507 1001 86380 86390 1
519092 99519092 1001 86380 86390 1
519135 99519135 1001 86380 86390 1
519045 99519045 1001 86380 86390 1
519708 99519708 1001 86380 86390 1
519645 99519645 1001 86380 86390 1
519443 99519443 1001 86380 86390 1
519459 99519459 1001 86380 86390 1
519527 99519527 1001 86380 86390 1
519502 99519502 1001 86380 86390 1
519207 99519207 1001 86380 86390 1
519235 99519235 1001 86380 86390 1
519210 99519210 1001 86380 86390 1
519252 99519252 1001 86380 86390 1
519997 99519997 1001 86380 86390 1
519817 99519817 1001 86380 86390 1
519987 99519987 1001 86380 86390 1
520512 99520512 1001 86380 86390 1
520516 99520516 1001 86380 86390 1
520543 99520543 1001 86380 86390 1
520532 99520532 1001 86380 86390 1
520558 99520558 1001 86380 86390 1
520273 99520273 1001 86380 86390 1
520434 99520434 1001 86380 86390 1
520067 99520067 1001 86380 86390 1
520689 99520689 1001 86380 86390 1
520819 99520819 1001 86380 86390 1
520690 99520690 1001 86380 86390 1
520693 99520693 1001 86380 86390 1
521400 99521400 1001 86380 86390 1
521273 99521273 1001 86380 86390 1
521158 99521158 1001 86380 86390 1
521245 99521245 1001 86380 86390 1
521090 99521090 1001 86380 86390 1
520860 99520860 1001 86380 86390 1
520874 99520874 1001 86380 86390 1
520863 99520863 1001 86380 86390 1
520987 99520987 1001 86380 86390 1
521572 99521572 1001 86380 86390 1
521537 99521537 1001 86380 86390 1
521577 99521577 1001 86380 86390 1
522242 99522242 1001 86380 86390 1
522193 99522193 1001 86380 86390 1
522284 99522284 1001 86380 86390 1
521894 99521894 1001 86380 86390 1
522040 99522040 1001 86380 86390 1
521673 99521673 1001 86380 86390 1
521868 99521868 1001 86380 86390 1
521741 99521741 1001 86380 86390 1
521874 99521874 1001 86380 86390 1
521852 99521852 1001 86380 86390 1
522367 99522367 1001 86380 86390 1
522383 99522383 1001 86380 86390 1
522460 99522460 1001 86380 86390 1
522428 99522428 1001 86380 86390 1
522378 99522378 1001 86380 86390 1
523033 99523033 1001 86380 86390 1
522931 99522931 1001 86380 86390 1
522934 99522934 1001 86380 86390 1
522812 99522812 1001 86380 86390 1
522907 99522907 1001 86380 86390 1
522742 99522742 1001 86380 86390 1
522538 99522538 1001 86380 86390 1
522527 99522527 1001 86380 86390 1
522595 99522595 1001 86380 86390 1
522608 99522608 1001 86380 86390 1
522688 99522688 1001 86380 86390 1
522520 99522520 1001 86380 86390 1
523318 99523318 1001 86380 86390 1
523868 99523868 1001 86380 86390 1
523832 99523832 1001 86380 86390 1
523746 99523746 1001 86380 86390 1
523678 99523678 1001 86380 86390 1
523631 99523631 1001 86380 86390 1
523447 99523447 1001 86380 86390 1
523333 99523333 1001 86380 86390 1
523359 99523359 1001 86380 86390 1
523386 99523386 1001 86380 86390 1
523955 99523955 1001 86380 86390 1
524116 99524116 1001 86380 86390 1
524079 99524079 1001 86380 86390 1
523976 99523976 1001 86380 86390 1
524092 99524092 1001 86380 86390 1
524056 99524056 1001 86380 86390 1
524603 99524603 1001 86380 86390 1
524578 99524578 1001 86380 86390 1
524745 99524745 1001 86380 86390 1
524659 99524659 1001 86380 86390 1
524636 99524636 1001 86380 86390 1
524675 99524675 1001 86380 86390 1
524759 99524759 1001 86380 86390 1
524439 99524439 1001 86380 86390 1
524465 99524465 1001 86380 86390 1
524531 99524531 1001 86380 86390 1
524458 99524458 1001 86380 86390 1
524459 99524459 1001 86380 86390 1
524193 99524193 1001 86380 86390 1
524160 99524160 1001 86380 86390 1
524303 99524303 1001 86380 86390 1
524201 99524201 1001 86380 86390 1
524940 99524940 1001 86380 86390 1
525487 99525487 1001 86380 86390 1
525574 99525574 1001 86380 86390 1
525427 99525427 1001 86380 86390 1
525429 99525429 1001 86380 86390 1
525593 99525593 1001 86380 86390 1
525198 99525198 1001 86380 86390 1
525362 99525362 1001 86380 86390 1
525324 99525324 1001 86380 86390 1
525159 99525159 1001 86380 86390 1
525012 99525012 1001 86380 86390 1
525155 99525155 1001 86380 86390 1
525646 99525646 1001 86380 86390 1
525659 99525659 1001 86380 86390 1
525802 99525802 1001 86380 86390 1
525638 99525638 1001 86380 86390 1
525735 99525735 1001 86380 86390 1
526407 99526407 1001 86380 86390 1
526332 99526332 1001 86380 86390 1
526333 99526333 1001 86380 86390 1
526116 99526116 1001 86380 86390 1
526065 99526065 1001 86380 86390 1
526169 99526169 1001 86380 86390 1
526079 99526079 1001 86380 86390 1
526209 99526209 1001 86380 86390 1
526014 99526014 1001 86380 86390 1
526067 99526067 1001 86380 86390 1
526159 99526159 1001 86380 86390 1
526174 99526174 1001 86380 86390 1
525978 99525978 1001 86380 86390 1
526474 99526474 1001 86380 86390 1
526529 99526529 1001 86380 86390 1
527110 99527110 1001 86380 86390 1
527142 99527142 1001 86380 86390 1
527209 99527209 1001 86380 86390 1
526891 99526891 1001 86380 86390 1
527023 99527023 1001 86380 86390 1
526960 99526960 1001 86380 86390 1
526732 99526732 1001 86380 86390 1
526723 99526723 1001 86380 86390 1
526725 99526725 1001 86380 86390 1
526637 99526637 1001 86380 86390 1
526703 99526703 1001 86380 86390 1
526755 99526755 1001 86380 86390 1
527416 99527416 1001 86380 86390 1
527295 99527295 1001 86380 86390 1
527954 99527954 1001 86380 86390 1
527780 99527780 1001 86380 86390 1
527793 99527793 1001 86380 86390 1
527700 99527700 1001 86380 86390 1
527612 99527612 1001 86380 86390 1
527563 99527563 1001 86380 86390 1
527499 99527499 1001 86380 86390 1
527488 99527488 1001 86380 86390 1
527504 99527504 1001 86380 86390 1
528081 99528081 1001 86380 86390 1
528851 99528851 1001 86380 86390 1
528736 99528736 1001 86380 86390 1
528733 99528733 1001 86380 86390 1
528542 99528542 1001 86380 86390 1
528569 99528569 1001 86380 86390 1
528665 99528665 1001 86380 86390 1
528588 99528588 1001 86380 86390 1
528283 99528283 1001 86380 86390 1
528467 99528467 1001 86380 86390 1
528312 99528312 1001 86380 86390 1
529008 99529008 1001 86380 86390 1
529034 99529034 1001 86380 86390 1
528906 99528906 1001 86380 86390 1
528972 99528972 1001 86380 86390 1
529079 99529079 1001 86380 86390 1
529566 99529566 1001 86380 86390 1
529610 99529610 1001 86380 86390 1
529457 99529457 1001 86380 86390 1
529412 99529412 1001 86380 86390 1
529211 99529211 1001 86380 86390 1
529291 99529291 1001 86380 86390 1
529137 99529137 1001 86380 86390 1
529268 99529268 1001 86380 86390 1
530523 99530523 1001 86380 86390 1
530392 99530392 1001 86380 86390 1
530500 99530500 1001 86380 86390 1
530359 99530359 1001 86380 86390 1
530015 99530015 1001 86380 86390 1
530067 99530067 1001 86380 86390 1
530122 99530122 1001 86380 86390 1
529941 99529941 1001 86380 86390 1
530045 99530045 1001 86380 86390 1
531177 99531177 1001 86380 86390 1
531357 99531357 1001 86380 86390 1
531358 99531358 1001 86380 86390 1
531041 99531041 1001 86380 86390 1
530882 99530882 1001 86380 86390 1
530875 99530875 1001 86380 86390 1
531508 99531508 1001 86380 86390 1
531574 99531574 1001 86380 86390 1
531460 99531460 1001 86380 86390 1
531435 99531435 1001 86380 86390 1
532116 99532116 1001 86380 86390 1
532015 99532015 1001 86380 86390 1
532179 99532179 1001 86380 86390 1
532182 99532182 1001 86380 86390 1
531916 99531916 1001 86380 86390 1
531598 99531598 1001 86380 86390 1
531639 99531639 1001 86380 86390 1
531774 99531774 1001 86380 86390 1
531594 99531594 1001 86380 86390 1
532255 99532255 1001 86380 86390 1
532346 99532346 1001 86380 86390 1
532352 99532352 1001 86380 86390 1
532267 99532267 1001 86380 86390 1
532858 99532858 1001 86380 86390 1
532951 99532951 1001 86380 86390 1
532671 99532671 1001 86380 86390 1
532633 99532633 1001 86380 86390 1
532636 99532636 1001 86380 86390 1
532625 99532625 1001 86380 86390 1
532758 99532758 1001 86380 86390 1
532515 99532515 1001 86380 86390 1
532568 99532568 1001 86380 86390 1
532571 99532571 1001 86380 86390 1
532508 99532508 1001 86380 86390 1
533134 99533134 1001 86380 86390 1
533135 99533135 1001 86380 86390 1
533113 99533113 1001 86380 86390 1
533191 99533191 1001 86380 86390 1
533179 99533179 1001 86380 86390 1
533206 99533206 1001 86380 86390 1
533051 99533051 1001 86380 86390 1
533158 99533158 1001 86380 86390 1
533727 99533727 1001 86380 86390 1
533740 99533740 1001 86380 86390 1
533755 99533755 1001 86380 86390 1
533633 99533633 1001 86380 86390 1
533649 99533649 1001 86380 86390 1
533358 99533358 1001 86380 86390 1
533410 99533410 1001 86380 86390 1
533282 99533282 1001 86380 86390 1
533986 99533986 1001 86380 86390 1
534519 99534519 1001 86380 86390 1
534574 99534574 1001 86380 86390 1
534665 99534665 1001 86380 86390 1
534667 99534667 1001 86380 86390 1
534668 99534668 1001 86380 86390 1
534446 99534446 1001 86380 86390 1
534293 99534293 1001 86380 86390 1
534437 99534437 1001 86380 86390 1
534132 99534132 1001 86380 86390 1
534174 99534174 1001 86380 86390 1
534213 99534213 1001 86380 86390 1
534177 99534177 1001 86380 86390 1
534794 99534794 1001 86380 86390 1
534782 99534782 1001 86380 86390 1
534770 99534770 1001 86380 86390 1
534848 99534848 1001 86380 86390 1
534784 99534784 1001 86380 86390 1
535474 99535474 1001 86380 86390 1
535346 99535346 1001 86380 86390 1
535348 99535348 1001 86380 86390 1
535361 99535361 1001 86380 86390 1
535431 99535431 1001 86380 86390 1
535277 99535277 1001 86380 86390 1
535071 99535071 1001 86380 86390 1
534934 99534934 1001 86380 86390 1
534890 99534890 1001 86380 86390 1
535523 99535523 1001 86380 86390 1
535608 99535608 1001 86380 86390 1
535596 99535596 1001 86380 86390 1
535712 99535712 1001 86380 86390 1
536321 99536321 1001 86380 86390 1
536143 99536143 1001 86380 86390 1
535955 99535955 1001 86380 86390 1
535924 99535924 1001 86380 86390 1
535912 99535912 1001 86380 86390 1
535915 99535915 1001 86380 86390 1
536481 99536481 1001 86380 86390 1
536406 99536406 1001 86380 86390 1
536419 99536419 1001 86380 86390 1
536369 99536369 1001 86380 86390 1
537073 99537073 1001 86380 86390 1
536961 99536961 1001 86380 86390 1
537118 99537118 1001 86380 86390 1
537152 99537152 1001 86380 86390 1
536945 99536945 1001 86380 86390 1
536953 99536953 1001 86380 86390 1
536785 99536785 1001 86380 86390 1
536581 99536581 1001 86380 86390 1
536585 99536585 1001 86380 86390 1
537251 99537251 1001 86380 86390 1
537901 99537901 1001 86380 86390 1
537989 99537989 1001 86380 86390 1
537851 99537851 1001 86380 86390 1
537982 99537982 1001 86380 86390 1
537690 99537690 1001 86380 86390 1
537485 99537485 1001 86380 86390 1
537539 99537539 1001 86380 86390 1
537565 99537565 1001 86380 86390 1
537528 99537528 1001 86380 86390 1
537556 99537556 1001 86380 86390 1
538037 99538037 1001 86380 86390 1
538012 99538012 1001 86380 86390 1
538191 99538191 1001 86380 86390 1
538119 99538119 1001 86380 86390 1
538160 99538160 1001 86380 86390 1
538443 99538443 1001 86380 86390 1
538472 99538472 1001 86380 86390 1
538486 99538486 1001 86380 86390 1
538531 99538531 1001 86380 86390 1
538262 99538262 1001 86380 86390 1
538197 99538197 1001 86380 86390 1
538332 99538332 1001 86380 86390 1
538258 99538258 1001 86380 86390 1
538830 99538830 1001 86380 86390 1
538834 99538834 1001 86380 86390 1
538888 99538888 1001 86380 86390 1
539594 99539594 1001 86380 86390 1
539569 99539569 1001 86380 86390 1
539454 99539454 1001 86380 86390 1
539267 99539267 1001 86380 86390 1
539306 99539306 1001 86380 86390 1
539324 99539324 1001 86380 86390 1
539350 99539350 1001 86380 86390 1
539354 99539354 1001 86380 86390 1
539343 99539343 1001 86380 86390 1
539139 99539139 1001 86380 86390 1
539219 99539219 1001 86380 86390 1
539065 99539065 1001 86380 86390 1
539835 99539835 1001 86380 86390 1
539840 99539840 1001 86380 86390 1
539740 99539740 1001 86380 86390 1
540398 99540398 1001 86380 86390 1
540199 99540199 1001 86380 86390 1
540257 99540257 1001 86380 86390 1
540062 99540062 1001 86380 86390 1
540075 99540075 1001 86380 86390 1
540209 99540209 1001 86380 86390 1
539873 99539873 1001 86380 86390 1
540046 99540046 1001 86380 86390 1
539996 99539996 1001 86380 86390 1
539867 99539867 1001 86380 86390 1
539921 99539921 1001 86380 86390 1
540557 99540557 1001 86380 86390 1
540055 99540055 1001 86380 86390 1
540519 99540519 1001 86380 86390 1
540644 99540644 1001 86380 86390 1
540554 99540554 1001 86380 86390 1
541268 99541268 1001 86380 86390 1
541221 99541221 1001 86380 86390 1
540831 99540831 1001 86380 86390 1
540704 99540704 1001 86380 86390 1
540691 99540691 1001 86380 86390 1
540757 99540757 1001 86380 86390 1
540722 99540722 1001 86380 86390 1
540749 99540749 1001 86380 86390 1
541358 99541358 1001 86380 86390 1
541384 99541384 1001 86380 86390 1
541426 99541426 1001 86380 86390 1
541982 99541982 1001 86380 86390 1
541932 99541932 1001 86380 86390 1
542038 99542038 1001 86380 86390 1
542109 99542109 1001 86380 86390 1
542039 99542039 1001 86380 86390 1
541850 99541850 1001 86380 86390 1
541668 99541668 1001 86380 86390 1
541579 99541579 1001 86380 86390 1
541658 99541658 1001 86380 86390 1
542274 99542274 1001 86380 86390 1
542262 99542262 1001 86380 86390 1
542185 99542185 1001 86380 86390 1
542212 99542212 1001 86380 86390 1
542162 99542162 1001 86380 86390 1
542191 99542191 1001 86380 86390 1
542127 99542127 1001 86380 86390 1
542869 99542869 1001 86380 86390 1
542831 99542831 1001 86380 86390 1
542756 99542756 1001 86380 86390 1
542835 99542835 1001 86380 86390 1
542903 99542903 1001 86380 86390 1
542705 99542705 1001 86380 86390 1
542582 99542582 1001 86380 86390 1
542544 99542544 1001 86380 86390 1
542482 99542482 1001 86380 86390 1
542509 99542509 1001 86380 86390 1
543034 99543034 1001 86380 86390 1
543049 99543049 1001 86380 86390 1
543016 99543016 1001 86380 86390 1
543029 99543029 1001 86380 86390 1
543069 99543069 1001 86380 86390 1
543148 99543148 1001 86380 86390 1
543672 99543672 1001 86380 86390 1
543600 99543600 1001 86380 86390 1
543468 99543468 1001 86380 86390 1
543377 99543377 1001 86380 86390 1
543393 99543393 1001 86380 86390 1
543548 99543548 1001 86380 86390 1
543447 99543447 1001 86380 86390 1
543473 99543473 1001 86380 86390 1
543243 99543243 1001 86380 86390 1
543271 99543271 1001 86380 86390 1
543235 99543235 1001 86380 86390 1
543188 99543188 1001 86380 86390 1
543800 99543800 1001 86380 86390 1
544434 99544434 1001 86380 86390 1
544512 99544512 1001 86380 86390 1
544227 99544227 1001 86380 86390 1
544350 99544350 1001 86380 86390 1
544094 99544094 1001 86380 86390 1
544088 99544088 1001 86380 86390 1
544635 99544635 1001 86380 86390 1
544636 99544636 1001 86380 86390 1
544680 99544680 1001 86380 86390 1
544696 99544696 1001 86380 86390 1
404107 1080 1001 36840 40497 1
500968 593 1001 36473 36772 1
531390 807 1001 35134 35433 1
542959 848 1001 42167 42466 1
400180 99400180 1001 86380 86390 1
400282 99400282 1001 86380 86390 1
400250 99400250 1001 86380 86390 1
400578 99400578 1001 86380 86390 1
401101 99401101 1001 86380 86390 1
401077 99401077 1001 86380 86390 1
401176 99401176 1001 86380 86390 1
401215 99401215 1001 86380 86390 1
401226 99401226 1001 86380 86390 1
401411 99401411 1001 86380 86390 1
401365 99401365 1001 86380 86390 1
401547 99401547 1001 86380 86390 1
401580 99401580 1001 86380 86390 1
401770 99401770 1001 86380 86390 1
401878 99401878 1001 86380 86390 1
402134 99402134 1001 86380 86390 1
402418 99402418 1001 86380 86390 1
402545 99402545 1001 86380 86390 1
402627 99402627 1001 86380 86390 1
402583 99402583 1001 86380 86390 1
402613 99402613 1001 86380 86390 1
402586 99402586 1001 86380 86390 1
402772 99402772 1001 86380 86390 1
402736 99402736 1001 86380 86390 1
403004 99403004 1001 86380 86390 1
402995 99402995 1001 86380 86390 1
403239 99403239 1001 86380 86390 1
403407 99403407 1001 86380 86390 1
403437 99403437 1001 86380 86390 1
403386 99403386 1001 86380 86390 1
403457 99403457 1001 86380 86390 1
403460 99403460 1001 86380 86390 1
403588 99403588 1001 86380 86390 1
403717 99403717 1001 86380 86390 1
403786 99403786 1001 86380 86390 1
403894 99403894 1001 86380 86390 1
403844 99403844 1001 86380 86390 1
403994 99403994 1001 86380 86390 1
404139 99404139 1001 86380 86390 1
404583 99404583 1001 86380 86390 1
404640 99404640 1001 86380 86390 1
404923 99404923 1001 86380 86390 1
404943 99404943 1001 86380 86390 1
405529 99405529 1001 86380 86390 1
405755 99405755 1001 86380 86390 1
405885 99405885 1001 86380 86390 1
406165 99406165 1001 86380 86390 1
406182 99406182 1001 86380 86390 1
406235 99406235 1001 86380 86390 1
406240 99406240 1001 86380 86390 1
406310 99406310 1001 86380 86390 1
406334 99406334 1001 86380 86390 1
406413 99406413 1001 86380 86390 1
406634 99406634 1001 86380 86390 1
406922 99406922 1001 86380 86390 1
407000 99407000 1001 86380 86390 1
406955 99406955 1001 86380 86390 1
407045 99407045 1001 86380 86390 1
407137 99407137 1001 86380 86390 1
407400 99407400 1001 86380 86390 1
407516 99407516 1001 86380 86390 1
407605 99407605 1001 86380 86390 1
407590 99407590 1001 86380 86390 1
407725 99407725 1001 86380 86390 1
407797 99407797 1001 86380 86390 1
407823 99407823 1001 86380 86390 1
407939 99407939 1001 86380 86390 1
408002 99408002 1001 86380 86390 1
408187 99408187 1001 86380 86390 1
408257 99408257 1001 86380 86390 1
408309 99408309 1001 86380 86390 1
408290 99408290 1001 86380 86390 1
408371 99408371 1001 86380 86390 1
408527 99408527 1001 86380 86390 1
408469 99408469 1001 86380 86390 1
408312 99408312 1001 86380 86390 1
408602 99408602 1001 86380 86390 1
408564 99408564 1001 86380 86390 1
408743 99408743 1001 86380 86390 1
408748 99408748 1001 86380 86390 1
408907 99408907 1001 86380 86390 1
409282 99409282 1001 86380 86390 1
409380 99409380 1001 86380 86390 1
409445 99409445 1001 86380 86390 1
409474 99409474 1001 86380 86390 1
409668 99409668 1001 86380 86390 1
409872 99409872 1001 86380 86390 1
409907 99409907 1001 86380 86390 1
410006 99410006 1001 86380 86390 1
410093 99410093 1001 86380 86390 1
410269 99410269 1001 86380 86390 1
410309 99410309 1001 86380 86390 1
410348 99410348 1001 86380 86390 1
410349 99410349 1001 86380 86390 1
410537 99410537 1001 86380 86390 1
410576 99410576 1001 86380 86390 1
410536 99410536 1001 86380 86390 1
410807 99410807 1001 86380 86390 1
410830 99410830 1001 86380 86390 1
411271 99411271 1001 86380 86390 1
411394 99411394 1001 86380 86390 1
411528 99411528 1001 86380 86390 1
411838 99411838 1001 86380 86390 1
412242 99412242 1001 86380 86390 1
412220 99412220 1001 86380 86390 1
412258 99412258 1001 86380 86390 1
412316 99412316 1001 86380 86390 1
412326 99412326 1001 86380 86390 1
412445 99412445 1001 86380 86390 1
413544 99413544 1001 86380 86390 1
413609 99413609 1001 86380 86390 1
412932 99412932 1001 86380 86390 1
412892 99412892 1001 86380 86390 1
412902 99412902 1001 86380 86390 1
412709 99412709 1001 86380 86390 1
412690 99412690 1001 86380 86390 1
412774 99412774 1001 86380 86390 1
413917 99413917 1001 86380 86390 1
414106 99414106 1001 86380 86390 1
414028 99414028 1001 86380 86390 1
415259 99415259 1001 86380 86390 1
414932 99414932 1001 86380 86390 1
415307 99415307 1001 86380 86390 1
414779 99414779 1001 86380 86390 1
414642 99414642 1001 86380 86390 1
414851 99414851 1001 86380 86390 1
414528 99414528 1001 86380 86390 1
414754 99414754 1001 86380 86390 1
414838 99414838 1001 86380 86390 1
414479 99414479 1001 86380 86390 1
415336 99415336 1001 86380 86390 1
415541 99415541 1001 86380 86390 1
415360 99415360 1001 86380 86390 1
416908 99416908 1001 86380 86390 1
416683 99416683 1001 86380 86390 1
416659 99416659 1001 86380 86390 1
416820 99416820 1001 86380 86390 1
416370 99416370 1001 86380 86390 1
416510 99416510 1001 86380 86390 1
416203 99416203 1001 86380 86390 1
415987 99415987 1001 86380 86390 1
415964 99415964 1001 86380 86390 1
415915 99415915 1001 86380 86390 1
415767 99415767 1001 86380 86390 1
415772 99415772 1001 86380 86390 1
416051 99416051 1001 86380 86390 1
417156 99417156 1001 86380 86390 1
417043 99417043 1001 86380 86390 1
417533 99417533 1001 86380 86390 1
418757 99418757 1001 86380 86390 1
418278 99418278 1001 86380 86390 1
418419 99418419 1001 86380 86390 1
418255 99418255 1001 86380 86390 1
418259 99418259 1001 86380 86390 1
417668 99417668 1001 86380 86390 1
418881 99418881 1001 86380 86390 1
419113 99419113 1001 86380 86390 1
418992 99418992 1001 86380 86390 1
418896 99418896 1001 86380 86390 1
419046 99419046 1001 86380 86390 1
420382 99420382 1001 86380 86390 1
420220 99420220 1001 86380 86390 1
420213 99420213 1001 86380 86390 1
419912 99419912 1001 86380 86390 1
419949 99419949 1001 86380 86390 1
419932 99419932 1001 86380 86390 1
419660 99419660 1001 86380 86390 1
419531 99419531 1001 86380 86390 1
419284 99419284 1001 86380 86390 1
419401 99419401 1001 86380 86390 1
420749 99420749 1001 86380 86390 1
420519 99420519 1001 86380 86390 1
420751 99420751 1001 86380 86390 1
421900 99421900 1001 86380 86390 1
421851 99421851 1001 86380 86390 1
421913 99421913 1001 86380 86390 1
421482 99421482 1001 86380 86390 1
421404 99421404 1001 86380 86390 1
421595 99421595 1001 86380 86390 1
421417 99421417 1001 86380 86390 1
421681 99421681 1001 86380 86390 1
421215 99421215 1001 86380 86390 1
420907 99420907 1001 86380 86390 1
421171 99421171 1001 86380 86390 1
423626 99423626 1001 86380 86390 1
423494 99423494 1001 86380 86390 1
423723 99423723 1001 86380 86390 1
423212 99423212 1001 86380 86390 1
423122 99423122 1001 86380 86390 1
422695 99422695 1001 86380 86390 1
422940 99422940 1001 86380 86390 1
422680 99422680 1001 86380 86390 1
422732 99422732 1001 86380 86390 1
422615 99422615 1001 86380 86390 1
423884 99423884 1001 86380 86390 1
423938 99423938 1001 86380 86390 1
424151 99424151 1001 86380 86390 1
423967 99423967 1001 86380 86390 1
424075 99424075 1001 86380 86390 1
425243 99425243 1001 86380 86390 1
425318 99425318 1001 86380 86390 1
424800 99424800 1001 86380 86390 1
424808 99424808 1001 86380 86390 1
424846 99424846 1001 86380 86390 1
425743 99425743 1001 86380 86390 1
425412 99425412 1001 86380 86390 1
425578 99425578 1001 86380 86390 1
426718 99426718 1001 86380 86390 1
426983 99426983 1001 86380 86390 1
426799 99426799 1001 86380 86390 1
426984 99426984 1001 86380 86390 1
426860 99426860 1001 86380 86390 1
426446 99426446 1001 86380 86390 1
426629 99426629 1001 86380 86390 1
426515 99426515 1001 86380 86390 1
426616 99426616 1001 86380 86390 1
425841 99425841 1001 86380 86390 1
426168 99426168 1001 86380 86390 1
425951 99425951 1001 86380 86390 1
427494 99427494 1001 86380 86390 1
427407 99427407 1001 86380 86390 1
428477 99428477 1001 86380 86390 1
428577 99428577 1001 86380 86390 1
428532 99428532 1001 86380 86390 1
428601 99428601 1001 86380 86390 1
428292 99428292 1001 86380 86390 1
427534 99427534 1001 86380 86390 1
427739 99427739 1001 86380 86390 1
427541 99427541 1001 86380 86390 1
427671 99427671 1001 86380 86390 1
427922 99427922 1001 86380 86390 1
428789 99428789 1001 86380 86390 1
428855 99428855 1001 86380 86390 1
428799 99428799 1001 86380 86390 1
429059 99429059 1001 86380 86390 1
430320 99430320 1001 86380 86390 1
429976 99429976 1001 86380 86390 1
429903 99429903 1001 86380 86390 1
429734 99429734 1001 86380 86390 1
429805 99429805 1001 86380 86390 1
429601 99429601 1001 86380 86390 1
429728 99429728 1001 86380 86390 1
429630 99429630 1001 86380 86390 1
429346 99429346 1001 86380 86390 1
429183 99429183 1001 86380 86390 1
429184 99429184 1001 86380 86390 1
429337 99429337 1001 86380 86390 1
430798 99430798 1001 86380 86390 1
430629 99430629 1001 86380 86390 1
430499 99430499 1001 86380 86390 1
430545 99430545 1001 86380 86390 1
430788 99430788 1001 86380 86390 1
431837 99431837 1001 86380 86390 1
431897 99431897 1001 86380 86390 1
431880 99431880 1001 86380 86390 1
431818 99431818 1001 86380 86390 1
431527 99431527 1001 86380 86390 1
431627 99431627 1001 86380 86390 1
431466 99431466 1001 86380 86390 1
431389 99431389 1001 86380 86390 1
431342 99431342 1001 86380 86390 1
431305 99431305 1001 86380 86390 1
430949 99430949 1001 86380 86390 1
430980 99430980 1001 86380 86390 1
432439 99432439 1001 86380 86390 1
432445 99432445 1001 86380 86390 1
433392 99433392 1001 86380 86390 1
433291 99433291 1001 86380 86390 1
433298 99433298 1001 86380 86390 1
432962 99432962 1001 86380 86390 1
432774 99432774 1001 86380 86390 1
432803 99432803 1001 86380 86390 1
432535 99432535 1001 86380 86390 1
434022 99434022 1001 86380 86390 1
434108 99434108 1001 86380 86390 1
435217 99435217 1001 86380 86390 1
435339 99435339 1001 86380 86390 1
435397 99435397 1001 86380 86390 1
435242 99435242 1001 86380 86390 1
434643 99434643 1001 86380 86390 1
434958 99434958 1001 86380 86390 1
434778 99434778 1001 86380 86390 1
434264 99434264 1001 86380 86390 1
434378 99434378 1001 86380 86390 1
434289 99434289 1001 86380 86390 1
434383 99434383 1001 86380 86390 1
435896 99435896 1001 86380 86390 1
435831 99435831 1001 86380 86390 1
435525 99435525 1001 86380 86390 1
435584 99435584 1001 86380 86390 1
435779 99435779 1001 86380 86390 1
437011 99437011 1001 86380 86390 1
436509 99436509 1001 86380 86390 1
436587 99436587 1001 86380 86390 1
436235 99436235 1001 86380 86390 1
435962 99435962 1001 86380 86390 1
436006 99436006 1001 86380 86390 1
437270 99437270 1001 86380 86390 1
436759 99436759 1001 86380 86390 1
300023 99300023 1001 86380 86390 1
300091 99300091 1001 86380 86390 1
300105 99300105 1001 86380 86390 1
437209 99437209 1001 86380 86390 1
300657 99300657 1001 86380 86390 1
300708 99300708 1001 86380 86390 1
300446 99300446 1001 86380 86390 1
300413 99300413 1001 86380 86390 1
300354 99300354 1001 86380 86390 1
300175 99300175 1001 86380 86390 1
300192 99300192 1001 86380 86390 1
300296 99300296 1001 86380 86390 1
300197 99300197 1001 86380 86390 1
300855 99300855 1001 86380 86390 1
300745 99300745 1001 86380 86390 1
301366 99301366 1001 86380 86390 1
301532 99301532 1001 86380 86390 1
301419 99301419 1001 86380 86390 1
301384 99301384 1001 86380 86390 1
301248 99301248 1001 86380 86390 1
301288 99301288 1001 86380 86390 1
301297 99301297 1001 86380 86390 1
301096 99301096 1001 86380 86390 1
301109 99301109 1001 86380 86390 1
301097 99301097 1001 86380 86390 1
300954 99300954 1001 86380 86390 1
301671 99301671 1001 86380 86390 1
301723 99301723 1001 86380 86390 1
301595 99301595 1001 86380 86390 1
302252 99302252 1001 86380 86390 1
302178 99302178 1001 86380 86390 1
302337 99302337 1001 86380 86390 1
302325 99302325 1001 86380 86390 1
302235 99302235 1001 86380 86390 1
302164 99302164 1001 86380 86390 1
302152 99302152 1001 86380 86390 1
302109 99302109 1001 86380 86390 1
301957 99301957 1001 86380 86390 1
301895 99301895 1001 86380 86390 1
301807 99301807 1001 86380 86390 1
302496 99302496 1001 86380 86390 1
302432 99302432 1001 86380 86390 1
302465 99302465 1001 86380 86390 1
302557 99302557 1001 86380 86390 1
302389 99302389 1001 86380 86390 1
303017 99303017 1001 86380 86390 1
303149 99303149 1001 86380 86390 1
303184 99303184 1001 86380 86390 1
303048 99303048 1001 86380 86390 1
302914 99302914 1001 86380 86390 1
302716 99302716 1001 86380 86390 1
302705 99302705 1001 86380 86390 1
302774 99302774 1001 86380 86390 1
302749 99302749 1001 86380 86390 1
303265 99303265 1001 86380 86390 1
303831 99303831 1001 86380 86390 1
303922 99303922 1001 86380 86390 1
304008 99304008 1001 86380 86390 1
303845 99303845 1001 86380 86390 1
304019 99304019 1001 86380 86390 1
303751 99303751 1001 86380 86390 1
303740 99303740 1001 86380 86390 1
303715 99303715 1001 86380 86390 1
303795 99303795 1001 86380 86390 1
303809 99303809 1001 86380 86390 1
303643 99303643 1001 86380 86390 1
303420 99303420 1001 86380 86390 1
304119 99304119 1001 86380 86390 1
304715 99304715 1001 86380 86390 1
304401 99304401 1001 86380 86390 1
304419 99304419 1001 86380 86390 1
304447 99304447 1001 86380 86390 1
304950 99304950 1001 86380 86390 1
305006 99305006 1001 86380 86390 1
304903 99304903 1001 86380 86390 1
305558 99305558 1001 86380 86390 1
305534 99305534 1001 86380 86390 1
305661 99305661 1001 86380 86390 1
305602 99305602 1001 86380 86390 1
305667 99305667 1001 86380 86390 1
305678 99305678 1001 86380 86390 1
305341 99305341 1001 86380 86390 1
305406 99305406 1001 86380 86390 1
305381 99305381 1001 86380 86390 1
305081 99305081 1001 86380 86390 1
305175 99305175 1001 86380 86390 1
305255 99305255 1001 86380 86390 1
305074 99305074 1001 86380 86390 1
500054 99500054 1001 86380 86390 1
500046 99500046 1001 86380 86390 1
500648 99500648 1001 86380 86390 1
500654 99500654 1001 86380 86390 1
500629 99500629 1001 86380 86390 1
500806 99500806 1001 86380 86390 1
500427 99500427 1001 86380 86390 1
500445 99500445 1001 86380 86390 1
500419 99500419 1001 86380 86390 1
500433 99500433 1001 86380 86390 1
500603 99500603 1001 86380 86390 1
500230 99500230 1001 86380 86390 1
500385 99500385 1001 86380 86390 1
500884 99500884 1001 86380 86390 1
500936 99500936 1001 86380 86390 1
501464 99501464 1001 86380 86390 1
501490 99501490 1001 86380 86390 1
501620 99501620 1001 86380 86390 1
501544 99501544 1001 86380 86390 1
501458 99501458 1001 86380 86390 1
501435 99501435 1001 86380 86390 1
501291 99501291 1001 86380 86390 1
501201 99501201 1001 86380 86390 1
501227 99501227 1001 86380 86390 1
501641 99501641 1001 86380 86390 1
501709 99501709 1001 86380 86390 1
501761 99501761 1001 86380 86390 1
501787 99501787 1001 86380 86390 1
501813 99501813 1001 86380 86390 1
501815 99501815 1001 86380 86390 1
501829 99501829 1001 86380 86390 1
502464 99502464 1001 86380 86390 1
502325 99502325 1001 86380 86390 1
502445 99502445 1001 86380 86390 1
502306 99502306 1001 86380 86390 1
502295 99502295 1001 86380 86390 1
502360 99502360 1001 86380 86390 1
502323 99502323 1001 86380 86390 1
502226 99502226 1001 86380 86390 1
502052 99502052 1001 86380 86390 1
501897 99501897 1001 86380 86390 1
501933 99501933 1001 86380 86390 1
502502 99502502 1001 86380 86390 1
502506 99502506 1001 86380 86390 1
502468 99502468 1001 86380 86390 1
502481 99502481 1001 86380 86390 1
502625 99502625 1001 86380 86390 1
503153 99503153 1001 86380 86390 1
502974 99502974 1001 86380 86390 1
503005 99503005 1001 86380 86390 1
502712 99502712 1001 86380 86390 1
503302 99503302 1001 86380 86390 1
503344 99503344 1001 86380 86390 1
503468 99503468 1001 86380 86390 1
503967 99503967 1001 86380 86390 1
503929 99503929 1001 86380 86390 1
503809 99503809 1001 86380 86390 1
503903 99503903 1001 86380 86390 1
503729 99503729 1001 86380 86390 1
503506 99503506 1001 86380 86390 1
504248 99504248 1001 86380 86390 1
504300 99504300 1001 86380 86390 1
504123 99504123 1001 86380 86390 1
504295 99504295 1001 86380 86390 1
504765 99504765 1001 86380 86390 1
504944 99504944 1001 86380 86390 1
504748 99504748 1001 86380 86390 1
504649 99504649 1001 86380 86390 1
504672 99504672 1001 86380 86390 1
504519 99504519 1001 86380 86390 1
504442 99504442 1001 86380 86390 1
504483 99504483 1001 86380 86390 1
504383 99504383 1001 86380 86390 1
504487 99504487 1001 86380 86390 1
504449 99504449 1001 86380 86390 1
505035 99505035 1001 86380 86390 1
504946 99504946 1001 86380 86390 1
505063 99505063 1001 86380 86390 1
505027 99505027 1001 86380 86390 1
505096 99505096 1001 86380 86390 1
505696 99505696 1001 86380 86390 1
505645 99505645 1001 86380 86390 1
505607 99505607 1001 86380 86390 1
505731 99505731 1001 86380 86390 1
505552 99505552 1001 86380 86390 1
505429 99505429 1001 86380 86390 1
505499 99505499 1001 86380 86390 1
505221 99505221 1001 86380 86390 1
505170 99505170 1001 86380 86390 1
505315 99505315 1001 86380 86390 1
505328 99505328 1001 86380 86390 1
505239 99505239 1001 86380 86390 1
505950 99505950 1001 86380 86390 1
505836 99505836 1001 86380 86390 1
505800 99505800 1001 86380 86390 1
505879 99505879 1001 86380 86390 1
506444 99506444 1001 86380 86390 1
506483 99506483 1001 86380 86390 1
506421 99506421 1001 86380 86390 1
506449 99506449 1001 86380 86390 1
506581 99506581 1001 86380 86390 1
506530 99506530 1001 86380 86390 1
506201 99506201 1001 86380 86390 1
506041 99506041 1001 86380 86390 1
506112 99506112 1001 86380 86390 1
506035 99506035 1001 86380 86390 1
506181 99506181 1001 86380 86390 1
506614 99506614 1001 86380 86390 1
506643 99506643 1001 86380 86390 1
506799 99506799 1001 86380 86390 1
507373 99507373 1001 86380 86390 1
507153 99507153 1001 86380 86390 1
507013 99507013 1001 86380 86390 1
507149 99507149 1001 86380 86390 1
507046 99507046 1001 86380 86390 1
506880 99506880 1001 86380 86390 1
507505 99507505 1001 86380 86390 1
507572 99507572 1001 86380 86390 1
507573 99507573 1001 86380 86390 1
508216 99508216 1001 86380 86390 1
508123 99508123 1001 86380 86390 1
508221 99508221 1001 86380 86390 1
508243 99508243 1001 86380 86390 1
507867 99507867 1001 86380 86390 1
507971 99507971 1001 86380 86390 1
507835 99507835 1001 86380 86390 1
507638 99507638 1001 86380 86390 1
508274 99508274 1001 86380 86390 1
508432 99508432 1001 86380 86390 1
508320 99508320 1001 86380 86390 1
509047 99509047 1001 86380 86390 1
509059 99509059 1001 86380 86390 1
508968 99508968 1001 86380 86390 1
508981 99508981 1001 86380 86390 1
509068 99509068 1001 86380 86390 1
508893 99508893 1001 86380 86390 1
508881 99508881 1001 86380 86390 1
508726 99508726 1001 86380 86390 1
508674 99508674 1001 86380 86390 1
508560 99508560 1001 86380 86390 1
508491 99508491 1001 86380 86390 1
509228 99509228 1001 86380 86390 1
509268 99509268 1001 86380 86390 1
509269 99509269 1001 86380 86390 1
509271 99509271 1001 86380 86390 1
509155 99509155 1001 86380 86390 1
509246 99509246 1001 86380 86390 1
509169 99509169 1001 86380 86390 1
509123 99509123 1001 86380 86390 1
509822 99509822 1001 86380 86390 1
509560 99509560 1001 86380 86390 1
509626 99509626 1001 86380 86390 1
509576 99509576 1001 86380 86390 1
509409 99509409 1001 86380 86390 1
509476 99509476 1001 86380 86390 1
509381 99509381 1001 86380 86390 1
509925 99509925 1001 86380 86390 1
510008 99510008 1001 86380 86390 1
509949 99509949 1001 86380 86390 1
510689 99510689 1001 86380 86390 1
510678 99510678 1001 86380 86390 1
510564 99510564 1001 86380 86390 1
510660 99510660 1001 86380 86390 1
510533 99510533 1001 86380 86390 1
510393 99510393 1001 86380 86390 1
510359 99510359 1001 86380 86390 1
510489 99510489 1001 86380 86390 1
510426 99510426 1001 86380 86390 1
510240 99510240 1001 86380 86390 1
510151 99510151 1001 86380 86390 1
510258 99510258 1001 86380 86390 1
510796 99510796 1001 86380 86390 1
511490 99511490 1001 86380 86390 1
511440 99511440 1001 86380 86390 1
511455 99511455 1001 86380 86390 1
511287 99511287 1001 86380 86390 1
511304 99511304 1001 86380 86390 1
511002 99511002 1001 86380 86390 1
511673 99511673 1001 86380 86390 1
511575 99511575 1001 86380 86390 1
512225 99512225 1001 86380 86390 1
512269 99512269 1001 86380 86390 1
512205 99512205 1001 86380 86390 1
512234 99512234 1001 86380 86390 1
512325 99512325 1001 86380 86390 1
512123 99512123 1001 86380 86390 1
512020 99512020 1001 86380 86390 1
512072 99512072 1001 86380 86390 1
512062 99512062 1001 86380 86390 1
512000 99512000 1001 86380 86390 1
512065 99512065 1001 86380 86390 1
512143 99512143 1001 86380 86390 1
511813 99511813 1001 86380 86390 1
512441 99512441 1001 86380 86390 1
512467 99512467 1001 86380 86390 1
512506 99512506 1001 86380 86390 1
512455 99512455 1001 86380 86390 1
512417 99512417 1001 86380 86390 1
512431 99512431 1001 86380 86390 1
513025 99513025 1001 86380 86390 1
512953 99512953 1001 86380 86390 1
512800 99512800 1001 86380 86390 1
512816 99512816 1001 86380 86390 1
512804 99512804 1001 86380 86390 1
512947 99512947 1001 86380 86390 1
512735 99512735 1001 86380 86390 1
512593 99512593 1001 86380 86390 1
512699 99512699 1001 86380 86390 1
513270 99513270 1001 86380 86390 1
513284 99513284 1001 86380 86390 1
513236 99513236 1001 86380 86390 1
513288 99513288 1001 86380 86390 1
513379 99513379 1001 86380 86390 1
513240 99513240 1001 86380 86390 1
513866 99513866 1001 86380 86390 1
513986 99513986 1001 86380 86390 1
513941 99513941 1001 86380 86390 1
513698 99513698 1001 86380 86390 1
513804 99513804 1001 86380 86390 1
513740 99513740 1001 86380 86390 1
513703 99513703 1001 86380 86390 1
513742 99513742 1001 86380 86390 1
513731 99513731 1001 86380 86390 1
513592 99513592 1001 86380 86390 1
513557 99513557 1001 86380 86390 1
513430 99513430 1001 86380 86390 1
513536 99513536 1001 86380 86390 1
514170 99514170 1001 86380 86390 1
514729 99514729 1001 86380 86390 1
514718 99514718 1001 86380 86390 1
514760 99514760 1001 86380 86390 1
514727 99514727 1001 86380 86390 1
514779 99514779 1001 86380 86390 1
514533 99514533 1001 86380 86390 1
514340 99514340 1001 86380 86390 1
514435 99514435 1001 86380 86390 1
514322 99514322 1001 86380 86390 1
515004 99515004 1001 86380 86390 1
515006 99515006 1001 86380 86390 1
515531 99515531 1001 86380 86390 1
515557 99515557 1001 86380 86390 1
515485 99515485 1001 86380 86390 1
515365 99515365 1001 86380 86390 1
515456 99515456 1001 86380 86390 1
515302 99515302 1001 86380 86390 1
515192 99515192 1001 86380 86390 1
515089 99515089 1001 86380 86390 1
515157 99515157 1001 86380 86390 1
515149 99515149 1001 86380 86390 1
515862 99515862 1001 86380 86390 1
515720 99515720 1001 86380 86390 1
515694 99515694 1001 86380 86390 1
515762 99515762 1001 86380 86390 1
515688 99515688 1001 86380 86390 1
515717 99515717 1001 86380 86390 1
515873 99515873 1001 86380 86390 1
516396 99516396 1001 86380 86390 1
516363 99516363 1001 86380 86390 1
516495 99516495 1001 86380 86390 1
516498 99516498 1001 86380 86390 1
516314 99516314 1001 86380 86390 1
516501 99516501 1001 86380 86390 1
516150 99516150 1001 86380 86390 1
516170 99516170 1001 86380 86390 1
516134 99516134 1001 86380 86390 1
516056 99516056 1001 86380 86390 1
516650 99516650 1001 86380 86390 1
516560 99516560 1001 86380 86390 1
516548 99516548 1001 86380 86390 1
516603 99516603 1001 86380 86390 1
516656 99516656 1001 86380 86390 1
517168 99517168 1001 86380 86390 1
517146 99517146 1001 86380 86390 1
517262 99517262 1001 86380 86390 1
517305 99517305 1001 86380 86390 1
517242 99517242 1001 86380 86390 1
517003 99517003 1001 86380 86390 1
516941 99516941 1001 86380 86390 1
516934 99516934 1001 86380 86390 1
516910 99516910 1001 86380 86390 1
516758 99516758 1001 86380 86390 1
516837 99516837 1001 86380 86390 1
517468 99517468 1001 86380 86390 1
517369 99517369 1001 86380 86390 1
517513 99517513 1001 86380 86390 1
518029 99518029 1001 86380 86390 1
517905 99517905 1001 86380 86390 1
517607 99517607 1001 86380 86390 1
517622 99517622 1001 86380 86390 1
517743 99517743 1001 86380 86390 1
517681 99517681 1001 86380 86390 1
518173 99518173 1001 86380 86390 1
518174 99518174 1001 86380 86390 1
518216 99518216 1001 86380 86390 1
518165 99518165 1001 86380 86390 1
518219 99518219 1001 86380 86390 1
518911 99518911 1001 86380 86390 1
518953 99518953 1001 86380 86390 1
518957 99518957 1001 86380 86390 1
518894 99518894 1001 86380 86390 1
518830 99518830 1001 86380 86390 1
518591 99518591 1001 86380 86390 1
518394 99518394 1001 86380 86390 1
518371 99518371 1001 86380 86390 1
518437 99518437 1001 86380 86390 1
518389 99518389 1001 86380 86390 1
519103 99519103 1001 86380 86390 1
519096 99519096 1001 86380 86390 1
519166 99519166 1001 86380 86390 1
519625 99519625 1001 86380 86390 1
519786 99519786 1001 86380 86390 1
519805 99519805 1001 86380 86390 1
519585 99519585 1001 86380 86390 1
519586 99519586 1001 86380 86390 1
519553 99519553 1001 86380 86390 1
519439 99519439 1001 86380 86390 1
519608 99519608 1001 86380 86390 1
519195 99519195 1001 86380 86390 1
519390 99519390 1001 86380 86390 1
519357 99519357 1001 86380 86390 1
519845 99519845 1001 86380 86390 1
519898 99519898 1001 86380 86390 1
520500 99520500 1001 86380 86390 1
520496 99520496 1001 86380 86390 1
520319 99520319 1001 86380 86390 1
520281 99520281 1001 86380 86390 1
520233 99520233 1001 86380 86390 1
520176 99520176 1001 86380 86390 1
520128 99520128 1001 86380 86390 1
520054 99520054 1001 86380 86390 1
520158 99520158 1001 86380 86390 1
520109 99520109 1001 86380 86390 1
520736 99520736 1001 86380 86390 1
521317 99521317 1001 86380 86390 1
521309 99521309 1001 86380 86390 1
521157 99521157 1001 86380 86390 1
521095 99521095 1001 86380 86390 1
521174 99521174 1001 86380 86390 1
521213 99521213 1001 86380 86390 1
521112 99521112 1001 86380 86390 1
521062 99521062 1001 86380 86390 1
521231 99521231 1001 86380 86390 1
520859 99520859 1001 86380 86390 1
520940 99520940 1001 86380 86390 1
521048 99521048 1001 86380 86390 1
520919 99520919 1001 86380 86390 1
521502 99521502 1001 86380 86390 1
521492 99521492 1001 86380 86390 1
522153 99522153 1001 86380 86390 1
522230 99522230 1001 86380 86390 1
522258 99522258 1001 86380 86390 1
522259 99522259 1001 86380 86390 1
522095 99522095 1001 86380 86390 1
522185 99522185 1001 86380 86390 1
521936 99521936 1001 86380 86390 1
521952 99521952 1001 86380 86390 1
522068 99522068 1001 86380 86390 1
522030 99522030 1001 86380 86390 1
521749 99521749 1001 86380 86390 1
521674 99521674 1001 86380 86390 1
521822 99521822 1001 86380 86390 1
522407 99522407 1001 86380 86390 1
522396 99522396 1001 86380 86390 1
522404 99522404 1001 86380 86390 1
522990 99522990 1001 86380 86390 1
522935 99522935 1001 86380 86390 1
523067 99523067 1001 86380 86390 1
522889 99522889 1001 86380 86390 1
522728 99522728 1001 86380 86390 1
522845 99522845 1001 86380 86390 1
522834 99522834 1001 86380 86390 1
522731 99522731 1001 86380 86390 1
522568 99522568 1001 86380 86390 1
522689 99522689 1001 86380 86390 1
522536 99522536 1001 86380 86390 1
523156 99523156 1001 86380 86390 1
523300 99523300 1001 86380 86390 1
523756 99523756 1001 86380 86390 1
523823 99523823 1001 86380 86390 1
523811 99523811 1001 86380 86390 1
523904 99523904 1001 86380 86390 1
523558 99523558 1001 86380 86390 1
523545 99523545 1001 86380 86390 1
523600 99523600 1001 86380 86390 1
523734 99523734 1001 86380 86390 1
523500 99523500 1001 86380 86390 1
523437 99523437 1001 86380 86390 1
524097 99524097 1001 86380 86390 1
524109 99524109 1001 86380 86390 1
524741 99524741 1001 86380 86390 1
524581 99524581 1001 86380 86390 1
524478 99524478 1001 86380 86390 1
524558 99524558 1001 86380 86390 1
524368 99524368 1001 86380 86390 1
524202 99524202 1001 86380 86390 1
524872 99524872 1001 86380 86390 1
524942 99524942 1001 86380 86390 1
525577 99525577 1001 86380 86390 1
525437 99525437 1001 86380 86390 1
525263 99525263 1001 86380 86390 1
525329 99525329 1001 86380 86390 1
525331 99525331 1001 86380 86390 1
525255 99525255 1001 86380 86390 1
525203 99525203 1001 86380 86390 1
525282 99525282 1001 86380 86390 1
525274 99525274 1001 86380 86390 1
525004 99525004 1001 86380 86390 1
525018 99525018 1001 86380 86390 1
525009 99525009 1001 86380 86390 1
524999 99524999 1001 86380 86390 1
525142 99525142 1001 86380 86390 1
525156 99525156 1001 86380 86390 1
525636 99525636 1001 86380 86390 1
525637 99525637 1001 86380 86390 1
525746 99525746 1001 86380 86390 1
526299 99526299 1001 86380 86390 1
526287 99526287 1001 86380 86390 1
526092 99526092 1001 86380 86390 1
526139 99526139 1001 86380 86390 1
526035 99526035 1001 86380 86390 1
525849 99525849 1001 86380 86390 1
526488 99526488 1001 86380 86390 1
526490 99526490 1001 86380 86390 1
527162 99527162 1001 86380 86390 1
527164 99527164 1001 86380 86390 1
527075 99527075 1001 86380 86390 1
527090 99527090 1001 86380 86390 1
526888 99526888 1001 86380 86390 1
526644 99526644 1001 86380 86390 1
526800 99526800 1001 86380 86390 1
526653 99526653 1001 86380 86390 1
527376 99527376 1001 86380 86390 1
527428 99527428 1001 86380 86390 1
527390 99527390 1001 86380 86390 1
527417 99527417 1001 86380 86390 1
527407 99527407 1001 86380 86390 1
527414 99527414 1001 86380 86390 1
527961 99527961 1001 86380 86390 1
528016 99528016 1001 86380 86390 1
527966 99527966 1001 86380 86390 1
528062 99528062 1001 86380 86390 1
527920 99527920 1001 86380 86390 1
527827 99527827 1001 86380 86390 1
527750 99527750 1001 86380 86390 1
528242 99528242 1001 86380 86390 1
528237 99528237 1001 86380 86390 1
528134 99528134 1001 86380 86390 1
528238 99528238 1001 86380 86390 1
528852 99528852 1001 86380 86390 1
528867 99528867 1001 86380 86390 1
528828 99528828 1001 86380 86390 1
528877 99528877 1001 86380 86390 1
528728 99528728 1001 86380 86390 1
528731 99528731 1001 86380 86390 1
528516 99528516 1001 86380 86390 1
528582 99528582 1001 86380 86390 1
528595 99528595 1001 86380 86390 1
528635 99528635 1001 86380 86390 1
528676 99528676 1001 86380 86390 1
528577 99528577 1001 86380 86390 1
528603 99528603 1001 86380 86390 1
528438 99528438 1001 86380 86390 1
528464 99528464 1001 86380 86390 1
528454 99528454 1001 86380 86390 1
528329 99528329 1001 86380 86390 1
529041 99529041 1001 86380 86390 1
528952 99528952 1001 86380 86390 1
528967 99528967 1001 86380 86390 1
529024 99529024 1001 86380 86390 1
529050 99529050 1001 86380 86390 1
529063 99529063 1001 86380 86390 1
529653 99529653 1001 86380 86390 1
529557 99529557 1001 86380 86390 1
529596 99529596 1001 86380 86390 1
529328 99529328 1001 86380 86390 1
529356 99529356 1001 86380 86390 1
529438 99529438 1001 86380 86390 1
529197 99529197 1001 86380 86390 1
529256 99529256 1001 86380 86390 1
529751 99529751 1001 86380 86390 1
529857 99529857 1001 86380 86390 1
529808 99529808 1001 86380 86390 1
529770 99529770 1001 86380 86390 1
529810 99529810 1001 86380 86390 1
529811 99529811 1001 86380 86390 1
530353 99530353 1001 86380 86390 1
530417 99530417 1001 86380 86390 1
530533 99530533 1001 86380 86390 1
530460 99530460 1001 86380 86390 1
530410 99530410 1001 86380 86390 1
530424 99530424 1001 86380 86390 1
530323 99530323 1001 86380 86390 1
530745 99530745 1001 86380 86390 1
530604 99530604 1001 86380 86390 1
530581 99530581 1001 86380 86390 1
530622 99530622 1001 86380 86390 1
530740 99530740 1001 86380 86390 1
531262 99531262 1001 86380 86390 1
531035 99531035 1001 86380 86390 1
531100 99531100 1001 86380 86390 1
531115 99531115 1001 86380 86390 1
531155 99531155 1001 86380 86390 1
530807 99530807 1001 86380 86390 1
530913 99530913 1001 86380 86390 1
530849 99530849 1001 86380 86390 1
531484 99531484 1001 86380 86390 1
531536 99531536 1001 86380 86390 1
531424 99531424 1001 86380 86390 1
531440 99531440 1001 86380 86390 1
532103 99532103 1001 86380 86390 1
532029 99532029 1001 86380 86390 1
532056 99532056 1001 86380 86390 1
532071 99532071 1001 86380 86390 1
532166 99532166 1001 86380 86390 1
531888 99531888 1001 86380 86390 1
531827 99531827 1001 86380 86390 1
531612 99531612 1001 86380 86390 1
531625 99531625 1001 86380 86390 1
532270 99532270 1001 86380 86390 1
532298 99532298 1001 86380 86390 1
532992 99532992 1001 86380 86390 1
532621 99532621 1001 86380 86390 1
532502 99532502 1001 86380 86390 1
532606 99532606 1001 86380 86390 1
532475 99532475 1001 86380 86390 1
532488 99532488 1001 86380 86390 1
533100 99533100 1001 86380 86390 1
533796 99533796 1001 86380 86390 1
533773 99533773 1001 86380 86390 1
533789 99533789 1001 86380 86390 1
533475 99533475 1001 86380 86390 1
533506 99533506 1001 86380 86390 1
533445 99533445 1001 86380 86390 1
533394 99533394 1001 86380 86390 1
533266 99533266 1001 86380 86390 1
533438 99533438 1001 86380 86390 1
533405 99533405 1001 86380 86390 1
533947 99533947 1001 86380 86390 1
534063 99534063 1001 86380 86390 1
534053 99534053 1001 86380 86390 1
533927 99533927 1001 86380 86390 1
533940 99533940 1001 86380 86390 1
534060 99534060 1001 86380 86390 1
533971 99533971 1001 86380 86390 1
534036 99534036 1001 86380 86390 1
534599 99534599 1001 86380 86390 1
534458 99534458 1001 86380 86390 1
534371 99534371 1001 86380 86390 1
534181 99534181 1001 86380 86390 1
534091 99534091 1001 86380 86390 1
534184 99534184 1001 86380 86390 1
534215 99534215 1001 86380 86390 1
534779 99534779 1001 86380 86390 1
534806 99534806 1001 86380 86390 1
534703 99534703 1001 86380 86390 1
535496 99535496 1001 86380 86390 1
535151 99535151 1001 86380 86390 1
535152 99535152 1001 86380 86390 1
535296 99535296 1001 86380 86390 1
535106 99535106 1001 86380 86390 1
535212 99535212 1001 86380 86390 1
534944 99534944 1001 86380 86390 1
535009 99535009 1001 86380 86390 1
535010 99535010 1001 86380 86390 1
534923 99534923 1001 86380 86390 1
534952 99534952 1001 86380 86390 1
534953 99534953 1001 86380 86390 1
535709 99535709 1001 86380 86390 1
536169 99536169 1001 86380 86390 1
536175 99536175 1001 86380 86390 1
536285 99536285 1001 86380 86390 1
536092 99536092 1001 86380 86390 1
536016 99536016 1001 86380 86390 1
536043 99536043 1001 86380 86390 1
536117 99536117 1001 86380 86390 1
535806 99535806 1001 86380 86390 1
535848 99535848 1001 86380 86390 1
535913 99535913 1001 86380 86390 1
536520 99536520 1001 86380 86390 1
537128 99537128 1001 86380 86390 1
537012 99537012 1001 86380 86390 1
537104 99537104 1001 86380 86390 1
536847 99536847 1001 86380 86390 1
536900 99536900 1001 86380 86390 1
536827 99536827 1001 86380 86390 1
536543 99536543 1001 86380 86390 1
536545 99536545 1001 86380 86390 1
536727 99536727 1001 86380 86390 1
536559 99536559 1001 86380 86390 1
536617 99536617 1001 86380 86390 1
536708 99536708 1001 86380 86390 1
537239 99537239 1001 86380 86390 1
537205 99537205 1001 86380 86390 1
537927 99537927 1001 86380 86390 1
537916 99537916 1001 86380 86390 1
537540 99537540 1001 86380 86390 1
538011 99538011 1001 86380 86390 1
538076 99538076 1001 86380 86390 1
538101 99538101 1001 86380 86390 1
538148 99538148 1001 86380 86390 1
538629 99538629 1001 86380 86390 1
538804 99538804 1001 86380 86390 1
538598 99538598 1001 86380 86390 1
538483 99538483 1001 86380 86390 1
538537 99538537 1001 86380 86390 1
538237 99538237 1001 86380 86390 1
538302 99538302 1001 86380 86390 1
538394 99538394 1001 86380 86390 1
538242 99538242 1001 86380 86390 1
538833 99538833 1001 86380 86390 1
538899 99538899 1001 86380 86390 1
539579 99539579 1001 86380 86390 1
539641 99539641 1001 86380 86390 1
539611 99539611 1001 86380 86390 1
539440 99539440 1001 86380 86390 1
539401 99539401 1001 86380 86390 1
539286 99539286 1001 86380 86390 1
539363 99539363 1001 86380 86390 1
539418 99539418 1001 86380 86390 1
539328 99539328 1001 86380 86390 1
539408 99539408 1001 86380 86390 1
539434 99539434 1001 86380 86390 1
539026 99539026 1001 86380 86390 1
539669 99539669 1001 86380 86390 1
539785 99539785 1001 86380 86390 1
539671 99539671 1001 86380 86390 1
540327 99540327 1001 86380 86390 1
540420 99540420 1001 86380 86390 1
540446 99540446 1001 86380 86390 1
540448 99540448 1001 86380 86390 1
540201 99540201 1001 86380 86390 1
540233 99540233 1001 86380 86390 1
540169 99540169 1001 86380 86390 1
540020 99540020 1001 86380 86390 1
540021 99540021 1001 86380 86390 1
539866 99539866 1001 86380 86390 1
540039 99540039 1001 86380 86390 1
539975 99539975 1001 86380 86390 1
540639 99540639 1001 86380 86390 1
540563 99540563 1001 86380 86390 1
540641 99540641 1001 86380 86390 1
540486 99540486 1001 86380 86390 1
541092 99541092 1001 86380 86390 1
541252 99541252 1001 86380 86390 1
541088 99541088 1001 86380 86390 1
540947 99540947 1001 86380 86390 1
540986 99540986 1001 86380 86390 1
540963 99540963 1001 86380 86390 1
540939 99540939 1001 86380 86390 1
541005 99541005 1001 86380 86390 1
540980 99540980 1001 86380 86390 1
540970 99540970 1001 86380 86390 1
540777 99540777 1001 86380 86390 1
540816 99540816 1001 86380 86390 1
540731 99540731 1001 86380 86390 1
540745 99540745 1001 86380 86390 1
541303 99541303 1001 86380 86390 1
541385 99541385 1001 86380 86390 1
541956 99541956 1001 86380 86390 1
541983 99541983 1001 86380 86390 1
541959 99541959 1001 86380 86390 1
541987 99541987 1001 86380 86390 1
541812 99541812 1001 86380 86390 1
541788 99541788 1001 86380 86390 1
541814 99541814 1001 86380 86390 1
541533 99541533 1001 86380 86390 1
542142 99542142 1001 86380 86390 1
542301 99542301 1001 86380 86390 1
542238 99542238 1001 86380 86390 1
542122 99542122 1001 86380 86390 1
542778 99542778 1001 86380 86390 1
542791 99542791 1001 86380 86390 1
542776 99542776 1001 86380 86390 1
542679 99542679 1001 86380 86390 1
542602 99542602 1001 86380 86390 1
542629 99542629 1001 86380 86390 1
542606 99542606 1001 86380 86390 1
542581 99542581 1001 86380 86390 1
542455 99542455 1001 86380 86390 1
543141 99543141 1001 86380 86390 1
543093 99543093 1001 86380 86390 1
542953 99542953 1001 86380 86390 1
543669 99543669 1001 86380 86390 1
543755 99543755 1001 86380 86390 1
543765 99543765 1001 86380 86390 1
543495 99543495 1001 86380 86390 1
543241 99543241 1001 86380 86390 1
543308 99543308 1001 86380 86390 1
543275 99543275 1001 86380 86390 1
543289 99543289 1001 86380 86390 1
543938 99543938 1001 86380 86390 1
543852 99543852 1001 86380 86390 1
544417 99544417 1001 86380 86390 1
544484 99544484 1001 86380 86390 1
544435 99544435 1001 86380 86390 1
544575 99544575 1001 86380 86390 1
544578 99544578 1001 86380 86390 1
544238 99544238 1001 86380 86390 1
544316 99544316 1001 86380 86390 1
544202 99544202 1001 86380 86390 1
544384 99544384 1001 86380 86390 1
544365 99544365 1001 86380 86390 1
544120 99544120 1001 86380 86390 1
544062 99544062 1001 86380 86390 1
544064 99544064 1001 86380 86390 1
543989 99543989 1001 86380 86390 1
544677 99544677 1001 86380 86390 1
544695 99544695 1001 86380 86390 1
428605 670 1001 39120 39597 1
506528 995 1001 28565 28864 1
509205 492 1001 39727 40026 1
400028 99400028 1001 86380 86390 1
400182 99400182 1001 86380 86390 1
400154 99400154 1001 86380 86390 1
400335 99400335 1001 86380 86390 1
400586 99400586 1001 86380 86390 1
400667 99400667 1001 86380 86390 1
400719 99400719 1001 86380 86390 1
400633 99400633 1001 86380 86390 1
401022 99401022 1001 86380 86390 1
401320 99401320 1001 86380 86390 1
401407 99401407 1001 86380 86390 1
401440 99401440 1001 86380 86390 1
401598 99401598 1001 86380 86390 1
401884 99401884 1001 86380 86390 1
402267 99402267 1001 86380 86390 1
402233 99402233 1001 86380 86390 1
402565 99402565 1001 86380 86390 1
402635 99402635 1001 86380 86390 1
403319 99403319 1001 86380 86390 1
403486 99403486 1001 86380 86390 1
403648 99403648 1001 86380 86390 1
403847 99403847 1001 86380 86390 1
404068 99404068 1001 86380 86390 1
404224 99404224 1001 86380 86390 1
404203 99404203 1001 86380 86390 1
404251 99404251 1001 86380 86390 1
404367 99404367 1001 86380 86390 1
404412 99404412 1001 86380 86390 1
404528 99404528 1001 86380 86390 1
404761 99404761 1001 86380 86390 1
404718 99404718 1001 86380 86390 1
405066 99405066 1001 86380 86390 1
405314 99405314 1001 86380 86390 1
405320 99405320 1001 86380 86390 1
405494 99405494 1001 86380 86390 1
405638 99405638 1001 86380 86390 1
405700 99405700 1001 86380 86390 1
405688 99405688 1001 86380 86390 1
405945 99405945 1001 86380 86390 1
405974 99405974 1001 86380 86390 1
406054 99406054 1001 86380 86390 1
406115 99406115 1001 86380 86390 1
406166 99406166 1001 86380 86390 1
406122 99406122 1001 86380 86390 1
406711 99406711 1001 86380 86390 1
406837 99406837 1001 86380 86390 1
406912 99406912 1001 86380 86390 1
406989 99406989 1001 86380 86390 1
407237 99407237 1001 86380 86390 1
407329 99407329 1001 86380 86390 1
407279 99407279 1001 86380 86390 1
407361 99407361 1001 86380 86390 1
407703 99407703 1001 86380 86390 1
407828 99407828 1001 86380 86390 1
407981 99407981 1001 86380 86390 1
408522 99408522 1001 86380 86390 1
408511 99408511 1001 86380 86390 1
408711 99408711 1001 86380 86390 1
408699 99408699 1001 86380 86390 1
408886 99408886 1001 86380 86390 1
408920 99408920 1001 86380 86390 1
409033 99409033 1001 86380 86390 1
409010 99409010 1001 86380 86390 1
409156 99409156 1001 86380 86390 1
409290 99409290 1001 86380 86390 1
409331 99409331 1001 86380 86390 1
409518 99409518 1001 86380 86390 1
409644 99409644 1001 86380 86390 1
409699 99409699 1001 86380 86390 1
409700 99409700 1001 86380 86390 1
409877 99409877 1001 86380 86390 1
409857 99409857 1001 86380 86390 1
409810 99409810 1001 86380 86390 1
409922 99409922 1001 86380 86390 1
409948 99409948 1001 86380 86390 1
410002 99410002 1001 86380 86390 1
410145 99410145 1001 86380 86390 1
410229 99410229 1001 86380 86390 1
410344 99410344 1001 86380 86390 1
410514 99410514 1001 86380 86390 1
410733 99410733 1001 86380 86390 1
410770 99410770 1001 86380 86390 1
411011 99411011 1001 86380 86390 1
411009 99411009 1001 86380 86390 1
410937 99410937 1001 86380 86390 1
411076 99411076 1001 86380 86390 1
411085 99411085 1001 86380 86390 1
411142 99411142 1001 86380 86390 1
411173 99411173 1001 86380 86390 1
411158 99411158 1001 86380 86390 1
411376 99411376 1001 86380 86390 1
411454 99411454 1001 86380 86390 1
411567 99411567 1001 86380 86390 1
411750 99411750 1001 86380 86390 1
411730 99411730 1001 86380 86390 1
411758 99411758 1001 86380 86390 1
411889 99411889 1001 86380 86390 1
412055 99412055 1001 86380 86390 1
412146 99412146 1001 86380 86390 1
412154 99412154 1001 86380 86390 1
412222 99412222 1001 86380 86390 1
412213 99412213 1001 86380 86390 1
412329 99412329 1001 86380 86390 1
413375 99413375 1001 86380 86390 1
413306 99413306 1001 86380 86390 1
413396 99413396 1001 86380 86390 1
413443 99413443 1001 86380 86390 1
413063 99413063 1001 86380 86390 1
413042 99413042 1001 86380 86390 1
413096 99413096 1001 86380 86390 1
412806 99412806 1001 86380 86390 1
412521 99412521 1001 86380 86390 1
412791 99412791 1001 86380 86390 1
412575 99412575 1001 86380 86390 1
413900 99413900 1001 86380 86390 1
413929 99413929 1001 86380 86390 1
413796 99413796 1001 86380 86390 1
413879 99413879 1001 86380 86390 1
414112 99414112 1001 86380 86390 1
415257 99415257 1001 86380 86390 1
415085 99415085 1001 86380 86390 1
414864 99414864 1001 86380 86390 1
414822 99414822 1001 86380 86390 1
414782 99414782 1001 86380 86390 1
414648 99414648 1001 86380 86390 1
414138 99414138 1001 86380 86390 1
414140 99414140 1001 86380 86390 1
414381 99414381 1001 86380 86390 1
414254 99414254 1001 86380 86390 1
414305 99414305 1001 86380 86390 1
414343 99414343 1001 86380 86390 1
414287 99414287 1001 86380 86390 1
415576 99415576 1001 86380 86390 1
415372 99415372 1001 86380 86390 1
415536 99415536 1001 86380 86390 1
415384 99415384 1001 86380 86390 1
416837 99416837 1001 86380 86390 1
416758 99416758 1001 86380 86390 1
416808 99416808 1001 86380 86390 1
416122 99416122 1001 86380 86390 1
415727 99415727 1001 86380 86390 1
416101 99416101 1001 86380 86390 1
415899 99415899 1001 86380 86390 1
417387 99417387 1001 86380 86390 1
417393 99417393 1001 86380 86390 1
417515 99417515 1001 86380 86390 1
417541 99417541 1001 86380 86390 1
418537 99418537 1001 86380 86390 1
418538 99418538 1001 86380 86390 1
418784 99418784 1001 86380 86390 1
418303 99418303 1001 86380 86390 1
418377 99418377 1001 86380 86390 1
418124 99418124 1001 86380 86390 1
418216 99418216 1001 86380 86390 1
418191 99418191 1001 86380 86390 1
417759 99417759 1001 86380 86390 1
417652 99417652 1001 86380 86390 1
417844 99417844 1001 86380 86390 1
420067 99420067 1001 86380 86390 1
420143 99420143 1001 86380 86390 1
419773 99419773 1001 86380 86390 1
419883 99419883 1001 86380 86390 1
419823 99419823 1001 86380 86390 1
419935 99419935 1001 86380 86390 1
419436 99419436 1001 86380 86390 1
419509 99419509 1001 86380 86390 1
420651 99420651 1001 86380 86390 1
419211 99419211 1001 86380 86390 1
420663 99420663 1001 86380 86390 1
420610 99420610 1001 86380 86390 1
420767 99420767 1001 86380 86390 1
421503 99421503 1001 86380 86390 1
421559 99421559 1001 86380 86390 1
421654 99421654 1001 86380 86390 1
421448 99421448 1001 86380 86390 1
421499 99421499 1001 86380 86390 1
421609 99421609 1001 86380 86390 1
421424 99421424 1001 86380 86390 1
420940 99420940 1001 86380 86390 1
420956 99420956 1001 86380 86390 1
421139 99421139 1001 86380 86390 1
422232 99422232 1001 86380 86390 1
423576 99423576 1001 86380 86390 1
423751 99423751 1001 86380 86390 1
423469 99423469 1001 86380 86390 1
423198 99423198 1001 86380 86390 1
422553 99422553 1001 86380 86390 1
425319 99425319 1001 86380 86390 1
424615 99424615 1001 86380 86390 1
424186 99424186 1001 86380 86390 1
424297 99424297 1001 86380 86390 1
424373 99424373 1001 86380 86390 1
424396 99424396 1001 86380 86390 1
424432 99424432 1001 86380 86390 1
425827 99425827 1001 86380 86390 1
425523 99425523 1001 86380 86390 1
425580 99425580 1001 86380 86390 1
426765 99426765 1001 86380 86390 1
427016 99427016 1001 86380 86390 1
427116 99427116 1001 86380 86390 1
426644 99426644 1001 86380 86390 1
426319 99426319 1001 86380 86390 1
426243 99426243 1001 86380 86390 1
426095 99426095 1001 86380 86390 1
426073 99426073 1001 86380 86390 1
427416 99427416 1001 86380 86390 1
427321 99427321 1001 86380 86390 1
428528 99428528 1001 86380 86390 1
428720 99428720 1001 86380 86390 1
428039 99428039 1001 86380 86390 1
428064 99428064 1001 86380 86390 1
428285 99428285 1001 86380 86390 1
427931 99427931 1001 86380 86390 1
427961 99427961 1001 86380 86390 1
428055 99428055 1001 86380 86390 1
427752 99427752 1001 86380 86390 1
427851 99427851 1001 86380 86390 1
427804 99427804 1001 86380 86390 1
427845 99427845 1001 86380 86390 1
427819 99427819 1001 86380 86390 1
428947 99428947 1001 86380 86390 1
429055 99429055 1001 86380 86390 1
430371 99430371 1001 86380 86390 1
430328 99430328 1001 86380 86390 1
430283 99430283 1001 86380 86390 1
430130 99430130 1001 86380 86390 1
429575 99429575 1001 86380 86390 1
429790 99429790 1001 86380 86390 1
429916 99429916 1001 86380 86390 1
429410 99429410 1001 86380 86390 1
429179 99429179 1001 86380 86390 1
429428 99429428 1001 86380 86390 1
429193 99429193 1001 86380 86390 1
430512 99430512 1001 86380 86390 1
430516 99430516 1001 86380 86390 1
430649 99430649 1001 86380 86390 1
430783 99430783 1001 86380 86390 1
430390 99430390 1001 86380 86390 1
430392 99430392 1001 86380 86390 1
430730 99430730 1001 86380 86390 1
431311 99431311 1001 86380 86390 1
431508 99431508 1001 86380 86390 1
431469 99431469 1001 86380 86390 1
430845 99430845 1001 86380 86390 1
431005 99431005 1001 86380 86390 1
430841 99430841 1001 86380 86390 1
431234 99431234 1001 86380 86390 1
432331 99432331 1001 86380 86390 1
432419 99432419 1001 86380 86390 1
432314 99432314 1001 86380 86390 1
432169 99432169 1001 86380 86390 1
433689 99433689 1001 86380 86390 1
433359 99433359 1001 86380 86390 1
432954 99432954 1001 86380 86390 1
432915 99432915 1001 86380 86390 1
432980 99432980 1001 86380 86390 1
433009 99433009 1001 86380 86390 1
434092 99434092 1001 86380 86390 1
435285 99435285 1001 86380 86390 1
435259 99435259 1001 86380 86390 1
434704 99434704 1001 86380 86390 1
434955 99434955 1001 86380 86390 1
434656 99434656 1001 86380 86390 1
434917 99434917 1001 86380 86390 1
434559 99434559 1001 86380 86390 1
434335 99434335 1001 86380 86390 1
434138 99434138 1001 86380 86390 1
435866 99435866 1001 86380 86390 1
435795 99435795 1001 86380 86390 1
435631 99435631 1001 86380 86390 1
435586 99435586 1001 86380 86390 1
435672 99435672 1001 86380 86390 1
436899 99436899 1001 86380 86390 1
437009 99437009 1001 86380 86390 1
436623 99436623 1001 86380 86390 1
436423 99436423 1001 86380 86390 1
436638 99436638 1001 86380 86390 1
436713 99436713 1001 86380 86390 1
436397 99436397 1001 86380 86390 1
436679 99436679 1001 86380 86390 1
436100 99436100 1001 86380 86390 1
300006 99300006 1001 86380 86390 1
300098 99300098 1001 86380 86390 1
300086 99300086 1001 86380 86390 1
300714 99300714 1001 86380 86390 1
300720 99300720 1001 86380 86390 1
300560 99300560 1001 86380 86390 1
300725 99300725 1001 86380 86390 1
300332 99300332 1001 86380 86390 1
300479 99300479 1001 86380 86390 1
300520 99300520 1001 86380 86390 1
300522 99300522 1001 86380 86390 1
300315 99300315 1001 86380 86390 1
300126 99300126 1001 86380 86390 1
300285 99300285 1001 86380 86390 1
300834 99300834 1001 86380 86390 1
300744 99300744 1001 86380 86390 1
300852 99300852 1001 86380 86390 1
301359 99301359 1001 86380 86390 1
301544 99301544 1001 86380 86390 1
301546 99301546 1001 86380 86390 1
301246 99301246 1001 86380 86390 1
301199 99301199 1001 86380 86390 1
301264 99301264 1001 86380 86390 1
301293 99301293 1001 86380 86390 1
301025 99301025 1001 86380 86390 1
301135 99301135 1001 86380 86390 1
300967 99300967 1001 86380 86390 1
301034 99301034 1001 86380 86390 1
300958 99300958 1001 86380 86390 1
301050 99301050 1001 86380 86390 1
302319 99302319 1001 86380 86390 1
302336 99302336 1001 86380 86390 1
302287 99302287 1001 86380 86390 1
302288 99302288 1001 86380 86390 1
302173 99302173 1001 86380 86390 1
302123 99302123 1001 86380 86390 1
301892 99301892 1001 86380 86390 1
301945 99301945 1001 86380 86390 1
302471 99302471 1001 86380 86390 1
302408 99302408 1001 86380 86390 1
302395 99302395 1001 86380 86390 1
302410 99302410 1001 86380 86390 1
302414 99302414 1001 86380 86390 1
303206 99303206 1001 86380 86390 1
303170 99303170 1001 86380 86390 1
302967 99302967 1001 86380 86390 1
302921 99302921 1001 86380 86390 1
302663 99302663 1001 86380 86390 1
303375 99303375 1001 86380 86390 1
302795 99302795 1001 86380 86390 1
303355 99303355 1001 86380 86390 1
303384 99303384 1001 86380 86390 1
303932 99303932 1001 86380 86390 1
304004 99304004 1001 86380 86390 1
303884 99303884 1001 86380 86390 1
303859 99303859 1001 86380 86390 1
303891 99303891 1001 86380 86390 1
303661 99303661 1001 86380 86390 1
303690 99303690 1001 86380 86390 1
303745 99303745 1001 86380 86390 1
303433 99303433 1001 86380 86390 1
303528 99303528 1001 86380 86390 1
303593 99303593 1001 86380 86390 1
303424 99303424 1001 86380 86390 1
304095 99304095 1001 86380 86390 1
304035 99304035 1001 86380 86390 1
304153 99304153 1001 86380 86390 1
304797 99304797 1001 86380 86390 1
304672 99304672 1001 86380 86390 1
304768 99304768 1001 86380 86390 1
304499 99304499 1001 86380 86390 1
304591 99304591 1001 86380 86390 1
304555 99304555 1001 86380 86390 1
304569 99304569 1001 86380 86390 1
304573 99304573 1001 86380 86390 1
304321 99304321 1001 86380 86390 1
305001 99305001 1001 86380 86390 1
304874 99304874 1001 86380 86390 1
305019 99305019 1001 86380 86390 1
304879 99304879 1001 86380 86390 1
305493 99305493 1001 86380 86390 1
305545 99305545 1001 86380 86390 1
305525 99305525 1001 86380 86390 1
305577 99305577 1001 86380 86390 1
305620 99305620 1001 86380 86390 1
305366 99305366 1001 86380 86390 1
305282 99305282 1001 86380 86390 1
305348 99305348 1001 86380 86390 1
305209 99305209 1001 86380 86390 1
305067 99305067 1001 86380 86390 1
305252 99305252 1001 86380 86390 1
500147 99500147 1001 86380 86390 1
500778 99500778 1001 86380 86390 1
500612 99500612 1001 86380 86390 1
500718 99500718 1001 86380 86390 1
500657 99500657 1001 86380 86390 1
500403 99500403 1001 86380 86390 1
500509 99500509 1001 86380 86390 1
500513 99500513 1001 86380 86390 1
500528 99500528 1001 86380 86390 1
500542 99500542 1001 86380 86390 1
500426 99500426 1001 86380 86390 1
500247 99500247 1001 86380 86390 1
500222 99500222 1001 86380 86390 1
500351 99500351 1001 86380 86390 1
500300 99500300 1001 86380 86390 1
500215 99500215 1001 86380 86390 1
500282 99500282 1001 86380 86390 1
500928 99500928 1001 86380 86390 1
501470 99501470 1001 86380 86390 1
501601 99501601 1001 86380 86390 1
501374 99501374 1001 86380 86390 1
501426 99501426 1001 86380 86390 1
501299 99501299 1001 86380 86390 1
501418 99501418 1001 86380 86390 1
501058 99501058 1001 86380 86390 1
501164 99501164 1001 86380 86390 1
501221 99501221 1001 86380 86390 1
501134 99501134 1001 86380 86390 1
501766 99501766 1001 86380 86390 1
501844 99501844 1001 86380 86390 1
501663 99501663 1001 86380 86390 1
501795 99501795 1001 86380 86390 1
502432 99502432 1001 86380 86390 1
502405 99502405 1001 86380 86390 1
502304 99502304 1001 86380 86390 1
502356 99502356 1001 86380 86390 1
502385 99502385 1001 86380 86390 1
502400 99502400 1001 86380 86390 1
502427 99502427 1001 86380 86390 1
502056 99502056 1001 86380 86390 1
502136 99502136 1001 86380 86390 1
502176 99502176 1001 86380 86390 1
502115 99502115 1001 86380 86390 1
501975 99501975 1001 86380 86390 1
501889 99501889 1001 86380 86390 1
501943 99501943 1001 86380 86390 1
501997 99501997 1001 86380 86390 1
501869 99501869 1001 86380 86390 1
502569 99502569 1001 86380 86390 1
502582 99502582 1001 86380 86390 1
502608 99502608 1001 86380 86390 1
502574 99502574 1001 86380 86390 1
503163 99503163 1001 86380 86390 1
503229 99503229 1001 86380 86390 1
503192 99503192 1001 86380 86390 1
503171 99503171 1001 86380 86390 1
503120 99503120 1001 86380 86390 1
503032 99503032 1001 86380 86390 1
502713 99502713 1001 86380 86390 1
502820 99502820 1001 86380 86390 1
503445 99503445 1001 86380 86390 1
503382 99503382 1001 86380 86390 1
503399 99503399 1001 86380 86390 1
504042 99504042 1001 86380 86390 1
503822 99503822 1001 86380 86390 1
503799 99503799 1001 86380 86390 1
503813 99503813 1001 86380 86390 1
503726 99503726 1001 86380 86390 1
503858 99503858 1001 86380 86390 1
503860 99503860 1001 86380 86390 1
503538 99503538 1001 86380 86390 1
503644 99503644 1001 86380 86390 1
503699 99503699 1001 86380 86390 1
503571 99503571 1001 86380 86390 1
503612 99503612 1001 86380 86390 1
503561 99503561 1001 86380 86390 1
504293 99504293 1001 86380 86390 1
504166 99504166 1001 86380 86390 1
504753 99504753 1001 86380 86390 1
504746 99504746 1001 86380 86390 1
504812 99504812 1001 86380 86390 1
504814 99504814 1001 86380 86390 1
504938 99504938 1001 86380 86390 1
504713 99504713 1001 86380 86390 1
504586 99504586 1001 86380 86390 1
504588 99504588 1001 86380 86390 1
504391 99504391 1001 86380 86390 1
504393 99504393 1001 86380 86390 1
504447 99504447 1001 86380 86390 1
504464 99504464 1001 86380 86390 1
505146 99505146 1001 86380 86390 1
505709 99505709 1001 86380 86390 1
505651 99505651 1001 86380 86390 1
505432 99505432 1001 86380 86390 1
505511 99505511 1001 86380 86390 1
505256 99505256 1001 86380 86390 1
505155 99505155 1001 86380 86390 1
505212 99505212 1001 86380 86390 1
505936 99505936 1001 86380 86390 1
505784 99505784 1001 86380 86390 1
505864 99505864 1001 86380 86390 1
505778 99505778 1001 86380 86390 1
506430 99506430 1001 86380 86390 1
506561 99506561 1001 86380 86390 1
506472 99506472 1001 86380 86390 1
506414 99506414 1001 86380 86390 1
506305 99506305 1001 86380 86390 1
506360 99506360 1001 86380 86390 1
506322 99506322 1001 86380 86390 1
506362 99506362 1001 86380 86390 1
506260 99506260 1001 86380 86390 1
506109 99506109 1001 86380 86390 1
506140 99506140 1001 86380 86390 1
505997 99505997 1001 86380 86390 1
506648 99506648 1001 86380 86390 1
507321 99507321 1001 86380 86390 1
507348 99507348 1001 86380 86390 1
507311 99507311 1001 86380 86390 1
507328 99507328 1001 86380 86390 1
507418 99507418 1001 86380 86390 1
507193 99507193 1001 86380 86390 1
507206 99507206 1001 86380 86390 1
506868 99506868 1001 86380 86390 1
506805 99506805 1001 86380 86390 1
506820 99506820 1001 86380 86390 1
506825 99506825 1001 86380 86390 1
507563 99507563 1001 86380 86390 1
507611 99507611 1001 86380 86390 1
508108 99508108 1001 86380 86390 1
508231 99508231 1001 86380 86390 1
508129 99508129 1001 86380 86390 1
507865 99507865 1001 86380 86390 1
507957 99507957 1001 86380 86390 1
507932 99507932 1001 86380 86390 1
507998 99507998 1001 86380 86390 1
507885 99507885 1001 86380 86390 1
507911 99507911 1001 86380 86390 1
507777 99507777 1001 86380 86390 1
507650 99507650 1001 86380 86390 1
508408 99508408 1001 86380 86390 1
508448 99508448 1001 86380 86390 1
508960 99508960 1001 86380 86390 1
508948 99508948 1001 86380 86390 1
509053 99509053 1001 86380 86390 1
508729 99508729 1001 86380 86390 1
508693 99508693 1001 86380 86390 1
508758 99508758 1001 86380 86390 1
508810 99508810 1001 86380 86390 1
508672 99508672 1001 86380 86390 1
508508 99508508 1001 86380 86390 1
508573 99508573 1001 86380 86390 1
508457 99508457 1001 86380 86390 1
508587 99508587 1001 86380 86390 1
508613 99508613 1001 86380 86390 1
508593 99508593 1001 86380 86390 1
509149 99509149 1001 86380 86390 1
509232 99509232 1001 86380 86390 1
509077 99509077 1001 86380 86390 1
509156 99509156 1001 86380 86390 1
509698 99509698 1001 86380 86390 1
509710 99509710 1001 86380 86390 1
509706 99509706 1001 86380 86390 1
509574 99509574 1001 86380 86390 1
509667 99509667 1001 86380 86390 1
509403 99509403 1001 86380 86390 1
509471 99509471 1001 86380 86390 1
510017 99510017 1001 86380 86390 1
510034 99510034 1001 86380 86390 1
509984 99509984 1001 86380 86390 1
509986 99509986 1001 86380 86390 1
509935 99509935 1001 86380 86390 1
510690 99510690 1001 86380 86390 1
510697 99510697 1001 86380 86390 1
510642 99510642 1001 86380 86390 1
510457 99510457 1001 86380 86390 1
510512 99510512 1001 86380 86390 1
510331 99510331 1001 86380 86390 1
510449 99510449 1001 86380 86390 1
510365 99510365 1001 86380 86390 1
510174 99510174 1001 86380 86390 1
510137 99510137 1001 86380 86390 1
510228 99510228 1001 86380 86390 1
510308 99510308 1001 86380 86390 1
510127 99510127 1001 86380 86390 1
510183 99510183 1001 86380 86390 1
510857 99510857 1001 86380 86390 1
510916 99510916 1001 86380 86390 1
511399 99511399 1001 86380 86390 1
511451 99511451 1001 86380 86390 1
511413 99511413 1001 86380 86390 1
511390 99511390 1001 86380 86390 1
511458 99511458 1001 86380 86390 1
511207 99511207 1001 86380 86390 1
511198 99511198 1001 86380 86390 1
511163 99511163 1001 86380 86390 1
511191 99511191 1001 86380 86390 1
511217 99511217 1001 86380 86390 1
511269 99511269 1001 86380 86390 1
511080 99511080 1001 86380 86390 1
510991 99510991 1001 86380 86390 1
510969 99510969 1001 86380 86390 1
511048 99511048 1001 86380 86390 1
511732 99511732 1001 86380 86390 1
511668 99511668 1001 86380 86390 1
511699 99511699 1001 86380 86390 1
511635 99511635 1001 86380 86390 1
511739 99511739 1001 86380 86390 1
511640 99511640 1001 86380 86390 1
512331 99512331 1001 86380 86390 1
512332 99512332 1001 86380 86390 1
512032 99512032 1001 86380 86390 1
512059 99512059 1001 86380 86390 1
512164 99512164 1001 86380 86390 1
512026 99512026 1001 86380 86390 1
511875 99511875 1001 86380 86390 1
511785 99511785 1001 86380 86390 1
511884 99511884 1001 86380 86390 1
512575 99512575 1001 86380 86390 1
512524 99512524 1001 86380 86390 1
513181 99513181 1001 86380 86390 1
513019 99513019 1001 86380 86390 1
513111 99513111 1001 86380 86390 1
513191 99513191 1001 86380 86390 1
513112 99513112 1001 86380 86390 1
512909 99512909 1001 86380 86390 1
512861 99512861 1001 86380 86390 1
512900 99512900 1001 86380 86390 1
512971 99512971 1001 86380 86390 1
512701 99512701 1001 86380 86390 1
512733 99512733 1001 86380 86390 1
512648 99512648 1001 86380 86390 1
513257 99513257 1001 86380 86390 1
513208 99513208 1001 86380 86390 1
513364 99513364 1001 86380 86390 1
513248 99513248 1001 86380 86390 1
513394 99513394 1001 86380 86390 1
513279 99513279 1001 86380 86390 1
513214 99513214 1001 86380 86390 1
513855 99513855 1001 86380 86390 1
513920 99513920 1001 86380 86390 1
513934 99513934 1001 86380 86390 1
513836 99513836 1001 86380 86390 1
513993 99513993 1001 86380 86390 1
513813 99513813 1001 86380 86390 1
513744 99513744 1001 86380 86390 1
513746 99513746 1001 86380 86390 1
513605 99513605 1001 86380 86390 1
513539 99513539 1001 86380 86390 1
514106 99514106 1001 86380 86390 1
514217 99514217 1001 86380 86390 1
514230 99514230 1001 86380 86390 1
514749 99514749 1001 86380 86390 1
514849 99514849 1001 86380 86390 1
514854 99514854 1001 86380 86390 1
514575 99514575 1001 86380 86390 1
514486 99514486 1001 86380 86390 1
514644 99514644 1001 86380 86390 1
514542 99514542 1001 86380 86390 1
514353 99514353 1001 86380 86390 1
514303 99514303 1001 86380 86390 1
514408 99514408 1001 86380 86390 1
514332 99514332 1001 86380 86390 1
514268 99514268 1001 86380 86390 1
514390 99514390 1001 86380 86390 1
514976 99514976 1001 86380 86390 1
514938 99514938 1001 86380 86390 1
514990 99514990 1001 86380 86390 1
514982 99514982 1001 86380 86390 1
515310 99515310 1001 86380 86390 1
515315 99515315 1001 86380 86390 1
515316 99515316 1001 86380 86390 1
515280 99515280 1001 86380 86390 1
515115 99515115 1001 86380 86390 1
515247 99515247 1001 86380 86390 1
515715 99515715 1001 86380 86390 1
515730 99515730 1001 86380 86390 1
516343 99516343 1001 86380 86390 1
516154 99516154 1001 86380 86390 1
516284 99516284 1001 86380 86390 1
516213 99516213 1001 86380 86390 1
516070 99516070 1001 86380 86390 1
516047 99516047 1001 86380 86390 1
516035 99516035 1001 86380 86390 1
515961 99515961 1001 86380 86390 1
516081 99516081 1001 86380 86390 1
516690 99516690 1001 86380 86390 1
516679 99516679 1001 86380 86390 1
516645 99516645 1001 86380 86390 1
517246 99517246 1001 86380 86390 1
517251 99517251 1001 86380 86390 1
517313 99517313 1001 86380 86390 1
517152 99517152 1001 86380 86390 1
517325 99517325 1001 86380 86390 1
517079 99517079 1001 86380 86390 1
516999 99516999 1001 86380 86390 1
516974 99516974 1001 86380 86390 1
516812 99516812 1001 86380 86390 1
516903 99516903 1001 86380 86390 1
516766 99516766 1001 86380 86390 1
517359 99517359 1001 86380 86390 1
517402 99517402 1001 86380 86390 1
517479 99517479 1001 86380 86390 1
517431 99517431 1001 86380 86390 1
517496 99517496 1001 86380 86390 1
517961 99517961 1001 86380 86390 1
518138 99518138 1001 86380 86390 1
518058 99518058 1001 86380 86390 1
517981 99517981 1001 86380 86390 1
517767 99517767 1001 86380 86390 1
517897 99517897 1001 86380 86390 1
517902 99517902 1001 86380 86390 1
517632 99517632 1001 86380 86390 1
517596 99517596 1001 86380 86390 1
517687 99517687 1001 86380 86390 1
517599 99517599 1001 86380 86390 1
517638 99517638 1001 86380 86390 1
518310 99518310 1001 86380 86390 1
518862 99518862 1001 86380 86390 1
518960 99518960 1001 86380 86390 1
518813 99518813 1001 86380 86390 1
518904 99518904 1001 86380 86390 1
518946 99518946 1001 86380 86390 1
518718 99518718 1001 86380 86390 1
518731 99518731 1001 86380 86390 1
518589 99518589 1001 86380 86390 1
518746 99518746 1001 86380 86390 1
518580 99518580 1001 86380 86390 1
518595 99518595 1001 86380 86390 1
518622 99518622 1001 86380 86390 1
518585 99518585 1001 86380 86390 1
518587 99518587 1001 86380 86390 1
518469 99518469 1001 86380 86390 1
519024 99519024 1001 86380 86390 1
519110 99519110 1001 86380 86390 1
519139 99519139 1001 86380 86390 1
519191 99519191 1001 86380 86390 1
519635 99519635 1001 86380 86390 1
519731 99519731 1001 86380 86390 1
519757 99519757 1001 86380 86390 1
519798 99519798 1001 86380 86390 1
519601 99519601 1001 86380 86390 1
519564 99519564 1001 86380 86390 1
519299 99519299 1001 86380 86390 1
519212 99519212 1001 86380 86390 1
519203 99519203 1001 86380 86390 1
519283 99519283 1001 86380 86390 1
520603 99520603 1001 86380 86390 1
520592 99520592 1001 86380 86390 1
520596 99520596 1001 86380 86390 1
520545 99520545 1001 86380 86390 1
520626 99520626 1001 86380 86390 1
520456 99520456 1001 86380 86390 1
520598 99520598 1001 86380 86390 1
520627 99520627 1001 86380 86390 1
520587 99520587 1001 86380 86390 1
520601 99520601 1001 86380 86390 1
520321 99520321 1001 86380 86390 1
520361 99520361 1001 86380 86390 1
520111 99520111 1001 86380 86390 1
520086 99520086 1001 86380 86390 1
520664 99520664 1001 86380 86390 1
520732 99520732 1001 86380 86390 1
520668 99520668 1001 86380 86390 1
520837 99520837 1001 86380 86390 1
521277 99521277 1001 86380 86390 1
521396 99521396 1001 86380 86390 1
521409 99521409 1001 86380 86390 1
521411 99521411 1001 86380 86390 1
521401 99521401 1001 86380 86390 1
521087 99521087 1001 86380 86390 1
520927 99520927 1001 86380 86390 1
520953 99520953 1001 86380 86390 1
521010 99521010 1001 86380 86390 1
520854 99520854 1001 86380 86390 1
521645 99521645 1001 86380 86390 1
521637 99521637 1001 86380 86390 1
522236 99522236 1001 86380 86390 1
522019 99522019 1001 86380 86390 1
521942 99521942 1001 86380 86390 1
521814 99521814 1001 86380 86390 1
521703 99521703 1001 86380 86390 1
521860 99521860 1001 86380 86390 1
521797 99521797 1001 86380 86390 1
522370 99522370 1001 86380 86390 1
522305 99522305 1001 86380 86390 1
522387 99522387 1001 86380 86390 1
522376 99522376 1001 86380 86390 1
522429 99522429 1001 86380 86390 1
522442 99522442 1001 86380 86390 1
522417 99522417 1001 86380 86390 1
522457 99522457 1001 86380 86390 1
523056 99523056 1001 86380 86390 1
523048 99523048 1001 86380 86390 1
523098 99523098 1001 86380 86390 1
522747 99522747 1001 86380 86390 1
522788 99522788 1001 86380 86390 1
522886 99522886 1001 86380 86390 1
522575 99522575 1001 86380 86390 1
522641 99522641 1001 86380 86390 1
522654 99522654 1001 86380 86390 1
522644 99522644 1001 86380 86390 1
522543 99522543 1001 86380 86390 1
522548 99522548 1001 86380 86390 1
523220 99523220 1001 86380 86390 1
523221 99523221 1001 86380 86390 1
523159 99523159 1001 86380 86390 1
523148 99523148 1001 86380 86390 1
523307 99523307 1001 86380 86390 1
523843 99523843 1001 86380 86390 1
523796 99523796 1001 86380 86390 1
523797 99523797 1001 86380 86390 1
523785 99523785 1001 86380 86390 1
523606 99523606 1001 86380 86390 1
523646 99523646 1001 86380 86390 1
523469 99523469 1001 86380 86390 1
523495 99523495 1001 86380 86390 1
523981 99523981 1001 86380 86390 1
524073 99524073 1001 86380 86390 1
524036 99524036 1001 86380 86390 1
524089 99524089 1001 86380 86390 1
524068 99524068 1001 86380 86390 1
524018 99524018 1001 86380 86390 1
524631 99524631 1001 86380 86390 1
524463 99524463 1001 86380 86390 1
524556 99524556 1001 86380 86390 1
524377 99524377 1001 86380 86390 1
524237 99524237 1001 86380 86390 1
524214 99524214 1001 86380 86390 1
524868 99524868 1001 86380 86390 1
524884 99524884 1001 86380 86390 1
524793 99524793 1001 86380 86390 1
525526 99525526 1001 86380 86390 1
525399 99525399 1001 86380 86390 1
525463 99525463 1001 86380 86390 1
525278 99525278 1001 86380 86390 1
525256 99525256 1001 86380 86390 1
525173 99525173 1001 86380 86390 1
525140 99525140 1001 86380 86390 1
525647 99525647 1001 86380 86390 1
525635 99525635 1001 86380 86390 1
525612 99525612 1001 86380 86390 1
526242 99526242 1001 86380 86390 1
526036 99526036 1001 86380 86390 1
526181 99526181 1001 86380 86390 1
526183 99526183 1001 86380 86390 1
526121 99526121 1001 86380 86390 1
526031 99526031 1001 86380 86390 1
525876 99525876 1001 86380 86390 1
525994 99525994 1001 86380 86390 1
525904 99525904 1001 86380 86390 1
525853 99525853 1001 86380 86390 1
526550 99526550 1001 86380 86390 1
526449 99526449 1001 86380 86390 1
526547 99526547 1001 86380 86390 1
526497 99526497 1001 86380 86390 1
527187 99527187 1001 86380 86390 1
527088 99527088 1001 86380 86390 1
527114 99527114 1001 86380 86390 1
527089 99527089 1001 86380 86390 1
527243 99527243 1001 86380 86390 1
526849 99526849 1001 86380 86390 1
526915 99526915 1001 86380 86390 1
526885 99526885 1001 86380 86390 1
526925 99526925 1001 86380 86390 1
526682 99526682 1001 86380 86390 1
526811 99526811 1001 86380 86390 1
526671 99526671 1001 86380 86390 1
526724 99526724 1001 86380 86390 1
526712 99526712 1001 86380 86390 1
526675 99526675 1001 86380 86390 1
526741 99526741 1001 86380 86390 1
526768 99526768 1001 86380 86390 1
527302 99527302 1001 86380 86390 1
527269 99527269 1001 86380 86390 1
527452 99527452 1001 86380 86390 1
527938 99527938 1001 86380 86390 1
527951 99527951 1001 86380 86390 1
527904 99527904 1001 86380 86390 1
527905 99527905 1001 86380 86390 1
527844 99527844 1001 86380 86390 1
527733 99527733 1001 86380 86390 1
527721 99527721 1001 86380 86390 1
527800 99527800 1001 86380 86390 1
527840 99527840 1001 86380 86390 1
527558 99527558 1001 86380 86390 1
527653 99527653 1001 86380 86390 1
528102 99528102 1001 86380 86390 1
528076 99528076 1001 86380 86390 1
528182 99528182 1001 86380 86390 1
528793 99528793 1001 86380 86390 1
528652 99528652 1001 86380 86390 1
528578 99528578 1001 86380 86390 1
528591 99528591 1001 86380 86390 1
528695 99528695 1001 86380 86390 1
528463 99528463 1001 86380 86390 1
528960 99528960 1001 86380 86390 1
529625 99529625 1001 86380 86390 1
529616 99529616 1001 86380 86390 1
529682 99529682 1001 86380 86390 1
529711 99529711 1001 86380 86390 1
529477 99529477 1001 86380 86390 1
529517 99529517 1001 86380 86390 1
529401 99529401 1001 86380 86390 1
529416 99529416 1001 86380 86390 1
529456 99529456 1001 86380 86390 1
529353 99529353 1001 86380 86390 1
529216 99529216 1001 86380 86390 1
529818 99529818 1001 86380 86390 1
529757 99529757 1001 86380 86390 1
530514 99530514 1001 86380 86390 1
530156 99530156 1001 86380 86390 1
530304 99530304 1001 86380 86390 1
530307 99530307 1001 86380 86390 1
530036 99530036 1001 86380 86390 1
529973 99529973 1001 86380 86390 1
530132 99530132 1001 86380 86390 1
530005 99530005 1001 86380 86390 1
530021 99530021 1001 86380 86390 1
530642 99530642 1001 86380 86390 1
530655 99530655 1001 86380 86390 1
530751 99530751 1001 86380 86390 1
530754 99530754 1001 86380 86390 1
531318 99531318 1001 86380 86390 1
531307 99531307 1001 86380 86390 1
531248 99531248 1001 86380 86390 1
531198 99531198 1001 86380 86390 1
531064 99531064 1001 86380 86390 1
530889 99530889 1001 86380 86390 1
530962 99530962 1001 86380 86390 1
530938 99530938 1001 86380 86390 1
530965 99530965 1001 86380 86390 1
531491 99531491 1001 86380 86390 1
532052 99532052 1001 86380 86390 1
532104 99532104 1001 86380 86390 1
532093 99532093 1001 86380 86390 1
532159 99532159 1001 86380 86390 1
532125 99532125 1001 86380 86390 1
532036 99532036 1001 86380 86390 1
532140 99532140 1001 86380 86390 1
532038 99532038 1001 86380 86390 1
531976 99531976 1001 86380 86390 1
531952 99531952 1001 86380 86390 1
531854 99531854 1001 86380 86390 1
531883 99531883 1001 86380 86390 1
531922 99531922 1001 86380 86390 1
531935 99531935 1001 86380 86390 1
531948 99531948 1001 86380 86390 1
531650 99531650 1001 86380 86390 1
531613 99531613 1001 86380 86390 1
531615 99531615 1001 86380 86390 1
531645 99531645 1001 86380 86390 1
531751 99531751 1001 86380 86390 1
531622 99531622 1001 86380 86390 1
531727 99531727 1001 86380 86390 1
532307 99532307 1001 86380 86390 1
532361 99532361 1001 86380 86390 1
532880 99532880 1001 86380 86390 1
532883 99532883 1001 86380 86390 1
532874 99532874 1001 86380 86390 1
532698 99532698 1001 86380 86390 1
532751 99532751 1001 86380 86390 1
532779 99532779 1001 86380 86390 1
532702 99532702 1001 86380 86390 1
532731 99532731 1001 86380 86390 1
532681 99532681 1001 86380 86390 1
532811 99532811 1001 86380 86390 1
532438 99532438 1001 86380 86390 1
532428 99532428 1001 86380 86390 1
532442 99532442 1001 86380 86390 1
532520 99532520 1001 86380 86390 1
532573 99532573 1001 86380 86390 1
532470 99532470 1001 86380 86390 1
532497 99532497 1001 86380 86390 1
533237 99533237 1001 86380 86390 1
533176 99533176 1001 86380 86390 1
533730 99533730 1001 86380 86390 1
533705 99533705 1001 86380 86390 1
533853 99533853 1001 86380 86390 1
533553 99533553 1001 86380 86390 1
533529 99533529 1001 86380 86390 1
533248 99533248 1001 86380 86390 1
533934 99533934 1001 86380 86390 1
534493 99534493 1001 86380 86390 1
534610 99534610 1001 86380 86390 1
534657 99534657 1001 86380 86390 1
534483 99534483 1001 86380 86390 1
534496 99534496 1001 86380 86390 1
534664 99534664 1001 86380 86390 1
534666 99534666 1001 86380 86390 1
534567 99534567 1001 86380 86390 1
534354 99534354 1001 86380 86390 1
534395 99534395 1001 86380 86390 1
534081 99534081 1001 86380 86390 1
534121 99534121 1001 86380 86390 1
534109 99534109 1001 86380 86390 1
534268 99534268 1001 86380 86390 1
534101 99534101 1001 86380 86390 1
534786 99534786 1001 86380 86390 1
534812 99534812 1001 86380 86390 1
534690 99534690 1001 86380 86390 1
534705 99534705 1001 86380 86390 1
535320 99535320 1001 86380 86390 1
535392 99535392 1001 86380 86390 1
535292 99535292 1001 86380 86390 1
535192 99535192 1001 86380 86390 1
535221 99535221 1001 86380 86390 1
535265 99535265 1001 86380 86390 1
535611 99535611 1001 86380 86390 1
535627 99535627 1001 86380 86390 1
535699 99535699 1001 86380 86390 1
535701 99535701 1001 86380 86390 1
536174 99536174 1001 86380 86390 1
536315 99536315 1001 86380 86390 1
536240 99536240 1001 86380 86390 1
536267 99536267 1001 86380 86390 1
536330 99536330 1001 86380 86390 1
536080 99536080 1001 86380 86390 1
536038 99536038 1001 86380 86390 1
536116 99536116 1001 86380 86390 1
535871 99535871 1001 86380 86390 1
535797 99535797 1001 86380 86390 1
535827 99535827 1001 86380 86390 1
536490 99536490 1001 86380 86390 1
536518 99536518 1001 86380 86390 1
537010 99537010 1001 86380 86390 1
536985 99536985 1001 86380 86390 1
537013 99537013 1001 86380 86390 1
537079 99537079 1001 86380 86390 1
537059 99537059 1001 86380 86390 1
536906 99536906 1001 86380 86390 1
536716 99536716 1001 86380 86390 1
536639 99536639 1001 86380 86390 1
536744 99536744 1001 86380 86390 1
537329 99537329 1001 86380 86390 1
537304 99537304 1001 86380 86390 1
537230 99537230 1001 86380 86390 1
537987 99537987 1001 86380 86390 1
537953 99537953 1001 86380 86390 1
537789 99537789 1001 86380 86390 1
537855 99537855 1001 86380 86390 1
537946 99537946 1001 86380 86390 1
537745 99537745 1001 86380 86390 1
537655 99537655 1001 86380 86390 1
537620 99537620 1001 86380 86390 1
537725 99537725 1001 86380 86390 1
537583 99537583 1001 86380 86390 1
537562 99537562 1001 86380 86390 1
537564 99537564 1001 86380 86390 1
537500 99537500 1001 86380 86390 1
537557 99537557 1001 86380 86390 1
538022 99538022 1001 86380 86390 1
538015 99538015 1001 86380 86390 1
538694 99538694 1001 86380 86390 1
538480 99538480 1001 86380 86390 1
538413 99538413 1001 86380 86390 1
538426 99538426 1001 86380 86390 1
538233 99538233 1001 86380 86390 1
538288 99538288 1001 86380 86390 1
538368 99538368 1001 86380 86390 1
538399 99538399 1001 86380 86390 1
538866 99538866 1001 86380 86390 1
538987 99538987 1001 86380 86390 1
539500 99539500 1001 86380 86390 1
539526 99539526 1001 86380 86390 1
539591 99539591 1001 86380 86390 1
539595 99539595 1001 86380 86390 1
539583 99539583 1001 86380 86390 1
539626 99539626 1001 86380 86390 1
539444 99539444 1001 86380 86390 1
539337 99539337 1001 86380 86390 1
539262 99539262 1001 86380 86390 1
539228 99539228 1001 86380 86390 1
539759 99539759 1001 86380 86390 1
539696 99539696 1001 86380 86390 1
539675 99539675 1001 86380 86390 1
540450 99540450 1001 86380 86390 1
540363 99540363 1001 86380 86390 1
540364 99540364 1001 86380 86390 1
540463 99540463 1001 86380 86390 1
540158 99540158 1001 86380 86390 1
540070 99540070 1001 86380 86390 1
540061 99540061 1001 86380 86390 1
540140 99540140 1001 86380 86390 1
540102 99540102 1001 86380 86390 1
540234 99540234 1001 86380 86390 1
539997 99539997 1001 86380 86390 1
540543 99540543 1001 86380 86390 1
540607 99540607 1001 86380 86390 1
540497 99540497 1001 86380 86390 1
540615 99540615 1001 86380 86390 1
541094 99541094 1001 86380 86390 1
541095 99541095 1001 86380 86390 1
541214 99541214 1001 86380 86390 1
540989 99540989 1001 86380 86390 1
541006 99541006 1001 86380 86390 1
540802 99540802 1001 86380 86390 1
540680 99540680 1001 86380 86390 1
541436 99541436 1001 86380 86390 1
541475 99541475 1001 86380 86390 1
542098 99542098 1001 86380 86390 1
541974 99541974 1001 86380 86390 1
542111 99542111 1001 86380 86390 1
541977 99541977 1001 86380 86390 1
541889 99541889 1001 86380 86390 1
541871 99541871 1001 86380 86390 1
541631 99541631 1001 86380 86390 1
541554 99541554 1001 86380 86390 1
541580 99541580 1001 86380 86390 1
541678 99541678 1001 86380 86390 1
542272 99542272 1001 86380 86390 1
542913 99542913 1001 86380 86390 1
542927 99542927 1001 86380 86390 1
542773 99542773 1001 86380 86390 1
542549 99542549 1001 86380 86390 1
542733 99542733 1001 86380 86390 1
542619 99542619 1001 86380 86390 1
542393 99542393 1001 86380 86390 1
542434 99542434 1001 86380 86390 1
543087 99543087 1001 86380 86390 1
543083 99543083 1001 86380 86390 1
543740 99543740 1001 86380 86390 1
543741 99543741 1001 86380 86390 1
543612 99543612 1001 86380 86390 1
543655 99543655 1001 86380 86390 1
543546 99543546 1001 86380 86390 1
543395 99543395 1001 86380 86390 1
543487 99543487 1001 86380 86390 1
543320 99543320 1001 86380 86390 1
543166 99543166 1001 86380 86390 1
543323 99543323 1001 86380 86390 1
543221 99543221 1001 86380 86390 1
543315 99543315 1001 86380 86390 1
543199 99543199 1001 86380 86390 1
543238 99543238 1001 86380 86390 1
543251 99543251 1001 86380 86390 1
543785 99543785 1001 86380 86390 1
543955 99543955 1001 86380 86390 1
544561 99544561 1001 86380 86390 1
544462 99544462 1001 86380 86390 1
544437 99544437 1001 86380 86390 1
544463 99544463 1001 86380 86390 1
544594 99544594 1001 86380 86390 1
544382 99544382 1001 86380 86390 1
544377 99544377 1001 86380 86390 1
544326 99544326 1001 86380 86390 1
544072 99544072 1001 86380 86390 1
544673 99544673 1001 86380 86390 1
544655 99544655 1001 86380 86390 1
428584 964 1001 24420 25017 1
526027 490 1002 27750 29963 1
540055 741 1002 41422 49056 1
400038 99400038 1001 86380 86390 1
400133 99400133 1001 86380 86390 1
400279 99400279 1001 86380 86390 1
400579 99400579 1001 86380 86390 1
400550 99400550 1001 86380 86390 1
400795 99400795 1001 86380 86390 1
400725 99400725 1001 86380 86390 1
400928 99400928 1001 86380 86390 1
400862 99400862 1001 86380 86390 1
401165 99401165 1001 86380 86390 1
401483 99401483 1001 86380 86390 1
401412 99401412 1001 86380 86390 1
401676 99401676 1001 86380 86390 1
402747 99402747 1001 86380 86390 1
402825 99402825 1001 86380 86390 1
402829 99402829 1001 86380 86390 1
403104 99403104 1001 86380 86390 1
403271 99403271 1001 86380 86390 1
403385 99403385 1001 86380 86390 1
403560 99403560 1001 86380 86390 1
403561 99403561 1001 86380 86390 1
403769 99403769 1001 86380 86390 1
403962 99403962 1001 86380 86390 1
404341 99404341 1001 86380 86390 1
404453 99404453 1001 86380 86390 1
404477 99404477 1001 86380 86390 1
404523 99404523 1001 86380 86390 1
404553 99404553 1001 86380 86390 1
404488 99404488 1001 86380 86390 1
404907 99404907 1001 86380 86390 1
404903 99404903 1001 86380 86390 1
404790 99404790 1001 86380 86390 1
405095 99405095 1001 86380 86390 1
405206 99405206 1001 86380 86390 1
405297 99405297 1001 86380 86390 1
405361 99405361 1001 86380 86390 1
405473 99405473 1001 86380 86390 1
405584 99405584 1001 86380 86390 1
405648 99405648 1001 86380 86390 1
405840 99405840 1001 86380 86390 1
406073 99406073 1001 86380 86390 1
406163 99406163 1001 86380 86390 1
406249 99406249 1001 86380 86390 1
406579 99406579 1001 86380 86390 1
406615 99406615 1001 86380 86390 1
406734 99406734 1001 86380 86390 1
406664 99406664 1001 86380 86390 1
406769 99406769 1001 86380 86390 1
407065 99407065 1001 86380 86390 1
407437 99407437 1001 86380 86390 1
407410 99407410 1001 86380 86390 1
407535 99407535 1001 86380 86390 1
407558 99407558 1001 86380 86390 1
407661 99407661 1001 86380 86390 1
407570 99407570 1001 86380 86390 1
407770 99407770 1001 86380 86390 1
408010 99408010 1001 86380 86390 1
408102 99408102 1001 86380 86390 1
408380 99408380 1001 86380 86390 1
408614 99408614 1001 86380 86390 1
408736 99408736 1001 86380 86390 1
408795 99408795 1001 86380 86390 1
409259 99409259 1001 86380 86390 1
409252 99409252 1001 86380 86390 1
409330 99409330 1001 86380 86390 1
409353 99409353 1001 86380 86390 1
409318 99409318 1001 86380 86390 1
409577 99409577 1001 86380 86390 1
409722 99409722 1001 86380 86390 1
409856 99409856 1001 86380 86390 1
410099 99410099 1001 86380 86390 1
410072 99410072 1001 86380 86390 1
410811 99410811 1001 86380 86390 1
411420 99411420 1001 86380 86390 1
411398 99411398 1001 86380 86390 1
411349 99411349 1001 86380 86390 1
411488 99411488 1001 86380 86390 1
411581 99411581 1001 86380 86390 1
411929 99411929 1001 86380 86390 1
412103 99412103 1001 86380 86390 1
412131 99412131 1001 86380 86390 1
412194 99412194 1001 86380 86390 1
412231 99412231 1001 86380 86390 1
412389 99412389 1001 86380 86390 1
412456 99412456 1001 86380 86390 1
412281 99412281 1001 86380 86390 1
412333 99412333 1001 86380 86390 1
413312 99413312 1001 86380 86390 1
413302 99413302 1001 86380 86390 1
413122 99413122 1001 86380 86390 1
413105 99413105 1001 86380 86390 1
412617 99412617 1001 86380 86390 1
412486 99412486 1001 86380 86390 1
412637 99412637 1001 86380 86390 1
414059 99414059 1001 86380 86390 1
413871 99413871 1001 86380 86390 1
414074 99414074 1001 86380 86390 1
413774 99413774 1001 86380 86390 1
415087 99415087 1001 86380 86390 1
414703 99414703 1001 86380 86390 1
414640 99414640 1001 86380 86390 1
414285 99414285 1001 86380 86390 1
414134 99414134 1001 86380 86390 1
414474 99414474 1001 86380 86390 1
416782 99416782 1001 86380 86390 1
416844 99416844 1001 86380 86390 1
416956 99416956 1001 86380 86390 1
416799 99416799 1001 86380 86390 1
416986 99416986 1001 86380 86390 1
416321 99416321 1001 86380 86390 1
416293 99416293 1001 86380 86390 1
416144 99416144 1001 86380 86390 1
415728 99415728 1001 86380 86390 1
415998 99415998 1001 86380 86390 1
417251 99417251 1001 86380 86390 1
417368 99417368 1001 86380 86390 1
417254 99417254 1001 86380 86390 1
417549 99417549 1001 86380 86390 1
417525 99417525 1001 86380 86390 1
418458 99418458 1001 86380 86390 1
418751 99418751 1001 86380 86390 1
418558 99418558 1001 86380 86390 1
418183 99418183 1001 86380 86390 1
418072 99418072 1001 86380 86390 1
417964 99417964 1001 86380 86390 1
417944 99417944 1001 86380 86390 1
417778 99417778 1001 86380 86390 1
418853 99418853 1001 86380 86390 1
419040 99419040 1001 86380 86390 1
419061 99419061 1001 86380 86390 1
418865 99418865 1001 86380 86390 1
419186 99419186 1001 86380 86390 1
420164 99420164 1001 86380 86390 1
419984 99419984 1001 86380 86390 1
419975 99419975 1001 86380 86390 1
419762 99419762 1001 86380 86390 1
419905 99419905 1001 86380 86390 1
419365 99419365 1001 86380 86390 1
419533 99419533 1001 86380 86390 1
420615 99420615 1001 86380 86390 1
420629 99420629 1001 86380 86390 1
420762 99420762 1001 86380 86390 1
422020 99422020 1001 86380 86390 1
421346 99421346 1001 86380 86390 1
421621 99421621 1001 86380 86390 1
421360 99421360 1001 86380 86390 1
421012 99421012 1001 86380 86390 1
421246 99421246 1001 86380 86390 1
422124 99422124 1001 86380 86390 1
422158 99422158 1001 86380 86390 1
423406 99423406 1001 86380 86390 1
423610 99423610 1001 86380 86390 1
423331 99423331 1001 86380 86390 1
423074 99423074 1001 86380 86390 1
422623 99422623 1001 86380 86390 1
422574 99422574 1001 86380 86390 1
422706 99422706 1001 86380 86390 1
422669 99422669 1001 86380 86390 1
422792 99422792 1001 86380 86390 1
422569 99422569 1001 86380 86390 1
422851 99422851 1001 86380 86390 1
423994 99423994 1001 86380 86390 1
423974 99423974 1001 86380 86390 1
425325 99425325 1001 86380 86390 1
425335 99425335 1001 86380 86390 1
425264 99425264 1001 86380 86390 1
424979 99424979 1001 86380 86390 1
424710 99424710 1001 86380 86390 1
424599 99424599 1001 86380 86390 1
424901 99424901 1001 86380 86390 1
424365 99424365 1001 86380 86390 1
424246 99424246 1001 86380 86390 1
424370 99424370 1001 86380 86390 1
424346 99424346 1001 86380 86390 1
424374 99424374 1001 86380 86390 1
424159 99424159 1001 86380 86390 1
424478 99424478 1001 86380 86390 1
425634 99425634 1001 86380 86390 1
426715 99426715 1001 86380 86390 1
426871 99426871 1001 86380 86390 1
426972 99426972 1001 86380 86390 1
426399 99426399 1001 86380 86390 1
426360 99426360 1001 86380 86390 1
426094 99426094 1001 86380 86390 1
426189 99426189 1001 86380 86390 1
425896 99425896 1001 86380 86390 1
426258 99426258 1001 86380 86390 1
427315 99427315 1001 86380 86390 1
427439 99427439 1001 86380 86390 1
427469 99427469 1001 86380 86390 1
427430 99427430 1001 86380 86390 1
427256 99427256 1001 86380 86390 1
428500 99428500 1001 86380 86390 1
428508 99428508 1001 86380 86390 1
427707 99427707 1001 86380 86390 1
427664 99427664 1001 86380 86390 1
427703 99427703 1001 86380 86390 1
428797 99428797 1001 86380 86390 1
430051 99430051 1001 86380 86390 1
430343 99430343 1001 86380 86390 1
429785 99429785 1001 86380 86390 1
429941 99429941 1001 86380 86390 1
429222 99429222 1001 86380 86390 1
429551 99429551 1001 86380 86390 1
429538 99429538 1001 86380 86390 1
430704 99430704 1001 86380 86390 1
430486 99430486 1001 86380 86390 1
430397 99430397 1001 86380 86390 1
430748 99430748 1001 86380 86390 1
430546 99430546 1001 86380 86390 1
432050 99432050 1001 86380 86390 1
431769 99431769 1001 86380 86390 1
431822 99431822 1001 86380 86390 1
431557 99431557 1001 86380 86390 1
431509 99431509 1001 86380 86390 1
431641 99431641 1001 86380 86390 1
431545 99431545 1001 86380 86390 1
430963 99430963 1001 86380 86390 1
430906 99430906 1001 86380 86390 1
431106 99431106 1001 86380 86390 1
432486 99432486 1001 86380 86390 1
430824 99430824 1001 86380 86390 1
432197 99432197 1001 86380 86390 1
433587 99433587 1001 86380 86390 1
433547 99433547 1001 86380 86390 1
433632 99433632 1001 86380 86390 1
433139 99433139 1001 86380 86390 1
433287 99433287 1001 86380 86390 1
432748 99432748 1001 86380 86390 1
432829 99432829 1001 86380 86390 1
432775 99432775 1001 86380 86390 1
432564 99432564 1001 86380 86390 1
432731 99432731 1001 86380 86390 1
432777 99432777 1001 86380 86390 1
432890 99432890 1001 86380 86390 1
432514 99432514 1001 86380 86390 1
432575 99432575 1001 86380 86390 1
433913 99433913 1001 86380 86390 1
434035 99434035 1001 86380 86390 1
435227 99435227 1001 86380 86390 1
435345 99435345 1001 86380 86390 1
435377 99435377 1001 86380 86390 1
434759 99434759 1001 86380 86390 1
434765 99434765 1001 86380 86390 1
434900 99434900 1001 86380 86390 1
434750 99434750 1001 86380 86390 1
434957 99434957 1001 86380 86390 1
434232 99434232 1001 86380 86390 1
434570 99434570 1001 86380 86390 1
434281 99434281 1001 86380 86390 1
434395 99434395 1001 86380 86390 1
435572 99435572 1001 86380 86390 1
435805 99435805 1001 86380 86390 1
435692 99435692 1001 86380 86390 1
436980 99436980 1001 86380 86390 1
437003 99437003 1001 86380 86390 1
437080 99437080 1001 86380 86390 1
437094 99437094 1001 86380 86390 1
436947 99436947 1001 86380 86390 1
436684 99436684 1001 86380 86390 1
436508 99436508 1001 86380 86390 1
436484 99436484 1001 86380 86390 1
435967 99435967 1001 86380 86390 1
300004 99300004 1001 86380 86390 1
300104 99300104 1001 86380 86390 1
300574 99300574 1001 86380 86390 1
300576 99300576 1001 86380 86390 1
300604 99300604 1001 86380 86390 1
300459 99300459 1001 86380 86390 1
300486 99300486 1001 86380 86390 1
300409 99300409 1001 86380 86390 1
300410 99300410 1001 86380 86390 1
300372 99300372 1001 86380 86390 1
300504 99300504 1001 86380 86390 1
300427 99300427 1001 86380 86390 1
300441 99300441 1001 86380 86390 1
300225 99300225 1001 86380 86390 1
300161 99300161 1001 86380 86390 1
300137 99300137 1001 86380 86390 1
300309 99300309 1001 86380 86390 1
300235 99300235 1001 86380 86390 1
300146 99300146 1001 86380 86390 1
300925 99300925 1001 86380 86390 1
300827 99300827 1001 86380 86390 1
301375 99301375 1001 86380 86390 1
301418 99301418 1001 86380 86390 1
301183 99301183 1001 86380 86390 1
301227 99301227 1001 86380 86390 1
301189 99301189 1001 86380 86390 1
301133 99301133 1001 86380 86390 1
301073 99301073 1001 86380 86390 1
301022 99301022 1001 86380 86390 1
301738 99301738 1001 86380 86390 1
302228 99302228 1001 86380 86390 1
302381 99302381 1001 86380 86390 1
302270 99302270 1001 86380 86390 1
302286 99302286 1001 86380 86390 1
302072 99302072 1001 86380 86390 1
302151 99302151 1001 86380 86390 1
302122 99302122 1001 86380 86390 1
302058 99302058 1001 86380 86390 1
301894 99301894 1001 86380 86390 1
301934 99301934 1001 86380 86390 1
301874 99301874 1001 86380 86390 1
301887 99301887 1001 86380 86390 1
302559 99302559 1001 86380 86390 1
302549 99302549 1001 86380 86390 1
302396 99302396 1001 86380 86390 1
302545 99302545 1001 86380 86390 1
303146 99303146 1001 86380 86390 1
303033 99303033 1001 86380 86390 1
303151 99303151 1001 86380 86390 1
303025 99303025 1001 86380 86390 1
302822 99302822 1001 86380 86390 1
302943 99302943 1001 86380 86390 1
302957 99302957 1001 86380 86390 1
302806 99302806 1001 86380 86390 1
302654 99302654 1001 86380 86390 1
302680 99302680 1001 86380 86390 1
302707 99302707 1001 86380 86390 1
302617 99302617 1001 86380 86390 1
302594 99302594 1001 86380 86390 1
302754 99302754 1001 86380 86390 1
303248 99303248 1001 86380 86390 1
303301 99303301 1001 86380 86390 1
304002 99304002 1001 86380 86390 1
303717 99303717 1001 86380 86390 1
303769 99303769 1001 86380 86390 1
303415 99303415 1001 86380 86390 1
303559 99303559 1001 86380 86390 1
303524 99303524 1001 86380 86390 1
303499 99303499 1001 86380 86390 1
304228 99304228 1001 86380 86390 1
304131 99304131 1001 86380 86390 1
304721 99304721 1001 86380 86390 1
304670 99304670 1001 86380 86390 1
304813 99304813 1001 86380 86390 1
304700 99304700 1001 86380 86390 1
304487 99304487 1001 86380 86390 1
304488 99304488 1001 86380 86390 1
304465 99304465 1001 86380 86390 1
304444 99304444 1001 86380 86390 1
304887 99304887 1001 86380 86390 1
304867 99304867 1001 86380 86390 1
304932 99304932 1001 86380 86390 1
304907 99304907 1001 86380 86390 1
305650 99305650 1001 86380 86390 1
305630 99305630 1001 86380 86390 1
305568 99305568 1001 86380 86390 1
305405 99305405 1001 86380 86390 1
305444 99305444 1001 86380 86390 1
305181 99305181 1001 86380 86390 1
500023 99500023 1001 86380 86390 1
500154 99500154 1001 86380 86390 1
305697 99305697 1001 86380 86390 1
500030 99500030 1001 86380 86390 1
500034 99500034 1001 86380 86390 1
500189 99500189 1001 86380 86390 1
500702 99500702 1001 86380 86390 1
500767 99500767 1001 86380 86390 1
500805 99500805 1001 86380 86390 1
500297 99500297 1001 86380 86390 1
500272 99500272 1001 86380 86390 1
500301 99500301 1001 86380 86390 1
500981 99500981 1001 86380 86390 1
500841 99500841 1001 86380 86390 1
500893 99500893 1001 86380 86390 1
500830 99500830 1001 86380 86390 1
500988 99500988 1001 86380 86390 1
501001 99501001 1001 86380 86390 1
500819 99500819 1001 86380 86390 1
501016 99501016 1001 86380 86390 1
501524 99501524 1001 86380 86390 1
501577 99501577 1001 86380 86390 1
501514 99501514 1001 86380 86390 1
501509 99501509 1001 86380 86390 1
501548 99501548 1001 86380 86390 1
501587 99501587 1001 86380 86390 1
501243 99501243 1001 86380 86390 1
501104 99501104 1001 86380 86390 1
501026 99501026 1001 86380 86390 1
501145 99501145 1001 86380 86390 1
501159 99501159 1001 86380 86390 1
501664 99501664 1001 86380 86390 1
501732 99501732 1001 86380 86390 1
501669 99501669 1001 86380 86390 1
502441 99502441 1001 86380 86390 1
502157 99502157 1001 86380 86390 1
502199 99502199 1001 86380 86390 1
502070 99502070 1001 86380 86390 1
502040 99502040 1001 86380 86390 1
501938 99501938 1001 86380 86390 1
502034 99502034 1001 86380 86390 1
502609 99502609 1001 86380 86390 1
502623 99502623 1001 86380 86390 1
502576 99502576 1001 86380 86390 1
503116 99503116 1001 86380 86390 1
503281 99503281 1001 86380 86390 1
503065 99503065 1001 86380 86390 1
502691 99502691 1001 86380 86390 1
502809 99502809 1001 86380 86390 1
503431 99503431 1001 86380 86390 1
503928 99503928 1001 86380 86390 1
503963 99503963 1001 86380 86390 1
503735 99503735 1001 86380 86390 1
503792 99503792 1001 86380 86390 1
503897 99503897 1001 86380 86390 1
503911 99503911 1001 86380 86390 1
503658 99503658 1001 86380 86390 1
503517 99503517 1001 86380 86390 1
503587 99503587 1001 86380 86390 1
504249 99504249 1001 86380 86390 1
504134 99504134 1001 86380 86390 1
504888 99504888 1001 86380 86390 1
504876 99504876 1001 86380 86390 1
504903 99504903 1001 86380 86390 1
504597 99504597 1001 86380 86390 1
504728 99504728 1001 86380 86390 1
504708 99504708 1001 86380 86390 1
504389 99504389 1001 86380 86390 1
504446 99504446 1001 86380 86390 1
504408 99504408 1001 86380 86390 1
504387 99504387 1001 86380 86390 1
504954 99504954 1001 86380 86390 1
504970 99504970 1001 86380 86390 1
505061 99505061 1001 86380 86390 1
505133 99505133 1001 86380 86390 1
505745 99505745 1001 86380 86390 1
505623 99505623 1001 86380 86390 1
505611 99505611 1001 86380 86390 1
505587 99505587 1001 86380 86390 1
505484 99505484 1001 86380 86390 1
505318 99505318 1001 86380 86390 1
505333 99505333 1001 86380 86390 1
505187 99505187 1001 86380 86390 1
505343 99505343 1001 86380 86390 1
505846 99505846 1001 86380 86390 1
505962 99505962 1001 86380 86390 1
505796 99505796 1001 86380 86390 1
505917 99505917 1001 86380 86390 1
505969 99505969 1001 86380 86390 1
506484 99506484 1001 86380 86390 1
506582 99506582 1001 86380 86390 1
506519 99506519 1001 86380 86390 1
506365 99506365 1001 86380 86390 1
506265 99506265 1001 86380 86390 1
506241 99506241 1001 86380 86390 1
506217 99506217 1001 86380 86390 1
506333 99506333 1001 86380 86390 1
506359 99506359 1001 86380 86390 1
506066 99506066 1001 86380 86390 1
506095 99506095 1001 86380 86390 1
506134 99506134 1001 86380 86390 1
506008 99506008 1001 86380 86390 1
506765 99506765 1001 86380 86390 1
506706 99506706 1001 86380 86390 1
506708 99506708 1001 86380 86390 1
506786 99506786 1001 86380 86390 1
507286 99507286 1001 86380 86390 1
507405 99507405 1001 86380 86390 1
507263 99507263 1001 86380 86390 1
507027 99507027 1001 86380 86390 1
507172 99507172 1001 86380 86390 1
507134 99507134 1001 86380 86390 1
507199 99507199 1001 86380 86390 1
506948 99506948 1001 86380 86390 1
507004 99507004 1001 86380 86390 1
506941 99506941 1001 86380 86390 1
506812 99506812 1001 86380 86390 1
506930 99506930 1001 86380 86390 1
507511 99507511 1001 86380 86390 1
507529 99507529 1001 86380 86390 1
507620 99507620 1001 86380 86390 1
508075 99508075 1001 86380 86390 1
507937 99507937 1001 86380 86390 1
507759 99507759 1001 86380 86390 1
507645 99507645 1001 86380 86390 1
507738 99507738 1001 86380 86390 1
507751 99507751 1001 86380 86390 1
507701 99507701 1001 86380 86390 1
508375 99508375 1001 86380 86390 1
508401 99508401 1001 86380 86390 1
508409 99508409 1001 86380 86390 1
508999 99508999 1001 86380 86390 1
508954 99508954 1001 86380 86390 1
508684 99508684 1001 86380 86390 1
508648 99508648 1001 86380 86390 1
508615 99508615 1001 86380 86390 1
508641 99508641 1001 86380 86390 1
508486 99508486 1001 86380 86390 1
509255 99509255 1001 86380 86390 1
509117 99509117 1001 86380 86390 1
509095 99509095 1001 86380 86390 1
509748 99509748 1001 86380 86390 1
509766 99509766 1001 86380 86390 1
509758 99509758 1001 86380 86390 1
509658 99509658 1001 86380 86390 1
509598 99509598 1001 86380 86390 1
509637 99509637 1001 86380 86390 1
509300 99509300 1001 86380 86390 1
509353 99509353 1001 86380 86390 1
509420 99509420 1001 86380 86390 1
509485 99509485 1001 86380 86390 1
509937 99509937 1001 86380 86390 1
509979 99509979 1001 86380 86390 1
510049 99510049 1001 86380 86390 1
509921 99509921 1001 86380 86390 1
509923 99509923 1001 86380 86390 1
510548 99510548 1001 86380 86390 1
510614 99510614 1001 86380 86390 1
510646 99510646 1001 86380 86390 1
510444 99510444 1001 86380 86390 1
510521 99510521 1001 86380 86390 1
510175 99510175 1001 86380 86390 1
510291 99510291 1001 86380 86390 1
510107 99510107 1001 86380 86390 1
510896 99510896 1001 86380 86390 1
510862 99510862 1001 86380 86390 1
510930 99510930 1001 86380 86390 1
511517 99511517 1001 86380 86390 1
511503 99511503 1001 86380 86390 1
511401 99511401 1001 86380 86390 1
511372 99511372 1001 86380 86390 1
511244 99511244 1001 86380 86390 1
511341 99511341 1001 86380 86390 1
510976 99510976 1001 86380 86390 1
511003 99511003 1001 86380 86390 1
511682 99511682 1001 86380 86390 1
511672 99511672 1001 86380 86390 1
511726 99511726 1001 86380 86390 1
511740 99511740 1001 86380 86390 1
511691 99511691 1001 86380 86390 1
512379 99512379 1001 86380 86390 1
512321 99512321 1001 86380 86390 1
512339 99512339 1001 86380 86390 1
512092 99512092 1001 86380 86390 1
512069 99512069 1001 86380 86390 1
511857 99511857 1001 86380 86390 1
512493 99512493 1001 86380 86390 1
512443 99512443 1001 86380 86390 1
512547 99512547 1001 86380 86390 1
512434 99512434 1001 86380 86390 1
513117 99513117 1001 86380 86390 1
513005 99513005 1001 86380 86390 1
513020 99513020 1001 86380 86390 1
513101 99513101 1001 86380 86390 1
512911 99512911 1001 86380 86390 1
512807 99512807 1001 86380 86390 1
512892 99512892 1001 86380 86390 1
512829 99512829 1001 86380 86390 1
512920 99512920 1001 86380 86390 1
512986 99512986 1001 86380 86390 1
512600 99512600 1001 86380 86390 1
512730 99512730 1001 86380 86390 1
512775 99512775 1001 86380 86390 1
512725 99512725 1001 86380 86390 1
512765 99512765 1001 86380 86390 1
513891 99513891 1001 86380 86390 1
513933 99513933 1001 86380 86390 1
513645 99513645 1001 86380 86390 1
513701 99513701 1001 86380 86390 1
513771 99513771 1001 86380 86390 1
513694 99513694 1001 86380 86390 1
513541 99513541 1001 86380 86390 1
513591 99513591 1001 86380 86390 1
514717 99514717 1001 86380 86390 1
514756 99514756 1001 86380 86390 1
514719 99514719 1001 86380 86390 1
514776 99514776 1001 86380 86390 1
514664 99514664 1001 86380 86390 1
514578 99514578 1001 86380 86390 1
514450 99514450 1001 86380 86390 1
514517 99514517 1001 86380 86390 1
514453 99514453 1001 86380 86390 1
514370 99514370 1001 86380 86390 1
514371 99514371 1001 86380 86390 1
514971 99514971 1001 86380 86390 1
515036 99515036 1001 86380 86390 1
515040 99515040 1001 86380 86390 1
514963 99514963 1001 86380 86390 1
514873 99514873 1001 86380 86390 1
514956 99514956 1001 86380 86390 1
515508 99515508 1001 86380 86390 1
515497 99515497 1001 86380 86390 1
515511 99515511 1001 86380 86390 1
515466 99515466 1001 86380 86390 1
515328 99515328 1001 86380 86390 1
515412 99515412 1001 86380 86390 1
515066 99515066 1001 86380 86390 1
515121 99515121 1001 86380 86390 1
515815 99515815 1001 86380 86390 1
515868 99515868 1001 86380 86390 1
515847 99515847 1001 86380 86390 1
515796 99515796 1001 86380 86390 1
516226 99516226 1001 86380 86390 1
515981 99515981 1001 86380 86390 1
515997 99515997 1001 86380 86390 1
515911 99515911 1001 86380 86390 1
516029 99516029 1001 86380 86390 1
516676 99516676 1001 86380 86390 1
516664 99516664 1001 86380 86390 1
516564 99516564 1001 86380 86390 1
516591 99516591 1001 86380 86390 1
517264 99517264 1001 86380 86390 1
517318 99517318 1001 86380 86390 1
517083 99517083 1001 86380 86390 1
517099 99517099 1001 86380 86390 1
517100 99517100 1001 86380 86390 1
516909 99516909 1001 86380 86390 1
516845 99516845 1001 86380 86390 1
516755 99516755 1001 86380 86390 1
516730 99516730 1001 86380 86390 1
516771 99516771 1001 86380 86390 1
516721 99516721 1001 86380 86390 1
517351 99517351 1001 86380 86390 1
517392 99517392 1001 86380 86390 1
518088 99518088 1001 86380 86390 1
518140 99518140 1001 86380 86390 1
517801 99517801 1001 86380 86390 1
517827 99517827 1001 86380 86390 1
517803 99517803 1001 86380 86390 1
517791 99517791 1001 86380 86390 1
517871 99517871 1001 86380 86390 1
517821 99517821 1001 86380 86390 1
517568 99517568 1001 86380 86390 1
517729 99517729 1001 86380 86390 1
518315 99518315 1001 86380 86390 1
518305 99518305 1001 86380 86390 1
518203 99518203 1001 86380 86390 1
518901 99518901 1001 86380 86390 1
518788 99518788 1001 86380 86390 1
518936 99518936 1001 86380 86390 1
518726 99518726 1001 86380 86390 1
518778 99518778 1001 86380 86390 1
518740 99518740 1001 86380 86390 1
518420 99518420 1001 86380 86390 1
518564 99518564 1001 86380 86390 1
518448 99518448 1001 86380 86390 1
518526 99518526 1001 86380 86390 1
518552 99518552 1001 86380 86390 1
518489 99518489 1001 86380 86390 1
519754 99519754 1001 86380 86390 1
519796 99519796 1001 86380 86390 1
519681 99519681 1001 86380 86390 1
519557 99519557 1001 86380 86390 1
519596 99519596 1001 86380 86390 1
519532 99519532 1001 86380 86390 1
519559 99519559 1001 86380 86390 1
519469 99519469 1001 86380 86390 1
519451 99519451 1001 86380 86390 1
519464 99519464 1001 86380 86390 1
519352 99519352 1001 86380 86390 1
519215 99519215 1001 86380 86390 1
519230 99519230 1001 86380 86390 1
519359 99519359 1001 86380 86390 1
519244 99519244 1001 86380 86390 1
519335 99519335 1001 86380 86390 1
519917 99519917 1001 86380 86390 1
519843 99519843 1001 86380 86390 1
519912 99519912 1001 86380 86390 1
520525 99520525 1001 86380 86390 1
520567 99520567 1001 86380 86390 1
520618 99520618 1001 86380 86390 1
520621 99520621 1001 86380 86390 1
520625 99520625 1001 86380 86390 1
520634 99520634 1001 86380 86390 1
520398 99520398 1001 86380 86390 1
520363 99520363 1001 86380 86390 1
520330 99520330 1001 86380 86390 1
520214 99520214 1001 86380 86390 1
520227 99520227 1001 86380 86390 1
520027 99520027 1001 86380 86390 1
520082 99520082 1001 86380 86390 1
520768 99520768 1001 86380 86390 1
520804 99520804 1001 86380 86390 1
520805 99520805 1001 86380 86390 1
521341 99521341 1001 86380 86390 1
521108 99521108 1001 86380 86390 1
521212 99521212 1001 86380 86390 1
521111 99521111 1001 86380 86390 1
521203 99521203 1001 86380 86390 1
521029 99521029 1001 86380 86390 1
520848 99520848 1001 86380 86390 1
521035 99521035 1001 86380 86390 1
520883 99520883 1001 86380 86390 1
521619 99521619 1001 86380 86390 1
521658 99521658 1001 86380 86390 1
521479 99521479 1001 86380 86390 1
521648 99521648 1001 86380 86390 1
521600 99521600 1001 86380 86390 1
522038 99522038 1001 86380 86390 1
521989 99521989 1001 86380 86390 1
521885 99521885 1001 86380 86390 1
521964 99521964 1001 86380 86390 1
521686 99521686 1001 86380 86390 1
521869 99521869 1001 86380 86390 1
521688 99521688 1001 86380 86390 1
521697 99521697 1001 86380 86390 1
522328 99522328 1001 86380 86390 1
522346 99522346 1001 86380 86390 1
522467 99522467 1001 86380 86390 1
523069 99523069 1001 86380 86390 1
523009 99523009 1001 86380 86390 1
522984 99522984 1001 86380 86390 1
523274 99523274 1001 86380 86390 1
523588 99523588 1001 86380 86390 1
523566 99523566 1001 86380 86390 1
523722 99523722 1001 86380 86390 1
523344 99523344 1001 86380 86390 1
523501 99523501 1001 86380 86390 1
523401 99523401 1001 86380 86390 1
523969 99523969 1001 86380 86390 1
524081 99524081 1001 86380 86390 1
524769 99524769 1001 86380 86390 1
524593 99524593 1001 86380 86390 1
524615 99524615 1001 86380 86390 1
524527 99524527 1001 86380 86390 1
524451 99524451 1001 86380 86390 1
524206 99524206 1001 86380 86390 1
524782 99524782 1001 86380 86390 1
524952 99524952 1001 86380 86390 1
524944 99524944 1001 86380 86390 1
524776 99524776 1001 86380 86390 1
525499 99525499 1001 86380 86390 1
525587 99525587 1001 86380 86390 1
525544 99525544 1001 86380 86390 1
525187 99525187 1001 86380 86390 1
525216 99525216 1001 86380 86390 1
525359 99525359 1001 86380 86390 1
525076 99525076 1001 86380 86390 1
525038 99525038 1001 86380 86390 1
525634 99525634 1001 86380 86390 1
525781 99525781 1001 86380 86390 1
525642 99525642 1001 86380 86390 1
525708 99525708 1001 86380 86390 1
525671 99525671 1001 86380 86390 1
526377 99526377 1001 86380 86390 1
526262 99526262 1001 86380 86390 1
526075 99526075 1001 86380 86390 1
526192 99526192 1001 86380 86390 1
525999 99525999 1001 86380 86390 1
525805 99525805 1001 86380 86390 1
525992 99525992 1001 86380 86390 1
525957 99525957 1001 86380 86390 1
526426 99526426 1001 86380 86390 1
526508 99526508 1001 86380 86390 1
527083 99527083 1001 86380 86390 1
527230 99527230 1001 86380 86390 1
527065 99527065 1001 86380 86390 1
527067 99527067 1001 86380 86390 1
527172 99527172 1001 86380 86390 1
527020 99527020 1001 86380 86390 1
527035 99527035 1001 86380 86390 1
526921 99526921 1001 86380 86390 1
527012 99527012 1001 86380 86390 1
526857 99526857 1001 86380 86390 1
526884 99526884 1001 86380 86390 1
527004 99527004 1001 86380 86390 1
526774 99526774 1001 86380 86390 1
526809 99526809 1001 86380 86390 1
527250 99527250 1001 86380 86390 1
527421 99527421 1001 86380 86390 1
527385 99527385 1001 86380 86390 1
527411 99527411 1001 86380 86390 1
527967 99527967 1001 86380 86390 1
527742 99527742 1001 86380 86390 1
527751 99527751 1001 86380 86390 1
527590 99527590 1001 86380 86390 1
527461 99527461 1001 86380 86390 1
528189 99528189 1001 86380 86390 1
528155 99528155 1001 86380 86390 1
528801 99528801 1001 86380 86390 1
528715 99528715 1001 86380 86390 1
528806 99528806 1001 86380 86390 1
528534 99528534 1001 86380 86390 1
528655 99528655 1001 86380 86390 1
528332 99528332 1001 86380 86390 1
528388 99528388 1001 86380 86390 1
528456 99528456 1001 86380 86390 1
528432 99528432 1001 86380 86390 1
528445 99528445 1001 86380 86390 1
528420 99528420 1001 86380 86390 1
528293 99528293 1001 86380 86390 1
528963 99528963 1001 86380 86390 1
529099 99529099 1001 86380 86390 1
529089 99529089 1001 86380 86390 1
528920 99528920 1001 86380 86390 1
529038 99529038 1001 86380 86390 1
529179 99529179 1001 86380 86390 1
529296 99529296 1001 86380 86390 1
529870 99529870 1001 86380 86390 1
529747 99529747 1001 86380 86390 1
530451 99530451 1001 86380 86390 1
530439 99530439 1001 86380 86390 1
530355 99530355 1001 86380 86390 1
530411 99530411 1001 86380 86390 1
530168 99530168 1001 86380 86390 1
530157 99530157 1001 86380 86390 1
530267 99530267 1001 86380 86390 1
530204 99530204 1001 86380 86390 1
530012 99530012 1001 86380 86390 1
530027 99530027 1001 86380 86390 1
530120 99530120 1001 86380 86390 1
530098 99530098 1001 86380 86390 1
530693 99530693 1001 86380 86390 1
530636 99530636 1001 86380 86390 1
530701 99530701 1001 86380 86390 1
531251 99531251 1001 86380 86390 1
531216 99531216 1001 86380 86390 1
531021 99531021 1001 86380 86390 1
531001 99531001 1001 86380 86390 1
531131 99531131 1001 86380 86390 1
530990 99530990 1001 86380 86390 1
531043 99531043 1001 86380 86390 1
530979 99530979 1001 86380 86390 1
530963 99530963 1001 86380 86390 1
530769 99530769 1001 86380 86390 1
531519 99531519 1001 86380 86390 1
531497 99531497 1001 86380 86390 1
531502 99531502 1001 86380 86390 1
532050 99532050 1001 86380 86390 1
531913 99531913 1001 86380 86390 1
531862 99531862 1001 86380 86390 1
531993 99531993 1001 86380 86390 1
531906 99531906 1001 86380 86390 1
531921 99531921 1001 86380 86390 1
531743 99531743 1001 86380 86390 1
531722 99531722 1001 86380 86390 1
531776 99531776 1001 86380 86390 1
531610 99531610 1001 86380 86390 1
532333 99532333 1001 86380 86390 1
532284 99532284 1001 86380 86390 1
532285 99532285 1001 86380 86390 1
532376 99532376 1001 86380 86390 1
532378 99532378 1001 86380 86390 1
532790 99532790 1001 86380 86390 1
532629 99532629 1001 86380 86390 1
532580 99532580 1001 86380 86390 1
533203 99533203 1001 86380 86390 1
533054 99533054 1001 86380 86390 1
533758 99533758 1001 86380 86390 1
533771 99533771 1001 86380 86390 1
533751 99533751 1001 86380 86390 1
533635 99533635 1001 86380 86390 1
533409 99533409 1001 86380 86390 1
533334 99533334 1001 86380 86390 1
533260 99533260 1001 86380 86390 1
533998 99533998 1001 86380 86390 1
533965 99533965 1001 86380 86390 1
534004 99534004 1001 86380 86390 1
533916 99533916 1001 86380 86390 1
534312 99534312 1001 86380 86390 1
534406 99534406 1001 86380 86390 1
534409 99534409 1001 86380 86390 1
534229 99534229 1001 86380 86390 1
534218 99534218 1001 86380 86390 1
534792 99534792 1001 86380 86390 1
535331 99535331 1001 86380 86390 1
535475 99535475 1001 86380 86390 1
535423 99535423 1001 86380 86390 1
535490 99535490 1001 86380 86390 1
535256 99535256 1001 86380 86390 1
535301 99535301 1001 86380 86390 1
535161 99535161 1001 86380 86390 1
535006 99535006 1001 86380 86390 1
535048 99535048 1001 86380 86390 1
535088 99535088 1001 86380 86390 1
534894 99534894 1001 86380 86390 1
534897 99534897 1001 86380 86390 1
534901 99534901 1001 86380 86390 1
535683 99535683 1001 86380 86390 1
535582 99535582 1001 86380 86390 1
535622 99535622 1001 86380 86390 1
536265 99536265 1001 86380 86390 1
536178 99536178 1001 86380 86390 1
536327 99536327 1001 86380 86390 1
535981 99535981 1001 86380 86390 1
535832 99535832 1001 86380 86390 1
535845 99535845 1001 86380 86390 1
535920 99535920 1001 86380 86390 1
535831 99535831 1001 86380 86390 1
536470 99536470 1001 86380 86390 1
536511 99536511 1001 86380 86390 1
536435 99536435 1001 86380 86390 1
537114 99537114 1001 86380 86390 1
537147 99537147 1001 86380 86390 1
537085 99537085 1001 86380 86390 1
536854 99536854 1001 86380 86390 1
536795 99536795 1001 86380 86390 1
536902 99536902 1001 86380 86390 1
536622 99536622 1001 86380 86390 1
536544 99536544 1001 86380 86390 1
536574 99536574 1001 86380 86390 1
536563 99536563 1001 86380 86390 1
536593 99536593 1001 86380 86390 1
537367 99537367 1001 86380 86390 1
537303 99537303 1001 86380 86390 1
537355 99537355 1001 86380 86390 1
537317 99537317 1001 86380 86390 1
537244 99537244 1001 86380 86390 1
537235 99537235 1001 86380 86390 1
537986 99537986 1001 86380 86390 1
537841 99537841 1001 86380 86390 1
537830 99537830 1001 86380 86390 1
537770 99537770 1001 86380 86390 1
537706 99537706 1001 86380 86390 1
537448 99537448 1001 86380 86390 1
537386 99537386 1001 86380 86390 1
537569 99537569 1001 86380 86390 1
537403 99537403 1001 86380 86390 1
537547 99537547 1001 86380 86390 1
538081 99538081 1001 86380 86390 1
538059 99538059 1001 86380 86390 1
538136 99538136 1001 86380 86390 1
538673 99538673 1001 86380 86390 1
538696 99538696 1001 86380 86390 1
538595 99538595 1001 86380 86390 1
538388 99538388 1001 86380 86390 1
538389 99538389 1001 86380 86390 1
538377 99538377 1001 86380 86390 1
538864 99538864 1001 86380 86390 1
538956 99538956 1001 86380 86390 1
538403 99538403 1001 86380 86390 1
538997 99538997 1001 86380 86390 1
538844 99538844 1001 86380 86390 1
538975 99538975 1001 86380 86390 1
538992 99538992 1001 86380 86390 1
539604 99539604 1001 86380 86390 1
539558 99539558 1001 86380 86390 1
539233 99539233 1001 86380 86390 1
539275 99539275 1001 86380 86390 1
539236 99539236 1001 86380 86390 1
539074 99539074 1001 86380 86390 1
539217 99539217 1001 86380 86390 1
539024 99539024 1001 86380 86390 1
539182 99539182 1001 86380 86390 1
539043 99539043 1001 86380 86390 1
539808 99539808 1001 86380 86390 1
539731 99539731 1001 86380 86390 1
539707 99539707 1001 86380 86390 1
539786 99539786 1001 86380 86390 1
540342 99540342 1001 86380 86390 1
540163 99540163 1001 86380 86390 1
539849 99539849 1001 86380 86390 1
539865 99539865 1001 86380 86390 1
540009 99540009 1001 86380 86390 1
539895 99539895 1001 86380 86390 1
540037 99540037 1001 86380 86390 1
540516 99540516 1001 86380 86390 1
540938 99540938 1001 86380 86390 1
540952 99540952 1001 86380 86390 1
540698 99540698 1001 86380 86390 1
540829 99540829 1001 86380 86390 1
540869 99540869 1001 86380 86390 1
540782 99540782 1001 86380 86390 1
540771 99540771 1001 86380 86390 1
540877 99540877 1001 86380 86390 1
541483 99541483 1001 86380 86390 1
541837 99541837 1001 86380 86390 1
541724 99541724 1001 86380 86390 1
541796 99541796 1001 86380 86390 1
541540 99541540 1001 86380 86390 1
541646 99541646 1001 86380 86390 1
541691 99541691 1001 86380 86390 1
541692 99541692 1001 86380 86390 1
542314 99542314 1001 86380 86390 1
542128 99542128 1001 86380 86390 1
542856 99542856 1001 86380 86390 1
542845 99542845 1001 86380 86390 1
542876 99542876 1001 86380 86390 1
542760 99542760 1001 86380 86390 1
542716 99542716 1001 86380 86390 1
542721 99542721 1001 86380 86390 1
542645 99542645 1001 86380 86390 1
542454 99542454 1001 86380 86390 1
542405 99542405 1001 86380 86390 1
542340 99542340 1001 86380 86390 1
542444 99542444 1001 86380 86390 1
542357 99542357 1001 86380 86390 1
542331 99542331 1001 86380 86390 1
543082 99543082 1001 86380 86390 1
543019 99543019 1001 86380 86390 1
543660 99543660 1001 86380 86390 1
543756 99543756 1001 86380 86390 1
543602 99543602 1001 86380 86390 1
543450 99543450 1001 86380 86390 1
543492 99543492 1001 86380 86390 1
543319 99543319 1001 86380 86390 1
543179 99543179 1001 86380 86390 1
543336 99543336 1001 86380 86390 1
543209 99543209 1001 86380 86390 1
543795 99543795 1001 86380 86390 1
543838 99543838 1001 86380 86390 1
543877 99543877 1001 86380 86390 1
543832 99543832 1001 86380 86390 1
543962 99543962 1001 86380 86390 1
544418 99544418 1001 86380 86390 1
544509 99544509 1001 86380 86390 1
544491 99544491 1001 86380 86390 1
544507 99544507 1001 86380 86390 1
544368 99544368 1001 86380 86390 1
544241 99544241 1001 86380 86390 1
544281 99544281 1001 86380 86390 1
544374 99544374 1001 86380 86390 1
544019 99544019 1001 86380 86390 1
544683 99544683 1001 86380 86390 1
418434 883 1001 59580 62457 1
512056 743 1002 36446 49549 1
400012 99400012 1001 86380 86390 1
400149 99400149 1001 86380 86390 1
400414 99400414 1001 86380 86390 1
400493 99400493 1001 86380 86390 1
400519 99400519 1001 86380 86390 1
400447 99400447 1001 86380 86390 1
400629 99400629 1001 86380 86390 1
400645 99400645 1001 86380 86390 1
400880 99400880 1001 86380 86390 1
400939 99400939 1001 86380 86390 1
401313 99401313 1001 86380 86390 1
401564 99401564 1001 86380 86390 1
401662 99401662 1001 86380 86390 1
401723 99401723 1001 86380 86390 1
401790 99401790 1001 86380 86390 1
402187 99402187 1001 86380 86390 1
402446 99402446 1001 86380 86390 1
402435 99402435 1001 86380 86390 1
402436 99402436 1001 86380 86390 1
402779 99402779 1001 86380 86390 1
402971 99402971 1001 86380 86390 1
403066 99403066 1001 86380 86390 1
403140 99403140 1001 86380 86390 1
403249 99403249 1001 86380 86390 1
403311 99403311 1001 86380 86390 1
403469 99403469 1001 86380 86390 1
403518 99403518 1001 86380 86390 1
403644 99403644 1001 86380 86390 1
404066 99404066 1001 86380 86390 1
404455 99404455 1001 86380 86390 1
404509 99404509 1001 86380 86390 1
404618 99404618 1001 86380 86390 1
404649 99404649 1001 86380 86390 1
404763 99404763 1001 86380 86390 1
404951 99404951 1001 86380 86390 1
405110 99405110 1001 86380 86390 1
405156 99405156 1001 86380 86390 1
405176 99405176 1001 86380 86390 1
405279 99405279 1001 86380 86390 1
405546 99405546 1001 86380 86390 1
405941 99405941 1001 86380 86390 1
405893 99405893 1001 86380 86390 1
405873 99405873 1001 86380 86390 1
406148 99406148 1001 86380 86390 1
406261 99406261 1001 86380 86390 1
406975 99406975 1001 86380 86390 1
406979 99406979 1001 86380 86390 1
406962 99406962 1001 86380 86390 1
407079 99407079 1001 86380 86390 1
407218 99407218 1001 86380 86390 1
407320 99407320 1001 86380 86390 1
407246 99407246 1001 86380 86390 1
407248 99407248 1001 86380 86390 1
407450 99407450 1001 86380 86390 1
407721 99407721 1001 86380 86390 1
407952 99407952 1001 86380 86390 1
407993 99407993 1001 86380 86390 1
408045 99408045 1001 86380 86390 1
408196 99408196 1001 86380 86390 1
408605 99408605 1001 86380 86390 1
408762 99408762 1001 86380 86390 1
408877 99408877 1001 86380 86390 1
409140 99409140 1001 86380 86390 1
409462 99409462 1001 86380 86390 1
409604 99409604 1001 86380 86390 1
409962 99409962 1001 86380 86390 1
410058 99410058 1001 86380 86390 1
410474 99410474 1001 86380 86390 1
410702 99410702 1001 86380 86390 1
410795 99410795 1001 86380 86390 1
410782 99410782 1001 86380 86390 1
410879 99410879 1001 86380 86390 1
410958 99410958 1001 86380 86390 1
410965 99410965 1001 86380 86390 1
411137 99411137 1001 86380 86390 1
411306 99411306 1001 86380 86390 1
411287 99411287 1001 86380 86390 1
411377 99411377 1001 86380 86390 1
411503 99411503 1001 86380 86390 1
411738 99411738 1001 86380 86390 1
411931 99411931 1001 86380 86390 1
412265 99412265 1001 86380 86390 1
412429 99412429 1001 86380 86390 1
413338 99413338 1001 86380 86390 1
413477 99413477 1001 86380 86390 1
413142 99413142 1001 86380 86390 1
412960 99412960 1001 86380 86390 1
412781 99412781 1001 86380 86390 1
412702 99412702 1001 86380 86390 1
412625 99412625 1001 86380 86390 1
412688 99412688 1001 86380 86390 1
413946 99413946 1001 86380 86390 1
413969 99413969 1001 86380 86390 1
413986 99413986 1001 86380 86390 1
413762 99413762 1001 86380 86390 1
415249 99415249 1001 86380 86390 1
415057 99415057 1001 86380 86390 1
414951 99414951 1001 86380 86390 1
415149 99415149 1001 86380 86390 1
415295 99415295 1001 86380 86390 1
415161 99415161 1001 86380 86390 1
414693 99414693 1001 86380 86390 1
414277 99414277 1001 86380 86390 1
414154 99414154 1001 86380 86390 1
414270 99414270 1001 86380 86390 1
414271 99414271 1001 86380 86390 1
415602 99415602 1001 86380 86390 1
415690 99415690 1001 86380 86390 1
416614 99416614 1001 86380 86390 1
416795 99416795 1001 86380 86390 1
416845 99416845 1001 86380 86390 1
416687 99416687 1001 86380 86390 1
416776 99416776 1001 86380 86390 1
416983 99416983 1001 86380 86390 1
416390 99416390 1001 86380 86390 1
415970 99415970 1001 86380 86390 1
417073 99417073 1001 86380 86390 1
417236 99417236 1001 86380 86390 1
417265 99417265 1001 86380 86390 1
417395 99417395 1001 86380 86390 1
417304 99417304 1001 86380 86390 1
417420 99417420 1001 86380 86390 1
418483 99418483 1001 86380 86390 1
418721 99418721 1001 86380 86390 1
418780 99418780 1001 86380 86390 1
418615 99418615 1001 86380 86390 1
418059 99418059 1001 86380 86390 1
418423 99418423 1001 86380 86390 1
418147 99418147 1001 86380 86390 1
418381 99418381 1001 86380 86390 1
417937 99417937 1001 86380 86390 1
418004 99418004 1001 86380 86390 1
417850 99417850 1001 86380 86390 1
417866 99417866 1001 86380 86390 1
419007 99419007 1001 86380 86390 1
419010 99419010 1001 86380 86390 1
419087 99419087 1001 86380 86390 1
418994 99418994 1001 86380 86390 1
419965 99419965 1001 86380 86390 1
419698 99419698 1001 86380 86390 1
419348 99419348 1001 86380 86390 1
419568 99419568 1001 86380 86390 1
419222 99419222 1001 86380 86390 1
419555 99419555 1001 86380 86390 1
419310 99419310 1001 86380 86390 1
419289 99419289 1001 86380 86390 1
420790 99420790 1001 86380 86390 1
419631 99419631 1001 86380 86390 1
420775 99420775 1001 86380 86390 1
421875 99421875 1001 86380 86390 1
422106 99422106 1001 86380 86390 1
421577 99421577 1001 86380 86390 1
421049 99421049 1001 86380 86390 1
422222 99422222 1001 86380 86390 1
422234 99422234 1001 86380 86390 1
422188 99422188 1001 86380 86390 1
422401 99422401 1001 86380 86390 1
422433 99422433 1001 86380 86390 1
423747 99423747 1001 86380 86390 1
423665 99423665 1001 86380 86390 1
423431 99423431 1001 86380 86390 1
423034 99423034 1001 86380 86390 1
423159 99423159 1001 86380 86390 1
422727 99422727 1001 86380 86390 1
422780 99422780 1001 86380 86390 1
422608 99422608 1001 86380 86390 1
422917 99422917 1001 86380 86390 1
422648 99422648 1001 86380 86390 1
424012 99424012 1001 86380 86390 1
423970 99423970 1001 86380 86390 1
424110 99424110 1001 86380 86390 1
424665 99424665 1001 86380 86390 1
424681 99424681 1001 86380 86390 1
424895 99424895 1001 86380 86390 1
424433 99424433 1001 86380 86390 1
424401 99424401 1001 86380 86390 1
424523 99424523 1001 86380 86390 1
424310 99424310 1001 86380 86390 1
425574 99425574 1001 86380 86390 1
425459 99425459 1001 86380 86390 1
425619 99425619 1001 86380 86390 1
425768 99425768 1001 86380 86390 1
427043 99427043 1001 86380 86390 1
426903 99426903 1001 86380 86390 1
426831 99426831 1001 86380 86390 1
426539 99426539 1001 86380 86390 1
426518 99426518 1001 86380 86390 1
426093 99426093 1001 86380 86390 1
426221 99426221 1001 86380 86390 1
425871 99425871 1001 86380 86390 1
425995 99425995 1001 86380 86390 1
425931 99425931 1001 86380 86390 1
427419 99427419 1001 86380 86390 1
427177 99427177 1001 86380 86390 1
428733 99428733 1001 86380 86390 1
428608 99428608 1001 86380 86390 1
428506 99428506 1001 86380 86390 1
428605 99428605 1001 86380 86390 1
427950 99427950 1001 86380 86390 1
427955 99427955 1001 86380 86390 1
428019 99428019 1001 86380 86390 1
428252 99428252 1001 86380 86390 1
427921 99427921 1001 86380 86390 1
427754 99427754 1001 86380 86390 1
427842 99427842 1001 86380 86390 1
428964 99428964 1001 86380 86390 1
429134 99429134 1001 86380 86390 1
428934 99428934 1001 86380 86390 1
430245 99430245 1001 86380 86390 1
429999 99429999 1001 86380 86390 1
430150 99430150 1001 86380 86390 1
430261 99430261 1001 86380 86390 1
429765 99429765 1001 86380 86390 1
429624 99429624 1001 86380 86390 1
429704 99429704 1001 86380 86390 1
430502 99430502 1001 86380 86390 1
430787 99430787 1001 86380 86390 1
430813 99430813 1001 86380 86390 1
430393 99430393 1001 86380 86390 1
431738 99431738 1001 86380 86390 1
431691 99431691 1001 86380 86390 1
431937 99431937 1001 86380 86390 1
431714 99431714 1001 86380 86390 1
431923 99431923 1001 86380 86390 1
432015 99432015 1001 86380 86390 1
431754 99431754 1001 86380 86390 1
431670 99431670 1001 86380 86390 1
431266 99431266 1001 86380 86390 1
431383 99431383 1001 86380 86390 1
431465 99431465 1001 86380 86390 1
431270 99431270 1001 86380 86390 1
431225 99431225 1001 86380 86390 1
432134 99432134 1001 86380 86390 1
432365 99432365 1001 86380 86390 1
432263 99432263 1001 86380 86390 1
433485 99433485 1001 86380 86390 1
433661 99433661 1001 86380 86390 1
433467 99433467 1001 86380 86390 1
433690 99433690 1001 86380 86390 1
433537 99433537 1001 86380 86390 1
433292 99433292 1001 86380 86390 1
432918 99432918 1001 86380 86390 1
432940 99432940 1001 86380 86390 1
432982 99432982 1001 86380 86390 1
432755 99432755 1001 86380 86390 1
432830 99432830 1001 86380 86390 1
432504 99432504 1001 86380 86390 1
432763 99432763 1001 86380 86390 1
432839 99432839 1001 86380 86390 1
433812 99433812 1001 86380 86390 1
435233 99435233 1001 86380 86390 1
435360 99435360 1001 86380 86390 1
434896 99434896 1001 86380 86390 1
434738 99434738 1001 86380 86390 1
434905 99434905 1001 86380 86390 1
434615 99434615 1001 86380 86390 1
434593 99434593 1001 86380 86390 1
434571 99434571 1001 86380 86390 1
434332 99434332 1001 86380 86390 1
435544 99435544 1001 86380 86390 1
435561 99435561 1001 86380 86390 1
436895 99436895 1001 86380 86390 1
437065 99437065 1001 86380 86390 1
436560 99436560 1001 86380 86390 1
436540 99436540 1001 86380 86390 1
436172 99436172 1001 86380 86390 1
436081 99436081 1001 86380 86390 1
435923 99435923 1001 86380 86390 1
300082 99300082 1001 86380 86390 1
300659 99300659 1001 86380 86390 1
300557 99300557 1001 86380 86390 1
300676 99300676 1001 86380 86390 1
300237 99300237 1001 86380 86390 1
300153 99300153 1001 86380 86390 1
300832 99300832 1001 86380 86390 1
301493 99301493 1001 86380 86390 1
301506 99301506 1001 86380 86390 1
301455 99301455 1001 86380 86390 1
301392 99301392 1001 86380 86390 1
301502 99301502 1001 86380 86390 1
301191 99301191 1001 86380 86390 1
301107 99301107 1001 86380 86390 1
300980 99300980 1001 86380 86390 1
300995 99300995 1001 86380 86390 1
301598 99301598 1001 86380 86390 1
301614 99301614 1001 86380 86390 1
301745 99301745 1001 86380 86390 1
302187 99302187 1001 86380 86390 1
301980 99301980 1001 86380 86390 1
301868 99301868 1001 86380 86390 1
301764 99301764 1001 86380 86390 1
301923 99301923 1001 86380 86390 1
302445 99302445 1001 86380 86390 1
302460 99302460 1001 86380 86390 1
302500 99302500 1001 86380 86390 1
302555 99302555 1001 86380 86390 1
303011 99303011 1001 86380 86390 1
303167 99303167 1001 86380 86390 1
302823 99302823 1001 86380 86390 1
302890 99302890 1001 86380 86390 1
302854 99302854 1001 86380 86390 1
302750 99302750 1001 86380 86390 1
302595 99302595 1001 86380 86390 1
302765 99302765 1001 86380 86390 1
302689 99302689 1001 86380 86390 1
303367 99303367 1001 86380 86390 1
303344 99303344 1001 86380 86390 1
303397 99303397 1001 86380 86390 1
303867 99303867 1001 86380 86390 1
303894 99303894 1001 86380 86390 1
303999 99303999 1001 86380 86390 1
304015 99304015 1001 86380 86390 1
303877 99303877 1001 86380 86390 1
303708 99303708 1001 86380 86390 1
303710 99303710 1001 86380 86390 1
303572 99303572 1001 86380 86390 1
303456 99303456 1001 86380 86390 1
303459 99303459 1001 86380 86390 1
303537 99303537 1001 86380 86390 1
303566 99303566 1001 86380 86390 1
304069 99304069 1001 86380 86390 1
304215 99304215 1001 86380 86390 1
304151 99304151 1001 86380 86390 1
304177 99304177 1001 86380 86390 1
304168 99304168 1001 86380 86390 1
304222 99304222 1001 86380 86390 1
304824 99304824 1001 86380 86390 1
304771 99304771 1001 86380 86390 1
304734 99304734 1001 86380 86390 1
304845 99304845 1001 86380 86390 1
304664 99304664 1001 86380 86390 1
304473 99304473 1001 86380 86390 1
304539 99304539 1001 86380 86390 1
304433 99304433 1001 86380 86390 1
304374 99304374 1001 86380 86390 1
304363 99304363 1001 86380 86390 1
304287 99304287 1001 86380 86390 1
304443 99304443 1001 86380 86390 1
304913 99304913 1001 86380 86390 1
304901 99304901 1001 86380 86390 1
305061 99305061 1001 86380 86390 1
304972 99304972 1001 86380 86390 1
305653 99305653 1001 86380 86390 1
305670 99305670 1001 86380 86390 1
305503 99305503 1001 86380 86390 1
305516 99305516 1001 86380 86390 1
305481 99305481 1001 86380 86390 1
305276 99305276 1001 86380 86390 1
305333 99305333 1001 86380 86390 1
305065 99305065 1001 86380 86390 1
500118 99500118 1001 86380 86390 1
500131 99500131 1001 86380 86390 1
500060 99500060 1001 86380 86390 1
500789 99500789 1001 86380 86390 1
500695 99500695 1001 86380 86390 1
500723 99500723 1001 86380 86390 1
500418 99500418 1001 86380 86390 1
500992 99500992 1001 86380 86390 1
500930 99500930 1001 86380 86390 1
501489 99501489 1001 86380 86390 1
501331 99501331 1001 86380 86390 1
501283 99501283 1001 86380 86390 1
501415 99501415 1001 86380 86390 1
501428 99501428 1001 86380 86390 1
501300 99501300 1001 86380 86390 1
501075 99501075 1001 86380 86390 1
501773 99501773 1001 86380 86390 1
502368 99502368 1001 86380 86390 1
502409 99502409 1001 86380 86390 1
502105 99502105 1001 86380 86390 1
502122 99502122 1001 86380 86390 1
502084 99502084 1001 86380 86390 1
502127 99502127 1001 86380 86390 1
501961 99501961 1001 86380 86390 1
501859 99501859 1001 86380 86390 1
501980 99501980 1001 86380 86390 1
502050 99502050 1001 86380 86390 1
501948 99501948 1001 86380 86390 1
502572 99502572 1001 86380 86390 1
502509 99502509 1001 86380 86390 1
502669 99502669 1001 86380 86390 1
503289 99503289 1001 86380 86390 1
503151 99503151 1001 86380 86390 1
503154 99503154 1001 86380 86390 1
502971 99502971 1001 86380 86390 1
503055 99503055 1001 86380 86390 1
503043 99503043 1001 86380 86390 1
502916 99502916 1001 86380 86390 1
502873 99502873 1001 86380 86390 1
502784 99502784 1001 86380 86390 1
503353 99503353 1001 86380 86390 1
504019 99504019 1001 86380 86390 1
504051 99504051 1001 86380 86390 1
503736 99503736 1001 86380 86390 1
503788 99503788 1001 86380 86390 1
503724 99503724 1001 86380 86390 1
503725 99503725 1001 86380 86390 1
503869 99503869 1001 86380 86390 1
503740 99503740 1001 86380 86390 1
503846 99503846 1001 86380 86390 1
503834 99503834 1001 86380 86390 1
504215 99504215 1001 86380 86390 1
504177 99504177 1001 86380 86390 1
504217 99504217 1001 86380 86390 1
504866 99504866 1001 86380 86390 1
504751 99504751 1001 86380 86390 1
504739 99504739 1001 86380 86390 1
504715 99504715 1001 86380 86390 1
504612 99504612 1001 86380 86390 1
504603 99504603 1001 86380 86390 1
504488 99504488 1001 86380 86390 1
504993 99504993 1001 86380 86390 1
505058 99505058 1001 86380 86390 1
504999 99504999 1001 86380 86390 1
505603 99505603 1001 86380 86390 1
505675 99505675 1001 86380 86390 1
505756 99505756 1001 86380 86390 1
505717 99505717 1001 86380 86390 1
505387 99505387 1001 86380 86390 1
505453 99505453 1001 86380 86390 1
505362 99505362 1001 86380 86390 1
505403 99505403 1001 86380 86390 1
505458 99505458 1001 86380 86390 1
505295 99505295 1001 86380 86390 1
505286 99505286 1001 86380 86390 1
505173 99505173 1001 86380 86390 1
505358 99505358 1001 86380 86390 1
505809 99505809 1001 86380 86390 1
505941 99505941 1001 86380 86390 1
505903 99505903 1001 86380 86390 1
505827 99505827 1001 86380 86390 1
505868 99505868 1001 86380 86390 1
506435 99506435 1001 86380 86390 1
506215 99506215 1001 86380 86390 1
505977 99505977 1001 86380 86390 1
506069 99506069 1001 86380 86390 1
506125 99506125 1001 86380 86390 1
506610 99506610 1001 86380 86390 1
506667 99506667 1001 86380 86390 1
507272 99507272 1001 86380 86390 1
507165 99507165 1001 86380 86390 1
507179 99507179 1001 86380 86390 1
507211 99507211 1001 86380 86390 1
507017 99507017 1001 86380 86390 1
507164 99507164 1001 86380 86390 1
506945 99506945 1001 86380 86390 1
506842 99506842 1001 86380 86390 1
506966 99506966 1001 86380 86390 1
506826 99506826 1001 86380 86390 1
507433 99507433 1001 86380 86390 1
507479 99507479 1001 86380 86390 1
507520 99507520 1001 86380 86390 1
508083 99508083 1001 86380 86390 1
508161 99508161 1001 86380 86390 1
508178 99508178 1001 86380 86390 1
508204 99508204 1001 86380 86390 1
507901 99507901 1001 86380 86390 1
507940 99507940 1001 86380 86390 1
507929 99507929 1001 86380 86390 1
507996 99507996 1001 86380 86390 1
507895 99507895 1001 86380 86390 1
507836 99507836 1001 86380 86390 1
507637 99507637 1001 86380 86390 1
508286 99508286 1001 86380 86390 1
508366 99508366 1001 86380 86390 1
508420 99508420 1001 86380 86390 1
508434 99508434 1001 86380 86390 1
509012 99509012 1001 86380 86390 1
509006 99509006 1001 86380 86390 1
508983 99508983 1001 86380 86390 1
508768 99508768 1001 86380 86390 1
508681 99508681 1001 86380 86390 1
508864 99508864 1001 86380 86390 1
508487 99508487 1001 86380 86390 1
508516 99508516 1001 86380 86390 1
509204 99509204 1001 86380 86390 1
509093 99509093 1001 86380 86390 1
509158 99509158 1001 86380 86390 1
509096 99509096 1001 86380 86390 1
509735 99509735 1001 86380 86390 1
509751 99509751 1001 86380 86390 1
509781 99509781 1001 86380 86390 1
509821 99509821 1001 86380 86390 1
509848 99509848 1001 86380 86390 1
509580 99509580 1001 86380 86390 1
509491 99509491 1001 86380 86390 1
509583 99509583 1001 86380 86390 1
509498 99509498 1001 86380 86390 1
509604 99509604 1001 86380 86390 1
509360 99509360 1001 86380 86390 1
509329 99509329 1001 86380 86390 1
509342 99509342 1001 86380 86390 1
510031 99510031 1001 86380 86390 1
509904 99509904 1001 86380 86390 1
510602 99510602 1001 86380 86390 1
510592 99510592 1001 86380 86390 1
510582 99510582 1001 86380 86390 1
510431 99510431 1001 86380 86390 1
510434 99510434 1001 86380 86390 1
510320 99510320 1001 86380 86390 1
510255 99510255 1001 86380 86390 1
510139 99510139 1001 86380 86390 1
510831 99510831 1001 86380 86390 1
510774 99510774 1001 86380 86390 1
511443 99511443 1001 86380 86390 1
511348 99511348 1001 86380 86390 1
511168 99511168 1001 86380 86390 1
511233 99511233 1001 86380 86390 1
511223 99511223 1001 86380 86390 1
511315 99511315 1001 86380 86390 1
511345 99511345 1001 86380 86390 1
511089 99511089 1001 86380 86390 1
511116 99511116 1001 86380 86390 1
511006 99511006 1001 86380 86390 1
511563 99511563 1001 86380 86390 1
511606 99511606 1001 86380 86390 1
511684 99511684 1001 86380 86390 1
511555 99511555 1001 86380 86390 1
511750 99511750 1001 86380 86390 1
511623 99511623 1001 86380 86390 1
511715 99511715 1001 86380 86390 1
512349 99512349 1001 86380 86390 1
512270 99512270 1001 86380 86390 1
511979 99511979 1001 86380 86390 1
512019 99512019 1001 86380 86390 1
512098 99512098 1001 86380 86390 1
512011 99512011 1001 86380 86390 1
512117 99512117 1001 86380 86390 1
512042 99512042 1001 86380 86390 1
511866 99511866 1001 86380 86390 1
511918 99511918 1001 86380 86390 1
511854 99511854 1001 86380 86390 1
511906 99511906 1001 86380 86390 1
512407 99512407 1001 86380 86390 1
512472 99512472 1001 86380 86390 1
512551 99512551 1001 86380 86390 1
512462 99512462 1001 86380 86390 1
512530 99512530 1001 86380 86390 1
513159 99513159 1001 86380 86390 1
513165 99513165 1001 86380 86390 1
513140 99513140 1001 86380 86390 1
512938 99512938 1001 86380 86390 1
512874 99512874 1001 86380 86390 1
512887 99512887 1001 86380 86390 1
512981 99512981 1001 86380 86390 1
512943 99512943 1001 86380 86390 1
512664 99512664 1001 86380 86390 1
512586 99512586 1001 86380 86390 1
512627 99512627 1001 86380 86390 1
512668 99512668 1001 86380 86390 1
513215 99513215 1001 86380 86390 1
513229 99513229 1001 86380 86390 1
513309 99513309 1001 86380 86390 1
513297 99513297 1001 86380 86390 1
513310 99513310 1001 86380 86390 1
513312 99513312 1001 86380 86390 1
513210 99513210 1001 86380 86390 1
513251 99513251 1001 86380 86390 1
514000 99514000 1001 86380 86390 1
513992 99513992 1001 86380 86390 1
513750 99513750 1001 86380 86390 1
513558 99513558 1001 86380 86390 1
513547 99513547 1001 86380 86390 1
513431 99513431 1001 86380 86390 1
513574 99513574 1001 86380 86390 1
514832 99514832 1001 86380 86390 1
514549 99514549 1001 86380 86390 1
514529 99514529 1001 86380 86390 1
514532 99514532 1001 86380 86390 1
514638 99514638 1001 86380 86390 1
514393 99514393 1001 86380 86390 1
514417 99514417 1001 86380 86390 1
514430 99514430 1001 86380 86390 1
515051 99515051 1001 86380 86390 1
514871 99514871 1001 86380 86390 1
514890 99514890 1001 86380 86390 1
514904 99514904 1001 86380 86390 1
515635 99515635 1001 86380 86390 1
515423 99515423 1001 86380 86390 1
515155 99515155 1001 86380 86390 1
515094 99515094 1001 86380 86390 1
515112 99515112 1001 86380 86390 1
515849 99515849 1001 86380 86390 1
515704 99515704 1001 86380 86390 1
515809 99515809 1001 86380 86390 1
516464 99516464 1001 86380 86390 1
516100 99516100 1001 86380 86390 1
516206 99516206 1001 86380 86390 1
516194 99516194 1001 86380 86390 1
516249 99516249 1001 86380 86390 1
516007 99516007 1001 86380 86390 1
516089 99516089 1001 86380 86390 1
516592 99516592 1001 86380 86390 1
516530 99516530 1001 86380 86390 1
517220 99517220 1001 86380 86390 1
517221 99517221 1001 86380 86390 1
517277 99517277 1001 86380 86390 1
517321 99517321 1001 86380 86390 1
516971 99516971 1001 86380 86390 1
516770 99516770 1001 86380 86390 1
516811 99516811 1001 86380 86390 1
516813 99516813 1001 86380 86390 1
517490 99517490 1001 86380 86390 1
517509 99517509 1001 86380 86390 1
517383 99517383 1001 86380 86390 1
518073 99518073 1001 86380 86390 1
518022 99518022 1001 86380 86390 1
518154 99518154 1001 86380 86390 1
518156 99518156 1001 86380 86390 1
518110 99518110 1001 86380 86390 1
517908 99517908 1001 86380 86390 1
517780 99517780 1001 86380 86390 1
517756 99517756 1001 86380 86390 1
517554 99517554 1001 86380 86390 1
517710 99517710 1001 86380 86390 1
517546 99517546 1001 86380 86390 1
517562 99517562 1001 86380 86390 1
517706 99517706 1001 86380 86390 1
518178 99518178 1001 86380 86390 1
518351 99518351 1001 86380 86390 1
518821 99518821 1001 86380 86390 1
518810 99518810 1001 86380 86390 1
518880 99518880 1001 86380 86390 1
519115 99519115 1001 86380 86390 1
519077 99519077 1001 86380 86390 1
519079 99519079 1001 86380 86390 1
519073 99519073 1001 86380 86390 1
519048 99519048 1001 86380 86390 1
519653 99519653 1001 86380 86390 1
519492 99519492 1001 86380 86390 1
519565 99519565 1001 86380 86390 1
519239 99519239 1001 86380 86390 1
519227 99519227 1001 86380 86390 1
519241 99519241 1001 86380 86390 1
519954 99519954 1001 86380 86390 1
519846 99519846 1001 86380 86390 1
519835 99519835 1001 86380 86390 1
520539 99520539 1001 86380 86390 1
520453 99520453 1001 86380 86390 1
520494 99520494 1001 86380 86390 1
520482 99520482 1001 86380 86390 1
520548 99520548 1001 86380 86390 1
520322 99520322 1001 86380 86390 1
520314 99520314 1001 86380 86390 1
520278 99520278 1001 86380 86390 1
520343 99520343 1001 86380 86390 1
520151 99520151 1001 86380 86390 1
520178 99520178 1001 86380 86390 1
520154 99520154 1001 86380 86390 1
520079 99520079 1001 86380 86390 1
520780 99520780 1001 86380 86390 1
520665 99520665 1001 86380 86390 1
520774 99520774 1001 86380 86390 1
520827 99520827 1001 86380 86390 1
520803 99520803 1001 86380 86390 1
521463 99521463 1001 86380 86390 1
521465 99521465 1001 86380 86390 1
521304 99521304 1001 86380 86390 1
521451 99521451 1001 86380 86390 1
521373 99521373 1001 86380 86390 1
521037 99521037 1001 86380 86390 1
521633 99521633 1001 86380 86390 1
521661 99521661 1001 86380 86390 1
521472 99521472 1001 86380 86390 1
521526 99521526 1001 86380 86390 1
522225 99522225 1001 86380 86390 1
522097 99522097 1001 86380 86390 1
522049 99522049 1001 86380 86390 1
521870 99521870 1001 86380 86390 1
521718 99521718 1001 86380 86390 1
521761 99521761 1001 86380 86390 1
522398 99522398 1001 86380 86390 1
522349 99522349 1001 86380 86390 1
522991 99522991 1001 86380 86390 1
522967 99522967 1001 86380 86390 1
523050 99523050 1001 86380 86390 1
522974 99522974 1001 86380 86390 1
522825 99522825 1001 86380 86390 1
522818 99522818 1001 86380 86390 1
522808 99522808 1001 86380 86390 1
522573 99522573 1001 86380 86390 1
523299 99523299 1001 86380 86390 1
523908 99523908 1001 86380 86390 1
523806 99523806 1001 86380 86390 1
523860 99523860 1001 86380 86390 1
523849 99523849 1001 86380 86390 1
523878 99523878 1001 86380 86390 1
523940 99523940 1001 86380 86390 1
523941 99523941 1001 86380 86390 1
523726 99523726 1001 86380 86390 1
523585 99523585 1001 86380 86390 1
523651 99523651 1001 86380 86390 1
523653 99523653 1001 86380 86390 1
523718 99523718 1001 86380 86390 1
523708 99523708 1001 86380 86390 1
523390 99523390 1001 86380 86390 1
523367 99523367 1001 86380 86390 1
523375 99523375 1001 86380 86390 1
523984 99523984 1001 86380 86390 1
524719 99524719 1001 86380 86390 1
524709 99524709 1001 86380 86390 1
524619 99524619 1001 86380 86390 1
524575 99524575 1001 86380 86390 1
524489 99524489 1001 86380 86390 1
524399 99524399 1001 86380 86390 1
524543 99524543 1001 86380 86390 1
524446 99524446 1001 86380 86390 1
524284 99524284 1001 86380 86390 1
524809 99524809 1001 86380 86390 1
524941 99524941 1001 86380 86390 1
524903 99524903 1001 86380 86390 1
524879 99524879 1001 86380 86390 1
524867 99524867 1001 86380 86390 1
524932 99524932 1001 86380 86390 1
525425 99525425 1001 86380 86390 1
525541 99525541 1001 86380 86390 1
525465 99525465 1001 86380 86390 1
525236 99525236 1001 86380 86390 1
525265 99525265 1001 86380 86390 1
525292 99525292 1001 86380 86390 1
525229 99525229 1001 86380 86390 1
525325 99525325 1001 86380 86390 1
525261 99525261 1001 86380 86390 1
525128 99525128 1001 86380 86390 1
525648 99525648 1001 86380 86390 1
525662 99525662 1001 86380 86390 1
525704 99525704 1001 86380 86390 1
526341 99526341 1001 86380 86390 1
526278 99526278 1001 86380 86390 1
526280 99526280 1001 86380 86390 1
526038 99526038 1001 86380 86390 1
526201 99526201 1001 86380 86390 1
526152 99526152 1001 86380 86390 1
525831 99525831 1001 86380 86390 1
525909 99525909 1001 86380 86390 1
525963 99525963 1001 86380 86390 1
525955 99525955 1001 86380 86390 1
525968 99525968 1001 86380 86390 1
526442 99526442 1001 86380 86390 1
526955 99526955 1001 86380 86390 1
527043 99527043 1001 86380 86390 1
526632 99526632 1001 86380 86390 1
526780 99526780 1001 86380 86390 1
526832 99526832 1001 86380 86390 1
526743 99526743 1001 86380 86390 1
527350 99527350 1001 86380 86390 1
527446 99527446 1001 86380 86390 1
527280 99527280 1001 86380 86390 1
527293 99527293 1001 86380 86390 1
527335 99527335 1001 86380 86390 1
528039 99528039 1001 86380 86390 1
528000 99528000 1001 86380 86390 1
528013 99528013 1001 86380 86390 1
528061 99528061 1001 86380 86390 1
528068 99528068 1001 86380 86390 1
527779 99527779 1001 86380 86390 1
527871 99527871 1001 86380 86390 1
527808 99527808 1001 86380 86390 1
527849 99527849 1001 86380 86390 1
527868 99527868 1001 86380 86390 1
527565 99527565 1001 86380 86390 1
527646 99527646 1001 86380 86390 1
527648 99527648 1001 86380 86390 1
528165 99528165 1001 86380 86390 1
528127 99528127 1001 86380 86390 1
528157 99528157 1001 86380 86390 1
528529 99528529 1001 86380 86390 1
528572 99528572 1001 86380 86390 1
528507 99528507 1001 86380 86390 1
528627 99528627 1001 86380 86390 1
528538 99528538 1001 86380 86390 1
528668 99528668 1001 86380 86390 1
528333 99528333 1001 86380 86390 1
528399 99528399 1001 86380 86390 1
528335 99528335 1001 86380 86390 1
528382 99528382 1001 86380 86390 1
528937 99528937 1001 86380 86390 1
529043 99529043 1001 86380 86390 1
529018 99529018 1001 86380 86390 1
528983 99528983 1001 86380 86390 1
528997 99528997 1001 86380 86390 1
528988 99528988 1001 86380 86390 1
529664 99529664 1001 86380 86390 1
529695 99529695 1001 86380 86390 1
529655 99529655 1001 86380 86390 1
529703 99529703 1001 86380 86390 1
529643 99529643 1001 86380 86390 1
529620 99529620 1001 86380 86390 1
529608 99529608 1001 86380 86390 1
529634 99529634 1001 86380 86390 1
529609 99529609 1001 86380 86390 1
529423 99529423 1001 86380 86390 1
529314 99529314 1001 86380 86390 1
529134 99529134 1001 86380 86390 1
529838 99529838 1001 86380 86390 1
530490 99530490 1001 86380 86390 1
530527 99530527 1001 86380 86390 1
530497 99530497 1001 86380 86390 1
530447 99530447 1001 86380 86390 1
530154 99530154 1001 86380 86390 1
530251 99530251 1001 86380 86390 1
530277 99530277 1001 86380 86390 1
530292 99530292 1001 86380 86390 1
530192 99530192 1001 86380 86390 1
529998 99529998 1001 86380 86390 1
530091 99530091 1001 86380 86390 1
530055 99530055 1001 86380 86390 1
530031 99530031 1001 86380 86390 1
529969 99529969 1001 86380 86390 1
529982 99529982 1001 86380 86390 1
529957 99529957 1001 86380 86390 1
530709 99530709 1001 86380 86390 1
530350 99530350 1001 86380 86390 1
530557 99530557 1001 86380 86390 1
530739 99530739 1001 86380 86390 1
530718 99530718 1001 86380 86390 1
531281 99531281 1001 86380 86390 1
531161 99531161 1001 86380 86390 1
531175 99531175 1001 86380 86390 1
531125 99531125 1001 86380 86390 1
531048 99531048 1001 86380 86390 1
531040 99531040 1001 86380 86390 1
531031 99531031 1001 86380 86390 1
530837 99530837 1001 86380 86390 1
530799 99530799 1001 86380 86390 1
530838 99530838 1001 86380 86390 1
530864 99530864 1001 86380 86390 1
530903 99530903 1001 86380 86390 1
530908 99530908 1001 86380 86390 1
530910 99530910 1001 86380 86390 1
530859 99530859 1001 86380 86390 1
530964 99530964 1001 86380 86390 1
531468 99531468 1001 86380 86390 1
531509 99531509 1001 86380 86390 1
531176 99531176 1001 86380 86390 1
531393 99531393 1001 86380 86390 1
531564 99531564 1001 86380 86390 1
532113 99532113 1001 86380 86390 1
532049 99532049 1001 86380 86390 1
532012 99532012 1001 86380 86390 1
531806 99531806 1001 86380 86390 1
531859 99531859 1001 86380 86390 1
531903 99531903 1001 86380 86390 1
531942 99531942 1001 86380 86390 1
531870 99531870 1001 86380 86390 1
531600 99531600 1001 86380 86390 1
531588 99531588 1001 86380 86390 1
531758 99531758 1001 86380 86390 1
531590 99531590 1001 86380 86390 1
531603 99531603 1001 86380 86390 1
531655 99531655 1001 86380 86390 1
531734 99531734 1001 86380 86390 1
531775 99531775 1001 86380 86390 1
531725 99531725 1001 86380 86390 1
532310 99532310 1001 86380 86390 1
532219 99532219 1001 86380 86390 1
532261 99532261 1001 86380 86390 1
532213 99532213 1001 86380 86390 1
532915 99532915 1001 86380 86390 1
532827 99532827 1001 86380 86390 1
532660 99532660 1001 86380 86390 1
532532 99532532 1001 86380 86390 1
532429 99532429 1001 86380 86390 1
532533 99532533 1001 86380 86390 1
532422 99532422 1001 86380 86390 1
533098 99533098 1001 86380 86390 1
533130 99533130 1001 86380 86390 1
533209 99533209 1001 86380 86390 1
533830 99533830 1001 86380 86390 1
533790 99533790 1001 86380 86390 1
533495 99533495 1001 86380 86390 1
533650 99533650 1001 86380 86390 1
533371 99533371 1001 86380 86390 1
533446 99533446 1001 86380 86390 1
533952 99533952 1001 86380 86390 1
533930 99533930 1001 86380 86390 1
534047 99534047 1001 86380 86390 1
534641 99534641 1001 86380 86390 1
534565 99534565 1001 86380 86390 1
534605 99534605 1001 86380 86390 1
534633 99534633 1001 86380 86390 1
534428 99534428 1001 86380 86390 1
534443 99534443 1001 86380 86390 1
534764 99534764 1001 86380 86390 1
535318 99535318 1001 86380 86390 1
535333 99535333 1001 86380 86390 1
535418 99535418 1001 86380 86390 1
535505 99535505 1001 86380 86390 1
535116 99535116 1001 86380 86390 1
535169 99535169 1001 86380 86390 1
535196 99535196 1001 86380 86390 1
535222 99535222 1001 86380 86390 1
535147 99535147 1001 86380 86390 1
535050 99535050 1001 86380 86390 1
535052 99535052 1001 86380 86390 1
535563 99535563 1001 86380 86390 1
535708 99535708 1001 86380 86390 1
535514 99535514 1001 86380 86390 1
536148 99536148 1001 86380 86390 1
536219 99536219 1001 86380 86390 1
536019 99536019 1001 86380 86390 1
535767 99535767 1001 86380 86390 1
536387 99536387 1001 86380 86390 1
537125 99537125 1001 86380 86390 1
536752 99536752 1001 86380 86390 1
537216 99537216 1001 86380 86390 1
537295 99537295 1001 86380 86390 1
537274 99537274 1001 86380 86390 1
537223 99537223 1001 86380 86390 1
537825 99537825 1001 86380 86390 1
537930 99537930 1001 86380 86390 1
537846 99537846 1001 86380 86390 1
537597 99537597 1001 86380 86390 1
537779 99537779 1001 86380 86390 1
537586 99537586 1001 86380 86390 1
537653 99537653 1001 86380 86390 1
537424 99537424 1001 86380 86390 1
537385 99537385 1001 86380 86390 1
537426 99537426 1001 86380 86390 1
537478 99537478 1001 86380 86390 1
538066 99538066 1001 86380 86390 1
538055 99538055 1001 86380 86390 1
538018 99538018 1001 86380 86390 1
538091 99538091 1001 86380 86390 1
538660 99538660 1001 86380 86390 1
538707 99538707 1001 86380 86390 1
538750 99538750 1001 86380 86390 1
538545 99538545 1001 86380 86390 1
538391 99538391 1001 86380 86390 1
538265 99538265 1001 86380 86390 1
538967 99538967 1001 86380 86390 1
539020 99539020 1001 86380 86390 1
538976 99538976 1001 86380 86390 1
539512 99539512 1001 86380 86390 1
539614 99539614 1001 86380 86390 1
539441 99539441 1001 86380 86390 1
539493 99539493 1001 86380 86390 1
539495 99539495 1001 86380 86390 1
539256 99539256 1001 86380 86390 1
539150 99539150 1001 86380 86390 1
539113 99539113 1001 86380 86390 1
539153 99539153 1001 86380 86390 1
539115 99539115 1001 86380 86390 1
539058 99539058 1001 86380 86390 1
539678 99539678 1001 86380 86390 1
539722 99539722 1001 86380 86390 1
539748 99539748 1001 86380 86390 1
540328 99540328 1001 86380 86390 1
540355 99540355 1001 86380 86390 1
540266 99540266 1001 86380 86390 1
540271 99540271 1001 86380 86390 1
540236 99540236 1001 86380 86390 1
540185 99540185 1001 86380 86390 1
540121 99540121 1001 86380 86390 1
540238 99540238 1001 86380 86390 1
540100 99540100 1001 86380 86390 1
540218 99540218 1001 86380 86390 1
540170 99540170 1001 86380 86390 1
540222 99540222 1001 86380 86390 1
540043 99540043 1001 86380 86390 1
539851 99539851 1001 86380 86390 1
540047 99540047 1001 86380 86390 1
539984 99539984 1001 86380 86390 1
540587 99540587 1001 86380 86390 1
540657 99540657 1001 86380 86390 1
541237 99541237 1001 86380 86390 1
541110 99541110 1001 86380 86390 1
541188 99541188 1001 86380 86390 1
541253 99541253 1001 86380 86390 1
540974 99540974 1001 86380 86390 1
540897 99540897 1001 86380 86390 1
540978 99540978 1001 86380 86390 1
540914 99540914 1001 86380 86390 1
540902 99540902 1001 86380 86390 1
540737 99540737 1001 86380 86390 1
540855 99540855 1001 86380 86390 1
540768 99540768 1001 86380 86390 1
540746 99540746 1001 86380 86390 1
540708 99540708 1001 86380 86390 1
540673 99540673 1001 86380 86390 1
541422 99541422 1001 86380 86390 1
541398 99541398 1001 86380 86390 1
541348 99541348 1001 86380 86390 1
541340 99541340 1001 86380 86390 1
542024 99542024 1001 86380 86390 1
542063 99542063 1001 86380 86390 1
541947 99541947 1001 86380 86390 1
542114 99542114 1001 86380 86390 1
541925 99541925 1001 86380 86390 1
541823 99541823 1001 86380 86390 1
541851 99541851 1001 86380 86390 1
541890 99541890 1001 86380 86390 1
541804 99541804 1001 86380 86390 1
541727 99541727 1001 86380 86390 1
541701 99541701 1001 86380 86390 1
542132 99542132 1001 86380 86390 1
542226 99542226 1001 86380 86390 1
542135 99542135 1001 86380 86390 1
542228 99542228 1001 86380 86390 1
542942 99542942 1001 86380 86390 1
542782 99542782 1001 86380 86390 1
542924 99542924 1001 86380 86390 1
542748 99542748 1001 86380 86390 1
542717 99542717 1001 86380 86390 1
542666 99542666 1001 86380 86390 1
542481 99542481 1001 86380 86390 1
542510 99542510 1001 86380 86390 1
542504 99542504 1001 86380 86390 1
542971 99542971 1001 86380 86390 1
542533 99542533 1001 86380 86390 1
543055 99543055 1001 86380 86390 1
543094 99543094 1001 86380 86390 1
543095 99543095 1001 86380 86390 1
543070 99543070 1001 86380 86390 1
543670 99543670 1001 86380 86390 1
543736 99543736 1001 86380 86390 1
543729 99543729 1001 86380 86390 1
543666 99543666 1001 86380 86390 1
543561 99543561 1001 86380 86390 1
543512 99543512 1001 86380 86390 1
543230 99543230 1001 86380 86390 1
543154 99543154 1001 86380 86390 1
543246 99543246 1001 86380 86390 1
543302 99543302 1001 86380 86390 1
543292 99543292 1001 86380 86390 1
543929 99543929 1001 86380 86390 1
543813 99543813 1001 86380 86390 1
543947 99543947 1001 86380 86390 1
543961 99543961 1001 86380 86390 1
544198 99544198 1001 86380 86390 1
544276 99544276 1001 86380 86390 1
544302 99544302 1001 86380 86390 1
544293 99544293 1001 86380 86390 1
544090 99544090 1001 86380 86390 1
544142 99544142 1001 86380 86390 1
544105 99544105 1001 86380 86390 1
544604 99544604 1001 86380 86390 1
434765 219 1001 24300 24837 1
517314 616 1001 68565 68864 1
400017 99400017 1001 86380 86390 1
400501 99400501 1001 86380 86390 1
400664 99400664 1001 86380 86390 1
400673 99400673 1001 86380 86390 1
400708 99400708 1001 86380 86390 1
400798 99400798 1001 86380 86390 1
400807 99400807 1001 86380 86390 1
401230 99401230 1001 86380 86390 1
401466 99401466 1001 86380 86390 1
401510 99401510 1001 86380 86390 1
401890 99401890 1001 86380 86390 1
402133 99402133 1001 86380 86390 1
402126 99402126 1001 86380 86390 1
402219 99402219 1001 86380 86390 1
402338 99402338 1001 86380 86390 1
402280 99402280 1001 86380 86390 1
402862 99402862 1001 86380 86390 1
402949 99402949 1001 86380 86390 1
403016 99403016 1001 86380 86390 1
403052 99403052 1001 86380 86390 1
403137 99403137 1001 86380 86390 1
403143 99403143 1001 86380 86390 1
403121 99403121 1001 86380 86390 1
403280 99403280 1001 86380 86390 1
403521 99403521 1001 86380 86390 1
403555 99403555 1001 86380 86390 1
403702 99403702 1001 86380 86390 1
403729 99403729 1001 86380 86390 1
403658 99403658 1001 86380 86390 1
403712 99403712 1001 86380 86390 1
403886 99403886 1001 86380 86390 1
403928 99403928 1001 86380 86390 1
404116 99404116 1001 86380 86390 1
404140 99404140 1001 86380 86390 1
404212 99404212 1001 86380 86390 1
404318 99404318 1001 86380 86390 1
404389 99404389 1001 86380 86390 1
404415 99404415 1001 86380 86390 1
404421 99404421 1001 86380 86390 1
404507 99404507 1001 86380 86390 1
404622 99404622 1001 86380 86390 1
404924 99404924 1001 86380 86390 1
404954 99404954 1001 86380 86390 1
405088 99405088 1001 86380 86390 1
405210 99405210 1001 86380 86390 1
405368 99405368 1001 86380 86390 1
405582 99405582 1001 86380 86390 1
405753 99405753 1001 86380 86390 1
406041 99406041 1001 86380 86390 1
406313 99406313 1001 86380 86390 1
406676 99406676 1001 86380 86390 1
406963 99406963 1001 86380 86390 1
407163 99407163 1001 86380 86390 1
407188 99407188 1001 86380 86390 1
407344 99407344 1001 86380 86390 1
407392 99407392 1001 86380 86390 1
407474 99407474 1001 86380 86390 1
407565 99407565 1001 86380 86390 1
407811 99407811 1001 86380 86390 1
408035 99408035 1001 86380 86390 1
408125 99408125 1001 86380 86390 1
408250 99408250 1001 86380 86390 1
408420 99408420 1001 86380 86390 1
408556 99408556 1001 86380 86390 1
408678 99408678 1001 86380 86390 1
408681 99408681 1001 86380 86390 1
409028 99409028 1001 86380 86390 1
409055 99409055 1001 86380 86390 1
409255 99409255 1001 86380 86390 1
409315 99409315 1001 86380 86390 1
409503 99409503 1001 86380 86390 1
409599 99409599 1001 86380 86390 1
409718 99409718 1001 86380 86390 1
409965 99409965 1001 86380 86390 1
410218 99410218 1001 86380 86390 1
410213 99410213 1001 86380 86390 1
410199 99410199 1001 86380 86390 1
410551 99410551 1001 86380 86390 1
410552 99410552 1001 86380 86390 1
410586 99410586 1001 86380 86390 1
410633 99410633 1001 86380 86390 1
410705 99410705 1001 86380 86390 1
410941 99410941 1001 86380 86390 1
410815 99410815 1001 86380 86390 1
411084 99411084 1001 86380 86390 1
411261 99411261 1001 86380 86390 1
411698 99411698 1001 86380 86390 1
411686 99411686 1001 86380 86390 1
412003 99412003 1001 86380 86390 1
411965 99411965 1001 86380 86390 1
412210 99412210 1001 86380 86390 1
412238 99412238 1001 86380 86390 1
412314 99412314 1001 86380 86390 1
412293 99412293 1001 86380 86390 1
412342 99412342 1001 86380 86390 1
412441 99412441 1001 86380 86390 1
412386 99412386 1001 86380 86390 1
412472 99412472 1001 86380 86390 1
413635 99413635 1001 86380 86390 1
413646 99413646 1001 86380 86390 1
413195 99413195 1001 86380 86390 1
412917 99412917 1001 86380 86390 1
413250 99413250 1001 86380 86390 1
412996 99412996 1001 86380 86390 1
412755 99412755 1001 86380 86390 1
412795 99412795 1001 86380 86390 1
414117 99414117 1001 86380 86390 1
412887 99412887 1001 86380 86390 1
415227 99415227 1001 86380 86390 1
414849 99414849 1001 86380 86390 1
414565 99414565 1001 86380 86390 1
414166 99414166 1001 86380 86390 1
414470 99414470 1001 86380 86390 1
414155 99414155 1001 86380 86390 1
414220 99414220 1001 86380 86390 1
415389 99415389 1001 86380 86390 1
415450 99415450 1001 86380 86390 1
415484 99415484 1001 86380 86390 1
415522 99415522 1001 86380 86390 1
416726 99416726 1001 86380 86390 1
416600 99416600 1001 86380 86390 1
416628 99416628 1001 86380 86390 1
416549 99416549 1001 86380 86390 1
416139 99416139 1001 86380 86390 1
416218 99416218 1001 86380 86390 1
416358 99416358 1001 86380 86390 1
416310 99416310 1001 86380 86390 1
416040 99416040 1001 86380 86390 1
416065 99416065 1001 86380 86390 1
417003 99417003 1001 86380 86390 1
417054 99417054 1001 86380 86390 1
417228 99417228 1001 86380 86390 1
417397 99417397 1001 86380 86390 1
417505 99417505 1001 86380 86390 1
418796 99418796 1001 86380 86390 1
418673 99418673 1001 86380 86390 1
418735 99418735 1001 86380 86390 1
418591 99418591 1001 86380 86390 1
418222 99418222 1001 86380 86390 1
417820 99417820 1001 86380 86390 1
417615 99417615 1001 86380 86390 1
417942 99417942 1001 86380 86390 1
417839 99417839 1001 86380 86390 1
417672 99417672 1001 86380 86390 1
417630 99417630 1001 86380 86390 1
417915 99417915 1001 86380 86390 1
418845 99418845 1001 86380 86390 1
419201 99419201 1001 86380 86390 1
419014 99419014 1001 86380 86390 1
420448 99420448 1001 86380 86390 1
420371 99420371 1001 86380 86390 1
420187 99420187 1001 86380 86390 1
420431 99420431 1001 86380 86390 1
420116 99420116 1001 86380 86390 1
419753 99419753 1001 86380 86390 1
419930 99419930 1001 86380 86390 1
419936 99419936 1001 86380 86390 1
419544 99419544 1001 86380 86390 1
419425 99419425 1001 86380 86390 1
419309 99419309 1001 86380 86390 1
419257 99419257 1001 86380 86390 1
419558 99419558 1001 86380 86390 1
420514 99420514 1001 86380 86390 1
420795 99420795 1001 86380 86390 1
421871 99421871 1001 86380 86390 1
421847 99421847 1001 86380 86390 1
421873 99421873 1001 86380 86390 1
422065 99422065 1001 86380 86390 1
421804 99421804 1001 86380 86390 1
421726 99421726 1001 86380 86390 1
421347 99421347 1001 86380 86390 1
421270 99421270 1001 86380 86390 1
421519 99421519 1001 86380 86390 1
421529 99421529 1001 86380 86390 1
421064 99421064 1001 86380 86390 1
420969 99420969 1001 86380 86390 1
421150 99421150 1001 86380 86390 1
421002 99421002 1001 86380 86390 1
420925 99420925 1001 86380 86390 1
421223 99421223 1001 86380 86390 1
421225 99421225 1001 86380 86390 1
422272 99422272 1001 86380 86390 1
422151 99422151 1001 86380 86390 1
422206 99422206 1001 86380 86390 1
423651 99423651 1001 86380 86390 1
423103 99423103 1001 86380 86390 1
422876 99422876 1001 86380 86390 1
422903 99422903 1001 86380 86390 1
424050 99424050 1001 86380 86390 1
425102 99425102 1001 86380 86390 1
424691 99424691 1001 86380 86390 1
424495 99424495 1001 86380 86390 1
424415 99424415 1001 86380 86390 1
424302 99424302 1001 86380 86390 1
424254 99424254 1001 86380 86390 1
424304 99424304 1001 86380 86390 1
425639 99425639 1001 86380 86390 1
425735 99425735 1001 86380 86390 1
425772 99425772 1001 86380 86390 1
426847 99426847 1001 86380 86390 1
426853 99426853 1001 86380 86390 1
427066 99427066 1001 86380 86390 1
426904 99426904 1001 86380 86390 1
426787 99426787 1001 86380 86390 1
427113 99427113 1001 86380 86390 1
426301 99426301 1001 86380 86390 1
426608 99426608 1001 86380 86390 1
426658 99426658 1001 86380 86390 1
425942 99425942 1001 86380 86390 1
425923 99425923 1001 86380 86390 1
427505 99427505 1001 86380 86390 1
428586 99428586 1001 86380 86390 1
428679 99428679 1001 86380 86390 1
428457 99428457 1001 86380 86390 1
428060 99428060 1001 86380 86390 1
428195 99428195 1001 86380 86390 1
427654 99427654 1001 86380 86390 1
427783 99427783 1001 86380 86390 1
427615 99427615 1001 86380 86390 1
427574 99427574 1001 86380 86390 1
429019 99429019 1001 86380 86390 1
429159 99429159 1001 86380 86390 1
429011 99429011 1001 86380 86390 1
430373 99430373 1001 86380 86390 1
429997 99429997 1001 86380 86390 1
430075 99430075 1001 86380 86390 1
429632 99429632 1001 86380 86390 1
429614 99429614 1001 86380 86390 1
429615 99429615 1001 86380 86390 1
429689 99429689 1001 86380 86390 1
429740 99429740 1001 86380 86390 1
429366 99429366 1001 86380 86390 1
429509 99429509 1001 86380 86390 1
430741 99430741 1001 86380 86390 1
430652 99430652 1001 86380 86390 1
431794 99431794 1001 86380 86390 1
431806 99431806 1001 86380 86390 1
431725 99431725 1001 86380 86390 1
432039 99432039 1001 86380 86390 1
431957 99431957 1001 86380 86390 1
432045 99432045 1001 86380 86390 1
431688 99431688 1001 86380 86390 1
431608 99431608 1001 86380 86390 1
431602 99431602 1001 86380 86390 1
431153 99431153 1001 86380 86390 1
430904 99430904 1001 86380 86390 1
430960 99430960 1001 86380 86390 1
430932 99430932 1001 86380 86390 1
431057 99431057 1001 86380 86390 1
432254 99432254 1001 86380 86390 1
432386 99432386 1001 86380 86390 1
432164 99432164 1001 86380 86390 1
432236 99432236 1001 86380 86390 1
432479 99432479 1001 86380 86390 1
432422 99432422 1001 86380 86390 1
433549 99433549 1001 86380 86390 1
433657 99433657 1001 86380 86390 1
433571 99433571 1001 86380 86390 1
433703 99433703 1001 86380 86390 1
433576 99433576 1001 86380 86390 1
433484 99433484 1001 86380 86390 1
433017 99433017 1001 86380 86390 1
433071 99433071 1001 86380 86390 1
433252 99433252 1001 86380 86390 1
433299 99433299 1001 86380 86390 1
432974 99432974 1001 86380 86390 1
432977 99432977 1001 86380 86390 1
433006 99433006 1001 86380 86390 1
433286 99433286 1001 86380 86390 1
433093 99433093 1001 86380 86390 1
432920 99432920 1001 86380 86390 1
432804 99432804 1001 86380 86390 1
432835 99432835 1001 86380 86390 1
432511 99432511 1001 86380 86390 1
432789 99432789 1001 86380 86390 1
433779 99433779 1001 86380 86390 1
433828 99433828 1001 86380 86390 1
433941 99433941 1001 86380 86390 1
433871 99433871 1001 86380 86390 1
433905 99433905 1001 86380 86390 1
433823 99433823 1001 86380 86390 1
435108 99435108 1001 86380 86390 1
435229 99435229 1001 86380 86390 1
435100 99435100 1001 86380 86390 1
435214 99435214 1001 86380 86390 1
434602 99434602 1001 86380 86390 1
434671 99434671 1001 86380 86390 1
434833 99434833 1001 86380 86390 1
434407 99434407 1001 86380 86390 1
434291 99434291 1001 86380 86390 1
434313 99434313 1001 86380 86390 1
435762 99435762 1001 86380 86390 1
435458 99435458 1001 86380 86390 1
435576 99435576 1001 86380 86390 1
435720 99435720 1001 86380 86390 1
436782 99436782 1001 86380 86390 1
437106 99437106 1001 86380 86390 1
436996 99436996 1001 86380 86390 1
436975 99436975 1001 86380 86390 1
436913 99436913 1001 86380 86390 1
436602 99436602 1001 86380 86390 1
436695 99436695 1001 86380 86390 1
436066 99436066 1001 86380 86390 1
436208 99436208 1001 86380 86390 1
300095 99300095 1001 86380 86390 1
437229 99437229 1001 86380 86390 1
300564 99300564 1001 86380 86390 1
300705 99300705 1001 86380 86390 1
300688 99300688 1001 86380 86390 1
300407 99300407 1001 86380 86390 1
300369 99300369 1001 86380 86390 1
300350 99300350 1001 86380 86390 1
300883 99300883 1001 86380 86390 1
300821 99300821 1001 86380 86390 1
300810 99300810 1001 86380 86390 1
300824 99300824 1001 86380 86390 1
301439 99301439 1001 86380 86390 1
301535 99301535 1001 86380 86390 1
301511 99301511 1001 86380 86390 1
301409 99301409 1001 86380 86390 1
301239 99301239 1001 86380 86390 1
301348 99301348 1001 86380 86390 1
300999 99300999 1001 86380 86390 1
301001 99301001 1001 86380 86390 1
301023 99301023 1001 86380 86390 1
300935 99300935 1001 86380 86390 1
301662 99301662 1001 86380 86390 1
301689 99301689 1001 86380 86390 1
301599 99301599 1001 86380 86390 1
301587 99301587 1001 86380 86390 1
302240 99302240 1001 86380 86390 1
302046 99302046 1001 86380 86390 1
302115 99302115 1001 86380 86390 1
301972 99301972 1001 86380 86390 1
302039 99302039 1001 86380 86390 1
302078 99302078 1001 86380 86390 1
302171 99302171 1001 86380 86390 1
301977 99301977 1001 86380 86390 1
302159 99302159 1001 86380 86390 1
301827 99301827 1001 86380 86390 1
301775 99301775 1001 86380 86390 1
301828 99301828 1001 86380 86390 1
301959 99301959 1001 86380 86390 1
301925 99301925 1001 86380 86390 1
301863 99301863 1001 86380 86390 1
302565 99302565 1001 86380 86390 1
302388 99302388 1001 86380 86390 1
302532 99302532 1001 86380 86390 1
303066 99303066 1001 86380 86390 1
303147 99303147 1001 86380 86390 1
303165 99303165 1001 86380 86390 1
303101 99303101 1001 86380 86390 1
303089 99303089 1001 86380 86390 1
303039 99303039 1001 86380 86390 1
302872 99302872 1001 86380 86390 1
302990 99302990 1001 86380 86390 1
302991 99302991 1001 86380 86390 1
302797 99302797 1001 86380 86390 1
302862 99302862 1001 86380 86390 1
302992 99302992 1001 86380 86390 1
302970 99302970 1001 86380 86390 1
302974 99302974 1001 86380 86390 1
302884 99302884 1001 86380 86390 1
302910 99302910 1001 86380 86390 1
302608 99302608 1001 86380 86390 1
302648 99302648 1001 86380 86390 1
302662 99302662 1001 86380 86390 1
303238 99303238 1001 86380 86390 1
303214 99303214 1001 86380 86390 1
303846 99303846 1001 86380 86390 1
303790 99303790 1001 86380 86390 1
303678 99303678 1001 86380 86390 1
303808 99303808 1001 86380 86390 1
303680 99303680 1001 86380 86390 1
303642 99303642 1001 86380 86390 1
303542 99303542 1001 86380 86390 1
303544 99303544 1001 86380 86390 1
303455 99303455 1001 86380 86390 1
303600 99303600 1001 86380 86390 1
304046 99304046 1001 86380 86390 1
304118 99304118 1001 86380 86390 1
304787 99304787 1001 86380 86390 1
304493 99304493 1001 86380 86390 1
304306 99304306 1001 86380 86390 1
304269 99304269 1001 86380 86390 1
304297 99304297 1001 86380 86390 1
304311 99304311 1001 86380 86390 1
304415 99304415 1001 86380 86390 1
304261 99304261 1001 86380 86390 1
304973 99304973 1001 86380 86390 1
304916 99304916 1001 86380 86390 1
305010 99305010 1001 86380 86390 1
305518 99305518 1001 86380 86390 1
305520 99305520 1001 86380 86390 1
305658 99305658 1001 86380 86390 1
305561 99305561 1001 86380 86390 1
305668 99305668 1001 86380 86390 1
305500 99305500 1001 86380 86390 1
305443 99305443 1001 86380 86390 1
305472 99305472 1001 86380 86390 1
305283 99305283 1001 86380 86390 1
305173 99305173 1001 86380 86390 1
305135 99305135 1001 86380 86390 1
305187 99305187 1001 86380 86390 1
305178 99305178 1001 86380 86390 1
500013 99500013 1001 86380 86390 1
500129 99500129 1001 86380 86390 1
500078 99500078 1001 86380 86390 1
305691 99305691 1001 86380 86390 1
500714 99500714 1001 86380 86390 1
500707 99500707 1001 86380 86390 1
500811 99500811 1001 86380 86390 1
500447 99500447 1001 86380 86390 1
500421 99500421 1001 86380 86390 1
500375 99500375 1001 86380 86390 1
500260 99500260 1001 86380 86390 1
500382 99500382 1001 86380 86390 1
500228 99500228 1001 86380 86390 1
500373 99500373 1001 86380 86390 1
500862 99500862 1001 86380 86390 1
500906 99500906 1001 86380 86390 1
501398 99501398 1001 86380 86390 1
501399 99501399 1001 86380 86390 1
501237 99501237 1001 86380 86390 1
501238 99501238 1001 86380 86390 1
501161 99501161 1001 86380 86390 1
501218 99501218 1001 86380 86390 1
501103 99501103 1001 86380 86390 1
501805 99501805 1001 86380 86390 1
501743 99501743 1001 86380 86390 1
501782 99501782 1001 86380 86390 1
501719 99501719 1001 86380 86390 1
501697 99501697 1001 86380 86390 1
502205 99502205 1001 86380 86390 1
502143 99502143 1001 86380 86390 1
501923 99501923 1001 86380 86390 1
502016 99502016 1001 86380 86390 1
501983 99501983 1001 86380 86390 1
501998 99501998 1001 86380 86390 1
502505 99502505 1001 86380 86390 1
502647 99502647 1001 86380 86390 1
502494 99502494 1001 86380 86390 1
502588 99502588 1001 86380 86390 1
502628 99502628 1001 86380 86390 1
503190 99503190 1001 86380 86390 1
503204 99503204 1001 86380 86390 1
503219 99503219 1001 86380 86390 1
503267 99503267 1001 86380 86390 1
503196 99503196 1001 86380 86390 1
503276 99503276 1001 86380 86390 1
503073 99503073 1001 86380 86390 1
502921 99502921 1001 86380 86390 1
502882 99502882 1001 86380 86390 1
502923 99502923 1001 86380 86390 1
502978 99502978 1001 86380 86390 1
502710 99502710 1001 86380 86390 1
502778 99502778 1001 86380 86390 1
502767 99502767 1001 86380 86390 1
502787 99502787 1001 86380 86390 1
503408 99503408 1001 86380 86390 1
503386 99503386 1001 86380 86390 1
503322 99503322 1001 86380 86390 1
503482 99503482 1001 86380 86390 1
503953 99503953 1001 86380 86390 1
503979 99503979 1001 86380 86390 1
504044 99504044 1001 86380 86390 1
503970 99503970 1001 86380 86390 1
503925 99503925 1001 86380 86390 1
503901 99503901 1001 86380 86390 1
503713 99503713 1001 86380 86390 1
503818 99503818 1001 86380 86390 1
503884 99503884 1001 86380 86390 1
503562 99503562 1001 86380 86390 1
503655 99503655 1001 86380 86390 1
503586 99503586 1001 86380 86390 1
503535 99503535 1001 86380 86390 1
504246 99504246 1001 86380 86390 1
504242 99504242 1001 86380 86390 1
504281 99504281 1001 86380 86390 1
504282 99504282 1001 86380 86390 1
504816 99504816 1001 86380 86390 1
504845 99504845 1001 86380 86390 1
504922 99504922 1001 86380 86390 1
504925 99504925 1001 86380 86390 1
504865 99504865 1001 86380 86390 1
504674 99504674 1001 86380 86390 1
504484 99504484 1001 86380 86390 1
504382 99504382 1001 86380 86390 1
504421 99504421 1001 86380 86390 1
504465 99504465 1001 86380 86390 1
504950 99504950 1001 86380 86390 1
505606 99505606 1001 86380 86390 1
505746 99505746 1001 86380 86390 1
505688 99505688 1001 86380 86390 1
505399 99505399 1001 86380 86390 1
505530 99505530 1001 86380 86390 1
505547 99505547 1001 86380 86390 1
505560 99505560 1001 86380 86390 1
505483 99505483 1001 86380 86390 1
505394 99505394 1001 86380 86390 1
505357 99505357 1001 86380 86390 1
505242 99505242 1001 86380 86390 1
505888 99505888 1001 86380 86390 1
505966 99505966 1001 86380 86390 1
505957 99505957 1001 86380 86390 1
505932 99505932 1001 86380 86390 1
505959 99505959 1001 86380 86390 1
505921 99505921 1001 86380 86390 1
506525 99506525 1001 86380 86390 1
506514 99506514 1001 86380 86390 1
506527 99506527 1001 86380 86390 1
506400 99506400 1001 86380 86390 1
506438 99506438 1001 86380 86390 1
506506 99506506 1001 86380 86390 1
506326 99506326 1001 86380 86390 1
506278 99506278 1001 86380 86390 1
506317 99506317 1001 86380 86390 1
506334 99506334 1001 86380 86390 1
506387 99506387 1001 86380 86390 1
506120 99506120 1001 86380 86390 1
506153 99506153 1001 86380 86390 1
506142 99506142 1001 86380 86390 1
506632 99506632 1001 86380 86390 1
506703 99506703 1001 86380 86390 1
506655 99506655 1001 86380 86390 1
506669 99506669 1001 86380 86390 1
506721 99506721 1001 86380 86390 1
507253 99507253 1001 86380 86390 1
507318 99507318 1001 86380 86390 1
507098 99507098 1001 86380 86390 1
506932 99506932 1001 86380 86390 1
506822 99506822 1001 86380 86390 1
507614 99507614 1001 86380 86390 1
507526 99507526 1001 86380 86390 1
507606 99507606 1001 86380 86390 1
507508 99507508 1001 86380 86390 1
508135 99508135 1001 86380 86390 1
508101 99508101 1001 86380 86390 1
508169 99508169 1001 86380 86390 1
507952 99507952 1001 86380 86390 1
507905 99507905 1001 86380 86390 1
508013 99508013 1001 86380 86390 1
508001 99508001 1001 86380 86390 1
507641 99507641 1001 86380 86390 1
507733 99507733 1001 86380 86390 1
507631 99507631 1001 86380 86390 1
507749 99507749 1001 86380 86390 1
507662 99507662 1001 86380 86390 1
507753 99507753 1001 86380 86390 1
507678 99507678 1001 86380 86390 1
508427 99508427 1001 86380 86390 1
508440 99508440 1001 86380 86390 1
508299 99508299 1001 86380 86390 1
508287 99508287 1001 86380 86390 1
508327 99508327 1001 86380 86390 1
508379 99508379 1001 86380 86390 1
508373 99508373 1001 86380 86390 1
509018 99509018 1001 86380 86390 1
509057 99509057 1001 86380 86390 1
508860 99508860 1001 86380 86390 1
508783 99508783 1001 86380 86390 1
508496 99508496 1001 86380 86390 1
508537 99508537 1001 86380 86390 1
508474 99508474 1001 86380 86390 1
508531 99508531 1001 86380 86390 1
509165 99509165 1001 86380 86390 1
509180 99509180 1001 86380 86390 1
509265 99509265 1001 86380 86390 1
509701 99509701 1001 86380 86390 1
509754 99509754 1001 86380 86390 1
509671 99509671 1001 86380 86390 1
509686 99509686 1001 86380 86390 1
509584 99509584 1001 86380 86390 1
509539 99509539 1001 86380 86390 1
509435 99509435 1001 86380 86390 1
509394 99509394 1001 86380 86390 1
509926 99509926 1001 86380 86390 1
510030 99510030 1001 86380 86390 1
509954 99509954 1001 86380 86390 1
510525 99510525 1001 86380 86390 1
510550 99510550 1001 86380 86390 1
510579 99510579 1001 86380 86390 1
510722 99510722 1001 86380 86390 1
510472 99510472 1001 86380 86390 1
510300 99510300 1001 86380 86390 1
510276 99510276 1001 86380 86390 1
510268 99510268 1001 86380 86390 1
510298 99510298 1001 86380 86390 1
510740 99510740 1001 86380 86390 1
510810 99510810 1001 86380 86390 1
510772 99510772 1001 86380 86390 1
511385 99511385 1001 86380 86390 1
511192 99511192 1001 86380 86390 1
511300 99511300 1001 86380 86390 1
511145 99511145 1001 86380 86390 1
511256 99511256 1001 86380 86390 1
511023 99511023 1001 86380 86390 1
510948 99510948 1001 86380 86390 1
511713 99511713 1001 86380 86390 1
512310 99512310 1001 86380 86390 1
512272 99512272 1001 86380 86390 1
512049 99512049 1001 86380 86390 1
512013 99512013 1001 86380 86390 1
511867 99511867 1001 86380 86390 1
511934 99511934 1001 86380 86390 1
511885 99511885 1001 86380 86390 1
511937 99511937 1001 86380 86390 1
511952 99511952 1001 86380 86390 1
512429 99512429 1001 86380 86390 1
512484 99512484 1001 86380 86390 1
512474 99512474 1001 86380 86390 1
512542 99512542 1001 86380 86390 1
512466 99512466 1001 86380 86390 1
513031 99513031 1001 86380 86390 1
513057 99513057 1001 86380 86390 1
513034 99513034 1001 86380 86390 1
513086 99513086 1001 86380 86390 1
513035 99513035 1001 86380 86390 1
512987 99512987 1001 86380 86390 1
513000 99513000 1001 86380 86390 1
512888 99512888 1001 86380 86390 1
512980 99512980 1001 86380 86390 1
512968 99512968 1001 86380 86390 1
512830 99512830 1001 86380 86390 1
512972 99512972 1001 86380 86390 1
512587 99512587 1001 86380 86390 1
512773 99512773 1001 86380 86390 1
513383 99513383 1001 86380 86390 1
513227 99513227 1001 86380 86390 1
513921 99513921 1001 86380 86390 1
514008 99514008 1001 86380 86390 1
513935 99513935 1001 86380 86390 1
513846 99513846 1001 86380 86390 1
513725 99513725 1001 86380 86390 1
513777 99513777 1001 86380 86390 1
513719 99513719 1001 86380 86390 1
513469 99513469 1001 86380 86390 1
513498 99513498 1001 86380 86390 1
513576 99513576 1001 86380 86390 1
514081 99514081 1001 86380 86390 1
514200 99514200 1001 86380 86390 1
514065 99514065 1001 86380 86390 1
514078 99514078 1001 86380 86390 1
514655 99514655 1001 86380 86390 1
514667 99514667 1001 86380 86390 1
514711 99514711 1001 86380 86390 1
514819 99514819 1001 86380 86390 1
514291 99514291 1001 86380 86390 1
514254 99514254 1001 86380 86390 1
514441 99514441 1001 86380 86390 1
514261 99514261 1001 86380 86390 1
514443 99514443 1001 86380 86390 1
514893 99514893 1001 86380 86390 1
515062 99515062 1001 86380 86390 1
514986 99514986 1001 86380 86390 1
514896 99514896 1001 86380 86390 1
514911 99514911 1001 86380 86390 1
514918 99514918 1001 86380 86390 1
515481 99515481 1001 86380 86390 1
515591 99515591 1001 86380 86390 1
515284 99515284 1001 86380 86390 1
515219 99515219 1001 86380 86390 1
515240 99515240 1001 86380 86390 1
515242 99515242 1001 86380 86390 1
515230 99515230 1001 86380 86390 1
515756 99515756 1001 86380 86390 1
516330 99516330 1001 86380 86390 1
516482 99516482 1001 86380 86390 1
516424 99516424 1001 86380 86390 1
516374 99516374 1001 86380 86390 1
516338 99516338 1001 86380 86390 1
516470 99516470 1001 86380 86390 1
516220 99516220 1001 86380 86390 1
516234 99516234 1001 86380 86390 1
516006 99516006 1001 86380 86390 1
516034 99516034 1001 86380 86390 1
515922 99515922 1001 86380 86390 1
515898 99515898 1001 86380 86390 1
515989 99515989 1001 86380 86390 1
516533 99516533 1001 86380 86390 1
516589 99516589 1001 86380 86390 1
516682 99516682 1001 86380 86390 1
516635 99516635 1001 86380 86390 1
517237 99517237 1001 86380 86390 1
517314 99517314 1001 86380 86390 1
517120 99517120 1001 86380 86390 1
517082 99517082 1001 86380 86390 1
517074 99517074 1001 86380 86390 1
516797 99516797 1001 86380 86390 1
516917 99516917 1001 86380 86390 1
516881 99516881 1001 86380 86390 1
516804 99516804 1001 86380 86390 1
516895 99516895 1001 86380 86390 1
517514 99517514 1001 86380 86390 1
517426 99517426 1001 86380 86390 1
517356 99517356 1001 86380 86390 1
517988 99517988 1001 86380 86390 1
517868 99517868 1001 86380 86390 1
517826 99517826 1001 86380 86390 1
517619 99517619 1001 86380 86390 1
517658 99517658 1001 86380 86390 1
517555 99517555 1001 86380 86390 1
517628 99517628 1001 86380 86390 1
517668 99517668 1001 86380 86390 1
517746 99517746 1001 86380 86390 1
517631 99517631 1001 86380 86390 1
518238 99518238 1001 86380 86390 1
518256 99518256 1001 86380 86390 1
518171 99518171 1001 86380 86390 1
518840 99518840 1001 86380 86390 1
518802 99518802 1001 86380 86390 1
518882 99518882 1001 86380 86390 1
518695 99518695 1001 86380 86390 1
518635 99518635 1001 86380 86390 1
518472 99518472 1001 86380 86390 1
518537 99518537 1001 86380 86390 1
518492 99518492 1001 86380 86390 1
519037 99519037 1001 86380 86390 1
519126 99519126 1001 86380 86390 1
519814 99519814 1001 86380 86390 1
519795 99519795 1001 86380 86390 1
519772 99519772 1001 86380 86390 1
519723 99519723 1001 86380 86390 1
519737 99519737 1001 86380 86390 1
519479 99519479 1001 86380 86390 1
519454 99519454 1001 86380 86390 1
519547 99519547 1001 86380 86390 1
519554 99519554 1001 86380 86390 1
519358 99519358 1001 86380 86390 1
519853 99519853 1001 86380 86390 1
519866 99519866 1001 86380 86390 1
519921 99519921 1001 86380 86390 1
520547 99520547 1001 86380 86390 1
520536 99520536 1001 86380 86390 1
520283 99520283 1001 86380 86390 1
520414 99520414 1001 86380 86390 1
520408 99520408 1001 86380 86390 1
520032 99520032 1001 86380 86390 1
520202 99520202 1001 86380 86390 1
520061 99520061 1001 86380 86390 1
520153 99520153 1001 86380 86390 1
520020 99520020 1001 86380 86390 1
520682 99520682 1001 86380 86390 1
521404 99521404 1001 86380 86390 1
521380 99521380 1001 86380 86390 1
521369 99521369 1001 86380 86390 1
521336 99521336 1001 86380 86390 1
521227 99521227 1001 86380 86390 1
521089 99521089 1001 86380 86390 1
521028 99521028 1001 86380 86390 1
521580 99521580 1001 86380 86390 1
521544 99521544 1001 86380 86390 1
521640 99521640 1001 86380 86390 1
522255 99522255 1001 86380 86390 1
522244 99522244 1001 86380 86390 1
522280 99522280 1001 86380 86390 1
522134 99522134 1001 86380 86390 1
522111 99522111 1001 86380 86390 1
521867 99521867 1001 86380 86390 1
521721 99521721 1001 86380 86390 1
522316 99522316 1001 86380 86390 1
522382 99522382 1001 86380 86390 1
522486 99522486 1001 86380 86390 1
523108 99523108 1001 86380 86390 1
522888 99522888 1001 86380 86390 1
522830 99522830 1001 86380 86390 1
522794 99522794 1001 86380 86390 1
522743 99522743 1001 86380 86390 1
522594 99522594 1001 86380 86390 1
522544 99522544 1001 86380 86390 1
522519 99522519 1001 86380 86390 1
522651 99522651 1001 86380 86390 1
523210 99523210 1001 86380 86390 1
523123 99523123 1001 86380 86390 1
523253 99523253 1001 86380 86390 1
523281 99523281 1001 86380 86390 1
523744 99523744 1001 86380 86390 1
523851 99523851 1001 86380 86390 1
523672 99523672 1001 86380 86390 1
523648 99523648 1001 86380 86390 1
523371 99523371 1001 86380 86390 1
524060 99524060 1001 86380 86390 1
524087 99524087 1001 86380 86390 1
523972 99523972 1001 86380 86390 1
524114 99524114 1001 86380 86390 1
524141 99524141 1001 86380 86390 1
524117 99524117 1001 86380 86390 1
523993 99523993 1001 86380 86390 1
524739 99524739 1001 86380 86390 1
524751 99524751 1001 86380 86390 1
524758 99524758 1001 86380 86390 1
524667 99524667 1001 86380 86390 1
524373 99524373 1001 86380 86390 1
524508 99524508 1001 86380 86390 1
524447 99524447 1001 86380 86390 1
524333 99524333 1001 86380 86390 1
524274 99524274 1001 86380 86390 1
524974 99524974 1001 86380 86390 1
525482 99525482 1001 86380 86390 1
525394 99525394 1001 86380 86390 1
525308 99525308 1001 86380 86390 1
525299 99525299 1001 86380 86390 1
525180 99525180 1001 86380 86390 1
525077 99525077 1001 86380 86390 1
525688 99525688 1001 86380 86390 1
525676 99525676 1001 86380 86390 1
525653 99525653 1001 86380 86390 1
525615 99525615 1001 86380 86390 1
525657 99525657 1001 86380 86390 1
526372 99526372 1001 86380 86390 1
526324 99526324 1001 86380 86390 1
526149 99526149 1001 86380 86390 1
526086 99526086 1001 86380 86390 1
525815 99525815 1001 86380 86390 1
525923 99525923 1001 86380 86390 1
525887 99525887 1001 86380 86390 1
525928 99525928 1001 86380 86390 1
525824 99525824 1001 86380 86390 1
526446 99526446 1001 86380 86390 1
526459 99526459 1001 86380 86390 1
526539 99526539 1001 86380 86390 1
526552 99526552 1001 86380 86390 1
526604 99526604 1001 86380 86390 1
526544 99526544 1001 86380 86390 1
527248 99527248 1001 86380 86390 1
527096 99527096 1001 86380 86390 1
527024 99527024 1001 86380 86390 1
527026 99527026 1001 86380 86390 1
526871 99526871 1001 86380 86390 1
526912 99526912 1001 86380 86390 1
526964 99526964 1001 86380 86390 1
527003 99527003 1001 86380 86390 1
526748 99526748 1001 86380 86390 1
526807 99526807 1001 86380 86390 1
526833 99526833 1001 86380 86390 1
526822 99526822 1001 86380 86390 1
527324 99527324 1001 86380 86390 1
527273 99527273 1001 86380 86390 1
527307 99527307 1001 86380 86390 1
527413 99527413 1001 86380 86390 1
527426 99527426 1001 86380 86390 1
527310 99527310 1001 86380 86390 1
527336 99527336 1001 86380 86390 1
527912 99527912 1001 86380 86390 1
527877 99527877 1001 86380 86390 1
527944 99527944 1001 86380 86390 1
527669 99527669 1001 86380 86390 1
527851 99527851 1001 86380 86390 1
527683 99527683 1001 86380 86390 1
527852 99527852 1001 86380 86390 1
527801 99527801 1001 86380 86390 1
527686 99527686 1001 86380 86390 1
527520 99527520 1001 86380 86390 1
527470 99527470 1001 86380 86390 1
528229 99528229 1001 86380 86390 1
528152 99528152 1001 86380 86390 1
528078 99528078 1001 86380 86390 1
528196 99528196 1001 86380 86390 1
528713 99528713 1001 86380 86390 1
528792 99528792 1001 86380 86390 1
528744 99528744 1001 86380 86390 1
528893 99528893 1001 86380 86390 1
528657 99528657 1001 86380 86390 1
528671 99528671 1001 86380 86390 1
528531 99528531 1001 86380 86390 1
528557 99528557 1001 86380 86390 1
528596 99528596 1001 86380 86390 1
528693 99528693 1001 86380 86390 1
528489 99528489 1001 86380 86390 1
528360 99528360 1001 86380 86390 1
528459 99528459 1001 86380 86390 1
528421 99528421 1001 86380 86390 1
528981 99528981 1001 86380 86390 1
529548 99529548 1001 86380 86390 1
529621 99529621 1001 86380 86390 1
529660 99529660 1001 86380 86390 1
529661 99529661 1001 86380 86390 1
529324 99529324 1001 86380 86390 1
529108 99529108 1001 86380 86390 1
529149 99529149 1001 86380 86390 1
529272 99529272 1001 86380 86390 1
529195 99529195 1001 86380 86390 1
529878 99529878 1001 86380 86390 1
529750 99529750 1001 86380 86390 1
530394 99530394 1001 86380 86390 1
530446 99530446 1001 86380 86390 1
530512 99530512 1001 86380 86390 1
530195 99530195 1001 86380 86390 1
530006 99530006 1001 86380 86390 1
530097 99530097 1001 86380 86390 1
529942 99529942 1001 86380 86390 1
530680 99530680 1001 86380 86390 1
530577 99530577 1001 86380 86390 1
530618 99530618 1001 86380 86390 1
530566 99530566 1001 86380 86390 1
530715 99530715 1001 86380 86390 1
531267 99531267 1001 86380 86390 1
531349 99531349 1001 86380 86390 1
531295 99531295 1001 86380 86390 1
531233 99531233 1001 86380 86390 1
531314 99531314 1001 86380 86390 1
531224 99531224 1001 86380 86390 1
531340 99531340 1001 86380 86390 1
530997 99530997 1001 86380 86390 1
531036 99531036 1001 86380 86390 1
531127 99531127 1001 86380 86390 1
531172 99531172 1001 86380 86390 1
530901 99530901 1001 86380 86390 1
530956 99530956 1001 86380 86390 1
530764 99530764 1001 86380 86390 1
530951 99530951 1001 86380 86390 1
531444 99531444 1001 86380 86390 1
531513 99531513 1001 86380 86390 1
531476 99531476 1001 86380 86390 1
531582 99531582 1001 86380 86390 1
532130 99532130 1001 86380 86390 1
531825 99531825 1001 86380 86390 1
531894 99531894 1001 86380 86390 1
531985 99531985 1001 86380 86390 1
531704 99531704 1001 86380 86390 1
531602 99531602 1001 86380 86390 1
531607 99531607 1001 86380 86390 1
531621 99531621 1001 86380 86390 1
531675 99531675 1001 86380 86390 1
532282 99532282 1001 86380 86390 1
532249 99532249 1001 86380 86390 1
532840 99532840 1001 86380 86390 1
532918 99532918 1001 86380 86390 1
532881 99532881 1001 86380 86390 1
532882 99532882 1001 86380 86390 1
532947 99532947 1001 86380 86390 1
532725 99532725 1001 86380 86390 1
532622 99532622 1001 86380 86390 1
532701 99532701 1001 86380 86390 1
532808 99532808 1001 86380 86390 1
532680 99532680 1001 86380 86390 1
532518 99532518 1001 86380 86390 1
533127 99533127 1001 86380 86390 1
533166 99533166 1001 86380 86390 1
533155 99533155 1001 86380 86390 1
533091 99533091 1001 86380 86390 1
533221 99533221 1001 86380 86390 1
533694 99533694 1001 86380 86390 1
533833 99533833 1001 86380 86390 1
533777 99533777 1001 86380 86390 1
533640 99533640 1001 86380 86390 1
533644 99533644 1001 86380 86390 1
533652 99533652 1001 86380 86390 1
533315 99533315 1001 86380 86390 1
533433 99533433 1001 86380 86390 1
533308 99533308 1001 86380 86390 1
533274 99533274 1001 86380 86390 1
534024 99534024 1001 86380 86390 1
533901 99533901 1001 86380 86390 1
534045 99534045 1001 86380 86390 1
533876 99533876 1001 86380 86390 1
533903 99533903 1001 86380 86390 1
533968 99533968 1001 86380 86390 1
534626 99534626 1001 86380 86390 1
534576 99534576 1001 86380 86390 1
534673 99534673 1001 86380 86390 1
534677 99534677 1001 86380 86390 1
534326 99534326 1001 86380 86390 1
534340 99534340 1001 86380 86390 1
534419 99534419 1001 86380 86390 1
534435 99534435 1001 86380 86390 1
534452 99534452 1001 86380 86390 1
534465 99534465 1001 86380 86390 1
534232 99534232 1001 86380 86390 1
534207 99534207 1001 86380 86390 1
534224 99534224 1001 86380 86390 1
534225 99534225 1001 86380 86390 1
534837 99534837 1001 86380 86390 1
534721 99534721 1001 86380 86390 1
534852 99534852 1001 86380 86390 1
534272 99534272 1001 86380 86390 1
534700 99534700 1001 86380 86390 1
534860 99534860 1001 86380 86390 1
534873 99534873 1001 86380 86390 1
534888 99534888 1001 86380 86390 1
535478 99535478 1001 86380 86390 1
535306 99535306 1001 86380 86390 1
535195 99535195 1001 86380 86390 1
535209 99535209 1001 86380 86390 1
535135 99535135 1001 86380 86390 1
535123 99535123 1001 86380 86390 1
535581 99535581 1001 86380 86390 1
535634 99535634 1001 86380 86390 1
536260 99536260 1001 86380 86390 1
536317 99536317 1001 86380 86390 1
536139 99536139 1001 86380 86390 1
536268 99536268 1001 86380 86390 1
536053 99536053 1001 86380 86390 1
536110 99536110 1001 86380 86390 1
535793 99535793 1001 86380 86390 1
535783 99535783 1001 86380 86390 1
535887 99535887 1001 86380 86390 1
537060 99537060 1001 86380 86390 1
536990 99536990 1001 86380 86390 1
536881 99536881 1001 86380 86390 1
536818 99536818 1001 86380 86390 1
536846 99536846 1001 86380 86390 1
536760 99536760 1001 86380 86390 1
536814 99536814 1001 86380 86390 1
536762 99536762 1001 86380 86390 1
536675 99536675 1001 86380 86390 1
536706 99536706 1001 86380 86390 1
537225 99537225 1001 86380 86390 1
537240 99537240 1001 86380 86390 1
537202 99537202 1001 86380 86390 1
537312 99537312 1001 86380 86390 1
537198 99537198 1001 86380 86390 1
537835 99537835 1001 86380 86390 1
537960 99537960 1001 86380 86390 1
537942 99537942 1001 86380 86390 1
537826 99537826 1001 86380 86390 1
537880 99537880 1001 86380 86390 1
537909 99537909 1001 86380 86390 1
537746 99537746 1001 86380 86390 1
537682 99537682 1001 86380 86390 1
537712 99537712 1001 86380 86390 1
537504 99537504 1001 86380 86390 1
537519 99537519 1001 86380 86390 1
537559 99537559 1001 86380 86390 1
537522 99537522 1001 86380 86390 1
538129 99538129 1001 86380 86390 1
538649 99538649 1001 86380 86390 1
538637 99538637 1001 86380 86390 1
538664 99538664 1001 86380 86390 1
538767 99538767 1001 86380 86390 1
538718 99538718 1001 86380 86390 1
538760 99538760 1001 86380 86390 1
538723 99538723 1001 86380 86390 1
538477 99538477 1001 86380 86390 1
538402 99538402 1001 86380 86390 1
538277 99538277 1001 86380 86390 1
538819 99538819 1001 86380 86390 1
538925 99538925 1001 86380 86390 1
538902 99538902 1001 86380 86390 1
539605 99539605 1001 86380 86390 1
539610 99539610 1001 86380 86390 1
539574 99539574 1001 86380 86390 1
539424 99539424 1001 86380 86390 1
539399 99539399 1001 86380 86390 1
539271 99539271 1001 86380 86390 1
539249 99539249 1001 86380 86390 1
539165 99539165 1001 86380 86390 1
539154 99539154 1001 86380 86390 1
539690 99539690 1001 86380 86390 1
539665 99539665 1001 86380 86390 1
539655 99539655 1001 86380 86390 1
539774 99539774 1001 86380 86390 1
539787 99539787 1001 86380 86390 1
539710 99539710 1001 86380 86390 1
539736 99539736 1001 86380 86390 1
539711 99539711 1001 86380 86390 1
540429 99540429 1001 86380 86390 1
540418 99540418 1001 86380 86390 1
540467 99540467 1001 86380 86390 1
540306 99540306 1001 86380 86390 1
540451 99540451 1001 86380 86390 1
540414 99540414 1001 86380 86390 1
540428 99540428 1001 86380 86390 1
540223 99540223 1001 86380 86390 1
540258 99540258 1001 86380 86390 1
540117 99540117 1001 86380 86390 1
539968 99539968 1001 86380 86390 1
539907 99539907 1001 86380 86390 1
539868 99539868 1001 86380 86390 1
540637 99540637 1001 86380 86390 1
540509 99540509 1001 86380 86390 1
540629 99540629 1001 86380 86390 1
540474 99540474 1001 86380 86390 1
541139 99541139 1001 86380 86390 1
541257 99541257 1001 86380 86390 1
541217 99541217 1001 86380 86390 1
541263 99541263 1001 86380 86390 1
541234 99541234 1001 86380 86390 1
541278 99541278 1001 86380 86390 1
541099 99541099 1001 86380 86390 1
541124 99541124 1001 86380 86390 1
541215 99541215 1001 86380 86390 1
541025 99541025 1001 86380 86390 1
540943 99540943 1001 86380 86390 1
540830 99540830 1001 86380 86390 1
541321 99541321 1001 86380 86390 1
541373 99541373 1001 86380 86390 1
541399 99541399 1001 86380 86390 1
541391 99541391 1001 86380 86390 1
542083 99542083 1001 86380 86390 1
542073 99542073 1001 86380 86390 1
542016 99542016 1001 86380 86390 1
542042 99542042 1001 86380 86390 1
541721 99541721 1001 86380 86390 1
541891 99541891 1001 86380 86390 1
541881 99541881 1001 86380 86390 1
541782 99541782 1001 86380 86390 1
541744 99541744 1001 86380 86390 1
541887 99541887 1001 86380 86390 1
541527 99541527 1001 86380 86390 1
541697 99541697 1001 86380 86390 1
541504 99541504 1001 86380 86390 1
541649 99541649 1001 86380 86390 1
541638 99541638 1001 86380 86390 1
541640 99541640 1001 86380 86390 1
541666 99541666 1001 86380 86390 1
542123 99542123 1001 86380 86390 1
542140 99542140 1001 86380 86390 1
542911 99542911 1001 86380 86390 1
542662 99542662 1001 86380 86390 1
542537 99542537 1001 86380 86390 1
542542 99542542 1001 86380 86390 1
542673 99542673 1001 86380 86390 1
542418 99542418 1001 86380 86390 1
542457 99542457 1001 86380 86390 1
542523 99542523 1001 86380 86390 1
542491 99542491 1001 86380 86390 1
542964 99542964 1001 86380 86390 1
542965 99542965 1001 86380 86390 1
543031 99543031 1001 86380 86390 1
543753 99543753 1001 86380 86390 1
543553 99543553 1001 86380 86390 1
543559 99543559 1001 86380 86390 1
543510 99543510 1001 86380 86390 1
543564 99543564 1001 86380 86390 1
543347 99543347 1001 86380 86390 1
543335 99543335 1001 86380 86390 1
543183 99543183 1001 86380 86390 1
543847 99543847 1001 86380 86390 1
543967 99543967 1001 86380 86390 1
543776 99543776 1001 86380 86390 1
544421 99544421 1001 86380 86390 1
544448 99544448 1001 86380 86390 1
544526 99544526 1001 86380 86390 1
544579 99544579 1001 86380 86390 1
544505 99544505 1001 86380 86390 1
544428 99544428 1001 86380 86390 1
544254 99544254 1001 86380 86390 1
544324 99544324 1001 86380 86390 1
544148 99544148 1001 86380 86390 1
544059 99544059 1001 86380 86390 1
544010 99544010 1001 86380 86390 1
544036 99544036 1001 86380 86390 1
544647 99544647 1001 86380 86390 1
544639 99544639 1001 86380 86390 1
435777 386 1001 20640 21237 1
400029 99400029 1001 86380 86390 1
400106 99400106 1001 86380 86390 1
400294 99400294 1001 86380 86390 1
400295 99400295 1001 86380 86390 1
400565 99400565 1001 86380 86390 1
400834 99400834 1001 86380 86390 1
400970 99400970 1001 86380 86390 1
400946 99400946 1001 86380 86390 1
401222 99401222 1001 86380 86390 1
401469 99401469 1001 86380 86390 1
401417 99401417 1001 86380 86390 1
401557 99401557 1001 86380 86390 1
401585 99401585 1001 86380 86390 1
401491 99401491 1001 86380 86390 1
401942 99401942 1001 86380 86390 1
402061 99402061 1001 86380 86390 1
402011 99402011 1001 86380 86390 1
402340 99402340 1001 86380 86390 1
402372 99402372 1001 86380 86390 1
402389 99402389 1001 86380 86390 1
402549 99402549 1001 86380 86390 1
402497 99402497 1001 86380 86390 1
402579 99402579 1001 86380 86390 1
402818 99402818 1001 86380 86390 1
402877 99402877 1001 86380 86390 1
402902 99402902 1001 86380 86390 1
403427 99403427 1001 86380 86390 1
403535 99403535 1001 86380 86390 1
403586 99403586 1001 86380 86390 1
404204 99404204 1001 86380 86390 1
404285 99404285 1001 86380 86390 1
404153 99404153 1001 86380 86390 1
404259 99404259 1001 86380 86390 1
404295 99404295 1001 86380 86390 1
404875 99404875 1001 86380 86390 1
405039 99405039 1001 86380 86390 1
405134 99405134 1001 86380 86390 1
405307 99405307 1001 86380 86390 1
405285 99405285 1001 86380 86390 1
405575 99405575 1001 86380 86390 1
405650 99405650 1001 86380 86390 1
405728 99405728 1001 86380 86390 1
405677 99405677 1001 86380 86390 1
405669 99405669 1001 86380 86390 1
405978 99405978 1001 86380 86390 1
405934 99405934 1001 86380 86390 1
406114 99406114 1001 86380 86390 1
406279 99406279 1001 86380 86390 1
406553 99406553 1001 86380 86390 1
406555 99406555 1001 86380 86390 1
406830 99406830 1001 86380 86390 1
406756 99406756 1001 86380 86390 1
407001 99407001 1001 86380 86390 1
407023 99407023 1001 86380 86390 1
407062 99407062 1001 86380 86390 1
407095 99407095 1001 86380 86390 1
407122 99407122 1001 86380 86390 1
407179 99407179 1001 86380 86390 1
407149 99407149 1001 86380 86390 1
407306 99407306 1001 86380 86390 1
407502 99407502 1001 86380 86390 1
407604 99407604 1001 86380 86390 1
407712 99407712 1001 86380 86390 1
407971 99407971 1001 86380 86390 1
408622 99408622 1001 86380 86390 1
409335 99409335 1001 86380 86390 1
409346 99409346 1001 86380 86390 1
409448 99409448 1001 86380 86390 1
409569 99409569 1001 86380 86390 1
409634 99409634 1001 86380 86390 1
409908 99409908 1001 86380 86390 1
410108 99410108 1001 86380 86390 1
410094 99410094 1001 86380 86390 1
410255 99410255 1001 86380 86390 1
410230 99410230 1001 86380 86390 1
410327 99410327 1001 86380 86390 1
410438 99410438 1001 86380 86390 1
410539 99410539 1001 86380 86390 1
410511 99410511 1001 86380 86390 1
410709 99410709 1001 86380 86390 1
410637 99410637 1001 86380 86390 1
410771 99410771 1001 86380 86390 1
410975 99410975 1001 86380 86390 1
411054 99411054 1001 86380 86390 1
411272 99411272 1001 86380 86390 1
411346 99411346 1001 86380 86390 1
411614 99411614 1001 86380 86390 1
411537 99411537 1001 86380 86390 1
411860 99411860 1001 86380 86390 1
411753 99411753 1001 86380 86390 1
411879 99411879 1001 86380 86390 1
412166 99412166 1001 86380 86390 1
412446 99412446 1001 86380 86390 1
412341 99412341 1001 86380 86390 1
412458 99412458 1001 86380 86390 1
412345 99412345 1001 86380 86390 1
412474 99412474 1001 86380 86390 1
413437 99413437 1001 86380 86390 1
413557 99413557 1001 86380 86390 1
413442 99413442 1001 86380 86390 1
413094 99413094 1001 86380 86390 1
413175 99413175 1001 86380 86390 1
412875 99412875 1001 86380 86390 1
412817 99412817 1001 86380 86390 1
412818 99412818 1001 86380 86390 1
413786 99413786 1001 86380 86390 1
414038 99414038 1001 86380 86390 1
414097 99414097 1001 86380 86390 1
413290 99413290 1001 86380 86390 1
414107 99414107 1001 86380 86390 1
415144 99415144 1001 86380 86390 1
414976 99414976 1001 86380 86390 1
414952 99414952 1001 86380 86390 1
415126 99415126 1001 86380 86390 1
414570 99414570 1001 86380 86390 1
414781 99414781 1001 86380 86390 1
414623 99414623 1001 86380 86390 1
414501 99414501 1001 86380 86390 1
416860 99416860 1001 86380 86390 1
416905 99416905 1001 86380 86390 1
416861 99416861 1001 86380 86390 1
416932 99416932 1001 86380 86390 1
416744 99416744 1001 86380 86390 1
416849 99416849 1001 86380 86390 1
416982 99416982 1001 86380 86390 1
416498 99416498 1001 86380 86390 1
416531 99416531 1001 86380 86390 1
416155 99416155 1001 86380 86390 1
415742 99415742 1001 86380 86390 1
415824 99415824 1001 86380 86390 1
417385 99417385 1001 86380 86390 1
417157 99417157 1001 86380 86390 1
417410 99417410 1001 86380 86390 1
417438 99417438 1001 86380 86390 1
417516 99417516 1001 86380 86390 1
417441 99417441 1001 86380 86390 1
417517 99417517 1001 86380 86390 1
418713 99418713 1001 86380 86390 1
418743 99418743 1001 86380 86390 1
418487 99418487 1001 86380 86390 1
418128 99418128 1001 86380 86390 1
418276 99418276 1001 86380 86390 1
418211 99418211 1001 86380 86390 1
418265 99418265 1001 86380 86390 1
418431 99418431 1001 86380 86390 1
417951 99417951 1001 86380 86390 1
417934 99417934 1001 86380 86390 1
418026 99418026 1001 86380 86390 1
419131 99419131 1001 86380 86390 1
420413 99420413 1001 86380 86390 1
420223 99420223 1001 86380 86390 1
420290 99420290 1001 86380 86390 1
419726 99419726 1001 86380 86390 1
419929 99419929 1001 86380 86390 1
419652 99419652 1001 86380 86390 1
419874 99419874 1001 86380 86390 1
419937 99419937 1001 86380 86390 1
419414 99419414 1001 86380 86390 1
419463 99419463 1001 86380 86390 1
420687 99420687 1001 86380 86390 1
422042 99422042 1001 86380 86390 1
421841 99421841 1001 86380 86390 1
421065 99421065 1001 86380 86390 1
420838 99420838 1001 86380 86390 1
420947 99420947 1001 86380 86390 1
421043 99421043 1001 86380 86390 1
421213 99421213 1001 86380 86390 1
420949 99420949 1001 86380 86390 1
421197 99421197 1001 86380 86390 1
422283 99422283 1001 86380 86390 1
423607 99423607 1001 86380 86390 1
423419 99423419 1001 86380 86390 1
423455 99423455 1001 86380 86390 1
423137 99423137 1001 86380 86390 1
423098 99423098 1001 86380 86390 1
422723 99422723 1001 86380 86390 1
422882 99422882 1001 86380 86390 1
422915 99422915 1001 86380 86390 1
422758 99422758 1001 86380 86390 1
422571 99422571 1001 86380 86390 1
424020 99424020 1001 86380 86390 1
423952 99423952 1001 86380 86390 1
424055 99424055 1001 86380 86390 1
423839 99423839 1001 86380 86390 1
425340 99425340 1001 86380 86390 1
425092 99425092 1001 86380 86390 1
425350 99425350 1001 86380 86390 1
425166 99425166 1001 86380 86390 1
425361 99425361 1001 86380 86390 1
425147 99425147 1001 86380 86390 1
424641 99424641 1001 86380 86390 1
424635 99424635 1001 86380 86390 1
424813 99424813 1001 86380 86390 1
424341 99424341 1001 86380 86390 1
424189 99424189 1001 86380 86390 1
424535 99424535 1001 86380 86390 1
424446 99424446 1001 86380 86390 1
424232 99424232 1001 86380 86390 1
425742 99425742 1001 86380 86390 1
425797 99425797 1001 86380 86390 1
425480 99425480 1001 86380 86390 1
425651 99425651 1001 86380 86390 1
425736 99425736 1001 86380 86390 1
426923 99426923 1001 86380 86390 1
426768 99426768 1001 86380 86390 1
427012 99427012 1001 86380 86390 1
427028 99427028 1001 86380 86390 1
426278 99426278 1001 86380 86390 1
426385 99426385 1001 86380 86390 1
426560 99426560 1001 86380 86390 1
426541 99426541 1001 86380 86390 1
425960 99425960 1001 86380 86390 1
427517 99427517 1001 86380 86390 1
427448 99427448 1001 86380 86390 1
427472 99427472 1001 86380 86390 1
427216 99427216 1001 86380 86390 1
427309 99427309 1001 86380 86390 1
427411 99427411 1001 86380 86390 1
427164 99427164 1001 86380 86390 1
428566 99428566 1001 86380 86390 1
428423 99428423 1001 86380 86390 1
428590 99428590 1001 86380 86390 1
428354 99428354 1001 86380 86390 1
428563 99428563 1001 86380 86390 1
428120 99428120 1001 86380 86390 1
427947 99427947 1001 86380 86390 1
427930 99427930 1001 86380 86390 1
428054 99428054 1001 86380 86390 1
428317 99428317 1001 86380 86390 1
428337 99428337 1001 86380 86390 1
427630 99427630 1001 86380 86390 1
428835 99428835 1001 86380 86390 1
428983 99428983 1001 86380 86390 1
430069 99430069 1001 86380 86390 1
430122 99430122 1001 86380 86390 1
430032 99430032 1001 86380 86390 1
430236 99430236 1001 86380 86390 1
430061 99430061 1001 86380 86390 1
430367 99430367 1001 86380 86390 1
429857 99429857 1001 86380 86390 1
429577 99429577 1001 86380 86390 1
429629 99429629 1001 86380 86390 1
429486 99429486 1001 86380 86390 1
429384 99429384 1001 86380 86390 1
430664 99430664 1001 86380 86390 1
430770 99430770 1001 86380 86390 1
430683 99430683 1001 86380 86390 1
431774 99431774 1001 86380 86390 1
431926 99431926 1001 86380 86390 1
431470 99431470 1001 86380 86390 1
431145 99431145 1001 86380 86390 1
431240 99431240 1001 86380 86390 1
431072 99431072 1001 86380 86390 1
431099 99431099 1001 86380 86390 1
431051 99431051 1001 86380 86390 1
431061 99431061 1001 86380 86390 1
432123 99432123 1001 86380 86390 1
432359 99432359 1001 86380 86390 1
432187 99432187 1001 86380 86390 1
432443 99432443 1001 86380 86390 1
433364 99433364 1001 86380 86390 1
433474 99433474 1001 86380 86390 1
433274 99433274 1001 86380 86390 1
433205 99433205 1001 86380 86390 1
433236 99433236 1001 86380 86390 1
432698 99432698 1001 86380 86390 1
432700 99432700 1001 86380 86390 1
432584 99432584 1001 86380 86390 1
432702 99432702 1001 86380 86390 1
432872 99432872 1001 86380 86390 1
432543 99432543 1001 86380 86390 1
433892 99433892 1001 86380 86390 1
432492 99432492 1001 86380 86390 1
433767 99433767 1001 86380 86390 1
434113 99434113 1001 86380 86390 1
435008 99435008 1001 86380 86390 1
435098 99435098 1001 86380 86390 1
435356 99435356 1001 86380 86390 1
435415 99435415 1001 86380 86390 1
434918 99434918 1001 86380 86390 1
434611 99434611 1001 86380 86390 1
434702 99434702 1001 86380 86390 1
434753 99434753 1001 86380 86390 1
434813 99434813 1001 86380 86390 1
434182 99434182 1001 86380 86390 1
434333 99434333 1001 86380 86390 1
437005 99437005 1001 86380 86390 1
437101 99437101 1001 86380 86390 1
436715 99436715 1001 86380 86390 1
436413 99436413 1001 86380 86390 1
436291 99436291 1001 86380 86390 1
300054 99300054 1001 86380 86390 1
300640 99300640 1001 86380 86390 1
300653 99300653 1001 86380 86390 1
300628 99300628 1001 86380 86390 1
300526 99300526 1001 86380 86390 1
300629 99300629 1001 86380 86390 1
300642 99300642 1001 86380 86390 1
300703 99300703 1001 86380 86390 1
300645 99300645 1001 86380 86390 1
300716 99300716 1001 86380 86390 1
300462 99300462 1001 86380 86390 1
300400 99300400 1001 86380 86390 1
300418 99300418 1001 86380 86390 1
300445 99300445 1001 86380 86390 1
300215 99300215 1001 86380 86390 1
300157 99300157 1001 86380 86390 1
300830 99300830 1001 86380 86390 1
300898 99300898 1001 86380 86390 1
301367 99301367 1001 86380 86390 1
301197 99301197 1001 86380 86390 1
301329 99301329 1001 86380 86390 1
301265 99301265 1001 86380 86390 1
301320 99301320 1001 86380 86390 1
301347 99301347 1001 86380 86390 1
301141 99301141 1001 86380 86390 1
301084 99301084 1001 86380 86390 1
301049 99301049 1001 86380 86390 1
301597 99301597 1001 86380 86390 1
302278 99302278 1001 86380 86390 1
302199 99302199 1001 86380 86390 1
302375 99302375 1001 86380 86390 1
302011 99302011 1001 86380 86390 1
302079 99302079 1001 86380 86390 1
302068 99302068 1001 86380 86390 1
301806 99301806 1001 86380 86390 1
301884 99301884 1001 86380 86390 1
301808 99301808 1001 86380 86390 1
301926 99301926 1001 86380 86390 1
301811 99301811 1001 86380 86390 1
302509 99302509 1001 86380 86390 1
302463 99302463 1001 86380 86390 1
303026 99303026 1001 86380 86390 1
302899 99302899 1001 86380 86390 1
302903 99302903 1001 86380 86390 1
302985 99302985 1001 86380 86390 1
302593 99302593 1001 86380 86390 1
302789 99302789 1001 86380 86390 1
302764 99302764 1001 86380 86390 1
302702 99302702 1001 86380 86390 1
303411 99303411 1001 86380 86390 1
303235 99303235 1001 86380 86390 1
303958 99303958 1001 86380 86390 1
303921 99303921 1001 86380 86390 1
303925 99303925 1001 86380 86390 1
303888 99303888 1001 86380 86390 1
303992 99303992 1001 86380 86390 1
303890 99303890 1001 86380 86390 1
303724 99303724 1001 86380 86390 1
303634 99303634 1001 86380 86390 1
303728 99303728 1001 86380 86390 1
303447 99303447 1001 86380 86390 1
303489 99303489 1001 86380 86390 1
304218 99304218 1001 86380 86390 1
304063 99304063 1001 86380 86390 1
304784 99304784 1001 86380 86390 1
304747 99304747 1001 86380 86390 1
304737 99304737 1001 86380 86390 1
304541 99304541 1001 86380 86390 1
304451 99304451 1001 86380 86390 1
304497 99304497 1001 86380 86390 1
304394 99304394 1001 86380 86390 1
304373 99304373 1001 86380 86390 1
304288 99304288 1001 86380 86390 1
304417 99304417 1001 86380 86390 1
304392 99304392 1001 86380 86390 1
304302 99304302 1001 86380 86390 1
304367 99304367 1001 86380 86390 1
304882 99304882 1001 86380 86390 1
305039 99305039 1001 86380 86390 1
305054 99305054 1001 86380 86390 1
304967 99304967 1001 86380 86390 1
304945 99304945 1001 86380 86390 1
305011 99305011 1001 86380 86390 1
305544 99305544 1001 86380 86390 1
305639 99305639 1001 86380 86390 1
305537 99305537 1001 86380 86390 1
305550 99305550 1001 86380 86390 1
305604 99305604 1001 86380 86390 1
305554 99305554 1001 86380 86390 1
305459 99305459 1001 86380 86390 1
305335 99305335 1001 86380 86390 1
305144 99305144 1001 86380 86390 1
305158 99305158 1001 86380 86390 1
305200 99305200 1001 86380 86390 1
305149 99305149 1001 86380 86390 1
305267 99305267 1001 86380 86390 1
500091 99500091 1001 86380 86390 1
500008 99500008 1001 86380 86390 1
500125 99500125 1001 86380 86390 1
500814 99500814 1001 86380 86390 1
500416 99500416 1001 86380 86390 1
500496 99500496 1001 86380 86390 1
500471 99500471 1001 86380 86390 1
500588 99500588 1001 86380 86390 1
500434 99500434 1001 86380 86390 1
500540 99500540 1001 86380 86390 1
500437 99500437 1001 86380 86390 1
500270 99500270 1001 86380 86390 1
500265 99500265 1001 86380 86390 1
500317 99500317 1001 86380 86390 1
500876 99500876 1001 86380 86390 1
500943 99500943 1001 86380 86390 1
501008 99501008 1001 86380 86390 1
500920 99500920 1001 86380 86390 1
501540 99501540 1001 86380 86390 1
501483 99501483 1001 86380 86390 1
501292 99501292 1001 86380 86390 1
501425 99501425 1001 86380 86390 1
501376 99501376 1001 86380 86390 1
501262 99501262 1001 86380 86390 1
501404 99501404 1001 86380 86390 1
501341 99501341 1001 86380 86390 1
501223 99501223 1001 86380 86390 1
501198 99501198 1001 86380 86390 1
501731 99501731 1001 86380 86390 1
502276 99502276 1001 86380 86390 1
502392 99502392 1001 86380 86390 1
502382 99502382 1001 86380 86390 1
502450 99502450 1001 86380 86390 1
502462 99502462 1001 86380 86390 1
502170 99502170 1001 86380 86390 1
502197 99502197 1001 86380 86390 1
502251 99502251 1001 86380 86390 1
502189 99502189 1001 86380 86390 1
502168 99502168 1001 86380 86390 1
502028 99502028 1001 86380 86390 1
501967 99501967 1001 86380 86390 1
502607 99502607 1001 86380 86390 1
502587 99502587 1001 86380 86390 1
502474 99502474 1001 86380 86390 1
503209 99503209 1001 86380 86390 1
503159 99503159 1001 86380 86390 1
502935 99502935 1001 86380 86390 1
502938 99502938 1001 86380 86390 1
502904 99502904 1001 86380 86390 1
502726 99502726 1001 86380 86390 1
502753 99502753 1001 86380 86390 1
502786 99502786 1001 86380 86390 1
503368 99503368 1001 86380 86390 1
503407 99503407 1001 86380 86390 1
503332 99503332 1001 86380 86390 1
503385 99503385 1001 86380 86390 1
503456 99503456 1001 86380 86390 1
504015 99504015 1001 86380 86390 1
504029 99504029 1001 86380 86390 1
504035 99504035 1001 86380 86390 1
503825 99503825 1001 86380 86390 1
503843 99503843 1001 86380 86390 1
503705 99503705 1001 86380 86390 1
503559 99503559 1001 86380 86390 1
503611 99503611 1001 86380 86390 1
503599 99503599 1001 86380 86390 1
504271 99504271 1001 86380 86390 1
504824 99504824 1001 86380 86390 1
504575 99504575 1001 86380 86390 1
504654 99504654 1001 86380 86390 1
504707 99504707 1001 86380 86390 1
504604 99504604 1001 86380 86390 1
504606 99504606 1001 86380 86390 1
504686 99504686 1001 86380 86390 1
504506 99504506 1001 86380 86390 1
504418 99504418 1001 86380 86390 1
504431 99504431 1001 86380 86390 1
504512 99504512 1001 86380 86390 1
504370 99504370 1001 86380 86390 1
504489 99504489 1001 86380 86390 1
505021 99505021 1001 86380 86390 1
505037 99505037 1001 86380 86390 1
504973 99504973 1001 86380 86390 1
504949 99504949 1001 86380 86390 1
505766 99505766 1001 86380 86390 1
505397 99505397 1001 86380 86390 1
505441 99505441 1001 86380 86390 1
505367 99505367 1001 86380 86390 1
505421 99505421 1001 86380 86390 1
505538 99505538 1001 86380 86390 1
505302 99505302 1001 86380 86390 1
505873 99505873 1001 86380 86390 1
505810 99505810 1001 86380 86390 1
505812 99505812 1001 86380 86390 1
505829 99505829 1001 86380 86390 1
505945 99505945 1001 86380 86390 1
506535 99506535 1001 86380 86390 1
506571 99506571 1001 86380 86390 1
506576 99506576 1001 86380 86390 1
506587 99506587 1001 86380 86390 1
506465 99506465 1001 86380 86390 1
506237 99506237 1001 86380 86390 1
506212 99506212 1001 86380 86390 1
506295 99506295 1001 86380 86390 1
506283 99506283 1001 86380 86390 1
506311 99506311 1001 86380 86390 1
505994 99505994 1001 86380 86390 1
506048 99506048 1001 86380 86390 1
507231 99507231 1001 86380 86390 1
507324 99507324 1001 86380 86390 1
507261 99507261 1001 86380 86390 1
507402 99507402 1001 86380 86390 1
507087 99507087 1001 86380 86390 1
507062 99507062 1001 86380 86390 1
507181 99507181 1001 86380 86390 1
507042 99507042 1001 86380 86390 1
506815 99506815 1001 86380 86390 1
506844 99506844 1001 86380 86390 1
506954 99506954 1001 86380 86390 1
507575 99507575 1001 86380 86390 1
507565 99507565 1001 86380 86390 1
507464 99507464 1001 86380 86390 1
507555 99507555 1001 86380 86390 1
507522 99507522 1001 86380 86390 1
508185 99508185 1001 86380 86390 1
507959 99507959 1001 86380 86390 1
508012 99508012 1001 86380 86390 1
507778 99507778 1001 86380 86390 1
507766 99507766 1001 86380 86390 1
507832 99507832 1001 86380 86390 1
507743 99507743 1001 86380 86390 1
508315 99508315 1001 86380 86390 1
508306 99508306 1001 86380 86390 1
509010 99509010 1001 86380 86390 1
508520 99508520 1001 86380 86390 1
508572 99508572 1001 86380 86390 1
508650 99508650 1001 86380 86390 1
508469 99508469 1001 86380 86390 1
508513 99508513 1001 86380 86390 1
508565 99508565 1001 86380 86390 1
508488 99508488 1001 86380 86390 1
508504 99508504 1001 86380 86390 1
509192 99509192 1001 86380 86390 1
509106 99509106 1001 86380 86390 1
509872 99509872 1001 86380 86390 1
509727 99509727 1001 86380 86390 1
509506 99509506 1001 86380 86390 1
509636 99509636 1001 86380 86390 1
509494 99509494 1001 86380 86390 1
509365 99509365 1001 86380 86390 1
509950 99509950 1001 86380 86390 1
510040 99510040 1001 86380 86390 1
509957 99509957 1001 86380 86390 1
510703 99510703 1001 86380 86390 1
510685 99510685 1001 86380 86390 1
510558 99510558 1001 86380 86390 1
510383 99510383 1001 86380 86390 1
510474 99510474 1001 86380 86390 1
510504 99510504 1001 86380 86390 1
510251 99510251 1001 86380 86390 1
510163 99510163 1001 86380 86390 1
510216 99510216 1001 86380 86390 1
510156 99510156 1001 86380 86390 1
510790 99510790 1001 86380 86390 1
510752 99510752 1001 86380 86390 1
510858 99510858 1001 86380 86390 1
510871 99510871 1001 86380 86390 1
510812 99510812 1001 86380 86390 1
511387 99511387 1001 86380 86390 1
511426 99511426 1001 86380 86390 1
511364 99511364 1001 86380 86390 1
511493 99511493 1001 86380 86390 1
511396 99511396 1001 86380 86390 1
511501 99511501 1001 86380 86390 1
511157 99511157 1001 86380 86390 1
511280 99511280 1001 86380 86390 1
510963 99510963 1001 86380 86390 1
511046 99511046 1001 86380 86390 1
511710 99511710 1001 86380 86390 1
511728 99511728 1001 86380 86390 1
511560 99511560 1001 86380 86390 1
511666 99511666 1001 86380 86390 1
512266 99512266 1001 86380 86390 1
511968 99511968 1001 86380 86390 1
512012 99512012 1001 86380 86390 1
512054 99512054 1001 86380 86390 1
511850 99511850 1001 86380 86390 1
511801 99511801 1001 86380 86390 1
511869 99511869 1001 86380 86390 1
511874 99511874 1001 86380 86390 1
512535 99512535 1001 86380 86390 1
512536 99512536 1001 86380 86390 1
513130 99513130 1001 86380 86390 1
513178 99513178 1001 86380 86390 1
513146 99513146 1001 86380 86390 1
512611 99512611 1001 86380 86390 1
512743 99512743 1001 86380 86390 1
512680 99512680 1001 86380 86390 1
512784 99512784 1001 86380 86390 1
512605 99512605 1001 86380 86390 1
512789 99512789 1001 86380 86390 1
512778 99512778 1001 86380 86390 1
513254 99513254 1001 86380 86390 1
513320 99513320 1001 86380 86390 1
513942 99513942 1001 86380 86390 1
513905 99513905 1001 86380 86390 1
513926 99513926 1001 86380 86390 1
513902 99513902 1001 86380 86390 1
513633 99513633 1001 86380 86390 1
513700 99513700 1001 86380 86390 1
513636 99513636 1001 86380 86390 1
513757 99513757 1001 86380 86390 1
513773 99513773 1001 86380 86390 1
513476 99513476 1001 86380 86390 1
513446 99513446 1001 86380 86390 1
514795 99514795 1001 86380 86390 1
514838 99514838 1001 86380 86390 1
514777 99514777 1001 86380 86390 1
514562 99514562 1001 86380 86390 1
514577 99514577 1001 86380 86390 1
514629 99514629 1001 86380 86390 1
514555 99514555 1001 86380 86390 1
514380 99514380 1001 86380 86390 1
514318 99514318 1001 86380 86390 1
514300 99514300 1001 86380 86390 1
514248 99514248 1001 86380 86390 1
514960 99514960 1001 86380 86390 1
514861 99514861 1001 86380 86390 1
515547 99515547 1001 86380 86390 1
515661 99515661 1001 86380 86390 1
515639 99515639 1001 86380 86390 1
515576 99515576 1001 86380 86390 1
515644 99515644 1001 86380 86390 1
515632 99515632 1001 86380 86390 1
515349 99515349 1001 86380 86390 1
515314 99515314 1001 86380 86390 1
515156 99515156 1001 86380 86390 1
515197 99515197 1001 86380 86390 1
515159 99515159 1001 86380 86390 1
515111 99515111 1001 86380 86390 1
515799 99515799 1001 86380 86390 1
515738 99515738 1001 86380 86390 1
515753 99515753 1001 86380 86390 1
515857 99515857 1001 86380 86390 1
516408 99516408 1001 86380 86390 1
516509 99516509 1001 86380 86390 1
516308 99516308 1001 86380 86390 1
516389 99516389 1001 86380 86390 1
516279 99516279 1001 86380 86390 1
516215 99516215 1001 86380 86390 1
516205 99516205 1001 86380 86390 1
516251 99516251 1001 86380 86390 1
516109 99516109 1001 86380 86390 1
515892 99515892 1001 86380 86390 1
515962 99515962 1001 86380 86390 1
515950 99515950 1001 86380 86390 1
516003 99516003 1001 86380 86390 1
515953 99515953 1001 86380 86390 1
516069 99516069 1001 86380 86390 1
517196 99517196 1001 86380 86390 1
517248 99517248 1001 86380 86390 1
517161 99517161 1001 86380 86390 1
517139 99517139 1001 86380 86390 1
517180 99517180 1001 86380 86390 1
516978 99516978 1001 86380 86390 1
517059 99517059 1001 86380 86390 1
516943 99516943 1001 86380 86390 1
516996 99516996 1001 86380 86390 1
516997 99516997 1001 86380 86390 1
516852 99516852 1001 86380 86390 1
517411 99517411 1001 86380 86390 1
516716 99516716 1001 86380 86390 1
517521 99517521 1001 86380 86390 1
517522 99517522 1001 86380 86390 1
517344 99517344 1001 86380 86390 1
518061 99518061 1001 86380 86390 1
518049 99518049 1001 86380 86390 1
517967 99517967 1001 86380 86390 1
517759 99517759 1001 86380 86390 1
517610 99517610 1001 86380 86390 1
517667 99517667 1001 86380 86390 1
517630 99517630 1001 86380 86390 1
518204 99518204 1001 86380 86390 1
518260 99518260 1001 86380 86390 1
518965 99518965 1001 86380 86390 1
518819 99518819 1001 86380 86390 1
518615 99518615 1001 86380 86390 1
518584 99518584 1001 86380 86390 1
518558 99518558 1001 86380 86390 1
518508 99518508 1001 86380 86390 1
518391 99518391 1001 86380 86390 1
519785 99519785 1001 86380 86390 1
519639 99519639 1001 86380 86390 1
519627 99519627 1001 86380 86390 1
519531 99519531 1001 86380 86390 1
519412 99519412 1001 86380 86390 1
519234 99519234 1001 86380 86390 1
519324 99519324 1001 86380 86390 1
519367 99519367 1001 86380 86390 1
519265 99519265 1001 86380 86390 1
519266 99519266 1001 86380 86390 1
519292 99519292 1001 86380 86390 1
519307 99519307 1001 86380 86390 1
519942 99519942 1001 86380 86390 1
519861 99519861 1001 86380 86390 1
520473 99520473 1001 86380 86390 1
520541 99520541 1001 86380 86390 1
520616 99520616 1001 86380 86390 1
520584 99520584 1001 86380 86390 1
520347 99520347 1001 86380 86390 1
520360 99520360 1001 86380 86390 1
520285 99520285 1001 86380 86390 1
520326 99520326 1001 86380 86390 1
520356 99520356 1001 86380 86390 1
520085 99520085 1001 86380 86390 1
520074 99520074 1001 86380 86390 1
520090 99520090 1001 86380 86390 1
520157 99520157 1001 86380 86390 1
520749 99520749 1001 86380 86390 1
520672 99520672 1001 86380 86390 1
520816 99520816 1001 86380 86390 1
521269 99521269 1001 86380 86390 1
520898 99520898 1001 86380 86390 1
520969 99520969 1001 86380 86390 1
521647 99521647 1001 86380 86390 1
521546 99521546 1001 86380 86390 1
521670 99521670 1001 86380 86390 1
522164 99522164 1001 86380 86390 1
521881 99521881 1001 86380 86390 1
522065 99522065 1001 86380 86390 1
521912 99521912 1001 86380 86390 1
522020 99522020 1001 86380 86390 1
521944 99521944 1001 86380 86390 1
522373 99522373 1001 86380 86390 1
522412 99522412 1001 86380 86390 1
522466 99522466 1001 86380 86390 1
523016 99523016 1001 86380 86390 1
523031 99523031 1001 86380 86390 1
523073 99523073 1001 86380 86390 1
522902 99522902 1001 86380 86390 1
522814 99522814 1001 86380 86390 1
522854 99522854 1001 86380 86390 1
522873 99522873 1001 86380 86390 1
522757 99522757 1001 86380 86390 1
522618 99522618 1001 86380 86390 1
522701 99522701 1001 86380 86390 1
523142 99523142 1001 86380 86390 1
523289 99523289 1001 86380 86390 1
523303 99523303 1001 86380 86390 1
523239 99523239 1001 86380 86390 1
523244 99523244 1001 86380 86390 1
523283 99523283 1001 86380 86390 1
523793 99523793 1001 86380 86390 1
523875 99523875 1001 86380 86390 1
523825 99523825 1001 86380 86390 1
523749 99523749 1001 86380 86390 1
523774 99523774 1001 86380 86390 1
523644 99523644 1001 86380 86390 1
523479 99523479 1001 86380 86390 1
523328 99523328 1001 86380 86390 1
523458 99523458 1001 86380 86390 1
523330 99523330 1001 86380 86390 1
523526 99523526 1001 86380 86390 1
523360 99523360 1001 86380 86390 1
523477 99523477 1001 86380 86390 1
523956 99523956 1001 86380 86390 1
524120 99524120 1001 86380 86390 1
524057 99524057 1001 86380 86390 1
524720 99524720 1001 86380 86390 1
524545 99524545 1001 86380 86390 1
524471 99524471 1001 86380 86390 1
524322 99524322 1001 86380 86390 1
524285 99524285 1001 86380 86390 1
524235 99524235 1001 86380 86390 1
524249 99524249 1001 86380 86390 1
524251 99524251 1001 86380 86390 1
524873 99524873 1001 86380 86390 1
524893 99524893 1001 86380 86390 1
524830 99524830 1001 86380 86390 1
525555 99525555 1001 86380 86390 1
525381 99525381 1001 86380 86390 1
525192 99525192 1001 86380 86390 1
525033 99525033 1001 86380 86390 1
524985 99524985 1001 86380 86390 1
525144 99525144 1001 86380 86390 1
525715 99525715 1001 86380 86390 1
525679 99525679 1001 86380 86390 1
526231 99526231 1001 86380 86390 1
526337 99526337 1001 86380 86390 1
526273 99526273 1001 86380 86390 1
525972 99525972 1001 86380 86390 1
525896 99525896 1001 86380 86390 1
525898 99525898 1001 86380 86390 1
525925 99525925 1001 86380 86390 1
525953 99525953 1001 86380 86390 1
526486 99526486 1001 86380 86390 1
526463 99526463 1001 86380 86390 1
526503 99526503 1001 86380 86390 1
526620 99526620 1001 86380 86390 1
526496 99526496 1001 86380 86390 1
527246 99527246 1001 86380 86390 1
527135 99527135 1001 86380 86390 1
527182 99527182 1001 86380 86390 1
527240 99527240 1001 86380 86390 1
527106 99527106 1001 86380 86390 1
526929 99526929 1001 86380 86390 1
526878 99526878 1001 86380 86390 1
526944 99526944 1001 86380 86390 1
526948 99526948 1001 86380 86390 1
526872 99526872 1001 86380 86390 1
526667 99526667 1001 86380 86390 1
526836 99526836 1001 86380 86390 1
526656 99526656 1001 86380 86390 1
526827 99526827 1001 86380 86390 1
526783 99526783 1001 86380 86390 1
527314 99527314 1001 86380 86390 1
527303 99527303 1001 86380 86390 1
527316 99527316 1001 86380 86390 1
527253 99527253 1001 86380 86390 1
527282 99527282 1001 86380 86390 1
527437 99527437 1001 86380 86390 1
527283 99527283 1001 86380 86390 1
528037 99528037 1001 86380 86390 1
527716 99527716 1001 86380 86390 1
527838 99527838 1001 86380 86390 1
527481 99527481 1001 86380 86390 1
527507 99527507 1001 86380 86390 1
527572 99527572 1001 86380 86390 1
527588 99527588 1001 86380 86390 1
527643 99527643 1001 86380 86390 1
528236 99528236 1001 86380 86390 1
528094 99528094 1001 86380 86390 1
528095 99528095 1001 86380 86390 1
528740 99528740 1001 86380 86390 1
528862 99528862 1001 86380 86390 1
528541 99528541 1001 86380 86390 1
528543 99528543 1001 86380 86390 1
528492 99528492 1001 86380 86390 1
528610 99528610 1001 86380 86390 1
528562 99528562 1001 86380 86390 1
528616 99528616 1001 86380 86390 1
528617 99528617 1001 86380 86390 1
528315 99528315 1001 86380 86390 1
528302 99528302 1001 86380 86390 1
528355 99528355 1001 86380 86390 1
528911 99528911 1001 86380 86390 1
529045 99529045 1001 86380 86390 1
528986 99528986 1001 86380 86390 1
529665 99529665 1001 86380 86390 1
529681 99529681 1001 86380 86390 1
529617 99529617 1001 86380 86390 1
529542 99529542 1001 86380 86390 1
529687 99529687 1001 86380 86390 1
529598 99529598 1001 86380 86390 1
529498 99529498 1001 86380 86390 1
529349 99529349 1001 86380 86390 1
529466 99529466 1001 86380 86390 1
529171 99529171 1001 86380 86390 1
529869 99529869 1001 86380 86390 1
529922 99529922 1001 86380 86390 1
529755 99529755 1001 86380 86390 1
530530 99530530 1001 86380 86390 1
530546 99530546 1001 86380 86390 1
530436 99530436 1001 86380 86390 1
530437 99530437 1001 86380 86390 1
530515 99530515 1001 86380 86390 1
530197 99530197 1001 86380 86390 1
530318 99530318 1001 86380 86390 1
530114 99530114 1001 86380 86390 1
530119 99530119 1001 86380 86390 1
530123 99530123 1001 86380 86390 1
530126 99530126 1001 86380 86390 1
530675 99530675 1001 86380 86390 1
531189 99531189 1001 86380 86390 1
531232 99531232 1001 86380 86390 1
531101 99531101 1001 86380 86390 1
531166 99531166 1001 86380 86390 1
531173 99531173 1001 86380 86390 1
530902 99530902 1001 86380 86390 1
530949 99530949 1001 86380 86390 1
530952 99530952 1001 86380 86390 1
531417 99531417 1001 86380 86390 1
531419 99531419 1001 86380 86390 1
532065 99532065 1001 86380 86390 1
532091 99532091 1001 86380 86390 1
532118 99532118 1001 86380 86390 1
532080 99532080 1001 86380 86390 1
532083 99532083 1001 86380 86390 1
532153 99532153 1001 86380 86390 1
532202 99532202 1001 86380 86390 1
531975 99531975 1001 86380 86390 1
531895 99531895 1001 86380 86390 1
531731 99531731 1001 86380 86390 1
531642 99531642 1001 86380 86390 1
531733 99531733 1001 86380 86390 1
531746 99531746 1001 86380 86390 1
531605 99531605 1001 86380 86390 1
531789 99531789 1001 86380 86390 1
531740 99531740 1001 86380 86390 1
532306 99532306 1001 86380 86390 1
532768 99532768 1001 86380 86390 1
532824 99532824 1001 86380 86390 1
532760 99532760 1001 86380 86390 1
532452 99532452 1001 86380 86390 1
532461 99532461 1001 86380 86390 1
533738 99533738 1001 86380 86390 1
533628 99533628 1001 86380 86390 1
533608 99533608 1001 86380 86390 1
533289 99533289 1001 86380 86390 1
533393 99533393 1001 86380 86390 1
533264 99533264 1001 86380 86390 1
533373 99533373 1001 86380 86390 1
533349 99533349 1001 86380 86390 1
534025 99534025 1001 86380 86390 1
533859 99533859 1001 86380 86390 1
533861 99533861 1001 86380 86390 1
534560 99534560 1001 86380 86390 1
534588 99534588 1001 86380 86390 1
534540 99534540 1001 86380 86390 1
534592 99534592 1001 86380 86390 1
534416 99534416 1001 86380 86390 1
534316 99534316 1001 86380 86390 1
534412 99534412 1001 86380 86390 1
534102 99534102 1001 86380 86390 1
534258 99534258 1001 86380 86390 1
534075 99534075 1001 86380 86390 1
534708 99534708 1001 86380 86390 1
534706 99534706 1001 86380 86390 1
535397 99535397 1001 86380 86390 1
535341 99535341 1001 86380 86390 1
535285 99535285 1001 86380 86390 1
535238 99535238 1001 86380 86390 1
535669 99535669 1001 86380 86390 1
535569 99535569 1001 86380 86390 1
536287 99536287 1001 86380 86390 1
536289 99536289 1001 86380 86390 1
536152 99536152 1001 86380 86390 1
536059 99536059 1001 86380 86390 1
535985 99535985 1001 86380 86390 1
535900 99535900 1001 86380 86390 1
535810 99535810 1001 86380 86390 1
535824 99535824 1001 86380 86390 1
535918 99535918 1001 86380 86390 1
535802 99535802 1001 86380 86390 1
535855 99535855 1001 86380 86390 1
535843 99535843 1001 86380 86390 1
535779 99535779 1001 86380 86390 1
536535 99536535 1001 86380 86390 1
536500 99536500 1001 86380 86390 1
537008 99537008 1001 86380 86390 1
536963 99536963 1001 86380 86390 1
537055 99537055 1001 86380 86390 1
537149 99537149 1001 86380 86390 1
537046 99537046 1001 86380 86390 1
536789 99536789 1001 86380 86390 1
536922 99536922 1001 86380 86390 1
536864 99536864 1001 86380 86390 1
536684 99536684 1001 86380 86390 1
536723 99536723 1001 86380 86390 1
536582 99536582 1001 86380 86390 1
536597 99536597 1001 86380 86390 1
536558 99536558 1001 86380 86390 1
536565 99536565 1001 86380 86390 1
536696 99536696 1001 86380 86390 1
537279 99537279 1001 86380 86390 1
537292 99537292 1001 86380 86390 1
537809 99537809 1001 86380 86390 1
537898 99537898 1001 86380 86390 1
537772 99537772 1001 86380 86390 1
537684 99537684 1001 86380 86390 1
537607 99537607 1001 86380 86390 1
537737 99537737 1001 86380 86390 1
537650 99537650 1001 86380 86390 1
537612 99537612 1001 86380 86390 1
537450 99537450 1001 86380 86390 1
537480 99537480 1001 86380 86390 1
537377 99537377 1001 86380 86390 1
537494 99537494 1001 86380 86390 1
537521 99537521 1001 86380 86390 1
538075 99538075 1001 86380 86390 1
538085 99538085 1001 86380 86390 1
538144 99538144 1001 86380 86390 1
538430 99538430 1001 86380 86390 1
538549 99538549 1001 86380 86390 1
538589 99538589 1001 86380 86390 1
538529 99538529 1001 86380 86390 1
538401 99538401 1001 86380 86390 1
538200 99538200 1001 86380 86390 1
538318 99538318 1001 86380 86390 1
538228 99538228 1001 86380 86390 1
538955 99538955 1001 86380 86390 1
538879 99538879 1001 86380 86390 1
538957 99538957 1001 86380 86390 1
539612 99539612 1001 86380 86390 1
539505 99539505 1001 86380 86390 1
539511 99539511 1001 86380 86390 1
539402 99539402 1001 86380 86390 1
539300 99539300 1001 86380 86390 1
539288 99539288 1001 86380 86390 1
539370 99539370 1001 86380 86390 1
539409 99539409 1001 86380 86390 1
539059 99539059 1001 86380 86390 1
539191 99539191 1001 86380 86390 1
539166 99539166 1001 86380 86390 1
539094 99539094 1001 86380 86390 1
539096 99539096 1001 86380 86390 1
539200 99539200 1001 86380 86390 1
539784 99539784 1001 86380 86390 1
539658 99539658 1001 86380 86390 1
539699 99539699 1001 86380 86390 1
540324 99540324 1001 86380 86390 1
540107 99540107 1001 86380 86390 1
540237 99540237 1001 86380 86390 1
540113 99540113 1001 86380 86390 1
539912 99539912 1001 86380 86390 1
539973 99539973 1001 86380 86390 1
540627 99540627 1001 86380 86390 1
540619 99540619 1001 86380 86390 1
541280 99541280 1001 86380 86390 1
541176 99541176 1001 86380 86390 1
541083 99541083 1001 86380 86390 1
540712 99540712 1001 86380 86390 1
540726 99540726 1001 86380 86390 1
541449 99541449 1001 86380 86390 1
541494 99541494 1001 86380 86390 1
542087 99542087 1001 86380 86390 1
541929 99541929 1001 86380 86390 1
542046 99542046 1001 86380 86390 1
542092 99542092 1001 86380 86390 1
541975 99541975 1001 86380 86390 1
542112 99542112 1001 86380 86390 1
541963 99541963 1001 86380 86390 1
542117 99542117 1001 86380 86390 1
541854 99541854 1001 86380 86390 1
541681 99541681 1001 86380 86390 1
541500 99541500 1001 86380 86390 1
542318 99542318 1001 86380 86390 1
542124 99542124 1001 86380 86390 1
542818 99542818 1001 86380 86390 1
542846 99542846 1001 86380 86390 1
542898 99542898 1001 86380 86390 1
542889 99542889 1001 86380 86390 1
542930 99542930 1001 86380 86390 1
542777 99542777 1001 86380 86390 1
542598 99542598 1001 86380 86390 1
542638 99542638 1001 86380 86390 1
542692 99542692 1001 86380 86390 1
542683 99542683 1001 86380 86390 1
542570 99542570 1001 86380 86390 1
542448 99542448 1001 86380 86390 1
542463 99542463 1001 86380 86390 1
543683 99543683 1001 86380 86390 1
543675 99543675 1001 86380 86390 1
543763 99543763 1001 86380 86390 1
543616 99543616 1001 86380 86390 1
543372 99543372 1001 86380 86390 1
543381 99543381 1001 86380 86390 1
543422 99543422 1001 86380 86390 1
543190 99543190 1001 86380 86390 1
543181 99543181 1001 86380 86390 1
543274 99543274 1001 86380 86390 1
543303 99543303 1001 86380 86390 1
543820 99543820 1001 86380 86390 1
543939 99543939 1001 86380 86390 1
543973 99543973 1001 86380 86390 1
543844 99543844 1001 86380 86390 1
544456 99544456 1001 86380 86390 1
544598 99544598 1001 86380 86390 1
544400 99544400 1001 86380 86390 1
544464 99544464 1001 86380 86390 1
544226 99544226 1001 86380 86390 1
544359 99544359 1001 86380 86390 1
544322 99544322 1001 86380 86390 1
544273 99544273 1001 86380 86390 1
544133 99544133 1001 86380 86390 1
544135 99544135 1001 86380 86390 1
544702 99544702 1001 86380 86390 1
417428 653 1001 28800 33117 1
424775 206 1001 5040 6057 1
542669 1109 1002 45269 47997 1
400293 99400293 1001 86380 86390 1
400230 99400230 1001 86380 86390 1
400386 99400386 1001 86380 86390 1
400512 99400512 1001 86380 86390 1
400506 99400506 1001 86380 86390 1
400679 99400679 1001 86380 86390 1
400899 99400899 1001 86380 86390 1
401480 99401480 1001 86380 86390 1
401599 99401599 1001 86380 86390 1
401608 99401608 1001 86380 86390 1
401589 99401589 1001 86380 86390 1
401785 99401785 1001 86380 86390 1
401749 99401749 1001 86380 86390 1
401852 99401852 1001 86380 86390 1
402055 99402055 1001 86380 86390 1
402066 99402066 1001 86380 86390 1
402498 99402498 1001 86380 86390 1
402674 99402674 1001 86380 86390 1
402707 99402707 1001 86380 86390 1
402783 99402783 1001 86380 86390 1
402815 99402815 1001 86380 86390 1
403034 99403034 1001 86380 86390 1
403125 99403125 1001 86380 86390 1
403282 99403282 1001 86380 86390 1
403465 99403465 1001 86380 86390 1
403496 99403496 1001 86380 86390 1
403638 99403638 1001 86380 86390 1
403792 99403792 1001 86380 86390 1
403837 99403837 1001 86380 86390 1
403924 99403924 1001 86380 86390 1
404221 99404221 1001 86380 86390 1
404276 99404276 1001 86380 86390 1
404404 99404404 1001 86380 86390 1
404748 99404748 1001 86380 86390 1
404774 99404774 1001 86380 86390 1
404969 99404969 1001 86380 86390 1
405295 99405295 1001 86380 86390 1
405296 99405296 1001 86380 86390 1
405391 99405391 1001 86380 86390 1
405378 99405378 1001 86380 86390 1
405417 99405417 1001 86380 86390 1
405843 99405843 1001 86380 86390 1
405988 99405988 1001 86380 86390 1
406220 99406220 1001 86380 86390 1
406346 99406346 1001 86380 86390 1
406449 99406449 1001 86380 86390 1
406417 99406417 1001 86380 86390 1
406608 99406608 1001 86380 86390 1
406705 99406705 1001 86380 86390 1
406715 99406715 1001 86380 86390 1
406887 99406887 1001 86380 86390 1
406889 99406889 1001 86380 86390 1
406951 99406951 1001 86380 86390 1
407136 99407136 1001 86380 86390 1
407078 99407078 1001 86380 86390 1
407185 99407185 1001 86380 86390 1
407315 99407315 1001 86380 86390 1
407375 99407375 1001 86380 86390 1
407647 99407647 1001 86380 86390 1
407692 99407692 1001 86380 86390 1
407921 99407921 1001 86380 86390 1
408000 99408000 1001 86380 86390 1
408131 99408131 1001 86380 86390 1
408156 99408156 1001 86380 86390 1
408138 99408138 1001 86380 86390 1
408278 99408278 1001 86380 86390 1
408320 99408320 1001 86380 86390 1
408351 99408351 1001 86380 86390 1
408337 99408337 1001 86380 86390 1
408523 99408523 1001 86380 86390 1
408742 99408742 1001 86380 86390 1
408801 99408801 1001 86380 86390 1
408879 99408879 1001 86380 86390 1
409042 99409042 1001 86380 86390 1
409378 99409378 1001 86380 86390 1
409479 99409479 1001 86380 86390 1
409535 99409535 1001 86380 86390 1
409881 99409881 1001 86380 86390 1
409939 99409939 1001 86380 86390 1
410280 99410280 1001 86380 86390 1
410406 99410406 1001 86380 86390 1
410414 99410414 1001 86380 86390 1
410454 99410454 1001 86380 86390 1
410683 99410683 1001 86380 86390 1
410670 99410670 1001 86380 86390 1
410772 99410772 1001 86380 86390 1
410992 99410992 1001 86380 86390 1
410974 99410974 1001 86380 86390 1
411036 99411036 1001 86380 86390 1
411043 99411043 1001 86380 86390 1
411461 99411461 1001 86380 86390 1
411456 99411456 1001 86380 86390 1
411622 99411622 1001 86380 86390 1
411749 99411749 1001 86380 86390 1
411848 99411848 1001 86380 86390 1
411867 99411867 1001 86380 86390 1
412074 99412074 1001 86380 86390 1
412114 99412114 1001 86380 86390 1
412137 99412137 1001 86380 86390 1
412094 99412094 1001 86380 86390 1
412254 99412254 1001 86380 86390 1
413424 99413424 1001 86380 86390 1
413145 99413145 1001 86380 86390 1
412965 99412965 1001 86380 86390 1
412930 99412930 1001 86380 86390 1
412515 99412515 1001 86380 86390 1
412600 99412600 1001 86380 86390 1
414082 99414082 1001 86380 86390 1
413830 99413830 1001 86380 86390 1
414961 99414961 1001 86380 86390 1
414824 99414824 1001 86380 86390 1
414641 99414641 1001 86380 86390 1
414690 99414690 1001 86380 86390 1
414715 99414715 1001 86380 86390 1
414529 99414529 1001 86380 86390 1
414463 99414463 1001 86380 86390 1
415402 99415402 1001 86380 86390 1
415441 99415441 1001 86380 86390 1
416612 99416612 1001 86380 86390 1
416919 99416919 1001 86380 86390 1
416607 99416607 1001 86380 86390 1
416397 99416397 1001 86380 86390 1
416384 99416384 1001 86380 86390 1
416506 99416506 1001 86380 86390 1
416557 99416557 1001 86380 86390 1
416359 99416359 1001 86380 86390 1
416313 99416313 1001 86380 86390 1
415997 99415997 1001 86380 86390 1
417115 99417115 1001 86380 86390 1
417047 99417047 1001 86380 86390 1
417025 99417025 1001 86380 86390 1
417245 99417245 1001 86380 86390 1
417500 99417500 1001 86380 86390 1
417450 99417450 1001 86380 86390 1
417451 99417451 1001 86380 86390 1
417413 99417413 1001 86380 86390 1
418636 99418636 1001 86380 86390 1
418456 99418456 1001 86380 86390 1
418574 99418574 1001 86380 86390 1
418287 99418287 1001 86380 86390 1
418332 99418332 1001 86380 86390 1
417871 99417871 1001 86380 86390 1
417798 99417798 1001 86380 86390 1
417650 99417650 1001 86380 86390 1
417791 99417791 1001 86380 86390 1
417815 99417815 1001 86380 86390 1
419192 99419192 1001 86380 86390 1
418938 99418938 1001 86380 86390 1
419197 99419197 1001 86380 86390 1
419042 99419042 1001 86380 86390 1
419181 99419181 1001 86380 86390 1
418817 99418817 1001 86380 86390 1
420379 99420379 1001 86380 86390 1
420428 99420428 1001 86380 86390 1
420117 99420117 1001 86380 86390 1
419852 99419852 1001 86380 86390 1
419918 99419918 1001 86380 86390 1
419792 99419792 1001 86380 86390 1
420021 99420021 1001 86380 86390 1
419796 99419796 1001 86380 86390 1
419427 99419427 1001 86380 86390 1
419249 99419249 1001 86380 86390 1
419250 99419250 1001 86380 86390 1
419339 99419339 1001 86380 86390 1
419445 99419445 1001 86380 86390 1
420745 99420745 1001 86380 86390 1
420698 99420698 1001 86380 86390 1
420661 99420661 1001 86380 86390 1
420502 99420502 1001 86380 86390 1
420784 99420784 1001 86380 86390 1
422021 99422021 1001 86380 86390 1
421304 99421304 1001 86380 86390 1
421361 99421361 1001 86380 86390 1
421041 99421041 1001 86380 86390 1
421163 99421163 1001 86380 86390 1
422526 99422526 1001 86380 86390 1
423353 99423353 1001 86380 86390 1
423094 99423094 1001 86380 86390 1
423153 99423153 1001 86380 86390 1
423107 99423107 1001 86380 86390 1
422605 99422605 1001 86380 86390 1
422898 99422898 1001 86380 86390 1
422822 99422822 1001 86380 86390 1
422622 99422622 1001 86380 86390 1
423879 99423879 1001 86380 86390 1
425279 99425279 1001 86380 86390 1
425117 99425117 1001 86380 86390 1
425139 99425139 1001 86380 86390 1
425120 99425120 1001 86380 86390 1
424806 99424806 1001 86380 86390 1
424940 99424940 1001 86380 86390 1
424772 99424772 1001 86380 86390 1
424917 99424917 1001 86380 86390 1
424945 99424945 1001 86380 86390 1
425000 99425000 1001 86380 86390 1
424273 99424273 1001 86380 86390 1
425498 99425498 1001 86380 86390 1
425776 99425776 1001 86380 86390 1
425561 99425561 1001 86380 86390 1
425668 99425668 1001 86380 86390 1
425673 99425673 1001 86380 86390 1
425576 99425576 1001 86380 86390 1
425679 99425679 1001 86380 86390 1
425524 99425524 1001 86380 86390 1
425399 99425399 1001 86380 86390 1
425495 99425495 1001 86380 86390 1
426931 99426931 1001 86380 86390 1
426772 99426772 1001 86380 86390 1
427073 99427073 1001 86380 86390 1
426709 99426709 1001 86380 86390 1
426780 99426780 1001 86380 86390 1
426907 99426907 1001 86380 86390 1
427087 99427087 1001 86380 86390 1
426784 99426784 1001 86380 86390 1
426663 99426663 1001 86380 86390 1
426453 99426453 1001 86380 86390 1
426412 99426412 1001 86380 86390 1
426253 99426253 1001 86380 86390 1
426132 99426132 1001 86380 86390 1
426058 99426058 1001 86380 86390 1
427410 99427410 1001 86380 86390 1
427135 99427135 1001 86380 86390 1
428470 99428470 1001 86380 86390 1
428690 99428690 1001 86380 86390 1
428509 99428509 1001 86380 86390 1
428487 99428487 1001 86380 86390 1
428081 99428081 1001 86380 86390 1
428972 99428972 1001 86380 86390 1
428973 99428973 1001 86380 86390 1
428833 99428833 1001 86380 86390 1
428834 99428834 1001 86380 86390 1
428897 99428897 1001 86380 86390 1
430118 99430118 1001 86380 86390 1
430330 99430330 1001 86380 86390 1
430153 99430153 1001 86380 86390 1
430337 99430337 1001 86380 86390 1
429613 99429613 1001 86380 86390 1
429758 99429758 1001 86380 86390 1
429641 99429641 1001 86380 86390 1
429795 99429795 1001 86380 86390 1
429289 99429289 1001 86380 86390 1
430627 99430627 1001 86380 86390 1
430724 99430724 1001 86380 86390 1
430606 99430606 1001 86380 86390 1
431987 99431987 1001 86380 86390 1
431686 99431686 1001 86380 86390 1
431593 99431593 1001 86380 86390 1
430891 99430891 1001 86380 86390 1
431100 99431100 1001 86380 86390 1
432288 99432288 1001 86380 86390 1
432161 99432161 1001 86380 86390 1
432280 99432280 1001 86380 86390 1
433660 99433660 1001 86380 86390 1
433588 99433588 1001 86380 86390 1
433377 99433377 1001 86380 86390 1
433716 99433716 1001 86380 86390 1
433720 99433720 1001 86380 86390 1
433316 99433316 1001 86380 86390 1
433318 99433318 1001 86380 86390 1
433055 99433055 1001 86380 86390 1
433092 99433092 1001 86380 86390 1
433046 99433046 1001 86380 86390 1
433047 99433047 1001 86380 86390 1
433134 99433134 1001 86380 86390 1
432642 99432642 1001 86380 86390 1
434037 99434037 1001 86380 86390 1
433811 99433811 1001 86380 86390 1
434039 99434039 1001 86380 86390 1
434118 99434118 1001 86380 86390 1
435195 99435195 1001 86380 86390 1
435296 99435296 1001 86380 86390 1
434371 99434371 1001 86380 86390 1
434537 99434537 1001 86380 86390 1
434520 99434520 1001 86380 86390 1
434334 99434334 1001 86380 86390 1
434367 99434367 1001 86380 86390 1
435658 99435658 1001 86380 86390 1
435501 99435501 1001 86380 86390 1
435744 99435744 1001 86380 86390 1
435723 99435723 1001 86380 86390 1
437132 99437132 1001 86380 86390 1
436674 99436674 1001 86380 86390 1
436356 99436356 1001 86380 86390 1
436265 99436265 1001 86380 86390 1
436072 99436072 1001 86380 86390 1
436169 99436169 1001 86380 86390 1
435902 99435902 1001 86380 86390 1
436272 99436272 1001 86380 86390 1
436276 99436276 1001 86380 86390 1
435915 99435915 1001 86380 86390 1
436119 99436119 1001 86380 86390 1
300043 99300043 1001 86380 86390 1
437359 99437359 1001 86380 86390 1
300652 99300652 1001 86380 86390 1
300565 99300565 1001 86380 86390 1
300541 99300541 1001 86380 86390 1
300471 99300471 1001 86380 86390 1
300421 99300421 1001 86380 86390 1
300438 99300438 1001 86380 86390 1
300135 99300135 1001 86380 86390 1
300125 99300125 1001 86380 86390 1
300229 99300229 1001 86380 86390 1
300114 99300114 1001 86380 86390 1
300127 99300127 1001 86380 86390 1
300922 99300922 1001 86380 86390 1
300740 99300740 1001 86380 86390 1
300819 99300819 1001 86380 86390 1
300900 99300900 1001 86380 86390 1
301452 99301452 1001 86380 86390 1
301504 99301504 1001 86380 86390 1
301525 99301525 1001 86380 86390 1
301361 99301361 1001 86380 86390 1
301550 99301550 1001 86380 86390 1
301323 99301323 1001 86380 86390 1
301249 99301249 1001 86380 86390 1
300993 99300993 1001 86380 86390 1
301045 99301045 1001 86380 86390 1
301072 99301072 1001 86380 86390 1
301011 99301011 1001 86380 86390 1
301748 99301748 1001 86380 86390 1
301710 99301710 1001 86380 86390 1
301713 99301713 1001 86380 86390 1
301574 99301574 1001 86380 86390 1
302295 99302295 1001 86380 86390 1
302316 99302316 1001 86380 86390 1
302163 99302163 1001 86380 86390 1
302010 99302010 1001 86380 86390 1
302082 99302082 1001 86380 86390 1
301890 99301890 1001 86380 86390 1
301891 99301891 1001 86380 86390 1
301778 99301778 1001 86380 86390 1
301805 99301805 1001 86380 86390 1
301898 99301898 1001 86380 86390 1
302547 99302547 1001 86380 86390 1
302536 99302536 1001 86380 86390 1
302550 99302550 1001 86380 86390 1
302394 99302394 1001 86380 86390 1
302491 99302491 1001 86380 86390 1
303081 99303081 1001 86380 86390 1
303097 99303097 1001 86380 86390 1
303086 99303086 1001 86380 86390 1
302799 99302799 1001 86380 86390 1
302826 99302826 1001 86380 86390 1
302853 99302853 1001 86380 86390 1
302732 99302732 1001 86380 86390 1
302785 99302785 1001 86380 86390 1
302687 99302687 1001 86380 86390 1
302623 99302623 1001 86380 86390 1
303362 99303362 1001 86380 86390 1
303286 99303286 1001 86380 86390 1
303352 99303352 1001 86380 86390 1
303303 99303303 1001 86380 86390 1
303941 99303941 1001 86380 86390 1
303714 99303714 1001 86380 86390 1
303730 99303730 1001 86380 86390 1
303756 99303756 1001 86380 86390 1
303705 99303705 1001 86380 86390 1
303581 99303581 1001 86380 86390 1
303564 99303564 1001 86380 86390 1
303567 99303567 1001 86380 86390 1
304238 99304238 1001 86380 86390 1
304101 99304101 1001 86380 86390 1
304050 99304050 1001 86380 86390 1
304103 99304103 1001 86380 86390 1
304207 99304207 1001 86380 86390 1
304234 99304234 1001 86380 86390 1
304705 99304705 1001 86380 86390 1
304759 99304759 1001 86380 86390 1
304615 99304615 1001 86380 86390 1
304525 99304525 1001 86380 86390 1
304527 99304527 1001 86380 86390 1
304477 99304477 1001 86380 86390 1
304503 99304503 1001 86380 86390 1
304355 99304355 1001 86380 86390 1
304414 99304414 1001 86380 86390 1
304366 99304366 1001 86380 86390 1
304406 99304406 1001 86380 86390 1
304890 99304890 1001 86380 86390 1
304864 99304864 1001 86380 86390 1
305610 99305610 1001 86380 86390 1
305643 99305643 1001 86380 86390 1
305324 99305324 1001 86380 86390 1
305442 99305442 1001 86380 86390 1
305345 99305345 1001 86380 86390 1
305439 99305439 1001 86380 86390 1
305427 99305427 1001 86380 86390 1
305147 99305147 1001 86380 86390 1
305128 99305128 1001 86380 86390 1
500155 99500155 1001 86380 86390 1
500132 99500132 1001 86380 86390 1
305693 99305693 1001 86380 86390 1
500113 99500113 1001 86380 86390 1
500691 99500691 1001 86380 86390 1
500775 99500775 1001 86380 86390 1
500508 99500508 1001 86380 86390 1
500539 99500539 1001 86380 86390 1
500220 99500220 1001 86380 86390 1
500389 99500389 1001 86380 86390 1
500208 99500208 1001 86380 86390 1
500239 99500239 1001 86380 86390 1
500398 99500398 1001 86380 86390 1
500953 99500953 1001 86380 86390 1
500957 99500957 1001 86380 86390 1
500835 99500835 1001 86380 86390 1
501474 99501474 1001 86380 86390 1
501501 99501501 1001 86380 86390 1
501480 99501480 1001 86380 86390 1
501629 99501629 1001 86380 86390 1
501385 99501385 1001 86380 86390 1
501401 99501401 1001 86380 86390 1
501414 99501414 1001 86380 86390 1
501427 99501427 1001 86380 86390 1
501233 99501233 1001 86380 86390 1
501330 99501330 1001 86380 86390 1
501174 99501174 1001 86380 86390 1
501189 99501189 1001 86380 86390 1
501177 99501177 1001 86380 86390 1
501066 99501066 1001 86380 86390 1
501118 99501118 1001 86380 86390 1
501054 99501054 1001 86380 86390 1
501044 99501044 1001 86380 86390 1
501792 99501792 1001 86380 86390 1
501770 99501770 1001 86380 86390 1
501722 99501722 1001 86380 86390 1
502378 99502378 1001 86380 86390 1
502279 99502279 1001 86380 86390 1
502261 99502261 1001 86380 86390 1
502043 99502043 1001 86380 86390 1
501862 99501862 1001 86380 86390 1
501969 99501969 1001 86380 86390 1
501881 99501881 1001 86380 86390 1
501985 99501985 1001 86380 86390 1
502631 99502631 1001 86380 86390 1
502584 99502584 1001 86380 86390 1
502522 99502522 1001 86380 86390 1
502483 99502483 1001 86380 86390 1
502652 99502652 1001 86380 86390 1
502640 99502640 1001 86380 86390 1
502602 99502602 1001 86380 86390 1
503215 99503215 1001 86380 86390 1
503103 99503103 1001 86380 86390 1
503156 99503156 1001 86380 86390 1
503198 99503198 1001 86380 86390 1
503287 99503287 1001 86380 86390 1
503064 99503064 1001 86380 86390 1
503082 99503082 1001 86380 86390 1
502711 99502711 1001 86380 86390 1
502785 99502785 1001 86380 86390 1
502824 99502824 1001 86380 86390 1
503356 99503356 1001 86380 86390 1
503309 99503309 1001 86380 86390 1
503301 99503301 1001 86380 86390 1
504005 99504005 1001 86380 86390 1
504020 99504020 1001 86380 86390 1
504103 99504103 1001 86380 86390 1
504012 99504012 1001 86380 86390 1
504053 99504053 1001 86380 86390 1
503723 99503723 1001 86380 86390 1
503691 99503691 1001 86380 86390 1
503539 99503539 1001 86380 86390 1
503660 99503660 1001 86380 86390 1
503626 99503626 1001 86380 86390 1
504147 99504147 1001 86380 86390 1
504239 99504239 1001 86380 86390 1
504256 99504256 1001 86380 86390 1
504321 99504321 1001 86380 86390 1
504611 99504611 1001 86380 86390 1
504626 99504626 1001 86380 86390 1
504710 99504710 1001 86380 86390 1
504543 99504543 1001 86380 86390 1
504473 99504473 1001 86380 86390 1
504526 99504526 1001 86380 86390 1
505084 99505084 1001 86380 86390 1
505149 99505149 1001 86380 86390 1
504997 99504997 1001 86380 86390 1
504948 99504948 1001 86380 86390 1
504989 99504989 1001 86380 86390 1
505578 99505578 1001 86380 86390 1
505722 99505722 1001 86380 86390 1
505702 99505702 1001 86380 86390 1
505375 99505375 1001 86380 86390 1
505405 99505405 1001 86380 86390 1
505203 99505203 1001 86380 86390 1
505268 99505268 1001 86380 86390 1
505165 99505165 1001 86380 86390 1
505248 99505248 1001 86380 86390 1
505327 99505327 1001 86380 86390 1
505967 99505967 1001 86380 86390 1
505774 99505774 1001 86380 86390 1
506520 99506520 1001 86380 86390 1
506522 99506522 1001 86380 86390 1
506573 99506573 1001 86380 86390 1
506589 99506589 1001 86380 86390 1
506466 99506466 1001 86380 86390 1
506594 99506594 1001 86380 86390 1
506454 99506454 1001 86380 86390 1
506236 99506236 1001 86380 86390 1
506301 99506301 1001 86380 86390 1
506015 99506015 1001 86380 86390 1
506054 99506054 1001 86380 86390 1
506056 99506056 1001 86380 86390 1
506045 99506045 1001 86380 86390 1
505980 99505980 1001 86380 86390 1
506104 99506104 1001 86380 86390 1
506608 99506608 1001 86380 86390 1
506729 99506729 1001 86380 86390 1
506681 99506681 1001 86380 86390 1
507242 99507242 1001 86380 86390 1
507297 99507297 1001 86380 86390 1
507223 99507223 1001 86380 86390 1
507304 99507304 1001 86380 86390 1
507368 99507368 1001 86380 86390 1
507343 99507343 1001 86380 86390 1
507319 99507319 1001 86380 86390 1
507116 99507116 1001 86380 86390 1
507025 99507025 1001 86380 86390 1
507105 99507105 1001 86380 86390 1
507107 99507107 1001 86380 86390 1
507135 99507135 1001 86380 86390 1
507151 99507151 1001 86380 86390 1
506869 99506869 1001 86380 86390 1
506818 99506818 1001 86380 86390 1
506989 99506989 1001 86380 86390 1
507448 99507448 1001 86380 86390 1
508159 99508159 1001 86380 86390 1
508224 99508224 1001 86380 86390 1
508151 99508151 1001 86380 86390 1
508194 99508194 1001 86380 86390 1
508238 99508238 1001 86380 86390 1
508241 99508241 1001 86380 86390 1
508240 99508240 1001 86380 86390 1
507837 99507837 1001 86380 86390 1
507838 99507838 1001 86380 86390 1
507708 99507708 1001 86380 86390 1
507687 99507687 1001 86380 86390 1
507726 99507726 1001 86380 86390 1
507804 99507804 1001 86380 86390 1
508399 99508399 1001 86380 86390 1
509049 99509049 1001 86380 86390 1
508887 99508887 1001 86380 86390 1
508876 99508876 1001 86380 86390 1
508715 99508715 1001 86380 86390 1
508859 99508859 1001 86380 86390 1
508749 99508749 1001 86380 86390 1
508570 99508570 1001 86380 86390 1
508546 99508546 1001 86380 86390 1
508547 99508547 1001 86380 86390 1
508568 99508568 1001 86380 86390 1
508620 99508620 1001 86380 86390 1
508492 99508492 1001 86380 86390 1
509163 99509163 1001 86380 86390 1
509802 99509802 1001 86380 86390 1
509815 99509815 1001 86380 86390 1
509743 99509743 1001 86380 86390 1
509645 99509645 1001 86380 86390 1
509386 99509386 1001 86380 86390 1
509302 99509302 1001 86380 86390 1
509343 99509343 1001 86380 86390 1
510054 99510054 1001 86380 86390 1
510006 99510006 1001 86380 86390 1
510097 99510097 1001 86380 86390 1
509998 99509998 1001 86380 86390 1
510065 99510065 1001 86380 86390 1
510598 99510598 1001 86380 86390 1
510631 99510631 1001 86380 86390 1
510716 99510716 1001 86380 86390 1
510484 99510484 1001 86380 86390 1
510337 99510337 1001 86380 86390 1
510389 99510389 1001 86380 86390 1
510495 99510495 1001 86380 86390 1
510135 99510135 1001 86380 86390 1
510126 99510126 1001 86380 86390 1
510193 99510193 1001 86380 86390 1
510118 99510118 1001 86380 86390 1
510767 99510767 1001 86380 86390 1
510839 99510839 1001 86380 86390 1
510917 99510917 1001 86380 86390 1
511424 99511424 1001 86380 86390 1
511307 99511307 1001 86380 86390 1
511295 99511295 1001 86380 86390 1
510971 99510971 1001 86380 86390 1
511042 99511042 1001 86380 86390 1
511056 99511056 1001 86380 86390 1
511651 99511651 1001 86380 86390 1
512319 99512319 1001 86380 86390 1
512296 99512296 1001 86380 86390 1
512289 99512289 1001 86380 86390 1
512148 99512148 1001 86380 86390 1
512095 99512095 1001 86380 86390 1
511915 99511915 1001 86380 86390 1
511841 99511841 1001 86380 86390 1
511868 99511868 1001 86380 86390 1
511769 99511769 1001 86380 86390 1
512545 99512545 1001 86380 86390 1
512494 99512494 1001 86380 86390 1
513016 99513016 1001 86380 86390 1
513200 99513200 1001 86380 86390 1
513102 99513102 1001 86380 86390 1
512806 99512806 1001 86380 86390 1
512797 99512797 1001 86380 86390 1
513403 99513403 1001 86380 86390 1
513892 99513892 1001 86380 86390 1
513881 99513881 1001 86380 86390 1
513887 99513887 1001 86380 86390 1
513670 99513670 1001 86380 86390 1
513818 99513818 1001 86380 86390 1
513637 99513637 1001 86380 86390 1
513797 99513797 1001 86380 86390 1
513681 99513681 1001 86380 86390 1
513566 99513566 1001 86380 86390 1
513506 99513506 1001 86380 86390 1
513422 99513422 1001 86380 86390 1
514159 99514159 1001 86380 86390 1
514048 99514048 1001 86380 86390 1
514716 99514716 1001 86380 86390 1
514759 99514759 1001 86380 86390 1
514695 99514695 1001 86380 86390 1
514789 99514789 1001 86380 86390 1
514590 99514590 1001 86380 86390 1
514605 99514605 1001 86380 86390 1
514476 99514476 1001 86380 86390 1
514632 99514632 1001 86380 86390 1
514505 99514505 1001 86380 86390 1
514531 99514531 1001 86380 86390 1
514544 99514544 1001 86380 86390 1
514279 99514279 1001 86380 86390 1
514410 99514410 1001 86380 86390 1
515047 99515047 1001 86380 86390 1
515009 99515009 1001 86380 86390 1
515048 99515048 1001 86380 86390 1
515581 99515581 1001 86380 86390 1
515634 99515634 1001 86380 86390 1
515649 99515649 1001 86380 86390 1
515652 99515652 1001 86380 86390 1
515507 99515507 1001 86380 86390 1
515600 99515600 1001 86380 86390 1
515538 99515538 1001 86380 86390 1
515590 99515590 1001 86380 86390 1
515275 99515275 1001 86380 86390 1
515277 99515277 1001 86380 86390 1
515221 99515221 1001 86380 86390 1
515786 99515786 1001 86380 86390 1
515855 99515855 1001 86380 86390 1
515871 99515871 1001 86380 86390 1
516476 99516476 1001 86380 86390 1
516467 99516467 1001 86380 86390 1
516339 99516339 1001 86380 86390 1
516227 99516227 1001 86380 86390 1
516140 99516140 1001 86380 86390 1
516108 99516108 1001 86380 86390 1
516050 99516050 1001 86380 86390 1
516688 99516688 1001 86380 86390 1
516573 99516573 1001 86380 86390 1
516539 99516539 1001 86380 86390 1
516565 99516565 1001 86380 86390 1
516669 99516669 1001 86380 86390 1
517276 99517276 1001 86380 86390 1
517135 99517135 1001 86380 86390 1
517148 99517148 1001 86380 86390 1
517265 99517265 1001 86380 86390 1
517117 99517117 1001 86380 86390 1
517057 99517057 1001 86380 86390 1
517124 99517124 1001 86380 86390 1
517078 99517078 1001 86380 86390 1
516883 99516883 1001 86380 86390 1
516796 99516796 1001 86380 86390 1
516836 99516836 1001 86380 86390 1
516747 99516747 1001 86380 86390 1
516787 99516787 1001 86380 86390 1
517364 99517364 1001 86380 86390 1
517470 99517470 1001 86380 86390 1
517435 99517435 1001 86380 86390 1
517397 99517397 1001 86380 86390 1
518078 99518078 1001 86380 86390 1
518054 99518054 1001 86380 86390 1
517946 99517946 1001 86380 86390 1
517712 99517712 1001 86380 86390 1
517740 99517740 1001 86380 86390 1
518324 99518324 1001 86380 86390 1
518942 99518942 1001 86380 86390 1
518845 99518845 1001 86380 86390 1
518679 99518679 1001 86380 86390 1
518616 99518616 1001 86380 86390 1
518683 99518683 1001 86380 86390 1
518709 99518709 1001 86380 86390 1
518735 99518735 1001 86380 86390 1
518620 99518620 1001 86380 86390 1
518621 99518621 1001 86380 86390 1
518754 99518754 1001 86380 86390 1
518703 99518703 1001 86380 86390 1
518423 99518423 1001 86380 86390 1
518436 99518436 1001 86380 86390 1
518462 99518462 1001 86380 86390 1
518402 99518402 1001 86380 86390 1
518416 99518416 1001 86380 86390 1
518784 99518784 1001 86380 86390 1
519179 99519179 1001 86380 86390 1
519688 99519688 1001 86380 86390 1
519640 99519640 1001 86380 86390 1
519642 99519642 1001 86380 86390 1
519632 99519632 1001 86380 86390 1
519812 99519812 1001 86380 86390 1
519518 99519518 1001 86380 86390 1
519498 99519498 1001 86380 86390 1
519463 99519463 1001 86380 86390 1
519425 99519425 1001 86380 86390 1
519245 99519245 1001 86380 86390 1
519271 99519271 1001 86380 86390 1
519378 99519378 1001 86380 86390 1
519199 99519199 1001 86380 86390 1
519373 99519373 1001 86380 86390 1
519995 99519995 1001 86380 86390 1
520000 99520000 1001 86380 86390 1
519937 99519937 1001 86380 86390 1
520604 99520604 1001 86380 86390 1
520640 99520640 1001 86380 86390 1
520605 99520605 1001 86380 86390 1
520569 99520569 1001 86380 86390 1
520266 99520266 1001 86380 86390 1
520229 99520229 1001 86380 86390 1
520275 99520275 1001 86380 86390 1
520136 99520136 1001 86380 86390 1
520077 99520077 1001 86380 86390 1
520132 99520132 1001 86380 86390 1
520197 99520197 1001 86380 86390 1
520070 99520070 1001 86380 86390 1
520741 99520741 1001 86380 86390 1
520801 99520801 1001 86380 86390 1
521292 99521292 1001 86380 86390 1
521332 99521332 1001 86380 86390 1
521294 99521294 1001 86380 86390 1
521271 99521271 1001 86380 86390 1
521335 99521335 1001 86380 86390 1
521217 99521217 1001 86380 86390 1
521117 99521117 1001 86380 86390 1
520929 99520929 1001 86380 86390 1
520994 99520994 1001 86380 86390 1
520891 99520891 1001 86380 86390 1
520905 99520905 1001 86380 86390 1
520918 99520918 1001 86380 86390 1
521516 99521516 1001 86380 86390 1
521610 99521610 1001 86380 86390 1
521471 99521471 1001 86380 86390 1
521668 99521668 1001 86380 86390 1
522119 99522119 1001 86380 86390 1
522148 99522148 1001 86380 86390 1
522227 99522227 1001 86380 86390 1
522202 99522202 1001 86380 86390 1
521937 99521937 1001 86380 86390 1
521752 99521752 1001 86380 86390 1
521826 99521826 1001 86380 86390 1
522449 99522449 1001 86380 86390 1
522374 99522374 1001 86380 86390 1
523096 99523096 1001 86380 86390 1
522959 99522959 1001 86380 86390 1
523079 99523079 1001 86380 86390 1
522722 99522722 1001 86380 86390 1
522867 99522867 1001 86380 86390 1
522517 99522517 1001 86380 86390 1
522574 99522574 1001 86380 86390 1
523245 99523245 1001 86380 86390 1
523291 99523291 1001 86380 86390 1
523165 99523165 1001 86380 86390 1
523218 99523218 1001 86380 86390 1
523912 99523912 1001 86380 86390 1
523745 99523745 1001 86380 86390 1
523925 99523925 1001 86380 86390 1
523787 99523787 1001 86380 86390 1
523937 99523937 1001 86380 86390 1
523740 99523740 1001 86380 86390 1
523728 99523728 1001 86380 86390 1
523560 99523560 1001 86380 86390 1
523655 99523655 1001 86380 86390 1
523699 99523699 1001 86380 86390 1
523738 99523738 1001 86380 86390 1
523440 99523440 1001 86380 86390 1
523480 99523480 1001 86380 86390 1
523496 99523496 1001 86380 86390 1
523358 99523358 1001 86380 86390 1
524011 99524011 1001 86380 86390 1
523947 99523947 1001 86380 86390 1
524144 99524144 1001 86380 86390 1
524082 99524082 1001 86380 86390 1
524108 99524108 1001 86380 86390 1
524031 99524031 1001 86380 86390 1
523953 99523953 1001 86380 86390 1
524711 99524711 1001 86380 86390 1
524583 99524583 1001 86380 86390 1
524705 99524705 1001 86380 86390 1
524424 99524424 1001 86380 86390 1
524430 99524430 1001 86380 86390 1
524156 99524156 1001 86380 86390 1
524899 99524899 1001 86380 86390 1
525537 99525537 1001 86380 86390 1
525500 99525500 1001 86380 86390 1
525475 99525475 1001 86380 86390 1
525528 99525528 1001 86380 86390 1
525518 99525518 1001 86380 86390 1
525591 99525591 1001 86380 86390 1
525455 99525455 1001 86380 86390 1
525218 99525218 1001 86380 86390 1
525270 99525270 1001 86380 86390 1
525220 99525220 1001 86380 86390 1
525298 99525298 1001 86380 86390 1
525158 99525158 1001 86380 86390 1
525031 99525031 1001 86380 86390 1
525057 99525057 1001 86380 86390 1
525074 99525074 1001 86380 86390 1
524998 99524998 1001 86380 86390 1
525167 99525167 1001 86380 86390 1
525130 99525130 1001 86380 86390 1
525105 99525105 1001 86380 86390 1
525613 99525613 1001 86380 86390 1
525718 99525718 1001 86380 86390 1
525799 99525799 1001 86380 86390 1
525683 99525683 1001 86380 86390 1
525632 99525632 1001 86380 86390 1
526334 99526334 1001 86380 86390 1
526248 99526248 1001 86380 86390 1
526026 99526026 1001 86380 86390 1
525832 99525832 1001 86380 86390 1
525911 99525911 1001 86380 86390 1
525878 99525878 1001 86380 86390 1
525879 99525879 1001 86380 86390 1
526540 99526540 1001 86380 86390 1
526450 99526450 1001 86380 86390 1
527084 99527084 1001 86380 86390 1
527220 99527220 1001 86380 86390 1
527241 99527241 1001 86380 86390 1
527144 99527144 1001 86380 86390 1
527170 99527170 1001 86380 86390 1
526850 99526850 1001 86380 86390 1
526865 99526865 1001 86380 86390 1
526869 99526869 1001 86380 86390 1
526747 99526747 1001 86380 86390 1
526765 99526765 1001 86380 86390 1
526688 99526688 1001 86380 86390 1
526714 99526714 1001 86380 86390 1
527326 99527326 1001 86380 86390 1
527356 99527356 1001 86380 86390 1
527292 99527292 1001 86380 86390 1
527373 99527373 1001 86380 86390 1
527388 99527388 1001 86380 86390 1
528049 99528049 1001 86380 86390 1
527965 99527965 1001 86380 86390 1
527953 99527953 1001 86380 86390 1
528060 99528060 1001 86380 86390 1
527890 99527890 1001 86380 86390 1
527929 99527929 1001 86380 86390 1
528033 99528033 1001 86380 86390 1
528009 99528009 1001 86380 86390 1
527745 99527745 1001 86380 86390 1
527797 99527797 1001 86380 86390 1
527798 99527798 1001 86380 86390 1
527749 99527749 1001 86380 86390 1
527828 99527828 1001 86380 86390 1
527713 99527713 1001 86380 86390 1
527628 99527628 1001 86380 86390 1
527578 99527578 1001 86380 86390 1
527617 99527617 1001 86380 86390 1
527657 99527657 1001 86380 86390 1
527594 99527594 1001 86380 86390 1
528215 99528215 1001 86380 86390 1
527663 99527663 1001 86380 86390 1
528723 99528723 1001 86380 86390 1
528840 99528840 1001 86380 86390 1
528859 99528859 1001 86380 86390 1
528745 99528745 1001 86380 86390 1
528568 99528568 1001 86380 86390 1
528519 99528519 1001 86380 86390 1
528523 99528523 1001 86380 86390 1
528510 99528510 1001 86380 86390 1
528306 99528306 1001 86380 86390 1
528412 99528412 1001 86380 86390 1
528406 99528406 1001 86380 86390 1
528485 99528485 1001 86380 86390 1
529094 99529094 1001 86380 86390 1
528928 99528928 1001 86380 86390 1
528929 99528929 1001 86380 86390 1
528962 99528962 1001 86380 86390 1
529400 99529400 1001 86380 86390 1
529392 99529392 1001 86380 86390 1
529275 99529275 1001 86380 86390 1
529177 99529177 1001 86380 86390 1
529778 99529778 1001 86380 86390 1
529772 99529772 1001 86380 86390 1
530503 99530503 1001 86380 86390 1
530423 99530423 1001 86380 86390 1
530475 99530475 1001 86380 86390 1
530155 99530155 1001 86380 86390 1
530272 99530272 1001 86380 86390 1
530128 99530128 1001 86380 86390 1
530714 99530714 1001 86380 86390 1
530652 99530652 1001 86380 86390 1
531343 99531343 1001 86380 86390 1
531223 99531223 1001 86380 86390 1
531148 99531148 1001 86380 86390 1
531098 99531098 1001 86380 86390 1
531139 99531139 1001 86380 86390 1
531066 99531066 1001 86380 86390 1
531092 99531092 1001 86380 86390 1
530761 99530761 1001 86380 86390 1
530842 99530842 1001 86380 86390 1
531526 99531526 1001 86380 86390 1
532183 99532183 1001 86380 86390 1
532073 99532073 1001 86380 86390 1
531817 99531817 1001 86380 86390 1
531616 99531616 1001 86380 86390 1
532269 99532269 1001 86380 86390 1
532852 99532852 1001 86380 86390 1
532999 99532999 1001 86380 86390 1
532831 99532831 1001 86380 86390 1
532896 99532896 1001 86380 86390 1
532900 99532900 1001 86380 86390 1
532913 99532913 1001 86380 86390 1
532837 99532837 1001 86380 86390 1
532755 99532755 1001 86380 86390 1
532653 99532653 1001 86380 86390 1
532683 99532683 1001 86380 86390 1
532582 99532582 1001 86380 86390 1
532519 99532519 1001 86380 86390 1
532561 99532561 1001 86380 86390 1
532432 99532432 1001 86380 86390 1
532449 99532449 1001 86380 86390 1
533199 99533199 1001 86380 86390 1
533148 99533148 1001 86380 86390 1
533187 99533187 1001 86380 86390 1
533201 99533201 1001 86380 86390 1
533163 99533163 1001 86380 86390 1
533165 99533165 1001 86380 86390 1
533101 99533101 1001 86380 86390 1
533232 99533232 1001 86380 86390 1
533038 99533038 1001 86380 86390 1
533220 99533220 1001 86380 86390 1
533756 99533756 1001 86380 86390 1
533828 99533828 1001 86380 86390 1
533709 99533709 1001 86380 86390 1
533725 99533725 1001 86380 86390 1
533764 99533764 1001 86380 86390 1
533713 99533713 1001 86380 86390 1
533703 99533703 1001 86380 86390 1
533482 99533482 1001 86380 86390 1
533612 99533612 1001 86380 86390 1
533342 99533342 1001 86380 86390 1
533432 99533432 1001 86380 86390 1
533387 99533387 1001 86380 86390 1
533872 99533872 1001 86380 86390 1
533993 99533993 1001 86380 86390 1
534518 99534518 1001 86380 86390 1
534481 99534481 1001 86380 86390 1
534586 99534586 1001 86380 86390 1
534388 99534388 1001 86380 86390 1
534402 99534402 1001 86380 86390 1
534432 99534432 1001 86380 86390 1
534471 99534471 1001 86380 86390 1
534355 99534355 1001 86380 86390 1
534384 99534384 1001 86380 86390 1
534309 99534309 1001 86380 86390 1
534283 99534283 1001 86380 86390 1
534194 99534194 1001 86380 86390 1
534233 99534233 1001 86380 86390 1
534172 99534172 1001 86380 86390 1
534242 99534242 1001 86380 86390 1
534736 99534736 1001 86380 86390 1
534879 99534879 1001 86380 86390 1
534819 99534819 1001 86380 86390 1
535461 99535461 1001 86380 86390 1
535399 99535399 1001 86380 86390 1
535468 99535468 1001 86380 86390 1
535430 99535430 1001 86380 86390 1
535459 99535459 1001 86380 86390 1
535294 99535294 1001 86380 86390 1
535233 99535233 1001 86380 86390 1
535118 99535118 1001 86380 86390 1
535197 99535197 1001 86380 86390 1
535107 99535107 1001 86380 86390 1
534930 99534930 1001 86380 86390 1
534982 99534982 1001 86380 86390 1
535077 99535077 1001 86380 86390 1
535704 99535704 1001 86380 86390 1
535668 99535668 1001 86380 86390 1
536135 99536135 1001 86380 86390 1
536066 99536066 1001 86380 86390 1
536054 99536054 1001 86380 86390 1
535860 99535860 1001 86380 86390 1
535717 99535717 1001 86380 86390 1
535866 99535866 1001 86380 86390 1
536385 99536385 1001 86380 86390 1
536350 99536350 1001 86380 86390 1
536377 99536377 1001 86380 86390 1
536494 99536494 1001 86380 86390 1
536512 99536512 1001 86380 86390 1
537117 99537117 1001 86380 86390 1
536867 99536867 1001 86380 86390 1
536893 99536893 1001 86380 86390 1
536933 99536933 1001 86380 86390 1
536805 99536805 1001 86380 86390 1
536954 99536954 1001 86380 86390 1
536651 99536651 1001 86380 86390 1
536743 99536743 1001 86380 86390 1
536579 99536579 1001 86380 86390 1
537330 99537330 1001 86380 86390 1
536959 99536959 1001 86380 86390 1
537970 99537970 1001 86380 86390 1
537935 99537935 1001 86380 86390 1
537656 99537656 1001 86380 86390 1
537674 99537674 1001 86380 86390 1
537489 99537489 1001 86380 86390 1
538170 99538170 1001 86380 86390 1
538171 99538171 1001 86380 86390 1
538778 99538778 1001 86380 86390 1
538631 99538631 1001 86380 86390 1
538428 99538428 1001 86380 86390 1
538560 99538560 1001 86380 86390 1
538535 99538535 1001 86380 86390 1
538550 99538550 1001 86380 86390 1
538880 99538880 1001 86380 86390 1
538984 99538984 1001 86380 86390 1
539333 99539333 1001 86380 86390 1
539309 99539309 1001 86380 86390 1
539192 99539192 1001 86380 86390 1
539041 99539041 1001 86380 86390 1
539836 99539836 1001 86380 86390 1
539777 99539777 1001 86380 86390 1
539727 99539727 1001 86380 86390 1
540432 99540432 1001 86380 86390 1
540433 99540433 1001 86380 86390 1
540304 99540304 1001 86380 86390 1
540334 99540334 1001 86380 86390 1
540401 99540401 1001 86380 86390 1
540465 99540465 1001 86380 86390 1
540210 99540210 1001 86380 86390 1
540112 99540112 1001 86380 86390 1
539875 99539875 1001 86380 86390 1
540007 99540007 1001 86380 86390 1
539999 99539999 1001 86380 86390 1
540027 99540027 1001 86380 86390 1
540626 99540626 1001 86380 86390 1
540652 99540652 1001 86380 86390 1
541114 99541114 1001 86380 86390 1
541115 99541115 1001 86380 86390 1
541128 99541128 1001 86380 86390 1
541275 99541275 1001 86380 86390 1
541028 99541028 1001 86380 86390 1
540764 99540764 1001 86380 86390 1
540826 99540826 1001 86380 86390 1
541498 99541498 1001 86380 86390 1
541334 99541334 1001 86380 86390 1
541310 99541310 1001 86380 86390 1
542022 99542022 1001 86380 86390 1
541973 99541973 1001 86380 86390 1
542103 99542103 1001 86380 86390 1
541760 99541760 1001 86380 86390 1
541883 99541883 1001 86380 86390 1
541669 99541669 1001 86380 86390 1
541635 99541635 1001 86380 86390 1
541661 99541661 1001 86380 86390 1
541610 99541610 1001 86380 86390 1
542767 99542767 1001 86380 86390 1
542689 99542689 1001 86380 86390 1
542652 99542652 1001 86380 86390 1
542541 99542541 1001 86380 86390 1
542711 99542711 1001 86380 86390 1
542608 99542608 1001 86380 86390 1
542353 99542353 1001 86380 86390 1
542458 99542458 1001 86380 86390 1
542452 99542452 1001 86380 86390 1
542995 99542995 1001 86380 86390 1
543048 99543048 1001 86380 86390 1
542959 99542959 1001 86380 86390 1
542948 99542948 1001 86380 86390 1
543135 99543135 1001 86380 86390 1
543742 99543742 1001 86380 86390 1
543635 99543635 1001 86380 86390 1
543717 99543717 1001 86380 86390 1
543438 99543438 1001 86380 86390 1
543464 99543464 1001 86380 86390 1
543439 99543439 1001 86380 86390 1
543427 99543427 1001 86380 86390 1
543433 99543433 1001 86380 86390 1
543434 99543434 1001 86380 86390 1
543397 99543397 1001 86380 86390 1
543410 99543410 1001 86380 86390 1
543282 99543282 1001 86380 86390 1
543348 99543348 1001 86380 86390 1
543207 99543207 1001 86380 86390 1
543234 99543234 1001 86380 86390 1
543213 99543213 1001 86380 86390 1
543291 99543291 1001 86380 86390 1
543304 99543304 1001 86380 86390 1
543833 99543833 1001 86380 86390 1
543911 99543911 1001 86380 86390 1
543819 99543819 1001 86380 86390 1
544597 99544597 1001 86380 86390 1
544563 99544563 1001 86380 86390 1
544399 99544399 1001 86380 86390 1
544476 99544476 1001 86380 86390 1
544413 99544413 1001 86380 86390 1
544211 99544211 1001 86380 86390 1
544225 99544225 1001 86380 86390 1
544201 99544201 1001 86380 86390 1
544285 99544285 1001 86380 86390 1
544096 99544096 1001 86380 86390 1
544007 99544007 1001 86380 86390 1
544151 99544151 1001 86380 86390 1
544726 99544726 1001 86380 86390 1
544717 99544717 1001 86380 86390 1
544679 99544679 1001 86380 86390 1
544631 99544631 1001 86380 86390 1
418434 261 1001 54780 55257 1
429729 484 1001 17760 18237 1
517331 708 1002 34614 39442 1
528809 477 1001 54397 54696 1
526032 666 1002 60876 67086 1
540088 621 1001 41046 41345 1
400043 99400043 1001 86380 86390 1
400073 99400073 1001 86380 86390 1
400053 99400053 1001 86380 86390 1
400087 99400087 1001 86380 86390 1
400193 99400193 1001 86380 86390 1
400415 99400415 1001 86380 86390 1
400563 99400563 1001 86380 86390 1
400564 99400564 1001 86380 86390 1
400721 99400721 1001 86380 86390 1
400882 99400882 1001 86380 86390 1
401050 99401050 1001 86380 86390 1
401346 99401346 1001 86380 86390 1
401522 99401522 1001 86380 86390 1
401597 99401597 1001 86380 86390 1
401739 99401739 1001 86380 86390 1
401773 99401773 1001 86380 86390 1
401742 99401742 1001 86380 86390 1
401853 99401853 1001 86380 86390 1
401962 99401962 1001 86380 86390 1
402045 99402045 1001 86380 86390 1
402235 99402235 1001 86380 86390 1
402309 99402309 1001 86380 86390 1
402346 99402346 1001 86380 86390 1
402597 99402597 1001 86380 86390 1
402701 99402701 1001 86380 86390 1
402811 99402811 1001 86380 86390 1
402696 99402696 1001 86380 86390 1
402813 99402813 1001 86380 86390 1
403082 99403082 1001 86380 86390 1
403007 99403007 1001 86380 86390 1
403150 99403150 1001 86380 86390 1
403595 99403595 1001 86380 86390 1
403615 99403615 1001 86380 86390 1
403584 99403584 1001 86380 86390 1
403750 99403750 1001 86380 86390 1
403838 99403838 1001 86380 86390 1
404134 99404134 1001 86380 86390 1
404143 99404143 1001 86380 86390 1
404102 99404102 1001 86380 86390 1
404256 99404256 1001 86380 86390 1
404655 99404655 1001 86380 86390 1
404862 99404862 1001 86380 86390 1
404797 99404797 1001 86380 86390 1
405114 99405114 1001 86380 86390 1
405164 99405164 1001 86380 86390 1
405402 99405402 1001 86380 86390 1
405456 99405456 1001 86380 86390 1
405599 99405599 1001 86380 86390 1
405761 99405761 1001 86380 86390 1
405740 99405740 1001 86380 86390 1
405895 99405895 1001 86380 86390 1
406053 99406053 1001 86380 86390 1
406078 99406078 1001 86380 86390 1
406243 99406243 1001 86380 86390 1
406401 99406401 1001 86380 86390 1
406426 99406426 1001 86380 86390 1
406578 99406578 1001 86380 86390 1
406938 99406938 1001 86380 86390 1
406966 99406966 1001 86380 86390 1
407120 99407120 1001 86380 86390 1
407422 99407422 1001 86380 86390 1
407531 99407531 1001 86380 86390 1
407602 99407602 1001 86380 86390 1
408229 99408229 1001 86380 86390 1
408632 99408632 1001 86380 86390 1
408677 99408677 1001 86380 86390 1
408659 99408659 1001 86380 86390 1
409075 99409075 1001 86380 86390 1
409210 99409210 1001 86380 86390 1
409686 99409686 1001 86380 86390 1
409747 99409747 1001 86380 86390 1
409964 99409964 1001 86380 86390 1
410299 99410299 1001 86380 86390 1
410463 99410463 1001 86380 86390 1
410682 99410682 1001 86380 86390 1
410835 99410835 1001 86380 86390 1
410847 99410847 1001 86380 86390 1
410979 99410979 1001 86380 86390 1
411081 99411081 1001 86380 86390 1
411415 99411415 1001 86380 86390 1
411458 99411458 1001 86380 86390 1
411790 99411790 1001 86380 86390 1
411979 99411979 1001 86380 86390 1
412107 99412107 1001 86380 86390 1
412262 99412262 1001 86380 86390 1
412424 99412424 1001 86380 86390 1
412453 99412453 1001 86380 86390 1
412346 99412346 1001 86380 86390 1
412470 99412470 1001 86380 86390 1
413402 99413402 1001 86380 86390 1
413549 99413549 1001 86380 86390 1
413505 99413505 1001 86380 86390 1
413069 99413069 1001 86380 86390 1
412988 99412988 1001 86380 86390 1
412915 99412915 1001 86380 86390 1
412527 99412527 1001 86380 86390 1
412866 99412866 1001 86380 86390 1
412780 99412780 1001 86380 86390 1
412680 99412680 1001 86380 86390 1
412547 99412547 1001 86380 86390 1
412524 99412524 1001 86380 86390 1
414066 99414066 1001 86380 86390 1
414048 99414048 1001 86380 86390 1
414958 99414958 1001 86380 86390 1
414587 99414587 1001 86380 86390 1
414886 99414886 1001 86380 86390 1
414751 99414751 1001 86380 86390 1
414176 99414176 1001 86380 86390 1
414233 99414233 1001 86380 86390 1
414389 99414389 1001 86380 86390 1
414307 99414307 1001 86380 86390 1
414414 99414414 1001 86380 86390 1
414158 99414158 1001 86380 86390 1
415641 99415641 1001 86380 86390 1
415619 99415619 1001 86380 86390 1
416884 99416884 1001 86380 86390 1
416975 99416975 1001 86380 86390 1
416692 99416692 1001 86380 86390 1
416779 99416779 1001 86380 86390 1
416810 99416810 1001 86380 86390 1
416195 99416195 1001 86380 86390 1
416356 99416356 1001 86380 86390 1
416511 99416511 1001 86380 86390 1
416311 99416311 1001 86380 86390 1
416013 99416013 1001 86380 86390 1
416126 99416126 1001 86380 86390 1
415877 99415877 1001 86380 86390 1
415943 99415943 1001 86380 86390 1
415806 99415806 1001 86380 86390 1
417314 99417314 1001 86380 86390 1
417522 99417522 1001 86380 86390 1
417483 99417483 1001 86380 86390 1
417588 99417588 1001 86380 86390 1
417567 99417567 1001 86380 86390 1
417597 99417597 1001 86380 86390 1
418491 99418491 1001 86380 86390 1
418470 99418470 1001 86380 86390 1
418103 99418103 1001 86380 86390 1
418130 99418130 1001 86380 86390 1
418109 99418109 1001 86380 86390 1
418043 99418043 1001 86380 86390 1
418172 99418172 1001 86380 86390 1
419207 99419207 1001 86380 86390 1
418995 99418995 1001 86380 86390 1
419157 99419157 1001 86380 86390 1
420174 99420174 1001 86380 86390 1
420184 99420184 1001 86380 86390 1
419657 99419657 1001 86380 86390 1
419630 99419630 1001 86380 86390 1
419242 99419242 1001 86380 86390 1
419472 99419472 1001 86380 86390 1
419325 99419325 1001 86380 86390 1
419327 99419327 1001 86380 86390 1
419277 99419277 1001 86380 86390 1
420702 99420702 1001 86380 86390 1
421999 99421999 1001 86380 86390 1
421866 99421866 1001 86380 86390 1
422049 99422049 1001 86380 86390 1
421718 99421718 1001 86380 86390 1
422084 99422084 1001 86380 86390 1
422102 99422102 1001 86380 86390 1
421791 99421791 1001 86380 86390 1
421537 99421537 1001 86380 86390 1
421420 99421420 1001 86380 86390 1
421291 99421291 1001 86380 86390 1
421293 99421293 1001 86380 86390 1
421039 99421039 1001 86380 86390 1
421106 99421106 1001 86380 86390 1
421023 99421023 1001 86380 86390 1
420905 99420905 1001 86380 86390 1
421116 99421116 1001 86380 86390 1
422507 99422507 1001 86380 86390 1
422268 99422268 1001 86380 86390 1
423647 99423647 1001 86380 86390 1
423012 99423012 1001 86380 86390 1
423118 99423118 1001 86380 86390 1
422906 99422906 1001 86380 86390 1
423943 99423943 1001 86380 86390 1
423848 99423848 1001 86380 86390 1
424083 99424083 1001 86380 86390 1
423805 99423805 1001 86380 86390 1
424089 99424089 1001 86380 86390 1
425175 99425175 1001 86380 86390 1
425040 99425040 1001 86380 86390 1
425028 99425028 1001 86380 86390 1
424930 99424930 1001 86380 86390 1
424871 99424871 1001 86380 86390 1
424243 99424243 1001 86380 86390 1
424515 99424515 1001 86380 86390 1
424586 99424586 1001 86380 86390 1
424261 99424261 1001 86380 86390 1
425750 99425750 1001 86380 86390 1
425672 99425672 1001 86380 86390 1
426719 99426719 1001 86380 86390 1
426902 99426902 1001 86380 86390 1
426506 99426506 1001 86380 86390 1
426573 99426573 1001 86380 86390 1
426257 99426257 1001 86380 86390 1
427245 99427245 1001 86380 86390 1
427306 99427306 1001 86380 86390 1
427449 99427449 1001 86380 86390 1
427429 99427429 1001 86380 86390 1
427195 99427195 1001 86380 86390 1
428630 99428630 1001 86380 86390 1
428687 99428687 1001 86380 86390 1
428649 99428649 1001 86380 86390 1
428536 99428536 1001 86380 86390 1
427953 99427953 1001 86380 86390 1
428295 99428295 1001 86380 86390 1
428154 99428154 1001 86380 86390 1
427740 99427740 1001 86380 86390 1
427770 99427770 1001 86380 86390 1
428917 99428917 1001 86380 86390 1
428966 99428966 1001 86380 86390 1
429103 99429103 1001 86380 86390 1
428904 99428904 1001 86380 86390 1
429093 99429093 1001 86380 86390 1
428937 99428937 1001 86380 86390 1
430375 99430375 1001 86380 86390 1
429963 99429963 1001 86380 86390 1
430277 99430277 1001 86380 86390 1
430049 99430049 1001 86380 86390 1
430088 99430088 1001 86380 86390 1
430065 99430065 1001 86380 86390 1
429754 99429754 1001 86380 86390 1
429957 99429957 1001 86380 86390 1
429690 99429690 1001 86380 86390 1
429809 99429809 1001 86380 86390 1
429918 99429918 1001 86380 86390 1
429752 99429752 1001 86380 86390 1
429828 99429828 1001 86380 86390 1
429503 99429503 1001 86380 86390 1
430692 99430692 1001 86380 86390 1
430604 99430604 1001 86380 86390 1
431713 99431713 1001 86380 86390 1
431745 99431745 1001 86380 86390 1
432002 99432002 1001 86380 86390 1
431896 99431896 1001 86380 86390 1
431789 99431789 1001 86380 86390 1
431506 99431506 1001 86380 86390 1
431434 99431434 1001 86380 86390 1
431590 99431590 1001 86380 86390 1
430923 99430923 1001 86380 86390 1
430925 99430925 1001 86380 86390 1
431139 99431139 1001 86380 86390 1
431165 99431165 1001 86380 86390 1
431196 99431196 1001 86380 86390 1
432209 99432209 1001 86380 86390 1
433726 99433726 1001 86380 86390 1
433525 99433525 1001 86380 86390 1
433400 99433400 1001 86380 86390 1
433450 99433450 1001 86380 86390 1
433428 99433428 1001 86380 86390 1
433648 99433648 1001 86380 86390 1
433430 99433430 1001 86380 86390 1
433715 99433715 1001 86380 86390 1
433192 99433192 1001 86380 86390 1
433056 99433056 1001 86380 86390 1
433300 99433300 1001 86380 86390 1
433131 99433131 1001 86380 86390 1
433312 99433312 1001 86380 86390 1
432851 99432851 1001 86380 86390 1
432734 99432734 1001 86380 86390 1
432574 99432574 1001 86380 86390 1
433860 99433860 1001 86380 86390 1
435036 99435036 1001 86380 86390 1
435184 99435184 1001 86380 86390 1
435399 99435399 1001 86380 86390 1
435401 99435401 1001 86380 86390 1
435102 99435102 1001 86380 86390 1
434620 99434620 1001 86380 86390 1
434984 99434984 1001 86380 86390 1
434566 99434566 1001 86380 86390 1
434215 99434215 1001 86380 86390 1
434300 99434300 1001 86380 86390 1
434525 99434525 1001 86380 86390 1
434587 99434587 1001 86380 86390 1
435623 99435623 1001 86380 86390 1
435546 99435546 1001 86380 86390 1
435461 99435461 1001 86380 86390 1
435802 99435802 1001 86380 86390 1
435675 99435675 1001 86380 86390 1
437130 99437130 1001 86380 86390 1
436793 99436793 1001 86380 86390 1
436950 99436950 1001 86380 86390 1
436425 99436425 1001 86380 86390 1
436402 99436402 1001 86380 86390 1
436748 99436748 1001 86380 86390 1
436295 99436295 1001 86380 86390 1
436050 99436050 1001 86380 86390 1
436277 99436277 1001 86380 86390 1
435970 99435970 1001 86380 86390 1
437252 99437252 1001 86380 86390 1
437202 99437202 1001 86380 86390 1
437362 99437362 1001 86380 86390 1
300589 99300589 1001 86380 86390 1
300533 99300533 1001 86380 86390 1
300624 99300624 1001 86380 86390 1
300289 99300289 1001 86380 86390 1
300302 99300302 1001 86380 86390 1
300259 99300259 1001 86380 86390 1
300145 99300145 1001 86380 86390 1
300731 99300731 1001 86380 86390 1
300889 99300889 1001 86380 86390 1
300879 99300879 1001 86380 86390 1
300737 99300737 1001 86380 86390 1
301380 99301380 1001 86380 86390 1
301410 99301410 1001 86380 86390 1
301240 99301240 1001 86380 86390 1
301344 99301344 1001 86380 86390 1
301345 99301345 1001 86380 86390 1
301077 99301077 1001 86380 86390 1
301003 99301003 1001 86380 86390 1
301087 99301087 1001 86380 86390 1
301649 99301649 1001 86380 86390 1
301702 99301702 1001 86380 86390 1
301754 99301754 1001 86380 86390 1
302242 99302242 1001 86380 86390 1
302221 99302221 1001 86380 86390 1
302260 99302260 1001 86380 86390 1
302312 99302312 1001 86380 86390 1
302169 99302169 1001 86380 86390 1
301989 99301989 1001 86380 86390 1
302146 99302146 1001 86380 86390 1
302096 99302096 1001 86380 86390 1
301918 99301918 1001 86380 86390 1
301951 99301951 1001 86380 86390 1
302526 99302526 1001 86380 86390 1
302502 99302502 1001 86380 86390 1
302439 99302439 1001 86380 86390 1
303092 99303092 1001 86380 86390 1
303106 99303106 1001 86380 86390 1
303179 99303179 1001 86380 86390 1
303096 99303096 1001 86380 86390 1
302989 99302989 1001 86380 86390 1
302936 99302936 1001 86380 86390 1
302790 99302790 1001 86380 86390 1
303304 99303304 1001 86380 86390 1
303990 99303990 1001 86380 86390 1
303839 99303839 1001 86380 86390 1
303802 99303802 1001 86380 86390 1
303727 99303727 1001 86380 86390 1
303503 99303503 1001 86380 86390 1
303414 99303414 1001 86380 86390 1
303586 99303586 1001 86380 86390 1
303458 99303458 1001 86380 86390 1
304136 99304136 1001 86380 86390 1
304104 99304104 1001 86380 86390 1
304146 99304146 1001 86380 86390 1
304716 99304716 1001 86380 86390 1
304529 99304529 1001 86380 86390 1
304330 99304330 1001 86380 86390 1
304319 99304319 1001 86380 86390 1
304349 99304349 1001 86380 86390 1
304285 99304285 1001 86380 86390 1
304999 99304999 1001 86380 86390 1
304948 99304948 1001 86380 86390 1
304987 99304987 1001 86380 86390 1
305028 99305028 1001 86380 86390 1
305583 99305583 1001 86380 86390 1
305428 99305428 1001 86380 86390 1
305455 99305455 1001 86380 86390 1
305435 99305435 1001 86380 86390 1
305131 99305131 1001 86380 86390 1
305249 99305249 1001 86380 86390 1
305154 99305154 1001 86380 86390 1
305273 99305273 1001 86380 86390 1
500169 99500169 1001 86380 86390 1
500157 99500157 1001 86380 86390 1
500133 99500133 1001 86380 86390 1
500137 99500137 1001 86380 86390 1
500776 99500776 1001 86380 86390 1
500504 99500504 1001 86380 86390 1
500608 99500608 1001 86380 86390 1
500441 99500441 1001 86380 86390 1
500521 99500521 1001 86380 86390 1
500484 99500484 1001 86380 86390 1
500578 99500578 1001 86380 86390 1
500462 99500462 1001 86380 86390 1
500502 99500502 1001 86380 86390 1
500424 99500424 1001 86380 86390 1
500516 99500516 1001 86380 86390 1
500236 99500236 1001 86380 86390 1
500369 99500369 1001 86380 86390 1
500227 99500227 1001 86380 86390 1
500307 99500307 1001 86380 86390 1
500372 99500372 1001 86380 86390 1
500941 99500941 1001 86380 86390 1
500993 99500993 1001 86380 86390 1
500851 99500851 1001 86380 86390 1
500998 99500998 1001 86380 86390 1
500974 99500974 1001 86380 86390 1
501014 99501014 1001 86380 86390 1
500950 99500950 1001 86380 86390 1
500976 99500976 1001 86380 86390 1
501004 99501004 1001 86380 86390 1
501503 99501503 1001 86380 86390 1
501568 99501568 1001 86380 86390 1
501465 99501465 1001 86380 86390 1
501467 99501467 1001 86380 86390 1
501434 99501434 1001 86380 86390 1
501423 99501423 1001 86380 86390 1
501373 99501373 1001 86380 86390 1
501348 99501348 1001 86380 86390 1
501323 99501323 1001 86380 86390 1
501313 99501313 1001 86380 86390 1
501353 99501353 1001 86380 86390 1
501354 99501354 1001 86380 86390 1
501089 99501089 1001 86380 86390 1
501754 99501754 1001 86380 86390 1
501733 99501733 1001 86380 86390 1
501778 99501778 1001 86380 86390 1
502446 99502446 1001 86380 86390 1
502362 99502362 1001 86380 86390 1
502131 99502131 1001 86380 86390 1
502067 99502067 1001 86380 86390 1
502112 99502112 1001 86380 86390 1
502230 99502230 1001 86380 86390 1
501962 99501962 1001 86380 86390 1
501928 99501928 1001 86380 86390 1
501903 99501903 1001 86380 86390 1
502025 99502025 1001 86380 86390 1
502556 99502556 1001 86380 86390 1
502521 99502521 1001 86380 86390 1
502651 99502651 1001 86380 86390 1
502535 99502535 1001 86380 86390 1
502627 99502627 1001 86380 86390 1
502524 99502524 1001 86380 86390 1
502485 99502485 1001 86380 86390 1
503125 99503125 1001 86380 86390 1
503090 99503090 1001 86380 86390 1
503134 99503134 1001 86380 86390 1
502924 99502924 1001 86380 86390 1
502968 99502968 1001 86380 86390 1
502956 99502956 1001 86380 86390 1
502700 99502700 1001 86380 86390 1
502727 99502727 1001 86380 86390 1
502766 99502766 1001 86380 86390 1
502831 99502831 1001 86380 86390 1
502859 99502859 1001 86380 86390 1
503342 99503342 1001 86380 86390 1
502880 99502880 1001 86380 86390 1
503436 99503436 1001 86380 86390 1
503324 99503324 1001 86380 86390 1
503440 99503440 1001 86380 86390 1
503968 99503968 1001 86380 86390 1
504099 99504099 1001 86380 86390 1
503923 99503923 1001 86380 86390 1
503962 99503962 1001 86380 86390 1
503796 99503796 1001 86380 86390 1
503887 99503887 1001 86380 86390 1
503772 99503772 1001 86380 86390 1
503870 99503870 1001 86380 86390 1
503885 99503885 1001 86380 86390 1
503847 99503847 1001 86380 86390 1
503523 99503523 1001 86380 86390 1
503503 99503503 1001 86380 86390 1
504319 99504319 1001 86380 86390 1
504151 99504151 1001 86380 86390 1
504179 99504179 1001 86380 86390 1
504913 99504913 1001 86380 86390 1
504879 99504879 1001 86380 86390 1
504560 99504560 1001 86380 86390 1
504657 99504657 1001 86380 86390 1
504632 99504632 1001 86380 86390 1
504671 99504671 1001 86380 86390 1
504376 99504376 1001 86380 86390 1
504520 99504520 1001 86380 86390 1
504472 99504472 1001 86380 86390 1
504474 99504474 1001 86380 86390 1
504423 99504423 1001 86380 86390 1
504969 99504969 1001 86380 86390 1
505141 99505141 1001 86380 86390 1
505143 99505143 1001 86380 86390 1
505017 99505017 1001 86380 86390 1
505109 99505109 1001 86380 86390 1
505618 99505618 1001 86380 86390 1
505677 99505677 1001 86380 86390 1
505764 99505764 1001 86380 86390 1
505488 99505488 1001 86380 86390 1
505425 99505425 1001 86380 86390 1
505519 99505519 1001 86380 86390 1
505364 99505364 1001 86380 86390 1
505507 99505507 1001 86380 86390 1
505473 99505473 1001 86380 86390 1
505228 99505228 1001 86380 86390 1
505345 99505345 1001 86380 86390 1
505963 99505963 1001 86380 86390 1
505881 99505881 1001 86380 86390 1
505908 99505908 1001 86380 86390 1
506550 99506550 1001 86380 86390 1
506399 99506399 1001 86380 86390 1
506439 99506439 1001 86380 86390 1
506529 99506529 1001 86380 86390 1
506590 99506590 1001 86380 86390 1
506309 99506309 1001 86380 86390 1
506271 99506271 1001 86380 86390 1
506144 99506144 1001 86380 86390 1
506034 99506034 1001 86380 86390 1
506011 99506011 1001 86380 86390 1
506688 99506688 1001 86380 86390 1
506743 99506743 1001 86380 86390 1
506605 99506605 1001 86380 86390 1
507359 99507359 1001 86380 86390 1
507100 99507100 1001 86380 86390 1
507049 99507049 1001 86380 86390 1
507067 99507067 1001 86380 86390 1
506909 99506909 1001 86380 86390 1
506916 99506916 1001 86380 86390 1
507472 99507472 1001 86380 86390 1
507568 99507568 1001 86380 86390 1
507468 99507468 1001 86380 86390 1
508124 99508124 1001 86380 86390 1
508130 99508130 1001 86380 86390 1
507876 99507876 1001 86380 86390 1
507872 99507872 1001 86380 86390 1
507786 99507786 1001 86380 86390 1
507644 99507644 1001 86380 86390 1
507689 99507689 1001 86380 86390 1
507691 99507691 1001 86380 86390 1
508336 99508336 1001 86380 86390 1
508304 99508304 1001 86380 86390 1
508975 99508975 1001 86380 86390 1
509014 99509014 1001 86380 86390 1
508925 99508925 1001 86380 86390 1
508969 99508969 1001 86380 86390 1
508857 99508857 1001 86380 86390 1
508794 99508794 1001 86380 86390 1
508583 99508583 1001 86380 86390 1
508628 99508628 1001 86380 86390 1
508512 99508512 1001 86380 86390 1
508460 99508460 1001 86380 86390 1
508595 99508595 1001 86380 86390 1
509177 99509177 1001 86380 86390 1
509889 99509889 1001 86380 86390 1
509891 99509891 1001 86380 86390 1
509579 99509579 1001 86380 86390 1
509652 99509652 1001 86380 86390 1
509614 99509614 1001 86380 86390 1
509642 99509642 1001 86380 86390 1
509336 99509336 1001 86380 86390 1
509325 99509325 1001 86380 86390 1
509447 99509447 1001 86380 86390 1
509291 99509291 1001 86380 86390 1
509965 99509965 1001 86380 86390 1
509920 99509920 1001 86380 86390 1
510063 99510063 1001 86380 86390 1
509948 99509948 1001 86380 86390 1
510537 99510537 1001 86380 86390 1
510554 99510554 1001 86380 86390 1
510392 99510392 1001 86380 86390 1
510355 99510355 1001 86380 86390 1
510502 99510502 1001 86380 86390 1
510503 99510503 1001 86380 86390 1
510348 99510348 1001 86380 86390 1
510414 99510414 1001 86380 86390 1
510210 99510210 1001 86380 86390 1
510254 99510254 1001 86380 86390 1
510282 99510282 1001 86380 86390 1
510168 99510168 1001 86380 86390 1
510887 99510887 1001 86380 86390 1
511519 99511519 1001 86380 86390 1
511508 99511508 1001 86380 86390 1
511379 99511379 1001 86380 86390 1
511166 99511166 1001 86380 86390 1
511194 99511194 1001 86380 86390 1
511220 99511220 1001 86380 86390 1
511338 99511338 1001 86380 86390 1
511162 99511162 1001 86380 86390 1
511070 99511070 1001 86380 86390 1
511724 99511724 1001 86380 86390 1
511556 99511556 1001 86380 86390 1
511638 99511638 1001 86380 86390 1
511627 99511627 1001 86380 86390 1
512348 99512348 1001 86380 86390 1
512370 99512370 1001 86380 86390 1
512235 99512235 1001 86380 86390 1
512046 99512046 1001 86380 86390 1
512126 99512126 1001 86380 86390 1
512469 99512469 1001 86380 86390 1
512523 99512523 1001 86380 86390 1
513094 99513094 1001 86380 86390 1
513161 99513161 1001 86380 86390 1
512988 99512988 1001 86380 86390 1
512957 99512957 1001 86380 86390 1
512770 99512770 1001 86380 86390 1
512687 99512687 1001 86380 86390 1
513384 99513384 1001 86380 86390 1
513294 99513294 1001 86380 86390 1
513337 99513337 1001 86380 86390 1
513367 99513367 1001 86380 86390 1
513691 99513691 1001 86380 86390 1
513759 99513759 1001 86380 86390 1
513477 99513477 1001 86380 86390 1
513570 99513570 1001 86380 86390 1
513610 99513610 1001 86380 86390 1
513575 99513575 1001 86380 86390 1
513500 99513500 1001 86380 86390 1
514153 99514153 1001 86380 86390 1
514857 99514857 1001 86380 86390 1
514611 99514611 1001 86380 86390 1
514263 99514263 1001 86380 86390 1
514276 99514276 1001 86380 86390 1
514373 99514373 1001 86380 86390 1
514244 99514244 1001 86380 86390 1
514352 99514352 1001 86380 86390 1
515037 99515037 1001 86380 86390 1
514935 99514935 1001 86380 86390 1
515002 99515002 1001 86380 86390 1
514965 99514965 1001 86380 86390 1
514991 99514991 1001 86380 86390 1
515648 99515648 1001 86380 86390 1
515624 99515624 1001 86380 86390 1
515514 99515514 1001 86380 86390 1
515350 99515350 1001 86380 86390 1
515470 99515470 1001 86380 86390 1
515183 99515183 1001 86380 86390 1
515146 99515146 1001 86380 86390 1
515173 99515173 1001 86380 86390 1
515137 99515137 1001 86380 86390 1
515801 99515801 1001 86380 86390 1
515763 99515763 1001 86380 86390 1
516472 99516472 1001 86380 86390 1
516487 99516487 1001 86380 86390 1
516503 99516503 1001 86380 86390 1
516099 99516099 1001 86380 86390 1
516192 99516192 1001 86380 86390 1
516186 99516186 1001 86380 86390 1
516045 99516045 1001 86380 86390 1
516087 99516087 1001 86380 86390 1
516042 99516042 1001 86380 86390 1
516559 99516559 1001 86380 86390 1
516588 99516588 1001 86380 86390 1
516579 99516579 1001 86380 86390 1
517235 99517235 1001 86380 86390 1
517165 99517165 1001 86380 86390 1
517004 99517004 1001 86380 86390 1
516939 99516939 1001 86380 86390 1
517060 99517060 1001 86380 86390 1
517127 99517127 1001 86380 86390 1
516873 99516873 1001 86380 86390 1
516893 99516893 1001 86380 86390 1
517372 99517372 1001 86380 86390 1
517449 99517449 1001 86380 86390 1
518075 99518075 1001 86380 86390 1
518064 99518064 1001 86380 86390 1
518117 99518117 1001 86380 86390 1
518139 99518139 1001 86380 86390 1
518092 99518092 1001 86380 86390 1
518045 99518045 1001 86380 86390 1
517895 99517895 1001 86380 86390 1
517846 99517846 1001 86380 86390 1
517872 99517872 1001 86380 86390 1
517847 99517847 1001 86380 86390 1
517899 99517899 1001 86380 86390 1
517772 99517772 1001 86380 86390 1
517648 99517648 1001 86380 86390 1
518166 99518166 1001 86380 86390 1
518208 99518208 1001 86380 86390 1
518809 99518809 1001 86380 86390 1
518856 99518856 1001 86380 86390 1
518947 99518947 1001 86380 86390 1
518896 99518896 1001 86380 86390 1
518745 99518745 1001 86380 86390 1
518766 99518766 1001 86380 86390 1
518729 99518729 1001 86380 86390 1
518562 99518562 1001 86380 86390 1
518424 99518424 1001 86380 86390 1
518553 99518553 1001 86380 86390 1
518438 99518438 1001 86380 86390 1
518466 99518466 1001 86380 86390 1
519184 99519184 1001 86380 86390 1
519056 99519056 1001 86380 86390 1
519095 99519095 1001 86380 86390 1
519718 99519718 1001 86380 86390 1
519442 99519442 1001 86380 86390 1
519590 99519590 1001 86380 86390 1
519260 99519260 1001 86380 86390 1
519326 99519326 1001 86380 86390 1
519368 99519368 1001 86380 86390 1
519916 99519916 1001 86380 86390 1
519907 99519907 1001 86380 86390 1
519901 99519901 1001 86380 86390 1
520462 99520462 1001 86380 86390 1
520507 99520507 1001 86380 86390 1
520292 99520292 1001 86380 86390 1
520268 99520268 1001 86380 86390 1
520100 99520100 1001 86380 86390 1
520126 99520126 1001 86380 86390 1
520050 99520050 1001 86380 86390 1
520754 99520754 1001 86380 86390 1
521418 99521418 1001 86380 86390 1
521306 99521306 1001 86380 86390 1
521307 99521307 1001 86380 86390 1
521122 99521122 1001 86380 86390 1
521075 99521075 1001 86380 86390 1
521101 99521101 1001 86380 86390 1
520989 99520989 1001 86380 86390 1
520955 99520955 1001 86380 86390 1
521659 99521659 1001 86380 86390 1
522113 99522113 1001 86380 86390 1
522245 99522245 1001 86380 86390 1
522265 99522265 1001 86380 86390 1
522247 99522247 1001 86380 86390 1
522173 99522173 1001 86380 86390 1
521893 99521893 1001 86380 86390 1
521998 99521998 1001 86380 86390 1
522001 99522001 1001 86380 86390 1
521712 99521712 1001 86380 86390 1
521751 99521751 1001 86380 86390 1
521715 99521715 1001 86380 86390 1
521690 99521690 1001 86380 86390 1
521783 99521783 1001 86380 86390 1
521864 99521864 1001 86380 86390 1
522375 99522375 1001 86380 86390 1
523099 99523099 1001 86380 86390 1
523102 99523102 1001 86380 86390 1
523106 99523106 1001 86380 86390 1
522887 99522887 1001 86380 86390 1
522862 99522862 1001 86380 86390 1
522785 99522785 1001 86380 86390 1
522760 99522760 1001 86380 86390 1
522783 99522783 1001 86380 86390 1
522606 99522606 1001 86380 86390 1
522597 99522597 1001 86380 86390 1
523284 99523284 1001 86380 86390 1
523171 99523171 1001 86380 86390 1
523770 99523770 1001 86380 86390 1
523866 99523866 1001 86380 86390 1
523691 99523691 1001 86380 86390 1
523541 99523541 1001 86380 86390 1
523369 99523369 1001 86380 86390 1
523983 99523983 1001 86380 86390 1
524037 99524037 1001 86380 86390 1
524039 99524039 1001 86380 86390 1
523966 99523966 1001 86380 86390 1
524585 99524585 1001 86380 86390 1
524678 99524678 1001 86380 86390 1
524370 99524370 1001 86380 86390 1
524359 99524359 1001 86380 86390 1
524544 99524544 1001 86380 86390 1
524493 99524493 1001 86380 86390 1
524420 99524420 1001 86380 86390 1
524204 99524204 1001 86380 86390 1
524295 99524295 1001 86380 86390 1
524276 99524276 1001 86380 86390 1
524342 99524342 1001 86380 86390 1
524955 99524955 1001 86380 86390 1
524828 99524828 1001 86380 86390 1
524957 99524957 1001 86380 86390 1
524829 99524829 1001 86380 86390 1
524933 99524933 1001 86380 86390 1
524779 99524779 1001 86380 86390 1
525446 99525446 1001 86380 86390 1
525186 99525186 1001 86380 86390 1
525384 99525384 1001 86380 86390 1
525321 99525321 1001 86380 86390 1
525360 99525360 1001 86380 86390 1
525208 99525208 1001 86380 86390 1
525015 99525015 1001 86380 86390 1
525080 99525080 1001 86380 86390 1
525184 99525184 1001 86380 86390 1
525172 99525172 1001 86380 86390 1
525098 99525098 1001 86380 86390 1
525063 99525063 1001 86380 86390 1
525091 99525091 1001 86380 86390 1
525775 99525775 1001 86380 86390 1
525752 99525752 1001 86380 86390 1
525779 99525779 1001 86380 86390 1
525794 99525794 1001 86380 86390 1
525707 99525707 1001 86380 86390 1
526222 99526222 1001 86380 86390 1
526260 99526260 1001 86380 86390 1
526240 99526240 1001 86380 86390 1
526319 99526319 1001 86380 86390 1
526157 99526157 1001 86380 86390 1
526058 99526058 1001 86380 86390 1
526203 99526203 1001 86380 86390 1
525855 99525855 1001 86380 86390 1
525961 99525961 1001 86380 86390 1
526555 99526555 1001 86380 86390 1
526557 99526557 1001 86380 86390 1
526587 99526587 1001 86380 86390 1
527202 99527202 1001 86380 86390 1
526989 99526989 1001 86380 86390 1
526647 99526647 1001 86380 86390 1
526790 99526790 1001 86380 86390 1
527351 99527351 1001 86380 86390 1
527367 99527367 1001 86380 86390 1
527278 99527278 1001 86380 86390 1
527304 99527304 1001 86380 86390 1
527279 99527279 1001 86380 86390 1
527306 99527306 1001 86380 86390 1
528014 99528014 1001 86380 86390 1
527981 99527981 1001 86380 86390 1
527971 99527971 1001 86380 86390 1
527743 99527743 1001 86380 86390 1
527791 99527791 1001 86380 86390 1
527586 99527586 1001 86380 86390 1
528113 99528113 1001 86380 86390 1
528268 99528268 1001 86380 86390 1
528143 99528143 1001 86380 86390 1
528700 99528700 1001 86380 86390 1
528670 99528670 1001 86380 86390 1
528621 99528621 1001 86380 86390 1
528524 99528524 1001 86380 86390 1
528427 99528427 1001 86380 86390 1
528316 99528316 1001 86380 86390 1
528357 99528357 1001 86380 86390 1
528948 99528948 1001 86380 86390 1
529658 99529658 1001 86380 86390 1
529712 99529712 1001 86380 86390 1
529462 99529462 1001 86380 86390 1
529133 99529133 1001 86380 86390 1
529175 99529175 1001 86380 86390 1
529219 99529219 1001 86380 86390 1
529902 99529902 1001 86380 86390 1
529892 99529892 1001 86380 86390 1
530478 99530478 1001 86380 86390 1
530286 99530286 1001 86380 86390 1
530226 99530226 1001 86380 86390 1
530230 99530230 1001 86380 86390 1
530038 99530038 1001 86380 86390 1
529938 99529938 1001 86380 86390 1
530110 99530110 1001 86380 86390 1
531303 99531303 1001 86380 86390 1
531226 99531226 1001 86380 86390 1
531348 99531348 1001 86380 86390 1
531203 99531203 1001 86380 86390 1
531280 99531280 1001 86380 86390 1
531310 99531310 1001 86380 86390 1
531049 99531049 1001 86380 86390 1
531025 99531025 1001 86380 86390 1
531105 99531105 1001 86380 86390 1
530989 99530989 1001 86380 86390 1
530832 99530832 1001 86380 86390 1
530782 99530782 1001 86380 86390 1
531442 99531442 1001 86380 86390 1
531404 99531404 1001 86380 86390 1
531472 99531472 1001 86380 86390 1
531412 99531412 1001 86380 86390 1
531388 99531388 1001 86380 86390 1
532180 99532180 1001 86380 86390 1
531832 99531832 1001 86380 86390 1
531937 99531937 1001 86380 86390 1
531799 99531799 1001 86380 86390 1
531792 99531792 1001 86380 86390 1
531793 99531793 1001 86380 86390 1
531691 99531691 1001 86380 86390 1
531693 99531693 1001 86380 86390 1
531685 99531685 1001 86380 86390 1
532371 99532371 1001 86380 86390 1
532309 99532309 1001 86380 86390 1
532260 99532260 1001 86380 86390 1
532403 99532403 1001 86380 86390 1
532353 99532353 1001 86380 86390 1
532344 99532344 1001 86380 86390 1
532345 99532345 1001 86380 86390 1
532996 99532996 1001 86380 86390 1
532845 99532845 1001 86380 86390 1
532884 99532884 1001 86380 86390 1
532950 99532950 1001 86380 86390 1
532887 99532887 1001 86380 86390 1
532839 99532839 1001 86380 86390 1
532673 99532673 1001 86380 86390 1
532804 99532804 1001 86380 86390 1
532727 99532727 1001 86380 86390 1
532715 99532715 1001 86380 86390 1
532781 99532781 1001 86380 86390 1
532709 99532709 1001 86380 86390 1
532476 99532476 1001 86380 86390 1
532517 99532517 1001 86380 86390 1
532506 99532506 1001 86380 86390 1
532558 99532558 1001 86380 86390 1
532509 99532509 1001 86380 86390 1
533096 99533096 1001 86380 86390 1
533774 99533774 1001 86380 86390 1
533686 99533686 1001 86380 86390 1
533844 99533844 1001 86380 86390 1
533601 99533601 1001 86380 86390 1
533458 99533458 1001 86380 86390 1
533332 99533332 1001 86380 86390 1
533258 99533258 1001 86380 86390 1
533654 99533654 1001 86380 86390 1
533979 99533979 1001 86380 86390 1
534505 99534505 1001 86380 86390 1
534622 99534622 1001 86380 86390 1
534473 99534473 1001 86380 86390 1
534426 99534426 1001 86380 86390 1
534106 99534106 1001 86380 86390 1
534123 99534123 1001 86380 86390 1
534817 99534817 1001 86380 86390 1
534818 99534818 1001 86380 86390 1
535452 99535452 1001 86380 86390 1
535416 99535416 1001 86380 86390 1
535457 99535457 1001 86380 86390 1
535101 99535101 1001 86380 86390 1
535299 99535299 1001 86380 86390 1
534898 99534898 1001 86380 86390 1
534978 99534978 1001 86380 86390 1
535057 99535057 1001 86380 86390 1
536249 99536249 1001 86380 86390 1
536250 99536250 1001 86380 86390 1
536280 99536280 1001 86380 86390 1
535963 99535963 1001 86380 86390 1
535966 99535966 1001 86380 86390 1
536096 99536096 1001 86380 86390 1
536084 99536084 1001 86380 86390 1
536085 99536085 1001 86380 86390 1
535995 99535995 1001 86380 86390 1
536077 99536077 1001 86380 86390 1
535809 99535809 1001 86380 86390 1
535844 99535844 1001 86380 86390 1
535716 99535716 1001 86380 86390 1
537099 99537099 1001 86380 86390 1
537101 99537101 1001 86380 86390 1
537131 99537131 1001 86380 86390 1
536776 99536776 1001 86380 86390 1
536859 99536859 1001 86380 86390 1
536915 99536915 1001 86380 86390 1
536594 99536594 1001 86380 86390 1
536650 99536650 1001 86380 86390 1
537325 99537325 1001 86380 86390 1
537314 99537314 1001 86380 86390 1
537874 99537874 1001 86380 86390 1
537877 99537877 1001 86380 86390 1
537943 99537943 1001 86380 86390 1
537879 99537879 1001 86380 86390 1
537905 99537905 1001 86380 86390 1
537807 99537807 1001 86380 86390 1
537859 99537859 1001 86380 86390 1
537632 99537632 1001 86380 86390 1
537740 99537740 1001 86380 86390 1
537585 99537585 1001 86380 86390 1
537652 99537652 1001 86380 86390 1
537433 99537433 1001 86380 86390 1
537491 99537491 1001 86380 86390 1
537999 99537999 1001 86380 86390 1
538027 99538027 1001 86380 86390 1
538060 99538060 1001 86380 86390 1
538154 99538154 1001 86380 86390 1
538703 99538703 1001 86380 86390 1
538585 99538585 1001 86380 86390 1
538459 99538459 1001 86380 86390 1
538594 99538594 1001 86380 86390 1
538543 99538543 1001 86380 86390 1
538201 99538201 1001 86380 86390 1
538306 99538306 1001 86380 86390 1
538294 99538294 1001 86380 86390 1
538245 99538245 1001 86380 86390 1
538936 99538936 1001 86380 86390 1
538885 99538885 1001 86380 86390 1
539443 99539443 1001 86380 86390 1
539283 99539283 1001 86380 86390 1
539338 99539338 1001 86380 86390 1
539151 99539151 1001 86380 86390 1
539126 99539126 1001 86380 86390 1
539050 99539050 1001 86380 86390 1
539168 99539168 1001 86380 86390 1
539055 99539055 1001 86380 86390 1
539224 99539224 1001 86380 86390 1
539199 99539199 1001 86380 86390 1
539845 99539845 1001 86380 86390 1
539757 99539757 1001 86380 86390 1
539790 99539790 1001 86380 86390 1
540339 99540339 1001 86380 86390 1
540340 99540340 1001 86380 86390 1
540119 99540119 1001 86380 86390 1
540155 99540155 1001 86380 86390 1
539995 99539995 1001 86380 86390 1
539961 99539961 1001 86380 86390 1
540541 99540541 1001 86380 86390 1
541219 99541219 1001 86380 86390 1
541247 99541247 1001 86380 86390 1
541150 99541150 1001 86380 86390 1
540920 99540920 1001 86380 86390 1
540910 99540910 1001 86380 86390 1
540715 99540715 1001 86380 86390 1
540676 99540676 1001 86380 86390 1
540788 99540788 1001 86380 86390 1
541408 99541408 1001 86380 86390 1
541331 99541331 1001 86380 86390 1
541488 99541488 1001 86380 86390 1
541335 99541335 1001 86380 86390 1
541471 99541471 1001 86380 86390 1
542051 99542051 1001 86380 86390 1
542079 99542079 1001 86380 86390 1
541938 99541938 1001 86380 86390 1
541901 99541901 1001 86380 86390 1
541824 99541824 1001 86380 86390 1
541779 99541779 1001 86380 86390 1
541654 99541654 1001 86380 86390 1
541600 99541600 1001 86380 86390 1
541652 99541652 1001 86380 86390 1
542214 99542214 1001 86380 86390 1
542922 99542922 1001 86380 86390 1
542750 99542750 1001 86380 86390 1
542597 99542597 1001 86380 86390 1
542643 99542643 1001 86380 86390 1
542738 99542738 1001 86380 86390 1
542377 99542377 1001 86380 86390 1
542378 99542378 1001 86380 86390 1
542367 99542367 1001 86380 86390 1
543020 99543020 1001 86380 86390 1
542985 99542985 1001 86380 86390 1
543090 99543090 1001 86380 86390 1
542987 99542987 1001 86380 86390 1
543078 99543078 1001 86380 86390 1
543068 99543068 1001 86380 86390 1
543604 99543604 1001 86380 86390 1
543482 99543482 1001 86380 86390 1
543458 99543458 1001 86380 86390 1
543307 99543307 1001 86380 86390 1
543245 99543245 1001 86380 86390 1
543208 99543208 1001 86380 86390 1
543157 99543157 1001 86380 86390 1
543885 99543885 1001 86380 86390 1
543861 99543861 1001 86380 86390 1
543827 99543827 1001 86380 86390 1
543840 99543840 1001 86380 86390 1
543818 99543818 1001 86380 86390 1
543883 99543883 1001 86380 86390 1
544406 99544406 1001 86380 86390 1
544438 99544438 1001 86380 86390 1
544217 99544217 1001 86380 86390 1
544312 99544312 1001 86380 86390 1
544158 99544158 1001 86380 86390 1
544031 99544031 1001 86380 86390 1
544126 99544126 1001 86380 86390 1
544178 99544178 1001 86380 86390 1
544694 99544694 1001 86380 86390 1
408481 214 1001 30900 31377 1
517337 905 1001 51424 51723 1
531678 731 1002 56199 62671 1
400112 99400112 1001 86380 86390 1
400127 99400127 1001 86380 86390 1
400392 99400392 1001 86380 86390 1
400757 99400757 1001 86380 86390 1
400734 99400734 1001 86380 86390 1
400743 99400743 1001 86380 86390 1
400750 99400750 1001 86380 86390 1
401339 99401339 1001 86380 86390 1
401578 99401578 1001 86380 86390 1
401513 99401513 1001 86380 86390 1
401900 99401900 1001 86380 86390 1
402047 99402047 1001 86380 86390 1
402234 99402234 1001 86380 86390 1
402470 99402470 1001 86380 86390 1
402569 99402569 1001 86380 86390 1
402737 99402737 1001 86380 86390 1
402785 99402785 1001 86380 86390 1
403032 99403032 1001 86380 86390 1
403189 99403189 1001 86380 86390 1
403181 99403181 1001 86380 86390 1
403124 99403124 1001 86380 86390 1
403726 99403726 1001 86380 86390 1
403690 99403690 1001 86380 86390 1
403711 99403711 1001 86380 86390 1
403817 99403817 1001 86380 86390 1
403855 99403855 1001 86380 86390 1
403942 99403942 1001 86380 86390 1
404106 99404106 1001 86380 86390 1
404077 99404077 1001 86380 86390 1
404206 99404206 1001 86380 86390 1
404274 99404274 1001 86380 86390 1
404899 99404899 1001 86380 86390 1
404856 99404856 1001 86380 86390 1
405026 99405026 1001 86380 86390 1
405416 99405416 1001 86380 86390 1
405430 99405430 1001 86380 86390 1
405583 99405583 1001 86380 86390 1
405572 99405572 1001 86380 86390 1
405746 99405746 1001 86380 86390 1
405925 99405925 1001 86380 86390 1
406127 99406127 1001 86380 86390 1
406312 99406312 1001 86380 86390 1
406431 99406431 1001 86380 86390 1
406775 99406775 1001 86380 86390 1
406807 99406807 1001 86380 86390 1
406902 99406902 1001 86380 86390 1
406857 99406857 1001 86380 86390 1
407004 99407004 1001 86380 86390 1
407058 99407058 1001 86380 86390 1
407037 99407037 1001 86380 86390 1
407226 99407226 1001 86380 86390 1
407186 99407186 1001 86380 86390 1
407411 99407411 1001 86380 86390 1
407556 99407556 1001 86380 86390 1
407693 99407693 1001 86380 86390 1
407697 99407697 1001 86380 86390 1
407947 99407947 1001 86380 86390 1
407888 99407888 1001 86380 86390 1
408100 99408100 1001 86380 86390 1
408164 99408164 1001 86380 86390 1
408283 99408283 1001 86380 86390 1
408223 99408223 1001 86380 86390 1
408520 99408520 1001 86380 86390 1
408578 99408578 1001 86380 86390 1
408672 99408672 1001 86380 86390 1
408709 99408709 1001 86380 86390 1
408803 99408803 1001 86380 86390 1
408965 99408965 1001 86380 86390 1
408915 99408915 1001 86380 86390 1
408912 99408912 1001 86380 86390 1
409281 99409281 1001 86380 86390 1
409361 99409361 1001 86380 86390 1
409540 99409540 1001 86380 86390 1
409664 99409664 1001 86380 86390 1
409862 99409862 1001 86380 86390 1
409930 99409930 1001 86380 86390 1
409983 99409983 1001 86380 86390 1
409947 99409947 1001 86380 86390 1
410103 99410103 1001 86380 86390 1
410106 99410106 1001 86380 86390 1
410322 99410322 1001 86380 86390 1
410328 99410328 1001 86380 86390 1
410306 99410306 1001 86380 86390 1
410583 99410583 1001 86380 86390 1
410556 99410556 1001 86380 86390 1
410734 99410734 1001 86380 86390 1
410788 99410788 1001 86380 86390 1
410926 99410926 1001 86380 86390 1
411149 99411149 1001 86380 86390 1
411293 99411293 1001 86380 86390 1
411243 99411243 1001 86380 86390 1
411403 99411403 1001 86380 86390 1
411522 99411522 1001 86380 86390 1
411732 99411732 1001 86380 86390 1
411792 99411792 1001 86380 86390 1
411926 99411926 1001 86380 86390 1
412083 99412083 1001 86380 86390 1
412089 99412089 1001 86380 86390 1
412196 99412196 1001 86380 86390 1
412250 99412250 1001 86380 86390 1
412433 99412433 1001 86380 86390 1
412337 99412337 1001 86380 86390 1
413601 99413601 1001 86380 86390 1
413351 99413351 1001 86380 86390 1
413309 99413309 1001 86380 86390 1
412992 99412992 1001 86380 86390 1
413230 99413230 1001 86380 86390 1
412810 99412810 1001 86380 86390 1
413888 99413888 1001 86380 86390 1
414036 99414036 1001 86380 86390 1
414068 99414068 1001 86380 86390 1
413920 99413920 1001 86380 86390 1
415129 99415129 1001 86380 86390 1
415072 99415072 1001 86380 86390 1
414736 99414736 1001 86380 86390 1
414797 99414797 1001 86380 86390 1
414728 99414728 1001 86380 86390 1
414159 99414159 1001 86380 86390 1
414260 99414260 1001 86380 86390 1
415342 99415342 1001 86380 86390 1
415354 99415354 1001 86380 86390 1
415566 99415566 1001 86380 86390 1
416878 99416878 1001 86380 86390 1
416832 99416832 1001 86380 86390 1
416285 99416285 1001 86380 86390 1
416550 99416550 1001 86380 86390 1
416219 99416219 1001 86380 86390 1
416572 99416572 1001 86380 86390 1
416277 99416277 1001 86380 86390 1
416121 99416121 1001 86380 86390 1
415815 99415815 1001 86380 86390 1
416020 99416020 1001 86380 86390 1
416128 99416128 1001 86380 86390 1
415876 99415876 1001 86380 86390 1
415923 99415923 1001 86380 86390 1
415857 99415857 1001 86380 86390 1
417114 99417114 1001 86380 86390 1
417353 99417353 1001 86380 86390 1
417343 99417343 1001 86380 86390 1
417013 99417013 1001 86380 86390 1
417503 99417503 1001 86380 86390 1
417728 99417728 1001 86380 86390 1
417812 99417812 1001 86380 86390 1
418023 99418023 1001 86380 86390 1
418985 99418985 1001 86380 86390 1
418989 99418989 1001 86380 86390 1
419169 99419169 1001 86380 86390 1
419204 99419204 1001 86380 86390 1
420314 99420314 1001 86380 86390 1
420372 99420372 1001 86380 86390 1
420145 99420145 1001 86380 86390 1
420034 99420034 1001 86380 86390 1
420006 99420006 1001 86380 86390 1
419860 99419860 1001 86380 86390 1
419990 99419990 1001 86380 86390 1
420001 99420001 1001 86380 86390 1
419513 99419513 1001 86380 86390 1
419575 99419575 1001 86380 86390 1
419216 99419216 1001 86380 86390 1
419608 99419608 1001 86380 86390 1
419502 99419502 1001 86380 86390 1
420708 99420708 1001 86380 86390 1
420724 99420724 1001 86380 86390 1
421838 99421838 1001 86380 86390 1
422026 99422026 1001 86380 86390 1
422117 99422117 1001 86380 86390 1
421907 99421907 1001 86380 86390 1
422075 99422075 1001 86380 86390 1
421984 99421984 1001 86380 86390 1
421585 99421585 1001 86380 86390 1
421592 99421592 1001 86380 86390 1
421212 99421212 1001 86380 86390 1
421247 99421247 1001 86380 86390 1
422437 99422437 1001 86380 86390 1
422432 99422432 1001 86380 86390 1
423508 99423508 1001 86380 86390 1
423692 99423692 1001 86380 86390 1
423475 99423475 1001 86380 86390 1
423219 99423219 1001 86380 86390 1
422944 99422944 1001 86380 86390 1
423115 99423115 1001 86380 86390 1
423255 99423255 1001 86380 86390 1
423239 99423239 1001 86380 86390 1
422956 99422956 1001 86380 86390 1
422806 99422806 1001 86380 86390 1
422762 99422762 1001 86380 86390 1
425376 99425376 1001 86380 86390 1
425288 99425288 1001 86380 86390 1
425043 99425043 1001 86380 86390 1
424828 99424828 1001 86380 86390 1
424598 99424598 1001 86380 86390 1
424971 99424971 1001 86380 86390 1
424298 99424298 1001 86380 86390 1
424228 99424228 1001 86380 86390 1
424425 99424425 1001 86380 86390 1
425689 99425689 1001 86380 86390 1
425605 99425605 1001 86380 86390 1
425478 99425478 1001 86380 86390 1
425591 99425591 1001 86380 86390 1
425813 99425813 1001 86380 86390 1
425731 99425731 1001 86380 86390 1
426699 99426699 1001 86380 86390 1
426800 99426800 1001 86380 86390 1
427061 99427061 1001 86380 86390 1
426827 99426827 1001 86380 86390 1
426854 99426854 1001 86380 86390 1
427085 99427085 1001 86380 86390 1
426910 99426910 1001 86380 86390 1
426376 99426376 1001 86380 86390 1
426566 99426566 1001 86380 86390 1
425837 99425837 1001 86380 86390 1
426025 99426025 1001 86380 86390 1
426103 99426103 1001 86380 86390 1
425858 99425858 1001 86380 86390 1
427397 99427397 1001 86380 86390 1
427422 99427422 1001 86380 86390 1
427356 99427356 1001 86380 86390 1
427466 99427466 1001 86380 86390 1
427276 99427276 1001 86380 86390 1
427196 99427196 1001 86380 86390 1
428607 99428607 1001 86380 86390 1
428445 99428445 1001 86380 86390 1
428525 99428525 1001 86380 86390 1
428696 99428696 1001 86380 86390 1
428094 99428094 1001 86380 86390 1
428017 99428017 1001 86380 86390 1
427822 99427822 1001 86380 86390 1
427629 99427629 1001 86380 86390 1
427692 99427692 1001 86380 86390 1
427608 99427608 1001 86380 86390 1
427838 99427838 1001 86380 86390 1
427670 99427670 1001 86380 86390 1
429156 99429156 1001 86380 86390 1
430338 99430338 1001 86380 86390 1
430114 99430114 1001 86380 86390 1
429593 99429593 1001 86380 86390 1
429835 99429835 1001 86380 86390 1
429910 99429910 1001 86380 86390 1
429628 99429628 1001 86380 86390 1
429411 99429411 1001 86380 86390 1
429555 99429555 1001 86380 86390 1
429422 99429422 1001 86380 86390 1
429558 99429558 1001 86380 86390 1
429514 99429514 1001 86380 86390 1
430401 99430401 1001 86380 86390 1
430746 99430746 1001 86380 86390 1
430408 99430408 1001 86380 86390 1
431489 99431489 1001 86380 86390 1
431632 99431632 1001 86380 86390 1
431510 99431510 1001 86380 86390 1
431392 99431392 1001 86380 86390 1
431096 99431096 1001 86380 86390 1
431215 99431215 1001 86380 86390 1
431233 99431233 1001 86380 86390 1
432084 99432084 1001 86380 86390 1
432389 99432389 1001 86380 86390 1
433618 99433618 1001 86380 86390 1
433593 99433593 1001 86380 86390 1
433694 99433694 1001 86380 86390 1
433548 99433548 1001 86380 86390 1
433099 99433099 1001 86380 86390 1
433204 99433204 1001 86380 86390 1
432823 99432823 1001 86380 86390 1
432624 99432624 1001 86380 86390 1
433994 99433994 1001 86380 86390 1
434061 99434061 1001 86380 86390 1
435053 99435053 1001 86380 86390 1
435248 99435248 1001 86380 86390 1
435037 99435037 1001 86380 86390 1
435286 99435286 1001 86380 86390 1
435020 99435020 1001 86380 86390 1
434876 99434876 1001 86380 86390 1
434633 99434633 1001 86380 86390 1
434635 99434635 1001 86380 86390 1
434680 99434680 1001 86380 86390 1
434340 99434340 1001 86380 86390 1
434161 99434161 1001 86380 86390 1
435683 99435683 1001 86380 86390 1
435742 99435742 1001 86380 86390 1
436761 99436761 1001 86380 86390 1
436919 99436919 1001 86380 86390 1
437095 99437095 1001 86380 86390 1
436818 99436818 1001 86380 86390 1
436779 99436779 1001 86380 86390 1
436869 99436869 1001 86380 86390 1
436594 99436594 1001 86380 86390 1
436571 99436571 1001 86380 86390 1
436482 99436482 1001 86380 86390 1
436433 99436433 1001 86380 86390 1
436405 99436405 1001 86380 86390 1
436470 99436470 1001 86380 86390 1
436290 99436290 1001 86380 86390 1
436140 99436140 1001 86380 86390 1
436297 99436297 1001 86380 86390 1
436148 99436148 1001 86380 86390 1
436206 99436206 1001 86380 86390 1
437325 99437325 1001 86380 86390 1
300078 99300078 1001 86380 86390 1
300028 99300028 1001 86380 86390 1
300622 99300622 1001 86380 86390 1
300475 99300475 1001 86380 86390 1
300451 99300451 1001 86380 86390 1
300469 99300469 1001 86380 86390 1
300132 99300132 1001 86380 86390 1
300779 99300779 1001 86380 86390 1
300789 99300789 1001 86380 86390 1
300893 99300893 1001 86380 86390 1
301552 99301552 1001 86380 86390 1
301505 99301505 1001 86380 86390 1
301457 99301457 1001 86380 86390 1
301472 99301472 1001 86380 86390 1
301536 99301536 1001 86380 86390 1
301339 99301339 1001 86380 86390 1
301214 99301214 1001 86380 86390 1
301318 99301318 1001 86380 86390 1
301228 99301228 1001 86380 86390 1
301216 99301216 1001 86380 86390 1
300981 99300981 1001 86380 86390 1
300969 99300969 1001 86380 86390 1
301086 99301086 1001 86380 86390 1
302206 99302206 1001 86380 86390 1
302275 99302275 1001 86380 86390 1
302314 99302314 1001 86380 86390 1
302250 99302250 1001 86380 86390 1
302063 99302063 1001 86380 86390 1
302167 99302167 1001 86380 86390 1
302090 99302090 1001 86380 86390 1
301896 99301896 1001 86380 86390 1
301819 99301819 1001 86380 86390 1
301820 99301820 1001 86380 86390 1
301781 99301781 1001 86380 86390 1
302503 99302503 1001 86380 86390 1
302427 99302427 1001 86380 86390 1
303012 99303012 1001 86380 86390 1
303141 99303141 1001 86380 86390 1
303205 99303205 1001 86380 86390 1
302926 99302926 1001 86380 86390 1
302916 99302916 1001 86380 86390 1
302601 99302601 1001 86380 86390 1
302740 99302740 1001 86380 86390 1
303233 99303233 1001 86380 86390 1
303369 99303369 1001 86380 86390 1
303409 99303409 1001 86380 86390 1
303216 99303216 1001 86380 86390 1
303830 99303830 1001 86380 86390 1
303963 99303963 1001 86380 86390 1
303952 99303952 1001 86380 86390 1
303978 99303978 1001 86380 86390 1
303914 99303914 1001 86380 86390 1
303766 99303766 1001 86380 86390 1
303703 99303703 1001 86380 86390 1
303731 99303731 1001 86380 86390 1
303630 99303630 1001 86380 86390 1
303825 99303825 1001 86380 86390 1
303529 99303529 1001 86380 86390 1
303532 99303532 1001 86380 86390 1
303494 99303494 1001 86380 86390 1
303602 99303602 1001 86380 86390 1
304125 99304125 1001 86380 86390 1
304048 99304048 1001 86380 86390 1
304294 99304294 1001 86380 86390 1
304322 99304322 1001 86380 86390 1
304289 99304289 1001 86380 86390 1
304986 99304986 1001 86380 86390 1
304896 99304896 1001 86380 86390 1
305560 99305560 1001 86380 86390 1
305613 99305613 1001 86380 86390 1
305490 99305490 1001 86380 86390 1
305289 99305289 1001 86380 86390 1
305130 99305130 1001 86380 86390 1
305210 99305210 1001 86380 86390 1
305133 99305133 1001 86380 86390 1
305114 99305114 1001 86380 86390 1
305192 99305192 1001 86380 86390 1
305193 99305193 1001 86380 86390 1
500166 99500166 1001 86380 86390 1
500065 99500065 1001 86380 86390 1
500119 99500119 1001 86380 86390 1
500082 99500082 1001 86380 86390 1
500173 99500173 1001 86380 86390 1
305692 99305692 1001 86380 86390 1
500613 99500613 1001 86380 86390 1
500755 99500755 1001 86380 86390 1
500627 99500627 1001 86380 86390 1
500693 99500693 1001 86380 86390 1
500617 99500617 1001 86380 86390 1
500683 99500683 1001 86380 86390 1
500809 99500809 1001 86380 86390 1
500453 99500453 1001 86380 86390 1
500545 99500545 1001 86380 86390 1
500520 99500520 1001 86380 86390 1
500592 99500592 1001 86380 86390 1
500361 99500361 1001 86380 86390 1
500374 99500374 1001 86380 86390 1
500314 99500314 1001 86380 86390 1
500198 99500198 1001 86380 86390 1
500329 99500329 1001 86380 86390 1
500925 99500925 1001 86380 86390 1
501608 99501608 1001 86380 86390 1
501554 99501554 1001 86380 86390 1
501469 99501469 1001 86380 86390 1
501338 99501338 1001 86380 86390 1
501378 99501378 1001 86380 86390 1
501107 99501107 1001 86380 86390 1
501029 99501029 1001 86380 86390 1
501069 99501069 1001 86380 86390 1
501173 99501173 1001 86380 86390 1
501755 99501755 1001 86380 86390 1
501665 99501665 1001 86380 86390 1
502354 99502354 1001 86380 86390 1
502267 99502267 1001 86380 86390 1
502423 99502423 1001 86380 86390 1
502069 99502069 1001 86380 86390 1
502074 99502074 1001 86380 86390 1
502101 99502101 1001 86380 86390 1
502102 99502102 1001 86380 86390 1
501949 99501949 1001 86380 86390 1
501965 99501965 1001 86380 86390 1
501849 99501849 1001 86380 86390 1
502007 99502007 1001 86380 86390 1
502612 99502612 1001 86380 86390 1
502626 99502626 1001 86380 86390 1
502484 99502484 1001 86380 86390 1
502562 99502562 1001 86380 86390 1
502487 99502487 1001 86380 86390 1
502475 99502475 1001 86380 86390 1
503277 99503277 1001 86380 86390 1
503107 99503107 1001 86380 86390 1
503197 99503197 1001 86380 86390 1
503147 99503147 1001 86380 86390 1
503098 99503098 1001 86380 86390 1
502969 99502969 1001 86380 86390 1
502804 99502804 1001 86380 86390 1
502772 99502772 1001 86380 86390 1
502863 99502863 1001 86380 86390 1
502812 99502812 1001 86380 86390 1
502825 99502825 1001 86380 86390 1
503380 99503380 1001 86380 86390 1
503388 99503388 1001 86380 86390 1
503491 99503491 1001 86380 86390 1
503402 99503402 1001 86380 86390 1
503418 99503418 1001 86380 86390 1
504067 99504067 1001 86380 86390 1
503732 99503732 1001 86380 86390 1
503902 99503902 1001 86380 86390 1
503892 99503892 1001 86380 86390 1
503592 99503592 1001 86380 86390 1
503634 99503634 1001 86380 86390 1
503518 99503518 1001 86380 86390 1
503573 99503573 1001 86380 86390 1
503548 99503548 1001 86380 86390 1
503522 99503522 1001 86380 86390 1
504272 99504272 1001 86380 86390 1
504143 99504143 1001 86380 86390 1
504274 99504274 1001 86380 86390 1
504303 99504303 1001 86380 86390 1
504213 99504213 1001 86380 86390 1
504829 99504829 1001 86380 86390 1
504834 99504834 1001 86380 86390 1
504799 99504799 1001 86380 86390 1
504761 99504761 1001 86380 86390 1
504800 99504800 1001 86380 86390 1
504546 99504546 1001 86380 86390 1
504634 99504634 1001 86380 86390 1
504712 99504712 1001 86380 86390 1
504456 99504456 1001 86380 86390 1
504410 99504410 1001 86380 86390 1
504399 99504399 1001 86380 86390 1
504451 99504451 1001 86380 86390 1
504400 99504400 1001 86380 86390 1
505113 99505113 1001 86380 86390 1
504985 99504985 1001 86380 86390 1
505078 99505078 1001 86380 86390 1
504963 99504963 1001 86380 86390 1
505648 99505648 1001 86380 86390 1
505689 99505689 1001 86380 86390 1
505501 99505501 1001 86380 86390 1
505439 99505439 1001 86380 86390 1
505544 99505544 1001 86380 86390 1
505480 99505480 1001 86380 86390 1
505509 99505509 1001 86380 86390 1
505184 99505184 1001 86380 86390 1
505236 99505236 1001 86380 86390 1
505171 99505171 1001 86380 86390 1
505304 99505304 1001 86380 86390 1
505849 99505849 1001 86380 86390 1
505905 99505905 1001 86380 86390 1
505828 99505828 1001 86380 86390 1
506562 99506562 1001 86380 86390 1
506431 99506431 1001 86380 86390 1
506411 99506411 1001 86380 86390 1
506279 99506279 1001 86380 86390 1
506191 99506191 1001 86380 86390 1
506282 99506282 1001 86380 86390 1
506231 99506231 1001 86380 86390 1
506220 99506220 1001 86380 86390 1
506389 99506389 1001 86380 86390 1
506133 99506133 1001 86380 86390 1
506057 99506057 1001 86380 86390 1
505992 99505992 1001 86380 86390 1
505993 99505993 1001 86380 86390 1
506766 99506766 1001 86380 86390 1
506769 99506769 1001 86380 86390 1
506666 99506666 1001 86380 86390 1
506719 99506719 1001 86380 86390 1
507038 99507038 1001 86380 86390 1
507210 99507210 1001 86380 86390 1
507198 99507198 1001 86380 86390 1
506918 99506918 1001 86380 86390 1
506959 99506959 1001 86380 86390 1
506921 99506921 1001 86380 86390 1
506832 99506832 1001 86380 86390 1
506911 99506911 1001 86380 86390 1
506940 99506940 1001 86380 86390 1
507005 99507005 1001 86380 86390 1
506891 99506891 1001 86380 86390 1
507588 99507588 1001 86380 86390 1
507463 99507463 1001 86380 86390 1
507622 99507622 1001 86380 86390 1
507493 99507493 1001 86380 86390 1
508046 99508046 1001 86380 86390 1
507983 99507983 1001 86380 86390 1
507893 99507893 1001 86380 86390 1
507854 99507854 1001 86380 86390 1
508025 99508025 1001 86380 86390 1
507874 99507874 1001 86380 86390 1
507828 99507828 1001 86380 86390 1
507793 99507793 1001 86380 86390 1
507742 99507742 1001 86380 86390 1
508431 99508431 1001 86380 86390 1
508342 99508342 1001 86380 86390 1
508407 99508407 1001 86380 86390 1
508395 99508395 1001 86380 86390 1
508346 99508346 1001 86380 86390 1
508348 99508348 1001 86380 86390 1
508974 99508974 1001 86380 86390 1
509041 99509041 1001 86380 86390 1
508967 99508967 1001 86380 86390 1
508767 99508767 1001 86380 86390 1
508678 99508678 1001 86380 86390 1
508776 99508776 1001 86380 86390 1
508661 99508661 1001 86380 86390 1
508481 99508481 1001 86380 86390 1
508632 99508632 1001 86380 86390 1
509152 99509152 1001 86380 86390 1
509178 99509178 1001 86380 86390 1
509104 99509104 1001 86380 86390 1
509250 99509250 1001 86380 86390 1
509878 99509878 1001 86380 86390 1
509478 99509478 1001 86380 86390 1
509401 99509401 1001 86380 86390 1
509431 99509431 1001 86380 86390 1
509344 99509344 1001 86380 86390 1
510033 99510033 1001 86380 86390 1
510009 99510009 1001 86380 86390 1
509919 99509919 1001 86380 86390 1
510038 99510038 1001 86380 86390 1
510064 99510064 1001 86380 86390 1
509975 99509975 1001 86380 86390 1
510637 99510637 1001 86380 86390 1
510561 99510561 1001 86380 86390 1
510645 99510645 1001 86380 86390 1
510715 99510715 1001 86380 86390 1
510496 99510496 1001 86380 86390 1
510511 99510511 1001 86380 86390 1
510344 99510344 1001 86380 86390 1
510361 99510361 1001 86380 86390 1
510201 99510201 1001 86380 86390 1
510167 99510167 1001 86380 86390 1
510117 99510117 1001 86380 86390 1
510880 99510880 1001 86380 86390 1
510843 99510843 1001 86380 86390 1
511521 99511521 1001 86380 86390 1
511533 99511533 1001 86380 86390 1
511337 99511337 1001 86380 86390 1
511091 99511091 1001 86380 86390 1
511117 99511117 1001 86380 86390 1
511086 99511086 1001 86380 86390 1
511099 99511099 1001 86380 86390 1
511696 99511696 1001 86380 86390 1
511634 99511634 1001 86380 86390 1
511725 99511725 1001 86380 86390 1
511561 99511561 1001 86380 86390 1
512337 99512337 1001 86380 86390 1
512211 99512211 1001 86380 86390 1
512044 99512044 1001 86380 86390 1
512151 99512151 1001 86380 86390 1
512038 99512038 1001 86380 86390 1
511798 99511798 1001 86380 86390 1
511863 99511863 1001 86380 86390 1
511935 99511935 1001 86380 86390 1
511832 99511832 1001 86380 86390 1
511926 99511926 1001 86380 86390 1
512565 99512565 1001 86380 86390 1
512516 99512516 1001 86380 86390 1
513069 99513069 1001 86380 86390 1
512923 99512923 1001 86380 86390 1
512636 99512636 1001 86380 86390 1
512766 99512766 1001 86380 86390 1
512632 99512632 1001 86380 86390 1
512658 99512658 1001 86380 86390 1
513268 99513268 1001 86380 86390 1
513282 99513282 1001 86380 86390 1
513324 99513324 1001 86380 86390 1
513363 99513363 1001 86380 86390 1
513222 99513222 1001 86380 86390 1
513341 99513341 1001 86380 86390 1
513880 99513880 1001 86380 86390 1
513946 99513946 1001 86380 86390 1
513883 99513883 1001 86380 86390 1
513710 99513710 1001 86380 86390 1
513817 99513817 1001 86380 86390 1
513689 99513689 1001 86380 86390 1
513692 99513692 1001 86380 86390 1
513618 99513618 1001 86380 86390 1
513463 99513463 1001 86380 86390 1
513519 99513519 1001 86380 86390 1
513537 99513537 1001 86380 86390 1
513525 99513525 1001 86380 86390 1
514210 99514210 1001 86380 86390 1
514236 99514236 1001 86380 86390 1
514186 99514186 1001 86380 86390 1
514096 99514096 1001 86380 86390 1
514143 99514143 1001 86380 86390 1
514704 99514704 1001 86380 86390 1
514674 99514674 1001 86380 86390 1
514714 99514714 1001 86380 86390 1
514628 99514628 1001 86380 86390 1
514593 99514593 1001 86380 86390 1
514584 99514584 1001 86380 86390 1
514406 99514406 1001 86380 86390 1
514434 99514434 1001 86380 86390 1
514357 99514357 1001 86380 86390 1
514333 99514333 1001 86380 86390 1
514335 99514335 1001 86380 86390 1
515427 99515427 1001 86380 86390 1
515361 99515361 1001 86380 86390 1
515248 99515248 1001 86380 86390 1
515098 99515098 1001 86380 86390 1
515228 99515228 1001 86380 86390 1
515723 99515723 1001 86380 86390 1
516370 99516370 1001 86380 86390 1
516453 99516453 1001 86380 86390 1
516293 99516293 1001 86380 86390 1
516195 99516195 1001 86380 86390 1
516183 99516183 1001 86380 86390 1
516031 99516031 1001 86380 86390 1
515918 99515918 1001 86380 86390 1
515985 99515985 1001 86380 86390 1
516639 99516639 1001 86380 86390 1
516680 99516680 1001 86380 86390 1
517335 99517335 1001 86380 86390 1
517336 99517336 1001 86380 86390 1
517322 99517322 1001 86380 86390 1
516926 99516926 1001 86380 86390 1
516947 99516947 1001 86380 86390 1
516780 99516780 1001 86380 86390 1
516871 99516871 1001 86380 86390 1
516745 99516745 1001 86380 86390 1
516776 99516776 1001 86380 86390 1
516869 99516869 1001 86380 86390 1
517504 99517504 1001 86380 86390 1
517391 99517391 1001 86380 86390 1
517482 99517482 1001 86380 86390 1
517408 99517408 1001 86380 86390 1
518014 99518014 1001 86380 86390 1
518096 99518096 1001 86380 86390 1
517906 99517906 1001 86380 86390 1
517934 99517934 1001 86380 86390 1
517845 99517845 1001 86380 86390 1
517794 99517794 1001 86380 86390 1
517912 99517912 1001 86380 86390 1
517722 99517722 1001 86380 86390 1
517711 99517711 1001 86380 86390 1
517570 99517570 1001 86380 86390 1
517665 99517665 1001 86380 86390 1
518228 99518228 1001 86380 86390 1
518958 99518958 1001 86380 86390 1
518903 99518903 1001 86380 86390 1
518841 99518841 1001 86380 86390 1
518844 99518844 1001 86380 86390 1
518897 99518897 1001 86380 86390 1
518807 99518807 1001 86380 86390 1
518653 99518653 1001 86380 86390 1
518719 99518719 1001 86380 86390 1
518685 99518685 1001 86380 86390 1
518634 99518634 1001 86380 86390 1
518764 99518764 1001 86380 86390 1
518596 99518596 1001 86380 86390 1
518379 99518379 1001 86380 86390 1
519050 99519050 1001 86380 86390 1
519076 99519076 1001 86380 86390 1
519161 99519161 1001 86380 86390 1
519087 99519087 1001 86380 86390 1
519738 99519738 1001 86380 86390 1
519700 99519700 1001 86380 86390 1
519705 99519705 1001 86380 86390 1
519434 99519434 1001 86380 86390 1
519201 99519201 1001 86380 86390 1
519319 99519319 1001 86380 86390 1
519345 99519345 1001 86380 86390 1
519268 99519268 1001 86380 86390 1
520006 99520006 1001 86380 86390 1
519968 99519968 1001 86380 86390 1
519957 99519957 1001 86380 86390 1
519897 99519897 1001 86380 86390 1
520609 99520609 1001 86380 86390 1
520561 99520561 1001 86380 86390 1
520415 99520415 1001 86380 86390 1
520391 99520391 1001 86380 86390 1
520327 99520327 1001 86380 86390 1
520206 99520206 1001 86380 86390 1
520208 99520208 1001 86380 86390 1
520120 99520120 1001 86380 86390 1
520775 99520775 1001 86380 86390 1
520698 99520698 1001 86380 86390 1
520700 99520700 1001 86380 86390 1
520727 99520727 1001 86380 86390 1
521351 99521351 1001 86380 86390 1
521438 99521438 1001 86380 86390 1
521443 99521443 1001 86380 86390 1
521412 99521412 1001 86380 86390 1
521361 99521361 1001 86380 86390 1
521120 99521120 1001 86380 86390 1
521082 99521082 1001 86380 86390 1
521127 99521127 1001 86380 86390 1
521258 99521258 1001 86380 86390 1
521064 99521064 1001 86380 86390 1
521143 99521143 1001 86380 86390 1
520965 99520965 1001 86380 86390 1
520944 99520944 1001 86380 86390 1
520908 99520908 1001 86380 86390 1
521519 99521519 1001 86380 86390 1
521483 99521483 1001 86380 86390 1
521665 99521665 1001 86380 86390 1
522151 99522151 1001 86380 86390 1
522177 99522177 1001 86380 86390 1
522117 99522117 1001 86380 86390 1
522222 99522222 1001 86380 86390 1
522201 99522201 1001 86380 86390 1
521986 99521986 1001 86380 86390 1
522000 99522000 1001 86380 86390 1
521953 99521953 1001 86380 86390 1
522073 99522073 1001 86380 86390 1
521699 99521699 1001 86380 86390 1
521739 99521739 1001 86380 86390 1
521701 99521701 1001 86380 86390 1
521812 99521812 1001 86380 86390 1
522485 99522485 1001 86380 86390 1
522408 99522408 1001 86380 86390 1
522490 99522490 1001 86380 86390 1
522311 99522311 1001 86380 86390 1
522431 99522431 1001 86380 86390 1
523011 99523011 1001 86380 86390 1
523040 99523040 1001 86380 86390 1
522809 99522809 1001 86380 86390 1
522695 99522695 1001 86380 86390 1
522514 99522514 1001 86380 86390 1
522687 99522687 1001 86380 86390 1
523323 99523323 1001 86380 86390 1
523247 99523247 1001 86380 86390 1
522915 99522915 1001 86380 86390 1
523228 99523228 1001 86380 86390 1
523205 99523205 1001 86380 86390 1
523822 99523822 1001 86380 86390 1
523864 99523864 1001 86380 86390 1
523713 99523713 1001 86380 86390 1
523641 99523641 1001 86380 86390 1
523680 99523680 1001 86380 86390 1
523481 99523481 1001 86380 86390 1
523473 99523473 1001 86380 86390 1
523425 99523425 1001 86380 86390 1
523997 99523997 1001 86380 86390 1
524067 99524067 1001 86380 86390 1
524622 99524622 1001 86380 86390 1
524649 99524649 1001 86380 86390 1
524688 99524688 1001 86380 86390 1
524599 99524599 1001 86380 86390 1
524515 99524515 1001 86380 86390 1
524517 99524517 1001 86380 86390 1
524389 99524389 1001 86380 86390 1
524229 99524229 1001 86380 86390 1
524334 99524334 1001 86380 86390 1
524220 99524220 1001 86380 86390 1
524279 99524279 1001 86380 86390 1
524822 99524822 1001 86380 86390 1
524866 99524866 1001 86380 86390 1
524880 99524880 1001 86380 86390 1
525575 99525575 1001 86380 86390 1
525230 99525230 1001 86380 86390 1
525259 99525259 1001 86380 86390 1
525273 99525273 1001 86380 86390 1
525776 99525776 1001 86380 86390 1
524977 99524977 1001 86380 86390 1
525739 99525739 1001 86380 86390 1
525609 99525609 1001 86380 86390 1
525705 99525705 1001 86380 86390 1
525731 99525731 1001 86380 86390 1
525616 99525616 1001 86380 86390 1
525631 99525631 1001 86380 86390 1
526392 99526392 1001 86380 86390 1
526399 99526399 1001 86380 86390 1
526378 99526378 1001 86380 86390 1
526353 99526353 1001 86380 86390 1
526405 99526405 1001 86380 86390 1
526291 99526291 1001 86380 86390 1
526382 99526382 1001 86380 86390 1
526253 99526253 1001 86380 86390 1
526104 99526104 1001 86380 86390 1
525919 99525919 1001 86380 86390 1
525864 99525864 1001 86380 86390 1
526602 99526602 1001 86380 86390 1
526434 99526434 1001 86380 86390 1
527218 99527218 1001 86380 86390 1
527225 99527225 1001 86380 86390 1
527227 99527227 1001 86380 86390 1
527129 99527129 1001 86380 86390 1
527194 99527194 1001 86380 86390 1
527093 99527093 1001 86380 86390 1
526879 99526879 1001 86380 86390 1
526985 99526985 1001 86380 86390 1
526961 99526961 1001 86380 86390 1
526963 99526963 1001 86380 86390 1
527016 99527016 1001 86380 86390 1
526745 99526745 1001 86380 86390 1
526657 99526657 1001 86380 86390 1
526754 99526754 1001 86380 86390 1
526704 99526704 1001 86380 86390 1
526717 99526717 1001 86380 86390 1
526782 99526782 1001 86380 86390 1
527924 99527924 1001 86380 86390 1
527992 99527992 1001 86380 86390 1
527994 99527994 1001 86380 86390 1
528066 99528066 1001 86380 86390 1
528067 99528067 1001 86380 86390 1
527736 99527736 1001 86380 86390 1
527559 99527559 1001 86380 86390 1
527460 99527460 1001 86380 86390 1
527530 99527530 1001 86380 86390 1
528089 99528089 1001 86380 86390 1
528083 99528083 1001 86380 86390 1
528096 99528096 1001 86380 86390 1
528201 99528201 1001 86380 86390 1
528279 99528279 1001 86380 86390 1
528848 99528848 1001 86380 86390 1
528628 99528628 1001 86380 86390 1
529003 99529003 1001 86380 86390 1
528985 99528985 1001 86380 86390 1
529726 99529726 1001 86380 86390 1
529536 99529536 1001 86380 86390 1
529647 99529647 1001 86380 86390 1
529585 99529585 1001 86380 86390 1
529380 99529380 1001 86380 86390 1
529523 99529523 1001 86380 86390 1
529363 99529363 1001 86380 86390 1
529172 99529172 1001 86380 86390 1
529224 99529224 1001 86380 86390 1
529164 99529164 1001 86380 86390 1
529884 99529884 1001 86380 86390 1
529927 99529927 1001 86380 86390 1
529931 99529931 1001 86380 86390 1
530401 99530401 1001 86380 86390 1
530363 99530363 1001 86380 86390 1
530520 99530520 1001 86380 86390 1
530472 99530472 1001 86380 86390 1
530540 99530540 1001 86380 86390 1
530322 99530322 1001 86380 86390 1
530228 99530228 1001 86380 86390 1
530102 99530102 1001 86380 86390 1
530141 99530141 1001 86380 86390 1
530103 99530103 1001 86380 86390 1
530080 99530080 1001 86380 86390 1
530096 99530096 1001 86380 86390 1
529981 99529981 1001 86380 86390 1
530564 99530564 1001 86380 86390 1
530726 99530726 1001 86380 86390 1
530570 99530570 1001 86380 86390 1
530560 99530560 1001 86380 86390 1
531279 99531279 1001 86380 86390 1
531208 99531208 1001 86380 86390 1
531196 99531196 1001 86380 86390 1
531137 99531137 1001 86380 86390 1
531052 99531052 1001 86380 86390 1
531104 99531104 1001 86380 86390 1
530766 99530766 1001 86380 86390 1
531578 99531578 1001 86380 86390 1
531413 99531413 1001 86380 86390 1
532203 99532203 1001 86380 86390 1
532040 99532040 1001 86380 86390 1
532009 99532009 1001 86380 86390 1
532048 99532048 1001 86380 86390 1
531931 99531931 1001 86380 86390 1
531996 99531996 1001 86380 86390 1
531959 99531959 1001 86380 86390 1
531703 99531703 1001 86380 86390 1
531617 99531617 1001 86380 86390 1
532388 99532388 1001 86380 86390 1
532351 99532351 1001 86380 86390 1
532391 99532391 1001 86380 86390 1
532956 99532956 1001 86380 86390 1
532892 99532892 1001 86380 86390 1
532970 99532970 1001 86380 86390 1
532843 99532843 1001 86380 86390 1
532911 99532911 1001 86380 86390 1
532899 99532899 1001 86380 86390 1
532712 99532712 1001 86380 86390 1
532765 99532765 1001 86380 86390 1
532677 99532677 1001 86380 86390 1
532807 99532807 1001 86380 86390 1
532704 99532704 1001 86380 86390 1
532734 99532734 1001 86380 86390 1
532773 99532773 1001 86380 86390 1
532813 99532813 1001 86380 86390 1
532424 99532424 1001 86380 86390 1
532479 99532479 1001 86380 86390 1
532468 99532468 1001 86380 86390 1
532597 99532597 1001 86380 86390 1
532523 99532523 1001 86380 86390 1
532604 99532604 1001 86380 86390 1
533229 99533229 1001 86380 86390 1
533181 99533181 1001 86380 86390 1
533718 99533718 1001 86380 86390 1
533811 99533811 1001 86380 86390 1
533832 99533832 1001 86380 86390 1
533834 99533834 1001 86380 86390 1
533763 99533763 1001 86380 86390 1
533754 99533754 1001 86380 86390 1
533447 99533447 1001 86380 86390 1
533494 99533494 1001 86380 86390 1
533651 99533651 1001 86380 86390 1
533250 99533250 1001 86380 86390 1
533436 99533436 1001 86380 86390 1
533386 99533386 1001 86380 86390 1
533427 99533427 1001 86380 86390 1
534042 99534042 1001 86380 86390 1
533992 99533992 1001 86380 86390 1
534482 99534482 1001 86380 86390 1
534674 99534674 1001 86380 86390 1
534350 99534350 1001 86380 86390 1
534363 99534363 1001 86380 86390 1
534351 99534351 1001 86380 86390 1
534352 99534352 1001 86380 86390 1
534468 99534468 1001 86380 86390 1
534380 99534380 1001 86380 86390 1
534398 99534398 1001 86380 86390 1
534271 99534271 1001 86380 86390 1
534104 99534104 1001 86380 86390 1
534195 99534195 1001 86380 86390 1
534210 99534210 1001 86380 86390 1
534122 99534122 1001 86380 86390 1
534811 99534811 1001 86380 86390 1
534851 99534851 1001 86380 86390 1
534854 99534854 1001 86380 86390 1
534845 99534845 1001 86380 86390 1
534835 99534835 1001 86380 86390 1
535410 99535410 1001 86380 86390 1
535334 99535334 1001 86380 86390 1
535413 99535413 1001 86380 86390 1
535495 99535495 1001 86380 86390 1
535214 99535214 1001 86380 86390 1
535184 99535184 1001 86380 86390 1
535210 99535210 1001 86380 86390 1
535275 99535275 1001 86380 86390 1
535038 99535038 1001 86380 86390 1
535678 99535678 1001 86380 86390 1
535644 99535644 1001 86380 86390 1
535685 99535685 1001 86380 86390 1
535543 99535543 1001 86380 86390 1
535660 99535660 1001 86380 86390 1
536172 99536172 1001 86380 86390 1
536041 99536041 1001 86380 86390 1
536068 99536068 1001 86380 86390 1
535761 99535761 1001 86380 86390 1
535814 99535814 1001 86380 86390 1
535841 99535841 1001 86380 86390 1
536437 99536437 1001 86380 86390 1
536412 99536412 1001 86380 86390 1
536516 99536516 1001 86380 86390 1
536379 99536379 1001 86380 86390 1
536458 99536458 1001 86380 86390 1
536342 99536342 1001 86380 86390 1
536371 99536371 1001 86380 86390 1
536487 99536487 1001 86380 86390 1
537074 99537074 1001 86380 86390 1
537037 99537037 1001 86380 86390 1
537076 99537076 1001 86380 86390 1
537083 99537083 1001 86380 86390 1
537154 99537154 1001 86380 86390 1
536981 99536981 1001 86380 86390 1
536784 99536784 1001 86380 86390 1
536840 99536840 1001 86380 86390 1
536569 99536569 1001 86380 86390 1
536701 99536701 1001 86380 86390 1
536611 99536611 1001 86380 86390 1
537320 99537320 1001 86380 86390 1
537257 99537257 1001 86380 86390 1
537348 99537348 1001 86380 86390 1
537275 99537275 1001 86380 86390 1
537852 99537852 1001 86380 86390 1
537842 99537842 1001 86380 86390 1
537885 99537885 1001 86380 86390 1
537724 99537724 1001 86380 86390 1
537609 99537609 1001 86380 86390 1
537688 99537688 1001 86380 86390 1
537677 99537677 1001 86380 86390 1
537477 99537477 1001 86380 86390 1
537440 99537440 1001 86380 86390 1
537548 99537548 1001 86380 86390 1
538023 99538023 1001 86380 86390 1
538063 99538063 1001 86380 86390 1
537992 99537992 1001 86380 86390 1
538640 99538640 1001 86380 86390 1
538757 99538757 1001 86380 86390 1
538771 99538771 1001 86380 86390 1
538558 99538558 1001 86380 86390 1
538482 99538482 1001 86380 86390 1
538433 99538433 1001 86380 86390 1
538539 99538539 1001 86380 86390 1
538553 99538553 1001 86380 86390 1
538326 99538326 1001 86380 86390 1
538315 99538315 1001 86380 86390 1
538214 99538214 1001 86380 86390 1
538281 99538281 1001 86380 86390 1
538373 99538373 1001 86380 86390 1
538232 99538232 1001 86380 86390 1
538930 99538930 1001 86380 86390 1
539011 99539011 1001 86380 86390 1
538896 99538896 1001 86380 86390 1
538831 99538831 1001 86380 86390 1
539539 99539539 1001 86380 86390 1
539315 99539315 1001 86380 86390 1
539420 99539420 1001 86380 86390 1
539239 99539239 1001 86380 86390 1
539156 99539156 1001 86380 86390 1
539119 99539119 1001 86380 86390 1
539031 99539031 1001 86380 86390 1
539644 99539644 1001 86380 86390 1
540443 99540443 1001 86380 86390 1
540445 99540445 1001 86380 86390 1
540058 99540058 1001 86380 86390 1
540256 99540256 1001 86380 86390 1
540182 99540182 1001 86380 86390 1
539901 99539901 1001 86380 86390 1
539904 99539904 1001 86380 86390 1
540034 99540034 1001 86380 86390 1
540612 99540612 1001 86380 86390 1
540640 99540640 1001 86380 86390 1
540602 99540602 1001 86380 86390 1
540515 99540515 1001 86380 86390 1
541107 99541107 1001 86380 86390 1
541147 99541147 1001 86380 86390 1
541012 99541012 1001 86380 86390 1
540778 99540778 1001 86380 86390 1
540822 99540822 1001 86380 86390 1
540706 99540706 1001 86380 86390 1
540719 99540719 1001 86380 86390 1
540733 99540733 1001 86380 86390 1
540682 99540682 1001 86380 86390 1
540814 99540814 1001 86380 86390 1
541382 99541382 1001 86380 86390 1
541374 99541374 1001 86380 86390 1
541380 99541380 1001 86380 86390 1
542118 99542118 1001 86380 86390 1
541940 99541940 1001 86380 86390 1
541981 99541981 1001 86380 86390 1
541970 99541970 1001 86380 86390 1
542096 99542096 1001 86380 86390 1
541730 99541730 1001 86380 86390 1
541564 99541564 1001 86380 86390 1
541553 99541553 1001 86380 86390 1
541665 99541665 1001 86380 86390 1
542324 99542324 1001 86380 86390 1
542236 99542236 1001 86380 86390 1
542134 99542134 1001 86380 86390 1
542293 99542293 1001 86380 86390 1
542270 99542270 1001 86380 86390 1
542167 99542167 1001 86380 86390 1
542896 99542896 1001 86380 86390 1
542806 99542806 1001 86380 86390 1
542796 99542796 1001 86380 86390 1
542813 99542813 1001 86380 86390 1
542943 99542943 1001 86380 86390 1
542670 99542670 1001 86380 86390 1
542431 99542431 1001 86380 86390 1
542395 99542395 1001 86380 86390 1
542500 99542500 1001 86380 86390 1
542475 99542475 1001 86380 86390 1
542530 99542530 1001 86380 86390 1
543072 99543072 1001 86380 86390 1
543008 99543008 1001 86380 86390 1
543074 99543074 1001 86380 86390 1
543051 99543051 1001 86380 86390 1
543105 99543105 1001 86380 86390 1
542954 99542954 1001 86380 86390 1
543656 99543656 1001 86380 86390 1
543699 99543699 1001 86380 86390 1
543745 99543745 1001 86380 86390 1
543622 99543622 1001 86380 86390 1
543611 99543611 1001 86380 86390 1
543732 99543732 1001 86380 86390 1
543453 99543453 1001 86380 86390 1
543369 99543369 1001 86380 86390 1
543204 99543204 1001 86380 86390 1
543232 99543232 1001 86380 86390 1
543224 99543224 1001 86380 86390 1
543354 99543354 1001 86380 86390 1
543848 99543848 1001 86380 86390 1
543810 99543810 1001 86380 86390 1
543791 99543791 1001 86380 86390 1
544459 99544459 1001 86380 86390 1
544424 99544424 1001 86380 86390 1
544425 99544425 1001 86380 86390 1
544478 99544478 1001 86380 86390 1
544189 99544189 1001 86380 86390 1
544269 99544269 1001 86380 86390 1
544147 99544147 1001 86380 86390 1
544035 99544035 1001 86380 86390 1
543986 99543986 1001 86380 86390 1
544623 99544623 1001 86380 86390 1
544706 99544706 1001 86380 86390 1
433141 1146 1001 32340 32757 1
425192 207 1001 40920 41337 1
418434 883 1001 56700 58557 1
509199 660 1002 51531 59246 1
526032 666 1001 60566 60865 1
540055 741 1001 41112 41411 1
400461 99400461 1001 86380 86390 1
400710 99400710 1001 86380 86390 1
400888 99400888 1001 86380 86390 1
400861 99400861 1001 86380 86390 1
401260 99401260 1001 86380 86390 1
401308 99401308 1001 86380 86390 1
401324 99401324 1001 86380 86390 1
401503 99401503 1001 86380 86390 1
401670 99401670 1001 86380 86390 1
401761 99401761 1001 86380 86390 1
402058 99402058 1001 86380 86390 1
402114 99402114 1001 86380 86390 1
402500 99402500 1001 86380 86390 1
402891 99402891 1001 86380 86390 1
403119 99403119 1001 86380 86390 1
403377 99403377 1001 86380 86390 1
403694 99403694 1001 86380 86390 1
403776 99403776 1001 86380 86390 1
403735 99403735 1001 86380 86390 1
403889 99403889 1001 86380 86390 1
404001 99404001 1001 86380 86390 1
404323 99404323 1001 86380 86390 1
404340 99404340 1001 86380 86390 1
404316 99404316 1001 86380 86390 1
404482 99404482 1001 86380 86390 1
404593 99404593 1001 86380 86390 1
404728 99404728 1001 86380 86390 1
404720 99404720 1001 86380 86390 1
404874 99404874 1001 86380 86390 1
404858 99404858 1001 86380 86390 1
404986 99404986 1001 86380 86390 1
405109 99405109 1001 86380 86390 1
405273 99405273 1001 86380 86390 1
405421 99405421 1001 86380 86390 1
405848 99405848 1001 86380 86390 1
405912 99405912 1001 86380 86390 1
405879 99405879 1001 86380 86390 1
406038 99406038 1001 86380 86390 1
406319 99406319 1001 86380 86390 1
406324 99406324 1001 86380 86390 1
406357 99406357 1001 86380 86390 1
406500 99406500 1001 86380 86390 1
406698 99406698 1001 86380 86390 1
406816 99406816 1001 86380 86390 1
406892 99406892 1001 86380 86390 1
407073 99407073 1001 86380 86390 1
407662 99407662 1001 86380 86390 1
407626 99407626 1001 86380 86390 1
407756 99407756 1001 86380 86390 1
407805 99407805 1001 86380 86390 1
408460 99408460 1001 86380 86390 1
408775 99408775 1001 86380 86390 1
408817 99408817 1001 86380 86390 1
409037 99409037 1001 86380 86390 1
409257 99409257 1001 86380 86390 1
409441 99409441 1001 86380 86390 1
409436 99409436 1001 86380 86390 1
409459 99409459 1001 86380 86390 1
409587 99409587 1001 86380 86390 1
409625 99409625 1001 86380 86390 1
409746 99409746 1001 86380 86390 1
410259 99410259 1001 86380 86390 1
410339 99410339 1001 86380 86390 1
410367 99410367 1001 86380 86390 1
410483 99410483 1001 86380 86390 1
410515 99410515 1001 86380 86390 1
410587 99410587 1001 86380 86390 1
410802 99410802 1001 86380 86390 1
411139 99411139 1001 86380 86390 1
411410 99411410 1001 86380 86390 1
411621 99411621 1001 86380 86390 1
411564 99411564 1001 86380 86390 1
411718 99411718 1001 86380 86390 1
413417 99413417 1001 86380 86390 1
413589 99413589 1001 86380 86390 1
412929 99412929 1001 86380 86390 1
412973 99412973 1001 86380 86390 1
412726 99412726 1001 86380 86390 1
412588 99412588 1001 86380 86390 1
413955 99413955 1001 86380 86390 1
413736 99413736 1001 86380 86390 1
414072 99414072 1001 86380 86390 1
414001 99414001 1001 86380 86390 1
413743 99413743 1001 86380 86390 1
413964 99413964 1001 86380 86390 1
415030 99415030 1001 86380 86390 1
415014 99415014 1001 86380 86390 1
415054 99415054 1001 86380 86390 1
414992 99414992 1001 86380 86390 1
414643 99414643 1001 86380 86390 1
414647 99414647 1001 86380 86390 1
414221 99414221 1001 86380 86390 1
414201 99414201 1001 86380 86390 1
414486 99414486 1001 86380 86390 1
414173 99414173 1001 86380 86390 1
414396 99414396 1001 86380 86390 1
415711 99415711 1001 86380 86390 1
416773 99416773 1001 86380 86390 1
416444 99416444 1001 86380 86390 1
416480 99416480 1001 86380 86390 1
416192 99416192 1001 86380 86390 1
416238 99416238 1001 86380 86390 1
416132 99416132 1001 86380 86390 1
415983 99415983 1001 86380 86390 1
417200 99417200 1001 86380 86390 1
417280 99417280 1001 86380 86390 1
417499 99417499 1001 86380 86390 1
417494 99417494 1001 86380 86390 1
418638 99418638 1001 86380 86390 1
418593 99418593 1001 86380 86390 1
418394 99418394 1001 86380 86390 1
417801 99417801 1001 86380 86390 1
417780 99417780 1001 86380 86390 1
417754 99417754 1001 86380 86390 1
417611 99417611 1001 86380 86390 1
418887 99418887 1001 86380 86390 1
418941 99418941 1001 86380 86390 1
419066 99419066 1001 86380 86390 1
420356 99420356 1001 86380 86390 1
420311 99420311 1001 86380 86390 1
420387 99420387 1001 86380 86390 1
420281 99420281 1001 86380 86390 1
420265 99420265 1001 86380 86390 1
420267 99420267 1001 86380 86390 1
420090 99420090 1001 86380 86390 1
419967 99419967 1001 86380 86390 1
419942 99419942 1001 86380 86390 1
420039 99420039 1001 86380 86390 1
419988 99419988 1001 86380 86390 1
420051 99420051 1001 86380 86390 1
419449 99419449 1001 86380 86390 1
419390 99419390 1001 86380 86390 1
419591 99419591 1001 86380 86390 1
420804 99420804 1001 86380 86390 1
421515 99421515 1001 86380 86390 1
420895 99420895 1001 86380 86390 1
420919 99420919 1001 86380 86390 1
422152 99422152 1001 86380 86390 1
422525 99422525 1001 86380 86390 1
423449 99423449 1001 86380 86390 1
423345 99423345 1001 86380 86390 1
423598 99423598 1001 86380 86390 1
423333 99423333 1001 86380 86390 1
423304 99423304 1001 86380 86390 1
423111 99423111 1001 86380 86390 1
423175 99423175 1001 86380 86390 1
423205 99423205 1001 86380 86390 1
422887 99422887 1001 86380 86390 1
422610 99422610 1001 86380 86390 1
423901 99423901 1001 86380 86390 1
423762 99423762 1001 86380 86390 1
424140 99424140 1001 86380 86390 1
425180 99425180 1001 86380 86390 1
425312 99425312 1001 86380 86390 1
425233 99425233 1001 86380 86390 1
425268 99425268 1001 86380 86390 1
424810 99424810 1001 86380 86390 1
425003 99425003 1001 86380 86390 1
424412 99424412 1001 86380 86390 1
424462 99424462 1001 86380 86390 1
424418 99424418 1001 86380 86390 1
424486 99424486 1001 86380 86390 1
424364 99424364 1001 86380 86390 1
425407 99425407 1001 86380 86390 1
425592 99425592 1001 86380 86390 1
425421 99425421 1001 86380 86390 1
425401 99425401 1001 86380 86390 1
425604 99425604 1001 86380 86390 1
426790 99426790 1001 86380 86390 1
426796 99426796 1001 86380 86390 1
426856 99426856 1001 86380 86390 1
426422 99426422 1001 86380 86390 1
426374 99426374 1001 86380 86390 1
426621 99426621 1001 86380 86390 1
426351 99426351 1001 86380 86390 1
426498 99426498 1001 86380 86390 1
426316 99426316 1001 86380 86390 1
426392 99426392 1001 86380 86390 1
426291 99426291 1001 86380 86390 1
426226 99426226 1001 86380 86390 1
425998 99425998 1001 86380 86390 1
426182 99426182 1001 86380 86390 1
427443 99427443 1001 86380 86390 1
427378 99427378 1001 86380 86390 1
427427 99427427 1001 86380 86390 1
428450 99428450 1001 86380 86390 1
428483 99428483 1001 86380 86390 1
428488 99428488 1001 86380 86390 1
428033 99428033 1001 86380 86390 1
428009 99428009 1001 86380 86390 1
428309 99428309 1001 86380 86390 1
427581 99427581 1001 86380 86390 1
427907 99427907 1001 86380 86390 1
427913 99427913 1001 86380 86390 1
429048 99429048 1001 86380 86390 1
428794 99428794 1001 86380 86390 1
429065 99429065 1001 86380 86390 1
430217 99430217 1001 86380 86390 1
430181 99430181 1001 86380 86390 1
430092 99430092 1001 86380 86390 1
429847 99429847 1001 86380 86390 1
429893 99429893 1001 86380 86390 1
429703 99429703 1001 86380 86390 1
429257 99429257 1001 86380 86390 1
429543 99429543 1001 86380 86390 1
430487 99430487 1001 86380 86390 1
430412 99430412 1001 86380 86390 1
430818 99430818 1001 86380 86390 1
431862 99431862 1001 86380 86390 1
431798 99431798 1001 86380 86390 1
431841 99431841 1001 86380 86390 1
431948 99431948 1001 86380 86390 1
431811 99431811 1001 86380 86390 1
431930 99431930 1001 86380 86390 1
431537 99431537 1001 86380 86390 1
431371 99431371 1001 86380 86390 1
431644 99431644 1001 86380 86390 1
431146 99431146 1001 86380 86390 1
430850 99430850 1001 86380 86390 1
431088 99431088 1001 86380 86390 1
430843 99430843 1001 86380 86390 1
432213 99432213 1001 86380 86390 1
433442 99433442 1001 86380 86390 1
433357 99433357 1001 86380 86390 1
433334 99433334 1001 86380 86390 1
433240 99433240 1001 86380 86390 1
433118 99433118 1001 86380 86390 1
432881 99432881 1001 86380 86390 1
432587 99432587 1001 86380 86390 1
432588 99432588 1001 86380 86390 1
432888 99432888 1001 86380 86390 1
433862 99433862 1001 86380 86390 1
433802 99433802 1001 86380 86390 1
434014 99434014 1001 86380 86390 1
434109 99434109 1001 86380 86390 1
435193 99435193 1001 86380 86390 1
435335 99435335 1001 86380 86390 1
434790 99434790 1001 86380 86390 1
434793 99434793 1001 86380 86390 1
434284 99434284 1001 86380 86390 1
434266 99434266 1001 86380 86390 1
434456 99434456 1001 86380 86390 1
434354 99434354 1001 86380 86390 1
434572 99434572 1001 86380 86390 1
434276 99434276 1001 86380 86390 1
434416 99434416 1001 86380 86390 1
434441 99434441 1001 86380 86390 1
435787 99435787 1001 86380 86390 1
435632 99435632 1001 86380 86390 1
436853 99436853 1001 86380 86390 1
437081 99437081 1001 86380 86390 1
436931 99436931 1001 86380 86390 1
436843 99436843 1001 86380 86390 1
436821 99436821 1001 86380 86390 1
437000 99437000 1001 86380 86390 1
437146 99437146 1001 86380 86390 1
436705 99436705 1001 86380 86390 1
436342 99436342 1001 86380 86390 1
435960 99435960 1001 86380 86390 1
435996 99435996 1001 86380 86390 1
435999 99435999 1001 86380 86390 1
436061 99436061 1001 86380 86390 1
436279 99436279 1001 86380 86390 1
300699 99300699 1001 86380 86390 1
300698 99300698 1001 86380 86390 1
300605 99300605 1001 86380 86390 1
300529 99300529 1001 86380 86390 1
300448 99300448 1001 86380 86390 1
300364 99300364 1001 86380 86390 1
300353 99300353 1001 86380 86390 1
300113 99300113 1001 86380 86390 1
300829 99300829 1001 86380 86390 1
300753 99300753 1001 86380 86390 1
300909 99300909 1001 86380 86390 1
300871 99300871 1001 86380 86390 1
300923 99300923 1001 86380 86390 1
300774 99300774 1001 86380 86390 1
301428 99301428 1001 86380 86390 1
301494 99301494 1001 86380 86390 1
301444 99301444 1001 86380 86390 1
301357 99301357 1001 86380 86390 1
301313 99301313 1001 86380 86390 1
301236 99301236 1001 86380 86390 1
301301 99301301 1001 86380 86390 1
301217 99301217 1001 86380 86390 1
301192 99301192 1001 86380 86390 1
300987 99300987 1001 86380 86390 1
301030 99301030 1001 86380 86390 1
301057 99301057 1001 86380 86390 1
301653 99301653 1001 86380 86390 1
301654 99301654 1001 86380 86390 1
301629 99301629 1001 86380 86390 1
302378 99302378 1001 86380 86390 1
302352 99302352 1001 86380 86390 1
302052 99302052 1001 86380 86390 1
302170 99302170 1001 86380 86390 1
302120 99302120 1001 86380 86390 1
301838 99301838 1001 86380 86390 1
301864 99301864 1001 86380 86390 1
301930 99301930 1001 86380 86390 1
302392 99302392 1001 86380 86390 1
302431 99302431 1001 86380 86390 1
302528 99302528 1001 86380 86390 1
302464 99302464 1001 86380 86390 1
302568 99302568 1001 86380 86390 1
302517 99302517 1001 86380 86390 1
303014 99303014 1001 86380 86390 1
302913 99302913 1001 86380 86390 1
302927 99302927 1001 86380 86390 1
302837 99302837 1001 86380 86390 1
302922 99302922 1001 86380 86390 1
302708 99302708 1001 86380 86390 1
303321 99303321 1001 86380 86390 1
303347 99303347 1001 86380 86390 1
303348 99303348 1001 86380 86390 1
303337 99303337 1001 86380 86390 1
303221 99303221 1001 86380 86390 1
303920 99303920 1001 86380 86390 1
303898 99303898 1001 86380 86390 1
303953 99303953 1001 86380 86390 1
303878 99303878 1001 86380 86390 1
303738 99303738 1001 86380 86390 1
303688 99303688 1001 86380 86390 1
303701 99303701 1001 86380 86390 1
303665 99303665 1001 86380 86390 1
303721 99303721 1001 86380 86390 1
303477 99303477 1001 86380 86390 1
303439 99303439 1001 86380 86390 1
303465 99303465 1001 86380 86390 1
303484 99303484 1001 86380 86390 1
303536 99303536 1001 86380 86390 1
304178 99304178 1001 86380 86390 1
304232 99304232 1001 86380 86390 1
304220 99304220 1001 86380 86390 1
304675 99304675 1001 86380 86390 1
304793 99304793 1001 86380 86390 1
304581 99304581 1001 86380 86390 1
304343 99304343 1001 86380 86390 1
304428 99304428 1001 86380 86390 1
304248 99304248 1001 86380 86390 1
304314 99304314 1001 86380 86390 1
304909 99304909 1001 86380 86390 1
304239 99304239 1001 86380 86390 1
305003 99305003 1001 86380 86390 1
304979 99304979 1001 86380 86390 1
305684 99305684 1001 86380 86390 1
305598 99305598 1001 86380 86390 1
305660 99305660 1001 86380 86390 1
305590 99305590 1001 86380 86390 1
305489 99305489 1001 86380 86390 1
305397 99305397 1001 86380 86390 1
305410 99305410 1001 86380 86390 1
305475 99305475 1001 86380 86390 1
305285 99305285 1001 86380 86390 1
305121 99305121 1001 86380 86390 1
305112 99305112 1001 86380 86390 1
305257 99305257 1001 86380 86390 1
500184 99500184 1001 86380 86390 1
305690 99305690 1001 86380 86390 1
500738 99500738 1001 86380 86390 1
500671 99500671 1001 86380 86390 1
500414 99500414 1001 86380 86390 1
500492 99500492 1001 86380 86390 1
500602 99500602 1001 86380 86390 1
500435 99500435 1001 86380 86390 1
500235 99500235 1001 86380 86390 1
500377 99500377 1001 86380 86390 1
500326 99500326 1001 86380 86390 1
500366 99500366 1001 86380 86390 1
500319 99500319 1001 86380 86390 1
500358 99500358 1001 86380 86390 1
500320 99500320 1001 86380 86390 1
500870 99500870 1001 86380 86390 1
500910 99500910 1001 86380 86390 1
501519 99501519 1001 86380 86390 1
501356 99501356 1001 86380 86390 1
501254 99501254 1001 86380 86390 1
501359 99501359 1001 86380 86390 1
501335 99501335 1001 86380 86390 1
501393 99501393 1001 86380 86390 1
501277 99501277 1001 86380 86390 1
501197 99501197 1001 86380 86390 1
501211 99501211 1001 86380 86390 1
501780 99501780 1001 86380 86390 1
501806 99501806 1001 86380 86390 1
501703 99501703 1001 86380 86390 1
501808 99501808 1001 86380 86390 1
502415 99502415 1001 86380 86390 1
502332 99502332 1001 86380 86390 1
502398 99502398 1001 86380 86390 1
502057 99502057 1001 86380 86390 1
502214 99502214 1001 86380 86390 1
502111 99502111 1001 86380 86390 1
502100 99502100 1001 86380 86390 1
502218 99502218 1001 86380 86390 1
502233 99502233 1001 86380 86390 1
501953 99501953 1001 86380 86390 1
501863 99501863 1001 86380 86390 1
501877 99501877 1001 86380 86390 1
501996 99501996 1001 86380 86390 1
501920 99501920 1001 86380 86390 1
502543 99502543 1001 86380 86390 1
502661 99502661 1001 86380 86390 1
502664 99502664 1001 86380 86390 1
502498 99502498 1001 86380 86390 1
503262 99503262 1001 86380 86390 1
503115 99503115 1001 86380 86390 1
503129 99503129 1001 86380 86390 1
503286 99503286 1001 86380 86390 1
502920 99502920 1001 86380 86390 1
503002 99503002 1001 86380 86390 1
503054 99503054 1001 86380 86390 1
502964 99502964 1001 86380 86390 1
502739 99502739 1001 86380 86390 1
502756 99502756 1001 86380 86390 1
502693 99502693 1001 86380 86390 1
503306 99503306 1001 86380 86390 1
503462 99503462 1001 86380 86390 1
503310 99503310 1001 86380 86390 1
503469 99503469 1001 86380 86390 1
503327 99503327 1001 86380 86390 1
503927 99503927 1001 86380 86390 1
503759 99503759 1001 86380 86390 1
503802 99503802 1001 86380 86390 1
503854 99503854 1001 86380 86390 1
503767 99503767 1001 86380 86390 1
503544 99503544 1001 86380 86390 1
503509 99503509 1001 86380 86390 1
504182 99504182 1001 86380 86390 1
504314 99504314 1001 86380 86390 1
504149 99504149 1001 86380 86390 1
504228 99504228 1001 86380 86390 1
504907 99504907 1001 86380 86390 1
504742 99504742 1001 86380 86390 1
504916 99504916 1001 86380 86390 1
504874 99504874 1001 86380 86390 1
504772 99504772 1001 86380 86390 1
504902 99504902 1001 86380 86390 1
504623 99504623 1001 86380 86390 1
504625 99504625 1001 86380 86390 1
504415 99504415 1001 86380 86390 1
504422 99504422 1001 86380 86390 1
504500 99504500 1001 86380 86390 1
504740 99504740 1001 86380 86390 1
505036 99505036 1001 86380 86390 1
505673 99505673 1001 86380 86390 1
505661 99505661 1001 86380 86390 1
505690 99505690 1001 86380 86390 1
505763 99505763 1001 86380 86390 1
505489 99505489 1001 86380 86390 1
505503 99505503 1001 86380 86390 1
505374 99505374 1001 86380 86390 1
505388 99505388 1001 86380 86390 1
505377 99505377 1001 86380 86390 1
505456 99505456 1001 86380 86390 1
505563 99505563 1001 86380 86390 1
505266 99505266 1001 86380 86390 1
505312 99505312 1001 86380 86390 1
505952 99505952 1001 86380 86390 1
505929 99505929 1001 86380 86390 1
505801 99505801 1001 86380 86390 1
506469 99506469 1001 86380 86390 1
506446 99506446 1001 86380 86390 1
506477 99506477 1001 86380 86390 1
506235 99506235 1001 86380 86390 1
506188 99506188 1001 86380 86390 1
506267 99506267 1001 86380 86390 1
506270 99506270 1001 86380 86390 1
506084 99506084 1001 86380 86390 1
506701 99506701 1001 86380 86390 1
506678 99506678 1001 86380 86390 1
506746 99506746 1001 86380 86390 1
506735 99506735 1001 86380 86390 1
507245 99507245 1001 86380 86390 1
507236 99507236 1001 86380 86390 1
507416 99507416 1001 86380 86390 1
507154 99507154 1001 86380 86390 1
507026 99507026 1001 86380 86390 1
507169 99507169 1001 86380 86390 1
507188 99507188 1001 86380 86390 1
506853 99506853 1001 86380 86390 1
506856 99506856 1001 86380 86390 1
506836 99506836 1001 86380 86390 1
507597 99507597 1001 86380 86390 1
507429 99507429 1001 86380 86390 1
508211 99508211 1001 86380 86390 1
508121 99508121 1001 86380 86390 1
508229 99508229 1001 86380 86390 1
507947 99507947 1001 86380 86390 1
507784 99507784 1001 86380 86390 1
507642 99507642 1001 86380 86390 1
507676 99507676 1001 86380 86390 1
508367 99508367 1001 86380 86390 1
508252 99508252 1001 86380 86390 1
509035 99509035 1001 86380 86390 1
508647 99508647 1001 86380 86390 1
509245 99509245 1001 86380 86390 1
509211 99509211 1001 86380 86390 1
509160 99509160 1001 86380 86390 1
509853 99509853 1001 86380 86390 1
509726 99509726 1001 86380 86390 1
509890 99509890 1001 86380 86390 1
509683 99509683 1001 86380 86390 1
509641 99509641 1001 86380 86390 1
509413 99509413 1001 86380 86390 1
509459 99509459 1001 86380 86390 1
509967 99509967 1001 86380 86390 1
509933 99509933 1001 86380 86390 1
509972 99509972 1001 86380 86390 1
510013 99510013 1001 86380 86390 1
510573 99510573 1001 86380 86390 1
510612 99510612 1001 86380 86390 1
510316 99510316 1001 86380 86390 1
510133 99510133 1001 86380 86390 1
510185 99510185 1001 86380 86390 1
510307 99510307 1001 86380 86390 1
510219 99510219 1001 86380 86390 1
510842 99510842 1001 86380 86390 1
510926 99510926 1001 86380 86390 1
510773 99510773 1001 86380 86390 1
510775 99510775 1001 86380 86390 1
511404 99511404 1001 86380 86390 1
511445 99511445 1001 86380 86390 1
511511 99511511 1001 86380 86390 1
511245 99511245 1001 86380 86390 1
511247 99511247 1001 86380 86390 1
511303 99511303 1001 86380 86390 1
511201 99511201 1001 86380 86390 1
511240 99511240 1001 86380 86390 1
511079 99511079 1001 86380 86390 1
510951 99510951 1001 86380 86390 1
511073 99511073 1001 86380 86390 1
511138 99511138 1001 86380 86390 1
511746 99511746 1001 86380 86390 1
511671 99511671 1001 86380 86390 1
511581 99511581 1001 86380 86390 1
511625 99511625 1001 86380 86390 1
512253 99512253 1001 86380 86390 1
512258 99512258 1001 86380 86390 1
512071 99512071 1001 86380 86390 1
512124 99512124 1001 86380 86390 1
512128 99512128 1001 86380 86390 1
511965 99511965 1001 86380 86390 1
512432 99512432 1001 86380 86390 1
513120 99513120 1001 86380 86390 1
513179 99513179 1001 86380 86390 1
513138 99513138 1001 86380 86390 1
513061 99513061 1001 86380 86390 1
513062 99513062 1001 86380 86390 1
512978 99512978 1001 86380 86390 1
512728 99512728 1001 86380 86390 1
512786 99512786 1001 86380 86390 1
512644 99512644 1001 86380 86390 1
513232 99513232 1001 86380 86390 1
513298 99513298 1001 86380 86390 1
513339 99513339 1001 86380 86390 1
513266 99513266 1001 86380 86390 1
513929 99513929 1001 86380 86390 1
513828 99513828 1001 86380 86390 1
513858 99513858 1001 86380 86390 1
513965 99513965 1001 86380 86390 1
513802 99513802 1001 86380 86390 1
513753 99513753 1001 86380 86390 1
513436 99513436 1001 86380 86390 1
514171 99514171 1001 86380 86390 1
514135 99514135 1001 86380 86390 1
514175 99514175 1001 86380 86390 1
514219 99514219 1001 86380 86390 1
514130 99514130 1001 86380 86390 1
514794 99514794 1001 86380 86390 1
514840 99514840 1001 86380 86390 1
514751 99514751 1001 86380 86390 1
514534 99514534 1001 86380 86390 1
514369 99514369 1001 86380 86390 1
514421 99514421 1001 86380 86390 1
514428 99514428 1001 86380 86390 1
514351 99514351 1001 86380 86390 1
514247 99514247 1001 86380 86390 1
514924 99514924 1001 86380 86390 1
515028 99515028 1001 86380 86390 1
514888 99514888 1001 86380 86390 1
515021 99515021 1001 86380 86390 1
515572 99515572 1001 86380 86390 1
515534 99515534 1001 86380 86390 1
515612 99515612 1001 86380 86390 1
515561 99515561 1001 86380 86390 1
515577 99515577 1001 86380 86390 1
515603 99515603 1001 86380 86390 1
515604 99515604 1001 86380 86390 1
515567 99515567 1001 86380 86390 1
515388 99515388 1001 86380 86390 1
515356 99515356 1001 86380 86390 1
515382 99515382 1001 86380 86390 1
515261 99515261 1001 86380 86390 1
515158 99515158 1001 86380 86390 1
515691 99515691 1001 86380 86390 1
515783 99515783 1001 86380 86390 1
516485 99516485 1001 86380 86390 1
516362 99516362 1001 86380 86390 1
516337 99516337 1001 86380 86390 1
516242 99516242 1001 86380 86390 1
516155 99516155 1001 86380 86390 1
516117 99516117 1001 86380 86390 1
516015 99516015 1001 86380 86390 1
516608 99516608 1001 86380 86390 1
517266 99517266 1001 86380 86390 1
517101 99517101 1001 86380 86390 1
[truncated: 4,080,811 more chars]
