# Supplementary material for: Fast and near-optimal monitoring for healthcare acquired infection outbreaks
Source: PLoS Comput Biol. 2019 Sep 16;15(9):e1007284. doi: 10.1371/journal.pcbi.1007284 (PMC6762212; doi:10.1371/journal.pcbi.1007284)
Supplement: S2 Data — (ZIP) [file pcbi.1007284.s007.zip › MobilityLogs2/HAISE_Carilion_all_visits_day_130.txt]

#Person location Sublocation StartTime EndTime Type
517527 469 1002 41659 54704 1
531677 1168 1002 36086 49795 1
534430 522 1001 30524 30823 1
400112 99400112 1001 86380 86390 1
400065 99400065 1001 86380 86390 1
400200 99400200 1001 86380 86390 1
400597 99400597 1001 86380 86390 1
400637 99400637 1001 86380 86390 1
400676 99400676 1001 86380 86390 1
400909 99400909 1001 86380 86390 1
401117 99401117 1001 86380 86390 1
401323 99401323 1001 86380 86390 1
401432 99401432 1001 86380 86390 1
401620 99401620 1001 86380 86390 1
401608 99401608 1001 86380 86390 1
401715 99401715 1001 86380 86390 1
401858 99401858 1001 86380 86390 1
401835 99401835 1001 86380 86390 1
402328 99402328 1001 86380 86390 1
402420 99402420 1001 86380 86390 1
402462 99402462 1001 86380 86390 1
402493 99402493 1001 86380 86390 1
402687 99402687 1001 86380 86390 1
402597 99402597 1001 86380 86390 1
402619 99402619 1001 86380 86390 1
402738 99402738 1001 86380 86390 1
402854 99402854 1001 86380 86390 1
402839 99402839 1001 86380 86390 1
403050 99403050 1001 86380 86390 1
403259 99403259 1001 86380 86390 1
403699 99403699 1001 86380 86390 1
403732 99403732 1001 86380 86390 1
403993 99403993 1001 86380 86390 1
404413 99404413 1001 86380 86390 1
404389 99404389 1001 86380 86390 1
404774 99404774 1001 86380 86390 1
405371 99405371 1001 86380 86390 1
405506 99405506 1001 86380 86390 1
405649 99405649 1001 86380 86390 1
405748 99405748 1001 86380 86390 1
405717 99405717 1001 86380 86390 1
405849 99405849 1001 86380 86390 1
406263 99406263 1001 86380 86390 1
406214 99406214 1001 86380 86390 1
406423 99406423 1001 86380 86390 1
406620 99406620 1001 86380 86390 1
406530 99406530 1001 86380 86390 1
406535 99406535 1001 86380 86390 1
406676 99406676 1001 86380 86390 1
406696 99406696 1001 86380 86390 1
406670 99406670 1001 86380 86390 1
406830 99406830 1001 86380 86390 1
406751 99406751 1001 86380 86390 1
406869 99406869 1001 86380 86390 1
407019 99407019 1001 86380 86390 1
407023 99407023 1001 86380 86390 1
407157 99407157 1001 86380 86390 1
407158 99407158 1001 86380 86390 1
407316 99407316 1001 86380 86390 1
407281 99407281 1001 86380 86390 1
407400 99407400 1001 86380 86390 1
407424 99407424 1001 86380 86390 1
407571 99407571 1001 86380 86390 1
407738 99407738 1001 86380 86390 1
407739 99407739 1001 86380 86390 1
407883 99407883 1001 86380 86390 1
407993 99407993 1001 86380 86390 1
408267 99408267 1001 86380 86390 1
408317 99408317 1001 86380 86390 1
408494 99408494 1001 86380 86390 1
408702 99408702 1001 86380 86390 1
409131 99409131 1001 86380 86390 1
409364 99409364 1001 86380 86390 1
409675 99409675 1001 86380 86390 1
410071 99410071 1001 86380 86390 1
410012 99410012 1001 86380 86390 1
410341 99410341 1001 86380 86390 1
410709 99410709 1001 86380 86390 1
411036 99411036 1001 86380 86390 1
411085 99411085 1001 86380 86390 1
411385 99411385 1001 86380 86390 1
411390 99411390 1001 86380 86390 1
411461 99411461 1001 86380 86390 1
411624 99411624 1001 86380 86390 1
411892 99411892 1001 86380 86390 1
412037 99412037 1001 86380 86390 1
412220 99412220 1001 86380 86390 1
413671 99413671 1001 86380 86390 1
412944 99412944 1001 86380 86390 1
412584 99412584 1001 86380 86390 1
412782 99412782 1001 86380 86390 1
412787 99412787 1001 86380 86390 1
412861 99412861 1001 86380 86390 1
413973 99413973 1001 86380 86390 1
413941 99413941 1001 86380 86390 1
414946 99414946 1001 86380 86390 1
415061 99415061 1001 86380 86390 1
414976 99414976 1001 86380 86390 1
415231 99415231 1001 86380 86390 1
415204 99415204 1001 86380 86390 1
415072 99415072 1001 86380 86390 1
414964 99414964 1001 86380 86390 1
414805 99414805 1001 86380 86390 1
414694 99414694 1001 86380 86390 1
414887 99414887 1001 86380 86390 1
414251 99414251 1001 86380 86390 1
414437 99414437 1001 86380 86390 1
414467 99414467 1001 86380 86390 1
414494 99414494 1001 86380 86390 1
414197 99414197 1001 86380 86390 1
415534 99415534 1001 86380 86390 1
415516 99415516 1001 86380 86390 1
416885 99416885 1001 86380 86390 1
416717 99416717 1001 86380 86390 1
416389 99416389 1001 86380 86390 1
416425 99416425 1001 86380 86390 1
415860 99415860 1001 86380 86390 1
415988 99415988 1001 86380 86390 1
416041 99416041 1001 86380 86390 1
415728 99415728 1001 86380 86390 1
415983 99415983 1001 86380 86390 1
417259 99417259 1001 86380 86390 1
418796 99418796 1001 86380 86390 1
418694 99418694 1001 86380 86390 1
418558 99418558 1001 86380 86390 1
418662 99418662 1001 86380 86390 1
418689 99418689 1001 86380 86390 1
418196 99418196 1001 86380 86390 1
418220 99418220 1001 86380 86390 1
418092 99418092 1001 86380 86390 1
418094 99418094 1001 86380 86390 1
418387 99418387 1001 86380 86390 1
417823 99417823 1001 86380 86390 1
417872 99417872 1001 86380 86390 1
417887 99417887 1001 86380 86390 1
418828 99418828 1001 86380 86390 1
418814 99418814 1001 86380 86390 1
420243 99420243 1001 86380 86390 1
420309 99420309 1001 86380 86390 1
420031 99420031 1001 86380 86390 1
419773 99419773 1001 86380 86390 1
419724 99419724 1001 86380 86390 1
419990 99419990 1001 86380 86390 1
419893 99419893 1001 86380 86390 1
419936 99419936 1001 86380 86390 1
419249 99419249 1001 86380 86390 1
420569 99420569 1001 86380 86390 1
422113 99422113 1001 86380 86390 1
421873 99421873 1001 86380 86390 1
421694 99421694 1001 86380 86390 1
422106 99422106 1001 86380 86390 1
421565 99421565 1001 86380 86390 1
421609 99421609 1001 86380 86390 1
421235 99421235 1001 86380 86390 1
420915 99420915 1001 86380 86390 1
420838 99420838 1001 86380 86390 1
420947 99420947 1001 86380 86390 1
420866 99420866 1001 86380 86390 1
421188 99421188 1001 86380 86390 1
421052 99421052 1001 86380 86390 1
421168 99421168 1001 86380 86390 1
422251 99422251 1001 86380 86390 1
422285 99422285 1001 86380 86390 1
422491 99422491 1001 86380 86390 1
422427 99422427 1001 86380 86390 1
423334 99423334 1001 86380 86390 1
423340 99423340 1001 86380 86390 1
422961 99422961 1001 86380 86390 1
423080 99423080 1001 86380 86390 1
423145 99423145 1001 86380 86390 1
422853 99422853 1001 86380 86390 1
422561 99422561 1001 86380 86390 1
422671 99422671 1001 86380 86390 1
422546 99422546 1001 86380 86390 1
422694 99422694 1001 86380 86390 1
424043 99424043 1001 86380 86390 1
425260 99425260 1001 86380 86390 1
424641 99424641 1001 86380 86390 1
424732 99424732 1001 86380 86390 1
424668 99424668 1001 86380 86390 1
424640 99424640 1001 86380 86390 1
424411 99424411 1001 86380 86390 1
424341 99424341 1001 86380 86390 1
424154 99424154 1001 86380 86390 1
424280 99424280 1001 86380 86390 1
425474 99425474 1001 86380 86390 1
425824 99425824 1001 86380 86390 1
425429 99425429 1001 86380 86390 1
427061 99427061 1001 86380 86390 1
426762 99426762 1001 86380 86390 1
426743 99426743 1001 86380 86390 1
426670 99426670 1001 86380 86390 1
427208 99427208 1001 86380 86390 1
427135 99427135 1001 86380 86390 1
427342 99427342 1001 86380 86390 1
428525 99428525 1001 86380 86390 1
428711 99428711 1001 86380 86390 1
428416 99428416 1001 86380 86390 1
428656 99428656 1001 86380 86390 1
428510 99428510 1001 86380 86390 1
428156 99428156 1001 86380 86390 1
428233 99428233 1001 86380 86390 1
428219 99428219 1001 86380 86390 1
428207 99428207 1001 86380 86390 1
427805 99427805 1001 86380 86390 1
427820 99427820 1001 86380 86390 1
428763 99428763 1001 86380 86390 1
428872 99428872 1001 86380 86390 1
428757 99428757 1001 86380 86390 1
430332 99430332 1001 86380 86390 1
430032 99430032 1001 86380 86390 1
430356 99430356 1001 86380 86390 1
430012 99430012 1001 86380 86390 1
429736 99429736 1001 86380 86390 1
429576 99429576 1001 86380 86390 1
429356 99429356 1001 86380 86390 1
429405 99429405 1001 86380 86390 1
429493 99429493 1001 86380 86390 1
430527 99430527 1001 86380 86390 1
430407 99430407 1001 86380 86390 1
430474 99430474 1001 86380 86390 1
430452 99430452 1001 86380 86390 1
431802 99431802 1001 86380 86390 1
431877 99431877 1001 86380 86390 1
431880 99431880 1001 86380 86390 1
431266 99431266 1001 86380 86390 1
431323 99431323 1001 86380 86390 1
431350 99431350 1001 86380 86390 1
431625 99431625 1001 86380 86390 1
431122 99431122 1001 86380 86390 1
430850 99430850 1001 86380 86390 1
430855 99430855 1001 86380 86390 1
431649 99431649 1001 86380 86390 1
433490 99433490 1001 86380 86390 1
433378 99433378 1001 86380 86390 1
433535 99433535 1001 86380 86390 1
433432 99433432 1001 86380 86390 1
432967 99432967 1001 86380 86390 1
433165 99433165 1001 86380 86390 1
433143 99433143 1001 86380 86390 1
433056 99433056 1001 86380 86390 1
432962 99432962 1001 86380 86390 1
432737 99432737 1001 86380 86390 1
432739 99432739 1001 86380 86390 1
432787 99432787 1001 86380 86390 1
432604 99432604 1001 86380 86390 1
433815 99433815 1001 86380 86390 1
434034 99434034 1001 86380 86390 1
435315 99435315 1001 86380 86390 1
435319 99435319 1001 86380 86390 1
435368 99435368 1001 86380 86390 1
435326 99435326 1001 86380 86390 1
435017 99435017 1001 86380 86390 1
435333 99435333 1001 86380 86390 1
434918 99434918 1001 86380 86390 1
434622 99434622 1001 86380 86390 1
434963 99434963 1001 86380 86390 1
434420 99434420 1001 86380 86390 1
435544 99435544 1001 86380 86390 1
435734 99435734 1001 86380 86390 1
435795 99435795 1001 86380 86390 1
435628 99435628 1001 86380 86390 1
435870 99435870 1001 86380 86390 1
435560 99435560 1001 86380 86390 1
435879 99435879 1001 86380 86390 1
435852 99435852 1001 86380 86390 1
437017 99437017 1001 86380 86390 1
436709 99436709 1001 86380 86390 1
436550 99436550 1001 86380 86390 1
436485 99436485 1001 86380 86390 1
436539 99436539 1001 86380 86390 1
436381 99436381 1001 86380 86390 1
436066 99436066 1001 86380 86390 1
436036 99436036 1001 86380 86390 1
436238 99436238 1001 86380 86390 1
436228 99436228 1001 86380 86390 1
436191 99436191 1001 86380 86390 1
300074 99300074 1001 86380 86390 1
437329 99437329 1001 86380 86390 1
437362 99437362 1001 86380 86390 1
300562 99300562 1001 86380 86390 1
300556 99300556 1001 86380 86390 1
300435 99300435 1001 86380 86390 1
300475 99300475 1001 86380 86390 1
300332 99300332 1001 86380 86390 1
300324 99300324 1001 86380 86390 1
300494 99300494 1001 86380 86390 1
300380 99300380 1001 86380 86390 1
300238 99300238 1001 86380 86390 1
300765 99300765 1001 86380 86390 1
300759 99300759 1001 86380 86390 1
301466 99301466 1001 86380 86390 1
301494 99301494 1001 86380 86390 1
301444 99301444 1001 86380 86390 1
301383 99301383 1001 86380 86390 1
301477 99301477 1001 86380 86390 1
301224 99301224 1001 86380 86390 1
301253 99301253 1001 86380 86390 1
301093 99301093 1001 86380 86390 1
301031 99301031 1001 86380 86390 1
301058 99301058 1001 86380 86390 1
301084 99301084 1001 86380 86390 1
301125 99301125 1001 86380 86390 1
301100 99301100 1001 86380 86390 1
301707 99301707 1001 86380 86390 1
301683 99301683 1001 86380 86390 1
301567 99301567 1001 86380 86390 1
301621 99301621 1001 86380 86390 1
301587 99301587 1001 86380 86390 1
302214 99302214 1001 86380 86390 1
302352 99302352 1001 86380 86390 1
302213 99302213 1001 86380 86390 1
302048 99302048 1001 86380 86390 1
302082 99302082 1001 86380 86390 1
301896 99301896 1001 86380 86390 1
301966 99301966 1001 86380 86390 1
302459 99302459 1001 86380 86390 1
302421 99302421 1001 86380 86390 1
302415 99302415 1001 86380 86390 1
303035 99303035 1001 86380 86390 1
302903 99302903 1001 86380 86390 1
302852 99302852 1001 86380 86390 1
302843 99302843 1001 86380 86390 1
302681 99302681 1001 86380 86390 1
302684 99302684 1001 86380 86390 1
302676 99302676 1001 86380 86390 1
303234 99303234 1001 86380 86390 1
303238 99303238 1001 86380 86390 1
303330 99303330 1001 86380 86390 1
303370 99303370 1001 86380 86390 1
303371 99303371 1001 86380 86390 1
303359 99303359 1001 86380 86390 1
303841 99303841 1001 86380 86390 1
303970 99303970 1001 86380 86390 1
303932 99303932 1001 86380 86390 1
303962 99303962 1001 86380 86390 1
303929 99303929 1001 86380 86390 1
304027 99304027 1001 86380 86390 1
303689 99303689 1001 86380 86390 1
303780 99303780 1001 86380 86390 1
303637 99303637 1001 86380 86390 1
303681 99303681 1001 86380 86390 1
303546 99303546 1001 86380 86390 1
303501 99303501 1001 86380 86390 1
303605 99303605 1001 86380 86390 1
304147 99304147 1001 86380 86390 1
304135 99304135 1001 86380 86390 1
304140 99304140 1001 86380 86390 1
304037 99304037 1001 86380 86390 1
304206 99304206 1001 86380 86390 1
304077 99304077 1001 86380 86390 1
304195 99304195 1001 86380 86390 1
304800 99304800 1001 86380 86390 1
304462 99304462 1001 86380 86390 1
304506 99304506 1001 86380 86390 1
304613 99304613 1001 86380 86390 1
304252 99304252 1001 86380 86390 1
304331 99304331 1001 86380 86390 1
305051 99305051 1001 86380 86390 1
304924 99304924 1001 86380 86390 1
305016 99305016 1001 86380 86390 1
304928 99304928 1001 86380 86390 1
305560 99305560 1001 86380 86390 1
305659 99305659 1001 86380 86390 1
305664 99305664 1001 86380 86390 1
305569 99305569 1001 86380 86390 1
305434 99305434 1001 86380 86390 1
305333 99305333 1001 86380 86390 1
305465 99305465 1001 86380 86390 1
305106 99305106 1001 86380 86390 1
305186 99305186 1001 86380 86390 1
305267 99305267 1001 86380 86390 1
500090 99500090 1001 86380 86390 1
500085 99500085 1001 86380 86390 1
500740 99500740 1001 86380 86390 1
500705 99500705 1001 86380 86390 1
500428 99500428 1001 86380 86390 1
500431 99500431 1001 86380 86390 1
500501 99500501 1001 86380 86390 1
500425 99500425 1001 86380 86390 1
500245 99500245 1001 86380 86390 1
500220 99500220 1001 86380 86390 1
500207 99500207 1001 86380 86390 1
500381 99500381 1001 86380 86390 1
500953 99500953 1001 86380 86390 1
500982 99500982 1001 86380 86390 1
501011 99501011 1001 86380 86390 1
500832 99500832 1001 86380 86390 1
501550 99501550 1001 86380 86390 1
501638 99501638 1001 86380 86390 1
501487 99501487 1001 86380 86390 1
501597 99501597 1001 86380 86390 1
501535 99501535 1001 86380 86390 1
501190 99501190 1001 86380 86390 1
501220 99501220 1001 86380 86390 1
501132 99501132 1001 86380 86390 1
501108 99501108 1001 86380 86390 1
501756 99501756 1001 86380 86390 1
501706 99501706 1001 86380 86390 1
501683 99501683 1001 86380 86390 1
501828 99501828 1001 86380 86390 1
501842 99501842 1001 86380 86390 1
502276 99502276 1001 86380 86390 1
502265 99502265 1001 86380 86390 1
502411 99502411 1001 86380 86390 1
502284 99502284 1001 86380 86390 1
502413 99502413 1001 86380 86390 1
502215 99502215 1001 86380 86390 1
501858 99501858 1001 86380 86390 1
502044 99502044 1001 86380 86390 1
501867 99501867 1001 86380 86390 1
502619 99502619 1001 86380 86390 1
502530 99502530 1001 86380 86390 1
503118 99503118 1001 86380 86390 1
503144 99503144 1001 86380 86390 1
503222 99503222 1001 86380 86390 1
503108 99503108 1001 86380 86390 1
503201 99503201 1001 86380 86390 1
502693 99502693 1001 86380 86390 1
503471 99503471 1001 86380 86390 1
503304 99503304 1001 86380 86390 1
503422 99503422 1001 86380 86390 1
503332 99503332 1001 86380 86390 1
503951 99503951 1001 86380 86390 1
504018 99504018 1001 86380 86390 1
504032 99504032 1001 86380 86390 1
503936 99503936 1001 86380 86390 1
503900 99503900 1001 86380 86390 1
503765 99503765 1001 86380 86390 1
503909 99503909 1001 86380 86390 1
503633 99503633 1001 86380 86390 1
503634 99503634 1001 86380 86390 1
504170 99504170 1001 86380 86390 1
503914 99503914 1001 86380 86390 1
504212 99504212 1001 86380 86390 1
504153 99504153 1001 86380 86390 1
504218 99504218 1001 86380 86390 1
504908 99504908 1001 86380 86390 1
504650 99504650 1001 86380 86390 1
504628 99504628 1001 86380 86390 1
504537 99504537 1001 86380 86390 1
504591 99504591 1001 86380 86390 1
504660 99504660 1001 86380 86390 1
504492 99504492 1001 86380 86390 1
504447 99504447 1001 86380 86390 1
504361 99504361 1001 86380 86390 1
504998 99504998 1001 86380 86390 1
505127 99505127 1001 86380 86390 1
505129 99505129 1001 86380 86390 1
505749 99505749 1001 86380 86390 1
505665 99505665 1001 86380 86390 1
505366 99505366 1001 86380 86390 1
505369 99505369 1001 86380 86390 1
505280 99505280 1001 86380 86390 1
505191 99505191 1001 86380 86390 1
505232 99505232 1001 86380 86390 1
505312 99505312 1001 86380 86390 1
505877 99505877 1001 86380 86390 1
506448 99506448 1001 86380 86390 1
506402 99506402 1001 86380 86390 1
506249 99506249 1001 86380 86390 1
506275 99506275 1001 86380 86390 1
506301 99506301 1001 86380 86390 1
506368 99506368 1001 86380 86390 1
506344 99506344 1001 86380 86390 1
506245 99506245 1001 86380 86390 1
506260 99506260 1001 86380 86390 1
506045 99506045 1001 86380 86390 1
506033 99506033 1001 86380 86390 1
506024 99506024 1001 86380 86390 1
506026 99506026 1001 86380 86390 1
506143 99506143 1001 86380 86390 1
506662 99506662 1001 86380 86390 1
506663 99506663 1001 86380 86390 1
506604 99506604 1001 86380 86390 1
507302 99507302 1001 86380 86390 1
507342 99507342 1001 86380 86390 1
507143 99507143 1001 86380 86390 1
506959 99506959 1001 86380 86390 1
507582 99507582 1001 86380 86390 1
507583 99507583 1001 86380 86390 1
508164 99508164 1001 86380 86390 1
508246 99508246 1001 86380 86390 1
508008 99508008 1001 86380 86390 1
507681 99507681 1001 86380 86390 1
507775 99507775 1001 86380 86390 1
507677 99507677 1001 86380 86390 1
507665 99507665 1001 86380 86390 1
507820 99507820 1001 86380 86390 1
507640 99507640 1001 86380 86390 1
508287 99508287 1001 86380 86390 1
508293 99508293 1001 86380 86390 1
508295 99508295 1001 86380 86390 1
508753 99508753 1001 86380 86390 1
508821 99508821 1001 86380 86390 1
508719 99508719 1001 86380 86390 1
508799 99508799 1001 86380 86390 1
508626 99508626 1001 86380 86390 1
508512 99508512 1001 86380 86390 1
509098 99509098 1001 86380 86390 1
509258 99509258 1001 86380 86390 1
509271 99509271 1001 86380 86390 1
509091 99509091 1001 86380 86390 1
509236 99509236 1001 86380 86390 1
509135 99509135 1001 86380 86390 1
509710 99509710 1001 86380 86390 1
509828 99509828 1001 86380 86390 1
509729 99509729 1001 86380 86390 1
509718 99509718 1001 86380 86390 1
509533 99509533 1001 86380 86390 1
509350 99509350 1001 86380 86390 1
509468 99509468 1001 86380 86390 1
509326 99509326 1001 86380 86390 1
509407 99509407 1001 86380 86390 1
510561 99510561 1001 86380 86390 1
510588 99510588 1001 86380 86390 1
510682 99510682 1001 86380 86390 1
510712 99510712 1001 86380 86390 1
510711 99510711 1001 86380 86390 1
510647 99510647 1001 86380 86390 1
510544 99510544 1001 86380 86390 1
510497 99510497 1001 86380 86390 1
510472 99510472 1001 86380 86390 1
510442 99510442 1001 86380 86390 1
510494 99510494 1001 86380 86390 1
510278 99510278 1001 86380 86390 1
510304 99510304 1001 86380 86390 1
510177 99510177 1001 86380 86390 1
510283 99510283 1001 86380 86390 1
510117 99510117 1001 86380 86390 1
510911 99510911 1001 86380 86390 1
511371 99511371 1001 86380 86390 1
511462 99511462 1001 86380 86390 1
511327 99511327 1001 86380 86390 1
511264 99511264 1001 86380 86390 1
511203 99511203 1001 86380 86390 1
511049 99511049 1001 86380 86390 1
511013 99511013 1001 86380 86390 1
510936 99510936 1001 86380 86390 1
511743 99511743 1001 86380 86390 1
511718 99511718 1001 86380 86390 1
512225 99512225 1001 86380 86390 1
512316 99512316 1001 86380 86390 1
512346 99512346 1001 86380 86390 1
512318 99512318 1001 86380 86390 1
512183 99512183 1001 86380 86390 1
512143 99512143 1001 86380 86390 1
512156 99512156 1001 86380 86390 1
512157 99512157 1001 86380 86390 1
512134 99512134 1001 86380 86390 1
512173 99512173 1001 86380 86390 1
511836 99511836 1001 86380 86390 1
511896 99511896 1001 86380 86390 1
511796 99511796 1001 86380 86390 1
512510 99512510 1001 86380 86390 1
513070 99513070 1001 86380 86390 1
513137 99513137 1001 86380 86390 1
512795 99512795 1001 86380 86390 1
512850 99512850 1001 86380 86390 1
512649 99512649 1001 86380 86390 1
512722 99512722 1001 86380 86390 1
512622 99512622 1001 86380 86390 1
513001 99513001 1001 86380 86390 1
513227 99513227 1001 86380 86390 1
513988 99513988 1001 86380 86390 1
513689 99513689 1001 86380 86390 1
513793 99513793 1001 86380 86390 1
513466 99513466 1001 86380 86390 1
513470 99513470 1001 86380 86390 1
513522 99513522 1001 86380 86390 1
514044 99514044 1001 86380 86390 1
514154 99514154 1001 86380 86390 1
514118 99514118 1001 86380 86390 1
514826 99514826 1001 86380 86390 1
514746 99514746 1001 86380 86390 1
514766 99514766 1001 86380 86390 1
514523 99514523 1001 86380 86390 1
514563 99514563 1001 86380 86390 1
514474 99514474 1001 86380 86390 1
514621 99514621 1001 86380 86390 1
514597 99514597 1001 86380 86390 1
514508 99514508 1001 86380 86390 1
514432 99514432 1001 86380 86390 1
514413 99514413 1001 86380 86390 1
514945 99514945 1001 86380 86390 1
514972 99514972 1001 86380 86390 1
514994 99514994 1001 86380 86390 1
515607 99515607 1001 86380 86390 1
515599 99515599 1001 86380 86390 1
515612 99515612 1001 86380 86390 1
515535 99515535 1001 86380 86390 1
515339 99515339 1001 86380 86390 1
515155 99515155 1001 86380 86390 1
515247 99515247 1001 86380 86390 1
515798 99515798 1001 86380 86390 1
515870 99515870 1001 86380 86390 1
516332 99516332 1001 86380 86390 1
516400 99516400 1001 86380 86390 1
516349 99516349 1001 86380 86390 1
516492 99516492 1001 86380 86390 1
516444 99516444 1001 86380 86390 1
516170 99516170 1001 86380 86390 1
515955 99515955 1001 86380 86390 1
515930 99515930 1001 86380 86390 1
515904 99515904 1001 86380 86390 1
515984 99515984 1001 86380 86390 1
515910 99515910 1001 86380 86390 1
516003 99516003 1001 86380 86390 1
516546 99516546 1001 86380 86390 1
516574 99516574 1001 86380 86390 1
516524 99516524 1001 86380 86390 1
516681 99516681 1001 86380 86390 1
516565 99516565 1001 86380 86390 1
516553 99516553 1001 86380 86390 1
517253 99517253 1001 86380 86390 1
517202 99517202 1001 86380 86390 1
517281 99517281 1001 86380 86390 1
517153 99517153 1001 86380 86390 1
517244 99517244 1001 86380 86390 1
517014 99517014 1001 86380 86390 1
516990 99516990 1001 86380 86390 1
517006 99517006 1001 86380 86390 1
517061 99517061 1001 86380 86390 1
517036 99517036 1001 86380 86390 1
517064 99517064 1001 86380 86390 1
516851 99516851 1001 86380 86390 1
517541 99517541 1001 86380 86390 1
517537 99517537 1001 86380 86390 1
518073 99518073 1001 86380 86390 1
518150 99518150 1001 86380 86390 1
518155 99518155 1001 86380 86390 1
517868 99517868 1001 86380 86390 1
517820 99517820 1001 86380 86390 1
517955 99517955 1001 86380 86390 1
517594 99517594 1001 86380 86390 1
518185 99518185 1001 86380 86390 1
518277 99518277 1001 86380 86390 1
518303 99518303 1001 86380 86390 1
518192 99518192 1001 86380 86390 1
518205 99518205 1001 86380 86390 1
518887 99518887 1001 86380 86390 1
518814 99518814 1001 86380 86390 1
518896 99518896 1001 86380 86390 1
518820 99518820 1001 86380 86390 1
518601 99518601 1001 86380 86390 1
518722 99518722 1001 86380 86390 1
518778 99518778 1001 86380 86390 1
518420 99518420 1001 86380 86390 1
518459 99518459 1001 86380 86390 1
518548 99518548 1001 86380 86390 1
519132 99519132 1001 86380 86390 1
519728 99519728 1001 86380 86390 1
519518 99519518 1001 86380 86390 1
519443 99519443 1001 86380 86390 1
519524 99519524 1001 86380 86390 1
519258 99519258 1001 86380 86390 1
519221 99519221 1001 86380 86390 1
519195 99519195 1001 86380 86390 1
519391 99519391 1001 86380 86390 1
519237 99519237 1001 86380 86390 1
519400 99519400 1001 86380 86390 1
519986 99519986 1001 86380 86390 1
519988 99519988 1001 86380 86390 1
520474 99520474 1001 86380 86390 1
520547 99520547 1001 86380 86390 1
520332 99520332 1001 86380 86390 1
520348 99520348 1001 86380 86390 1
520235 99520235 1001 86380 86390 1
520432 99520432 1001 86380 86390 1
520036 99520036 1001 86380 86390 1
520835 99520835 1001 86380 86390 1
520711 99520711 1001 86380 86390 1
520686 99520686 1001 86380 86390 1
521466 99521466 1001 86380 86390 1
521315 99521315 1001 86380 86390 1
521173 99521173 1001 86380 86390 1
521091 99521091 1001 86380 86390 1
521030 99521030 1001 86380 86390 1
520851 99520851 1001 86380 86390 1
521023 99521023 1001 86380 86390 1
520921 99520921 1001 86380 86390 1
521659 99521659 1001 86380 86390 1
521468 99521468 1001 86380 86390 1
521651 99521651 1001 86380 86390 1
521577 99521577 1001 86380 86390 1
522119 99522119 1001 86380 86390 1
522282 99522282 1001 86380 86390 1
522200 99522200 1001 86380 86390 1
522189 99522189 1001 86380 86390 1
521958 99521958 1001 86380 86390 1
521948 99521948 1001 86380 86390 1
521930 99521930 1001 86380 86390 1
521995 99521995 1001 86380 86390 1
521750 99521750 1001 86380 86390 1
521842 99521842 1001 86380 86390 1
521674 99521674 1001 86380 86390 1
522422 99522422 1001 86380 86390 1
522995 99522995 1001 86380 86390 1
522874 99522874 1001 86380 86390 1
522837 99522837 1001 86380 86390 1
522720 99522720 1001 86380 86390 1
522799 99522799 1001 86380 86390 1
522763 99522763 1001 86380 86390 1
522605 99522605 1001 86380 86390 1
522599 99522599 1001 86380 86390 1
522626 99522626 1001 86380 86390 1
523193 99523193 1001 86380 86390 1
523271 99523271 1001 86380 86390 1
523213 99523213 1001 86380 86390 1
523227 99523227 1001 86380 86390 1
523307 99523307 1001 86380 86390 1
523821 99523821 1001 86380 86390 1
523848 99523848 1001 86380 86390 1
523810 99523810 1001 86380 86390 1
523878 99523878 1001 86380 86390 1
523939 99523939 1001 86380 86390 1
523841 99523841 1001 86380 86390 1
523701 99523701 1001 86380 86390 1
523458 99523458 1001 86380 86390 1
523420 99523420 1001 86380 86390 1
523460 99523460 1001 86380 86390 1
523343 99523343 1001 86380 86390 1
523384 99523384 1001 86380 86390 1
524125 99524125 1001 86380 86390 1
523963 99523963 1001 86380 86390 1
524644 99524644 1001 86380 86390 1
524740 99524740 1001 86380 86390 1
524673 99524673 1001 86380 86390 1
524756 99524756 1001 86380 86390 1
524475 99524475 1001 86380 86390 1
524359 99524359 1001 86380 86390 1
524380 99524380 1001 86380 86390 1
524182 99524182 1001 86380 86390 1
524156 99524156 1001 86380 86390 1
524300 99524300 1001 86380 86390 1
524173 99524173 1001 86380 86390 1
524879 99524879 1001 86380 86390 1
524857 99524857 1001 86380 86390 1
524909 99524909 1001 86380 86390 1
525509 99525509 1001 86380 86390 1
525556 99525556 1001 86380 86390 1
525108 99525108 1001 86380 86390 1
525147 99525147 1001 86380 86390 1
525109 99525109 1001 86380 86390 1
525148 99525148 1001 86380 86390 1
525032 99525032 1001 86380 86390 1
525086 99525086 1001 86380 86390 1
525139 99525139 1001 86380 86390 1
525117 99525117 1001 86380 86390 1
525182 99525182 1001 86380 86390 1
525027 99525027 1001 86380 86390 1
525598 99525598 1001 86380 86390 1
525653 99525653 1001 86380 86390 1
526290 99526290 1001 86380 86390 1
526041 99526041 1001 86380 86390 1
526121 99526121 1001 86380 86390 1
526161 99526161 1001 86380 86390 1
526215 99526215 1001 86380 86390 1
525997 99525997 1001 86380 86390 1
525834 99525834 1001 86380 86390 1
526456 99526456 1001 86380 86390 1
526508 99526508 1001 86380 86390 1
527213 99527213 1001 86380 86390 1
527071 99527071 1001 86380 86390 1
527110 99527110 1001 86380 86390 1
527128 99527128 1001 86380 86390 1
527116 99527116 1001 86380 86390 1
527207 99527207 1001 86380 86390 1
527157 99527157 1001 86380 86390 1
527035 99527035 1001 86380 86390 1
526959 99526959 1001 86380 86390 1
526844 99526844 1001 86380 86390 1
526924 99526924 1001 86380 86390 1
527043 99527043 1001 86380 86390 1
526788 99526788 1001 86380 86390 1
526752 99526752 1001 86380 86390 1
526817 99526817 1001 86380 86390 1
526714 99526714 1001 86380 86390 1
526794 99526794 1001 86380 86390 1
526795 99526795 1001 86380 86390 1
526705 99526705 1001 86380 86390 1
527364 99527364 1001 86380 86390 1
527269 99527269 1001 86380 86390 1
527386 99527386 1001 86380 86390 1
527877 99527877 1001 86380 86390 1
527889 99527889 1001 86380 86390 1
527879 99527879 1001 86380 86390 1
527702 99527702 1001 86380 86390 1
527731 99527731 1001 86380 86390 1
527732 99527732 1001 86380 86390 1
527698 99527698 1001 86380 86390 1
527576 99527576 1001 86380 86390 1
527646 99527646 1001 86380 86390 1
528101 99528101 1001 86380 86390 1
528734 99528734 1001 86380 86390 1
528883 99528883 1001 86380 86390 1
528718 99528718 1001 86380 86390 1
528687 99528687 1001 86380 86390 1
528587 99528587 1001 86380 86390 1
528454 99528454 1001 86380 86390 1
528380 99528380 1001 86380 86390 1
528302 99528302 1001 86380 86390 1
528991 99528991 1001 86380 86390 1
528904 99528904 1001 86380 86390 1
529076 99529076 1001 86380 86390 1
529104 99529104 1001 86380 86390 1
529651 99529651 1001 86380 86390 1
529576 99529576 1001 86380 86390 1
529636 99529636 1001 86380 86390 1
529472 99529472 1001 86380 86390 1
529382 99529382 1001 86380 86390 1
529350 99529350 1001 86380 86390 1
529455 99529455 1001 86380 86390 1
529120 99529120 1001 86380 86390 1
529248 99529248 1001 86380 86390 1
529812 99529812 1001 86380 86390 1
529827 99529827 1001 86380 86390 1
530412 99530412 1001 86380 86390 1
530554 99530554 1001 86380 86390 1
530493 99530493 1001 86380 86390 1
530367 99530367 1001 86380 86390 1
530219 99530219 1001 86380 86390 1
530273 99530273 1001 86380 86390 1
530145 99530145 1001 86380 86390 1
530307 99530307 1001 86380 86390 1
530178 99530178 1001 86380 86390 1
530282 99530282 1001 86380 86390 1
530041 99530041 1001 86380 86390 1
530004 99530004 1001 86380 86390 1
530006 99530006 1001 86380 86390 1
530073 99530073 1001 86380 86390 1
529970 99529970 1001 86380 86390 1
530048 99530048 1001 86380 86390 1
530113 99530113 1001 86380 86390 1
530747 99530747 1001 86380 86390 1
530619 99530619 1001 86380 86390 1
530570 99530570 1001 86380 86390 1
530739 99530739 1001 86380 86390 1
530638 99530638 1001 86380 86390 1
530640 99530640 1001 86380 86390 1
530653 99530653 1001 86380 86390 1
531252 99531252 1001 86380 86390 1
531279 99531279 1001 86380 86390 1
531254 99531254 1001 86380 86390 1
531282 99531282 1001 86380 86390 1
531325 99531325 1001 86380 86390 1
531126 99531126 1001 86380 86390 1
531152 99531152 1001 86380 86390 1
531153 99531153 1001 86380 86390 1
531154 99531154 1001 86380 86390 1
531052 99531052 1001 86380 86390 1
531158 99531158 1001 86380 86390 1
531042 99531042 1001 86380 86390 1
530915 99530915 1001 86380 86390 1
530851 99530851 1001 86380 86390 1
530878 99530878 1001 86380 86390 1
530794 99530794 1001 86380 86390 1
532206 99532206 1001 86380 86390 1
532171 99532171 1001 86380 86390 1
532115 99532115 1001 86380 86390 1
532154 99532154 1001 86380 86390 1
531910 99531910 1001 86380 86390 1
531929 99531929 1001 86380 86390 1
531674 99531674 1001 86380 86390 1
531649 99531649 1001 86380 86390 1
532384 99532384 1001 86380 86390 1
532378 99532378 1001 86380 86390 1
532275 99532275 1001 86380 86390 1
532223 99532223 1001 86380 86390 1
532382 99532382 1001 86380 86390 1
532226 99532226 1001 86380 86390 1
532852 99532852 1001 86380 86390 1
532950 99532950 1001 86380 86390 1
533014 99533014 1001 86380 86390 1
532925 99532925 1001 86380 86390 1
532964 99532964 1001 86380 86390 1
532875 99532875 1001 86380 86390 1
532769 99532769 1001 86380 86390 1
532463 99532463 1001 86380 86390 1
532544 99532544 1001 86380 86390 1
533159 99533159 1001 86380 86390 1
533147 99533147 1001 86380 86390 1
533734 99533734 1001 86380 86390 1
533497 99533497 1001 86380 86390 1
533563 99533563 1001 86380 86390 1
533628 99533628 1001 86380 86390 1
533579 99533579 1001 86380 86390 1
533490 99533490 1001 86380 86390 1
533546 99533546 1001 86380 86390 1
533548 99533548 1001 86380 86390 1
533409 99533409 1001 86380 86390 1
533403 99533403 1001 86380 86390 1
533262 99533262 1001 86380 86390 1
533907 99533907 1001 86380 86390 1
533983 99533983 1001 86380 86390 1
534683 99534683 1001 86380 86390 1
534549 99534549 1001 86380 86390 1
534487 99534487 1001 86380 86390 1
534455 99534455 1001 86380 86390 1
534421 99534421 1001 86380 86390 1
534245 99534245 1001 86380 86390 1
534160 99534160 1001 86380 86390 1
534838 99534838 1001 86380 86390 1
535477 99535477 1001 86380 86390 1
535371 99535371 1001 86380 86390 1
535373 99535373 1001 86380 86390 1
535416 99535416 1001 86380 86390 1
535107 99535107 1001 86380 86390 1
535034 99535034 1001 86380 86390 1
534923 99534923 1001 86380 86390 1
535689 99535689 1001 86380 86390 1
535602 99535602 1001 86380 86390 1
535564 99535564 1001 86380 86390 1
535631 99535631 1001 86380 86390 1
535672 99535672 1001 86380 86390 1
536253 99536253 1001 86380 86390 1
536192 99536192 1001 86380 86390 1
536119 99536119 1001 86380 86390 1
536081 99536081 1001 86380 86390 1
535944 99535944 1001 86380 86390 1
535946 99535946 1001 86380 86390 1
536013 99536013 1001 86380 86390 1
535754 99535754 1001 86380 86390 1
535786 99535786 1001 86380 86390 1
535825 99535825 1001 86380 86390 1
535841 99535841 1001 86380 86390 1
535844 99535844 1001 86380 86390 1
536541 99536541 1001 86380 86390 1
536413 99536413 1001 86380 86390 1
536445 99536445 1001 86380 86390 1
536435 99536435 1001 86380 86390 1
537023 99537023 1001 86380 86390 1
537027 99537027 1001 86380 86390 1
537057 99537057 1001 86380 86390 1
536752 99536752 1001 86380 86390 1
536818 99536818 1001 86380 86390 1
536883 99536883 1001 86380 86390 1
536928 99536928 1001 86380 86390 1
536943 99536943 1001 86380 86390 1
536658 99536658 1001 86380 86390 1
536663 99536663 1001 86380 86390 1
536690 99536690 1001 86380 86390 1
536618 99536618 1001 86380 86390 1
537254 99537254 1001 86380 86390 1
537197 99537197 1001 86380 86390 1
537786 99537786 1001 86380 86390 1
537940 99537940 1001 86380 86390 1
537923 99537923 1001 86380 86390 1
537630 99537630 1001 86380 86390 1
537498 99537498 1001 86380 86390 1
537421 99537421 1001 86380 86390 1
537434 99537434 1001 86380 86390 1
537466 99537466 1001 86380 86390 1
537508 99537508 1001 86380 86390 1
538092 99538092 1001 86380 86390 1
538148 99538148 1001 86380 86390 1
538756 99538756 1001 86380 86390 1
538796 99538796 1001 86380 86390 1
538797 99538797 1001 86380 86390 1
538457 99538457 1001 86380 86390 1
538338 99538338 1001 86380 86390 1
538267 99538267 1001 86380 86390 1
538309 99538309 1001 86380 86390 1
538284 99538284 1001 86380 86390 1
539515 99539515 1001 86380 86390 1
539386 99539386 1001 86380 86390 1
539412 99539412 1001 86380 86390 1
539402 99539402 1001 86380 86390 1
539405 99539405 1001 86380 86390 1
539356 99539356 1001 86380 86390 1
539052 99539052 1001 86380 86390 1
539079 99539079 1001 86380 86390 1
539095 99539095 1001 86380 86390 1
539109 99539109 1001 86380 86390 1
539794 99539794 1001 86380 86390 1
539837 99539837 1001 86380 86390 1
539656 99539656 1001 86380 86390 1
539672 99539672 1001 86380 86390 1
539659 99539659 1001 86380 86390 1
539828 99539828 1001 86380 86390 1
539725 99539725 1001 86380 86390 1
539674 99539674 1001 86380 86390 1
539766 99539766 1001 86380 86390 1
539793 99539793 1001 86380 86390 1
540236 99540236 1001 86380 86390 1
540129 99540129 1001 86380 86390 1
540260 99540260 1001 86380 86390 1
539914 99539914 1001 86380 86390 1
540044 99540044 1001 86380 86390 1
539972 99539972 1001 86380 86390 1
539999 99539999 1001 86380 86390 1
539871 99539871 1001 86380 86390 1
540646 99540646 1001 86380 86390 1
540638 99540638 1001 86380 86390 1
540587 99540587 1001 86380 86390 1
540641 99540641 1001 86380 86390 1
541290 99541290 1001 86380 86390 1
541091 99541091 1001 86380 86390 1
541095 99541095 1001 86380 86390 1
541280 99541280 1001 86380 86390 1
540958 99540958 1001 86380 86390 1
540886 99540886 1001 86380 86390 1
540750 99540750 1001 86380 86390 1
540673 99540673 1001 86380 86390 1
541414 99541414 1001 86380 86390 1
541471 99541471 1001 86380 86390 1
541954 99541954 1001 86380 86390 1
541962 99541962 1001 86380 86390 1
541840 99541840 1001 86380 86390 1
541815 99541815 1001 86380 86390 1
541714 99541714 1001 86380 86390 1
541645 99541645 1001 86380 86390 1
541508 99541508 1001 86380 86390 1
541510 99541510 1001 86380 86390 1
542121 99542121 1001 86380 86390 1
542187 99542187 1001 86380 86390 1
542206 99542206 1001 86380 86390 1
542914 99542914 1001 86380 86390 1
542784 99542784 1001 86380 86390 1
542891 99542891 1001 86380 86390 1
542679 99542679 1001 86380 86390 1
542579 99542579 1001 86380 86390 1
542723 99542723 1001 86380 86390 1
542454 99542454 1001 86380 86390 1
542473 99542473 1001 86380 86390 1
543144 99543144 1001 86380 86390 1
542963 99542963 1001 86380 86390 1
542993 99542993 1001 86380 86390 1
543096 99543096 1001 86380 86390 1
543711 99543711 1001 86380 86390 1
543732 99543732 1001 86380 86390 1
543360 99543360 1001 86380 86390 1
543439 99543439 1001 86380 86390 1
543401 99543401 1001 86380 86390 1
543326 99543326 1001 86380 86390 1
543342 99543342 1001 86380 86390 1
543253 99543253 1001 86380 86390 1
543787 99543787 1001 86380 86390 1
544521 99544521 1001 86380 86390 1
544497 99544497 1001 86380 86390 1
544319 99544319 1001 86380 86390 1
544337 99544337 1001 86380 86390 1
544299 99544299 1001 86380 86390 1
544249 99544249 1001 86380 86390 1
544173 99544173 1001 86380 86390 1
544083 99544083 1001 86380 86390 1
543989 99543989 1001 86380 86390 1
544724 99544724 1001 86380 86390 1
544634 99544634 1001 86380 86390 1
544620 99544620 1001 86380 86390 1
431874 383 1001 19380 19917 1
506470 668 1001 65539 65838 1
509214 1042 1001 42804 43103 1
520378 1020 1001 70708 71007 1
400037 99400037 1001 86380 86390 1
400347 99400347 1001 86380 86390 1
400452 99400452 1001 86380 86390 1
400454 99400454 1001 86380 86390 1
400485 99400485 1001 86380 86390 1
400649 99400649 1001 86380 86390 1
400766 99400766 1001 86380 86390 1
401037 99401037 1001 86380 86390 1
400950 99400950 1001 86380 86390 1
400941 99400941 1001 86380 86390 1
400960 99400960 1001 86380 86390 1
401273 99401273 1001 86380 86390 1
401568 99401568 1001 86380 86390 1
401781 99401781 1001 86380 86390 1
402048 99402048 1001 86380 86390 1
402106 99402106 1001 86380 86390 1
402216 99402216 1001 86380 86390 1
402422 99402422 1001 86380 86390 1
402481 99402481 1001 86380 86390 1
402575 99402575 1001 86380 86390 1
402599 99402599 1001 86380 86390 1
402707 99402707 1001 86380 86390 1
402829 99402829 1001 86380 86390 1
403545 99403545 1001 86380 86390 1
403791 99403791 1001 86380 86390 1
403879 99403879 1001 86380 86390 1
404330 99404330 1001 86380 86390 1
404419 99404419 1001 86380 86390 1
404421 99404421 1001 86380 86390 1
404560 99404560 1001 86380 86390 1
404856 99404856 1001 86380 86390 1
405114 99405114 1001 86380 86390 1
405139 99405139 1001 86380 86390 1
405406 99405406 1001 86380 86390 1
405436 99405436 1001 86380 86390 1
405585 99405585 1001 86380 86390 1
405540 99405540 1001 86380 86390 1
405501 99405501 1001 86380 86390 1
405859 99405859 1001 86380 86390 1
405826 99405826 1001 86380 86390 1
406084 99406084 1001 86380 86390 1
406017 99406017 1001 86380 86390 1
405991 99405991 1001 86380 86390 1
406068 99406068 1001 86380 86390 1
406249 99406249 1001 86380 86390 1
406285 99406285 1001 86380 86390 1
406458 99406458 1001 86380 86390 1
406486 99406486 1001 86380 86390 1
406728 99406728 1001 86380 86390 1
406722 99406722 1001 86380 86390 1
406797 99406797 1001 86380 86390 1
406803 99406803 1001 86380 86390 1
406783 99406783 1001 86380 86390 1
407015 99407015 1001 86380 86390 1
407274 99407274 1001 86380 86390 1
407615 99407615 1001 86380 86390 1
407720 99407720 1001 86380 86390 1
407741 99407741 1001 86380 86390 1
407832 99407832 1001 86380 86390 1
407872 99407872 1001 86380 86390 1
407976 99407976 1001 86380 86390 1
408010 99408010 1001 86380 86390 1
408151 99408151 1001 86380 86390 1
408419 99408419 1001 86380 86390 1
408446 99408446 1001 86380 86390 1
408704 99408704 1001 86380 86390 1
408709 99408709 1001 86380 86390 1
408848 99408848 1001 86380 86390 1
408951 99408951 1001 86380 86390 1
409365 99409365 1001 86380 86390 1
409473 99409473 1001 86380 86390 1
409549 99409549 1001 86380 86390 1
409778 99409778 1001 86380 86390 1
409893 99409893 1001 86380 86390 1
409929 99409929 1001 86380 86390 1
409922 99409922 1001 86380 86390 1
410126 99410126 1001 86380 86390 1
410763 99410763 1001 86380 86390 1
410811 99410811 1001 86380 86390 1
410935 99410935 1001 86380 86390 1
410945 99410945 1001 86380 86390 1
411048 99411048 1001 86380 86390 1
411430 99411430 1001 86380 86390 1
411737 99411737 1001 86380 86390 1
411913 99411913 1001 86380 86390 1
411893 99411893 1001 86380 86390 1
411917 99411917 1001 86380 86390 1
411944 99411944 1001 86380 86390 1
412074 99412074 1001 86380 86390 1
412150 99412150 1001 86380 86390 1
412236 99412236 1001 86380 86390 1
412300 99412300 1001 86380 86390 1
413566 99413566 1001 86380 86390 1
413112 99413112 1001 86380 86390 1
412943 99412943 1001 86380 86390 1
412799 99412799 1001 86380 86390 1
412530 99412530 1001 86380 86390 1
412728 99412728 1001 86380 86390 1
412624 99412624 1001 86380 86390 1
412873 99412873 1001 86380 86390 1
412496 99412496 1001 86380 86390 1
412820 99412820 1001 86380 86390 1
414093 99414093 1001 86380 86390 1
413764 99413764 1001 86380 86390 1
413955 99413955 1001 86380 86390 1
413932 99413932 1001 86380 86390 1
414106 99414106 1001 86380 86390 1
413720 99413720 1001 86380 86390 1
415217 99415217 1001 86380 86390 1
414972 99414972 1001 86380 86390 1
415014 99415014 1001 86380 86390 1
415126 99415126 1001 86380 86390 1
415088 99415088 1001 86380 86390 1
414582 99414582 1001 86380 86390 1
414791 99414791 1001 86380 86390 1
414282 99414282 1001 86380 86390 1
414193 99414193 1001 86380 86390 1
414311 99414311 1001 86380 86390 1
414450 99414450 1001 86380 86390 1
415573 99415573 1001 86380 86390 1
415480 99415480 1001 86380 86390 1
415402 99415402 1001 86380 86390 1
415442 99415442 1001 86380 86390 1
415334 99415334 1001 86380 86390 1
416674 99416674 1001 86380 86390 1
416932 99416932 1001 86380 86390 1
416971 99416971 1001 86380 86390 1
416322 99416322 1001 86380 86390 1
416241 99416241 1001 86380 86390 1
416227 99416227 1001 86380 86390 1
416341 99416341 1001 86380 86390 1
415733 99415733 1001 86380 86390 1
417450 99417450 1001 86380 86390 1
417403 99417403 1001 86380 86390 1
417542 99417542 1001 86380 86390 1
418501 99418501 1001 86380 86390 1
418676 99418676 1001 86380 86390 1
418744 99418744 1001 86380 86390 1
418625 99418625 1001 86380 86390 1
418517 99418517 1001 86380 86390 1
418545 99418545 1001 86380 86390 1
418688 99418688 1001 86380 86390 1
418184 99418184 1001 86380 86390 1
418211 99418211 1001 86380 86390 1
418264 99418264 1001 86380 86390 1
418409 99418409 1001 86380 86390 1
417677 99417677 1001 86380 86390 1
417748 99417748 1001 86380 86390 1
417778 99417778 1001 86380 86390 1
417811 99417811 1001 86380 86390 1
417907 99417907 1001 86380 86390 1
418804 99418804 1001 86380 86390 1
420094 99420094 1001 86380 86390 1
420401 99420401 1001 86380 86390 1
420164 99420164 1001 86380 86390 1
419932 99419932 1001 86380 86390 1
419608 99419608 1001 86380 86390 1
419419 99419419 1001 86380 86390 1
420740 99420740 1001 86380 86390 1
420549 99420549 1001 86380 86390 1
420826 99420826 1001 86380 86390 1
422018 99422018 1001 86380 86390 1
421319 99421319 1001 86380 86390 1
421671 99421671 1001 86380 86390 1
421552 99421552 1001 86380 86390 1
421285 99421285 1001 86380 86390 1
421532 99421532 1001 86380 86390 1
420967 99420967 1001 86380 86390 1
421019 99421019 1001 86380 86390 1
422369 99422369 1001 86380 86390 1
422322 99422322 1001 86380 86390 1
423653 99423653 1001 86380 86390 1
423494 99423494 1001 86380 86390 1
423456 99423456 1001 86380 86390 1
423625 99423625 1001 86380 86390 1
423025 99423025 1001 86380 86390 1
422964 99422964 1001 86380 86390 1
423009 99423009 1001 86380 86390 1
423286 99423286 1001 86380 86390 1
422658 99422658 1001 86380 86390 1
422763 99422763 1001 86380 86390 1
424020 99424020 1001 86380 86390 1
423874 99423874 1001 86380 86390 1
423937 99423937 1001 86380 86390 1
423766 99423766 1001 86380 86390 1
425152 99425152 1001 86380 86390 1
425282 99425282 1001 86380 86390 1
425062 99425062 1001 86380 86390 1
425243 99425243 1001 86380 86390 1
424912 99424912 1001 86380 86390 1
424975 99424975 1001 86380 86390 1
424562 99424562 1001 86380 86390 1
424343 99424343 1001 86380 86390 1
424462 99424462 1001 86380 86390 1
424273 99424273 1001 86380 86390 1
424226 99424226 1001 86380 86390 1
424474 99424474 1001 86380 86390 1
424406 99424406 1001 86380 86390 1
424258 99424258 1001 86380 86390 1
425666 99425666 1001 86380 86390 1
425768 99425768 1001 86380 86390 1
426744 99426744 1001 86380 86390 1
426698 99426698 1001 86380 86390 1
427043 99427043 1001 86380 86390 1
426484 99426484 1001 86380 86390 1
426557 99426557 1001 86380 86390 1
425957 99425957 1001 86380 86390 1
426252 99426252 1001 86380 86390 1
426099 99426099 1001 86380 86390 1
426103 99426103 1001 86380 86390 1
427455 99427455 1001 86380 86390 1
427377 99427377 1001 86380 86390 1
427494 99427494 1001 86380 86390 1
428701 99428701 1001 86380 86390 1
428060 99428060 1001 86380 86390 1
428049 99428049 1001 86380 86390 1
427980 99427980 1001 86380 86390 1
428055 99428055 1001 86380 86390 1
427629 99427629 1001 86380 86390 1
427828 99427828 1001 86380 86390 1
427906 99427906 1001 86380 86390 1
427587 99427587 1001 86380 86390 1
427762 99427762 1001 86380 86390 1
427727 99427727 1001 86380 86390 1
427748 99427748 1001 86380 86390 1
428871 99428871 1001 86380 86390 1
429067 99429067 1001 86380 86390 1
428767 99428767 1001 86380 86390 1
428847 99428847 1001 86380 86390 1
428956 99428956 1001 86380 86390 1
430313 99430313 1001 86380 86390 1
430195 99430195 1001 86380 86390 1
430366 99430366 1001 86380 86390 1
430240 99430240 1001 86380 86390 1
429809 99429809 1001 86380 86390 1
429910 99429910 1001 86380 86390 1
429344 99429344 1001 86380 86390 1
429274 99429274 1001 86380 86390 1
429483 99429483 1001 86380 86390 1
429258 99429258 1001 86380 86390 1
429558 99429558 1001 86380 86390 1
429518 99429518 1001 86380 86390 1
429543 99429543 1001 86380 86390 1
430494 99430494 1001 86380 86390 1
430649 99430649 1001 86380 86390 1
430453 99430453 1001 86380 86390 1
431778 99431778 1001 86380 86390 1
431930 99431930 1001 86380 86390 1
431959 99431959 1001 86380 86390 1
431610 99431610 1001 86380 86390 1
431535 99431535 1001 86380 86390 1
431298 99431298 1001 86380 86390 1
431593 99431593 1001 86380 86390 1
431211 99431211 1001 86380 86390 1
432290 99432290 1001 86380 86390 1
432331 99432331 1001 86380 86390 1
432485 99432485 1001 86380 86390 1
433436 99433436 1001 86380 86390 1
433587 99433587 1001 86380 86390 1
433373 99433373 1001 86380 86390 1
433361 99433361 1001 86380 86390 1
433318 99433318 1001 86380 86390 1
432933 99432933 1001 86380 86390 1
432959 99432959 1001 86380 86390 1
433064 99433064 1001 86380 86390 1
432616 99432616 1001 86380 86390 1
432541 99432541 1001 86380 86390 1
433998 99433998 1001 86380 86390 1
433813 99433813 1001 86380 86390 1
433789 99433789 1001 86380 86390 1
433972 99433972 1001 86380 86390 1
434016 99434016 1001 86380 86390 1
435285 99435285 1001 86380 86390 1
435260 99435260 1001 86380 86390 1
435048 99435048 1001 86380 86390 1
435356 99435356 1001 86380 86390 1
435310 99435310 1001 86380 86390 1
434895 99434895 1001 86380 86390 1
434627 99434627 1001 86380 86390 1
434651 99434651 1001 86380 86390 1
434655 99434655 1001 86380 86390 1
434421 99434421 1001 86380 86390 1
434286 99434286 1001 86380 86390 1
434570 99434570 1001 86380 86390 1
434216 99434216 1001 86380 86390 1
434526 99434526 1001 86380 86390 1
435593 99435593 1001 86380 86390 1
436856 99436856 1001 86380 86390 1
436992 99436992 1001 86380 86390 1
437034 99437034 1001 86380 86390 1
436128 99436128 1001 86380 86390 1
435928 99435928 1001 86380 86390 1
435921 99435921 1001 86380 86390 1
300073 99300073 1001 86380 86390 1
300078 99300078 1001 86380 86390 1
300680 99300680 1001 86380 86390 1
300555 99300555 1001 86380 86390 1
300597 99300597 1001 86380 86390 1
300720 99300720 1001 86380 86390 1
300384 99300384 1001 86380 86390 1
300320 99300320 1001 86380 86390 1
300374 99300374 1001 86380 86390 1
300468 99300468 1001 86380 86390 1
300391 99300391 1001 86380 86390 1
300134 99300134 1001 86380 86390 1
300127 99300127 1001 86380 86390 1
300297 99300297 1001 86380 86390 1
300921 99300921 1001 86380 86390 1
300772 99300772 1001 86380 86390 1
300761 99300761 1001 86380 86390 1
300763 99300763 1001 86380 86390 1
300750 99300750 1001 86380 86390 1
301515 99301515 1001 86380 86390 1
301317 99301317 1001 86380 86390 1
301267 99301267 1001 86380 86390 1
301243 99301243 1001 86380 86390 1
301153 99301153 1001 86380 86390 1
301258 99301258 1001 86380 86390 1
301025 99301025 1001 86380 86390 1
301116 99301116 1001 86380 86390 1
301118 99301118 1001 86380 86390 1
300937 99300937 1001 86380 86390 1
301030 99301030 1001 86380 86390 1
301023 99301023 1001 86380 86390 1
301114 99301114 1001 86380 86390 1
301736 99301736 1001 86380 86390 1
301685 99301685 1001 86380 86390 1
301674 99301674 1001 86380 86390 1
301572 99301572 1001 86380 86390 1
301612 99301612 1001 86380 86390 1
301731 99301731 1001 86380 86390 1
302291 99302291 1001 86380 86390 1
302219 99302219 1001 86380 86390 1
302195 99302195 1001 86380 86390 1
302365 99302365 1001 86380 86390 1
302236 99302236 1001 86380 86390 1
302370 99302370 1001 86380 86390 1
302008 99302008 1001 86380 86390 1
302022 99302022 1001 86380 86390 1
302102 99302102 1001 86380 86390 1
302000 99302000 1001 86380 86390 1
301869 99301869 1001 86380 86390 1
301807 99301807 1001 86380 86390 1
301820 99301820 1001 86380 86390 1
301846 99301846 1001 86380 86390 1
301915 99301915 1001 86380 86390 1
302430 99302430 1001 86380 86390 1
302551 99302551 1001 86380 86390 1
302539 99302539 1001 86380 86390 1
302465 99302465 1001 86380 86390 1
302584 99302584 1001 86380 86390 1
303055 99303055 1001 86380 86390 1
303006 99303006 1001 86380 86390 1
303084 99303084 1001 86380 86390 1
303022 99303022 1001 86380 86390 1
302964 99302964 1001 86380 86390 1
302991 99302991 1001 86380 86390 1
302954 99302954 1001 86380 86390 1
302935 99302935 1001 86380 86390 1
302738 99302738 1001 86380 86390 1
302674 99302674 1001 86380 86390 1
302727 99302727 1001 86380 86390 1
303321 99303321 1001 86380 86390 1
303312 99303312 1001 86380 86390 1
303239 99303239 1001 86380 86390 1
303958 99303958 1001 86380 86390 1
304001 99304001 1001 86380 86390 1
304018 99304018 1001 86380 86390 1
303942 99303942 1001 86380 86390 1
303659 99303659 1001 86380 86390 1
303516 99303516 1001 86380 86390 1
303455 99303455 1001 86380 86390 1
303604 99303604 1001 86380 86390 1
304035 99304035 1001 86380 86390 1
304232 99304232 1001 86380 86390 1
304732 99304732 1001 86380 86390 1
304656 99304656 1001 86380 86390 1
304785 99304785 1001 86380 86390 1
304787 99304787 1001 86380 86390 1
304751 99304751 1001 86380 86390 1
304653 99304653 1001 86380 86390 1
304333 99304333 1001 86380 86390 1
304323 99304323 1001 86380 86390 1
304376 99304376 1001 86380 86390 1
304442 99304442 1001 86380 86390 1
304887 99304887 1001 86380 86390 1
304900 99304900 1001 86380 86390 1
304983 99304983 1001 86380 86390 1
305493 99305493 1001 86380 86390 1
305577 99305577 1001 86380 86390 1
305294 99305294 1001 86380 86390 1
305385 99305385 1001 86380 86390 1
305248 99305248 1001 86380 86390 1
305109 99305109 1001 86380 86390 1
305127 99305127 1001 86380 86390 1
500110 99500110 1001 86380 86390 1
500698 99500698 1001 86380 86390 1
500674 99500674 1001 86380 86390 1
500804 99500804 1001 86380 86390 1
500658 99500658 1001 86380 86390 1
500402 99500402 1001 86380 86390 1
500265 99500265 1001 86380 86390 1
500292 99500292 1001 86380 86390 1
500307 99500307 1001 86380 86390 1
500386 99500386 1001 86380 86390 1
500896 99500896 1001 86380 86390 1
501437 99501437 1001 86380 86390 1
501480 99501480 1001 86380 86390 1
501356 99501356 1001 86380 86390 1
501398 99501398 1001 86380 86390 1
501237 99501237 1001 86380 86390 1
501110 99501110 1001 86380 86390 1
501163 99501163 1001 86380 86390 1
501128 99501128 1001 86380 86390 1
501782 99501782 1001 86380 86390 1
501695 99501695 1001 86380 86390 1
501672 99501672 1001 86380 86390 1
501765 99501765 1001 86380 86390 1
502353 99502353 1001 86380 86390 1
502392 99502392 1001 86380 86390 1
502316 99502316 1001 86380 86390 1
502345 99502345 1001 86380 86390 1
502296 99502296 1001 86380 86390 1
502166 99502166 1001 86380 86390 1
501951 99501951 1001 86380 86390 1
502018 99502018 1001 86380 86390 1
501986 99501986 1001 86380 86390 1
502523 99502523 1001 86380 86390 1
502615 99502615 1001 86380 86390 1
503291 99503291 1001 86380 86390 1
503165 99503165 1001 86380 86390 1
503156 99503156 1001 86380 86390 1
503063 99503063 1001 86380 86390 1
502697 99502697 1001 86380 86390 1
502686 99502686 1001 86380 86390 1
502784 99502784 1001 86380 86390 1
503432 99503432 1001 86380 86390 1
503359 99503359 1001 86380 86390 1
503437 99503437 1001 86380 86390 1
504087 99504087 1001 86380 86390 1
503954 99503954 1001 86380 86390 1
503935 99503935 1001 86380 86390 1
503731 99503731 1001 86380 86390 1
503877 99503877 1001 86380 86390 1
503866 99503866 1001 86380 86390 1
503567 99503567 1001 86380 86390 1
503671 99503671 1001 86380 86390 1
503636 99503636 1001 86380 86390 1
504289 99504289 1001 86380 86390 1
504178 99504178 1001 86380 86390 1
504816 99504816 1001 86380 86390 1
504907 99504907 1001 86380 86390 1
504912 99504912 1001 86380 86390 1
504793 99504793 1001 86380 86390 1
504866 99504866 1001 86380 86390 1
504689 99504689 1001 86380 86390 1
504691 99504691 1001 86380 86390 1
504454 99504454 1001 86380 86390 1
504522 99504522 1001 86380 86390 1
505006 99505006 1001 86380 86390 1
504984 99504984 1001 86380 86390 1
505103 99505103 1001 86380 86390 1
505578 99505578 1001 86380 86390 1
505708 99505708 1001 86380 86390 1
505644 99505644 1001 86380 86390 1
505619 99505619 1001 86380 86390 1
505685 99505685 1001 86380 86390 1
505660 99505660 1001 86380 86390 1
505622 99505622 1001 86380 86390 1
505410 99505410 1001 86380 86390 1
505556 99505556 1001 86380 86390 1
505505 99505505 1001 86380 86390 1
505415 99505415 1001 86380 86390 1
505510 99505510 1001 86380 86390 1
505167 99505167 1001 86380 86390 1
505966 99505966 1001 86380 86390 1
505879 99505879 1001 86380 86390 1
506429 99506429 1001 86380 86390 1
506469 99506469 1001 86380 86390 1
506458 99506458 1001 86380 86390 1
506435 99506435 1001 86380 86390 1
506413 99506413 1001 86380 86390 1
506302 99506302 1001 86380 86390 1
506198 99506198 1001 86380 86390 1
506036 99506036 1001 86380 86390 1
506179 99506179 1001 86380 86390 1
506794 99506794 1001 86380 86390 1
507232 99507232 1001 86380 86390 1
507340 99507340 1001 86380 86390 1
507383 99507383 1001 86380 86390 1
507166 99507166 1001 86380 86390 1
507037 99507037 1001 86380 86390 1
507129 99507129 1001 86380 86390 1
507081 99507081 1001 86380 86390 1
507120 99507120 1001 86380 86390 1
507147 99507147 1001 86380 86390 1
506984 99506984 1001 86380 86390 1
506860 99506860 1001 86380 86390 1
506967 99506967 1001 86380 86390 1
506904 99506904 1001 86380 86390 1
507538 99507538 1001 86380 86390 1
507505 99507505 1001 86380 86390 1
507519 99507519 1001 86380 86390 1
508215 99508215 1001 86380 86390 1
508168 99508168 1001 86380 86390 1
508104 99508104 1001 86380 86390 1
507852 99507852 1001 86380 86390 1
507783 99507783 1001 86380 86390 1
507809 99507809 1001 86380 86390 1
507835 99507835 1001 86380 86390 1
507811 99507811 1001 86380 86390 1
507642 99507642 1001 86380 86390 1
507660 99507660 1001 86380 86390 1
507634 99507634 1001 86380 86390 1
508329 99508329 1001 86380 86390 1
508291 99508291 1001 86380 86390 1
508305 99508305 1001 86380 86390 1
508434 99508434 1001 86380 86390 1
508370 99508370 1001 86380 86390 1
508283 99508283 1001 86380 86390 1
508952 99508952 1001 86380 86390 1
509067 99509067 1001 86380 86390 1
509070 99509070 1001 86380 86390 1
508759 99508759 1001 86380 86390 1
508726 99508726 1001 86380 86390 1
509197 99509197 1001 86380 86390 1
509761 99509761 1001 86380 86390 1
509839 99509839 1001 86380 86390 1
509840 99509840 1001 86380 86390 1
509854 99509854 1001 86380 86390 1
509856 99509856 1001 86380 86390 1
509881 99509881 1001 86380 86390 1
509566 99509566 1001 86380 86390 1
509635 99509635 1001 86380 86390 1
509648 99509648 1001 86380 86390 1
509675 99509675 1001 86380 86390 1
509601 99509601 1001 86380 86390 1
509642 99509642 1001 86380 86390 1
509443 99509443 1001 86380 86390 1
509315 99509315 1001 86380 86390 1
509419 99509419 1001 86380 86390 1
509432 99509432 1001 86380 86390 1
509331 99509331 1001 86380 86390 1
510067 99510067 1001 86380 86390 1
510069 99510069 1001 86380 86390 1
510018 99510018 1001 86380 86390 1
510051 99510051 1001 86380 86390 1
510013 99510013 1001 86380 86390 1
510599 99510599 1001 86380 86390 1
510651 99510651 1001 86380 86390 1
510642 99510642 1001 86380 86390 1
510539 99510539 1001 86380 86390 1
510329 99510329 1001 86380 86390 1
510347 99510347 1001 86380 86390 1
510200 99510200 1001 86380 86390 1
510163 99510163 1001 86380 86390 1
510883 99510883 1001 86380 86390 1
510875 99510875 1001 86380 86390 1
511417 99511417 1001 86380 86390 1
511434 99511434 1001 86380 86390 1
511422 99511422 1001 86380 86390 1
511487 99511487 1001 86380 86390 1
511206 99511206 1001 86380 86390 1
511340 99511340 1001 86380 86390 1
511188 99511188 1001 86380 86390 1
510971 99510971 1001 86380 86390 1
511560 99511560 1001 86380 86390 1
512266 99512266 1001 86380 86390 1
512215 99512215 1001 86380 86390 1
512269 99512269 1001 86380 86390 1
512313 99512313 1001 86380 86390 1
512275 99512275 1001 86380 86390 1
511984 99511984 1001 86380 86390 1
511976 99511976 1001 86380 86390 1
512003 99512003 1001 86380 86390 1
511812 99511812 1001 86380 86390 1
511903 99511903 1001 86380 86390 1
511801 99511801 1001 86380 86390 1
511857 99511857 1001 86380 86390 1
511964 99511964 1001 86380 86390 1
512416 99512416 1001 86380 86390 1
512456 99512456 1001 86380 86390 1
512458 99512458 1001 86380 86390 1
512435 99512435 1001 86380 86390 1
513157 99513157 1001 86380 86390 1
513010 99513010 1001 86380 86390 1
513037 99513037 1001 86380 86390 1
512937 99512937 1001 86380 86390 1
512938 99512938 1001 86380 86390 1
512864 99512864 1001 86380 86390 1
512812 99512812 1001 86380 86390 1
512904 99512904 1001 86380 86390 1
512732 99512732 1001 86380 86390 1
512759 99512759 1001 86380 86390 1
512671 99512671 1001 86380 86390 1
512776 99512776 1001 86380 86390 1
513267 99513267 1001 86380 86390 1
513215 99513215 1001 86380 86390 1
513229 99513229 1001 86380 86390 1
513222 99513222 1001 86380 86390 1
513352 99513352 1001 86380 86390 1
513378 99513378 1001 86380 86390 1
513290 99513290 1001 86380 86390 1
513343 99513343 1001 86380 86390 1
513266 99513266 1001 86380 86390 1
513853 99513853 1001 86380 86390 1
514018 99514018 1001 86380 86390 1
513964 99513964 1001 86380 86390 1
513900 99513900 1001 86380 86390 1
513704 99513704 1001 86380 86390 1
513468 99513468 1001 86380 86390 1
513525 99513525 1001 86380 86390 1
513411 99513411 1001 86380 86390 1
514212 99514212 1001 86380 86390 1
514075 99514075 1001 86380 86390 1
514695 99514695 1001 86380 86390 1
514573 99514573 1001 86380 86390 1
514314 99514314 1001 86380 86390 1
514445 99514445 1001 86380 86390 1
514360 99514360 1001 86380 86390 1
514284 99514284 1001 86380 86390 1
515014 99515014 1001 86380 86390 1
514902 99514902 1001 86380 86390 1
515662 99515662 1001 86380 86390 1
515627 99515627 1001 86380 86390 1
515603 99515603 1001 86380 86390 1
515501 99515501 1001 86380 86390 1
515392 99515392 1001 86380 86390 1
515458 99515458 1001 86380 86390 1
515371 99515371 1001 86380 86390 1
515227 99515227 1001 86380 86390 1
515255 99515255 1001 86380 86390 1
515799 99515799 1001 86380 86390 1
515880 99515880 1001 86380 86390 1
515883 99515883 1001 86380 86390 1
515715 99515715 1001 86380 86390 1
515874 99515874 1001 86380 86390 1
516472 99516472 1001 86380 86390 1
516319 99516319 1001 86380 86390 1
516461 99516461 1001 86380 86390 1
516309 99516309 1001 86380 86390 1
516388 99516388 1001 86380 86390 1
516440 99516440 1001 86380 86390 1
516415 99516415 1001 86380 86390 1
516455 99516455 1001 86380 86390 1
516150 99516150 1001 86380 86390 1
516218 99516218 1001 86380 86390 1
516221 99516221 1001 86380 86390 1
516146 99516146 1001 86380 86390 1
516007 99516007 1001 86380 86390 1
515946 99515946 1001 86380 86390 1
515921 99515921 1001 86380 86390 1
516636 99516636 1001 86380 86390 1
516626 99516626 1001 86380 86390 1
516528 99516528 1001 86380 86390 1
517264 99517264 1001 86380 86390 1
517187 99517187 1001 86380 86390 1
516754 99516754 1001 86380 86390 1
516765 99516765 1001 86380 86390 1
517999 99517999 1001 86380 86390 1
517964 99517964 1001 86380 86390 1
517977 99517977 1001 86380 86390 1
517979 99517979 1001 86380 86390 1
518156 99518156 1001 86380 86390 1
517803 99517803 1001 86380 86390 1
517860 99517860 1001 86380 86390 1
517811 99517811 1001 86380 86390 1
517852 99517852 1001 86380 86390 1
517664 99517664 1001 86380 86390 1
517564 99517564 1001 86380 86390 1
518211 99518211 1001 86380 86390 1
518271 99518271 1001 86380 86390 1
518297 99518297 1001 86380 86390 1
518171 99518171 1001 86380 86390 1
518876 99518876 1001 86380 86390 1
518852 99518852 1001 86380 86390 1
518969 99518969 1001 86380 86390 1
518750 99518750 1001 86380 86390 1
518765 99518765 1001 86380 86390 1
518429 99518429 1001 86380 86390 1
518455 99518455 1001 86380 86390 1
518378 99518378 1001 86380 86390 1
519154 99519154 1001 86380 86390 1
518996 99518996 1001 86380 86390 1
519699 99519699 1001 86380 86390 1
519738 99519738 1001 86380 86390 1
519704 99519704 1001 86380 86390 1
519747 99519747 1001 86380 86390 1
519440 99519440 1001 86380 86390 1
519416 99519416 1001 86380 86390 1
519576 99519576 1001 86380 86390 1
519543 99519543 1001 86380 86390 1
519325 99519325 1001 86380 86390 1
519864 99519864 1001 86380 86390 1
519854 99519854 1001 86380 86390 1
519920 99519920 1001 86380 86390 1
519975 99519975 1001 86380 86390 1
519820 99519820 1001 86380 86390 1
519990 99519990 1001 86380 86390 1
520609 99520609 1001 86380 86390 1
520612 99520612 1001 86380 86390 1
520585 99520585 1001 86380 86390 1
520470 99520470 1001 86380 86390 1
520574 99520574 1001 86380 86390 1
520587 99520587 1001 86380 86390 1
520588 99520588 1001 86380 86390 1
520472 99520472 1001 86380 86390 1
520384 99520384 1001 86380 86390 1
520257 99520257 1001 86380 86390 1
520231 99520231 1001 86380 86390 1
520391 99520391 1001 86380 86390 1
520405 99520405 1001 86380 86390 1
520328 99520328 1001 86380 86390 1
520025 99520025 1001 86380 86390 1
520038 99520038 1001 86380 86390 1
520741 99520741 1001 86380 86390 1
520682 99520682 1001 86380 86390 1
520813 99520813 1001 86380 86390 1
520647 99520647 1001 86380 86390 1
521386 99521386 1001 86380 86390 1
521196 99521196 1001 86380 86390 1
521190 99521190 1001 86380 86390 1
521075 99521075 1001 86380 86390 1
520949 99520949 1001 86380 86390 1
520858 99520858 1001 86380 86390 1
520885 99520885 1001 86380 86390 1
520847 99520847 1001 86380 86390 1
520952 99520952 1001 86380 86390 1
520889 99520889 1001 86380 86390 1
520970 99520970 1001 86380 86390 1
520983 99520983 1001 86380 86390 1
520960 99520960 1001 86380 86390 1
521632 99521632 1001 86380 86390 1
521469 99521469 1001 86380 86390 1
522151 99522151 1001 86380 86390 1
522217 99522217 1001 86380 86390 1
522114 99522114 1001 86380 86390 1
522208 99522208 1001 86380 86390 1
522199 99522199 1001 86380 86390 1
522010 99522010 1001 86380 86390 1
522059 99522059 1001 86380 86390 1
521685 99521685 1001 86380 86390 1
521868 99521868 1001 86380 86390 1
521757 99521757 1001 86380 86390 1
521809 99521809 1001 86380 86390 1
522393 99522393 1001 86380 86390 1
522497 99522497 1001 86380 86390 1
522319 99522319 1001 86380 86390 1
522462 99522462 1001 86380 86390 1
522463 99522463 1001 86380 86390 1
522928 99522928 1001 86380 86390 1
523071 99523071 1001 86380 86390 1
523091 99523091 1001 86380 86390 1
523113 99523113 1001 86380 86390 1
522733 99522733 1001 86380 86390 1
522843 99522843 1001 86380 86390 1
522845 99522845 1001 86380 86390 1
522513 99522513 1001 86380 86390 1
522684 99522684 1001 86380 86390 1
522533 99522533 1001 86380 86390 1
522523 99522523 1001 86380 86390 1
523270 99523270 1001 86380 86390 1
523764 99523764 1001 86380 86390 1
523816 99523816 1001 86380 86390 1
523757 99523757 1001 86380 86390 1
523715 99523715 1001 86380 86390 1
523616 99523616 1001 86380 86390 1
523642 99523642 1001 86380 86390 1
523684 99523684 1001 86380 86390 1
523697 99523697 1001 86380 86390 1
523366 99523366 1001 86380 86390 1
523370 99523370 1001 86380 86390 1
523448 99523448 1001 86380 86390 1
523372 99523372 1001 86380 86390 1
523504 99523504 1001 86380 86390 1
523741 99523741 1001 86380 86390 1
523958 99523958 1001 86380 86390 1
524078 99524078 1001 86380 86390 1
524646 99524646 1001 86380 86390 1
524427 99524427 1001 86380 86390 1
524481 99524481 1001 86380 86390 1
524391 99524391 1001 86380 86390 1
524331 99524331 1001 86380 86390 1
524178 99524178 1001 86380 86390 1
524298 99524298 1001 86380 86390 1
524247 99524247 1001 86380 86390 1
524209 99524209 1001 86380 86390 1
524213 99524213 1001 86380 86390 1
524782 99524782 1001 86380 86390 1
524860 99524860 1001 86380 86390 1
524809 99524809 1001 86380 86390 1
524869 99524869 1001 86380 86390 1
525483 99525483 1001 86380 86390 1
525577 99525577 1001 86380 86390 1
525382 99525382 1001 86380 86390 1
525390 99525390 1001 86380 86390 1
525028 99525028 1001 86380 86390 1
525724 99525724 1001 86380 86390 1
525690 99525690 1001 86380 86390 1
525729 99525729 1001 86380 86390 1
526420 99526420 1001 86380 86390 1
526409 99526409 1001 86380 86390 1
526414 99526414 1001 86380 86390 1
526242 99526242 1001 86380 86390 1
526076 99526076 1001 86380 86390 1
526134 99526134 1001 86380 86390 1
526021 99526021 1001 86380 86390 1
526061 99526061 1001 86380 86390 1
525986 99525986 1001 86380 86390 1
525870 99525870 1001 86380 86390 1
525910 99525910 1001 86380 86390 1
525848 99525848 1001 86380 86390 1
525981 99525981 1001 86380 86390 1
525839 99525839 1001 86380 86390 1
525866 99525866 1001 86380 86390 1
527099 99527099 1001 86380 86390 1
527077 99527077 1001 86380 86390 1
526905 99526905 1001 86380 86390 1
526947 99526947 1001 86380 86390 1
526923 99526923 1001 86380 86390 1
526682 99526682 1001 86380 86390 1
526722 99526722 1001 86380 86390 1
526633 99526633 1001 86380 86390 1
526781 99526781 1001 86380 86390 1
527331 99527331 1001 86380 86390 1
527435 99527435 1001 86380 86390 1
528028 99528028 1001 86380 86390 1
527980 99527980 1001 86380 86390 1
527821 99527821 1001 86380 86390 1
527577 99527577 1001 86380 86390 1
528261 99528261 1001 86380 86390 1
528107 99528107 1001 86380 86390 1
528870 99528870 1001 86380 86390 1
528712 99528712 1001 86380 86390 1
528738 99528738 1001 86380 86390 1
528807 99528807 1001 86380 86390 1
528783 99528783 1001 86380 86390 1
528733 99528733 1001 86380 86390 1
528568 99528568 1001 86380 86390 1
528685 99528685 1001 86380 86390 1
528452 99528452 1001 86380 86390 1
528484 99528484 1001 86380 86390 1
529106 99529106 1001 86380 86390 1
528951 99528951 1001 86380 86390 1
528969 99528969 1001 86380 86390 1
529548 99529548 1001 86380 86390 1
529538 99529538 1001 86380 86390 1
529471 99529471 1001 86380 86390 1
529355 99529355 1001 86380 86390 1
529372 99529372 1001 86380 86390 1
529437 99529437 1001 86380 86390 1
529417 99529417 1001 86380 86390 1
529327 99529327 1001 86380 86390 1
529288 99529288 1001 86380 86390 1
529267 99529267 1001 86380 86390 1
529271 99529271 1001 86380 86390 1
529273 99529273 1001 86380 86390 1
529858 99529858 1001 86380 86390 1
529772 99529772 1001 86380 86390 1
529773 99529773 1001 86380 86390 1
529734 99529734 1001 86380 86390 1
530425 99530425 1001 86380 86390 1
530479 99530479 1001 86380 86390 1
530381 99530381 1001 86380 86390 1
530359 99530359 1001 86380 86390 1
530547 99530547 1001 86380 86390 1
530322 99530322 1001 86380 86390 1
530209 99530209 1001 86380 86390 1
530189 99530189 1001 86380 86390 1
530346 99530346 1001 86380 86390 1
530218 99530218 1001 86380 86390 1
530012 99530012 1001 86380 86390 1
530034 99530034 1001 86380 86390 1
529997 99529997 1001 86380 86390 1
530565 99530565 1001 86380 86390 1
530142 99530142 1001 86380 86390 1
530634 99530634 1001 86380 86390 1
530610 99530610 1001 86380 86390 1
530727 99530727 1001 86380 86390 1
531337 99531337 1001 86380 86390 1
531197 99531197 1001 86380 86390 1
531125 99531125 1001 86380 86390 1
530879 99530879 1001 86380 86390 1
530925 99530925 1001 86380 86390 1
531493 99531493 1001 86380 86390 1
531510 99531510 1001 86380 86390 1
532093 99532093 1001 86380 86390 1
532172 99532172 1001 86380 86390 1
532182 99532182 1001 86380 86390 1
532044 99532044 1001 86380 86390 1
532007 99532007 1001 86380 86390 1
531833 99531833 1001 86380 86390 1
531898 99531898 1001 86380 86390 1
531952 99531952 1001 86380 86390 1
531969 99531969 1001 86380 86390 1
531729 99531729 1001 86380 86390 1
531708 99531708 1001 86380 86390 1
531696 99531696 1001 86380 86390 1
531672 99531672 1001 86380 86390 1
531686 99531686 1001 86380 86390 1
531794 99531794 1001 86380 86390 1
532221 99532221 1001 86380 86390 1
532312 99532312 1001 86380 86390 1
532377 99532377 1001 86380 86390 1
532306 99532306 1001 86380 86390 1
532860 99532860 1001 86380 86390 1
532481 99532481 1001 86380 86390 1
532443 99532443 1001 86380 86390 1
532470 99532470 1001 86380 86390 1
532485 99532485 1001 86380 86390 1
532615 99532615 1001 86380 86390 1
533162 99533162 1001 86380 86390 1
533073 99533073 1001 86380 86390 1
533077 99533077 1001 86380 86390 1
533051 99533051 1001 86380 86390 1
533067 99533067 1001 86380 86390 1
533807 99533807 1001 86380 86390 1
533747 99533747 1001 86380 86390 1
533793 99533793 1001 86380 86390 1
533819 99533819 1001 86380 86390 1
533716 99533716 1001 86380 86390 1
533854 99533854 1001 86380 86390 1
533408 99533408 1001 86380 86390 1
534661 99534661 1001 86380 86390 1
534563 99534563 1001 86380 86390 1
534642 99534642 1001 86380 86390 1
534336 99534336 1001 86380 86390 1
534414 99534414 1001 86380 86390 1
534851 99534851 1001 86380 86390 1
535386 99535386 1001 86380 86390 1
535415 99535415 1001 86380 86390 1
535496 99535496 1001 86380 86390 1
535457 99535457 1001 86380 86390 1
535316 99535316 1001 86380 86390 1
535393 99535393 1001 86380 86390 1
535149 99535149 1001 86380 86390 1
535150 99535150 1001 86380 86390 1
535192 99535192 1001 86380 86390 1
535141 99535141 1001 86380 86390 1
535206 99535206 1001 86380 86390 1
535184 99535184 1001 86380 86390 1
535302 99535302 1001 86380 86390 1
534944 99534944 1001 86380 86390 1
534932 99534932 1001 86380 86390 1
534988 99534988 1001 86380 86390 1
534963 99534963 1001 86380 86390 1
535679 99535679 1001 86380 86390 1
535512 99535512 1001 86380 86390 1
535527 99535527 1001 86380 86390 1
535696 99535696 1001 86380 86390 1
536273 99536273 1001 86380 86390 1
536301 99536301 1001 86380 86390 1
536214 99536214 1001 86380 86390 1
536316 99536316 1001 86380 86390 1
535964 99535964 1001 86380 86390 1
536062 99536062 1001 86380 86390 1
536078 99536078 1001 86380 86390 1
535758 99535758 1001 86380 86390 1
535787 99535787 1001 86380 86390 1
535826 99535826 1001 86380 86390 1
535827 99535827 1001 86380 86390 1
535894 99535894 1001 86380 86390 1
535791 99535791 1001 86380 86390 1
536507 99536507 1001 86380 86390 1
537130 99537130 1001 86380 86390 1
537163 99537163 1001 86380 86390 1
536985 99536985 1001 86380 86390 1
537014 99537014 1001 86380 86390 1
537156 99537156 1001 86380 86390 1
536958 99536958 1001 86380 86390 1
536754 99536754 1001 86380 86390 1
536885 99536885 1001 86380 86390 1
536877 99536877 1001 86380 86390 1
536787 99536787 1001 86380 86390 1
536840 99536840 1001 86380 86390 1
536685 99536685 1001 86380 86390 1
536688 99536688 1001 86380 86390 1
536587 99536587 1001 86380 86390 1
536592 99536592 1001 86380 86390 1
536567 99536567 1001 86380 86390 1
537270 99537270 1001 86380 86390 1
537874 99537874 1001 86380 86390 1
537864 99537864 1001 86380 86390 1
537877 99537877 1001 86380 86390 1
537892 99537892 1001 86380 86390 1
537967 99537967 1001 86380 86390 1
537586 99537586 1001 86380 86390 1
537640 99537640 1001 86380 86390 1
537463 99537463 1001 86380 86390 1
537489 99537489 1001 86380 86390 1
537477 99537477 1001 86380 86390 1
537558 99537558 1001 86380 86390 1
538014 99538014 1001 86380 86390 1
538032 99538032 1001 86380 86390 1
538114 99538114 1001 86380 86390 1
538145 99538145 1001 86380 86390 1
538124 99538124 1001 86380 86390 1
538713 99538713 1001 86380 86390 1
538636 99538636 1001 86380 86390 1
538790 99538790 1001 86380 86390 1
538463 99538463 1001 86380 86390 1
538489 99538489 1001 86380 86390 1
538262 99538262 1001 86380 86390 1
538878 99538878 1001 86380 86390 1
538853 99538853 1001 86380 86390 1
538855 99538855 1001 86380 86390 1
538987 99538987 1001 86380 86390 1
539000 99539000 1001 86380 86390 1
539532 99539532 1001 86380 86390 1
539457 99539457 1001 86380 86390 1
539397 99539397 1001 86380 86390 1
539270 99539270 1001 86380 86390 1
539311 99539311 1001 86380 86390 1
539276 99539276 1001 86380 86390 1
539114 99539114 1001 86380 86390 1
539050 99539050 1001 86380 86390 1
539090 99539090 1001 86380 86390 1
539183 99539183 1001 86380 86390 1
539094 99539094 1001 86380 86390 1
539210 99539210 1001 86380 86390 1
539827 99539827 1001 86380 86390 1
540404 99540404 1001 86380 86390 1
540275 99540275 1001 86380 86390 1
540322 99540322 1001 86380 86390 1
540336 99540336 1001 86380 86390 1
540414 99540414 1001 86380 86390 1
540299 99540299 1001 86380 86390 1
540172 99540172 1001 86380 86390 1
540068 99540068 1001 86380 86390 1
540212 99540212 1001 86380 86390 1
540204 99540204 1001 86380 86390 1
539989 99539989 1001 86380 86390 1
540043 99540043 1001 86380 86390 1
539880 99539880 1001 86380 86390 1
539958 99539958 1001 86380 86390 1
539908 99539908 1001 86380 86390 1
540581 99540581 1001 86380 86390 1
540530 99540530 1001 86380 86390 1
540589 99540589 1001 86380 86390 1
540655 99540655 1001 86380 86390 1
541103 99541103 1001 86380 86390 1
541222 99541222 1001 86380 86390 1
541176 99541176 1001 86380 86390 1
540912 99540912 1001 86380 86390 1
540928 99540928 1001 86380 86390 1
540941 99540941 1001 86380 86390 1
540844 99540844 1001 86380 86390 1
540684 99540684 1001 86380 86390 1
541447 99541447 1001 86380 86390 1
541397 99541397 1001 86380 86390 1
541333 99541333 1001 86380 86390 1
541490 99541490 1001 86380 86390 1
541325 99541325 1001 86380 86390 1
542004 99542004 1001 86380 86390 1
542043 99542043 1001 86380 86390 1
541537 99541537 1001 86380 86390 1
541669 99541669 1001 86380 86390 1
541514 99541514 1001 86380 86390 1
541569 99541569 1001 86380 86390 1
541506 99541506 1001 86380 86390 1
541676 99541676 1001 86380 86390 1
542291 99542291 1001 86380 86390 1
542266 99542266 1001 86380 86390 1
542255 99542255 1001 86380 86390 1
542321 99542321 1001 86380 86390 1
542309 99542309 1001 86380 86390 1
542742 99542742 1001 86380 86390 1
542757 99542757 1001 86380 86390 1
542506 99542506 1001 86380 86390 1
542469 99542469 1001 86380 86390 1
542485 99542485 1001 86380 86390 1
542348 99542348 1001 86380 86390 1
543060 99543060 1001 86380 86390 1
543100 99543100 1001 86380 86390 1
542986 99542986 1001 86380 86390 1
543077 99543077 1001 86380 86390 1
543107 99543107 1001 86380 86390 1
543071 99543071 1001 86380 86390 1
543619 99543619 1001 86380 86390 1
543633 99543633 1001 86380 86390 1
543659 99543659 1001 86380 86390 1
543451 99543451 1001 86380 86390 1
543561 99543561 1001 86380 86390 1
544417 99544417 1001 86380 86390 1
544585 99544585 1001 86380 86390 1
544276 99544276 1001 86380 86390 1
544217 99544217 1001 86380 86390 1
544257 99544257 1001 86380 86390 1
543994 99543994 1001 86380 86390 1
544739 99544739 1001 86380 86390 1
503777 748 1002 55836 61446 1
400003 99400003 1001 86380 86390 1
400067 99400067 1001 86380 86390 1
400120 99400120 1001 86380 86390 1
400111 99400111 1001 86380 86390 1
400062 99400062 1001 86380 86390 1
400851 99400851 1001 86380 86390 1
400832 99400832 1001 86380 86390 1
401033 99401033 1001 86380 86390 1
401090 99401090 1001 86380 86390 1
401254 99401254 1001 86380 86390 1
401995 99401995 1001 86380 86390 1
402277 99402277 1001 86380 86390 1
402334 99402334 1001 86380 86390 1
402566 99402566 1001 86380 86390 1
402903 99402903 1001 86380 86390 1
403152 99403152 1001 86380 86390 1
403251 99403251 1001 86380 86390 1
403437 99403437 1001 86380 86390 1
403524 99403524 1001 86380 86390 1
403509 99403509 1001 86380 86390 1
403691 99403691 1001 86380 86390 1
403784 99403784 1001 86380 86390 1
403855 99403855 1001 86380 86390 1
404011 99404011 1001 86380 86390 1
404074 99404074 1001 86380 86390 1
404480 99404480 1001 86380 86390 1
404506 99404506 1001 86380 86390 1
404718 99404718 1001 86380 86390 1
405000 99405000 1001 86380 86390 1
405171 99405171 1001 86380 86390 1
405200 99405200 1001 86380 86390 1
405350 99405350 1001 86380 86390 1
405377 99405377 1001 86380 86390 1
405423 99405423 1001 86380 86390 1
405452 99405452 1001 86380 86390 1
405529 99405529 1001 86380 86390 1
405511 99405511 1001 86380 86390 1
405660 99405660 1001 86380 86390 1
405839 99405839 1001 86380 86390 1
405772 99405772 1001 86380 86390 1
405882 99405882 1001 86380 86390 1
405999 99405999 1001 86380 86390 1
406122 99406122 1001 86380 86390 1
406402 99406402 1001 86380 86390 1
406506 99406506 1001 86380 86390 1
406539 99406539 1001 86380 86390 1
406819 99406819 1001 86380 86390 1
407001 99407001 1001 86380 86390 1
407123 99407123 1001 86380 86390 1
407499 99407499 1001 86380 86390 1
407558 99407558 1001 86380 86390 1
407586 99407586 1001 86380 86390 1
407753 99407753 1001 86380 86390 1
407759 99407759 1001 86380 86390 1
407940 99407940 1001 86380 86390 1
408000 99408000 1001 86380 86390 1
408059 99408059 1001 86380 86390 1
407991 99407991 1001 86380 86390 1
408100 99408100 1001 86380 86390 1
408282 99408282 1001 86380 86390 1
408234 99408234 1001 86380 86390 1
408320 99408320 1001 86380 86390 1
408409 99408409 1001 86380 86390 1
408361 99408361 1001 86380 86390 1
408411 99408411 1001 86380 86390 1
408823 99408823 1001 86380 86390 1
408824 99408824 1001 86380 86390 1
409005 99409005 1001 86380 86390 1
409180 99409180 1001 86380 86390 1
409127 99409127 1001 86380 86390 1
409105 99409105 1001 86380 86390 1
409285 99409285 1001 86380 86390 1
409262 99409262 1001 86380 86390 1
409560 99409560 1001 86380 86390 1
409546 99409546 1001 86380 86390 1
409639 99409639 1001 86380 86390 1
409775 99409775 1001 86380 86390 1
409906 99409906 1001 86380 86390 1
409973 99409973 1001 86380 86390 1
409908 99409908 1001 86380 86390 1
409910 99409910 1001 86380 86390 1
409939 99409939 1001 86380 86390 1
410032 99410032 1001 86380 86390 1
410190 99410190 1001 86380 86390 1
410174 99410174 1001 86380 86390 1
410390 99410390 1001 86380 86390 1
410310 99410310 1001 86380 86390 1
410369 99410369 1001 86380 86390 1
410579 99410579 1001 86380 86390 1
410853 99410853 1001 86380 86390 1
410877 99410877 1001 86380 86390 1
411045 99411045 1001 86380 86390 1
411171 99411171 1001 86380 86390 1
411141 99411141 1001 86380 86390 1
411470 99411470 1001 86380 86390 1
411547 99411547 1001 86380 86390 1
412174 99412174 1001 86380 86390 1
412326 99412326 1001 86380 86390 1
412328 99412328 1001 86380 86390 1
412458 99412458 1001 86380 86390 1
412386 99412386 1001 86380 86390 1
413521 99413521 1001 86380 86390 1
413638 99413638 1001 86380 86390 1
413404 99413404 1001 86380 86390 1
413688 99413688 1001 86380 86390 1
413289 99413289 1001 86380 86390 1
412907 99412907 1001 86380 86390 1
413250 99413250 1001 86380 86390 1
412970 99412970 1001 86380 86390 1
412733 99412733 1001 86380 86390 1
412717 99412717 1001 86380 86390 1
412662 99412662 1001 86380 86390 1
414011 99414011 1001 86380 86390 1
414048 99414048 1001 86380 86390 1
414083 99414083 1001 86380 86390 1
414645 99414645 1001 86380 86390 1
414722 99414722 1001 86380 86390 1
414755 99414755 1001 86380 86390 1
414240 99414240 1001 86380 86390 1
414468 99414468 1001 86380 86390 1
415700 99415700 1001 86380 86390 1
416784 99416784 1001 86380 86390 1
416718 99416718 1001 86380 86390 1
416255 99416255 1001 86380 86390 1
415997 99415997 1001 86380 86390 1
417232 99417232 1001 86380 86390 1
417238 99417238 1001 86380 86390 1
417317 99417317 1001 86380 86390 1
417298 99417298 1001 86380 86390 1
417012 99417012 1001 86380 86390 1
417017 99417017 1001 86380 86390 1
418535 99418535 1001 86380 86390 1
418584 99418584 1001 86380 86390 1
418767 99418767 1001 86380 86390 1
418661 99418661 1001 86380 86390 1
418707 99418707 1001 86380 86390 1
418646 99418646 1001 86380 86390 1
418791 99418791 1001 86380 86390 1
418109 99418109 1001 86380 86390 1
418059 99418059 1001 86380 86390 1
418085 99418085 1001 86380 86390 1
418101 99418101 1001 86380 86390 1
417692 99417692 1001 86380 86390 1
417935 99417935 1001 86380 86390 1
419158 99419158 1001 86380 86390 1
418936 99418936 1001 86380 86390 1
418847 99418847 1001 86380 86390 1
419202 99419202 1001 86380 86390 1
420166 99420166 1001 86380 86390 1
419848 99419848 1001 86380 86390 1
419783 99419783 1001 86380 86390 1
420009 99420009 1001 86380 86390 1
419813 99419813 1001 86380 86390 1
419652 99419652 1001 86380 86390 1
419470 99419470 1001 86380 86390 1
419425 99419425 1001 86380 86390 1
419429 99419429 1001 86380 86390 1
419328 99419328 1001 86380 86390 1
419487 99419487 1001 86380 86390 1
419623 99419623 1001 86380 86390 1
420709 99420709 1001 86380 86390 1
421782 99421782 1001 86380 86390 1
421693 99421693 1001 86380 86390 1
421824 99421824 1001 86380 86390 1
422013 99422013 1001 86380 86390 1
421983 99421983 1001 86380 86390 1
421503 99421503 1001 86380 86390 1
421432 99421432 1001 86380 86390 1
421615 99421615 1001 86380 86390 1
421457 99421457 1001 86380 86390 1
421441 99421441 1001 86380 86390 1
421357 99421357 1001 86380 86390 1
421022 99421022 1001 86380 86390 1
420954 99420954 1001 86380 86390 1
421008 99421008 1001 86380 86390 1
422316 99422316 1001 86380 86390 1
422446 99422446 1001 86380 86390 1
422321 99422321 1001 86380 86390 1
422376 99422376 1001 86380 86390 1
422350 99422350 1001 86380 86390 1
423521 99423521 1001 86380 86390 1
423672 99423672 1001 86380 86390 1
423030 99423030 1001 86380 86390 1
422996 99422996 1001 86380 86390 1
423285 99423285 1001 86380 86390 1
422883 99422883 1001 86380 86390 1
422677 99422677 1001 86380 86390 1
424054 99424054 1001 86380 86390 1
423931 99423931 1001 86380 86390 1
425274 99425274 1001 86380 86390 1
425313 99425313 1001 86380 86390 1
425320 99425320 1001 86380 86390 1
424609 99424609 1001 86380 86390 1
424460 99424460 1001 86380 86390 1
424495 99424495 1001 86380 86390 1
424565 99424565 1001 86380 86390 1
424373 99424373 1001 86380 86390 1
424332 99424332 1001 86380 86390 1
424174 99424174 1001 86380 86390 1
425539 99425539 1001 86380 86390 1
425617 99425617 1001 86380 86390 1
425619 99425619 1001 86380 86390 1
427030 99427030 1001 86380 86390 1
427117 99427117 1001 86380 86390 1
426707 99426707 1001 86380 86390 1
426996 99426996 1001 86380 86390 1
426374 99426374 1001 86380 86390 1
426277 99426277 1001 86380 86390 1
426315 99426315 1001 86380 86390 1
426391 99426391 1001 86380 86390 1
426268 99426268 1001 86380 86390 1
427268 99427268 1001 86380 86390 1
427248 99427248 1001 86380 86390 1
427340 99427340 1001 86380 86390 1
427410 99427410 1001 86380 86390 1
428441 99428441 1001 86380 86390 1
428712 99428712 1001 86380 86390 1
428486 99428486 1001 86380 86390 1
428322 99428322 1001 86380 86390 1
428132 99428132 1001 86380 86390 1
428197 99428197 1001 86380 86390 1
428017 99428017 1001 86380 86390 1
428181 99428181 1001 86380 86390 1
427802 99427802 1001 86380 86390 1
427558 99427558 1001 86380 86390 1
428906 99428906 1001 86380 86390 1
428791 99428791 1001 86380 86390 1
429141 99429141 1001 86380 86390 1
428779 99428779 1001 86380 86390 1
430051 99430051 1001 86380 86390 1
430227 99430227 1001 86380 86390 1
430235 99430235 1001 86380 86390 1
429685 99429685 1001 86380 86390 1
429573 99429573 1001 86380 86390 1
429598 99429598 1001 86380 86390 1
429621 99429621 1001 86380 86390 1
429644 99429644 1001 86380 86390 1
429321 99429321 1001 86380 86390 1
429486 99429486 1001 86380 86390 1
429337 99429337 1001 86380 86390 1
430741 99430741 1001 86380 86390 1
430745 99430745 1001 86380 86390 1
430449 99430449 1001 86380 86390 1
430785 99430785 1001 86380 86390 1
430758 99430758 1001 86380 86390 1
431864 99431864 1001 86380 86390 1
431874 99431874 1001 86380 86390 1
431478 99431478 1001 86380 86390 1
431434 99431434 1001 86380 86390 1
431410 99431410 1001 86380 86390 1
431590 99431590 1001 86380 86390 1
431412 99431412 1001 86380 86390 1
431512 99431512 1001 86380 86390 1
431096 99431096 1001 86380 86390 1
431044 99431044 1001 86380 86390 1
431247 99431247 1001 86380 86390 1
430960 99430960 1001 86380 86390 1
431100 99431100 1001 86380 86390 1
431168 99431168 1001 86380 86390 1
432454 99432454 1001 86380 86390 1
431260 99431260 1001 86380 86390 1
432206 99432206 1001 86380 86390 1
432130 99432130 1001 86380 86390 1
433322 99433322 1001 86380 86390 1
433440 99433440 1001 86380 86390 1
433354 99433354 1001 86380 86390 1
433269 99433269 1001 86380 86390 1
433251 99433251 1001 86380 86390 1
433239 99433239 1001 86380 86390 1
432698 99432698 1001 86380 86390 1
432776 99432776 1001 86380 86390 1
432783 99432783 1001 86380 86390 1
432843 99432843 1001 86380 86390 1
432789 99432789 1001 86380 86390 1
434021 99434021 1001 86380 86390 1
433798 99433798 1001 86380 86390 1
435111 99435111 1001 86380 86390 1
435063 99435063 1001 86380 86390 1
435051 99435051 1001 86380 86390 1
434715 99434715 1001 86380 86390 1
434971 99434971 1001 86380 86390 1
434798 99434798 1001 86380 86390 1
434989 99434989 1001 86380 86390 1
434729 99434729 1001 86380 86390 1
434532 99434532 1001 86380 86390 1
434590 99434590 1001 86380 86390 1
434251 99434251 1001 86380 86390 1
435763 99435763 1001 86380 86390 1
435630 99435630 1001 86380 86390 1
435658 99435658 1001 86380 86390 1
435771 99435771 1001 86380 86390 1
436858 99436858 1001 86380 86390 1
437009 99437009 1001 86380 86390 1
436793 99436793 1001 86380 86390 1
437063 99437063 1001 86380 86390 1
436867 99436867 1001 86380 86390 1
436948 99436948 1001 86380 86390 1
436949 99436949 1001 86380 86390 1
436522 99436522 1001 86380 86390 1
436225 99436225 1001 86380 86390 1
435945 99435945 1001 86380 86390 1
300004 99300004 1001 86380 86390 1
435896 99435896 1001 86380 86390 1
437232 99437232 1001 86380 86390 1
437181 99437181 1001 86380 86390 1
300346 99300346 1001 86380 86390 1
300452 99300452 1001 86380 86390 1
300402 99300402 1001 86380 86390 1
300230 99300230 1001 86380 86390 1
300818 99300818 1001 86380 86390 1
300910 99300910 1001 86380 86390 1
300891 99300891 1001 86380 86390 1
301440 99301440 1001 86380 86390 1
301365 99301365 1001 86380 86390 1
301507 99301507 1001 86380 86390 1
301417 99301417 1001 86380 86390 1
301329 99301329 1001 86380 86390 1
301176 99301176 1001 86380 86390 1
301152 99301152 1001 86380 86390 1
301335 99301335 1001 86380 86390 1
300936 99300936 1001 86380 86390 1
300965 99300965 1001 86380 86390 1
301096 99301096 1001 86380 86390 1
301032 99301032 1001 86380 86390 1
300995 99300995 1001 86380 86390 1
301073 99301073 1001 86380 86390 1
301723 99301723 1001 86380 86390 1
301702 99301702 1001 86380 86390 1
302252 99302252 1001 86380 86390 1
302278 99302278 1001 86380 86390 1
302267 99302267 1001 86380 86390 1
302321 99302321 1001 86380 86390 1
302220 99302220 1001 86380 86390 1
302340 99302340 1001 86380 86390 1
302085 99302085 1001 86380 86390 1
302141 99302141 1001 86380 86390 1
301763 99301763 1001 86380 86390 1
301886 99301886 1001 86380 86390 1
301835 99301835 1001 86380 86390 1
302394 99302394 1001 86380 86390 1
302462 99302462 1001 86380 86390 1
302403 99302403 1001 86380 86390 1
303007 99303007 1001 86380 86390 1
303047 99303047 1001 86380 86390 1
302823 99302823 1001 86380 86390 1
302799 99302799 1001 86380 86390 1
302917 99302917 1001 86380 86390 1
302983 99302983 1001 86380 86390 1
302946 99302946 1001 86380 86390 1
302804 99302804 1001 86380 86390 1
302690 99302690 1001 86380 86390 1
302669 99302669 1001 86380 86390 1
302685 99302685 1001 86380 86390 1
302636 99302636 1001 86380 86390 1
302767 99302767 1001 86380 86390 1
303373 99303373 1001 86380 86390 1
303401 99303401 1001 86380 86390 1
303259 99303259 1001 86380 86390 1
303390 99303390 1001 86380 86390 1
303342 99303342 1001 86380 86390 1
303998 99303998 1001 86380 86390 1
303868 99303868 1001 86380 86390 1
303914 99303914 1001 86380 86390 1
303764 99303764 1001 86380 86390 1
303819 99303819 1001 86380 86390 1
303625 99303625 1001 86380 86390 1
303678 99303678 1001 86380 86390 1
303731 99303731 1001 86380 86390 1
303477 99303477 1001 86380 86390 1
303507 99303507 1001 86380 86390 1
303508 99303508 1001 86380 86390 1
303588 99303588 1001 86380 86390 1
303433 99303433 1001 86380 86390 1
303499 99303499 1001 86380 86390 1
303436 99303436 1001 86380 86390 1
304213 99304213 1001 86380 86390 1
304834 99304834 1001 86380 86390 1
304839 99304839 1001 86380 86390 1
304792 99304792 1001 86380 86390 1
304498 99304498 1001 86380 86390 1
304584 99304584 1001 86380 86390 1
304548 99304548 1001 86380 86390 1
304265 99304265 1001 86380 86390 1
304288 99304288 1001 86380 86390 1
304418 99304418 1001 86380 86390 1
304431 99304431 1001 86380 86390 1
305637 99305637 1001 86380 86390 1
305485 99305485 1001 86380 86390 1
305536 99305536 1001 86380 86390 1
305601 99305601 1001 86380 86390 1
305643 99305643 1001 86380 86390 1
305278 99305278 1001 86380 86390 1
305357 99305357 1001 86380 86390 1
305336 99305336 1001 86380 86390 1
305078 99305078 1001 86380 86390 1
305252 99305252 1001 86380 86390 1
305150 99305150 1001 86380 86390 1
305087 99305087 1001 86380 86390 1
305256 99305256 1001 86380 86390 1
305687 99305687 1001 86380 86390 1
500147 99500147 1001 86380 86390 1
305690 99305690 1001 86380 86390 1
500057 99500057 1001 86380 86390 1
500007 99500007 1001 86380 86390 1
500086 99500086 1001 86380 86390 1
500061 99500061 1001 86380 86390 1
500627 99500627 1001 86380 86390 1
500640 99500640 1001 86380 86390 1
500630 99500630 1001 86380 86390 1
500473 99500473 1001 86380 86390 1
500529 99500529 1001 86380 86390 1
500274 99500274 1001 86380 86390 1
500343 99500343 1001 86380 86390 1
500871 99500871 1001 86380 86390 1
500978 99500978 1001 86380 86390 1
501530 99501530 1001 86380 86390 1
501569 99501569 1001 86380 86390 1
501396 99501396 1001 86380 86390 1
501337 99501337 1001 86380 86390 1
501247 99501247 1001 86380 86390 1
501366 99501366 1001 86380 86390 1
501087 99501087 1001 86380 86390 1
501217 99501217 1001 86380 86390 1
501153 99501153 1001 86380 86390 1
501218 99501218 1001 86380 86390 1
501080 99501080 1001 86380 86390 1
501803 99501803 1001 86380 86390 1
502453 99502453 1001 86380 86390 1
502323 99502323 1001 86380 86390 1
502400 99502400 1001 86380 86390 1
502145 99502145 1001 86380 86390 1
502200 99502200 1001 86380 86390 1
502102 99502102 1001 86380 86390 1
502006 99502006 1001 86380 86390 1
501917 99501917 1001 86380 86390 1
501944 99501944 1001 86380 86390 1
501869 99501869 1001 86380 86390 1
503203 99503203 1001 86380 86390 1
503257 99503257 1001 86380 86390 1
503266 99503266 1001 86380 86390 1
503188 99503188 1001 86380 86390 1
502906 99502906 1001 86380 86390 1
503061 99503061 1001 86380 86390 1
502950 99502950 1001 86380 86390 1
502845 99502845 1001 86380 86390 1
503468 99503468 1001 86380 86390 1
503417 99503417 1001 86380 86390 1
503366 99503366 1001 86380 86390 1
503405 99503405 1001 86380 86390 1
503966 99503966 1001 86380 86390 1
504098 99504098 1001 86380 86390 1
504113 99504113 1001 86380 86390 1
503553 99503553 1001 86380 86390 1
503632 99503632 1001 86380 86390 1
503663 99503663 1001 86380 86390 1
503625 99503625 1001 86380 86390 1
503509 99503509 1001 86380 86390 1
504266 99504266 1001 86380 86390 1
504308 99504308 1001 86380 86390 1
504805 99504805 1001 86380 86390 1
504814 99504814 1001 86380 86390 1
504343 99504343 1001 86380 86390 1
504500 99504500 1001 86380 86390 1
504436 99504436 1001 86380 86390 1
505107 99505107 1001 86380 86390 1
504978 99504978 1001 86380 86390 1
504979 99504979 1001 86380 86390 1
505727 99505727 1001 86380 86390 1
505752 99505752 1001 86380 86390 1
505588 99505588 1001 86380 86390 1
505517 99505517 1001 86380 86390 1
505533 99505533 1001 86380 86390 1
505391 99505391 1001 86380 86390 1
505563 99505563 1001 86380 86390 1
505227 99505227 1001 86380 86390 1
505257 99505257 1001 86380 86390 1
505194 99505194 1001 86380 86390 1
505303 99505303 1001 86380 86390 1
505887 99505887 1001 86380 86390 1
505933 99505933 1001 86380 86390 1
506393 99506393 1001 86380 86390 1
506577 99506577 1001 86380 86390 1
506225 99506225 1001 86380 86390 1
506066 99506066 1001 86380 86390 1
506145 99506145 1001 86380 86390 1
506017 99506017 1001 86380 86390 1
506083 99506083 1001 86380 86390 1
506008 99506008 1001 86380 86390 1
506051 99506051 1001 86380 86390 1
506637 99506637 1001 86380 86390 1
506719 99506719 1001 86380 86390 1
507271 99507271 1001 86380 86390 1
507297 99507297 1001 86380 86390 1
507313 99507313 1001 86380 86390 1
507077 99507077 1001 86380 86390 1
507052 99507052 1001 86380 86390 1
507197 99507197 1001 86380 86390 1
507174 99507174 1001 86380 86390 1
507111 99507111 1001 86380 86390 1
506934 99506934 1001 86380 86390 1
506837 99506837 1001 86380 86390 1
506825 99506825 1001 86380 86390 1
507458 99507458 1001 86380 86390 1
507447 99507447 1001 86380 86390 1
507520 99507520 1001 86380 86390 1
508247 99508247 1001 86380 86390 1
508048 99508048 1001 86380 86390 1
508060 99508060 1001 86380 86390 1
507967 99507967 1001 86380 86390 1
507908 99507908 1001 86380 86390 1
507989 99507989 1001 86380 86390 1
507671 99507671 1001 86380 86390 1
507690 99507690 1001 86380 86390 1
507794 99507794 1001 86380 86390 1
508299 99508299 1001 86380 86390 1
508442 99508442 1001 86380 86390 1
508404 99508404 1001 86380 86390 1
508262 99508262 1001 86380 86390 1
508369 99508369 1001 86380 86390 1
509043 99509043 1001 86380 86390 1
508989 99508989 1001 86380 86390 1
508874 99508874 1001 86380 86390 1
508944 99508944 1001 86380 86390 1
508984 99508984 1001 86380 86390 1
508718 99508718 1001 86380 86390 1
508777 99508777 1001 86380 86390 1
508739 99508739 1001 86380 86390 1
508609 99508609 1001 86380 86390 1
508522 99508522 1001 86380 86390 1
508627 99508627 1001 86380 86390 1
508580 99508580 1001 86380 86390 1
509247 99509247 1001 86380 86390 1
509210 99509210 1001 86380 86390 1
509225 99509225 1001 86380 86390 1
509123 99509123 1001 86380 86390 1
509747 99509747 1001 86380 86390 1
509775 99509775 1001 86380 86390 1
509852 99509852 1001 86380 86390 1
509737 99509737 1001 86380 86390 1
509802 99509802 1001 86380 86390 1
509517 99509517 1001 86380 86390 1
509673 99509673 1001 86380 86390 1
509586 99509586 1001 86380 86390 1
509535 99509535 1001 86380 86390 1
509679 99509679 1001 86380 86390 1
509295 99509295 1001 86380 86390 1
509368 99509368 1001 86380 86390 1
509485 99509485 1001 86380 86390 1
509305 99509305 1001 86380 86390 1
509917 99509917 1001 86380 86390 1
510524 99510524 1001 86380 86390 1
510696 99510696 1001 86380 86390 1
510590 99510590 1001 86380 86390 1
510510 99510510 1001 86380 86390 1
510342 99510342 1001 86380 86390 1
510486 99510486 1001 86380 86390 1
510512 99510512 1001 86380 86390 1
510336 99510336 1001 86380 86390 1
510505 99510505 1001 86380 86390 1
510197 99510197 1001 86380 86390 1
510123 99510123 1001 86380 86390 1
510266 99510266 1001 86380 86390 1
510114 99510114 1001 86380 86390 1
510907 99510907 1001 86380 86390 1
510925 99510925 1001 86380 86390 1
510927 99510927 1001 86380 86390 1
511351 99511351 1001 86380 86390 1
511420 99511420 1001 86380 86390 1
511459 99511459 1001 86380 86390 1
511245 99511245 1001 86380 86390 1
511131 99511131 1001 86380 86390 1
510996 99510996 1001 86380 86390 1
511658 99511658 1001 86380 86390 1
512290 99512290 1001 86380 86390 1
512292 99512292 1001 86380 86390 1
512333 99512333 1001 86380 86390 1
512046 99512046 1001 86380 86390 1
511970 99511970 1001 86380 86390 1
512076 99512076 1001 86380 86390 1
512146 99512146 1001 86380 86390 1
512004 99512004 1001 86380 86390 1
512043 99512043 1001 86380 86390 1
511786 99511786 1001 86380 86390 1
511876 99511876 1001 86380 86390 1
511919 99511919 1001 86380 86390 1
511777 99511777 1001 86380 86390 1
511820 99511820 1001 86380 86390 1
511937 99511937 1001 86380 86390 1
512482 99512482 1001 86380 86390 1
511967 99511967 1001 86380 86390 1
512175 99512175 1001 86380 86390 1
513027 99513027 1001 86380 86390 1
513029 99513029 1001 86380 86390 1
513199 99513199 1001 86380 86390 1
512824 99512824 1001 86380 86390 1
512815 99512815 1001 86380 86390 1
512586 99512586 1001 86380 86390 1
512743 99512743 1001 86380 86390 1
512709 99512709 1001 86380 86390 1
512633 99512633 1001 86380 86390 1
512585 99512585 1001 86380 86390 1
513291 99513291 1001 86380 86390 1
513877 99513877 1001 86380 86390 1
514003 99514003 1001 86380 86390 1
513872 99513872 1001 86380 86390 1
513835 99513835 1001 86380 86390 1
513826 99513826 1001 86380 86390 1
513645 99513645 1001 86380 86390 1
513742 99513742 1001 86380 86390 1
513734 99513734 1001 86380 86390 1
513825 99513825 1001 86380 86390 1
513542 99513542 1001 86380 86390 1
513419 99513419 1001 86380 86390 1
513524 99513524 1001 86380 86390 1
514197 99514197 1001 86380 86390 1
514124 99514124 1001 86380 86390 1
514040 99514040 1001 86380 86390 1
514718 99514718 1001 86380 86390 1
514578 99514578 1001 86380 86390 1
514643 99514643 1001 86380 86390 1
514645 99514645 1001 86380 86390 1
514369 99514369 1001 86380 86390 1
514423 99514423 1001 86380 86390 1
514398 99514398 1001 86380 86390 1
514349 99514349 1001 86380 86390 1
514248 99514248 1001 86380 86390 1
515052 99515052 1001 86380 86390 1
514911 99514911 1001 86380 86390 1
514968 99514968 1001 86380 86390 1
515566 99515566 1001 86380 86390 1
515680 99515680 1001 86380 86390 1
515413 99515413 1001 86380 86390 1
515330 99515330 1001 86380 86390 1
515395 99515395 1001 86380 86390 1
515345 99515345 1001 86380 86390 1
515384 99515384 1001 86380 86390 1
515436 99515436 1001 86380 86390 1
515398 99515398 1001 86380 86390 1
515094 99515094 1001 86380 86390 1
515083 99515083 1001 86380 86390 1
515226 99515226 1001 86380 86390 1
515265 99515265 1001 86380 86390 1
515124 99515124 1001 86380 86390 1
515784 99515784 1001 86380 86390 1
515823 99515823 1001 86380 86390 1
515746 99515746 1001 86380 86390 1
515752 99515752 1001 86380 86390 1
515818 99515818 1001 86380 86390 1
516428 99516428 1001 86380 86390 1
516242 99516242 1001 86380 86390 1
516255 99516255 1001 86380 86390 1
516302 99516302 1001 86380 86390 1
516009 99516009 1001 86380 86390 1
515920 99515920 1001 86380 86390 1
516663 99516663 1001 86380 86390 1
516625 99516625 1001 86380 86390 1
516522 99516522 1001 86380 86390 1
516563 99516563 1001 86380 86390 1
516693 99516693 1001 86380 86390 1
516603 99516603 1001 86380 86390 1
516630 99516630 1001 86380 86390 1
516581 99516581 1001 86380 86390 1
516621 99516621 1001 86380 86390 1
517234 99517234 1001 86380 86390 1
517145 99517145 1001 86380 86390 1
517263 99517263 1001 86380 86390 1
517212 99517212 1001 86380 86390 1
517291 99517291 1001 86380 86390 1
517256 99517256 1001 86380 86390 1
517245 99517245 1001 86380 86390 1
516793 99516793 1001 86380 86390 1
516771 99516771 1001 86380 86390 1
516823 99516823 1001 86380 86390 1
516855 99516855 1001 86380 86390 1
517453 99517453 1001 86380 86390 1
517492 99517492 1001 86380 86390 1
517445 99517445 1001 86380 86390 1
517536 99517536 1001 86380 86390 1
517986 99517986 1001 86380 86390 1
518120 99518120 1001 86380 86390 1
518152 99518152 1001 86380 86390 1
517929 99517929 1001 86380 86390 1
517647 99517647 1001 86380 86390 1
517706 99517706 1001 86380 86390 1
517708 99517708 1001 86380 86390 1
518356 99518356 1001 86380 86390 1
518334 99518334 1001 86380 86390 1
518218 99518218 1001 86380 86390 1
518195 99518195 1001 86380 86390 1
518249 99518249 1001 86380 86390 1
518968 99518968 1001 86380 86390 1
518828 99518828 1001 86380 86390 1
518819 99518819 1001 86380 86390 1
518608 99518608 1001 86380 86390 1
518751 99518751 1001 86380 86390 1
518396 99518396 1001 86380 86390 1
518411 99518411 1001 86380 86390 1
518520 99518520 1001 86380 86390 1
519082 99519082 1001 86380 86390 1
519005 99519005 1001 86380 86390 1
519097 99519097 1001 86380 86390 1
519023 99519023 1001 86380 86390 1
519776 99519776 1001 86380 86390 1
519695 99519695 1001 86380 86390 1
519696 99519696 1001 86380 86390 1
519774 99519774 1001 86380 86390 1
519710 99519710 1001 86380 86390 1
519554 99519554 1001 86380 86390 1
519304 99519304 1001 86380 86390 1
520564 99520564 1001 86380 86390 1
520628 99520628 1001 86380 86390 1
520573 99520573 1001 86380 86390 1
520242 99520242 1001 86380 86390 1
520124 99520124 1001 86380 86390 1
520140 99520140 1001 86380 86390 1
520159 99520159 1001 86380 86390 1
520069 99520069 1001 86380 86390 1
520663 99520663 1001 86380 86390 1
520821 99520821 1001 86380 86390 1
521266 99521266 1001 86380 86390 1
521267 99521267 1001 86380 86390 1
521334 99521334 1001 86380 86390 1
521198 99521198 1001 86380 86390 1
521257 99521257 1001 86380 86390 1
520923 99520923 1001 86380 86390 1
520886 99520886 1001 86380 86390 1
520978 99520978 1001 86380 86390 1
520991 99520991 1001 86380 86390 1
521671 99521671 1001 86380 86390 1
521517 99521517 1001 86380 86390 1
521648 99521648 1001 86380 86390 1
521532 99521532 1001 86380 86390 1
521494 99521494 1001 86380 86390 1
521514 99521514 1001 86380 86390 1
522245 99522245 1001 86380 86390 1
522274 99522274 1001 86380 86390 1
522108 99522108 1001 86380 86390 1
522097 99522097 1001 86380 86390 1
522135 99522135 1001 86380 86390 1
522239 99522239 1001 86380 86390 1
521945 99521945 1001 86380 86390 1
521936 99521936 1001 86380 86390 1
521941 99521941 1001 86380 86390 1
521905 99521905 1001 86380 86390 1
521723 99521723 1001 86380 86390 1
521764 99521764 1001 86380 86390 1
521687 99521687 1001 86380 86390 1
521869 99521869 1001 86380 86390 1
521858 99521858 1001 86380 86390 1
521847 99521847 1001 86380 86390 1
521796 99521796 1001 86380 86390 1
521825 99521825 1001 86380 86390 1
522344 99522344 1001 86380 86390 1
522473 99522473 1001 86380 86390 1
522305 99522305 1001 86380 86390 1
522384 99522384 1001 86380 86390 1
522390 99522390 1001 86380 86390 1
523005 99523005 1001 86380 86390 1
522933 99522933 1001 86380 86390 1
522934 99522934 1001 86380 86390 1
523067 99523067 1001 86380 86390 1
522790 99522790 1001 86380 86390 1
522499 99522499 1001 86380 86390 1
522559 99522559 1001 86380 86390 1
522707 99522707 1001 86380 86390 1
523175 99523175 1001 86380 86390 1
523163 99523163 1001 86380 86390 1
523321 99523321 1001 86380 86390 1
523858 99523858 1001 86380 86390 1
523774 99523774 1001 86380 86390 1
523813 99523813 1001 86380 86390 1
523789 99523789 1001 86380 86390 1
523678 99523678 1001 86380 86390 1
523705 99523705 1001 86380 86390 1
523351 99523351 1001 86380 86390 1
523478 99523478 1001 86380 86390 1
523999 99523999 1001 86380 86390 1
524119 99524119 1001 86380 86390 1
524621 99524621 1001 86380 86390 1
524623 99524623 1001 86380 86390 1
524474 99524474 1001 86380 86390 1
524488 99524488 1001 86380 86390 1
524361 99524361 1001 86380 86390 1
524525 99524525 1001 86380 86390 1
524169 99524169 1001 86380 86390 1
524251 99524251 1001 86380 86390 1
524784 99524784 1001 86380 86390 1
524957 99524957 1001 86380 86390 1
525562 99525562 1001 86380 86390 1
525579 99525579 1001 86380 86390 1
525463 99525463 1001 86380 86390 1
525555 99525555 1001 86380 86390 1
525272 99525272 1001 86380 86390 1
524998 99524998 1001 86380 86390 1
525156 99525156 1001 86380 86390 1
525730 99525730 1001 86380 86390 1
525769 99525769 1001 86380 86390 1
525720 99525720 1001 86380 86390 1
526350 99526350 1001 86380 86390 1
526379 99526379 1001 86380 86390 1
526251 99526251 1001 86380 86390 1
526103 99526103 1001 86380 86390 1
526091 99526091 1001 86380 86390 1
526173 99526173 1001 86380 86390 1
526175 99526175 1001 86380 86390 1
526475 99526475 1001 86380 86390 1
527138 99527138 1001 86380 86390 1
526916 99526916 1001 86380 86390 1
526853 99526853 1001 86380 86390 1
527037 99527037 1001 86380 86390 1
527027 99527027 1001 86380 86390 1
526812 99526812 1001 86380 86390 1
526802 99526802 1001 86380 86390 1
527300 99527300 1001 86380 86390 1
526629 99526629 1001 86380 86390 1
527408 99527408 1001 86380 86390 1
527296 99527296 1001 86380 86390 1
527999 99527999 1001 86380 86390 1
528003 99528003 1001 86380 86390 1
528055 99528055 1001 86380 86390 1
527927 99527927 1001 86380 86390 1
528005 99528005 1001 86380 86390 1
528059 99528059 1001 86380 86390 1
527946 99527946 1001 86380 86390 1
527748 99527748 1001 86380 86390 1
527865 99527865 1001 86380 86390 1
527762 99527762 1001 86380 86390 1
527456 99527456 1001 86380 86390 1
527496 99527496 1001 86380 86390 1
527516 99527516 1001 86380 86390 1
528269 99528269 1001 86380 86390 1
528747 99528747 1001 86380 86390 1
528825 99528825 1001 86380 86390 1
528894 99528894 1001 86380 86390 1
528697 99528697 1001 86380 86390 1
528562 99528562 1001 86380 86390 1
528630 99528630 1001 86380 86390 1
528475 99528475 1001 86380 86390 1
528924 99528924 1001 86380 86390 1
529002 99529002 1001 86380 86390 1
529041 99529041 1001 86380 86390 1
529004 99529004 1001 86380 86390 1
529083 99529083 1001 86380 86390 1
529071 99529071 1001 86380 86390 1
528943 99528943 1001 86380 86390 1
528961 99528961 1001 86380 86390 1
528975 99528975 1001 86380 86390 1
529565 99529565 1001 86380 86390 1
529592 99529592 1001 86380 86390 1
529711 99529711 1001 86380 86390 1
529608 99529608 1001 86380 86390 1
529720 99529720 1001 86380 86390 1
529318 99529318 1001 86380 86390 1
529448 99529448 1001 86380 86390 1
529452 99529452 1001 86380 86390 1
529280 99529280 1001 86380 86390 1
529155 99529155 1001 86380 86390 1
529247 99529247 1001 86380 86390 1
529872 99529872 1001 86380 86390 1
529783 99529783 1001 86380 86390 1
529822 99529822 1001 86380 86390 1
529797 99529797 1001 86380 86390 1
529900 99529900 1001 86380 86390 1
529736 99529736 1001 86380 86390 1
530351 99530351 1001 86380 86390 1
530534 99530534 1001 86380 86390 1
530348 99530348 1001 86380 86390 1
530284 99530284 1001 86380 86390 1
530267 99530267 1001 86380 86390 1
530082 99530082 1001 86380 86390 1
530606 99530606 1001 86380 86390 1
530723 99530723 1001 86380 86390 1
530609 99530609 1001 86380 86390 1
530731 99530731 1001 86380 86390 1
530563 99530563 1001 86380 86390 1
531159 99531159 1001 86380 86390 1
531134 99531134 1001 86380 86390 1
531018 99531018 1001 86380 86390 1
530942 99530942 1001 86380 86390 1
530818 99530818 1001 86380 86390 1
531535 99531535 1001 86380 86390 1
531392 99531392 1001 86380 86390 1
531486 99531486 1001 86380 86390 1
531409 99531409 1001 86380 86390 1
531489 99531489 1001 86380 86390 1
532026 99532026 1001 86380 86390 1
532167 99532167 1001 86380 86390 1
531850 99531850 1001 86380 86390 1
531894 99531894 1001 86380 86390 1
531728 99531728 1001 86380 86390 1
531790 99531790 1001 86380 86390 1
531622 99531622 1001 86380 86390 1
531661 99531661 1001 86380 86390 1
531687 99531687 1001 86380 86390 1
532250 99532250 1001 86380 86390 1
532252 99532252 1001 86380 86390 1
532857 99532857 1001 86380 86390 1
532938 99532938 1001 86380 86390 1
532621 99532621 1001 86380 86390 1
532715 99532715 1001 86380 86390 1
532806 99532806 1001 86380 86390 1
532746 99532746 1001 86380 86390 1
532774 99532774 1001 86380 86390 1
532531 99532531 1001 86380 86390 1
532598 99532598 1001 86380 86390 1
533190 99533190 1001 86380 86390 1
533231 99533231 1001 86380 86390 1
533812 99533812 1001 86380 86390 1
533813 99533813 1001 86380 86390 1
533839 99533839 1001 86380 86390 1
533641 99533641 1001 86380 86390 1
533577 99533577 1001 86380 86390 1
533559 99533559 1001 86380 86390 1
533895 99533895 1001 86380 86390 1
534000 99534000 1001 86380 86390 1
533976 99533976 1001 86380 86390 1
533971 99533971 1001 86380 86390 1
534610 99534610 1001 86380 86390 1
534656 99534656 1001 86380 86390 1
534499 99534499 1001 86380 86390 1
534327 99534327 1001 86380 86390 1
534366 99534366 1001 86380 86390 1
534445 99534445 1001 86380 86390 1
534318 99534318 1001 86380 86390 1
534437 99534437 1001 86380 86390 1
534476 99534476 1001 86380 86390 1
534233 99534233 1001 86380 86390 1
534183 99534183 1001 86380 86390 1
534124 99534124 1001 86380 86390 1
534845 99534845 1001 86380 86390 1
534859 99534859 1001 86380 86390 1
534860 99534860 1001 86380 86390 1
535410 99535410 1001 86380 86390 1
535189 99535189 1001 86380 86390 1
535195 99535195 1001 86380 86390 1
535273 99535273 1001 86380 86390 1
535174 99535174 1001 86380 86390 1
535047 99535047 1001 86380 86390 1
534996 99534996 1001 86380 86390 1
534937 99534937 1001 86380 86390 1
535521 99535521 1001 86380 86390 1
535705 99535705 1001 86380 86390 1
535566 99535566 1001 86380 86390 1
535710 99535710 1001 86380 86390 1
535596 99535596 1001 86380 86390 1
536183 99536183 1001 86380 86390 1
536336 99536336 1001 86380 86390 1
536312 99536312 1001 86380 86390 1
536329 99536329 1001 86380 86390 1
536095 99536095 1001 86380 86390 1
535988 99535988 1001 86380 86390 1
535902 99535902 1001 86380 86390 1
535723 99535723 1001 86380 86390 1
535907 99535907 1001 86380 86390 1
535741 99535741 1001 86380 86390 1
536492 99536492 1001 86380 86390 1
536458 99536458 1001 86380 86390 1
537087 99537087 1001 86380 86390 1
537049 99537049 1001 86380 86390 1
536992 99536992 1001 86380 86390 1
537070 99537070 1001 86380 86390 1
536900 99536900 1001 86380 86390 1
536786 99536786 1001 86380 86390 1
536890 99536890 1001 86380 86390 1
536569 99536569 1001 86380 86390 1
536624 99536624 1001 86380 86390 1
536639 99536639 1001 86380 86390 1
536601 99536601 1001 86380 86390 1
536682 99536682 1001 86380 86390 1
536734 99536734 1001 86380 86390 1
537186 99537186 1001 86380 86390 1
537216 99537216 1001 86380 86390 1
537281 99537281 1001 86380 86390 1
537282 99537282 1001 86380 86390 1
537972 99537972 1001 86380 86390 1
537978 99537978 1001 86380 86390 1
537636 99537636 1001 86380 86390 1
537511 99537511 1001 86380 86390 1
537399 99537399 1001 86380 86390 1
537561 99537561 1001 86380 86390 1
538062 99538062 1001 86380 86390 1
538044 99538044 1001 86380 86390 1
538006 99538006 1001 86380 86390 1
538021 99538021 1001 86380 86390 1
538171 99538171 1001 86380 86390 1
538147 99538147 1001 86380 86390 1
538661 99538661 1001 86380 86390 1
538784 99538784 1001 86380 86390 1
538690 99538690 1001 86380 86390 1
538682 99538682 1001 86380 86390 1
538621 99538621 1001 86380 86390 1
538558 99538558 1001 86380 86390 1
538430 99538430 1001 86380 86390 1
538421 99538421 1001 86380 86390 1
538606 99538606 1001 86380 86390 1
538464 99538464 1001 86380 86390 1
538234 99538234 1001 86380 86390 1
538357 99538357 1001 86380 86390 1
538242 99538242 1001 86380 86390 1
538954 99538954 1001 86380 86390 1
538843 99538843 1001 86380 86390 1
538924 99538924 1001 86380 86390 1
539002 99539002 1001 86380 86390 1
538837 99538837 1001 86380 86390 1
539475 99539475 1001 86380 86390 1
539438 99539438 1001 86380 86390 1
539452 99539452 1001 86380 86390 1
539561 99539561 1001 86380 86390 1
539375 99539375 1001 86380 86390 1
539415 99539415 1001 86380 86390 1
539127 99539127 1001 86380 86390 1
539065 99539065 1001 86380 86390 1
539182 99539182 1001 86380 86390 1
539209 99539209 1001 86380 86390 1
539096 99539096 1001 86380 86390 1
539664 99539664 1001 86380 86390 1
539747 99539747 1001 86380 86390 1
539814 99539814 1001 86380 86390 1
539649 99539649 1001 86380 86390 1
540435 99540435 1001 86380 86390 1
540422 99540422 1001 86380 86390 1
540454 99540454 1001 86380 86390 1
540361 99540361 1001 86380 86390 1
540225 99540225 1001 86380 86390 1
540071 99540071 1001 86380 86390 1
540073 99540073 1001 86380 86390 1
540164 99540164 1001 86380 86390 1
540128 99540128 1001 86380 86390 1
539984 99539984 1001 86380 86390 1
539920 99539920 1001 86380 86390 1
541255 99541255 1001 86380 86390 1
541188 99541188 1001 86380 86390 1
540895 99540895 1001 86380 86390 1
540884 99540884 1001 86380 86390 1
540993 99540993 1001 86380 86390 1
541060 99541060 1001 86380 86390 1
541048 99541048 1001 86380 86390 1
540686 99540686 1001 86380 86390 1
540806 99540806 1001 86380 86390 1
540824 99540824 1001 86380 86390 1
540749 99540749 1001 86380 86390 1
541422 99541422 1001 86380 86390 1
541772 99541772 1001 86380 86390 1
541719 99541719 1001 86380 86390 1
541672 99541672 1001 86380 86390 1
541675 99541675 1001 86380 86390 1
541639 99541639 1001 86380 86390 1
542233 99542233 1001 86380 86390 1
542239 99542239 1001 86380 86390 1
542123 99542123 1001 86380 86390 1
542267 99542267 1001 86380 86390 1
542946 99542946 1001 86380 86390 1
542876 99542876 1001 86380 86390 1
542750 99542750 1001 86380 86390 1
542829 99542829 1001 86380 86390 1
542636 99542636 1001 86380 86390 1
542677 99542677 1001 86380 86390 1
542705 99542705 1001 86380 86390 1
542733 99542733 1001 86380 86390 1
542739 99542739 1001 86380 86390 1
542349 99542349 1001 86380 86390 1
543065 99543065 1001 86380 86390 1
543081 99543081 1001 86380 86390 1
543740 99543740 1001 86380 86390 1
543661 99543661 1001 86380 86390 1
543758 99543758 1001 86380 86390 1
543705 99543705 1001 86380 86390 1
543464 99543464 1001 86380 86390 1
543373 99543373 1001 86380 86390 1
543441 99543441 1001 86380 86390 1
543333 99543333 1001 86380 86390 1
543295 99543295 1001 86380 86390 1
543248 99543248 1001 86380 86390 1
543301 99543301 1001 86380 86390 1
543824 99543824 1001 86380 86390 1
543852 99543852 1001 86380 86390 1
543894 99543894 1001 86380 86390 1
543882 99543882 1001 86380 86390 1
543923 99543923 1001 86380 86390 1
544573 99544573 1001 86380 86390 1
544539 99544539 1001 86380 86390 1
544427 99544427 1001 86380 86390 1
544454 99544454 1001 86380 86390 1
544229 99544229 1001 86380 86390 1
544271 99544271 1001 86380 86390 1
544621 99544621 1001 86380 86390 1
544677 99544677 1001 86380 86390 1
544678 99544678 1001 86380 86390 1
544683 99544683 1001 86380 86390 1
544709 99544709 1001 86380 86390 1
509194 491 1001 61210 61309 1
537284 697 1002 37931 40821 1
400089 99400089 1001 86380 86390 1
400227 99400227 1001 86380 86390 1
400218 99400218 1001 86380 86390 1
400402 99400402 1001 86380 86390 1
400392 99400392 1001 86380 86390 1
400550 99400550 1001 86380 86390 1
400646 99400646 1001 86380 86390 1
400780 99400780 1001 86380 86390 1
400912 99400912 1001 86380 86390 1
401200 99401200 1001 86380 86390 1
401326 99401326 1001 86380 86390 1
401364 99401364 1001 86380 86390 1
401292 99401292 1001 86380 86390 1
401701 99401701 1001 86380 86390 1
401683 99401683 1001 86380 86390 1
401938 99401938 1001 86380 86390 1
401908 99401908 1001 86380 86390 1
401911 99401911 1001 86380 86390 1
401970 99401970 1001 86380 86390 1
402177 99402177 1001 86380 86390 1
402234 99402234 1001 86380 86390 1
402235 99402235 1001 86380 86390 1
402187 99402187 1001 86380 86390 1
402343 99402343 1001 86380 86390 1
402470 99402470 1001 86380 86390 1
402561 99402561 1001 86380 86390 1
402741 99402741 1001 86380 86390 1
402705 99402705 1001 86380 86390 1
403010 99403010 1001 86380 86390 1
403171 99403171 1001 86380 86390 1
403221 99403221 1001 86380 86390 1
403301 99403301 1001 86380 86390 1
403355 99403355 1001 86380 86390 1
403668 99403668 1001 86380 86390 1
403761 99403761 1001 86380 86390 1
403986 99403986 1001 86380 86390 1
404015 99404015 1001 86380 86390 1
404110 99404110 1001 86380 86390 1
404383 99404383 1001 86380 86390 1
404684 99404684 1001 86380 86390 1
404666 99404666 1001 86380 86390 1
404855 99404855 1001 86380 86390 1
405007 99405007 1001 86380 86390 1
404964 99404964 1001 86380 86390 1
405119 99405119 1001 86380 86390 1
405403 99405403 1001 86380 86390 1
405419 99405419 1001 86380 86390 1
405512 99405512 1001 86380 86390 1
405636 99405636 1001 86380 86390 1
405640 99405640 1001 86380 86390 1
405704 99405704 1001 86380 86390 1
405872 99405872 1001 86380 86390 1
405831 99405831 1001 86380 86390 1
405927 99405927 1001 86380 86390 1
405873 99405873 1001 86380 86390 1
405960 99405960 1001 86380 86390 1
406132 99406132 1001 86380 86390 1
406343 99406343 1001 86380 86390 1
406508 99406508 1001 86380 86390 1
406518 99406518 1001 86380 86390 1
406639 99406639 1001 86380 86390 1
406733 99406733 1001 86380 86390 1
406808 99406808 1001 86380 86390 1
406957 99406957 1001 86380 86390 1
407095 99407095 1001 86380 86390 1
407073 99407073 1001 86380 86390 1
407297 99407297 1001 86380 86390 1
407264 99407264 1001 86380 86390 1
407547 99407547 1001 86380 86390 1
407672 99407672 1001 86380 86390 1
407647 99407647 1001 86380 86390 1
408174 99408174 1001 86380 86390 1
408206 99408206 1001 86380 86390 1
408138 99408138 1001 86380 86390 1
408590 99408590 1001 86380 86390 1
408847 99408847 1001 86380 86390 1
408925 99408925 1001 86380 86390 1
408902 99408902 1001 86380 86390 1
409041 99409041 1001 86380 86390 1
409185 99409185 1001 86380 86390 1
409330 99409330 1001 86380 86390 1
409313 99409313 1001 86380 86390 1
409457 99409457 1001 86380 86390 1
409531 99409531 1001 86380 86390 1
409632 99409632 1001 86380 86390 1
409773 99409773 1001 86380 86390 1
409954 99409954 1001 86380 86390 1
409985 99409985 1001 86380 86390 1
410051 99410051 1001 86380 86390 1
410073 99410073 1001 86380 86390 1
409992 99409992 1001 86380 86390 1
410096 99410096 1001 86380 86390 1
410571 99410571 1001 86380 86390 1
410515 99410515 1001 86380 86390 1
410586 99410586 1001 86380 86390 1
410844 99410844 1001 86380 86390 1
411046 99411046 1001 86380 86390 1
411119 99411119 1001 86380 86390 1
411611 99411611 1001 86380 86390 1
411870 99411870 1001 86380 86390 1
412025 99412025 1001 86380 86390 1
412154 99412154 1001 86380 86390 1
412265 99412265 1001 86380 86390 1
412223 99412223 1001 86380 86390 1
412403 99412403 1001 86380 86390 1
413374 99413374 1001 86380 86390 1
413645 99413645 1001 86380 86390 1
413485 99413485 1001 86380 86390 1
413661 99413661 1001 86380 86390 1
413589 99413589 1001 86380 86390 1
413247 99413247 1001 86380 86390 1
412748 99412748 1001 86380 86390 1
412527 99412527 1001 86380 86390 1
412721 99412721 1001 86380 86390 1
412554 99412554 1001 86380 86390 1
412631 99412631 1001 86380 86390 1
412540 99412540 1001 86380 86390 1
413802 99413802 1001 86380 86390 1
413978 99413978 1001 86380 86390 1
414984 99414984 1001 86380 86390 1
414961 99414961 1001 86380 86390 1
415052 99415052 1001 86380 86390 1
414736 99414736 1001 86380 86390 1
414665 99414665 1001 86380 86390 1
414880 99414880 1001 86380 86390 1
414699 99414699 1001 86380 86390 1
414753 99414753 1001 86380 86390 1
414585 99414585 1001 86380 86390 1
414220 99414220 1001 86380 86390 1
415347 99415347 1001 86380 86390 1
415535 99415535 1001 86380 86390 1
415328 99415328 1001 86380 86390 1
415441 99415441 1001 86380 86390 1
416636 99416636 1001 86380 86390 1
416729 99416729 1001 86380 86390 1
416792 99416792 1001 86380 86390 1
416817 99416817 1001 86380 86390 1
416891 99416891 1001 86380 86390 1
416956 99416956 1001 86380 86390 1
416799 99416799 1001 86380 86390 1
416806 99416806 1001 86380 86390 1
416437 99416437 1001 86380 86390 1
416551 99416551 1001 86380 86390 1
416219 99416219 1001 86380 86390 1
416224 99416224 1001 86380 86390 1
416579 99416579 1001 86380 86390 1
415808 99415808 1001 86380 86390 1
415832 99415832 1001 86380 86390 1
416013 99416013 1001 86380 86390 1
415973 99415973 1001 86380 86390 1
415876 99415876 1001 86380 86390 1
416102 99416102 1001 86380 86390 1
415822 99415822 1001 86380 86390 1
417336 99417336 1001 86380 86390 1
417318 99417318 1001 86380 86390 1
417525 99417525 1001 86380 86390 1
418751 99418751 1001 86380 86390 1
418175 99418175 1001 86380 86390 1
418430 99418430 1001 86380 86390 1
418247 99418247 1001 86380 86390 1
417916 99417916 1001 86380 86390 1
417703 99417703 1001 86380 86390 1
419002 99419002 1001 86380 86390 1
419080 99419080 1001 86380 86390 1
419121 99419121 1001 86380 86390 1
420176 99420176 1001 86380 86390 1
420311 99420311 1001 86380 86390 1
420063 99420063 1001 86380 86390 1
420084 99420084 1001 86380 86390 1
420161 99420161 1001 86380 86390 1
420213 99420213 1001 86380 86390 1
420028 99420028 1001 86380 86390 1
420030 99420030 1001 86380 86390 1
419375 99419375 1001 86380 86390 1
419525 99419525 1001 86380 86390 1
420833 99420833 1001 86380 86390 1
420510 99420510 1001 86380 86390 1
420769 99420769 1001 86380 86390 1
420514 99420514 1001 86380 86390 1
420827 99420827 1001 86380 86390 1
421740 99421740 1001 86380 86390 1
421628 99421628 1001 86380 86390 1
421146 99421146 1001 86380 86390 1
420965 99420965 1001 86380 86390 1
420844 99420844 1001 86380 86390 1
421245 99421245 1001 86380 86390 1
421021 99421021 1001 86380 86390 1
420910 99420910 1001 86380 86390 1
422151 99422151 1001 86380 86390 1
422328 99422328 1001 86380 86390 1
423576 99423576 1001 86380 86390 1
423336 99423336 1001 86380 86390 1
423461 99423461 1001 86380 86390 1
423703 99423703 1001 86380 86390 1
423468 99423468 1001 86380 86390 1
423623 99423623 1001 86380 86390 1
422696 99422696 1001 86380 86390 1
422697 99422697 1001 86380 86390 1
422644 99422644 1001 86380 86390 1
422711 99422711 1001 86380 86390 1
424035 99424035 1001 86380 86390 1
423794 99423794 1001 86380 86390 1
424017 99424017 1001 86380 86390 1
423979 99423979 1001 86380 86390 1
425225 99425225 1001 86380 86390 1
425358 99425358 1001 86380 86390 1
424755 99424755 1001 86380 86390 1
424829 99424829 1001 86380 86390 1
424894 99424894 1001 86380 86390 1
424821 99424821 1001 86380 86390 1
424433 99424433 1001 86380 86390 1
424245 99424245 1001 86380 86390 1
424536 99424536 1001 86380 86390 1
424363 99424363 1001 86380 86390 1
424454 99424454 1001 86380 86390 1
425435 99425435 1001 86380 86390 1
425446 99425446 1001 86380 86390 1
425544 99425544 1001 86380 86390 1
426644 99426644 1001 86380 86390 1
426646 99426646 1001 86380 86390 1
426583 99426583 1001 86380 86390 1
426607 99426607 1001 86380 86390 1
426076 99426076 1001 86380 86390 1
426081 99426081 1001 86380 86390 1
425935 99425935 1001 86380 86390 1
426182 99426182 1001 86380 86390 1
426092 99426092 1001 86380 86390 1
427301 99427301 1001 86380 86390 1
427310 99427310 1001 86380 86390 1
428607 99428607 1001 86380 86390 1
428696 99428696 1001 86380 86390 1
428211 99428211 1001 86380 86390 1
428124 99428124 1001 86380 86390 1
428128 99428128 1001 86380 86390 1
428074 99428074 1001 86380 86390 1
427631 99427631 1001 86380 86390 1
427640 99427640 1001 86380 86390 1
429043 99429043 1001 86380 86390 1
429156 99429156 1001 86380 86390 1
428839 99428839 1001 86380 86390 1
430344 99430344 1001 86380 86390 1
430360 99430360 1001 86380 86390 1
429647 99429647 1001 86380 86390 1
429871 99429871 1001 86380 86390 1
429275 99429275 1001 86380 86390 1
429396 99429396 1001 86380 86390 1
429555 99429555 1001 86380 86390 1
429257 99429257 1001 86380 86390 1
429303 99429303 1001 86380 86390 1
429283 99429283 1001 86380 86390 1
429520 99429520 1001 86380 86390 1
430401 99430401 1001 86380 86390 1
430545 99430545 1001 86380 86390 1
430546 99430546 1001 86380 86390 1
430733 99430733 1001 86380 86390 1
431430 99431430 1001 86380 86390 1
431635 99431635 1001 86380 86390 1
431305 99431305 1001 86380 86390 1
431259 99431259 1001 86380 86390 1
430828 99430828 1001 86380 86390 1
431246 99431246 1001 86380 86390 1
432349 99432349 1001 86380 86390 1
432386 99432386 1001 86380 86390 1
433485 99433485 1001 86380 86390 1
433320 99433320 1001 86380 86390 1
433619 99433619 1001 86380 86390 1
433708 99433708 1001 86380 86390 1
433606 99433606 1001 86380 86390 1
433047 99433047 1001 86380 86390 1
432721 99432721 1001 86380 86390 1
432863 99432863 1001 86380 86390 1
434017 99434017 1001 86380 86390 1
435271 99435271 1001 86380 86390 1
434896 99434896 1001 86380 86390 1
434624 99434624 1001 86380 86390 1
434690 99434690 1001 86380 86390 1
434974 99434974 1001 86380 86390 1
434378 99434378 1001 86380 86390 1
434290 99434290 1001 86380 86390 1
434280 99434280 1001 86380 86390 1
435786 99435786 1001 86380 86390 1
435550 99435550 1001 86380 86390 1
437111 99437111 1001 86380 86390 1
436975 99436975 1001 86380 86390 1
437143 99437143 1001 86380 86390 1
436826 99436826 1001 86380 86390 1
436357 99436357 1001 86380 86390 1
436358 99436358 1001 86380 86390 1
436490 99436490 1001 86380 86390 1
436206 99436206 1001 86380 86390 1
436262 99436262 1001 86380 86390 1
437212 99437212 1001 86380 86390 1
437194 99437194 1001 86380 86390 1
300100 99300100 1001 86380 86390 1
437173 99437173 1001 86380 86390 1
437252 99437252 1001 86380 86390 1
300001 99300001 1001 86380 86390 1
300588 99300588 1001 86380 86390 1
300601 99300601 1001 86380 86390 1
300537 99300537 1001 86380 86390 1
300552 99300552 1001 86380 86390 1
300565 99300565 1001 86380 86390 1
300669 99300669 1001 86380 86390 1
300546 99300546 1001 86380 86390 1
300357 99300357 1001 86380 86390 1
300479 99300479 1001 86380 86390 1
300518 99300518 1001 86380 86390 1
300328 99300328 1001 86380 86390 1
300147 99300147 1001 86380 86390 1
300279 99300279 1001 86380 86390 1
300269 99300269 1001 86380 86390 1
300117 99300117 1001 86380 86390 1
300209 99300209 1001 86380 86390 1
300869 99300869 1001 86380 86390 1
300883 99300883 1001 86380 86390 1
300731 99300731 1001 86380 86390 1
300863 99300863 1001 86380 86390 1
300813 99300813 1001 86380 86390 1
301429 99301429 1001 86380 86390 1
301495 99301495 1001 86380 86390 1
301530 99301530 1001 86380 86390 1
301529 99301529 1001 86380 86390 1
301328 99301328 1001 86380 86390 1
301177 99301177 1001 86380 86390 1
301348 99301348 1001 86380 86390 1
301141 99301141 1001 86380 86390 1
301027 99301027 1001 86380 86390 1
301055 99301055 1001 86380 86390 1
301088 99301088 1001 86380 86390 1
302020 99302020 1001 86380 86390 1
302087 99302087 1001 86380 86390 1
302080 99302080 1001 86380 86390 1
302108 99302108 1001 86380 86390 1
302031 99302031 1001 86380 86390 1
301890 99301890 1001 86380 86390 1
301905 99301905 1001 86380 86390 1
301947 99301947 1001 86380 86390 1
301857 99301857 1001 86380 86390 1
301901 99301901 1001 86380 86390 1
302393 99302393 1001 86380 86390 1
302435 99302435 1001 86380 86390 1
302515 99302515 1001 86380 86390 1
303138 99303138 1001 86380 86390 1
302848 99302848 1001 86380 86390 1
302978 99302978 1001 86380 86390 1
302970 99302970 1001 86380 86390 1
302816 99302816 1001 86380 86390 1
302973 99302973 1001 86380 86390 1
302897 99302897 1001 86380 86390 1
302721 99302721 1001 86380 86390 1
302593 99302593 1001 86380 86390 1
302610 99302610 1001 86380 86390 1
303280 99303280 1001 86380 86390 1
303842 99303842 1001 86380 86390 1
304003 99304003 1001 86380 86390 1
303672 99303672 1001 86380 86390 1
303724 99303724 1001 86380 86390 1
303804 99303804 1001 86380 86390 1
303715 99303715 1001 86380 86390 1
303707 99303707 1001 86380 86390 1
303708 99303708 1001 86380 86390 1
303574 99303574 1001 86380 86390 1
303475 99303475 1001 86380 86390 1
304214 99304214 1001 86380 86390 1
304072 99304072 1001 86380 86390 1
304203 99304203 1001 86380 86390 1
304165 99304165 1001 86380 86390 1
304221 99304221 1001 86380 86390 1
304719 99304719 1001 86380 86390 1
304737 99304737 1001 86380 86390 1
304725 99304725 1001 86380 86390 1
304590 99304590 1001 86380 86390 1
304598 99304598 1001 86380 86390 1
304356 99304356 1001 86380 86390 1
304327 99304327 1001 86380 86390 1
304340 99304340 1001 86380 86390 1
304921 99304921 1001 86380 86390 1
304931 99304931 1001 86380 86390 1
304866 99304866 1001 86380 86390 1
304996 99304996 1001 86380 86390 1
305050 99305050 1001 86380 86390 1
305545 99305545 1001 86380 86390 1
305499 99305499 1001 86380 86390 1
305542 99305542 1001 86380 86390 1
305291 99305291 1001 86380 86390 1
305344 99305344 1001 86380 86390 1
305221 99305221 1001 86380 86390 1
305172 99305172 1001 86380 86390 1
500062 99500062 1001 86380 86390 1
500027 99500027 1001 86380 86390 1
500032 99500032 1001 86380 86390 1
500071 99500071 1001 86380 86390 1
500059 99500059 1001 86380 86390 1
500791 99500791 1001 86380 86390 1
500615 99500615 1001 86380 86390 1
500617 99500617 1001 86380 86390 1
500681 99500681 1001 86380 86390 1
500748 99500748 1001 86380 86390 1
500809 99500809 1001 86380 86390 1
500583 99500583 1001 86380 86390 1
500609 99500609 1001 86380 86390 1
500416 99500416 1001 86380 86390 1
500444 99500444 1001 86380 86390 1
500550 99500550 1001 86380 86390 1
500476 99500476 1001 86380 86390 1
500336 99500336 1001 86380 86390 1
500836 99500836 1001 86380 86390 1
500980 99500980 1001 86380 86390 1
500970 99500970 1001 86380 86390 1
500867 99500867 1001 86380 86390 1
501525 99501525 1001 86380 86390 1
501609 99501609 1001 86380 86390 1
501439 99501439 1001 86380 86390 1
501617 99501617 1001 86380 86390 1
501409 99501409 1001 86380 86390 1
501332 99501332 1001 86380 86390 1
501291 99501291 1001 86380 86390 1
501060 99501060 1001 86380 86390 1
501036 99501036 1001 86380 86390 1
501745 99501745 1001 86380 86390 1
502403 99502403 1001 86380 86390 1
502456 99502456 1001 86380 86390 1
502080 99502080 1001 86380 86390 1
502067 99502067 1001 86380 86390 1
502227 99502227 1001 86380 86390 1
501871 99501871 1001 86380 86390 1
502027 99502027 1001 86380 86390 1
501976 99501976 1001 86380 86390 1
502028 99502028 1001 86380 86390 1
501979 99501979 1001 86380 86390 1
501967 99501967 1001 86380 86390 1
501922 99501922 1001 86380 86390 1
502506 99502506 1001 86380 86390 1
502629 99502629 1001 86380 86390 1
503129 99503129 1001 86380 86390 1
503233 99503233 1001 86380 86390 1
502987 99502987 1001 86380 86390 1
502724 99502724 1001 86380 86390 1
502753 99502753 1001 86380 86390 1
502781 99502781 1001 86380 86390 1
503438 99503438 1001 86380 86390 1
504075 99504075 1001 86380 86390 1
504050 99504050 1001 86380 86390 1
504064 99504064 1001 86380 86390 1
504052 99504052 1001 86380 86390 1
504112 99504112 1001 86380 86390 1
503760 99503760 1001 86380 86390 1
503708 99503708 1001 86380 86390 1
503774 99503774 1001 86380 86390 1
503723 99503723 1001 86380 86390 1
503828 99503828 1001 86380 86390 1
503653 99503653 1001 86380 86390 1
503641 99503641 1001 86380 86390 1
503540 99503540 1001 86380 86390 1
503623 99503623 1001 86380 86390 1
503639 99503639 1001 86380 86390 1
504286 99504286 1001 86380 86390 1
504162 99504162 1001 86380 86390 1
504803 99504803 1001 86380 86390 1
504868 99504868 1001 86380 86390 1
504921 99504921 1001 86380 86390 1
504923 99504923 1001 86380 86390 1
504648 99504648 1001 86380 86390 1
504551 99504551 1001 86380 86390 1
504696 99504696 1001 86380 86390 1
504375 99504375 1001 86380 86390 1
504391 99504391 1001 86380 86390 1
504327 99504327 1001 86380 86390 1
504369 99504369 1001 86380 86390 1
504529 99504529 1001 86380 86390 1
504324 99504324 1001 86380 86390 1
504740 99504740 1001 86380 86390 1
505063 99505063 1001 86380 86390 1
505041 99505041 1001 86380 86390 1
505590 99505590 1001 86380 86390 1
505583 99505583 1001 86380 86390 1
505437 99505437 1001 86380 86390 1
505413 99505413 1001 86380 86390 1
505268 99505268 1001 86380 86390 1
505937 99505937 1001 86380 86390 1
505834 99505834 1001 86380 86390 1
505810 99505810 1001 86380 86390 1
505771 99505771 1001 86380 86390 1
505959 99505959 1001 86380 86390 1
505921 99505921 1001 86380 86390 1
506196 99506196 1001 86380 86390 1
506002 99506002 1001 86380 86390 1
506148 99506148 1001 86380 86390 1
506643 99506643 1001 86380 86390 1
506747 99506747 1001 86380 86390 1
507269 99507269 1001 86380 86390 1
507227 99507227 1001 86380 86390 1
507064 99507064 1001 86380 86390 1
507183 99507183 1001 86380 86390 1
507112 99507112 1001 86380 86390 1
506985 99506985 1001 86380 86390 1
506940 99506940 1001 86380 86390 1
507007 99507007 1001 86380 86390 1
507550 99507550 1001 86380 86390 1
507619 99507619 1001 86380 86390 1
507547 99507547 1001 86380 86390 1
508108 99508108 1001 86380 86390 1
508216 99508216 1001 86380 86390 1
508228 99508228 1001 86380 86390 1
508064 99508064 1001 86380 86390 1
508171 99508171 1001 86380 86390 1
508018 99508018 1001 86380 86390 1
507877 99507877 1001 86380 86390 1
507866 99507866 1001 86380 86390 1
507969 99507969 1001 86380 86390 1
507846 99507846 1001 86380 86390 1
507745 99507745 1001 86380 86390 1
507784 99507784 1001 86380 86390 1
507749 99507749 1001 86380 86390 1
507755 99507755 1001 86380 86390 1
507808 99507808 1001 86380 86390 1
508440 99508440 1001 86380 86390 1
508441 99508441 1001 86380 86390 1
508289 99508289 1001 86380 86390 1
508348 99508348 1001 86380 86390 1
508990 99508990 1001 86380 86390 1
508792 99508792 1001 86380 86390 1
508689 99508689 1001 86380 86390 1
508862 99508862 1001 86380 86390 1
508748 99508748 1001 86380 86390 1
508789 99508789 1001 86380 86390 1
508661 99508661 1001 86380 86390 1
508586 99508586 1001 86380 86390 1
508496 99508496 1001 86380 86390 1
508630 99508630 1001 86380 86390 1
508475 99508475 1001 86380 86390 1
508541 99508541 1001 86380 86390 1
509279 99509279 1001 86380 86390 1
509204 99509204 1001 86380 86390 1
509102 99509102 1001 86380 86390 1
509264 99509264 1001 86380 86390 1
509096 99509096 1001 86380 86390 1
509110 99509110 1001 86380 86390 1
509709 99509709 1001 86380 86390 1
509890 99509890 1001 86380 86390 1
509796 99509796 1001 86380 86390 1
509848 99509848 1001 86380 86390 1
509491 99509491 1001 86380 86390 1
509668 99509668 1001 86380 86390 1
509487 99509487 1001 86380 86390 1
509325 99509325 1001 86380 86390 1
509445 99509445 1001 86380 86390 1
509916 99509916 1001 86380 86390 1
509943 99509943 1001 86380 86390 1
510024 99510024 1001 86380 86390 1
509921 99509921 1001 86380 86390 1
510039 99510039 1001 86380 86390 1
510001 99510001 1001 86380 86390 1
510625 99510625 1001 86380 86390 1
510535 99510535 1001 86380 86390 1
510727 99510727 1001 86380 86390 1
510622 99510622 1001 86380 86390 1
510584 99510584 1001 86380 86390 1
510688 99510688 1001 86380 86390 1
510393 99510393 1001 86380 86390 1
510369 99510369 1001 86380 86390 1
510464 99510464 1001 86380 86390 1
510492 99510492 1001 86380 86390 1
510149 99510149 1001 86380 86390 1
510191 99510191 1001 86380 86390 1
510220 99510220 1001 86380 86390 1
511488 99511488 1001 86380 86390 1
511313 99511313 1001 86380 86390 1
511345 99511345 1001 86380 86390 1
511090 99511090 1001 86380 86390 1
511053 99511053 1001 86380 86390 1
511105 99511105 1001 86380 86390 1
511094 99511094 1001 86380 86390 1
511694 99511694 1001 86380 86390 1
511672 99511672 1001 86380 86390 1
511675 99511675 1001 86380 86390 1
511624 99511624 1001 86380 86390 1
511755 99511755 1001 86380 86390 1
511575 99511575 1001 86380 86390 1
512189 99512189 1001 86380 86390 1
512244 99512244 1001 86380 86390 1
512286 99512286 1001 86380 86390 1
512099 99512099 1001 86380 86390 1
512152 99512152 1001 86380 86390 1
512037 99512037 1001 86380 86390 1
511875 99511875 1001 86380 86390 1
511951 99511951 1001 86380 86390 1
512569 99512569 1001 86380 86390 1
513116 99513116 1001 86380 86390 1
513158 99513158 1001 86380 86390 1
513019 99513019 1001 86380 86390 1
513032 99513032 1001 86380 86390 1
513071 99513071 1001 86380 86390 1
513123 99513123 1001 86380 86390 1
513021 99513021 1001 86380 86390 1
512887 99512887 1001 86380 86390 1
512740 99512740 1001 86380 86390 1
512721 99512721 1001 86380 86390 1
512775 99512775 1001 86380 86390 1
513234 99513234 1001 86380 86390 1
513313 99513313 1001 86380 86390 1
513275 99513275 1001 86380 86390 1
513315 99513315 1001 86380 86390 1
513956 99513956 1001 86380 86390 1
513959 99513959 1001 86380 86390 1
513899 99513899 1001 86380 86390 1
513620 99513620 1001 86380 86390 1
513666 99513666 1001 86380 86390 1
513811 99513811 1001 86380 86390 1
513514 99513514 1001 86380 86390 1
513533 99513533 1001 86380 86390 1
513590 99513590 1001 86380 86390 1
514099 99514099 1001 86380 86390 1
514820 99514820 1001 86380 86390 1
514666 99514666 1001 86380 86390 1
514830 99514830 1001 86380 86390 1
514659 99514659 1001 86380 86390 1
514762 99514762 1001 86380 86390 1
514737 99514737 1001 86380 86390 1
514848 99514848 1001 86380 86390 1
514689 99514689 1001 86380 86390 1
514647 99514647 1001 86380 86390 1
514570 99514570 1001 86380 86390 1
514572 99514572 1001 86380 86390 1
514303 99514303 1001 86380 86390 1
514334 99514334 1001 86380 86390 1
514881 99514881 1001 86380 86390 1
514933 99514933 1001 86380 86390 1
515002 99515002 1001 86380 86390 1
515048 99515048 1001 86380 86390 1
515570 99515570 1001 86380 86390 1
515585 99515585 1001 86380 86390 1
515510 99515510 1001 86380 86390 1
515614 99515614 1001 86380 86390 1
515576 99515576 1001 86380 86390 1
515512 99515512 1001 86380 86390 1
515323 99515323 1001 86380 86390 1
515471 99515471 1001 86380 86390 1
515358 99515358 1001 86380 86390 1
515425 99515425 1001 86380 86390 1
515215 99515215 1001 86380 86390 1
515866 99515866 1001 86380 86390 1
515815 99515815 1001 86380 86390 1
515843 99515843 1001 86380 86390 1
515705 99515705 1001 86380 86390 1
516368 99516368 1001 86380 86390 1
516396 99516396 1001 86380 86390 1
516501 99516501 1001 86380 86390 1
516110 99516110 1001 86380 86390 1
516099 99516099 1001 86380 86390 1
516286 99516286 1001 86380 86390 1
516134 99516134 1001 86380 86390 1
515903 99515903 1001 86380 86390 1
515959 99515959 1001 86380 86390 1
516013 99516013 1001 86380 86390 1
516001 99516001 1001 86380 86390 1
515978 99515978 1001 86380 86390 1
516568 99516568 1001 86380 86390 1
516648 99516648 1001 86380 86390 1
517068 99517068 1001 86380 86390 1
517019 99517019 1001 86380 86390 1
516735 99516735 1001 86380 86390 1
516727 99516727 1001 86380 86390 1
517455 99517455 1001 86380 86390 1
517341 99517341 1001 86380 86390 1
517368 99517368 1001 86380 86390 1
517982 99517982 1001 86380 86390 1
518101 99518101 1001 86380 86390 1
518102 99518102 1001 86380 86390 1
518004 99518004 1001 86380 86390 1
518058 99518058 1001 86380 86390 1
517816 99517816 1001 86380 86390 1
517687 99517687 1001 86380 86390 1
517728 99517728 1001 86380 86390 1
517601 99517601 1001 86380 86390 1
518251 99518251 1001 86380 86390 1
518316 99518316 1001 86380 86390 1
518200 99518200 1001 86380 86390 1
518201 99518201 1001 86380 86390 1
518268 99518268 1001 86380 86390 1
518245 99518245 1001 86380 86390 1
518284 99518284 1001 86380 86390 1
518235 99518235 1001 86380 86390 1
518862 99518862 1001 86380 86390 1
518888 99518888 1001 86380 86390 1
518983 99518983 1001 86380 86390 1
518646 99518646 1001 86380 86390 1
518634 99518634 1001 86380 86390 1
518464 99518464 1001 86380 86390 1
518508 99518508 1001 86380 86390 1
518470 99518470 1001 86380 86390 1
519142 99519142 1001 86380 86390 1
519106 99519106 1001 86380 86390 1
519147 99519147 1001 86380 86390 1
519048 99519048 1001 86380 86390 1
519088 99519088 1001 86380 86390 1
519755 99519755 1001 86380 86390 1
519670 99519670 1001 86380 86390 1
519683 99519683 1001 86380 86390 1
519573 99519573 1001 86380 86390 1
519470 99519470 1001 86380 86390 1
519499 99519499 1001 86380 86390 1
519273 99519273 1001 86380 86390 1
519387 99519387 1001 86380 86390 1
519980 99519980 1001 86380 86390 1
519890 99519890 1001 86380 86390 1
519894 99519894 1001 86380 86390 1
519933 99519933 1001 86380 86390 1
519923 99519923 1001 86380 86390 1
519966 99519966 1001 86380 86390 1
520512 99520512 1001 86380 86390 1
520525 99520525 1001 86380 86390 1
520516 99520516 1001 86380 86390 1
520597 99520597 1001 86380 86390 1
520446 99520446 1001 86380 86390 1
520253 99520253 1001 86380 86390 1
520371 99520371 1001 86380 86390 1
520410 99520410 1001 86380 86390 1
520312 99520312 1001 86380 86390 1
520289 99520289 1001 86380 86390 1
520277 99520277 1001 86380 86390 1
520303 99520303 1001 86380 86390 1
520368 99520368 1001 86380 86390 1
520175 99520175 1001 86380 86390 1
520023 99520023 1001 86380 86390 1
520065 99520065 1001 86380 86390 1
520053 99520053 1001 86380 86390 1
520833 99520833 1001 86380 86390 1
520757 99520757 1001 86380 86390 1
520693 99520693 1001 86380 86390 1
520722 99520722 1001 86380 86390 1
520830 99520830 1001 86380 86390 1
521377 99521377 1001 86380 86390 1
521393 99521393 1001 86380 86390 1
521316 99521316 1001 86380 86390 1
521292 99521292 1001 86380 86390 1
521349 99521349 1001 86380 86390 1
521285 99521285 1001 86380 86390 1
521151 99521151 1001 86380 86390 1
521079 99521079 1001 86380 86390 1
520914 99520914 1001 86380 86390 1
520905 99520905 1001 86380 86390 1
520918 99520918 1001 86380 86390 1
521581 99521581 1001 86380 86390 1
521533 99521533 1001 86380 86390 1
522126 99522126 1001 86380 86390 1
522057 99522057 1001 86380 86390 1
521929 99521929 1001 86380 86390 1
521748 99521748 1001 86380 86390 1
522400 99522400 1001 86380 86390 1
522405 99522405 1001 86380 86390 1
523057 99523057 1001 86380 86390 1
522956 99522956 1001 86380 86390 1
522998 99522998 1001 86380 86390 1
522537 99522537 1001 86380 86390 1
523157 99523157 1001 86380 86390 1
523150 99523150 1001 86380 86390 1
523127 99523127 1001 86380 86390 1
523657 99523657 1001 86380 86390 1
523658 99523658 1001 86380 86390 1
523363 99523363 1001 86380 86390 1
523972 99523972 1001 86380 86390 1
524089 99524089 1001 86380 86390 1
524129 99524129 1001 86380 86390 1
524003 99524003 1001 86380 86390 1
524682 99524682 1001 86380 86390 1
524552 99524552 1001 86380 86390 1
524490 99524490 1001 86380 86390 1
524555 99524555 1001 86380 86390 1
524428 99524428 1001 86380 86390 1
524494 99524494 1001 86380 86390 1
524534 99524534 1001 86380 86390 1
524180 99524180 1001 86380 86390 1
524233 99524233 1001 86380 86390 1
524949 99524949 1001 86380 86390 1
524836 99524836 1001 86380 86390 1
524953 99524953 1001 86380 86390 1
524943 99524943 1001 86380 86390 1
524804 99524804 1001 86380 86390 1
524961 99524961 1001 86380 86390 1
525458 99525458 1001 86380 86390 1
525459 99525459 1001 86380 86390 1
525448 99525448 1001 86380 86390 1
525479 99525479 1001 86380 86390 1
525224 99525224 1001 86380 86390 1
525354 99525354 1001 86380 86390 1
525269 99525269 1001 86380 86390 1
525374 99525374 1001 86380 86390 1
525099 99525099 1001 86380 86390 1
525050 99525050 1001 86380 86390 1
525659 99525659 1001 86380 86390 1
525673 99525673 1001 86380 86390 1
525712 99525712 1001 86380 86390 1
525752 99525752 1001 86380 86390 1
525642 99525642 1001 86380 86390 1
525617 99525617 1001 86380 86390 1
526375 99526375 1001 86380 86390 1
526274 99526274 1001 86380 86390 1
526400 99526400 1001 86380 86390 1
526327 99526327 1001 86380 86390 1
526319 99526319 1001 86380 86390 1
526179 99526179 1001 86380 86390 1
526150 99526150 1001 86380 86390 1
526139 99526139 1001 86380 86390 1
525920 99525920 1001 86380 86390 1
525973 99525973 1001 86380 86390 1
526511 99526511 1001 86380 86390 1
526478 99526478 1001 86380 86390 1
526584 99526584 1001 86380 86390 1
527097 99527097 1001 86380 86390 1
527222 99527222 1001 86380 86390 1
527209 99527209 1001 86380 86390 1
527247 99527247 1001 86380 86390 1
526888 99526888 1001 86380 86390 1
526836 99526836 1001 86380 86390 1
526663 99526663 1001 86380 86390 1
526717 99526717 1001 86380 86390 1
527315 99527315 1001 86380 86390 1
527291 99527291 1001 86380 86390 1
527359 99527359 1001 86380 86390 1
527425 99527425 1001 86380 86390 1
527401 99527401 1001 86380 86390 1
528045 99528045 1001 86380 86390 1
528048 99528048 1001 86380 86390 1
527942 99527942 1001 86380 86390 1
527857 99527857 1001 86380 86390 1
527820 99527820 1001 86380 86390 1
527796 99527796 1001 86380 86390 1
527785 99527785 1001 86380 86390 1
527853 99527853 1001 86380 86390 1
527471 99527471 1001 86380 86390 1
527551 99527551 1001 86380 86390 1
527530 99527530 1001 86380 86390 1
528229 99528229 1001 86380 86390 1
528158 99528158 1001 86380 86390 1
528752 99528752 1001 86380 86390 1
528744 99528744 1001 86380 86390 1
528657 99528657 1001 86380 86390 1
528505 99528505 1001 86380 86390 1
528627 99528627 1001 86380 86390 1
528397 99528397 1001 86380 86390 1
528308 99528308 1001 86380 86390 1
528469 99528469 1001 86380 86390 1
528343 99528343 1001 86380 86390 1
529036 99529036 1001 86380 86390 1
529013 99529013 1001 86380 86390 1
529632 99529632 1001 86380 86390 1
529647 99529647 1001 86380 86390 1
529559 99529559 1001 86380 86390 1
529485 99529485 1001 86380 86390 1
529121 99529121 1001 86380 86390 1
529279 99529279 1001 86380 86390 1
529802 99529802 1001 86380 86390 1
529818 99529818 1001 86380 86390 1
529740 99529740 1001 86380 86390 1
529870 99529870 1001 86380 86390 1
529768 99529768 1001 86380 86390 1
529848 99529848 1001 86380 86390 1
530469 99530469 1001 86380 86390 1
530509 99530509 1001 86380 86390 1
530542 99530542 1001 86380 86390 1
530167 99530167 1001 86380 86390 1
530274 99530274 1001 86380 86390 1
530320 99530320 1001 86380 86390 1
530014 99530014 1001 86380 86390 1
530719 99530719 1001 86380 86390 1
530697 99530697 1001 86380 86390 1
530702 99530702 1001 86380 86390 1
531319 99531319 1001 86380 86390 1
531363 99531363 1001 86380 86390 1
531300 99531300 1001 86380 86390 1
531020 99531020 1001 86380 86390 1
531128 99531128 1001 86380 86390 1
531141 99531141 1001 86380 86390 1
530999 99530999 1001 86380 86390 1
531157 99531157 1001 86380 86390 1
531057 99531057 1001 86380 86390 1
530901 99530901 1001 86380 86390 1
530763 99530763 1001 86380 86390 1
530857 99530857 1001 86380 86390 1
530807 99530807 1001 86380 86390 1
530795 99530795 1001 86380 86390 1
530809 99530809 1001 86380 86390 1
531470 99531470 1001 86380 86390 1
531513 99531513 1001 86380 86390 1
531428 99531428 1001 86380 86390 1
532105 99532105 1001 86380 86390 1
531811 99531811 1001 86380 86390 1
531993 99531993 1001 86380 86390 1
531880 99531880 1001 86380 86390 1
531805 99531805 1001 86380 86390 1
531664 99531664 1001 86380 86390 1
531768 99531768 1001 86380 86390 1
531717 99531717 1001 86380 86390 1
531749 99531749 1001 86380 86390 1
531647 99531647 1001 86380 86390 1
531623 99531623 1001 86380 86390 1
532871 99532871 1001 86380 86390 1
532872 99532872 1001 86380 86390 1
532900 99532900 1001 86380 86390 1
532763 99532763 1001 86380 86390 1
532751 99532751 1001 86380 86390 1
532637 99532637 1001 86380 86390 1
532705 99532705 1001 86380 86390 1
532757 99532757 1001 86380 86390 1
532657 99532657 1001 86380 86390 1
532437 99532437 1001 86380 86390 1
532466 99532466 1001 86380 86390 1
532590 99532590 1001 86380 86390 1
533149 99533149 1001 86380 86390 1
533168 99533168 1001 86380 86390 1
533783 99533783 1001 86380 86390 1
533799 99533799 1001 86380 86390 1
533739 99533739 1001 86380 86390 1
533590 99533590 1001 86380 86390 1
533449 99533449 1001 86380 86390 1
533619 99533619 1001 86380 86390 1
533517 99533517 1001 86380 86390 1
533470 99533470 1001 86380 86390 1
533317 99533317 1001 86380 86390 1
533385 99533385 1001 86380 86390 1
533309 99533309 1001 86380 86390 1
533271 99533271 1001 86380 86390 1
533258 99533258 1001 86380 86390 1
533298 99533298 1001 86380 86390 1
534063 99534063 1001 86380 86390 1
533944 99533944 1001 86380 86390 1
534493 99534493 1001 86380 86390 1
534506 99534506 1001 86380 86390 1
534510 99534510 1001 86380 86390 1
534511 99534511 1001 86380 86390 1
534616 99534616 1001 86380 86390 1
534453 99534453 1001 86380 86390 1
534465 99534465 1001 86380 86390 1
534146 99534146 1001 86380 86390 1
534264 99534264 1001 86380 86390 1
534202 99534202 1001 86380 86390 1
534164 99534164 1001 86380 86390 1
534787 99534787 1001 86380 86390 1
534865 99534865 1001 86380 86390 1
534870 99534870 1001 86380 86390 1
534705 99534705 1001 86380 86390 1
535433 99535433 1001 86380 86390 1
535297 99535297 1001 86380 86390 1
535155 99535155 1001 86380 86390 1
535248 99535248 1001 86380 86390 1
535172 99535172 1001 86380 86390 1
534916 99534916 1001 86380 86390 1
535041 99535041 1001 86380 86390 1
535055 99535055 1001 86380 86390 1
535668 99535668 1001 86380 86390 1
535583 99535583 1001 86380 86390 1
535712 99535712 1001 86380 86390 1
536070 99536070 1001 86380 86390 1
535986 99535986 1001 86380 86390 1
536129 99536129 1001 86380 86390 1
536104 99536104 1001 86380 86390 1
535766 99535766 1001 86380 86390 1
536390 99536390 1001 86380 86390 1
536393 99536393 1001 86380 86390 1
536432 99536432 1001 86380 86390 1
537021 99537021 1001 86380 86390 1
537088 99537088 1001 86380 86390 1
537091 99537091 1001 86380 86390 1
537104 99537104 1001 86380 86390 1
537015 99537015 1001 86380 86390 1
536880 99536880 1001 86380 86390 1
536942 99536942 1001 86380 86390 1
536557 99536557 1001 86380 86390 1
536727 99536727 1001 86380 86390 1
536733 99536733 1001 86380 86390 1
536579 99536579 1001 86380 86390 1
536631 99536631 1001 86380 86390 1
537202 99537202 1001 86380 86390 1
537284 99537284 1001 86380 86390 1
537852 99537852 1001 86380 86390 1
537920 99537920 1001 86380 86390 1
537980 99537980 1001 86380 86390 1
537760 99537760 1001 86380 86390 1
537779 99537779 1001 86380 86390 1
537599 99537599 1001 86380 86390 1
537385 99537385 1001 86380 86390 1
537479 99537479 1001 86380 86390 1
537442 99537442 1001 86380 86390 1
538052 99538052 1001 86380 86390 1
538160 99538160 1001 86380 86390 1
538096 99538096 1001 86380 86390 1
538714 99538714 1001 86380 86390 1
538727 99538727 1001 86380 86390 1
538791 99538791 1001 86380 86390 1
538795 99538795 1001 86380 86390 1
538798 99538798 1001 86380 86390 1
538601 99538601 1001 86380 86390 1
538512 99538512 1001 86380 86390 1
538518 99538518 1001 86380 86390 1
538557 99538557 1001 86380 86390 1
538379 99538379 1001 86380 86390 1
538302 99538302 1001 86380 86390 1
538270 99538270 1001 86380 86390 1
538826 99538826 1001 86380 86390 1
538997 99538997 1001 86380 86390 1
538846 99538846 1001 86380 86390 1
539003 99539003 1001 86380 86390 1
538915 99538915 1001 86380 86390 1
539458 99539458 1001 86380 86390 1
539549 99539549 1001 86380 86390 1
539361 99539361 1001 86380 86390 1
539312 99539312 1001 86380 86390 1
539327 99539327 1001 86380 86390 1
539086 99539086 1001 86380 86390 1
539023 99539023 1001 86380 86390 1
539070 99539070 1001 86380 86390 1
539678 99539678 1001 86380 86390 1
539730 99539730 1001 86380 86390 1
539839 99539839 1001 86380 86390 1
539715 99539715 1001 86380 86390 1
540444 99540444 1001 86380 86390 1
540297 99540297 1001 86380 86390 1
540143 99540143 1001 86380 86390 1
540247 99540247 1001 86380 86390 1
539951 99539951 1001 86380 86390 1
540033 99540033 1001 86380 86390 1
539853 99539853 1001 86380 86390 1
539894 99539894 1001 86380 86390 1
540516 99540516 1001 86380 86390 1
540624 99540624 1001 86380 86390 1
540496 99540496 1001 86380 86390 1
540566 99540566 1001 86380 86390 1
540834 99540834 1001 86380 86390 1
540813 99540813 1001 86380 86390 1
541446 99541446 1001 86380 86390 1
541357 99541357 1001 86380 86390 1
541332 99541332 1001 86380 86390 1
541322 99541322 1001 86380 86390 1
541340 99541340 1001 86380 86390 1
541431 99541431 1001 86380 86390 1
541992 99541992 1001 86380 86390 1
541993 99541993 1001 86380 86390 1
541863 99541863 1001 86380 86390 1
541894 99541894 1001 86380 86390 1
541907 99541907 1001 86380 86390 1
541766 99541766 1001 86380 86390 1
541794 99541794 1001 86380 86390 1
541835 99541835 1001 86380 86390 1
541668 99541668 1001 86380 86390 1
541644 99541644 1001 86380 86390 1
541607 99541607 1001 86380 86390 1
541704 99541704 1001 86380 86390 1
542223 99542223 1001 86380 86390 1
542165 99542165 1001 86380 86390 1
542178 99542178 1001 86380 86390 1
542258 99542258 1001 86380 86390 1
542755 99542755 1001 86380 86390 1
542924 99542924 1001 86380 86390 1
542630 99542630 1001 86380 86390 1
542554 99542554 1001 86380 86390 1
542635 99542635 1001 86380 86390 1
542545 99542545 1001 86380 86390 1
542392 99542392 1001 86380 86390 1
542327 99542327 1001 86380 86390 1
542528 99542528 1001 86380 86390 1
542479 99542479 1001 86380 86390 1
542956 99542956 1001 86380 86390 1
542954 99542954 1001 86380 86390 1
543671 99543671 1001 86380 86390 1
543699 99543699 1001 86380 86390 1
543743 99543743 1001 86380 86390 1
543422 99543422 1001 86380 86390 1
543397 99543397 1001 86380 86390 1
543359 99543359 1001 86380 86390 1
543285 99543285 1001 86380 86390 1
543313 99543313 1001 86380 86390 1
543899 99543899 1001 86380 86390 1
543837 99543837 1001 86380 86390 1
543854 99543854 1001 86380 86390 1
543816 99543816 1001 86380 86390 1
543908 99543908 1001 86380 86390 1
543779 99543779 1001 86380 86390 1
544598 99544598 1001 86380 86390 1
544507 99544507 1001 86380 86390 1
544293 99544293 1001 86380 86390 1
544057 99544057 1001 86380 86390 1
544174 99544174 1001 86380 86390 1
544673 99544673 1001 86380 86390 1
544655 99544655 1001 86380 86390 1
544684 99544684 1001 86380 86390 1
544697 99544697 1001 86380 86390 1
520405 758 1002 33896 40115 1
523252 860 1001 45124 45423 1
531676 698 1002 30241 34159 1
400263 99400263 1001 86380 86390 1
400501 99400501 1001 86380 86390 1
400472 99400472 1001 86380 86390 1
400595 99400595 1001 86380 86390 1
401139 99401139 1001 86380 86390 1
401380 99401380 1001 86380 86390 1
401532 99401532 1001 86380 86390 1
401592 99401592 1001 86380 86390 1
401906 99401906 1001 86380 86390 1
401971 99401971 1001 86380 86390 1
402077 99402077 1001 86380 86390 1
402146 99402146 1001 86380 86390 1
402220 99402220 1001 86380 86390 1
402247 99402247 1001 86380 86390 1
402251 99402251 1001 86380 86390 1
402284 99402284 1001 86380 86390 1
402484 99402484 1001 86380 86390 1
402523 99402523 1001 86380 86390 1
402531 99402531 1001 86380 86390 1
402635 99402635 1001 86380 86390 1
402685 99402685 1001 86380 86390 1
402746 99402746 1001 86380 86390 1
402858 99402858 1001 86380 86390 1
403079 99403079 1001 86380 86390 1
403061 99403061 1001 86380 86390 1
403213 99403213 1001 86380 86390 1
403478 99403478 1001 86380 86390 1
403496 99403496 1001 86380 86390 1
403709 99403709 1001 86380 86390 1
403627 99403627 1001 86380 86390 1
403769 99403769 1001 86380 86390 1
403836 99403836 1001 86380 86390 1
403894 99403894 1001 86380 86390 1
404048 99404048 1001 86380 86390 1
404266 99404266 1001 86380 86390 1
404378 99404378 1001 86380 86390 1
404527 99404527 1001 86380 86390 1
404509 99404509 1001 86380 86390 1
404622 99404622 1001 86380 86390 1
404751 99404751 1001 86380 86390 1
404864 99404864 1001 86380 86390 1
404973 99404973 1001 86380 86390 1
405012 99405012 1001 86380 86390 1
404983 99404983 1001 86380 86390 1
405017 99405017 1001 86380 86390 1
405525 99405525 1001 86380 86390 1
405915 99405915 1001 86380 86390 1
405972 99405972 1001 86380 86390 1
405949 99405949 1001 86380 86390 1
405983 99405983 1001 86380 86390 1
406153 99406153 1001 86380 86390 1
406105 99406105 1001 86380 86390 1
406085 99406085 1001 86380 86390 1
406257 99406257 1001 86380 86390 1
406424 99406424 1001 86380 86390 1
406650 99406650 1001 86380 86390 1
406667 99406667 1001 86380 86390 1
406778 99406778 1001 86380 86390 1
407022 99407022 1001 86380 86390 1
406983 99406983 1001 86380 86390 1
407238 99407238 1001 86380 86390 1
407162 99407162 1001 86380 86390 1
407345 99407345 1001 86380 86390 1
407354 99407354 1001 86380 86390 1
407443 99407443 1001 86380 86390 1
407439 99407439 1001 86380 86390 1
407355 99407355 1001 86380 86390 1
407474 99407474 1001 86380 86390 1
407445 99407445 1001 86380 86390 1
407865 99407865 1001 86380 86390 1
408079 99408079 1001 86380 86390 1
408392 99408392 1001 86380 86390 1
408503 99408503 1001 86380 86390 1
408627 99408627 1001 86380 86390 1
408688 99408688 1001 86380 86390 1
408657 99408657 1001 86380 86390 1
408944 99408944 1001 86380 86390 1
408997 99408997 1001 86380 86390 1
409126 99409126 1001 86380 86390 1
409602 99409602 1001 86380 86390 1
409697 99409697 1001 86380 86390 1
409854 99409854 1001 86380 86390 1
409857 99409857 1001 86380 86390 1
409963 99409963 1001 86380 86390 1
410058 99410058 1001 86380 86390 1
410155 99410155 1001 86380 86390 1
410158 99410158 1001 86380 86390 1
410425 99410425 1001 86380 86390 1
410450 99410450 1001 86380 86390 1
410474 99410474 1001 86380 86390 1
410615 99410615 1001 86380 86390 1
410638 99410638 1001 86380 86390 1
410732 99410732 1001 86380 86390 1
410898 99410898 1001 86380 86390 1
411097 99411097 1001 86380 86390 1
411026 99411026 1001 86380 86390 1
411144 99411144 1001 86380 86390 1
411135 99411135 1001 86380 86390 1
411139 99411139 1001 86380 86390 1
411306 99411306 1001 86380 86390 1
411251 99411251 1001 86380 86390 1
411484 99411484 1001 86380 86390 1
411614 99411614 1001 86380 86390 1
411560 99411560 1001 86380 86390 1
411700 99411700 1001 86380 86390 1
411856 99411856 1001 86380 86390 1
412149 99412149 1001 86380 86390 1
412203 99412203 1001 86380 86390 1
412456 99412456 1001 86380 86390 1
412464 99412464 1001 86380 86390 1
412310 99412310 1001 86380 86390 1
413305 99413305 1001 86380 86390 1
413487 99413487 1001 86380 86390 1
413362 99413362 1001 86380 86390 1
413617 99413617 1001 86380 86390 1
413697 99413697 1001 86380 86390 1
413001 99413001 1001 86380 86390 1
412958 99412958 1001 86380 86390 1
412981 99412981 1001 86380 86390 1
413197 99413197 1001 86380 86390 1
413276 99413276 1001 86380 86390 1
413152 99413152 1001 86380 86390 1
412973 99412973 1001 86380 86390 1
412508 99412508 1001 86380 86390 1
412528 99412528 1001 86380 86390 1
412488 99412488 1001 86380 86390 1
412872 99412872 1001 86380 86390 1
412538 99412538 1001 86380 86390 1
414930 99414930 1001 86380 86390 1
414589 99414589 1001 86380 86390 1
414803 99414803 1001 86380 86390 1
414846 99414846 1001 86380 86390 1
414643 99414643 1001 86380 86390 1
414715 99414715 1001 86380 86390 1
414586 99414586 1001 86380 86390 1
414735 99414735 1001 86380 86390 1
414140 99414140 1001 86380 86390 1
414187 99414187 1001 86380 86390 1
414349 99414349 1001 86380 86390 1
415388 99415388 1001 86380 86390 1
415675 99415675 1001 86380 86390 1
415632 99415632 1001 86380 86390 1
415566 99415566 1001 86380 86390 1
416758 99416758 1001 86380 86390 1
416593 99416593 1001 86380 86390 1
416750 99416750 1001 86380 86390 1
416344 99416344 1001 86380 86390 1
416250 99416250 1001 86380 86390 1
416052 99416052 1001 86380 86390 1
415753 99415753 1001 86380 86390 1
415888 99415888 1001 86380 86390 1
416098 99416098 1001 86380 86390 1
415732 99415732 1001 86380 86390 1
416026 99416026 1001 86380 86390 1
417074 99417074 1001 86380 86390 1
417364 99417364 1001 86380 86390 1
417393 99417393 1001 86380 86390 1
418458 99418458 1001 86380 86390 1
418447 99418447 1001 86380 86390 1
418077 99418077 1001 86380 86390 1
418167 99418167 1001 86380 86390 1
418117 99418117 1001 86380 86390 1
418230 99418230 1001 86380 86390 1
418403 99418403 1001 86380 86390 1
418217 99418217 1001 86380 86390 1
418369 99418369 1001 86380 86390 1
418002 99418002 1001 86380 86390 1
417854 99417854 1001 86380 86390 1
417752 99417752 1001 86380 86390 1
419194 99419194 1001 86380 86390 1
418994 99418994 1001 86380 86390 1
420381 99420381 1001 86380 86390 1
420414 99420414 1001 86380 86390 1
419710 99419710 1001 86380 86390 1
419497 99419497 1001 86380 86390 1
419354 99419354 1001 86380 86390 1
419522 99419522 1001 86380 86390 1
419401 99419401 1001 86380 86390 1
420742 99420742 1001 86380 86390 1
420809 99420809 1001 86380 86390 1
420682 99420682 1001 86380 86390 1
420483 99420483 1001 86380 86390 1
420508 99420508 1001 86380 86390 1
422040 99422040 1001 86380 86390 1
421984 99421984 1001 86380 86390 1
422020 99422020 1001 86380 86390 1
422021 99422021 1001 86380 86390 1
421915 99421915 1001 86380 86390 1
421593 99421593 1001 86380 86390 1
421379 99421379 1001 86380 86390 1
421488 99421488 1001 86380 86390 1
420841 99420841 1001 86380 86390 1
420994 99420994 1001 86380 86390 1
422232 99422232 1001 86380 86390 1
422454 99422454 1001 86380 86390 1
423465 99423465 1001 86380 86390 1
423702 99423702 1001 86380 86390 1
423590 99423590 1001 86380 86390 1
423664 99423664 1001 86380 86390 1
423047 99423047 1001 86380 86390 1
422752 99422752 1001 86380 86390 1
422810 99422810 1001 86380 86390 1
423884 99423884 1001 86380 86390 1
424151 99424151 1001 86380 86390 1
423753 99423753 1001 86380 86390 1
425330 99425330 1001 86380 86390 1
425016 99425016 1001 86380 86390 1
425117 99425117 1001 86380 86390 1
425291 99425291 1001 86380 86390 1
424783 99424783 1001 86380 86390 1
424711 99424711 1001 86380 86390 1
424806 99424806 1001 86380 86390 1
424942 99424942 1001 86380 86390 1
424492 99424492 1001 86380 86390 1
424477 99424477 1001 86380 86390 1
424199 99424199 1001 86380 86390 1
425405 99425405 1001 86380 86390 1
425436 99425436 1001 86380 86390 1
425633 99425633 1001 86380 86390 1
425810 99425810 1001 86380 86390 1
425736 99425736 1001 86380 86390 1
426842 99426842 1001 86380 86390 1
426824 99426824 1001 86380 86390 1
426939 99426939 1001 86380 86390 1
426356 99426356 1001 86380 86390 1
426310 99426310 1001 86380 86390 1
426582 99426582 1001 86380 86390 1
426012 99426012 1001 86380 86390 1
425942 99425942 1001 86380 86390 1
425837 99425837 1001 86380 86390 1
426159 99426159 1001 86380 86390 1
425869 99425869 1001 86380 86390 1
426162 99426162 1001 86380 86390 1
425970 99425970 1001 86380 86390 1
425851 99425851 1001 86380 86390 1
427172 99427172 1001 86380 86390 1
427439 99427439 1001 86380 86390 1
427123 99427123 1001 86380 86390 1
427430 99427430 1001 86380 86390 1
427282 99427282 1001 86380 86390 1
428366 99428366 1001 86380 86390 1
428476 99428476 1001 86380 86390 1
428680 99428680 1001 86380 86390 1
428552 99428552 1001 86380 86390 1
428627 99428627 1001 86380 86390 1
428465 99428465 1001 86380 86390 1
428318 99428318 1001 86380 86390 1
428063 99428063 1001 86380 86390 1
427955 99427955 1001 86380 86390 1
427880 99427880 1001 86380 86390 1
427712 99427712 1001 86380 86390 1
427566 99427566 1001 86380 86390 1
427867 99427867 1001 86380 86390 1
427799 99427799 1001 86380 86390 1
427874 99427874 1001 86380 86390 1
428907 99428907 1001 86380 86390 1
428878 99428878 1001 86380 86390 1
428774 99428774 1001 86380 86390 1
429036 99429036 1001 86380 86390 1
430125 99430125 1001 86380 86390 1
429981 99429981 1001 86380 86390 1
429857 99429857 1001 86380 86390 1
429241 99429241 1001 86380 86390 1
429443 99429443 1001 86380 86390 1
429179 99429179 1001 86380 86390 1
429214 99429214 1001 86380 86390 1
429188 99429188 1001 86380 86390 1
430403 99430403 1001 86380 86390 1
430387 99430387 1001 86380 86390 1
430606 99430606 1001 86380 86390 1
431862 99431862 1001 86380 86390 1
431584 99431584 1001 86380 86390 1
431629 99431629 1001 86380 86390 1
431466 99431466 1001 86380 86390 1
431620 99431620 1001 86380 86390 1
431579 99431579 1001 86380 86390 1
430947 99430947 1001 86380 86390 1
431181 99431181 1001 86380 86390 1
430932 99430932 1001 86380 86390 1
431054 99431054 1001 86380 86390 1
430940 99430940 1001 86380 86390 1
430887 99430887 1001 86380 86390 1
431144 99431144 1001 86380 86390 1
432158 99432158 1001 86380 86390 1
432476 99432476 1001 86380 86390 1
433418 99433418 1001 86380 86390 1
433501 99433501 1001 86380 86390 1
433358 99433358 1001 86380 86390 1
433545 99433545 1001 86380 86390 1
433316 99433316 1001 86380 86390 1
433301 99433301 1001 86380 86390 1
432928 99432928 1001 86380 86390 1
432626 99432626 1001 86380 86390 1
434066 99434066 1001 86380 86390 1
434022 99434022 1001 86380 86390 1
433841 99433841 1001 86380 86390 1
433906 99433906 1001 86380 86390 1
435132 99435132 1001 86380 86390 1
434978 99434978 1001 86380 86390 1
434345 99434345 1001 86380 86390 1
435622 99435622 1001 86380 86390 1
435601 99435601 1001 86380 86390 1
435632 99435632 1001 86380 86390 1
435447 99435447 1001 86380 86390 1
435779 99435779 1001 86380 86390 1
435566 99435566 1001 86380 86390 1
435756 99435756 1001 86380 86390 1
436894 99436894 1001 86380 86390 1
436983 99436983 1001 86380 86390 1
437051 99437051 1001 86380 86390 1
436879 99436879 1001 86380 86390 1
436905 99436905 1001 86380 86390 1
437130 99437130 1001 86380 86390 1
436422 99436422 1001 86380 86390 1
436423 99436423 1001 86380 86390 1
436578 99436578 1001 86380 86390 1
436511 99436511 1001 86380 86390 1
436412 99436412 1001 86380 86390 1
436748 99436748 1001 86380 86390 1
436239 99436239 1001 86380 86390 1
435960 99435960 1001 86380 86390 1
436080 99436080 1001 86380 86390 1
436301 99436301 1001 86380 86390 1
436277 99436277 1001 86380 86390 1
436183 99436183 1001 86380 86390 1
300055 99300055 1001 86380 86390 1
437217 99437217 1001 86380 86390 1
437349 99437349 1001 86380 86390 1
300691 99300691 1001 86380 86390 1
300590 99300590 1001 86380 86390 1
300629 99300629 1001 86380 86390 1
300700 99300700 1001 86380 86390 1
300724 99300724 1001 86380 86390 1
300512 99300512 1001 86380 86390 1
300482 99300482 1001 86380 86390 1
300188 99300188 1001 86380 86390 1
300240 99300240 1001 86380 86390 1
300206 99300206 1001 86380 86390 1
300823 99300823 1001 86380 86390 1
300849 99300849 1001 86380 86390 1
300748 99300748 1001 86380 86390 1
300736 99300736 1001 86380 86390 1
300867 99300867 1001 86380 86390 1
301505 99301505 1001 86380 86390 1
301455 99301455 1001 86380 86390 1
301419 99301419 1001 86380 86390 1
301484 99301484 1001 86380 86390 1
301486 99301486 1001 86380 86390 1
301247 99301247 1001 86380 86390 1
301249 99301249 1001 86380 86390 1
301146 99301146 1001 86380 86390 1
301265 99301265 1001 86380 86390 1
301179 99301179 1001 86380 86390 1
301166 99301166 1001 86380 86390 1
301079 99301079 1001 86380 86390 1
301068 99301068 1001 86380 86390 1
301122 99301122 1001 86380 86390 1
300956 99300956 1001 86380 86390 1
301592 99301592 1001 86380 86390 1
301556 99301556 1001 86380 86390 1
301647 99301647 1001 86380 86390 1
301673 99301673 1001 86380 86390 1
301700 99301700 1001 86380 86390 1
302184 99302184 1001 86380 86390 1
302367 99302367 1001 86380 86390 1
302301 99302301 1001 86380 86390 1
302328 99302328 1001 86380 86390 1
302086 99302086 1001 86380 86390 1
302057 99302057 1001 86380 86390 1
301839 99301839 1001 86380 86390 1
301917 99301917 1001 86380 86390 1
301817 99301817 1001 86380 86390 1
302485 99302485 1001 86380 86390 1
302516 99302516 1001 86380 86390 1
302442 99302442 1001 86380 86390 1
303029 99303029 1001 86380 86390 1
303191 99303191 1001 86380 86390 1
303154 99303154 1001 86380 86390 1
303203 99303203 1001 86380 86390 1
302959 99302959 1001 86380 86390 1
302857 99302857 1001 86380 86390 1
302602 99302602 1001 86380 86390 1
302763 99302763 1001 86380 86390 1
302726 99302726 1001 86380 86390 1
302741 99302741 1001 86380 86390 1
303334 99303334 1001 86380 86390 1
303225 99303225 1001 86380 86390 1
303858 99303858 1001 86380 86390 1
303886 99303886 1001 86380 86390 1
303875 99303875 1001 86380 86390 1
304026 99304026 1001 86380 86390 1
303775 99303775 1001 86380 86390 1
303427 99303427 1001 86380 86390 1
303615 99303615 1001 86380 86390 1
303489 99303489 1001 86380 86390 1
304734 99304734 1001 86380 86390 1
304686 99304686 1001 86380 86390 1
304602 99304602 1001 86380 86390 1
304414 99304414 1001 86380 86390 1
304287 99304287 1001 86380 86390 1
304447 99304447 1001 86380 86390 1
305028 99305028 1001 86380 86390 1
305004 99305004 1001 86380 86390 1
305037 99305037 1001 86380 86390 1
305650 99305650 1001 86380 86390 1
305540 99305540 1001 86380 86390 1
305402 99305402 1001 86380 86390 1
305351 99305351 1001 86380 86390 1
305481 99305481 1001 86380 86390 1
305302 99305302 1001 86380 86390 1
305305 99305305 1001 86380 86390 1
305308 99305308 1001 86380 86390 1
305083 99305083 1001 86380 86390 1
305243 99305243 1001 86380 86390 1
305270 99305270 1001 86380 86390 1
305180 99305180 1001 86380 86390 1
500130 99500130 1001 86380 86390 1
500093 99500093 1001 86380 86390 1
500042 99500042 1001 86380 86390 1
500003 99500003 1001 86380 86390 1
500176 99500176 1001 86380 86390 1
500675 99500675 1001 86380 86390 1
500595 99500595 1001 86380 86390 1
500480 99500480 1001 86380 86390 1
500404 99500404 1001 86380 86390 1
500447 99500447 1001 86380 86390 1
500364 99500364 1001 86380 86390 1
500300 99500300 1001 86380 86390 1
500334 99500334 1001 86380 86390 1
500954 99500954 1001 86380 86390 1
500877 99500877 1001 86380 86390 1
500880 99500880 1001 86380 86390 1
500835 99500835 1001 86380 86390 1
501618 99501618 1001 86380 86390 1
501453 99501453 1001 86380 86390 1
501521 99501521 1001 86380 86390 1
501238 99501238 1001 86380 86390 1
501178 99501178 1001 86380 86390 1
501766 99501766 1001 86380 86390 1
501654 99501654 1001 86380 86390 1
501823 99501823 1001 86380 86390 1
501694 99501694 1001 86380 86390 1
501642 99501642 1001 86380 86390 1
501773 99501773 1001 86380 86390 1
501838 99501838 1001 86380 86390 1
501789 99501789 1001 86380 86390 1
502364 99502364 1001 86380 86390 1
502442 99502442 1001 86380 86390 1
502294 99502294 1001 86380 86390 1
502235 99502235 1001 86380 86390 1
502121 99502121 1001 86380 86390 1
502160 99502160 1001 86380 86390 1
502086 99502086 1001 86380 86390 1
502193 99502193 1001 86380 86390 1
501936 99501936 1001 86380 86390 1
502033 99502033 1001 86380 86390 1
501969 99501969 1001 86380 86390 1
501998 99501998 1001 86380 86390 1
502631 99502631 1001 86380 86390 1
502595 99502595 1001 86380 86390 1
502484 99502484 1001 86380 86390 1
502562 99502562 1001 86380 86390 1
502514 99502514 1001 86380 86390 1
502488 99502488 1001 86380 86390 1
503276 99503276 1001 86380 86390 1
503120 99503120 1001 86380 86390 1
502997 99502997 1001 86380 86390 1
502972 99502972 1001 86380 86390 1
502936 99502936 1001 86380 86390 1
503001 99503001 1001 86380 86390 1
502939 99502939 1001 86380 86390 1
503017 99503017 1001 86380 86390 1
502994 99502994 1001 86380 86390 1
502684 99502684 1001 86380 86390 1
502694 99502694 1001 86380 86390 1
502812 99502812 1001 86380 86390 1
503315 99503315 1001 86380 86390 1
503328 99503328 1001 86380 86390 1
503446 99503446 1001 86380 86390 1
503370 99503370 1001 86380 86390 1
503350 99503350 1001 86380 86390 1
504028 99504028 1001 86380 86390 1
504099 99504099 1001 86380 86390 1
503933 99503933 1001 86380 86390 1
503861 99503861 1001 86380 86390 1
503787 99503787 1001 86380 86390 1
503802 99503802 1001 86380 86390 1
503740 99503740 1001 86380 86390 1
503695 99503695 1001 86380 86390 1
503530 99503530 1001 86380 86390 1
503532 99503532 1001 86380 86390 1
503584 99503584 1001 86380 86390 1
503597 99503597 1001 86380 86390 1
504158 99504158 1001 86380 86390 1
504198 99504198 1001 86380 86390 1
504281 99504281 1001 86380 86390 1
504269 99504269 1001 86380 86390 1
504231 99504231 1001 86380 86390 1
504869 99504869 1001 86380 86390 1
504845 99504845 1001 86380 86390 1
504768 99504768 1001 86380 86390 1
504813 99504813 1001 86380 86390 1
504904 99504904 1001 86380 86390 1
504676 99504676 1001 86380 86390 1
504603 99504603 1001 86380 86390 1
504607 99504607 1001 86380 86390 1
504402 99504402 1001 86380 86390 1
504379 99504379 1001 86380 86390 1
504406 99504406 1001 86380 86390 1
504448 99504448 1001 86380 86390 1
505025 99505025 1001 86380 86390 1
505028 99505028 1001 86380 86390 1
504990 99504990 1001 86380 86390 1
505081 99505081 1001 86380 86390 1
505710 99505710 1001 86380 86390 1
505581 99505581 1001 86380 86390 1
505648 99505648 1001 86380 86390 1
505463 99505463 1001 86380 86390 1
505399 99505399 1001 86380 86390 1
505451 99505451 1001 86380 86390 1
505442 99505442 1001 86380 86390 1
505912 99505912 1001 86380 86390 1
505840 99505840 1001 86380 86390 1
505829 99505829 1001 86380 86390 1
506485 99506485 1001 86380 86390 1
506524 99506524 1001 86380 86390 1
506449 99506449 1001 86380 86390 1
506425 99506425 1001 86380 86390 1
506453 99506453 1001 86380 86390 1
506356 99506356 1001 86380 86390 1
506358 99506358 1001 86380 86390 1
506272 99506272 1001 86380 86390 1
506028 99506028 1001 86380 86390 1
506046 99506046 1001 86380 86390 1
505997 99505997 1001 86380 86390 1
505985 99505985 1001 86380 86390 1
506770 99506770 1001 86380 86390 1
507390 99507390 1001 86380 86390 1
507398 99507398 1001 86380 86390 1
507353 99507353 1001 86380 86390 1
507152 99507152 1001 86380 86390 1
507117 99507117 1001 86380 86390 1
507028 99507028 1001 86380 86390 1
507033 99507033 1001 86380 86390 1
506899 99506899 1001 86380 86390 1
506812 99506812 1001 86380 86390 1
507436 99507436 1001 86380 86390 1
507621 99507621 1001 86380 86390 1
508046 99508046 1001 86380 86390 1
508124 99508124 1001 86380 86390 1
508177 99508177 1001 86380 86390 1
508142 99508142 1001 86380 86390 1
508105 99508105 1001 86380 86390 1
507991 99507991 1001 86380 86390 1
507923 99507923 1001 86380 86390 1
507670 99507670 1001 86380 86390 1
507700 99507700 1001 86380 86390 1
507742 99507742 1001 86380 86390 1
508319 99508319 1001 86380 86390 1
508423 99508423 1001 86380 86390 1
508908 99508908 1001 86380 86390 1
508921 99508921 1001 86380 86390 1
508926 99508926 1001 86380 86390 1
509050 99509050 1001 86380 86390 1
508940 99508940 1001 86380 86390 1
508863 99508863 1001 86380 86390 1
508670 99508670 1001 86380 86390 1
508827 99508827 1001 86380 86390 1
508828 99508828 1001 86380 86390 1
508764 99508764 1001 86380 86390 1
508700 99508700 1001 86380 86390 1
508558 99508558 1001 86380 86390 1
508525 99508525 1001 86380 86390 1
508590 99508590 1001 86380 86390 1
509280 99509280 1001 86380 86390 1
509235 99509235 1001 86380 86390 1
509132 99509132 1001 86380 86390 1
509081 99509081 1001 86380 86390 1
509733 99509733 1001 86380 86390 1
509798 99509798 1001 86380 86390 1
509901 99509901 1001 86380 86390 1
509789 99509789 1001 86380 86390 1
509780 99509780 1001 86380 86390 1
509836 99509836 1001 86380 86390 1
509571 99509571 1001 86380 86390 1
509588 99509588 1001 86380 86390 1
509498 99509498 1001 86380 86390 1
509589 99509589 1001 86380 86390 1
509488 99509488 1001 86380 86390 1
509299 99509299 1001 86380 86390 1
509421 99509421 1001 86380 86390 1
510033 99510033 1001 86380 86390 1
510047 99510047 1001 86380 86390 1
509945 99509945 1001 86380 86390 1
510611 99510611 1001 86380 86390 1
510694 99510694 1001 86380 86390 1
510616 99510616 1001 86380 86390 1
510621 99510621 1001 86380 86390 1
510277 99510277 1001 86380 86390 1
510178 99510178 1001 86380 86390 1
510776 99510776 1001 86380 86390 1
510107 99510107 1001 86380 86390 1
510315 99510315 1001 86380 86390 1
511425 99511425 1001 86380 86390 1
511503 99511503 1001 86380 86390 1
511427 99511427 1001 86380 86390 1
511397 99511397 1001 86380 86390 1
511169 99511169 1001 86380 86390 1
511251 99511251 1001 86380 86390 1
511329 99511329 1001 86380 86390 1
511164 99511164 1001 86380 86390 1
511255 99511255 1001 86380 86390 1
511113 99511113 1001 86380 86390 1
510957 99510957 1001 86380 86390 1
511605 99511605 1001 86380 86390 1
511647 99511647 1001 86380 86390 1
511751 99511751 1001 86380 86390 1
511636 99511636 1001 86380 86390 1
511741 99511741 1001 86380 86390 1
511742 99511742 1001 86380 86390 1
512212 99512212 1001 86380 86390 1
512315 99512315 1001 86380 86390 1
512214 99512214 1001 86380 86390 1
512300 99512300 1001 86380 86390 1
511986 99511986 1001 86380 86390 1
512038 99512038 1001 86380 86390 1
512159 99512159 1001 86380 86390 1
511928 99511928 1001 86380 86390 1
511760 99511760 1001 86380 86390 1
511763 99511763 1001 86380 86390 1
511871 99511871 1001 86380 86390 1
511872 99511872 1001 86380 86390 1
512509 99512509 1001 86380 86390 1
512555 99512555 1001 86380 86390 1
513078 99513078 1001 86380 86390 1
512861 99512861 1001 86380 86390 1
512811 99512811 1001 86380 86390 1
512983 99512983 1001 86380 86390 1
512959 99512959 1001 86380 86390 1
512603 99512603 1001 86380 86390 1
512620 99512620 1001 86380 86390 1
513230 99513230 1001 86380 86390 1
513385 99513385 1001 86380 86390 1
513225 99513225 1001 86380 86390 1
513942 99513942 1001 86380 86390 1
513893 99513893 1001 86380 86390 1
513894 99513894 1001 86380 86390 1
513896 99513896 1001 86380 86390 1
513858 99513858 1001 86380 86390 1
513849 99513849 1001 86380 86390 1
513941 99513941 1001 86380 86390 1
513652 99513652 1001 86380 86390 1
513820 99513820 1001 86380 86390 1
513516 99513516 1001 86380 86390 1
513530 99513530 1001 86380 86390 1
513519 99513519 1001 86380 86390 1
513473 99513473 1001 86380 86390 1
513615 99513615 1001 86380 86390 1
514188 99514188 1001 86380 86390 1
514050 99514050 1001 86380 86390 1
514705 99514705 1001 86380 86390 1
514733 99514733 1001 86380 86390 1
514713 99514713 1001 86380 86390 1
514765 99514765 1001 86380 86390 1
514561 99514561 1001 86380 86390 1
514513 99514513 1001 86380 86390 1
514592 99514592 1001 86380 86390 1
514502 99514502 1001 86380 86390 1
514478 99514478 1001 86380 86390 1
514649 99514649 1001 86380 86390 1
514255 99514255 1001 86380 86390 1
514374 99514374 1001 86380 86390 1
514390 99514390 1001 86380 86390 1
514365 99514365 1001 86380 86390 1
514958 99514958 1001 86380 86390 1
514884 99514884 1001 86380 86390 1
514892 99514892 1001 86380 86390 1
515516 99515516 1001 86380 86390 1
515663 99515663 1001 86380 86390 1
515478 99515478 1001 86380 86390 1
515286 99515286 1001 86380 86390 1
515420 99515420 1001 86380 86390 1
515446 99515446 1001 86380 86390 1
515408 99515408 1001 86380 86390 1
515372 99515372 1001 86380 86390 1
515237 99515237 1001 86380 86390 1
515760 99515760 1001 86380 86390 1
515755 99515755 1001 86380 86390 1
515717 99515717 1001 86380 86390 1
516308 99516308 1001 86380 86390 1
516359 99516359 1001 86380 86390 1
516413 99516413 1001 86380 86390 1
516453 99516453 1001 86380 86390 1
516416 99516416 1001 86380 86390 1
516365 99516365 1001 86380 86390 1
516340 99516340 1001 86380 86390 1
516107 99516107 1001 86380 86390 1
516213 99516213 1001 86380 86390 1
515917 99515917 1001 86380 86390 1
515935 99515935 1001 86380 86390 1
515950 99515950 1001 86380 86390 1
516002 99516002 1001 86380 86390 1
516662 99516662 1001 86380 86390 1
516559 99516559 1001 86380 86390 1
516534 99516534 1001 86380 86390 1
516306 99516306 1001 86380 86390 1
516686 99516686 1001 86380 86390 1
517247 99517247 1001 86380 86390 1
517205 99517205 1001 86380 86390 1
517167 99517167 1001 86380 86390 1
516962 99516962 1001 86380 86390 1
516939 99516939 1001 86380 86390 1
517084 99517084 1001 86380 86390 1
517009 99517009 1001 86380 86390 1
516741 99516741 1001 86380 86390 1
516808 99516808 1001 86380 86390 1
517462 99517462 1001 86380 86390 1
517373 99517373 1001 86380 86390 1
517441 99517441 1001 86380 86390 1
517351 99517351 1001 86380 86390 1
517391 99517391 1001 86380 86390 1
517381 99517381 1001 86380 86390 1
517358 99517358 1001 86380 86390 1
518049 99518049 1001 86380 86390 1
518064 99518064 1001 86380 86390 1
517963 99517963 1001 86380 86390 1
518118 99518118 1001 86380 86390 1
518080 99518080 1001 86380 86390 1
518123 99518123 1001 86380 86390 1
517817 99517817 1001 86380 86390 1
517765 99517765 1001 86380 86390 1
517861 99517861 1001 86380 86390 1
517887 99517887 1001 86380 86390 1
517774 99517774 1001 86380 86390 1
517678 99517678 1001 86380 86390 1
517666 99517666 1001 86380 86390 1
517744 99517744 1001 86380 86390 1
517577 99517577 1001 86380 86390 1
517552 99517552 1001 86380 86390 1
518250 99518250 1001 86380 86390 1
518210 99518210 1001 86380 86390 1
518911 99518911 1001 86380 86390 1
518958 99518958 1001 86380 86390 1
518850 99518850 1001 86380 86390 1
518971 99518971 1001 86380 86390 1
518803 99518803 1001 86380 86390 1
518816 99518816 1001 86380 86390 1
518647 99518647 1001 86380 86390 1
518725 99518725 1001 86380 86390 1
518416 99518416 1001 86380 86390 1
519026 99519026 1001 86380 86390 1
519185 99519185 1001 86380 86390 1
519018 99519018 1001 86380 86390 1
519057 99519057 1001 86380 86390 1
519161 99519161 1001 86380 86390 1
519763 99519763 1001 86380 86390 1
519782 99519782 1001 86380 86390 1
519532 99519532 1001 86380 86390 1
519595 99519595 1001 86380 86390 1
519235 99519235 1001 86380 86390 1
519305 99519305 1001 86380 86390 1
519319 99519319 1001 86380 86390 1
519215 99519215 1001 86380 86390 1
519243 99519243 1001 86380 86390 1
519822 99519822 1001 86380 86390 1
520604 99520604 1001 86380 86390 1
520579 99520579 1001 86380 86390 1
520541 99520541 1001 86380 86390 1
520542 99520542 1001 86380 86390 1
520618 99520618 1001 86380 86390 1
520306 99520306 1001 86380 86390 1
520399 99520399 1001 86380 86390 1
520362 99520362 1001 86380 86390 1
520222 99520222 1001 86380 86390 1
520158 99520158 1001 86380 86390 1
520676 99520676 1001 86380 86390 1
520759 99520759 1001 86380 86390 1
520734 99520734 1001 86380 86390 1
520791 99520791 1001 86380 86390 1
520843 99520843 1001 86380 86390 1
521357 99521357 1001 86380 86390 1
521374 99521374 1001 86380 86390 1
521272 99521272 1001 86380 86390 1
520860 99520860 1001 86380 86390 1
521029 99521029 1001 86380 86390 1
520954 99520954 1001 86380 86390 1
520890 99520890 1001 86380 86390 1
520956 99520956 1001 86380 86390 1
520920 99520920 1001 86380 86390 1
521507 99521507 1001 86380 86390 1
521496 99521496 1001 86380 86390 1
521536 99521536 1001 86380 86390 1
522142 99522142 1001 86380 86390 1
522246 99522246 1001 86380 86390 1
522277 99522277 1001 86380 86390 1
522096 99522096 1001 86380 86390 1
522121 99522121 1001 86380 86390 1
522253 99522253 1001 86380 86390 1
522038 99522038 1001 86380 86390 1
522040 99522040 1001 86380 86390 1
521938 99521938 1001 86380 86390 1
522004 99522004 1001 86380 86390 1
521831 99521831 1001 86380 86390 1
521679 99521679 1001 86380 86390 1
521826 99521826 1001 86380 86390 1
522370 99522370 1001 86380 86390 1
522435 99522435 1001 86380 86390 1
522481 99522481 1001 86380 86390 1
522914 99522914 1001 86380 86390 1
522753 99522753 1001 86380 86390 1
522780 99522780 1001 86380 86390 1
522550 99522550 1001 86380 86390 1
522675 99522675 1001 86380 86390 1
523297 99523297 1001 86380 86390 1
523818 99523818 1001 86380 86390 1
523897 99523897 1001 86380 86390 1
523865 99523865 1001 86380 86390 1
523585 99523585 1001 86380 86390 1
523619 99523619 1001 86380 86390 1
523326 99523326 1001 86380 86390 1
523510 99523510 1001 86380 86390 1
523394 99523394 1001 86380 86390 1
523516 99523516 1001 86380 86390 1
524061 99524061 1001 86380 86390 1
524101 99524101 1001 86380 86390 1
524632 99524632 1001 86380 86390 1
524758 99524758 1001 86380 86390 1
524639 99524639 1001 86380 86390 1
524400 99524400 1001 86380 86390 1
524563 99524563 1001 86380 86390 1
524282 99524282 1001 86380 86390 1
524309 99524309 1001 86380 86390 1
524310 99524310 1001 86380 86390 1
524160 99524160 1001 86380 86390 1
524936 99524936 1001 86380 86390 1
525548 99525548 1001 86380 86390 1
525516 99525516 1001 86380 86390 1
525276 99525276 1001 86380 86390 1
525315 99525315 1001 86380 86390 1
525282 99525282 1001 86380 86390 1
525348 99525348 1001 86380 86390 1
525284 99525284 1001 86380 86390 1
525389 99525389 1001 86380 86390 1
525312 99525312 1001 86380 86390 1
525133 99525133 1001 86380 86390 1
525092 99525092 1001 86380 86390 1
525676 99525676 1001 86380 86390 1
526405 99526405 1001 86380 86390 1
526332 99526332 1001 86380 86390 1
526142 99526142 1001 86380 86390 1
525856 99525856 1001 86380 86390 1
525948 99525948 1001 86380 86390 1
525845 99525845 1001 86380 86390 1
525962 99525962 1001 86380 86390 1
525911 99525911 1001 86380 86390 1
525925 99525925 1001 86380 86390 1
525874 99525874 1001 86380 86390 1
525822 99525822 1001 86380 86390 1
525810 99525810 1001 86380 86390 1
525954 99525954 1001 86380 86390 1
525956 99525956 1001 86380 86390 1
526541 99526541 1001 86380 86390 1
526503 99526503 1001 86380 86390 1
526504 99526504 1001 86380 86390 1
526623 99526623 1001 86380 86390 1
526469 99526469 1001 86380 86390 1
526588 99526588 1001 86380 86390 1
527173 99527173 1001 86380 86390 1
527047 99527047 1001 86380 86390 1
527166 99527166 1001 86380 86390 1
527179 99527179 1001 86380 86390 1
527196 99527196 1001 86380 86390 1
527159 99527159 1001 86380 86390 1
526865 99526865 1001 86380 86390 1
527033 99527033 1001 86380 86390 1
526908 99526908 1001 86380 86390 1
527024 99527024 1001 86380 86390 1
526887 99526887 1001 86380 86390 1
526760 99526760 1001 86380 86390 1
526816 99526816 1001 86380 86390 1
527302 99527302 1001 86380 86390 1
528012 99528012 1001 86380 86390 1
528017 99528017 1001 86380 86390 1
527982 99527982 1001 86380 86390 1
528073 99528073 1001 86380 86390 1
527714 99527714 1001 86380 86390 1
527721 99527721 1001 86380 86390 1
527738 99527738 1001 86380 86390 1
527610 99527610 1001 86380 86390 1
527469 99527469 1001 86380 86390 1
527587 99527587 1001 86380 86390 1
528176 99528176 1001 86380 86390 1
528099 99528099 1001 86380 86390 1
528803 99528803 1001 86380 86390 1
528739 99528739 1001 86380 86390 1
528817 99528817 1001 86380 86390 1
528886 99528886 1001 86380 86390 1
528771 99528771 1001 86380 86390 1
528329 99528329 1001 86380 86390 1
528981 99528981 1001 86380 86390 1
529060 99529060 1001 86380 86390 1
529009 99529009 1001 86380 86390 1
528934 99528934 1001 86380 86390 1
528935 99528935 1001 86380 86390 1
529091 99529091 1001 86380 86390 1
529628 99529628 1001 86380 86390 1
529619 99529619 1001 86380 86390 1
529582 99529582 1001 86380 86390 1
529375 99529375 1001 86380 86390 1
529429 99529429 1001 86380 86390 1
529495 99529495 1001 86380 86390 1
529227 99529227 1001 86380 86390 1
529257 99529257 1001 86380 86390 1
529299 99529299 1001 86380 86390 1
529313 99529313 1001 86380 86390 1
529779 99529779 1001 86380 86390 1
529905 99529905 1001 86380 86390 1
530468 99530468 1001 86380 86390 1
530238 99530238 1001 86380 86390 1
530147 99530147 1001 86380 86390 1
530228 99530228 1001 86380 86390 1
529998 99529998 1001 86380 86390 1
529947 99529947 1001 86380 86390 1
530668 99530668 1001 86380 86390 1
530621 99530621 1001 86380 86390 1
530561 99530561 1001 86380 86390 1
531237 99531237 1001 86380 86390 1
530936 99530936 1001 86380 86390 1
532173 99532173 1001 86380 86390 1
532123 99532123 1001 86380 86390 1
532149 99532149 1001 86380 86390 1
532187 99532187 1001 86380 86390 1
532098 99532098 1001 86380 86390 1
532074 99532074 1001 86380 86390 1
532101 99532101 1001 86380 86390 1
532102 99532102 1001 86380 86390 1
531916 99531916 1001 86380 86390 1
531800 99531800 1001 86380 86390 1
531853 99531853 1001 86380 86390 1
531961 99531961 1001 86380 86390 1
531617 99531617 1001 86380 86390 1
531698 99531698 1001 86380 86390 1
531610 99531610 1001 86380 86390 1
532286 99532286 1001 86380 86390 1
532276 99532276 1001 86380 86390 1
532289 99532289 1001 86380 86390 1
532317 99532317 1001 86380 86390 1
532854 99532854 1001 86380 86390 1
533026 99533026 1001 86380 86390 1
532778 99532778 1001 86380 86390 1
532819 99532819 1001 86380 86390 1
532796 99532796 1001 86380 86390 1
532797 99532797 1001 86380 86390 1
532554 99532554 1001 86380 86390 1
532580 99532580 1001 86380 86390 1
532471 99532471 1001 86380 86390 1
532537 99532537 1001 86380 86390 1
532449 99532449 1001 86380 86390 1
533186 99533186 1001 86380 86390 1
533038 99533038 1001 86380 86390 1
533776 99533776 1001 86380 86390 1
533728 99533728 1001 86380 86390 1
533513 99533513 1001 86380 86390 1
533400 99533400 1001 86380 86390 1
533985 99533985 1001 86380 86390 1
533861 99533861 1001 86380 86390 1
533954 99533954 1001 86380 86390 1
534596 99534596 1001 86380 86390 1
534482 99534482 1001 86380 86390 1
534588 99534588 1001 86380 86390 1
534457 99534457 1001 86380 86390 1
534381 99534381 1001 86380 86390 1
534159 99534159 1001 86380 86390 1
534082 99534082 1001 86380 86390 1
534239 99534239 1001 86380 86390 1
534112 99534112 1001 86380 86390 1
534073 99534073 1001 86380 86390 1
534229 99534229 1001 86380 86390 1
534734 99534734 1001 86380 86390 1
534791 99534791 1001 86380 86390 1
534843 99534843 1001 86380 86390 1
535507 99535507 1001 86380 86390 1
535465 99535465 1001 86380 86390 1
535315 99535315 1001 86380 86390 1
535405 99535405 1001 86380 86390 1
535103 99535103 1001 86380 86390 1
535158 99535158 1001 86380 86390 1
535210 99535210 1001 86380 86390 1
535263 99535263 1001 86380 86390 1
535276 99535276 1001 86380 86390 1
535108 99535108 1001 86380 86390 1
535676 99535676 1001 86380 86390 1
535677 99535677 1001 86380 86390 1
535690 99535690 1001 86380 86390 1
535542 99535542 1001 86380 86390 1
536280 99536280 1001 86380 86390 1
536220 99536220 1001 86380 86390 1
536272 99536272 1001 86380 86390 1
536015 99536015 1001 86380 86390 1
535979 99535979 1001 86380 86390 1
535929 99535929 1001 86380 86390 1
536075 99536075 1001 86380 86390 1
535998 99535998 1001 86380 86390 1
536090 99536090 1001 86380 86390 1
535962 99535962 1001 86380 86390 1
535799 99535799 1001 86380 86390 1
535843 99535843 1001 86380 86390 1
536477 99536477 1001 86380 86390 1
536361 99536361 1001 86380 86390 1
536485 99536485 1001 86380 86390 1
537078 99537078 1001 86380 86390 1
536967 99536967 1001 86380 86390 1
537096 99537096 1001 86380 86390 1
536819 99536819 1001 86380 86390 1
536914 99536914 1001 86380 86390 1
536785 99536785 1001 86380 86390 1
536633 99536633 1001 86380 86390 1
537255 99537255 1001 86380 86390 1
537205 99537205 1001 86380 86390 1
537361 99537361 1001 86380 86390 1
537194 99537194 1001 86380 86390 1
537300 99537300 1001 86380 86390 1
537840 99537840 1001 86380 86390 1
537895 99537895 1001 86380 86390 1
537983 99537983 1001 86380 86390 1
537725 99537725 1001 86380 86390 1
537487 99537487 1001 86380 86390 1
537515 99537515 1001 86380 86390 1
538089 99538089 1001 86380 86390 1
538028 99538028 1001 86380 86390 1
538122 99538122 1001 86380 86390 1
538806 99538806 1001 86380 86390 1
538572 99538572 1001 86380 86390 1
538508 99538508 1001 86380 86390 1
538434 99538434 1001 86380 86390 1
538447 99538447 1001 86380 86390 1
538491 99538491 1001 86380 86390 1
538332 99538332 1001 86380 86390 1
538281 99538281 1001 86380 86390 1
538386 99538386 1001 86380 86390 1
538258 99538258 1001 86380 86390 1
538968 99538968 1001 86380 86390 1
538891 99538891 1001 86380 86390 1
538893 99538893 1001 86380 86390 1
538894 99538894 1001 86380 86390 1
538959 99538959 1001 86380 86390 1
538978 99538978 1001 86380 86390 1
539449 99539449 1001 86380 86390 1
539245 99539245 1001 86380 86390 1
539240 99539240 1001 86380 86390 1
539047 99539047 1001 86380 86390 1
539165 99539165 1001 86380 86390 1
539220 99539220 1001 86380 86390 1
539437 99539437 1001 86380 86390 1
539685 99539685 1001 86380 86390 1
539777 99539777 1001 86380 86390 1
540432 99540432 1001 86380 86390 1
540359 99540359 1001 86380 86390 1
540084 99540084 1001 86380 86390 1
540112 99540112 1001 86380 86390 1
540168 99540168 1001 86380 86390 1
539925 99539925 1001 86380 86390 1
539927 99539927 1001 86380 86390 1
539865 99539865 1001 86380 86390 1
539982 99539982 1001 86380 86390 1
539867 99539867 1001 86380 86390 1
539933 99539933 1001 86380 86390 1
539946 99539946 1001 86380 86390 1
540490 99540490 1001 86380 86390 1
540504 99540504 1001 86380 86390 1
540659 99540659 1001 86380 86390 1
541169 99541169 1001 86380 86390 1
541253 99541253 1001 86380 86390 1
541289 99541289 1001 86380 86390 1
540987 99540987 1001 86380 86390 1
540902 99540902 1001 86380 86390 1
540930 99540930 1001 86380 86390 1
540892 99540892 1001 86380 86390 1
540905 99540905 1001 86380 86390 1
540776 99540776 1001 86380 86390 1
540766 99540766 1001 86380 86390 1
540729 99540729 1001 86380 86390 1
540745 99540745 1001 86380 86390 1
540840 99540840 1001 86380 86390 1
542069 99542069 1001 86380 86390 1
542005 99542005 1001 86380 86390 1
542024 99542024 1001 86380 86390 1
542015 99542015 1001 86380 86390 1
541724 99541724 1001 86380 86390 1
541805 99541805 1001 86380 86390 1
541695 99541695 1001 86380 86390 1
541568 99541568 1001 86380 86390 1
541520 99541520 1001 86380 86390 1
542220 99542220 1001 86380 86390 1
542285 99542285 1001 86380 86390 1
542274 99542274 1001 86380 86390 1
542198 99542198 1001 86380 86390 1
542280 99542280 1001 86380 86390 1
542164 99542164 1001 86380 86390 1
542786 99542786 1001 86380 86390 1
542892 99542892 1001 86380 86390 1
542854 99542854 1001 86380 86390 1
542639 99542639 1001 86380 86390 1
542594 99542594 1001 86380 86390 1
542570 99542570 1001 86380 86390 1
542467 99542467 1001 86380 86390 1
542484 99542484 1001 86380 86390 1
543020 99543020 1001 86380 86390 1
543148 99543148 1001 86380 86390 1
543369 99543369 1001 86380 86390 1
543409 99543409 1001 86380 86390 1
543190 99543190 1001 86380 86390 1
543915 99543915 1001 86380 86390 1
543954 99543954 1001 86380 86390 1
543955 99543955 1001 86380 86390 1
543778 99543778 1001 86380 86390 1
543935 99543935 1001 86380 86390 1
544565 99544565 1001 86380 86390 1
544395 99544395 1001 86380 86390 1
544524 99544524 1001 86380 86390 1
544487 99544487 1001 86380 86390 1
544491 99544491 1001 86380 86390 1
544366 99544366 1001 86380 86390 1
544393 99544393 1001 86380 86390 1
544017 99544017 1001 86380 86390 1
544011 99544011 1001 86380 86390 1
544077 99544077 1001 86380 86390 1
543999 99543999 1001 86380 86390 1
544711 99544711 1001 86380 86390 1
526042 1056 1002 28094 40397 1
542933 577 1001 49728 50027 1
400110 99400110 1001 86380 86390 1
400322 99400322 1001 86380 86390 1
400439 99400439 1001 86380 86390 1
400664 99400664 1001 86380 86390 1
400665 99400665 1001 86380 86390 1
400673 99400673 1001 86380 86390 1
400726 99400726 1001 86380 86390 1
400900 99400900 1001 86380 86390 1
400883 99400883 1001 86380 86390 1
400863 99400863 1001 86380 86390 1
401012 99401012 1001 86380 86390 1
401145 99401145 1001 86380 86390 1
401074 99401074 1001 86380 86390 1
401054 99401054 1001 86380 86390 1
401222 99401222 1001 86380 86390 1
401296 99401296 1001 86380 86390 1
401702 99401702 1001 86380 86390 1
401778 99401778 1001 86380 86390 1
401888 99401888 1001 86380 86390 1
401991 99401991 1001 86380 86390 1
402392 99402392 1001 86380 86390 1
402464 99402464 1001 86380 86390 1
402511 99402511 1001 86380 86390 1
402626 99402626 1001 86380 86390 1
402667 99402667 1001 86380 86390 1
402600 99402600 1001 86380 86390 1
402678 99402678 1001 86380 86390 1
402586 99402586 1001 86380 86390 1
402712 99402712 1001 86380 86390 1
402785 99402785 1001 86380 86390 1
402946 99402946 1001 86380 86390 1
403272 99403272 1001 86380 86390 1
403477 99403477 1001 86380 86390 1
403822 99403822 1001 86380 86390 1
404104 99404104 1001 86380 86390 1
404116 99404116 1001 86380 86390 1
404362 99404362 1001 86380 86390 1
404643 99404643 1001 86380 86390 1
404769 99404769 1001 86380 86390 1
404901 99404901 1001 86380 86390 1
404875 99404875 1001 86380 86390 1
404923 99404923 1001 86380 86390 1
404989 99404989 1001 86380 86390 1
405222 99405222 1001 86380 86390 1
405721 99405721 1001 86380 86390 1
405669 99405669 1001 86380 86390 1
406226 99406226 1001 86380 86390 1
406460 99406460 1001 86380 86390 1
406613 99406613 1001 86380 86390 1
407425 99407425 1001 86380 86390 1
407714 99407714 1001 86380 86390 1
407770 99407770 1001 86380 86390 1
407965 99407965 1001 86380 86390 1
408184 99408184 1001 86380 86390 1
408387 99408387 1001 86380 86390 1
408518 99408518 1001 86380 86390 1
408496 99408496 1001 86380 86390 1
408501 99408501 1001 86380 86390 1
408761 99408761 1001 86380 86390 1
409167 99409167 1001 86380 86390 1
409447 99409447 1001 86380 86390 1
409586 99409586 1001 86380 86390 1
409567 99409567 1001 86380 86390 1
409548 99409548 1001 86380 86390 1
409665 99409665 1001 86380 86390 1
409627 99409627 1001 86380 86390 1
409840 99409840 1001 86380 86390 1
409916 99409916 1001 86380 86390 1
410008 99410008 1001 86380 86390 1
410274 99410274 1001 86380 86390 1
410485 99410485 1001 86380 86390 1
410410 99410410 1001 86380 86390 1
410594 99410594 1001 86380 86390 1
410802 99410802 1001 86380 86390 1
410848 99410848 1001 86380 86390 1
410976 99410976 1001 86380 86390 1
411030 99411030 1001 86380 86390 1
411220 99411220 1001 86380 86390 1
411303 99411303 1001 86380 86390 1
411412 99411412 1001 86380 86390 1
411347 99411347 1001 86380 86390 1
411689 99411689 1001 86380 86390 1
412157 99412157 1001 86380 86390 1
412198 99412198 1001 86380 86390 1
412371 99412371 1001 86380 86390 1
412281 99412281 1001 86380 86390 1
412408 99412408 1001 86380 86390 1
413523 99413523 1001 86380 86390 1
413641 99413641 1001 86380 86390 1
413297 99413297 1001 86380 86390 1
413511 99413511 1001 86380 86390 1
413111 99413111 1001 86380 86390 1
412941 99412941 1001 86380 86390 1
413236 99413236 1001 86380 86390 1
412560 99412560 1001 86380 86390 1
414020 99414020 1001 86380 86390 1
413974 99413974 1001 86380 86390 1
415122 99415122 1001 86380 86390 1
415017 99415017 1001 86380 86390 1
415106 99415106 1001 86380 86390 1
415054 99415054 1001 86380 86390 1
414199 99414199 1001 86380 86390 1
414179 99414179 1001 86380 86390 1
414301 99414301 1001 86380 86390 1
414132 99414132 1001 86380 86390 1
415600 99415600 1001 86380 86390 1
415598 99415598 1001 86380 86390 1
416837 99416837 1001 86380 86390 1
416640 99416640 1001 86380 86390 1
416962 99416962 1001 86380 86390 1
416748 99416748 1001 86380 86390 1
416218 99416218 1001 86380 86390 1
416309 99416309 1001 86380 86390 1
416576 99416576 1001 86380 86390 1
416054 99416054 1001 86380 86390 1
415890 99415890 1001 86380 86390 1
417027 99417027 1001 86380 86390 1
417179 99417179 1001 86380 86390 1
417531 99417531 1001 86380 86390 1
418800 99418800 1001 86380 86390 1
418735 99418735 1001 86380 86390 1
418715 99418715 1001 86380 86390 1
418537 99418537 1001 86380 86390 1
418063 99418063 1001 86380 86390 1
418046 99418046 1001 86380 86390 1
418187 99418187 1001 86380 86390 1
417765 99417765 1001 86380 86390 1
417948 99417948 1001 86380 86390 1
419027 99419027 1001 86380 86390 1
418918 99418918 1001 86380 86390 1
419092 99419092 1001 86380 86390 1
420192 99420192 1001 86380 86390 1
419972 99419972 1001 86380 86390 1
419729 99419729 1001 86380 86390 1
419737 99419737 1001 86380 86390 1
419267 99419267 1001 86380 86390 1
419424 99419424 1001 86380 86390 1
419451 99419451 1001 86380 86390 1
419452 99419452 1001 86380 86390 1
419501 99419501 1001 86380 86390 1
419393 99419393 1001 86380 86390 1
419397 99419397 1001 86380 86390 1
420628 99420628 1001 86380 86390 1
421888 99421888 1001 86380 86390 1
421795 99421795 1001 86380 86390 1
421341 99421341 1001 86380 86390 1
420912 99420912 1001 86380 86390 1
421039 99421039 1001 86380 86390 1
420999 99420999 1001 86380 86390 1
421113 99421113 1001 86380 86390 1
421227 99421227 1001 86380 86390 1
422250 99422250 1001 86380 86390 1
422309 99422309 1001 86380 86390 1
422253 99422253 1001 86380 86390 1
423367 99423367 1001 86380 86390 1
423567 99423567 1001 86380 86390 1
422967 99422967 1001 86380 86390 1
423117 99423117 1001 86380 86390 1
423139 99423139 1001 86380 86390 1
422889 99422889 1001 86380 86390 1
422841 99422841 1001 86380 86390 1
424036 99424036 1001 86380 86390 1
423995 99423995 1001 86380 86390 1
424107 99424107 1001 86380 86390 1
424089 99424089 1001 86380 86390 1
424115 99424115 1001 86380 86390 1
424866 99424866 1001 86380 86390 1
424741 99424741 1001 86380 86390 1
424790 99424790 1001 86380 86390 1
424996 99424996 1001 86380 86390 1
424438 99424438 1001 86380 86390 1
424485 99424485 1001 86380 86390 1
425444 99425444 1001 86380 86390 1
425489 99425489 1001 86380 86390 1
425597 99425597 1001 86380 86390 1
425579 99425579 1001 86380 86390 1
426793 99426793 1001 86380 86390 1
426800 99426800 1001 86380 86390 1
426752 99426752 1001 86380 86390 1
426993 99426993 1001 86380 86390 1
426664 99426664 1001 86380 86390 1
426397 99426397 1001 86380 86390 1
426458 99426458 1001 86380 86390 1
426612 99426612 1001 86380 86390 1
426066 99426066 1001 86380 86390 1
426226 99426226 1001 86380 86390 1
426235 99426235 1001 86380 86390 1
426106 99426106 1001 86380 86390 1
425978 99425978 1001 86380 86390 1
426213 99426213 1001 86380 86390 1
427510 99427510 1001 86380 86390 1
427204 99427204 1001 86380 86390 1
427157 99427157 1001 86380 86390 1
427312 99427312 1001 86380 86390 1
428591 99428591 1001 86380 86390 1
428672 99428672 1001 86380 86390 1
428690 99428690 1001 86380 86390 1
428189 99428189 1001 86380 86390 1
428007 99428007 1001 86380 86390 1
428244 99428244 1001 86380 86390 1
427783 99427783 1001 86380 86390 1
427885 99427885 1001 86380 86390 1
428876 99428876 1001 86380 86390 1
428848 99428848 1001 86380 86390 1
429059 99429059 1001 86380 86390 1
428776 99428776 1001 86380 86390 1
430106 99430106 1001 86380 86390 1
429616 99429616 1001 86380 86390 1
429770 99429770 1001 86380 86390 1
429629 99429629 1001 86380 86390 1
429870 99429870 1001 86380 86390 1
430689 99430689 1001 86380 86390 1
430516 99430516 1001 86380 86390 1
430499 99430499 1001 86380 86390 1
431828 99431828 1001 86380 86390 1
431941 99431941 1001 86380 86390 1
431868 99431868 1001 86380 86390 1
432011 99432011 1001 86380 86390 1
431752 99431752 1001 86380 86390 1
431725 99431725 1001 86380 86390 1
432033 99432033 1001 86380 86390 1
431534 99431534 1001 86380 86390 1
431550 99431550 1001 86380 86390 1
430845 99430845 1001 86380 86390 1
431047 99431047 1001 86380 86390 1
432236 99432236 1001 86380 86390 1
433364 99433364 1001 86380 86390 1
433471 99433471 1001 86380 86390 1
433075 99433075 1001 86380 86390 1
432932 99432932 1001 86380 86390 1
432978 99432978 1001 86380 86390 1
432493 99432493 1001 86380 86390 1
432798 99432798 1001 86380 86390 1
432652 99432652 1001 86380 86390 1
432620 99432620 1001 86380 86390 1
432603 99432603 1001 86380 86390 1
435375 99435375 1001 86380 86390 1
435134 99435134 1001 86380 86390 1
435379 99435379 1001 86380 86390 1
435057 99435057 1001 86380 86390 1
435112 99435112 1001 86380 86390 1
435230 99435230 1001 86380 86390 1
435166 99435166 1001 86380 86390 1
434681 99434681 1001 86380 86390 1
434819 99434819 1001 86380 86390 1
434753 99434753 1001 86380 86390 1
434564 99434564 1001 86380 86390 1
434470 99434470 1001 86380 86390 1
434327 99434327 1001 86380 86390 1
434186 99434186 1001 86380 86390 1
434390 99434390 1001 86380 86390 1
435704 99435704 1001 86380 86390 1
435489 99435489 1001 86380 86390 1
435446 99435446 1001 86380 86390 1
435675 99435675 1001 86380 86390 1
436865 99436865 1001 86380 86390 1
436359 99436359 1001 86380 86390 1
436215 99436215 1001 86380 86390 1
436140 99436140 1001 86380 86390 1
436245 99436245 1001 86380 86390 1
436081 99436081 1001 86380 86390 1
435999 99435999 1001 86380 86390 1
436122 99436122 1001 86380 86390 1
300031 99300031 1001 86380 86390 1
437300 99437300 1001 86380 86390 1
300096 99300096 1001 86380 86390 1
437277 99437277 1001 86380 86390 1
437356 99437356 1001 86380 86390 1
437210 99437210 1001 86380 86390 1
300527 99300527 1001 86380 86390 1
300539 99300539 1001 86380 86390 1
300541 99300541 1001 86380 86390 1
300620 99300620 1001 86380 86390 1
300622 99300622 1001 86380 86390 1
300394 99300394 1001 86380 86390 1
300397 99300397 1001 86380 86390 1
300504 99300504 1001 86380 86390 1
300493 99300493 1001 86380 86390 1
300162 99300162 1001 86380 86390 1
300243 99300243 1001 86380 86390 1
300807 99300807 1001 86380 86390 1
300915 99300915 1001 86380 86390 1
301400 99301400 1001 86380 86390 1
301452 99301452 1001 86380 86390 1
301471 99301471 1001 86380 86390 1
301497 99301497 1001 86380 86390 1
301437 99301437 1001 86380 86390 1
301273 99301273 1001 86380 86390 1
301287 99301287 1001 86380 86390 1
301213 99301213 1001 86380 86390 1
301229 99301229 1001 86380 86390 1
301271 99301271 1001 86380 86390 1
301077 99301077 1001 86380 86390 1
301005 99301005 1001 86380 86390 1
301138 99301138 1001 86380 86390 1
301024 99301024 1001 86380 86390 1
301594 99301594 1001 86380 86390 1
301712 99301712 1001 86380 86390 1
301600 99301600 1001 86380 86390 1
301639 99301639 1001 86380 86390 1
302273 99302273 1001 86380 86390 1
302033 99302033 1001 86380 86390 1
302160 99302160 1001 86380 86390 1
302019 99302019 1001 86380 86390 1
302175 99302175 1001 86380 86390 1
301764 99301764 1001 86380 86390 1
301882 99301882 1001 86380 86390 1
301884 99301884 1001 86380 86390 1
301962 99301962 1001 86380 86390 1
301768 99301768 1001 86380 86390 1
302431 99302431 1001 86380 86390 1
302444 99302444 1001 86380 86390 1
302400 99302400 1001 86380 86390 1
302402 99302402 1001 86380 86390 1
303120 99303120 1001 86380 86390 1
302886 99302886 1001 86380 86390 1
302915 99302915 1001 86380 86390 1
302980 99302980 1001 86380 86390 1
302869 99302869 1001 86380 86390 1
302687 99302687 1001 86380 86390 1
302662 99302662 1001 86380 86390 1
303399 99303399 1001 86380 86390 1
303412 99303412 1001 86380 86390 1
303315 99303315 1001 86380 86390 1
303638 99303638 1001 86380 86390 1
303717 99303717 1001 86380 86390 1
303643 99303643 1001 86380 86390 1
303425 99303425 1001 86380 86390 1
303595 99303595 1001 86380 86390 1
303441 99303441 1001 86380 86390 1
303456 99303456 1001 86380 86390 1
303576 99303576 1001 86380 86390 1
304116 99304116 1001 86380 86390 1
304080 99304080 1001 86380 86390 1
304759 99304759 1001 86380 86390 1
304711 99304711 1001 86380 86390 1
304781 99304781 1001 86380 86390 1
304704 99304704 1001 86380 86390 1
304472 99304472 1001 86380 86390 1
304460 99304460 1001 86380 86390 1
304528 99304528 1001 86380 86390 1
304491 99304491 1001 86380 86390 1
304384 99304384 1001 86380 86390 1
304380 99304380 1001 86380 86390 1
305505 99305505 1001 86380 86390 1
305297 99305297 1001 86380 86390 1
305155 99305155 1001 86380 86390 1
305259 99305259 1001 86380 86390 1
305080 99305080 1001 86380 86390 1
500043 99500043 1001 86380 86390 1
500005 99500005 1001 86380 86390 1
500060 99500060 1001 86380 86390 1
500659 99500659 1001 86380 86390 1
500649 99500649 1001 86380 86390 1
500703 99500703 1001 86380 86390 1
500678 99500678 1001 86380 86390 1
500667 99500667 1001 86380 86390 1
500695 99500695 1001 86380 86390 1
500810 99500810 1001 86380 86390 1
500442 99500442 1001 86380 86390 1
500601 99500601 1001 86380 86390 1
500472 99500472 1001 86380 86390 1
500348 99500348 1001 86380 86390 1
500400 99500400 1001 86380 86390 1
500273 99500273 1001 86380 86390 1
500264 99500264 1001 86380 86390 1
500933 99500933 1001 86380 86390 1
500959 99500959 1001 86380 86390 1
501461 99501461 1001 86380 86390 1
501593 99501593 1001 86380 86390 1
501615 99501615 1001 86380 86390 1
501444 99501444 1001 86380 86390 1
501495 99501495 1001 86380 86390 1
501633 99501633 1001 86380 86390 1
501258 99501258 1001 86380 86390 1
501174 99501174 1001 86380 86390 1
501062 99501062 1001 86380 86390 1
501088 99501088 1001 86380 86390 1
501050 99501050 1001 86380 86390 1
501095 99501095 1001 86380 86390 1
501805 99501805 1001 86380 86390 1
501663 99501663 1001 86380 86390 1
502337 99502337 1001 86380 86390 1
502429 99502429 1001 86380 86390 1
502419 99502419 1001 86380 86390 1
502422 99502422 1001 86380 86390 1
502410 99502410 1001 86380 86390 1
502334 99502334 1001 86380 86390 1
502348 99502348 1001 86380 86390 1
502222 99502222 1001 86380 86390 1
502075 99502075 1001 86380 86390 1
502011 99502011 1001 86380 86390 1
501870 99501870 1001 86380 86390 1
502518 99502518 1001 86380 86390 1
502262 99502262 1001 86380 86390 1
502571 99502571 1001 86380 86390 1
502497 99502497 1001 86380 86390 1
503176 99503176 1001 86380 86390 1
503199 99503199 1001 86380 86390 1
503213 99503213 1001 86380 86390 1
503053 99503053 1001 86380 86390 1
502952 99502952 1001 86380 86390 1
502739 99502739 1001 86380 86390 1
502752 99502752 1001 86380 86390 1
502785 99502785 1001 86380 86390 1
503487 99503487 1001 86380 86390 1
503403 99503403 1001 86380 86390 1
504058 99504058 1001 86380 86390 1
503982 99503982 1001 86380 86390 1
503995 99503995 1001 86380 86390 1
504034 99504034 1001 86380 86390 1
503839 99503839 1001 86380 86390 1
503738 99503738 1001 86380 86390 1
503907 99503907 1001 86380 86390 1
503678 99503678 1001 86380 86390 1
503666 99503666 1001 86380 86390 1
503580 99503580 1001 86380 86390 1
504180 99504180 1001 86380 86390 1
504232 99504232 1001 86380 86390 1
504195 99504195 1001 86380 86390 1
504244 99504244 1001 86380 86390 1
504855 99504855 1001 86380 86390 1
504911 99504911 1001 86380 86390 1
504767 99504767 1001 86380 86390 1
504859 99504859 1001 86380 86390 1
504838 99504838 1001 86380 86390 1
504935 99504935 1001 86380 86390 1
504788 99504788 1001 86380 86390 1
504637 99504637 1001 86380 86390 1
504721 99504721 1001 86380 86390 1
504555 99504555 1001 86380 86390 1
504440 99504440 1001 86380 86390 1
504380 99504380 1001 86380 86390 1
505073 99505073 1001 86380 86390 1
505048 99505048 1001 86380 86390 1
504957 99504957 1001 86380 86390 1
504953 99504953 1001 86380 86390 1
505770 99505770 1001 86380 86390 1
505740 99505740 1001 86380 86390 1
505673 99505673 1001 86380 86390 1
505474 99505474 1001 86380 86390 1
505487 99505487 1001 86380 86390 1
505489 99505489 1001 86380 86390 1
505520 99505520 1001 86380 86390 1
505365 99505365 1001 86380 86390 1
505406 99505406 1001 86380 86390 1
505550 99505550 1001 86380 86390 1
505240 99505240 1001 86380 86390 1
505166 99505166 1001 86380 86390 1
505886 99505886 1001 86380 86390 1
505938 99505938 1001 86380 86390 1
505839 99505839 1001 86380 86390 1
506276 99506276 1001 86380 86390 1
506359 99506359 1001 86380 86390 1
506041 99506041 1001 86380 86390 1
506126 99506126 1001 86380 86390 1
506632 99506632 1001 86380 86390 1
506762 99506762 1001 86380 86390 1
506711 99506711 1001 86380 86390 1
505976 99505976 1001 86380 86390 1
506652 99506652 1001 86380 86390 1
507315 99507315 1001 86380 86390 1
507145 99507145 1001 86380 86390 1
507109 99507109 1001 86380 86390 1
507045 99507045 1001 86380 86390 1
507085 99507085 1001 86380 86390 1
507176 99507176 1001 86380 86390 1
506930 99506930 1001 86380 86390 1
507620 99507620 1001 86380 86390 1
507483 99507483 1001 86380 86390 1
508133 99508133 1001 86380 86390 1
508160 99508160 1001 86380 86390 1
508200 99508200 1001 86380 86390 1
508175 99508175 1001 86380 86390 1
508010 99508010 1001 86380 86390 1
507772 99507772 1001 86380 86390 1
507738 99507738 1001 86380 86390 1
507702 99507702 1001 86380 86390 1
508280 99508280 1001 86380 86390 1
508436 99508436 1001 86380 86390 1
508450 99508450 1001 86380 86390 1
508399 99508399 1001 86380 86390 1
509038 99509038 1001 86380 86390 1
508963 99508963 1001 86380 86390 1
508679 99508679 1001 86380 86390 1
508758 99508758 1001 86380 86390 1
508734 99508734 1001 86380 86390 1
508519 99508519 1001 86380 86390 1
508663 99508663 1001 86380 86390 1
509093 99509093 1001 86380 86390 1
509748 99509748 1001 86380 86390 1
509874 99509874 1001 86380 86390 1
509784 99509784 1001 86380 86390 1
509605 99509605 1001 86380 86390 1
509661 99509661 1001 86380 86390 1
509497 99509497 1001 86380 86390 1
509577 99509577 1001 86380 86390 1
509320 99509320 1001 86380 86390 1
509454 99509454 1001 86380 86390 1
509444 99509444 1001 86380 86390 1
509356 99509356 1001 86380 86390 1
510053 99510053 1001 86380 86390 1
510096 99510096 1001 86380 86390 1
510563 99510563 1001 86380 86390 1
510580 99510580 1001 86380 86390 1
510522 99510522 1001 86380 86390 1
510395 99510395 1001 86380 86390 1
510495 99510495 1001 86380 86390 1
510339 99510339 1001 86380 86390 1
510212 99510212 1001 86380 86390 1
510272 99510272 1001 86380 86390 1
510789 99510789 1001 86380 86390 1
510813 99510813 1001 86380 86390 1
511527 99511527 1001 86380 86390 1
511482 99511482 1001 86380 86390 1
511447 99511447 1001 86380 86390 1
511398 99511398 1001 86380 86390 1
511225 99511225 1001 86380 86390 1
511267 99511267 1001 86380 86390 1
511151 99511151 1001 86380 86390 1
511039 99511039 1001 86380 86390 1
511133 99511133 1001 86380 86390 1
511643 99511643 1001 86380 86390 1
511696 99511696 1001 86380 86390 1
511596 99511596 1001 86380 86390 1
511570 99511570 1001 86380 86390 1
511584 99511584 1001 86380 86390 1
512379 99512379 1001 86380 86390 1
512262 99512262 1001 86380 86390 1
512074 99512074 1001 86380 86390 1
512064 99512064 1001 86380 86390 1
512142 99512142 1001 86380 86390 1
512095 99512095 1001 86380 86390 1
511842 99511842 1001 86380 86390 1
512480 99512480 1001 86380 86390 1
512387 99512387 1001 86380 86390 1
512544 99512544 1001 86380 86390 1
513065 99513065 1001 86380 86390 1
513014 99513014 1001 86380 86390 1
513099 99513099 1001 86380 86390 1
512951 99512951 1001 86380 86390 1
512995 99512995 1001 86380 86390 1
512689 99512689 1001 86380 86390 1
512784 99512784 1001 86380 86390 1
512749 99512749 1001 86380 86390 1
513282 99513282 1001 86380 86390 1
513233 99513233 1001 86380 86390 1
513940 99513940 1001 86380 86390 1
513709 99513709 1001 86380 86390 1
513660 99513660 1001 86380 86390 1
513812 99513812 1001 86380 86390 1
513605 99513605 1001 86380 86390 1
513450 99513450 1001 86380 86390 1
513413 99513413 1001 86380 86390 1
514033 99514033 1001 86380 86390 1
514170 99514170 1001 86380 86390 1
514821 99514821 1001 86380 86390 1
514491 99514491 1001 86380 86390 1
514367 99514367 1001 86380 86390 1
514421 99514421 1001 86380 86390 1
514362 99514362 1001 86380 86390 1
514404 99514404 1001 86380 86390 1
514898 99514898 1001 86380 86390 1
515009 99515009 1001 86380 86390 1
515574 99515574 1001 86380 86390 1
515640 99515640 1001 86380 86390 1
515524 99515524 1001 86380 86390 1
515580 99515580 1001 86380 86390 1
515313 99515313 1001 86380 86390 1
515278 99515278 1001 86380 86390 1
515293 99515293 1001 86380 86390 1
515321 99515321 1001 86380 86390 1
515282 99515282 1001 86380 86390 1
515126 99515126 1001 86380 86390 1
515087 99515087 1001 86380 86390 1
515101 99515101 1001 86380 86390 1
515722 99515722 1001 86380 86390 1
515714 99515714 1001 86380 86390 1
515741 99515741 1001 86380 86390 1
515742 99515742 1001 86380 86390 1
515730 99515730 1001 86380 86390 1
515783 99515783 1001 86380 86390 1
516468 99516468 1001 86380 86390 1
516504 99516504 1001 86380 86390 1
516293 99516293 1001 86380 86390 1
515968 99515968 1001 86380 86390 1
516054 99516054 1001 86380 86390 1
516575 99516575 1001 86380 86390 1
517197 99517197 1001 86380 86390 1
517224 99517224 1001 86380 86390 1
517254 99517254 1001 86380 86390 1
516928 99516928 1001 86380 86390 1
516997 99516997 1001 86380 86390 1
517115 99517115 1001 86380 86390 1
516730 99516730 1001 86380 86390 1
516861 99516861 1001 86380 86390 1
516914 99516914 1001 86380 86390 1
516813 99516813 1001 86380 86390 1
516891 99516891 1001 86380 86390 1
517389 99517389 1001 86380 86390 1
517522 99517522 1001 86380 86390 1
518132 99518132 1001 86380 86390 1
518117 99518117 1001 86380 86390 1
518070 99518070 1001 86380 86390 1
517876 99517876 1001 86380 86390 1
517607 99517607 1001 86380 86390 1
517633 99517633 1001 86380 86390 1
517700 99517700 1001 86380 86390 1
517651 99517651 1001 86380 86390 1
517627 99517627 1001 86380 86390 1
518304 99518304 1001 86380 86390 1
518331 99518331 1001 86380 86390 1
518363 99518363 1001 86380 86390 1
518261 99518261 1001 86380 86390 1
518808 99518808 1001 86380 86390 1
518822 99518822 1001 86380 86390 1
518900 99518900 1001 86380 86390 1
518903 99518903 1001 86380 86390 1
518580 99518580 1001 86380 86390 1
518685 99518685 1001 86380 86390 1
518622 99518622 1001 86380 86390 1
518380 99518380 1001 86380 86390 1
518511 99518511 1001 86380 86390 1
518539 99518539 1001 86380 86390 1
519115 99519115 1001 86380 86390 1
518991 99518991 1001 86380 86390 1
519058 99519058 1001 86380 86390 1
519112 99519112 1001 86380 86390 1
519778 99519778 1001 86380 86390 1
519639 99519639 1001 86380 86390 1
519733 99519733 1001 86380 86390 1
519682 99519682 1001 86380 86390 1
519761 99519761 1001 86380 86390 1
519467 99519467 1001 86380 86390 1
519525 99519525 1001 86380 86390 1
519515 99519515 1001 86380 86390 1
519220 99519220 1001 86380 86390 1
519301 99519301 1001 86380 86390 1
519849 99519849 1001 86380 86390 1
520615 99520615 1001 86380 86390 1
520505 99520505 1001 86380 86390 1
520571 99520571 1001 86380 86390 1
520278 99520278 1001 86380 86390 1
520154 99520154 1001 86380 86390 1
520182 99520182 1001 86380 86390 1
520185 99520185 1001 86380 86390 1
520212 99520212 1001 86380 86390 1
520681 99520681 1001 86380 86390 1
520642 99520642 1001 86380 86390 1
520656 99520656 1001 86380 86390 1
520684 99520684 1001 86380 86390 1
520725 99520725 1001 86380 86390 1
521326 99521326 1001 86380 86390 1
521416 99521416 1001 86380 86390 1
521263 99521263 1001 86380 86390 1
521385 99521385 1001 86380 86390 1
521558 99521558 1001 86380 86390 1
521495 99521495 1001 86380 86390 1
521615 99521615 1001 86380 86390 1
521618 99521618 1001 86380 86390 1
522251 99522251 1001 86380 86390 1
522022 99522022 1001 86380 86390 1
522048 99522048 1001 86380 86390 1
521921 99521921 1001 86380 86390 1
522082 99522082 1001 86380 86390 1
521714 99521714 1001 86380 86390 1
521684 99521684 1001 86380 86390 1
522432 99522432 1001 86380 86390 1
522397 99522397 1001 86380 86390 1
522320 99522320 1001 86380 86390 1
522333 99522333 1001 86380 86390 1
522309 99522309 1001 86380 86390 1
522349 99522349 1001 86380 86390 1
522311 99522311 1001 86380 86390 1
523018 99523018 1001 86380 86390 1
522931 99522931 1001 86380 86390 1
523063 99523063 1001 86380 86390 1
522961 99522961 1001 86380 86390 1
523114 99523114 1001 86380 86390 1
522852 99522852 1001 86380 86390 1
522879 99522879 1001 86380 86390 1
522579 99522579 1001 86380 86390 1
522531 99522531 1001 86380 86390 1
522545 99522545 1001 86380 86390 1
522635 99522635 1001 86380 86390 1
522637 99522637 1001 86380 86390 1
523912 99523912 1001 86380 86390 1
523863 99523863 1001 86380 86390 1
523566 99523566 1001 86380 86390 1
523735 99523735 1001 86380 86390 1
523621 99523621 1001 86380 86390 1
523467 99523467 1001 86380 86390 1
523496 99523496 1001 86380 86390 1
523342 99523342 1001 86380 86390 1
523450 99523450 1001 86380 86390 1
523529 99523529 1001 86380 86390 1
523974 99523974 1001 86380 86390 1
524590 99524590 1001 86380 86390 1
524645 99524645 1001 86380 86390 1
524577 99524577 1001 86380 86390 1
524448 99524448 1001 86380 86390 1
524306 99524306 1001 86380 86390 1
524214 99524214 1001 86380 86390 1
524899 99524899 1001 86380 86390 1
524827 99524827 1001 86380 86390 1
525523 99525523 1001 86380 86390 1
525569 99525569 1001 86380 86390 1
525539 99525539 1001 86380 86390 1
525464 99525464 1001 86380 86390 1
525414 99525414 1001 86380 86390 1
525493 99525493 1001 86380 86390 1
525387 99525387 1001 86380 86390 1
525271 99525271 1001 86380 86390 1
525375 99525375 1001 86380 86390 1
525158 99525158 1001 86380 86390 1
525009 99525009 1001 86380 86390 1
525048 99525048 1001 86380 86390 1
525100 99525100 1001 86380 86390 1
525126 99525126 1001 86380 86390 1
525010 99525010 1001 86380 86390 1
525052 99525052 1001 86380 86390 1
524977 99524977 1001 86380 86390 1
525739 99525739 1001 86380 86390 1
525649 99525649 1001 86380 86390 1
525624 99525624 1001 86380 86390 1
525626 99525626 1001 86380 86390 1
525717 99525717 1001 86380 86390 1
525743 99525743 1001 86380 86390 1
525744 99525744 1001 86380 86390 1
526378 99526378 1001 86380 86390 1
526314 99526314 1001 86380 86390 1
526187 99526187 1001 86380 86390 1
525883 99525883 1001 86380 86390 1
525885 99525885 1001 86380 86390 1
525886 99525886 1001 86380 86390 1
525983 99525983 1001 86380 86390 1
525996 99525996 1001 86380 86390 1
526433 99526433 1001 86380 86390 1
526486 99526486 1001 86380 86390 1
526426 99526426 1001 86380 86390 1
526492 99526492 1001 86380 86390 1
526546 99526546 1001 86380 86390 1
526613 99526613 1001 86380 86390 1
527176 99527176 1001 86380 86390 1
527241 99527241 1001 86380 86390 1
527056 99527056 1001 86380 86390 1
526861 99526861 1001 86380 86390 1
526690 99526690 1001 86380 86390 1
527299 99527299 1001 86380 86390 1
527375 99527375 1001 86380 86390 1
527923 99527923 1001 86380 86390 1
527965 99527965 1001 86380 86390 1
527703 99527703 1001 86380 86390 1
527669 99527669 1001 86380 86390 1
527851 99527851 1001 86380 86390 1
527723 99527723 1001 86380 86390 1
527519 99527519 1001 86380 86390 1
527599 99527599 1001 86380 86390 1
527612 99527612 1001 86380 86390 1
528268 99528268 1001 86380 86390 1
528271 99528271 1001 86380 86390 1
528763 99528763 1001 86380 86390 1
528789 99528789 1001 86380 86390 1
528740 99528740 1001 86380 86390 1
528897 99528897 1001 86380 86390 1
528546 99528546 1001 86380 86390 1
528494 99528494 1001 86380 86390 1
528510 99528510 1001 86380 86390 1
528692 99528692 1001 86380 86390 1
528500 99528500 1001 86380 86390 1
528346 99528346 1001 86380 86390 1
528314 99528314 1001 86380 86390 1
528353 99528353 1001 86380 86390 1
528393 99528393 1001 86380 86390 1
528331 99528331 1001 86380 86390 1
528461 99528461 1001 86380 86390 1
528937 99528937 1001 86380 86390 1
528926 99528926 1001 86380 86390 1
528915 99528915 1001 86380 86390 1
529604 99529604 1001 86380 86390 1
529594 99529594 1001 86380 86390 1
529572 99529572 1001 86380 86390 1
529458 99529458 1001 86380 86390 1
529366 99529366 1001 86380 86390 1
529482 99529482 1001 86380 86390 1
529213 99529213 1001 86380 86390 1
529164 99529164 1001 86380 86390 1
529129 99529129 1001 86380 86390 1
529751 99529751 1001 86380 86390 1
529738 99529738 1001 86380 86390 1
530088 99530088 1001 86380 86390 1
530745 99530745 1001 86380 86390 1
530679 99530679 1001 86380 86390 1
531213 99531213 1001 86380 86390 1
531240 99531240 1001 86380 86390 1
531294 99531294 1001 86380 86390 1
531357 99531357 1001 86380 86390 1
531276 99531276 1001 86380 86390 1
531137 99531137 1001 86380 86390 1
531139 99531139 1001 86380 86390 1
531038 99531038 1001 86380 86390 1
530979 99530979 1001 86380 86390 1
530929 99530929 1001 86380 86390 1
530892 99530892 1001 86380 86390 1
530815 99530815 1001 86380 86390 1
530919 99530919 1001 86380 86390 1
530910 99530910 1001 86380 86390 1
531416 99531416 1001 86380 86390 1
531546 99531546 1001 86380 86390 1
531421 99531421 1001 86380 86390 1
531422 99531422 1001 86380 86390 1
532067 99532067 1001 86380 86390 1
532080 99532080 1001 86380 86390 1
532158 99532158 1001 86380 86390 1
531832 99531832 1001 86380 86390 1
531939 99531939 1001 86380 86390 1
531906 99531906 1001 86380 86390 1
531909 99531909 1001 86380 86390 1
531754 99531754 1001 86380 86390 1
531716 99531716 1001 86380 86390 1
531600 99531600 1001 86380 86390 1
531773 99531773 1001 86380 86390 1
531764 99531764 1001 86380 86390 1
532274 99532274 1001 86380 86390 1
532881 99532881 1001 86380 86390 1
532985 99532985 1001 86380 86390 1
532849 99532849 1001 86380 86390 1
532651 99532651 1001 86380 86390 1
532807 99532807 1001 86380 86390 1
532692 99532692 1001 86380 86390 1
532772 99532772 1001 86380 86390 1
532799 99532799 1001 86380 86390 1
532519 99532519 1001 86380 86390 1
532455 99532455 1001 86380 86390 1
532574 99532574 1001 86380 86390 1
533070 99533070 1001 86380 86390 1
532620 99532620 1001 86380 86390 1
533058 99533058 1001 86380 86390 1
533118 99533118 1001 86380 86390 1
533823 99533823 1001 86380 86390 1
533840 99533840 1001 86380 86390 1
533524 99533524 1001 86380 86390 1
533570 99533570 1001 86380 86390 1
533957 99533957 1001 86380 86390 1
534681 99534681 1001 86380 86390 1
534492 99534492 1001 86380 86390 1
534621 99534621 1001 86380 86390 1
534614 99534614 1001 86380 86390 1
534640 99534640 1001 86380 86390 1
534679 99534679 1001 86380 86390 1
534313 99534313 1001 86380 86390 1
534410 99534410 1001 86380 86390 1
534293 99534293 1001 86380 86390 1
534115 99534115 1001 86380 86390 1
534695 99534695 1001 86380 86390 1
534832 99534832 1001 86380 86390 1
534756 99534756 1001 86380 86390 1
534770 99534770 1001 86380 86390 1
535332 99535332 1001 86380 86390 1
535479 99535479 1001 86380 86390 1
535398 99535398 1001 86380 86390 1
535401 99535401 1001 86380 86390 1
535115 99535115 1001 86380 86390 1
535173 99535173 1001 86380 86390 1
535073 99535073 1001 86380 86390 1
535027 99535027 1001 86380 86390 1
535016 99535016 1001 86380 86390 1
535585 99535585 1001 86380 86390 1
535576 99535576 1001 86380 86390 1
535569 99535569 1001 86380 86390 1
535674 99535674 1001 86380 86390 1
536313 99536313 1001 86380 86390 1
536204 99536204 1001 86380 86390 1
536105 99536105 1001 86380 86390 1
536004 99536004 1001 86380 86390 1
536032 99536032 1001 86380 86390 1
535862 99535862 1001 86380 86390 1
535813 99535813 1001 86380 86390 1
536514 99536514 1001 86380 86390 1
537120 99537120 1001 86380 86390 1
537059 99537059 1001 86380 86390 1
536777 99536777 1001 86380 86390 1
536891 99536891 1001 86380 86390 1
536774 99536774 1001 86380 86390 1
536701 99536701 1001 86380 86390 1
537224 99537224 1001 86380 86390 1
537187 99537187 1001 86380 86390 1
537318 99537318 1001 86380 86390 1
537295 99537295 1001 86380 86390 1
537847 99537847 1001 86380 86390 1
537796 99537796 1001 86380 86390 1
537890 99537890 1001 86380 86390 1
537917 99537917 1001 86380 86390 1
537829 99537829 1001 86380 86390 1
537976 99537976 1001 86380 86390 1
537641 99537641 1001 86380 86390 1
537584 99537584 1001 86380 86390 1
537717 99537717 1001 86380 86390 1
537513 99537513 1001 86380 86390 1
537464 99537464 1001 86380 86390 1
537388 99537388 1001 86380 86390 1
537557 99537557 1001 86380 86390 1
537482 99537482 1001 86380 86390 1
537996 99537996 1001 86380 86390 1
538622 99538622 1001 86380 86390 1
538741 99538741 1001 86380 86390 1
538629 99538629 1001 86380 86390 1
538525 99538525 1001 86380 86390 1
538487 99538487 1001 86380 86390 1
538529 99538529 1001 86380 86390 1
538263 99538263 1001 86380 86390 1
538238 99538238 1001 86380 86390 1
538356 99538356 1001 86380 86390 1
538254 99538254 1001 86380 86390 1
538885 99538885 1001 86380 86390 1
538926 99538926 1001 86380 86390 1
538992 99538992 1001 86380 86390 1
539555 99539555 1001 86380 86390 1
539626 99539626 1001 86380 86390 1
539472 99539472 1001 86380 86390 1
539296 99539296 1001 86380 86390 1
539323 99539323 1001 86380 86390 1
539261 99539261 1001 86380 86390 1
539430 99539430 1001 86380 86390 1
539329 99539329 1001 86380 86390 1
539343 99539343 1001 86380 86390 1
539151 99539151 1001 86380 86390 1
539191 99539191 1001 86380 86390 1
539171 99539171 1001 86380 86390 1
539690 99539690 1001 86380 86390 1
539653 99539653 1001 86380 86390 1
539658 99539658 1001 86380 86390 1
539763 99539763 1001 86380 86390 1
540353 99540353 1001 86380 86390 1
540291 99540291 1001 86380 86390 1
540384 99540384 1001 86380 86390 1
540320 99540320 1001 86380 86390 1
540149 99540149 1001 86380 86390 1
540162 99540162 1001 86380 86390 1
540215 99540215 1001 86380 86390 1
539924 99539924 1001 86380 86390 1
539859 99539859 1001 86380 86390 1
539941 99539941 1001 86380 86390 1
539994 99539994 1001 86380 86390 1
539892 99539892 1001 86380 86390 1
539983 99539983 1001 86380 86390 1
540048 99540048 1001 86380 86390 1
540010 99540010 1001 86380 86390 1
540494 99540494 1001 86380 86390 1
540611 99540611 1001 86380 86390 1
540613 99540613 1001 86380 86390 1
540473 99540473 1001 86380 86390 1
540552 99540552 1001 86380 86390 1
540605 99540605 1001 86380 86390 1
540632 99540632 1001 86380 86390 1
541233 99541233 1001 86380 86390 1
541117 99541117 1001 86380 86390 1
540923 99540923 1001 86380 86390 1
541044 99541044 1001 86380 86390 1
540944 99540944 1001 86380 86390 1
540808 99540808 1001 86380 86390 1
540851 99540851 1001 86380 86390 1
541399 99541399 1001 86380 86390 1
541298 99541298 1001 86380 86390 1
541299 99541299 1001 86380 86390 1
541418 99541418 1001 86380 86390 1
541965 99541965 1001 86380 86390 1
542070 99542070 1001 86380 86390 1
541919 99541919 1001 86380 86390 1
542098 99542098 1001 86380 86390 1
541948 99541948 1001 86380 86390 1
542001 99542001 1001 86380 86390 1
541849 99541849 1001 86380 86390 1
541839 99541839 1001 86380 86390 1
541897 99541897 1001 86380 86390 1
541742 99541742 1001 86380 86390 1
541899 99541899 1001 86380 86390 1
541557 99541557 1001 86380 86390 1
541702 99541702 1001 86380 86390 1
542130 99542130 1001 86380 86390 1
542218 99542218 1001 86380 86390 1
542896 99542896 1001 86380 86390 1
542811 99542811 1001 86380 86390 1
542760 99542760 1001 86380 86390 1
542825 99542825 1001 86380 86390 1
542852 99542852 1001 86380 86390 1
542537 99542537 1001 86380 86390 1
542577 99542577 1001 86380 86390 1
542444 99542444 1001 86380 86390 1
542459 99542459 1001 86380 86390 1
543015 99543015 1001 86380 86390 1
543570 99543570 1001 86380 86390 1
543585 99543585 1001 86380 86390 1
543679 99543679 1001 86380 86390 1
543589 99543589 1001 86380 86390 1
543767 99543767 1001 86380 86390 1
543389 99543389 1001 86380 86390 1
543535 99543535 1001 86380 86390 1
543423 99543423 1001 86380 86390 1
543256 99543256 1001 86380 86390 1
543321 99543321 1001 86380 86390 1
543249 99543249 1001 86380 86390 1
544522 99544522 1001 86380 86390 1
544511 99544511 1001 86380 86390 1
544515 99544515 1001 86380 86390 1
544516 99544516 1001 86380 86390 1
544481 99544481 1001 86380 86390 1
544353 99544353 1001 86380 86390 1
544369 99544369 1001 86380 86390 1
544256 99544256 1001 86380 86390 1
544310 99544310 1001 86380 86390 1
544377 99544377 1001 86380 86390 1
544055 99544055 1001 86380 86390 1
544147 99544147 1001 86380 86390 1
543996 99543996 1001 86380 86390 1
544165 99544165 1001 86380 86390 1
544701 99544701 1001 86380 86390 1
544605 99544605 1001 86380 86390 1
436674 882 1001 38580 39177 1
501007 484 1002 27284 31525 1
542999 890 1001 49121 49420 1
400167 99400167 1001 86380 86390 1
400221 99400221 1001 86380 86390 1
400301 99400301 1001 86380 86390 1
400278 99400278 1001 86380 86390 1
400512 99400512 1001 86380 86390 1
400710 99400710 1001 86380 86390 1
401019 99401019 1001 86380 86390 1
401085 99401085 1001 86380 86390 1
401300 99401300 1001 86380 86390 1
401814 99401814 1001 86380 86390 1
401773 99401773 1001 86380 86390 1
402061 99402061 1001 86380 86390 1
402043 99402043 1001 86380 86390 1
402082 99402082 1001 86380 86390 1
402125 99402125 1001 86380 86390 1
402526 99402526 1001 86380 86390 1
402886 99402886 1001 86380 86390 1
403269 99403269 1001 86380 86390 1
403518 99403518 1001 86380 86390 1
403614 99403614 1001 86380 86390 1
403671 99403671 1001 86380 86390 1
403819 99403819 1001 86380 86390 1
403920 99403920 1001 86380 86390 1
403847 99403847 1001 86380 86390 1
404106 99404106 1001 86380 86390 1
404078 99404078 1001 86380 86390 1
404062 99404062 1001 86380 86390 1
404181 99404181 1001 86380 86390 1
404184 99404184 1001 86380 86390 1
404302 99404302 1001 86380 86390 1
404394 99404394 1001 86380 86390 1
404404 99404404 1001 86380 86390 1
404533 99404533 1001 86380 86390 1
404876 99404876 1001 86380 86390 1
405063 99405063 1001 86380 86390 1
405193 99405193 1001 86380 86390 1
405414 99405414 1001 86380 86390 1
405460 99405460 1001 86380 86390 1
405500 99405500 1001 86380 86390 1
405677 99405677 1001 86380 86390 1
405973 99405973 1001 86380 86390 1
406146 99406146 1001 86380 86390 1
406099 99406099 1001 86380 86390 1
406154 99406154 1001 86380 86390 1
406279 99406279 1001 86380 86390 1
406264 99406264 1001 86380 86390 1
406303 99406303 1001 86380 86390 1
406501 99406501 1001 86380 86390 1
406736 99406736 1001 86380 86390 1
406930 99406930 1001 86380 86390 1
406906 99406906 1001 86380 86390 1
406996 99406996 1001 86380 86390 1
407626 99407626 1001 86380 86390 1
407705 99407705 1001 86380 86390 1
407708 99407708 1001 86380 86390 1
407698 99407698 1001 86380 86390 1
407723 99407723 1001 86380 86390 1
407807 99407807 1001 86380 86390 1
407921 99407921 1001 86380 86390 1
407932 99407932 1001 86380 86390 1
408086 99408086 1001 86380 86390 1
408175 99408175 1001 86380 86390 1
408136 99408136 1001 86380 86390 1
408312 99408312 1001 86380 86390 1
408438 99408438 1001 86380 86390 1
408601 99408601 1001 86380 86390 1
408614 99408614 1001 86380 86390 1
408939 99408939 1001 86380 86390 1
409045 99409045 1001 86380 86390 1
409202 99409202 1001 86380 86390 1
409470 99409470 1001 86380 86390 1
409460 99409460 1001 86380 86390 1
409532 99409532 1001 86380 86390 1
409663 99409663 1001 86380 86390 1
409626 99409626 1001 86380 86390 1
409756 99409756 1001 86380 86390 1
409856 99409856 1001 86380 86390 1
410044 99410044 1001 86380 86390 1
410077 99410077 1001 86380 86390 1
410182 99410182 1001 86380 86390 1
410344 99410344 1001 86380 86390 1
410388 99410388 1001 86380 86390 1
410524 99410524 1001 86380 86390 1
410511 99410511 1001 86380 86390 1
410687 99410687 1001 86380 86390 1
410668 99410668 1001 86380 86390 1
410734 99410734 1001 86380 86390 1
410799 99410799 1001 86380 86390 1
411051 99411051 1001 86380 86390 1
411444 99411444 1001 86380 86390 1
411742 99411742 1001 86380 86390 1
411845 99411845 1001 86380 86390 1
411771 99411771 1001 86380 86390 1
411950 99411950 1001 86380 86390 1
412018 99412018 1001 86380 86390 1
412105 99412105 1001 86380 86390 1
412269 99412269 1001 86380 86390 1
412348 99412348 1001 86380 86390 1
413316 99413316 1001 86380 86390 1
413668 99413668 1001 86380 86390 1
413113 99413113 1001 86380 86390 1
412929 99412929 1001 86380 86390 1
412573 99412573 1001 86380 86390 1
413958 99413958 1001 86380 86390 1
413743 99413743 1001 86380 86390 1
413962 99413962 1001 86380 86390 1
415080 99415080 1001 86380 86390 1
414953 99414953 1001 86380 86390 1
415047 99415047 1001 86380 86390 1
414655 99414655 1001 86380 86390 1
414714 99414714 1001 86380 86390 1
414317 99414317 1001 86380 86390 1
414160 99414160 1001 86380 86390 1
414464 99414464 1001 86380 86390 1
414368 99414368 1001 86380 86390 1
414241 99414241 1001 86380 86390 1
414312 99414312 1001 86380 86390 1
414247 99414247 1001 86380 86390 1
414501 99414501 1001 86380 86390 1
415548 99415548 1001 86380 86390 1
415323 99415323 1001 86380 86390 1
415383 99415383 1001 86380 86390 1
416908 99416908 1001 86380 86390 1
416865 99416865 1001 86380 86390 1
416225 99416225 1001 86380 86390 1
416574 99416574 1001 86380 86390 1
415933 99415933 1001 86380 86390 1
415784 99415784 1001 86380 86390 1
415889 99415889 1001 86380 86390 1
415763 99415763 1001 86380 86390 1
417050 99417050 1001 86380 86390 1
417301 99417301 1001 86380 86390 1
417086 99417086 1001 86380 86390 1
417501 99417501 1001 86380 86390 1
417455 99417455 1001 86380 86390 1
417483 99417483 1001 86380 86390 1
417533 99417533 1001 86380 86390 1
418519 99418519 1001 86380 86390 1
418774 99418774 1001 86380 86390 1
418499 99418499 1001 86380 86390 1
418456 99418456 1001 86380 86390 1
418087 99418087 1001 86380 86390 1
418072 99418072 1001 86380 86390 1
418333 99418333 1001 86380 86390 1
418056 99418056 1001 86380 86390 1
417820 99417820 1001 86380 86390 1
417777 99417777 1001 86380 86390 1
419017 99419017 1001 86380 86390 1
420124 99420124 1001 86380 86390 1
420448 99420448 1001 86380 86390 1
420100 99420100 1001 86380 86390 1
420156 99420156 1001 86380 86390 1
419794 99419794 1001 86380 86390 1
419472 99419472 1001 86380 86390 1
419577 99419577 1001 86380 86390 1
419368 99419368 1001 86380 86390 1
419463 99419463 1001 86380 86390 1
420509 99420509 1001 86380 86390 1
420615 99420615 1001 86380 86390 1
420589 99420589 1001 86380 86390 1
420718 99420718 1001 86380 86390 1
420783 99420783 1001 86380 86390 1
421847 99421847 1001 86380 86390 1
422086 99422086 1001 86380 86390 1
421347 99421347 1001 86380 86390 1
421548 99421548 1001 86380 86390 1
421624 99421624 1001 86380 86390 1
421675 99421675 1001 86380 86390 1
421521 99421521 1001 86380 86390 1
421582 99421582 1001 86380 86390 1
420895 99420895 1001 86380 86390 1
421057 99421057 1001 86380 86390 1
422169 99422169 1001 86380 86390 1
422234 99422234 1001 86380 86390 1
423673 99423673 1001 86380 86390 1
423608 99423608 1001 86380 86390 1
423450 99423450 1001 86380 86390 1
423398 99423398 1001 86380 86390 1
423304 99423304 1001 86380 86390 1
423097 99423097 1001 86380 86390 1
423137 99423137 1001 86380 86390 1
423302 99423302 1001 86380 86390 1
422656 99422656 1001 86380 86390 1
422749 99422749 1001 86380 86390 1
422699 99422699 1001 86380 86390 1
422788 99422788 1001 86380 86390 1
422867 99422867 1001 86380 86390 1
422674 99422674 1001 86380 86390 1
424012 99424012 1001 86380 86390 1
423877 99423877 1001 86380 86390 1
424007 99424007 1001 86380 86390 1
424034 99424034 1001 86380 86390 1
425088 99425088 1001 86380 86390 1
425156 99425156 1001 86380 86390 1
425359 99425359 1001 86380 86390 1
424992 99424992 1001 86380 86390 1
424976 99424976 1001 86380 86390 1
424437 99424437 1001 86380 86390 1
424261 99424261 1001 86380 86390 1
425673 99425673 1001 86380 86390 1
426792 99426792 1001 86380 86390 1
426948 99426948 1001 86380 86390 1
426713 99426713 1001 86380 86390 1
426862 99426862 1001 86380 86390 1
426366 99426366 1001 86380 86390 1
426686 99426686 1001 86380 86390 1
426243 99426243 1001 86380 86390 1
426274 99426274 1001 86380 86390 1
425986 99425986 1001 86380 86390 1
426253 99426253 1001 86380 86390 1
426174 99426174 1001 86380 86390 1
427462 99427462 1001 86380 86390 1
427446 99427446 1001 86380 86390 1
427335 99427335 1001 86380 86390 1
427361 99427361 1001 86380 86390 1
427473 99427473 1001 86380 86390 1
427231 99427231 1001 86380 86390 1
428609 99428609 1001 86380 86390 1
428679 99428679 1001 86380 86390 1
428428 99428428 1001 86380 86390 1
428450 99428450 1001 86380 86390 1
428706 99428706 1001 86380 86390 1
428563 99428563 1001 86380 86390 1
428127 99428127 1001 86380 86390 1
427705 99427705 1001 86380 86390 1
427619 99427619 1001 86380 86390 1
427770 99427770 1001 86380 86390 1
428782 99428782 1001 86380 86390 1
430118 99430118 1001 86380 86390 1
430375 99430375 1001 86380 86390 1
430107 99430107 1001 86380 86390 1
429908 99429908 1001 86380 86390 1
429298 99429298 1001 86380 86390 1
429305 99429305 1001 86380 86390 1
429308 99429308 1001 86380 86390 1
430688 99430688 1001 86380 86390 1
431741 99431741 1001 86380 86390 1
431940 99431940 1001 86380 86390 1
431669 99431669 1001 86380 86390 1
431332 99431332 1001 86380 86390 1
431490 99431490 1001 86380 86390 1
431386 99431386 1001 86380 86390 1
431573 99431573 1001 86380 86390 1
431392 99431392 1001 86380 86390 1
431303 99431303 1001 86380 86390 1
431035 99431035 1001 86380 86390 1
432379 99432379 1001 86380 86390 1
432414 99432414 1001 86380 86390 1
433504 99433504 1001 86380 86390 1
433255 99433255 1001 86380 86390 1
432880 99432880 1001 86380 86390 1
432640 99432640 1001 86380 86390 1
433749 99433749 1001 86380 86390 1
433752 99433752 1001 86380 86390 1
432899 99432899 1001 86380 86390 1
433733 99433733 1001 86380 86390 1
435282 99435282 1001 86380 86390 1
435094 99435094 1001 86380 86390 1
435116 99435116 1001 86380 86390 1
435046 99435046 1001 86380 86390 1
435174 99435174 1001 86380 86390 1
434754 99434754 1001 86380 86390 1
434876 99434876 1001 86380 86390 1
434664 99434664 1001 86380 86390 1
434767 99434767 1001 86380 86390 1
434904 99434904 1001 86380 86390 1
434725 99434725 1001 86380 86390 1
434769 99434769 1001 86380 86390 1
434455 99434455 1001 86380 86390 1
434274 99434274 1001 86380 86390 1
434440 99434440 1001 86380 86390 1
436772 99436772 1001 86380 86390 1
436347 99436347 1001 86380 86390 1
436376 99436376 1001 86380 86390 1
436364 99436364 1001 86380 86390 1
436137 99436137 1001 86380 86390 1
435988 99435988 1001 86380 86390 1
436208 99436208 1001 86380 86390 1
436188 99436188 1001 86380 86390 1
300030 99300030 1001 86380 86390 1
437197 99437197 1001 86380 86390 1
300628 99300628 1001 86380 86390 1
300657 99300657 1001 86380 86390 1
300560 99300560 1001 86380 86390 1
300437 99300437 1001 86380 86390 1
300413 99300413 1001 86380 86390 1
300379 99300379 1001 86380 86390 1
300405 99300405 1001 86380 86390 1
300226 99300226 1001 86380 86390 1
300110 99300110 1001 86380 86390 1
300151 99300151 1001 86380 86390 1
300254 99300254 1001 86380 86390 1
300256 99300256 1001 86380 86390 1
300283 99300283 1001 86380 86390 1
300197 99300197 1001 86380 86390 1
300816 99300816 1001 86380 86390 1
300829 99300829 1001 86380 86390 1
300903 99300903 1001 86380 86390 1
300893 99300893 1001 86380 86390 1
301391 99301391 1001 86380 86390 1
301460 99301460 1001 86380 86390 1
301543 99301543 1001 86380 86390 1
301438 99301438 1001 86380 86390 1
301211 99301211 1001 86380 86390 1
301188 99301188 1001 86380 86390 1
301193 99301193 1001 86380 86390 1
300960 99300960 1001 86380 86390 1
300952 99300952 1001 86380 86390 1
301609 99301609 1001 86380 86390 1
302188 99302188 1001 86380 86390 1
302281 99302281 1001 86380 86390 1
302360 99302360 1001 86380 86390 1
302326 99302326 1001 86380 86390 1
302341 99302341 1001 86380 86390 1
302111 99302111 1001 86380 86390 1
301880 99301880 1001 86380 86390 1
301791 99301791 1001 86380 86390 1
301911 99301911 1001 86380 86390 1
301785 99301785 1001 86380 86390 1
302509 99302509 1001 86380 86390 1
302383 99302383 1001 86380 86390 1
302478 99302478 1001 86380 86390 1
303117 99303117 1001 86380 86390 1
303176 99303176 1001 86380 86390 1
303101 99303101 1001 86380 86390 1
302929 99302929 1001 86380 86390 1
302906 99302906 1001 86380 86390 1
302934 99302934 1001 86380 86390 1
302639 99302639 1001 86380 86390 1
302785 99302785 1001 86380 86390 1
302631 99302631 1001 86380 86390 1
302777 99302777 1001 86380 86390 1
303003 99303003 1001 86380 86390 1
303395 99303395 1001 86380 86390 1
303936 99303936 1001 86380 86390 1
303911 99303911 1001 86380 86390 1
303835 99303835 1001 86380 86390 1
303992 99303992 1001 86380 86390 1
304024 99304024 1001 86380 86390 1
303727 99303727 1001 86380 86390 1
303665 99303665 1001 86380 86390 1
303769 99303769 1001 86380 86390 1
303811 99303811 1001 86380 86390 1
303464 99303464 1001 86380 86390 1
303575 99303575 1001 86380 86390 1
303539 99303539 1001 86380 86390 1
303514 99303514 1001 86380 86390 1
304048 99304048 1001 86380 86390 1
304172 99304172 1001 86380 86390 1
304733 99304733 1001 86380 86390 1
304672 99304672 1001 86380 86390 1
304515 99304515 1001 86380 86390 1
304479 99304479 1001 86380 86390 1
304647 99304647 1001 86380 86390 1
304468 99304468 1001 86380 86390 1
304587 99304587 1001 86380 86390 1
304338 99304338 1001 86380 86390 1
304898 99304898 1001 86380 86390 1
305057 99305057 1001 86380 86390 1
305020 99305020 1001 86380 86390 1
305508 99305508 1001 86380 86390 1
305586 99305586 1001 86380 86390 1
305593 99305593 1001 86380 86390 1
305449 99305449 1001 86380 86390 1
305475 99305475 1001 86380 86390 1
305091 99305091 1001 86380 86390 1
305132 99305132 1001 86380 86390 1
305249 99305249 1001 86380 86390 1
305264 99305264 1001 86380 86390 1
305175 99305175 1001 86380 86390 1
305099 99305099 1001 86380 86390 1
500179 99500179 1001 86380 86390 1
500157 99500157 1001 86380 86390 1
500094 99500094 1001 86380 86390 1
500031 99500031 1001 86380 86390 1
500148 99500148 1001 86380 86390 1
500035 99500035 1001 86380 86390 1
500126 99500126 1001 86380 86390 1
500788 99500788 1001 86380 86390 1
500680 99500680 1001 86380 86390 1
500671 99500671 1001 86380 86390 1
500403 99500403 1001 86380 86390 1
500513 99500513 1001 86380 86390 1
500943 99500943 1001 86380 86390 1
500879 99500879 1001 86380 86390 1
500841 99500841 1001 86380 86390 1
501590 99501590 1001 86380 86390 1
501502 99501502 1001 86380 86390 1
501491 99501491 1001 86380 86390 1
501470 99501470 1001 86380 86390 1
501382 99501382 1001 86380 86390 1
501370 99501370 1001 86380 86390 1
501319 99501319 1001 86380 86390 1
501320 99501320 1001 86380 86390 1
501386 99501386 1001 86380 86390 1
501335 99501335 1001 86380 86390 1
501259 99501259 1001 86380 86390 1
501148 99501148 1001 86380 86390 1
501226 99501226 1001 86380 86390 1
501205 99501205 1001 86380 86390 1
501089 99501089 1001 86380 86390 1
501155 99501155 1001 86380 86390 1
501774 99501774 1001 86380 86390 1
502186 99502186 1001 86380 86390 1
502112 99502112 1001 86380 86390 1
502259 99502259 1001 86380 86390 1
501994 99501994 1001 86380 86390 1
501895 99501895 1001 86380 86390 1
502593 99502593 1001 86380 86390 1
502503 99502503 1001 86380 86390 1
502508 99502508 1001 86380 86390 1
503242 99503242 1001 86380 86390 1
503103 99503103 1001 86380 86390 1
503181 99503181 1001 86380 86390 1
503194 99503194 1001 86380 86390 1
503173 99503173 1001 86380 86390 1
503214 99503214 1001 86380 86390 1
502951 99502951 1001 86380 86390 1
502964 99502964 1001 86380 86390 1
502979 99502979 1001 86380 86390 1
502685 99502685 1001 86380 86390 1
502821 99502821 1001 86380 86390 1
502770 99502770 1001 86380 86390 1
502848 99502848 1001 86380 86390 1
503319 99503319 1001 86380 86390 1
503295 99503295 1001 86380 86390 1
503429 99503429 1001 86380 86390 1
503301 99503301 1001 86380 86390 1
504041 99504041 1001 86380 86390 1
503990 99503990 1001 86380 86390 1
504108 99504108 1001 86380 86390 1
503902 99503902 1001 86380 86390 1
503825 99503825 1001 86380 86390 1
503537 99503537 1001 86380 86390 1
503615 99503615 1001 86380 86390 1
504121 99504121 1001 86380 86390 1
504225 99504225 1001 86380 86390 1
504255 99504255 1001 86380 86390 1
504817 99504817 1001 86380 86390 1
504870 99504870 1001 86380 86390 1
504915 99504915 1001 86380 86390 1
504900 99504900 1001 86380 86390 1
504836 99504836 1001 86380 86390 1
504840 99504840 1001 86380 86390 1
504594 99504594 1001 86380 86390 1
504519 99504519 1001 86380 86390 1
504443 99504443 1001 86380 86390 1
504463 99504463 1001 86380 86390 1
505061 99505061 1001 86380 86390 1
505605 99505605 1001 86380 86390 1
505697 99505697 1001 86380 86390 1
505698 99505698 1001 86380 86390 1
505596 99505596 1001 86380 86390 1
505624 99505624 1001 86380 86390 1
505575 99505575 1001 86380 86390 1
505766 99505766 1001 86380 86390 1
505484 99505484 1001 86380 86390 1
505486 99505486 1001 86380 86390 1
505248 99505248 1001 86380 86390 1
505342 99505342 1001 86380 86390 1
505806 99505806 1001 86380 86390 1
505772 99505772 1001 86380 86390 1
506442 99506442 1001 86380 86390 1
506520 99506520 1001 86380 86390 1
506576 99506576 1001 86380 86390 1
506491 99506491 1001 86380 86390 1
506303 99506303 1001 86380 86390 1
506218 99506218 1001 86380 86390 1
506311 99506311 1001 86380 86390 1
506056 99506056 1001 86380 86390 1
506096 99506096 1001 86380 86390 1
506727 99506727 1001 86380 86390 1
506676 99506676 1001 86380 86390 1
506769 99506769 1001 86380 86390 1
506654 99506654 1001 86380 86390 1
507334 99507334 1001 86380 86390 1
507310 99507310 1001 86380 86390 1
507394 99507394 1001 86380 86390 1
507224 99507224 1001 86380 86390 1
507329 99507329 1001 86380 86390 1
507345 99507345 1001 86380 86390 1
507155 99507155 1001 86380 86390 1
507105 99507105 1001 86380 86390 1
506918 99506918 1001 86380 86390 1
506919 99506919 1001 86380 86390 1
506855 99506855 1001 86380 86390 1
506830 99506830 1001 86380 86390 1
506849 99506849 1001 86380 86390 1
506839 99506839 1001 86380 86390 1
507537 99507537 1001 86380 86390 1
507604 99507604 1001 86380 86390 1
507451 99507451 1001 86380 86390 1
508110 99508110 1001 86380 86390 1
508125 99508125 1001 86380 86390 1
508103 99508103 1001 86380 86390 1
508036 99508036 1001 86380 86390 1
507679 99507679 1001 86380 86390 1
507812 99507812 1001 86380 86390 1
507710 99507710 1001 86380 86390 1
507829 99507829 1001 86380 86390 1
507754 99507754 1001 86380 86390 1
507666 99507666 1001 86380 86390 1
508363 99508363 1001 86380 86390 1
508415 99508415 1001 86380 86390 1
508317 99508317 1001 86380 86390 1
508318 99508318 1001 86380 86390 1
508268 99508268 1001 86380 86390 1
508913 99508913 1001 86380 86390 1
508945 99508945 1001 86380 86390 1
508869 99508869 1001 86380 86390 1
508741 99508741 1001 86380 86390 1
508780 99508780 1001 86380 86390 1
508667 99508667 1001 86380 86390 1
508865 99508865 1001 86380 86390 1
508762 99508762 1001 86380 86390 1
508674 99508674 1001 86380 86390 1
508648 99508648 1001 86380 86390 1
508636 99508636 1001 86380 86390 1
508604 99508604 1001 86380 86390 1
509186 99509186 1001 86380 86390 1
509750 99509750 1001 86380 86390 1
509542 99509542 1001 86380 86390 1
509521 99509521 1001 86380 86390 1
509614 99509614 1001 86380 86390 1
509360 99509360 1001 86380 86390 1
509478 99509478 1001 86380 86390 1
509466 99509466 1001 86380 86390 1
509417 99509417 1001 86380 86390 1
509369 99509369 1001 86380 86390 1
509292 99509292 1001 86380 86390 1
509914 99509914 1001 86380 86390 1
509980 99509980 1001 86380 86390 1
509993 99509993 1001 86380 86390 1
510007 99510007 1001 86380 86390 1
509931 99509931 1001 86380 86390 1
510604 99510604 1001 86380 86390 1
510687 99510687 1001 86380 86390 1
510380 99510380 1001 86380 86390 1
510487 99510487 1001 86380 86390 1
510359 99510359 1001 86380 86390 1
510515 99510515 1001 86380 86390 1
510375 99510375 1001 86380 86390 1
510172 99510172 1001 86380 86390 1
510231 99510231 1001 86380 86390 1
510182 99510182 1001 86380 86390 1
510793 99510793 1001 86380 86390 1
510902 99510902 1001 86380 86390 1
510866 99510866 1001 86380 86390 1
511405 99511405 1001 86380 86390 1
511393 99511393 1001 86380 86390 1
511432 99511432 1001 86380 86390 1
511543 99511543 1001 86380 86390 1
511166 99511166 1001 86380 86390 1
511273 99511273 1001 86380 86390 1
511302 99511302 1001 86380 86390 1
511238 99511238 1001 86380 86390 1
511130 99511130 1001 86380 86390 1
511028 99511028 1001 86380 86390 1
510941 99510941 1001 86380 86390 1
511654 99511654 1001 86380 86390 1
511714 99511714 1001 86380 86390 1
511651 99511651 1001 86380 86390 1
511613 99511613 1001 86380 86390 1
512376 99512376 1001 86380 86390 1
512349 99512349 1001 86380 86390 1
512281 99512281 1001 86380 86390 1
512336 99512336 1001 86380 86390 1
511969 99511969 1001 86380 86390 1
512080 99512080 1001 86380 86390 1
511824 99511824 1001 86380 86390 1
511902 99511902 1001 86380 86390 1
511885 99511885 1001 86380 86390 1
512532 99512532 1001 86380 86390 1
512495 99512495 1001 86380 86390 1
512503 99512503 1001 86380 86390 1
513093 99513093 1001 86380 86390 1
513109 99513109 1001 86380 86390 1
513020 99513020 1001 86380 86390 1
513163 99513163 1001 86380 86390 1
513166 99513166 1001 86380 86390 1
513050 99513050 1001 86380 86390 1
512909 99512909 1001 86380 86390 1
512952 99512952 1001 86380 86390 1
512984 99512984 1001 86380 86390 1
512600 99512600 1001 86380 86390 1
512631 99512631 1001 86380 86390 1
513244 99513244 1001 86380 86390 1
513289 99513289 1001 86380 86390 1
513211 99513211 1001 86380 86390 1
514031 99514031 1001 86380 86390 1
513982 99513982 1001 86380 86390 1
513886 99513886 1001 86380 86390 1
513738 99513738 1001 86380 86390 1
513675 99513675 1001 86380 86390 1
513727 99513727 1001 86380 86390 1
513631 99513631 1001 86380 86390 1
514236 99514236 1001 86380 86390 1
514069 99514069 1001 86380 86390 1
514086 99514086 1001 86380 86390 1
514810 99514810 1001 86380 86390 1
514542 99514542 1001 86380 86390 1
514519 99514519 1001 86380 86390 1
514494 99514494 1001 86380 86390 1
514393 99514393 1001 86380 86390 1
514319 99514319 1001 86380 86390 1
514333 99514333 1001 86380 86390 1
514385 99514385 1001 86380 86390 1
514386 99514386 1001 86380 86390 1
514388 99514388 1001 86380 86390 1
514259 99514259 1001 86380 86390 1
515049 99515049 1001 86380 86390 1
514952 99514952 1001 86380 86390 1
514914 99514914 1001 86380 86390 1
514917 99514917 1001 86380 86390 1
514970 99514970 1001 86380 86390 1
515532 99515532 1001 86380 86390 1
515571 99515571 1001 86380 86390 1
515484 99515484 1001 86380 86390 1
515522 99515522 1001 86380 86390 1
515523 99515523 1001 86380 86390 1
515619 99515619 1001 86380 86390 1
515324 99515324 1001 86380 86390 1
515303 99515303 1001 86380 86390 1
515356 99515356 1001 86380 86390 1
515307 99515307 1001 86380 86390 1
515199 99515199 1001 86380 86390 1
515747 99515747 1001 86380 86390 1
515842 99515842 1001 86380 86390 1
515830 99515830 1001 86380 86390 1
515856 99515856 1001 86380 86390 1
515845 99515845 1001 86380 86390 1
515847 99515847 1001 86380 86390 1
516417 99516417 1001 86380 86390 1
516267 99516267 1001 86380 86390 1
516160 99516160 1001 86380 86390 1
515986 99515986 1001 86380 86390 1
516015 99516015 1001 86380 86390 1
516043 99516043 1001 86380 86390 1
516624 99516624 1001 86380 86390 1
516677 99516677 1001 86380 86390 1
516548 99516548 1001 86380 86390 1
516537 99516537 1001 86380 86390 1
516580 99516580 1001 86380 86390 1
516607 99516607 1001 86380 86390 1
517286 99517286 1001 86380 86390 1
517308 99517308 1001 86380 86390 1
517238 99517238 1001 86380 86390 1
517252 99517252 1001 86380 86390 1
517045 99517045 1001 86380 86390 1
516931 99516931 1001 86380 86390 1
516948 99516948 1001 86380 86390 1
516903 99516903 1001 86380 86390 1
516905 99516905 1001 86380 86390 1
517390 99517390 1001 86380 86390 1
517365 99517365 1001 86380 86390 1
517523 99517523 1001 86380 86390 1
517474 99517474 1001 86380 86390 1
517371 99517371 1001 86380 86390 1
518023 99518023 1001 86380 86390 1
518145 99518145 1001 86380 86390 1
517763 99517763 1001 86380 86390 1
517908 99517908 1001 86380 86390 1
517874 99517874 1001 86380 86390 1
517889 99517889 1001 86380 86390 1
517760 99517760 1001 86380 86390 1
517641 99517641 1001 86380 86390 1
518276 99518276 1001 86380 86390 1
518879 99518879 1001 86380 86390 1
518602 99518602 1001 86380 86390 1
518589 99518589 1001 86380 86390 1
518708 99518708 1001 86380 86390 1
518660 99518660 1001 86380 86390 1
518752 99518752 1001 86380 86390 1
518652 99518652 1001 86380 86390 1
518782 99518782 1001 86380 86390 1
518524 99518524 1001 86380 86390 1
518477 99518477 1001 86380 86390 1
518401 99518401 1001 86380 86390 1
518415 99518415 1001 86380 86390 1
518533 99518533 1001 86380 86390 1
518405 99518405 1001 86380 86390 1
518457 99518457 1001 86380 86390 1
519052 99519052 1001 86380 86390 1
519153 99519153 1001 86380 86390 1
519686 99519686 1001 86380 86390 1
519785 99519785 1001 86380 86390 1
519638 99519638 1001 86380 86390 1
519627 99519627 1001 86380 86390 1
519807 99519807 1001 86380 86390 1
519620 99519620 1001 86380 86390 1
519684 99519684 1001 86380 86390 1
519466 99519466 1001 86380 86390 1
519431 99519431 1001 86380 86390 1
519411 99519411 1001 86380 86390 1
519928 99519928 1001 86380 86390 1
520018 99520018 1001 86380 86390 1
520463 99520463 1001 86380 86390 1
520530 99520530 1001 86380 86390 1
520584 99520584 1001 86380 86390 1
520444 99520444 1001 86380 86390 1
520373 99520373 1001 86380 86390 1
520388 99520388 1001 86380 86390 1
520364 99520364 1001 86380 86390 1
520202 99520202 1001 86380 86390 1
520184 99520184 1001 86380 86390 1
520712 99520712 1001 86380 86390 1
521369 99521369 1001 86380 86390 1
521451 99521451 1001 86380 86390 1
521324 99521324 1001 86380 86390 1
521233 99521233 1001 86380 86390 1
521028 99521028 1001 86380 86390 1
521016 99521016 1001 86380 86390 1
520861 99520861 1001 86380 86390 1
520994 99520994 1001 86380 86390 1
521569 99521569 1001 86380 86390 1
521523 99521523 1001 86380 86390 1
521564 99521564 1001 86380 86390 1
522243 99522243 1001 86380 86390 1
522233 99522233 1001 86380 86390 1
522147 99522147 1001 86380 86390 1
521902 99521902 1001 86380 86390 1
521957 99521957 1001 86380 86390 1
521753 99521753 1001 86380 86390 1
521871 99521871 1001 86380 86390 1
521878 99521878 1001 86380 86390 1
522317 99522317 1001 86380 86390 1
522382 99522382 1001 86380 86390 1
522424 99522424 1001 86380 86390 1
522297 99522297 1001 86380 86390 1
522970 99522970 1001 86380 86390 1
523009 99523009 1001 86380 86390 1
522976 99522976 1001 86380 86390 1
522849 99522849 1001 86380 86390 1
522739 99522739 1001 86380 86390 1
522590 99522590 1001 86380 86390 1
522502 99522502 1001 86380 86390 1
522625 99522625 1001 86380 86390 1
523312 99523312 1001 86380 86390 1
523179 99523179 1001 86380 86390 1
523664 99523664 1001 86380 86390 1
523562 99523562 1001 86380 86390 1
523641 99523641 1001 86380 86390 1
523330 99523330 1001 86380 86390 1
523474 99523474 1001 86380 86390 1
523993 99523993 1001 86380 86390 1
524695 99524695 1001 86380 86390 1
524619 99524619 1001 86380 86390 1
524570 99524570 1001 86380 86390 1
524751 99524751 1001 86380 86390 1
524760 99524760 1001 86380 86390 1
524453 99524453 1001 86380 86390 1
524458 99524458 1001 86380 86390 1
524204 99524204 1001 86380 86390 1
524311 99524311 1001 86380 86390 1
524962 99524962 1001 86380 86390 1
524928 99524928 1001 86380 86390 1
524890 99524890 1001 86380 86390 1
524790 99524790 1001 86380 86390 1
525497 99525497 1001 86380 86390 1
525407 99525407 1001 86380 86390 1
525515 99525515 1001 86380 86390 1
525400 99525400 1001 86380 86390 1
525401 99525401 1001 86380 86390 1
525427 99525427 1001 86380 86390 1
525210 99525210 1001 86380 86390 1
525379 99525379 1001 86380 86390 1
525318 99525318 1001 86380 86390 1
525345 99525345 1001 86380 86390 1
525296 99525296 1001 86380 86390 1
525335 99525335 1001 86380 86390 1
525102 99525102 1001 86380 86390 1
525144 99525144 1001 86380 86390 1
525754 99525754 1001 86380 86390 1
525614 99525614 1001 86380 86390 1
525758 99525758 1001 86380 86390 1
525630 99525630 1001 86380 86390 1
526363 99526363 1001 86380 86390 1
526401 99526401 1001 86380 86390 1
526421 99526421 1001 86380 86390 1
526192 99526192 1001 86380 86390 1
526037 99526037 1001 86380 86390 1
526106 99526106 1001 86380 86390 1
526055 99526055 1001 86380 86390 1
526020 99526020 1001 86380 86390 1
525872 99525872 1001 86380 86390 1
526006 99526006 1001 86380 86390 1
527221 99527221 1001 86380 86390 1
526889 99526889 1001 86380 86390 1
526915 99526915 1001 86380 86390 1
527006 99527006 1001 86380 86390 1
526748 99526748 1001 86380 86390 1
526712 99526712 1001 86380 86390 1
526691 99526691 1001 86380 86390 1
526834 99526834 1001 86380 86390 1
526809 99526809 1001 86380 86390 1
527399 99527399 1001 86380 86390 1
527257 99527257 1001 86380 86390 1
527349 99527349 1001 86380 86390 1
528040 99528040 1001 86380 86390 1
527881 99527881 1001 86380 86390 1
528023 99528023 1001 86380 86390 1
527701 99527701 1001 86380 86390 1
527735 99527735 1001 86380 86390 1
527763 99527763 1001 86380 86390 1
527673 99527673 1001 86380 86390 1
527637 99527637 1001 86380 86390 1
527525 99527525 1001 86380 86390 1
527487 99527487 1001 86380 86390 1
528242 99528242 1001 86380 86390 1
528205 99528205 1001 86380 86390 1
528773 99528773 1001 86380 86390 1
528837 99528837 1001 86380 86390 1
528631 99528631 1001 86380 86390 1
528506 99528506 1001 86380 86390 1
528651 99528651 1001 86380 86390 1
528666 99528666 1001 86380 86390 1
528628 99528628 1001 86380 86390 1
528333 99528333 1001 86380 86390 1
528350 99528350 1001 86380 86390 1
528467 99528467 1001 86380 86390 1
528369 99528369 1001 86380 86390 1
529067 99529067 1001 86380 86390 1
528993 99528993 1001 86380 86390 1
528905 99528905 1001 86380 86390 1
529547 99529547 1001 86380 86390 1
529537 99529537 1001 86380 86390 1
529698 99529698 1001 86380 86390 1
529567 99529567 1001 86380 86390 1
529709 99529709 1001 86380 86390 1
529685 99529685 1001 86380 86390 1
529407 99529407 1001 86380 86390 1
529447 99529447 1001 86380 86390 1
529501 99529501 1001 86380 86390 1
529348 99529348 1001 86380 86390 1
529516 99529516 1001 86380 86390 1
529378 99529378 1001 86380 86390 1
529122 99529122 1001 86380 86390 1
529293 99529293 1001 86380 86390 1
529216 99529216 1001 86380 86390 1
529153 99529153 1001 86380 86390 1
529131 99529131 1001 86380 86390 1
529222 99529222 1001 86380 86390 1
529854 99529854 1001 86380 86390 1
529807 99529807 1001 86380 86390 1
530441 99530441 1001 86380 86390 1
530457 99530457 1001 86380 86390 1
530421 99530421 1001 86380 86390 1
530286 99530286 1001 86380 86390 1
529974 99529974 1001 86380 86390 1
530105 99530105 1001 86380 86390 1
530081 99530081 1001 86380 86390 1
529952 99529952 1001 86380 86390 1
530085 99530085 1001 86380 86390 1
530672 99530672 1001 86380 86390 1
530556 99530556 1001 86380 86390 1
530586 99530586 1001 86380 86390 1
530729 99530729 1001 86380 86390 1
531290 99531290 1001 86380 86390 1
531284 99531284 1001 86380 86390 1
531358 99531358 1001 86380 86390 1
531027 99531027 1001 86380 86390 1
530914 99530914 1001 86380 86390 1
530955 99530955 1001 86380 86390 1
530853 99530853 1001 86380 86390 1
530832 99530832 1001 86380 86390 1
531576 99531576 1001 86380 86390 1
531473 99531473 1001 86380 86390 1
531476 99531476 1001 86380 86390 1
531531 99531531 1001 86380 86390 1
532031 99532031 1001 86380 86390 1
532135 99532135 1001 86380 86390 1
532186 99532186 1001 86380 86390 1
532062 99532062 1001 86380 86390 1
532012 99532012 1001 86380 86390 1
531809 99531809 1001 86380 86390 1
531810 99531810 1001 86380 86390 1
531946 99531946 1001 86380 86390 1
531637 99531637 1001 86380 86390 1
531587 99531587 1001 86380 86390 1
531669 99531669 1001 86380 86390 1
531774 99531774 1001 86380 86390 1
531775 99531775 1001 86380 86390 1
532258 99532258 1001 86380 86390 1
532367 99532367 1001 86380 86390 1
532225 99532225 1001 86380 86390 1
532330 99532330 1001 86380 86390 1
532305 99532305 1001 86380 86390 1
532880 99532880 1001 86380 86390 1
533001 99533001 1001 86380 86390 1
532907 99532907 1001 86380 86390 1
532882 99532882 1001 86380 86390 1
532924 99532924 1001 86380 86390 1
532912 99532912 1001 86380 86390 1
532730 99532730 1001 86380 86390 1
532426 99532426 1001 86380 86390 1
532545 99532545 1001 86380 86390 1
532611 99532611 1001 86380 86390 1
532601 99532601 1001 86380 86390 1
532473 99532473 1001 86380 86390 1
533094 99533094 1001 86380 86390 1
533236 99533236 1001 86380 86390 1
533212 99533212 1001 86380 86390 1
533072 99533072 1001 86380 86390 1
533221 99533221 1001 86380 86390 1
533668 99533668 1001 86380 86390 1
533701 99533701 1001 86380 86390 1
533396 99533396 1001 86380 86390 1
533410 99533410 1001 86380 86390 1
533418 99533418 1001 86380 86390 1
533972 99533972 1001 86380 86390 1
533987 99533987 1001 86380 86390 1
533951 99533951 1001 86380 86390 1
534043 99534043 1001 86380 86390 1
534669 99534669 1001 86380 86390 1
534273 99534273 1001 86380 86390 1
534384 99534384 1001 86380 86390 1
534320 99534320 1001 86380 86390 1
534157 99534157 1001 86380 86390 1
534223 99534223 1001 86380 86390 1
534172 99534172 1001 86380 86390 1
534186 99534186 1001 86380 86390 1
534166 99534166 1001 86380 86390 1
534697 99534697 1001 86380 86390 1
534752 99534752 1001 86380 86390 1
534769 99534769 1001 86380 86390 1
534796 99534796 1001 86380 86390 1
534822 99534822 1001 86380 86390 1
535383 99535383 1001 86380 86390 1
535459 99535459 1001 86380 86390 1
535152 99535152 1001 86380 86390 1
535191 99535191 1001 86380 86390 1
535167 99535167 1001 86380 86390 1
535105 99535105 1001 86380 86390 1
534983 99534983 1001 86380 86390 1
534919 99534919 1001 86380 86390 1
535591 99535591 1001 86380 86390 1
535669 99535669 1001 86380 86390 1
536302 99536302 1001 86380 86390 1
536229 99536229 1001 86380 86390 1
536132 99536132 1001 86380 86390 1
535951 99535951 1001 86380 86390 1
536017 99536017 1001 86380 86390 1
536111 99536111 1001 86380 86390 1
535982 99535982 1001 86380 86390 1
535970 99535970 1001 86380 86390 1
535949 99535949 1001 86380 86390 1
535877 99535877 1001 86380 86390 1
536402 99536402 1001 86380 86390 1
536352 99536352 1001 86380 86390 1
536406 99536406 1001 86380 86390 1
536459 99536459 1001 86380 86390 1
537054 99537054 1001 86380 86390 1
536979 99536979 1001 86380 86390 1
536954 99536954 1001 86380 86390 1
536801 99536801 1001 86380 86390 1
536560 99536560 1001 86380 86390 1
536691 99536691 1001 86380 86390 1
537188 99537188 1001 86380 86390 1
537269 99537269 1001 86380 86390 1
537348 99537348 1001 86380 86390 1
537861 99537861 1001 86380 86390 1
537783 99537783 1001 86380 86390 1
537777 99537777 1001 86380 86390 1
537597 99537597 1001 86380 86390 1
537766 99537766 1001 86380 86390 1
537435 99537435 1001 86380 86390 1
537555 99537555 1001 86380 86390 1
538141 99538141 1001 86380 86390 1
538109 99538109 1001 86380 86390 1
538624 99538624 1001 86380 86390 1
538742 99538742 1001 86380 86390 1
538800 99538800 1001 86380 86390 1
538761 99538761 1001 86380 86390 1
538547 99538547 1001 86380 86390 1
538285 99538285 1001 86380 86390 1
538389 99538389 1001 86380 86390 1
538304 99538304 1001 86380 86390 1
538323 99538323 1001 86380 86390 1
538993 99538993 1001 86380 86390 1
539008 99539008 1001 86380 86390 1
538867 99538867 1001 86380 86390 1
538998 99538998 1001 86380 86390 1
538819 99538819 1001 86380 86390 1
538824 99538824 1001 86380 86390 1
539565 99539565 1001 86380 86390 1
539579 99539579 1001 86380 86390 1
539256 99539256 1001 86380 86390 1
539398 99539398 1001 86380 86390 1
539334 99539334 1001 86380 86390 1
539249 99539249 1001 86380 86390 1
539227 99539227 1001 86380 86390 1
539089 99539089 1001 86380 86390 1
539128 99539128 1001 86380 86390 1
539787 99539787 1001 86380 86390 1
539775 99539775 1001 86380 86390 1
539752 99539752 1001 86380 86390 1
539830 99539830 1001 86380 86390 1
540287 99540287 1001 86380 86390 1
540390 99540390 1001 86380 86390 1
540347 99540347 1001 86380 86390 1
540163 99540163 1001 86380 86390 1
540086 99540086 1001 86380 86390 1
540254 99540254 1001 86380 86390 1
540103 99540103 1001 86380 86390 1
540233 99540233 1001 86380 86390 1
539950 99539950 1001 86380 86390 1
539926 99539926 1001 86380 86390 1
539971 99539971 1001 86380 86390 1
539897 99539897 1001 86380 86390 1
540481 99540481 1001 86380 86390 1
540573 99540573 1001 86380 86390 1
540486 99540486 1001 86380 86390 1
540590 99540590 1001 86380 86390 1
541273 99541273 1001 86380 86390 1
541028 99541028 1001 86380 86390 1
540918 99540918 1001 86380 86390 1
540870 99540870 1001 86380 86390 1
540848 99540848 1001 86380 86390 1
541395 99541395 1001 86380 86390 1
541474 99541474 1001 86380 86390 1
541489 99541489 1001 86380 86390 1
541362 99541362 1001 86380 86390 1
541327 99541327 1001 86380 86390 1
541946 99541946 1001 86380 86390 1
541959 99541959 1001 86380 86390 1
542106 99542106 1001 86380 86390 1
541938 99541938 1001 86380 86390 1
541745 99541745 1001 86380 86390 1
541762 99541762 1001 86380 86390 1
541848 99541848 1001 86380 86390 1
541592 99541592 1001 86380 86390 1
541671 99541671 1001 86380 86390 1
541601 99541601 1001 86380 86390 1
541614 99541614 1001 86380 86390 1
542182 99542182 1001 86380 86390 1
542204 99542204 1001 86380 86390 1
542270 99542270 1001 86380 86390 1
542877 99542877 1001 86380 86390 1
542905 99542905 1001 86380 86390 1
542612 99542612 1001 86380 86390 1
542587 99542587 1001 86380 86390 1
542568 99542568 1001 86380 86390 1
542608 99542608 1001 86380 86390 1
542634 99542634 1001 86380 86390 1
542472 99542472 1001 86380 86390 1
542423 99542423 1001 86380 86390 1
542385 99542385 1001 86380 86390 1
542491 99542491 1001 86380 86390 1
542984 99542984 1001 86380 86390 1
543139 99543139 1001 86380 86390 1
543038 99543038 1001 86380 86390 1
543118 99543118 1001 86380 86390 1
543031 99543031 1001 86380 86390 1
543656 99543656 1001 86380 86390 1
543657 99543657 1001 86380 86390 1
543602 99543602 1001 86380 86390 1
543765 99543765 1001 86380 86390 1
543465 99543465 1001 86380 86390 1
543466 99543466 1001 86380 86390 1
543902 99543902 1001 86380 86390 1
543968 99543968 1001 86380 86390 1
544421 99544421 1001 86380 86390 1
544450 99544450 1001 86380 86390 1
544544 99544544 1001 86380 86390 1
544327 99544327 1001 86380 86390 1
544354 99544354 1001 86380 86390 1
544362 99544362 1001 86380 86390 1
544093 99544093 1001 86380 86390 1
544106 99544106 1001 86380 86390 1
544068 99544068 1001 86380 86390 1
544127 99544127 1001 86380 86390 1
544642 99544642 1001 86380 86390 1
544618 99544618 1001 86380 86390 1
416593 949 1001 32520 35997 1
503777 748 1001 55526 55826 1
540089 621 1001 35871 36170 1
400155 99400155 1001 86380 86390 1
400348 99400348 1001 86380 86390 1
400822 99400822 1001 86380 86390 1
400778 99400778 1001 86380 86390 1
400813 99400813 1001 86380 86390 1
401114 99401114 1001 86380 86390 1
401179 99401179 1001 86380 86390 1
401185 99401185 1001 86380 86390 1
401667 99401667 1001 86380 86390 1
401607 99401607 1001 86380 86390 1
401753 99401753 1001 86380 86390 1
401785 99401785 1001 86380 86390 1
402137 99402137 1001 86380 86390 1
402145 99402145 1001 86380 86390 1
402071 99402071 1001 86380 86390 1
402248 99402248 1001 86380 86390 1
402232 99402232 1001 86380 86390 1
402352 99402352 1001 86380 86390 1
402276 99402276 1001 86380 86390 1
402655 99402655 1001 86380 86390 1
402782 99402782 1001 86380 86390 1
402955 99402955 1001 86380 86390 1
403011 99403011 1001 86380 86390 1
403068 99403068 1001 86380 86390 1
403192 99403192 1001 86380 86390 1
403181 99403181 1001 86380 86390 1
403462 99403462 1001 86380 86390 1
403550 99403550 1001 86380 86390 1
403711 99403711 1001 86380 86390 1
404305 99404305 1001 86380 86390 1
404292 99404292 1001 86380 86390 1
404545 99404545 1001 86380 86390 1
404618 99404618 1001 86380 86390 1
404632 99404632 1001 86380 86390 1
404790 99404790 1001 86380 86390 1
405189 99405189 1001 86380 86390 1
405250 99405250 1001 86380 86390 1
405384 99405384 1001 86380 86390 1
405584 99405584 1001 86380 86390 1
405674 99405674 1001 86380 86390 1
405736 99405736 1001 86380 86390 1
405837 99405837 1001 86380 86390 1
405941 99405941 1001 86380 86390 1
405958 99405958 1001 86380 86390 1
406248 99406248 1001 86380 86390 1
406231 99406231 1001 86380 86390 1
406261 99406261 1001 86380 86390 1
406410 99406410 1001 86380 86390 1
406516 99406516 1001 86380 86390 1
406605 99406605 1001 86380 86390 1
406743 99406743 1001 86380 86390 1
406746 99406746 1001 86380 86390 1
406828 99406828 1001 86380 86390 1
406748 99406748 1001 86380 86390 1
406780 99406780 1001 86380 86390 1
407039 99407039 1001 86380 86390 1
407244 99407244 1001 86380 86390 1
407363 99407363 1001 86380 86390 1
407493 99407493 1001 86380 86390 1
407733 99407733 1001 86380 86390 1
407838 99407838 1001 86380 86390 1
407853 99407853 1001 86380 86390 1
407768 99407768 1001 86380 86390 1
407893 99407893 1001 86380 86390 1
407950 99407950 1001 86380 86390 1
407989 99407989 1001 86380 86390 1
407911 99407911 1001 86380 86390 1
408106 99408106 1001 86380 86390 1
408367 99408367 1001 86380 86390 1
408420 99408420 1001 86380 86390 1
408456 99408456 1001 86380 86390 1
408754 99408754 1001 86380 86390 1
408701 99408701 1001 86380 86390 1
408797 99408797 1001 86380 86390 1
408875 99408875 1001 86380 86390 1
409070 99409070 1001 86380 86390 1
409188 99409188 1001 86380 86390 1
409216 99409216 1001 86380 86390 1
409469 99409469 1001 86380 86390 1
409722 99409722 1001 86380 86390 1
409708 99409708 1001 86380 86390 1
409847 99409847 1001 86380 86390 1
409957 99409957 1001 86380 86390 1
409965 99409965 1001 86380 86390 1
410243 99410243 1001 86380 86390 1
410287 99410287 1001 86380 86390 1
410327 99410327 1001 86380 86390 1
410484 99410484 1001 86380 86390 1
410702 99410702 1001 86380 86390 1
410786 99410786 1001 86380 86390 1
410756 99410756 1001 86380 86390 1
410930 99410930 1001 86380 86390 1
410968 99410968 1001 86380 86390 1
411133 99411133 1001 86380 86390 1
411401 99411401 1001 86380 86390 1
411723 99411723 1001 86380 86390 1
411899 99411899 1001 86380 86390 1
411883 99411883 1001 86380 86390 1
411863 99411863 1001 86380 86390 1
412103 99412103 1001 86380 86390 1
412137 99412137 1001 86380 86390 1
412202 99412202 1001 86380 86390 1
412192 99412192 1001 86380 86390 1
412295 99412295 1001 86380 86390 1
412344 99412344 1001 86380 86390 1
412330 99412330 1001 86380 86390 1
412387 99412387 1001 86380 86390 1
413620 99413620 1001 86380 86390 1
413403 99413403 1001 86380 86390 1
413654 99413654 1001 86380 86390 1
413058 99413058 1001 86380 86390 1
413258 99413258 1001 86380 86390 1
413162 99413162 1001 86380 86390 1
412989 99412989 1001 86380 86390 1
412680 99412680 1001 86380 86390 1
412859 99412859 1001 86380 86390 1
412497 99412497 1001 86380 86390 1
412841 99412841 1001 86380 86390 1
413923 99413923 1001 86380 86390 1
414061 99414061 1001 86380 86390 1
413785 99413785 1001 86380 86390 1
413805 99413805 1001 86380 86390 1
413815 99413815 1001 86380 86390 1
413934 99413934 1001 86380 86390 1
413745 99413745 1001 86380 86390 1
414997 99414997 1001 86380 86390 1
415234 99415234 1001 86380 86390 1
415131 99415131 1001 86380 86390 1
414850 99414850 1001 86380 86390 1
414171 99414171 1001 86380 86390 1
414155 99414155 1001 86380 86390 1
414374 99414374 1001 86380 86390 1
415385 99415385 1001 86380 86390 1
415581 99415581 1001 86380 86390 1
415342 99415342 1001 86380 86390 1
415466 99415466 1001 86380 86390 1
416726 99416726 1001 86380 86390 1
416687 99416687 1001 86380 86390 1
416321 99416321 1001 86380 86390 1
416386 99416386 1001 86380 86390 1
416172 99416172 1001 86380 86390 1
416451 99416451 1001 86380 86390 1
415777 99415777 1001 86380 86390 1
415780 99415780 1001 86380 86390 1
416024 99416024 1001 86380 86390 1
416072 99416072 1001 86380 86390 1
417075 99417075 1001 86380 86390 1
417261 99417261 1001 86380 86390 1
417038 99417038 1001 86380 86390 1
417505 99417505 1001 86380 86390 1
418703 99418703 1001 86380 86390 1
418572 99418572 1001 86380 86390 1
418432 99418432 1001 86380 86390 1
418130 99418130 1001 86380 86390 1
418186 99418186 1001 86380 86390 1
417689 99417689 1001 86380 86390 1
417779 99417779 1001 86380 86390 1
419077 99419077 1001 86380 86390 1
418985 99418985 1001 86380 86390 1
419113 99419113 1001 86380 86390 1
418868 99418868 1001 86380 86390 1
419097 99419097 1001 86380 86390 1
420324 99420324 1001 86380 86390 1
420235 99420235 1001 86380 86390 1
419919 99419919 1001 86380 86390 1
419753 99419753 1001 86380 86390 1
419891 99419891 1001 86380 86390 1
419712 99419712 1001 86380 86390 1
419449 99419449 1001 86380 86390 1
419220 99419220 1001 86380 86390 1
420674 99420674 1001 86380 86390 1
420542 99420542 1001 86380 86390 1
420654 99420654 1001 86380 86390 1
420574 99420574 1001 86380 86390 1
422060 99422060 1001 86380 86390 1
421758 99421758 1001 86380 86390 1
421804 99421804 1001 86380 86390 1
421401 99421401 1001 86380 86390 1
421618 99421618 1001 86380 86390 1
421304 99421304 1001 86380 86390 1
421611 99421611 1001 86380 86390 1
422528 99422528 1001 86380 86390 1
422335 99422335 1001 86380 86390 1
422299 99422299 1001 86380 86390 1
422432 99422432 1001 86380 86390 1
423370 99423370 1001 86380 86390 1
423583 99423583 1001 86380 86390 1
423658 99423658 1001 86380 86390 1
423694 99423694 1001 86380 86390 1
423642 99423642 1001 86380 86390 1
423484 99423484 1001 86380 86390 1
423190 99423190 1001 86380 86390 1
422945 99422945 1001 86380 86390 1
423205 99423205 1001 86380 86390 1
423297 99423297 1001 86380 86390 1
423284 99423284 1001 86380 86390 1
422897 99422897 1001 86380 86390 1
422938 99422938 1001 86380 86390 1
424118 99424118 1001 86380 86390 1
423820 99423820 1001 86380 86390 1
424153 99424153 1001 86380 86390 1
425183 99425183 1001 86380 86390 1
425287 99425287 1001 86380 86390 1
425118 99425118 1001 86380 86390 1
425169 99425169 1001 86380 86390 1
424765 99424765 1001 86380 86390 1
424608 99424608 1001 86380 86390 1
424750 99424750 1001 86380 86390 1
424611 99424611 1001 86380 86390 1
424265 99424265 1001 86380 86390 1
424193 99424193 1001 86380 86390 1
424356 99424356 1001 86380 86390 1
424385 99424385 1001 86380 86390 1
425581 99425581 1001 86380 86390 1
425641 99425641 1001 86380 86390 1
427004 99427004 1001 86380 86390 1
426871 99426871 1001 86380 86390 1
427048 99427048 1001 86380 86390 1
426957 99426957 1001 86380 86390 1
427001 99427001 1001 86380 86390 1
426325 99426325 1001 86380 86390 1
426382 99426382 1001 86380 86390 1
426554 99426554 1001 86380 86390 1
426388 99426388 1001 86380 86390 1
426688 99426688 1001 86380 86390 1
426619 99426619 1001 86380 86390 1
426094 99426094 1001 86380 86390 1
426051 99426051 1001 86380 86390 1
426017 99426017 1001 86380 86390 1
426206 99426206 1001 86380 86390 1
427146 99427146 1001 86380 86390 1
428401 99428401 1001 86380 86390 1
428682 99428682 1001 86380 86390 1
428088 99428088 1001 86380 86390 1
428048 99428048 1001 86380 86390 1
428196 99428196 1001 86380 86390 1
427803 99427803 1001 86380 86390 1
427846 99427846 1001 86380 86390 1
427819 99427819 1001 86380 86390 1
427871 99427871 1001 86380 86390 1
428993 99428993 1001 86380 86390 1
429154 99429154 1001 86380 86390 1
430295 99430295 1001 86380 86390 1
429973 99429973 1001 86380 86390 1
430204 99430204 1001 86380 86390 1
429808 99429808 1001 86380 86390 1
429883 99429883 1001 86380 86390 1
429574 99429574 1001 86380 86390 1
429398 99429398 1001 86380 86390 1
429312 99429312 1001 86380 86390 1
430623 99430623 1001 86380 86390 1
431964 99431964 1001 86380 86390 1
431713 99431713 1001 86380 86390 1
431788 99431788 1001 86380 86390 1
431906 99431906 1001 86380 86390 1
431316 99431316 1001 86380 86390 1
431364 99431364 1001 86380 86390 1
431445 99431445 1001 86380 86390 1
431245 99431245 1001 86380 86390 1
431011 99431011 1001 86380 86390 1
430907 99430907 1001 86380 86390 1
430911 99430911 1001 86380 86390 1
430970 99430970 1001 86380 86390 1
432435 99432435 1001 86380 86390 1
432327 99432327 1001 86380 86390 1
432332 99432332 1001 86380 86390 1
432106 99432106 1001 86380 86390 1
433703 99433703 1001 86380 86390 1
433405 99433405 1001 86380 86390 1
432917 99432917 1001 86380 86390 1
432877 99432877 1001 86380 86390 1
432547 99432547 1001 86380 86390 1
432623 99432623 1001 86380 86390 1
434115 99434115 1001 86380 86390 1
433916 99433916 1001 86380 86390 1
434023 99434023 1001 86380 86390 1
434029 99434029 1001 86380 86390 1
433849 99433849 1001 86380 86390 1
435085 99435085 1001 86380 86390 1
435136 99435136 1001 86380 86390 1
434787 99434787 1001 86380 86390 1
434972 99434972 1001 86380 86390 1
434792 99434792 1001 86380 86390 1
434905 99434905 1001 86380 86390 1
434516 99434516 1001 86380 86390 1
434268 99434268 1001 86380 86390 1
434362 99434362 1001 86380 86390 1
434417 99434417 1001 86380 86390 1
434559 99434559 1001 86380 86390 1
434255 99434255 1001 86380 86390 1
434165 99434165 1001 86380 86390 1
435480 99435480 1001 86380 86390 1
435765 99435765 1001 86380 86390 1
436832 99436832 1001 86380 86390 1
436768 99436768 1001 86380 86390 1
436999 99436999 1001 86380 86390 1
436496 99436496 1001 86380 86390 1
436425 99436425 1001 86380 86390 1
436638 99436638 1001 86380 86390 1
436554 99436554 1001 86380 86390 1
436586 99436586 1001 86380 86390 1
435951 99435951 1001 86380 86390 1
436095 99436095 1001 86380 86390 1
436022 99436022 1001 86380 86390 1
436088 99436088 1001 86380 86390 1
437326 99437326 1001 86380 86390 1
437224 99437224 1001 86380 86390 1
437206 99437206 1001 86380 86390 1
300630 99300630 1001 86380 86390 1
300335 99300335 1001 86380 86390 1
300353 99300353 1001 86380 86390 1
300217 99300217 1001 86380 86390 1
300920 99300920 1001 86380 86390 1
300757 99300757 1001 86380 86390 1
300801 99300801 1001 86380 86390 1
300764 99300764 1001 86380 86390 1
301442 99301442 1001 86380 86390 1
301521 99301521 1001 86380 86390 1
301498 99301498 1001 86380 86390 1
301285 99301285 1001 86380 86390 1
301235 99301235 1001 86380 86390 1
301157 99301157 1001 86380 86390 1
301332 99301332 1001 86380 86390 1
301230 99301230 1001 86380 86390 1
301282 99301282 1001 86380 86390 1
301192 99301192 1001 86380 86390 1
301038 99301038 1001 86380 86390 1
301063 99301063 1001 86380 86390 1
301557 99301557 1001 86380 86390 1
302266 99302266 1001 86380 86390 1
302336 99302336 1001 86380 86390 1
302113 99302113 1001 86380 86390 1
302079 99302079 1001 86380 86390 1
302096 99302096 1001 86380 86390 1
301803 99301803 1001 86380 86390 1
301920 99301920 1001 86380 86390 1
301843 99301843 1001 86380 86390 1
301934 99301934 1001 86380 86390 1
301806 99301806 1001 86380 86390 1
301949 99301949 1001 86380 86390 1
302445 99302445 1001 86380 86390 1
302578 99302578 1001 86380 86390 1
303064 99303064 1001 86380 86390 1
303078 99303078 1001 86380 86390 1
302808 99302808 1001 86380 86390 1
302955 99302955 1001 86380 86390 1
302818 99302818 1001 86380 86390 1
302677 99302677 1001 86380 86390 1
302708 99302708 1001 86380 86390 1
303292 99303292 1001 86380 86390 1
303241 99303241 1001 86380 86390 1
303969 99303969 1001 86380 86390 1
303921 99303921 1001 86380 86390 1
304010 99304010 1001 86380 86390 1
303873 99303873 1001 86380 86390 1
303837 99303837 1001 86380 86390 1
303776 99303776 1001 86380 86390 1
303647 99303647 1001 86380 86390 1
303648 99303648 1001 86380 86390 1
303669 99303669 1001 86380 86390 1
303533 99303533 1001 86380 86390 1
303495 99303495 1001 86380 86390 1
303470 99303470 1001 86380 86390 1
304160 99304160 1001 86380 86390 1
304083 99304083 1001 86380 86390 1
304200 99304200 1001 86380 86390 1
304036 99304036 1001 86380 86390 1
304114 99304114 1001 86380 86390 1
304142 99304142 1001 86380 86390 1
304705 99304705 1001 86380 86390 1
304683 99304683 1001 86380 86390 1
304700 99304700 1001 86380 86390 1
304483 99304483 1001 86380 86390 1
304277 99304277 1001 86380 86390 1
304397 99304397 1001 86380 86390 1
304984 99304984 1001 86380 86390 1
305684 99305684 1001 86380 86390 1
305649 99305649 1001 86380 86390 1
305611 99305611 1001 86380 86390 1
305487 99305487 1001 86380 86390 1
305181 99305181 1001 86380 86390 1
305071 99305071 1001 86380 86390 1
305151 99305151 1001 86380 86390 1
305089 99305089 1001 86380 86390 1
500174 99500174 1001 86380 86390 1
500074 99500074 1001 86380 86390 1
500738 99500738 1001 86380 86390 1
500801 99500801 1001 86380 86390 1
500584 99500584 1001 86380 86390 1
500534 99500534 1001 86380 86390 1
500406 99500406 1001 86380 86390 1
500448 99500448 1001 86380 86390 1
500313 99500313 1001 86380 86390 1
500267 99500267 1001 86380 86390 1
500893 99500893 1001 86380 86390 1
500830 99500830 1001 86380 86390 1
500819 99500819 1001 86380 86390 1
500989 99500989 1001 86380 86390 1
501520 99501520 1001 86380 86390 1
501628 99501628 1001 86380 86390 1
501508 99501508 1001 86380 86390 1
501600 99501600 1001 86380 86390 1
501369 99501369 1001 86380 86390 1
501280 99501280 1001 86380 86390 1
501372 99501372 1001 86380 86390 1
501413 99501413 1001 86380 86390 1
501363 99501363 1001 86380 86390 1
501418 99501418 1001 86380 86390 1
501136 99501136 1001 86380 86390 1
501129 99501129 1001 86380 86390 1
501065 99501065 1001 86380 86390 1
501094 99501094 1001 86380 86390 1
501800 99501800 1001 86380 86390 1
501698 99501698 1001 86380 86390 1
502379 99502379 1001 86380 86390 1
502367 99502367 1001 86380 86390 1
502293 99502293 1001 86380 86390 1
502409 99502409 1001 86380 86390 1
502197 99502197 1001 86380 86390 1
502210 99502210 1001 86380 86390 1
502249 99502249 1001 86380 86390 1
502147 99502147 1001 86380 86390 1
502245 99502245 1001 86380 86390 1
501927 99501927 1001 86380 86390 1
502007 99502007 1001 86380 86390 1
502020 99502020 1001 86380 86390 1
502646 99502646 1001 86380 86390 1
502612 99502612 1001 86380 86390 1
502525 99502525 1001 86380 86390 1
503151 99503151 1001 86380 86390 1
503115 99503115 1001 86380 86390 1
503155 99503155 1001 86380 86390 1
503133 99503133 1001 86380 86390 1
502974 99502974 1001 86380 86390 1
503069 99503069 1001 86380 86390 1
502745 99502745 1001 86380 86390 1
503426 99503426 1001 86380 86390 1
504068 99504068 1001 86380 86390 1
504039 99504039 1001 86380 86390 1
503808 99503808 1001 86380 86390 1
503873 99503873 1001 86380 86390 1
503514 99503514 1001 86380 86390 1
503670 99503670 1001 86380 86390 1
504296 99504296 1001 86380 86390 1
504246 99504246 1001 86380 86390 1
504187 99504187 1001 86380 86390 1
504216 99504216 1001 86380 86390 1
504924 99504924 1001 86380 86390 1
504716 99504716 1001 86380 86390 1
504540 99504540 1001 86380 86390 1
504673 99504673 1001 86380 86390 1
504329 99504329 1001 86380 86390 1
504511 99504511 1001 86380 86390 1
504524 99504524 1001 86380 86390 1
504499 99504499 1001 86380 86390 1
505101 99505101 1001 86380 86390 1
505065 99505065 1001 86380 86390 1
505133 99505133 1001 86380 86390 1
505618 99505618 1001 86380 86390 1
505584 99505584 1001 86380 86390 1
505636 99505636 1001 86380 86390 1
505444 99505444 1001 86380 86390 1
505292 99505292 1001 86380 86390 1
505318 99505318 1001 86380 86390 1
505346 99505346 1001 86380 86390 1
505311 99505311 1001 86380 86390 1
505338 99505338 1001 86380 86390 1
505289 99505289 1001 86380 86390 1
505928 99505928 1001 86380 86390 1
505787 99505787 1001 86380 86390 1
505957 99505957 1001 86380 86390 1
506560 99506560 1001 86380 86390 1
506482 99506482 1001 86380 86390 1
506462 99506462 1001 86380 86390 1
506475 99506475 1001 86380 86390 1
506590 99506590 1001 86380 86390 1
506248 99506248 1001 86380 86390 1
506251 99506251 1001 86380 86390 1
506381 99506381 1001 86380 86390 1
506220 99506220 1001 86380 86390 1
506299 99506299 1001 86380 86390 1
506133 99506133 1001 86380 86390 1
505998 99505998 1001 86380 86390 1
506064 99506064 1001 86380 86390 1
506167 99506167 1001 86380 86390 1
506699 99506699 1001 86380 86390 1
506742 99506742 1001 86380 86390 1
506718 99506718 1001 86380 86390 1
506656 99506656 1001 86380 86390 1
506759 99506759 1001 86380 86390 1
507244 99507244 1001 86380 86390 1
507270 99507270 1001 86380 86390 1
507312 99507312 1001 86380 86390 1
507397 99507397 1001 86380 86390 1
507261 99507261 1001 86380 86390 1
507126 99507126 1001 86380 86390 1
507108 99507108 1001 86380 86390 1
507031 99507031 1001 86380 86390 1
507058 99507058 1001 86380 86390 1
507046 99507046 1001 86380 86390 1
506971 99506971 1001 86380 86390 1
506821 99506821 1001 86380 86390 1
507004 99507004 1001 86380 86390 1
506954 99506954 1001 86380 86390 1
507511 99507511 1001 86380 86390 1
507531 99507531 1001 86380 86390 1
507481 99507481 1001 86380 86390 1
508059 99508059 1001 86380 86390 1
507901 99507901 1001 86380 86390 1
507884 99507884 1001 86380 86390 1
507897 99507897 1001 86380 86390 1
508002 99508002 1001 86380 86390 1
507757 99507757 1001 86380 86390 1
507723 99507723 1001 86380 86390 1
507815 99507815 1001 86380 86390 1
507727 99507727 1001 86380 86390 1
508414 99508414 1001 86380 86390 1
508276 99508276 1001 86380 86390 1
508432 99508432 1001 86380 86390 1
508250 99508250 1001 86380 86390 1
509002 99509002 1001 86380 86390 1
509015 99509015 1001 86380 86390 1
509017 99509017 1001 86380 86390 1
508982 99508982 1001 86380 86390 1
508728 99508728 1001 86380 86390 1
508768 99508768 1001 86380 86390 1
508846 99508846 1001 86380 86390 1
508669 99508669 1001 86380 86390 1
508696 99508696 1001 86380 86390 1
508738 99508738 1001 86380 86390 1
508572 99508572 1001 86380 86390 1
508650 99508650 1001 86380 86390 1
508555 99508555 1001 86380 86390 1
509083 99509083 1001 86380 86390 1
509239 99509239 1001 86380 86390 1
509884 99509884 1001 86380 86390 1
509834 99509834 1001 86380 86390 1
509515 99509515 1001 86380 86390 1
509664 99509664 1001 86380 86390 1
509626 99509626 1001 86380 86390 1
509496 99509496 1001 86380 86390 1
509500 99509500 1001 86380 86390 1
509361 99509361 1001 86380 86390 1
509404 99509404 1001 86380 86390 1
509291 99509291 1001 86380 86390 1
510064 99510064 1001 86380 86390 1
510671 99510671 1001 86380 86390 1
510721 99510721 1001 86380 86390 1
510379 99510379 1001 86380 86390 1
510418 99510418 1001 86380 86390 1
510148 99510148 1001 86380 86390 1
510167 99510167 1001 86380 86390 1
510143 99510143 1001 86380 86390 1
510729 99510729 1001 86380 86390 1
511361 99511361 1001 86380 86390 1
511470 99511470 1001 86380 86390 1
511421 99511421 1001 86380 86390 1
511331 99511331 1001 86380 86390 1
511230 99511230 1001 86380 86390 1
511321 99511321 1001 86380 86390 1
511089 99511089 1001 86380 86390 1
511001 99511001 1001 86380 86390 1
511111 99511111 1001 86380 86390 1
510995 99510995 1001 86380 86390 1
511711 99511711 1001 86380 86390 1
511556 99511556 1001 86380 86390 1
511583 99511583 1001 86380 86390 1
511726 99511726 1001 86380 86390 1
512236 99512236 1001 86380 86390 1
512237 99512237 1001 86380 86390 1
512020 99512020 1001 86380 86390 1
512105 99512105 1001 86380 86390 1
511863 99511863 1001 86380 86390 1
511803 99511803 1001 86380 86390 1
512486 99512486 1001 86380 86390 1
512552 99512552 1001 86380 86390 1
512501 99512501 1001 86380 86390 1
512450 99512450 1001 86380 86390 1
513164 99513164 1001 86380 86390 1
513196 99513196 1001 86380 86390 1
512915 99512915 1001 86380 86390 1
512727 99512727 1001 86380 86390 1
512677 99512677 1001 86380 86390 1
512704 99512704 1001 86380 86390 1
512593 99512593 1001 86380 86390 1
512634 99512634 1001 86380 86390 1
513308 99513308 1001 86380 86390 1
513296 99513296 1001 86380 86390 1
513335 99513335 1001 86380 86390 1
513213 99513213 1001 86380 86390 1
513317 99513317 1001 86380 86390 1
513864 99513864 1001 86380 86390 1
513903 99513903 1001 86380 86390 1
513839 99513839 1001 86380 86390 1
513802 99513802 1001 86380 86390 1
513648 99513648 1001 86380 86390 1
513701 99513701 1001 86380 86390 1
513808 99513808 1001 86380 86390 1
513771 99513771 1001 86380 86390 1
513427 99513427 1001 86380 86390 1
513610 99513610 1001 86380 86390 1
513591 99513591 1001 86380 86390 1
514220 99514220 1001 86380 86390 1
514692 99514692 1001 86380 86390 1
514770 99514770 1001 86380 86390 1
514672 99514672 1001 86380 86390 1
514685 99514685 1001 86380 86390 1
514817 99514817 1001 86380 86390 1
514574 99514574 1001 86380 86390 1
514498 99514498 1001 86380 86390 1
514532 99514532 1001 86380 86390 1
514636 99514636 1001 86380 86390 1
514392 99514392 1001 86380 86390 1
514412 99514412 1001 86380 86390 1
514246 99514246 1001 86380 86390 1
515005 99515005 1001 86380 86390 1
514878 99514878 1001 86380 86390 1
515659 99515659 1001 86380 86390 1
515452 99515452 1001 86380 86390 1
515418 99515418 1001 86380 86390 1
515435 99515435 1001 86380 86390 1
515070 99515070 1001 86380 86390 1
515771 99515771 1001 86380 86390 1
515790 99515790 1001 86380 86390 1
515821 99515821 1001 86380 86390 1
516473 99516473 1001 86380 86390 1
516344 99516344 1001 86380 86390 1
516406 99516406 1001 86380 86390 1
516136 99516136 1001 86380 86390 1
516142 99516142 1001 86380 86390 1
516299 99516299 1001 86380 86390 1
516105 99516105 1001 86380 86390 1
515943 99515943 1001 86380 86390 1
516649 99516649 1001 86380 86390 1
516595 99516595 1001 86380 86390 1
517170 99517170 1001 86380 86390 1
517332 99517332 1001 86380 86390 1
516937 99516937 1001 86380 86390 1
516986 99516986 1001 86380 86390 1
516781 99516781 1001 86380 86390 1
516827 99516827 1001 86380 86390 1
517426 99517426 1001 86380 86390 1
517535 99517535 1001 86380 86390 1
517539 99517539 1001 86380 86390 1
518011 99518011 1001 86380 86390 1
517987 99517987 1001 86380 86390 1
517906 99517906 1001 86380 86390 1
517869 99517869 1001 86380 86390 1
517899 99517899 1001 86380 86390 1
517697 99517697 1001 86380 86390 1
517738 99517738 1001 86380 86390 1
517583 99517583 1001 86380 86390 1
518239 99518239 1001 86380 86390 1
518215 99518215 1001 86380 86390 1
518899 99518899 1001 86380 86390 1
518912 99518912 1001 86380 86390 1
518825 99518825 1001 86380 86390 1
518981 99518981 1001 86380 86390 1
518615 99518615 1001 86380 86390 1
518760 99518760 1001 86380 86390 1
518699 99518699 1001 86380 86390 1
518583 99518583 1001 86380 86390 1
518499 99518499 1001 86380 86390 1
518567 99518567 1001 86380 86390 1
518490 99518490 1001 86380 86390 1
519013 99519013 1001 86380 86390 1
519055 99519055 1001 86380 86390 1
519162 99519162 1001 86380 86390 1
519008 99519008 1001 86380 86390 1
519647 99519647 1001 86380 86390 1
519626 99519626 1001 86380 86390 1
519743 99519743 1001 86380 86390 1
519629 99519629 1001 86380 86390 1
519772 99519772 1001 86380 86390 1
519632 99519632 1001 86380 86390 1
519645 99519645 1001 86380 86390 1
519415 99519415 1001 86380 86390 1
519586 99519586 1001 86380 86390 1
519484 99519484 1001 86380 86390 1
519449 99519449 1001 86380 86390 1
519477 99519477 1001 86380 86390 1
519517 99519517 1001 86380 86390 1
519222 99519222 1001 86380 86390 1
519261 99519261 1001 86380 86390 1
519210 99519210 1001 86380 86390 1
519316 99519316 1001 86380 86390 1
519214 99519214 1001 86380 86390 1
519268 99519268 1001 86380 86390 1
519333 99519333 1001 86380 86390 1
519903 99519903 1001 86380 86390 1
519918 99519918 1001 86380 86390 1
519842 99519842 1001 86380 86390 1
519910 99519910 1001 86380 86390 1
520001 99520001 1001 86380 86390 1
520581 99520581 1001 86380 86390 1
520479 99520479 1001 86380 86390 1
520468 99520468 1001 86380 86390 1
520560 99520560 1001 86380 86390 1
520422 99520422 1001 86380 86390 1
520270 99520270 1001 86380 86390 1
520297 99520297 1001 86380 86390 1
520428 99520428 1001 86380 86390 1
520063 99520063 1001 86380 86390 1
520677 99520677 1001 86380 86390 1
520644 99520644 1001 86380 86390 1
520736 99520736 1001 86380 86390 1
521432 99521432 1001 86380 86390 1
521291 99521291 1001 86380 86390 1
521452 99521452 1001 86380 86390 1
521321 99521321 1001 86380 86390 1
521203 99521203 1001 86380 86390 1
520962 99520962 1001 86380 86390 1
521019 99521019 1001 86380 86390 1
520894 99520894 1001 86380 86390 1
521641 99521641 1001 86380 86390 1
522138 99522138 1001 86380 86390 1
522218 99522218 1001 86380 86390 1
522281 99522281 1001 86380 86390 1
522110 99522110 1001 86380 86390 1
522052 99522052 1001 86380 86390 1
522008 99522008 1001 86380 86390 1
521841 99521841 1001 86380 86390 1
522355 99522355 1001 86380 86390 1
522330 99522330 1001 86380 86390 1
522474 99522474 1001 86380 86390 1
522449 99522449 1001 86380 86390 1
522364 99522364 1001 86380 86390 1
522299 99522299 1001 86380 86390 1
522417 99522417 1001 86380 86390 1
522990 99522990 1001 86380 86390 1
523046 99523046 1001 86380 86390 1
523023 99523023 1001 86380 86390 1
522760 99522760 1001 86380 86390 1
522607 99522607 1001 86380 86390 1
523311 99523311 1001 86380 86390 1
523275 99523275 1001 86380 86390 1
523301 99523301 1001 86380 86390 1
523303 99523303 1001 86380 86390 1
523282 99523282 1001 86380 86390 1
523295 99523295 1001 86380 86390 1
523153 99523153 1001 86380 86390 1
523244 99523244 1001 86380 86390 1
523869 99523869 1001 86380 86390 1
523822 99523822 1001 86380 86390 1
523888 99523888 1001 86380 86390 1
523838 99523838 1001 86380 86390 1
523936 99523936 1001 86380 86390 1
523651 99523651 1001 86380 86390 1
523717 99523717 1001 86380 86390 1
523654 99523654 1001 86380 86390 1
523481 99523481 1001 86380 86390 1
523471 99523471 1001 86380 86390 1
523409 99523409 1001 86380 86390 1
523461 99523461 1001 86380 86390 1
524059 99524059 1001 86380 86390 1
524079 99524079 1001 86380 86390 1
523990 99523990 1001 86380 86390 1
524055 99524055 1001 86380 86390 1
524134 99524134 1001 86380 86390 1
524658 99524658 1001 86380 86390 1
524745 99524745 1001 86380 86390 1
524686 99524686 1001 86380 86390 1
524702 99524702 1001 86380 86390 1
524398 99524398 1001 86380 86390 1
524553 99524553 1001 86380 86390 1
524430 99524430 1001 86380 86390 1
524524 99524524 1001 86380 86390 1
524153 99524153 1001 86380 86390 1
524206 99524206 1001 86380 86390 1
524167 99524167 1001 86380 86390 1
524278 99524278 1001 86380 86390 1
524849 99524849 1001 86380 86390 1
524801 99524801 1001 86380 86390 1
524814 99524814 1001 86380 86390 1
524881 99524881 1001 86380 86390 1
524948 99524948 1001 86380 86390 1
525559 99525559 1001 86380 86390 1
525564 99525564 1001 86380 86390 1
525484 99525484 1001 86380 86390 1
525421 99525421 1001 86380 86390 1
525452 99525452 1001 86380 86390 1
525429 99525429 1001 86380 86390 1
525327 99525327 1001 86380 86390 1
525252 99525252 1001 86380 86390 1
525267 99525267 1001 86380 86390 1
525309 99525309 1001 86380 86390 1
525019 99525019 1001 86380 86390 1
525046 99525046 1001 86380 86390 1
525124 99525124 1001 86380 86390 1
525177 99525177 1001 86380 86390 1
525090 99525090 1001 86380 86390 1
525766 99525766 1001 86380 86390 1
525706 99525706 1001 86380 86390 1
525735 99525735 1001 86380 86390 1
526343 99526343 1001 86380 86390 1
526171 99526171 1001 86380 86390 1
525907 99525907 1001 86380 86390 1
526526 99526526 1001 86380 86390 1
526463 99526463 1001 86380 86390 1
526555 99526555 1001 86380 86390 1
527163 99527163 1001 86380 86390 1
527238 99527238 1001 86380 86390 1
526904 99526904 1001 86380 86390 1
526969 99526969 1001 86380 86390 1
526893 99526893 1001 86380 86390 1
526896 99526896 1001 86380 86390 1
526899 99526899 1001 86380 86390 1
526784 99526784 1001 86380 86390 1
526710 99526710 1001 86380 86390 1
526766 99526766 1001 86380 86390 1
527368 99527368 1001 86380 86390 1
527332 99527332 1001 86380 86390 1
527373 99527373 1001 86380 86390 1
527309 99527309 1001 86380 86390 1
528058 99528058 1001 86380 86390 1
527917 99527917 1001 86380 86390 1
527809 99527809 1001 86380 86390 1
527837 99527837 1001 86380 86390 1
527773 99527773 1001 86380 86390 1
527800 99527800 1001 86380 86390 1
527520 99527520 1001 86380 86390 1
527607 99527607 1001 86380 86390 1
527661 99527661 1001 86380 86390 1
528150 99528150 1001 86380 86390 1
528088 99528088 1001 86380 86390 1
528179 99528179 1001 86380 86390 1
528240 99528240 1001 86380 86390 1
528815 99528815 1001 86380 86390 1
528844 99528844 1001 86380 86390 1
528585 99528585 1001 86380 86390 1
528617 99528617 1001 86380 86390 1
528364 99528364 1001 86380 86390 1
528300 99528300 1001 86380 86390 1
528435 99528435 1001 86380 86390 1
528912 99528912 1001 86380 86390 1
528928 99528928 1001 86380 86390 1
528955 99528955 1001 86380 86390 1
529614 99529614 1001 86380 86390 1
529539 99529539 1001 86380 86390 1
529569 99529569 1001 86380 86390 1
529584 99529584 1001 86380 86390 1
529359 99529359 1001 86380 86390 1
529400 99529400 1001 86380 86390 1
529491 99529491 1001 86380 86390 1
529326 99529326 1001 86380 86390 1
529160 99529160 1001 86380 86390 1
529135 99529135 1001 86380 86390 1
529174 99529174 1001 86380 86390 1
529254 99529254 1001 86380 86390 1
529274 99529274 1001 86380 86390 1
529804 99529804 1001 86380 86390 1
529806 99529806 1001 86380 86390 1
529733 99529733 1001 86380 86390 1
529762 99529762 1001 86380 86390 1
530063 99530063 1001 86380 86390 1
530002 99530002 1001 86380 86390 1
531306 99531306 1001 86380 86390 1
531169 99531169 1001 86380 86390 1
530941 99530941 1001 86380 86390 1
530903 99530903 1001 86380 86390 1
530803 99530803 1001 86380 86390 1
530779 99530779 1001 86380 86390 1
530873 99530873 1001 86380 86390 1
530912 99530912 1001 86380 86390 1
531397 99531397 1001 86380 86390 1
531412 99531412 1001 86380 86390 1
532175 99532175 1001 86380 86390 1
532184 99532184 1001 86380 86390 1
532085 99532085 1001 86380 86390 1
532162 99532162 1001 86380 86390 1
532112 99532112 1001 86380 86390 1
531897 99531897 1001 86380 86390 1
531899 99531899 1001 86380 86390 1
531888 99531888 1001 86380 86390 1
531889 99531889 1001 86380 86390 1
531867 99531867 1001 86380 86390 1
531802 99531802 1001 86380 86390 1
531593 99531593 1001 86380 86390 1
532390 99532390 1001 86380 86390 1
532353 99532353 1001 86380 86390 1
532357 99532357 1001 86380 86390 1
533029 99533029 1001 86380 86390 1
532986 99532986 1001 86380 86390 1
532677 99532677 1001 86380 86390 1
532745 99532745 1001 86380 86390 1
532413 99532413 1001 86380 86390 1
532612 99532612 1001 86380 86390 1
532561 99532561 1001 86380 86390 1
532553 99532553 1001 86380 86390 1
533146 99533146 1001 86380 86390 1
533223 99533223 1001 86380 86390 1
533177 99533177 1001 86380 86390 1
533217 99533217 1001 86380 86390 1
533219 99533219 1001 86380 86390 1
533232 99533232 1001 86380 86390 1
533707 99533707 1001 86380 86390 1
533746 99533746 1001 86380 86390 1
533772 99533772 1001 86380 86390 1
533552 99533552 1001 86380 86390 1
533542 99533542 1001 86380 86390 1
533572 99533572 1001 86380 86390 1
533585 99533585 1001 86380 86390 1
533341 99533341 1001 86380 86390 1
533290 99533290 1001 86380 86390 1
533355 99533355 1001 86380 86390 1
533293 99533293 1001 86380 86390 1
533333 99533333 1001 86380 86390 1
533347 99533347 1001 86380 86390 1
533415 99533415 1001 86380 86390 1
533377 99533377 1001 86380 86390 1
533442 99533442 1001 86380 86390 1
534039 99534039 1001 86380 86390 1
533654 99533654 1001 86380 86390 1
534015 99534015 1001 86380 86390 1
533873 99533873 1001 86380 86390 1
534018 99534018 1001 86380 86390 1
534057 99534057 1001 86380 86390 1
533876 99533876 1001 86380 86390 1
533929 99533929 1001 86380 86390 1
534048 99534048 1001 86380 86390 1
534648 99534648 1001 86380 86390 1
534531 99534531 1001 86380 86390 1
534670 99534670 1001 86380 86390 1
534619 99534619 1001 86380 86390 1
534334 99534334 1001 86380 86390 1
534412 99534412 1001 86380 86390 1
534259 99534259 1001 86380 86390 1
534107 99534107 1001 86380 86390 1
534099 99534099 1001 86380 86390 1
534139 99534139 1001 86380 86390 1
534720 99534720 1001 86380 86390 1
534760 99534760 1001 86380 86390 1
534828 99534828 1001 86380 86390 1
535460 99535460 1001 86380 86390 1
535358 99535358 1001 86380 86390 1
535399 99535399 1001 86380 86390 1
535406 99535406 1001 86380 86390 1
535124 99535124 1001 86380 86390 1
535260 99535260 1001 86380 86390 1
535020 99535020 1001 86380 86390 1
534930 99534930 1001 86380 86390 1
535023 99535023 1001 86380 86390 1
535015 99535015 1001 86380 86390 1
535093 99535093 1001 86380 86390 1
535094 99535094 1001 86380 86390 1
535533 99535533 1001 86380 86390 1
535624 99535624 1001 86380 86390 1
535651 99535651 1001 86380 86390 1
535535 99535535 1001 86380 86390 1
535658 99535658 1001 86380 86390 1
535595 99535595 1001 86380 86390 1
535570 99535570 1001 86380 86390 1
536317 99536317 1001 86380 86390 1
536298 99536298 1001 86380 86390 1
535937 99535937 1001 86380 86390 1
536031 99536031 1001 86380 86390 1
536007 99536007 1001 86380 86390 1
535996 99535996 1001 86380 86390 1
535859 99535859 1001 86380 86390 1
535900 99535900 1001 86380 86390 1
536466 99536466 1001 86380 86390 1
536409 99536409 1001 86380 86390 1
537102 99537102 1001 86380 86390 1
537082 99537082 1001 86380 86390 1
537044 99537044 1001 86380 86390 1
536968 99536968 1001 86380 86390 1
536879 99536879 1001 86380 86390 1
536905 99536905 1001 86380 86390 1
536807 99536807 1001 86380 86390 1
536847 99536847 1001 86380 86390 1
536912 99536912 1001 86380 86390 1
536796 99536796 1001 86380 86390 1
536647 99536647 1001 86380 86390 1
536600 99536600 1001 86380 86390 1
537304 99537304 1001 86380 86390 1
537231 99537231 1001 86380 86390 1
537297 99537297 1001 86380 86390 1
537323 99537323 1001 86380 86390 1
537181 99537181 1001 86380 86390 1
537351 99537351 1001 86380 86390 1
537828 99537828 1001 86380 86390 1
537883 99537883 1001 86380 86390 1
537909 99537909 1001 86380 86390 1
537603 99537603 1001 86380 86390 1
537735 99537735 1001 86380 86390 1
537579 99537579 1001 86380 86390 1
537620 99537620 1001 86380 86390 1
537594 99537594 1001 86380 86390 1
537764 99537764 1001 86380 86390 1
537598 99537598 1001 86380 86390 1
537741 99537741 1001 86380 86390 1
537395 99537395 1001 86380 86390 1
537462 99537462 1001 86380 86390 1
537997 99537997 1001 86380 86390 1
538024 99538024 1001 86380 86390 1
537991 99537991 1001 86380 86390 1
538113 99538113 1001 86380 86390 1
538116 99538116 1001 86380 86390 1
538184 99538184 1001 86380 86390 1
538469 99538469 1001 86380 86390 1
538438 99538438 1001 86380 86390 1
538426 99538426 1001 86380 86390 1
538231 99538231 1001 86380 86390 1
538981 99538981 1001 86380 86390 1
538866 99538866 1001 86380 86390 1
538918 99538918 1001 86380 86390 1
538983 99538983 1001 86380 86390 1
538863 99538863 1001 86380 86390 1
539582 99539582 1001 86380 86390 1
539497 99539497 1001 86380 86390 1
539359 99539359 1001 86380 86390 1
539059 99539059 1001 86380 86390 1
539167 99539167 1001 86380 86390 1
539195 99539195 1001 86380 86390 1
539067 99539067 1001 86380 86390 1
539123 99539123 1001 86380 86390 1
539771 99539771 1001 86380 86390 1
539759 99539759 1001 86380 86390 1
540325 99540325 1001 86380 86390 1
540093 99540093 1001 86380 86390 1
540199 99540199 1001 86380 86390 1
540207 99540207 1001 86380 86390 1
540182 99540182 1001 86380 86390 1
540634 99540634 1001 86380 86390 1
540526 99540526 1001 86380 86390 1
540656 99540656 1001 86380 86390 1
541245 99541245 1001 86380 86390 1
541172 99541172 1001 86380 86390 1
540946 99540946 1001 86380 86390 1
541052 99541052 1001 86380 86390 1
540962 99540962 1001 86380 86390 1
541086 99541086 1001 86380 86390 1
540802 99540802 1001 86380 86390 1
540872 99540872 1001 86380 86390 1
540732 99540732 1001 86380 86390 1
541331 99541331 1001 86380 86390 1
540881 99540881 1001 86380 86390 1
541449 99541449 1001 86380 86390 1
541400 99541400 1001 86380 86390 1
541413 99541413 1001 86380 86390 1
541366 99541366 1001 86380 86390 1
542083 99542083 1001 86380 86390 1
541982 99541982 1001 86380 86390 1
541758 99541758 1001 86380 86390 1
541890 99541890 1001 86380 86390 1
541821 99541821 1001 86380 86390 1
541608 99541608 1001 86380 86390 1
541673 99541673 1001 86380 86390 1
541689 99541689 1001 86380 86390 1
541652 99541652 1001 86380 86390 1
542253 99542253 1001 86380 86390 1
542128 99542128 1001 86380 86390 1
542830 99542830 1001 86380 86390 1
542787 99542787 1001 86380 86390 1
542589 99542589 1001 86380 86390 1
542629 99542629 1001 86380 86390 1
542489 99542489 1001 86380 86390 1
542515 99542515 1001 86380 86390 1
543074 99543074 1001 86380 86390 1
543011 99543011 1001 86380 86390 1
543001 99543001 1001 86380 86390 1
543119 99543119 1001 86380 86390 1
543149 99543149 1001 86380 86390 1
543687 99543687 1001 86380 86390 1
543681 99543681 1001 86380 86390 1
543707 99543707 1001 86380 86390 1
543404 99543404 1001 86380 86390 1
543459 99543459 1001 86380 86390 1
543410 99543410 1001 86380 86390 1
543215 99543215 1001 86380 86390 1
543223 99543223 1001 86380 86390 1
543212 99543212 1001 86380 86390 1
543808 99543808 1001 86380 86390 1
543803 99543803 1001 86380 86390 1
543791 99543791 1001 86380 86390 1
544420 99544420 1001 86380 86390 1
544518 99544518 1001 86380 86390 1
544200 99544200 1001 86380 86390 1
544233 99544233 1001 86380 86390 1
544351 99544351 1001 86380 86390 1
544067 99544067 1001 86380 86390 1
544133 99544133 1001 86380 86390 1
544185 99544185 1001 86380 86390 1
544070 99544070 1001 86380 86390 1
544122 99544122 1001 86380 86390 1
544064 99544064 1001 86380 86390 1
544027 99544027 1001 86380 86390 1
544157 99544157 1001 86380 86390 1
544736 99544736 1001 86380 86390 1
428625 207 1001 38820 39177 1
429181 656 1001 57120 57597 1
537319 854 1002 44527 48680 1
400007 99400007 1001 86380 86390 1
400102 99400102 1001 86380 86390 1
400332 99400332 1001 86380 86390 1
400507 99400507 1001 86380 86390 1
400634 99400634 1001 86380 86390 1
400772 99400772 1001 86380 86390 1
401240 99401240 1001 86380 86390 1
401288 99401288 1001 86380 86390 1
401496 99401496 1001 86380 86390 1
401597 99401597 1001 86380 86390 1
401807 99401807 1001 86380 86390 1
401749 99401749 1001 86380 86390 1
401840 99401840 1001 86380 86390 1
401976 99401976 1001 86380 86390 1
402218 99402218 1001 86380 86390 1
402327 99402327 1001 86380 86390 1
402767 99402767 1001 86380 86390 1
402743 99402743 1001 86380 86390 1
402796 99402796 1001 86380 86390 1
402850 99402850 1001 86380 86390 1
402856 99402856 1001 86380 86390 1
402837 99402837 1001 86380 86390 1
402863 99402863 1001 86380 86390 1
402940 99402940 1001 86380 86390 1
403060 99403060 1001 86380 86390 1
403108 99403108 1001 86380 86390 1
403385 99403385 1001 86380 86390 1
403491 99403491 1001 86380 86390 1
403562 99403562 1001 86380 86390 1
403643 99403643 1001 86380 86390 1
403744 99403744 1001 86380 86390 1
404198 99404198 1001 86380 86390 1
404763 99404763 1001 86380 86390 1
405064 99405064 1001 86380 86390 1
405163 99405163 1001 86380 86390 1
405254 99405254 1001 86380 86390 1
405465 99405465 1001 86380 86390 1
405633 99405633 1001 86380 86390 1
405591 99405591 1001 86380 86390 1
405656 99405656 1001 86380 86390 1
405843 99405843 1001 86380 86390 1
405962 99405962 1001 86380 86390 1
406274 99406274 1001 86380 86390 1
406322 99406322 1001 86380 86390 1
406484 99406484 1001 86380 86390 1
406474 99406474 1001 86380 86390 1
406419 99406419 1001 86380 86390 1
406531 99406531 1001 86380 86390 1
406680 99406680 1001 86380 86390 1
406756 99406756 1001 86380 86390 1
406760 99406760 1001 86380 86390 1
406955 99406955 1001 86380 86390 1
407137 99407137 1001 86380 86390 1
407294 99407294 1001 86380 86390 1
407320 99407320 1001 86380 86390 1
407385 99407385 1001 86380 86390 1
407498 99407498 1001 86380 86390 1
407661 99407661 1001 86380 86390 1
407602 99407602 1001 86380 86390 1
407704 99407704 1001 86380 86390 1
408145 99408145 1001 86380 86390 1
408527 99408527 1001 86380 86390 1
408608 99408608 1001 86380 86390 1
408865 99408865 1001 86380 86390 1
408869 99408869 1001 86380 86390 1
408870 99408870 1001 86380 86390 1
409007 99409007 1001 86380 86390 1
409008 99409008 1001 86380 86390 1
409129 99409129 1001 86380 86390 1
409133 99409133 1001 86380 86390 1
409398 99409398 1001 86380 86390 1
409361 99409361 1001 86380 86390 1
409525 99409525 1001 86380 86390 1
409752 99409752 1001 86380 86390 1
409993 99409993 1001 86380 86390 1
410633 99410633 1001 86380 86390 1
410646 99410646 1001 86380 86390 1
410682 99410682 1001 86380 86390 1
410757 99410757 1001 86380 86390 1
410784 99410784 1001 86380 86390 1
410804 99410804 1001 86380 86390 1
410797 99410797 1001 86380 86390 1
410902 99410902 1001 86380 86390 1
410949 99410949 1001 86380 86390 1
410998 99410998 1001 86380 86390 1
411153 99411153 1001 86380 86390 1
411587 99411587 1001 86380 86390 1
412000 99412000 1001 86380 86390 1
412097 99412097 1001 86380 86390 1
412232 99412232 1001 86380 86390 1
412234 99412234 1001 86380 86390 1
412453 99412453 1001 86380 86390 1
412298 99412298 1001 86380 86390 1
413420 99413420 1001 86380 86390 1
413337 99413337 1001 86380 86390 1
413652 99413652 1001 86380 86390 1
413327 99413327 1001 86380 86390 1
413059 99413059 1001 86380 86390 1
413146 99413146 1001 86380 86390 1
413120 99413120 1001 86380 86390 1
412694 99412694 1001 86380 86390 1
412588 99412588 1001 86380 86390 1
414007 99414007 1001 86380 86390 1
415247 99415247 1001 86380 86390 1
415266 99415266 1001 86380 86390 1
415176 99415176 1001 86380 86390 1
414798 99414798 1001 86380 86390 1
414849 99414849 1001 86380 86390 1
414601 99414601 1001 86380 86390 1
414180 99414180 1001 86380 86390 1
414333 99414333 1001 86380 86390 1
414390 99414390 1001 86380 86390 1
414219 99414219 1001 86380 86390 1
415386 99415386 1001 86380 86390 1
415532 99415532 1001 86380 86390 1
415656 99415656 1001 86380 86390 1
415405 99415405 1001 86380 86390 1
415590 99415590 1001 86380 86390 1
415333 99415333 1001 86380 86390 1
417000 99417000 1001 86380 86390 1
416959 99416959 1001 86380 86390 1
416217 99416217 1001 86380 86390 1
416164 99416164 1001 86380 86390 1
416326 99416326 1001 86380 86390 1
416228 99416228 1001 86380 86390 1
416155 99416155 1001 86380 86390 1
416112 99416112 1001 86380 86390 1
415810 99415810 1001 86380 86390 1
415749 99415749 1001 86380 86390 1
415815 99415815 1001 86380 86390 1
415818 99415818 1001 86380 86390 1
417067 99417067 1001 86380 86390 1
417009 99417009 1001 86380 86390 1
417248 99417248 1001 86380 86390 1
418468 99418468 1001 86380 86390 1
418284 99418284 1001 86380 86390 1
417797 99417797 1001 86380 86390 1
417814 99417814 1001 86380 86390 1
419075 99419075 1001 86380 86390 1
419076 99419076 1001 86380 86390 1
419112 99419112 1001 86380 86390 1
418916 99418916 1001 86380 86390 1
418805 99418805 1001 86380 86390 1
419067 99419067 1001 86380 86390 1
419119 99419119 1001 86380 86390 1
420445 99420445 1001 86380 86390 1
420251 99420251 1001 86380 86390 1
420425 99420425 1001 86380 86390 1
419811 99419811 1001 86380 86390 1
419265 99419265 1001 86380 86390 1
419519 99419519 1001 86380 86390 1
419329 99419329 1001 86380 86390 1
419436 99419436 1001 86380 86390 1
420785 99420785 1001 86380 86390 1
422037 99422037 1001 86380 86390 1
421947 99421947 1001 86380 86390 1
421550 99421550 1001 86380 86390 1
421443 99421443 1001 86380 86390 1
421466 99421466 1001 86380 86390 1
421118 99421118 1001 86380 86390 1
420944 99420944 1001 86380 86390 1
421083 99421083 1001 86380 86390 1
421110 99421110 1001 86380 86390 1
420884 99420884 1001 86380 86390 1
422405 99422405 1001 86380 86390 1
422406 99422406 1001 86380 86390 1
422282 99422282 1001 86380 86390 1
422188 99422188 1001 86380 86390 1
423406 99423406 1001 86380 86390 1
423698 99423698 1001 86380 86390 1
423483 99423483 1001 86380 86390 1
423272 99423272 1001 86380 86390 1
423053 99423053 1001 86380 86390 1
422709 99422709 1001 86380 86390 1
422903 99422903 1001 86380 86390 1
423966 99423966 1001 86380 86390 1
423999 99423999 1001 86380 86390 1
423963 99423963 1001 86380 86390 1
425339 99425339 1001 86380 86390 1
425040 99425040 1001 86380 86390 1
424978 99424978 1001 86380 86390 1
424949 99424949 1001 86380 86390 1
424345 99424345 1001 86380 86390 1
424364 99424364 1001 86380 86390 1
425499 99425499 1001 86380 86390 1
425460 99425460 1001 86380 86390 1
426894 99426894 1001 86380 86390 1
426833 99426833 1001 86380 86390 1
426810 99426810 1001 86380 86390 1
426422 99426422 1001 86380 86390 1
426544 99426544 1001 86380 86390 1
426280 99426280 1001 86380 86390 1
426498 99426498 1001 86380 86390 1
426393 99426393 1001 86380 86390 1
425950 99425950 1001 86380 86390 1
426210 99426210 1001 86380 86390 1
427517 99427517 1001 86380 86390 1
427428 99427428 1001 86380 86390 1
428733 99428733 1001 86380 86390 1
428708 99428708 1001 86380 86390 1
428625 99428625 1001 86380 86390 1
428152 99428152 1001 86380 86390 1
427883 99427883 1001 86380 86390 1
427567 99427567 1001 86380 86390 1
427763 99427763 1001 86380 86390 1
427746 99427746 1001 86380 86390 1
427765 99427765 1001 86380 86390 1
427703 99427703 1001 86380 86390 1
429009 99429009 1001 86380 86390 1
428981 99428981 1001 86380 86390 1
430222 99430222 1001 86380 86390 1
430093 99430093 1001 86380 86390 1
430142 99430142 1001 86380 86390 1
429591 99429591 1001 86380 86390 1
429640 99429640 1001 86380 86390 1
429743 99429743 1001 86380 86390 1
429602 99429602 1001 86380 86390 1
429623 99429623 1001 86380 86390 1
429751 99429751 1001 86380 86390 1
429371 99429371 1001 86380 86390 1
429413 99429413 1001 86380 86390 1
429492 99429492 1001 86380 86390 1
429461 99429461 1001 86380 86390 1
430484 99430484 1001 86380 86390 1
430647 99430647 1001 86380 86390 1
432059 99432059 1001 86380 86390 1
431922 99431922 1001 86380 86390 1
431853 99431853 1001 86380 86390 1
431789 99431789 1001 86380 86390 1
431452 99431452 1001 86380 86390 1
431027 99431027 1001 86380 86390 1
431098 99431098 1001 86380 86390 1
431165 99431165 1001 86380 86390 1
432151 99432151 1001 86380 86390 1
432081 99432081 1001 86380 86390 1
433617 99433617 1001 86380 86390 1
433635 99433635 1001 86380 86390 1
433692 99433692 1001 86380 86390 1
433241 99433241 1001 86380 86390 1
433139 99433139 1001 86380 86390 1
432528 99432528 1001 86380 86390 1
432708 99432708 1001 86380 86390 1
432538 99432538 1001 86380 86390 1
433999 99433999 1001 86380 86390 1
433969 99433969 1001 86380 86390 1
433843 99433843 1001 86380 86390 1
434032 99434032 1001 86380 86390 1
434079 99434079 1001 86380 86390 1
433929 99433929 1001 86380 86390 1
433806 99433806 1001 86380 86390 1
434082 99434082 1001 86380 86390 1
435395 99435395 1001 86380 86390 1
435100 99435100 1001 86380 86390 1
435031 99435031 1001 86380 86390 1
435128 99435128 1001 86380 86390 1
434783 99434783 1001 86380 86390 1
434227 99434227 1001 86380 86390 1
434314 99434314 1001 86380 86390 1
434211 99434211 1001 86380 86390 1
434324 99434324 1001 86380 86390 1
434572 99434572 1001 86380 86390 1
434334 99434334 1001 86380 86390 1
434281 99434281 1001 86380 86390 1
434337 99434337 1001 86380 86390 1
435623 99435623 1001 86380 86390 1
435720 99435720 1001 86380 86390 1
436853 99436853 1001 86380 86390 1
437077 99437077 1001 86380 86390 1
437156 99437156 1001 86380 86390 1
436785 99436785 1001 86380 86390 1
436812 99436812 1001 86380 86390 1
436996 99436996 1001 86380 86390 1
436794 99436794 1001 86380 86390 1
436730 99436730 1001 86380 86390 1
436686 99436686 1001 86380 86390 1
436428 99436428 1001 86380 86390 1
436162 99436162 1001 86380 86390 1
437183 99437183 1001 86380 86390 1
300080 99300080 1001 86380 86390 1
300500 99300500 1001 86380 86390 1
300503 99300503 1001 86380 86390 1
300414 99300414 1001 86380 86390 1
300323 99300323 1001 86380 86390 1
300505 99300505 1001 86380 86390 1
300255 99300255 1001 86380 86390 1
300295 99300295 1001 86380 86390 1
300870 99300870 1001 86380 86390 1
300873 99300873 1001 86380 86390 1
301528 99301528 1001 86380 86390 1
301371 99301371 1001 86380 86390 1
301184 99301184 1001 86380 86390 1
301242 99301242 1001 86380 86390 1
301256 99301256 1001 86380 86390 1
301231 99301231 1001 86380 86390 1
301103 99301103 1001 86380 86390 1
301003 99301003 1001 86380 86390 1
301669 99301669 1001 86380 86390 1
301672 99301672 1001 86380 86390 1
301641 99301641 1001 86380 86390 1
302253 99302253 1001 86380 86390 1
302318 99302318 1001 86380 86390 1
302296 99302296 1001 86380 86390 1
302323 99302323 1001 86380 86390 1
302247 99302247 1001 86380 86390 1
302073 99302073 1001 86380 86390 1
302126 99302126 1001 86380 86390 1
302053 99302053 1001 86380 86390 1
302066 99302066 1001 86380 86390 1
301989 99301989 1001 86380 86390 1
301979 99301979 1001 86380 86390 1
301858 99301858 1001 86380 86390 1
301939 99301939 1001 86380 86390 1
301811 99301811 1001 86380 86390 1
303127 99303127 1001 86380 86390 1
303167 99303167 1001 86380 86390 1
303200 99303200 1001 86380 86390 1
302942 99302942 1001 86380 86390 1
302930 99302930 1001 86380 86390 1
302957 99302957 1001 86380 86390 1
303258 99303258 1001 86380 86390 1
303297 99303297 1001 86380 86390 1
303310 99303310 1001 86380 86390 1
303303 99303303 1001 86380 86390 1
304028 99304028 1001 86380 86390 1
303803 99303803 1001 86380 86390 1
303752 99303752 1001 86380 86390 1
303650 99303650 1001 86380 86390 1
303438 99303438 1001 86380 86390 1
303594 99303594 1001 86380 86390 1
303558 99303558 1001 86380 86390 1
303598 99303598 1001 86380 86390 1
303573 99303573 1001 86380 86390 1
303512 99303512 1001 86380 86390 1
304180 99304180 1001 86380 86390 1
304170 99304170 1001 86380 86390 1
304784 99304784 1001 86380 86390 1
304816 99304816 1001 86380 86390 1
304791 99304791 1001 86380 86390 1
304852 99304852 1001 86380 86390 1
304550 99304550 1001 86380 86390 1
304592 99304592 1001 86380 86390 1
304621 99304621 1001 86380 86390 1
304496 99304496 1001 86380 86390 1
304458 99304458 1001 86380 86390 1
304446 99304446 1001 86380 86390 1
304269 99304269 1001 86380 86390 1
304335 99304335 1001 86380 86390 1
304908 99304908 1001 86380 86390 1
305029 99305029 1001 86380 86390 1
305046 99305046 1001 86380 86390 1
305506 99305506 1001 86380 86390 1
305591 99305591 1001 86380 86390 1
305582 99305582 1001 86380 86390 1
305337 99305337 1001 86380 86390 1
305394 99305394 1001 86380 86390 1
305439 99305439 1001 86380 86390 1
305184 99305184 1001 86380 86390 1
305121 99305121 1001 86380 86390 1
305134 99305134 1001 86380 86390 1
305137 99305137 1001 86380 86390 1
305254 99305254 1001 86380 86390 1
305217 99305217 1001 86380 86390 1
305141 99305141 1001 86380 86390 1
500064 99500064 1001 86380 86390 1
500121 99500121 1001 86380 86390 1
500149 99500149 1001 86380 86390 1
500797 99500797 1001 86380 86390 1
500350 99500350 1001 86380 86390 1
500289 99500289 1001 86380 86390 1
500341 99500341 1001 86380 86390 1
500367 99500367 1001 86380 86390 1
500842 99500842 1001 86380 86390 1
500884 99500884 1001 86380 86390 1
500924 99500924 1001 86380 86390 1
501504 99501504 1001 86380 86390 1
501248 99501248 1001 86380 86390 1
501275 99501275 1001 86380 86390 1
501076 99501076 1001 86380 86390 1
501040 99501040 1001 86380 86390 1
501689 99501689 1001 86380 86390 1
501845 99501845 1001 86380 86390 1
501696 99501696 1001 86380 86390 1
501739 99501739 1001 86380 86390 1
502263 99502263 1001 86380 86390 1
502407 99502407 1001 86380 86390 1
502236 99502236 1001 86380 86390 1
502122 99502122 1001 86380 86390 1
502176 99502176 1001 86380 86390 1
502076 99502076 1001 86380 86390 1
501961 99501961 1001 86380 86390 1
501860 99501860 1001 86380 86390 1
501957 99501957 1001 86380 86390 1
502048 99502048 1001 86380 86390 1
501946 99501946 1001 86380 86390 1
502657 99502657 1001 86380 86390 1
502671 99502671 1001 86380 86390 1
502589 99502589 1001 86380 86390 1
502551 99502551 1001 86380 86390 1
502501 99502501 1001 86380 86390 1
503263 99503263 1001 86380 86390 1
503098 99503098 1001 86380 86390 1
503027 99503027 1001 86380 86390 1
503071 99503071 1001 86380 86390 1
502728 99502728 1001 86380 86390 1
502748 99502748 1001 86380 86390 1
503357 99503357 1001 86380 86390 1
503396 99503396 1001 86380 86390 1
503476 99503476 1001 86380 86390 1
503479 99503479 1001 86380 86390 1
503404 99503404 1001 86380 86390 1
504086 99504086 1001 86380 86390 1
503917 99503917 1001 86380 86390 1
504008 99504008 1001 86380 86390 1
504097 99504097 1001 86380 86390 1
503925 99503925 1001 86380 86390 1
503950 99503950 1001 86380 86390 1
503850 99503850 1001 86380 86390 1
503865 99503865 1001 86380 86390 1
503762 99503762 1001 86380 86390 1
503859 99503859 1001 86380 86390 1
503539 99503539 1001 86380 86390 1
504221 99504221 1001 86380 86390 1
504222 99504222 1001 86380 86390 1
504119 99504119 1001 86380 86390 1
504133 99504133 1001 86380 86390 1
504319 99504319 1001 86380 86390 1
504875 99504875 1001 86380 86390 1
504787 99504787 1001 86380 86390 1
504571 99504571 1001 86380 86390 1
504739 99504739 1001 86380 86390 1
504613 99504613 1001 86380 86390 1
504734 99504734 1001 86380 86390 1
504608 99504608 1001 86380 86390 1
504359 99504359 1001 86380 86390 1
504514 99504514 1001 86380 86390 1
504438 99504438 1001 86380 86390 1
504464 99504464 1001 86380 86390 1
505045 99505045 1001 86380 86390 1
504983 99504983 1001 86380 86390 1
505035 99505035 1001 86380 86390 1
505038 99505038 1001 86380 86390 1
505104 99505104 1001 86380 86390 1
505634 99505634 1001 86380 86390 1
505425 99505425 1001 86380 86390 1
505504 99505504 1001 86380 86390 1
505363 99505363 1001 86380 86390 1
505378 99505378 1001 86380 86390 1
505433 99505433 1001 86380 86390 1
505537 99505537 1001 86380 86390 1
505306 99505306 1001 86380 86390 1
505181 99505181 1001 86380 86390 1
505199 99505199 1001 86380 86390 1
505797 99505797 1001 86380 86390 1
506582 99506582 1001 86380 86390 1
506545 99506545 1001 86380 86390 1
506287 99506287 1001 86380 86390 1
506317 99506317 1001 86380 86390 1
506228 99506228 1001 86380 86390 1
506312 99506312 1001 86380 86390 1
506057 99506057 1001 86380 86390 1
505992 99505992 1001 86380 86390 1
506009 99506009 1001 86380 86390 1
506061 99506061 1001 86380 86390 1
506049 99506049 1001 86380 86390 1
506114 99506114 1001 86380 86390 1
506686 99506686 1001 86380 86390 1
507352 99507352 1001 86380 86390 1
507249 99507249 1001 86380 86390 1
507263 99507263 1001 86380 86390 1
507277 99507277 1001 86380 86390 1
507207 99507207 1001 86380 86390 1
507164 99507164 1001 86380 86390 1
507177 99507177 1001 86380 86390 1
506931 99506931 1001 86380 86390 1
507001 99507001 1001 86380 86390 1
507581 99507581 1001 86380 86390 1
507600 99507600 1001 86380 86390 1
508109 99508109 1001 86380 86390 1
508181 99508181 1001 86380 86390 1
508158 99508158 1001 86380 86390 1
507993 99507993 1001 86380 86390 1
507970 99507970 1001 86380 86390 1
508028 99508028 1001 86380 86390 1
507731 99507731 1001 86380 86390 1
507684 99507684 1001 86380 86390 1
507752 99507752 1001 86380 86390 1
507649 99507649 1001 86380 86390 1
508385 99508385 1001 86380 86390 1
509076 99509076 1001 86380 86390 1
508977 99508977 1001 86380 86390 1
508900 99508900 1001 86380 86390 1
509034 99509034 1001 86380 86390 1
509024 99509024 1001 86380 86390 1
508817 99508817 1001 86380 86390 1
508806 99508806 1001 86380 86390 1
508778 99508778 1001 86380 86390 1
508470 99508470 1001 86380 86390 1
508484 99508484 1001 86380 86390 1
508549 99508549 1001 86380 86390 1
508562 99508562 1001 86380 86390 1
508656 99508656 1001 86380 86390 1
508632 99508632 1001 86380 86390 1
509137 99509137 1001 86380 86390 1
509125 99509125 1001 86380 86390 1
509242 99509242 1001 86380 86390 1
509180 99509180 1001 86380 86390 1
509246 99509246 1001 86380 86390 1
509262 99509262 1001 86380 86390 1
509871 99509871 1001 86380 86390 1
509764 99509764 1001 86380 86390 1
509896 99509896 1001 86380 86390 1
509618 99509618 1001 86380 86390 1
509516 99509516 1001 86380 86390 1
509569 99509569 1001 86380 86390 1
509678 99509678 1001 86380 86390 1
509627 99509627 1001 86380 86390 1
509629 99509629 1001 86380 86390 1
509387 99509387 1001 86380 86390 1
509286 99509286 1001 86380 86390 1
509391 99509391 1001 86380 86390 1
509482 99509482 1001 86380 86390 1
510081 99510081 1001 86380 86390 1
510043 99510043 1001 86380 86390 1
509902 99509902 1001 86380 86390 1
510059 99510059 1001 86380 86390 1
509998 99509998 1001 86380 86390 1
510102 99510102 1001 86380 86390 1
509923 99509923 1001 86380 86390 1
510536 99510536 1001 86380 86390 1
510644 99510644 1001 86380 86390 1
510633 99510633 1001 86380 86390 1
510506 99510506 1001 86380 86390 1
510276 99510276 1001 86380 86390 1
510238 99510238 1001 86380 86390 1
510816 99510816 1001 86380 86390 1
511352 99511352 1001 86380 86390 1
511379 99511379 1001 86380 86390 1
511484 99511484 1001 86380 86390 1
511542 99511542 1001 86380 86390 1
511296 99511296 1001 86380 86390 1
511310 99511310 1001 86380 86390 1
511182 99511182 1001 86380 86390 1
511338 99511338 1001 86380 86390 1
511248 99511248 1001 86380 86390 1
511301 99511301 1001 86380 86390 1
511263 99511263 1001 86380 86390 1
511199 99511199 1001 86380 86390 1
511293 99511293 1001 86380 86390 1
511023 99511023 1001 86380 86390 1
510947 99510947 1001 86380 86390 1
511018 99511018 1001 86380 86390 1
510980 99510980 1001 86380 86390 1
510981 99510981 1001 86380 86390 1
511589 99511589 1001 86380 86390 1
511610 99511610 1001 86380 86390 1
511728 99511728 1001 86380 86390 1
511716 99511716 1001 86380 86390 1
512353 99512353 1001 86380 86390 1
512102 99512102 1001 86380 86390 1
512108 99512108 1001 86380 86390 1
512121 99512121 1001 86380 86390 1
511849 99511849 1001 86380 86390 1
511955 99511955 1001 86380 86390 1
511832 99511832 1001 86380 86390 1
511769 99511769 1001 86380 86390 1
512380 99512380 1001 86380 86390 1
512487 99512487 1001 86380 86390 1
512527 99512527 1001 86380 86390 1
512566 99512566 1001 86380 86390 1
512570 99512570 1001 86380 86390 1
512613 99512613 1001 86380 86390 1
512589 99512589 1001 86380 86390 1
512750 99512750 1001 86380 86390 1
513908 99513908 1001 86380 86390 1
513921 99513921 1001 86380 86390 1
513898 99513898 1001 86380 86390 1
513991 99513991 1001 86380 86390 1
513646 99513646 1001 86380 86390 1
513753 99513753 1001 86380 86390 1
513730 99513730 1001 86380 86390 1
513760 99513760 1001 86380 86390 1
513592 99513592 1001 86380 86390 1
513618 99513618 1001 86380 86390 1
513478 99513478 1001 86380 86390 1
513598 99513598 1001 86380 86390 1
513435 99513435 1001 86380 86390 1
514709 99514709 1001 86380 86390 1
514774 99514774 1001 86380 86390 1
514814 99514814 1001 86380 86390 1
514712 99514712 1001 86380 86390 1
514805 99514805 1001 86380 86390 1
514405 99514405 1001 86380 86390 1
514345 99514345 1001 86380 86390 1
514323 99514323 1001 86380 86390 1
514440 99514440 1001 86380 86390 1
514247 99514247 1001 86380 86390 1
514313 99514313 1001 86380 86390 1
514998 99514998 1001 86380 86390 1
514978 99514978 1001 86380 86390 1
514966 99514966 1001 86380 86390 1
514979 99514979 1001 86380 86390 1
515586 99515586 1001 86380 86390 1
515274 99515274 1001 86380 86390 1
515288 99515288 1001 86380 86390 1
515432 99515432 1001 86380 86390 1
515383 99515383 1001 86380 86390 1
515386 99515386 1001 86380 86390 1
515477 99515477 1001 86380 86390 1
515154 99515154 1001 86380 86390 1
515119 99515119 1001 86380 86390 1
515841 99515841 1001 86380 86390 1
516334 99516334 1001 86380 86390 1
516496 99516496 1001 86380 86390 1
516178 99516178 1001 86380 86390 1
516204 99516204 1001 86380 86390 1
516104 99516104 1001 86380 86390 1
516222 99516222 1001 86380 86390 1
516172 99516172 1001 86380 86390 1
516020 99516020 1001 86380 86390 1
515912 99515912 1001 86380 86390 1
515914 99515914 1001 86380 86390 1
516573 99516573 1001 86380 86390 1
516669 99516669 1001 86380 86390 1
516558 99516558 1001 86380 86390 1
517195 99517195 1001 86380 86390 1
517147 99517147 1001 86380 86390 1
516976 99516976 1001 86380 86390 1
517071 99517071 1001 86380 86390 1
517049 99517049 1001 86380 86390 1
517011 99517011 1001 86380 86390 1
516859 99516859 1001 86380 86390 1
516719 99516719 1001 86380 86390 1
517969 99517969 1001 86380 86390 1
517965 99517965 1001 86380 86390 1
518081 99518081 1001 86380 86390 1
517827 99517827 1001 86380 86390 1
517880 99517880 1001 86380 86390 1
517795 99517795 1001 86380 86390 1
517862 99517862 1001 86380 86390 1
517568 99517568 1001 86380 86390 1
517673 99517673 1001 86380 86390 1
517545 99517545 1001 86380 86390 1
517559 99517559 1001 86380 86390 1
517639 99517639 1001 86380 86390 1
518216 99518216 1001 86380 86390 1
518194 99518194 1001 86380 86390 1
518938 99518938 1001 86380 86390 1
518785 99518785 1001 86380 86390 1
518731 99518731 1001 86380 86390 1
518593 99518593 1001 86380 86390 1
518703 99518703 1001 86380 86390 1
518600 99518600 1001 86380 86390 1
518435 99518435 1001 86380 86390 1
518423 99518423 1001 86380 86390 1
518559 99518559 1001 86380 86390 1
518547 99518547 1001 86380 86390 1
519155 99519155 1001 86380 86390 1
519104 99519104 1001 86380 86390 1
519189 99519189 1001 86380 86390 1
519049 99519049 1001 86380 86390 1
519713 99519713 1001 86380 86390 1
519649 99519649 1001 86380 86390 1
519653 99519653 1001 86380 86390 1
519801 99519801 1001 86380 86390 1
519458 99519458 1001 86380 86390 1
519591 99519591 1001 86380 86390 1
519318 99519318 1001 86380 86390 1
519321 99519321 1001 86380 86390 1
519850 99519850 1001 86380 86390 1
519936 99519936 1001 86380 86390 1
519860 99519860 1001 86380 86390 1
520451 99520451 1001 86380 86390 1
520478 99520478 1001 86380 86390 1
520497 99520497 1001 86380 86390 1
520240 99520240 1001 86380 86390 1
520427 99520427 1001 86380 86390 1
520389 99520389 1001 86380 86390 1
520402 99520402 1001 86380 86390 1
520316 99520316 1001 86380 86390 1
520045 99520045 1001 86380 86390 1
520201 99520201 1001 86380 86390 1
520227 99520227 1001 86380 86390 1
520099 99520099 1001 86380 86390 1
520215 99520215 1001 86380 86390 1
520195 99520195 1001 86380 86390 1
520081 99520081 1001 86380 86390 1
520095 99520095 1001 86380 86390 1
520147 99520147 1001 86380 86390 1
520795 99520795 1001 86380 86390 1
520659 99520659 1001 86380 86390 1
521288 99521288 1001 86380 86390 1
521170 99521170 1001 86380 86390 1
521237 99521237 1001 86380 86390 1
521178 99521178 1001 86380 86390 1
521568 99521568 1001 86380 86390 1
521594 99521594 1001 86380 86390 1
521667 99521667 1001 86380 86390 1
521512 99521512 1001 86380 86390 1
522229 99522229 1001 86380 86390 1
522198 99522198 1001 86380 86390 1
522188 99522188 1001 86380 86390 1
521996 99521996 1001 86380 86390 1
522050 99522050 1001 86380 86390 1
521934 99521934 1001 86380 86390 1
521898 99521898 1001 86380 86390 1
522055 99522055 1001 86380 86390 1
521942 99521942 1001 86380 86390 1
521931 99521931 1001 86380 86390 1
521732 99521732 1001 86380 86390 1
522487 99522487 1001 86380 86390 1
522347 99522347 1001 86380 86390 1
522938 99522938 1001 86380 86390 1
523006 99523006 1001 86380 86390 1
522942 99522942 1001 86380 86390 1
522924 99522924 1001 86380 86390 1
522721 99522721 1001 86380 86390 1
522735 99522735 1001 86380 86390 1
522878 99522878 1001 86380 86390 1
522831 99522831 1001 86380 86390 1
522910 99522910 1001 86380 86390 1
522663 99522663 1001 86380 86390 1
522561 99522561 1001 86380 86390 1
522915 99522915 1001 86380 86390 1
523306 99523306 1001 86380 86390 1
523800 99523800 1001 86380 86390 1
523584 99523584 1001 86380 86390 1
523624 99523624 1001 86380 86390 1
523690 99523690 1001 86380 86390 1
523686 99523686 1001 86380 86390 1
523514 99523514 1001 86380 86390 1
523347 99523347 1001 86380 86390 1
524039 99524039 1001 86380 86390 1
524093 99524093 1001 86380 86390 1
524081 99524081 1001 86380 86390 1
524109 99524109 1001 86380 86390 1
524617 99524617 1001 86380 86390 1
524746 99524746 1001 86380 86390 1
524731 99524731 1001 86380 86390 1
524526 99524526 1001 86380 86390 1
524463 99524463 1001 86380 86390 1
524504 99524504 1001 86380 86390 1
524374 99524374 1001 86380 86390 1
524394 99524394 1001 86380 86390 1
524499 99524499 1001 86380 86390 1
524910 99524910 1001 86380 86390 1
524917 99524917 1001 86380 86390 1
524970 99524970 1001 86380 86390 1
525512 99525512 1001 86380 86390 1
525527 99525527 1001 86380 86390 1
525399 99525399 1001 86380 86390 1
525589 99525589 1001 86380 86390 1
525340 99525340 1001 86380 86390 1
525199 99525199 1001 86380 86390 1
525303 99525303 1001 86380 86390 1
525031 99525031 1001 86380 86390 1
525127 99525127 1001 86380 86390 1
525714 99525714 1001 86380 86390 1
525710 99525710 1001 86380 86390 1
526386 99526386 1001 86380 86390 1
526322 99526322 1001 86380 86390 1
526240 99526240 1001 86380 86390 1
526180 99526180 1001 86380 86390 1
526181 99526181 1001 86380 86390 1
525862 99525862 1001 86380 86390 1
526485 99526485 1001 86380 86390 1
526501 99526501 1001 86380 86390 1
526581 99526581 1001 86380 86390 1
526428 99526428 1001 86380 86390 1
527064 99527064 1001 86380 86390 1
526920 99526920 1001 86380 86390 1
526972 99526972 1001 86380 86390 1
526855 99526855 1001 86380 86390 1
526939 99526939 1001 86380 86390 1
526698 99526698 1001 86380 86390 1
526676 99526676 1001 86380 86390 1
526793 99526793 1001 86380 86390 1
526650 99526650 1001 86380 86390 1
527385 99527385 1001 86380 86390 1
527938 99527938 1001 86380 86390 1
527983 99527983 1001 86380 86390 1
528036 99528036 1001 86380 86390 1
527678 99527678 1001 86380 86390 1
527692 99527692 1001 86380 86390 1
527770 99527770 1001 86380 86390 1
527764 99527764 1001 86380 86390 1
527533 99527533 1001 86380 86390 1
527484 99527484 1001 86380 86390 1
527517 99527517 1001 86380 86390 1
527622 99527622 1001 86380 86390 1
528113 99528113 1001 86380 86390 1
528270 99528270 1001 86380 86390 1
528276 99528276 1001 86380 86390 1
528277 99528277 1001 86380 86390 1
528790 99528790 1001 86380 86390 1
528879 99528879 1001 86380 86390 1
528820 99528820 1001 86380 86390 1
528784 99528784 1001 86380 86390 1
528572 99528572 1001 86380 86390 1
528637 99528637 1001 86380 86390 1
528652 99528652 1001 86380 86390 1
528371 99528371 1001 86380 86390 1
528449 99528449 1001 86380 86390 1
528294 99528294 1001 86380 86390 1
528349 99528349 1001 86380 86390 1
528378 99528378 1001 86380 86390 1
528381 99528381 1001 86380 86390 1
528977 99528977 1001 86380 86390 1
529081 99529081 1001 86380 86390 1
528978 99528978 1001 86380 86390 1
529085 99529085 1001 86380 86390 1
529600 99529600 1001 86380 86390 1
529603 99529603 1001 86380 86390 1
529502 99529502 1001 86380 86390 1
529465 99529465 1001 86380 86390 1
529442 99529442 1001 86380 86390 1
529264 99529264 1001 86380 86390 1
529241 99529241 1001 86380 86390 1
529205 99529205 1001 86380 86390 1
529909 99529909 1001 86380 86390 1
529743 99529743 1001 86380 86390 1
529786 99529786 1001 86380 86390 1
530476 99530476 1001 86380 86390 1
530199 99530199 1001 86380 86390 1
530265 99530265 1001 86380 86390 1
530291 99530291 1001 86380 86390 1
530217 99530217 1001 86380 86390 1
530256 99530256 1001 86380 86390 1
530049 99530049 1001 86380 86390 1
529973 99529973 1001 86380 86390 1
530077 99530077 1001 86380 86390 1
530009 99530009 1001 86380 86390 1
530628 99530628 1001 86380 86390 1
530681 99530681 1001 86380 86390 1
530722 99530722 1001 86380 86390 1
530748 99530748 1001 86380 86390 1
530635 99530635 1001 86380 86390 1
530665 99530665 1001 86380 86390 1
530588 99530588 1001 86380 86390 1
531345 99531345 1001 86380 86390 1
531293 99531293 1001 86380 86390 1
531207 99531207 1001 86380 86390 1
531324 99531324 1001 86380 86390 1
531223 99531223 1001 86380 86390 1
531289 99531289 1001 86380 86390 1
531071 99531071 1001 86380 86390 1
530980 99530980 1001 86380 86390 1
531093 99531093 1001 86380 86390 1
530774 99530774 1001 86380 86390 1
530944 99530944 1001 86380 86390 1
530871 99530871 1001 86380 86390 1
530782 99530782 1001 86380 86390 1
530862 99530862 1001 86380 86390 1
531485 99531485 1001 86380 86390 1
531395 99531395 1001 86380 86390 1
531410 99531410 1001 86380 86390 1
532129 99532129 1001 86380 86390 1
532053 99532053 1001 86380 86390 1
532150 99532150 1001 86380 86390 1
531913 99531913 1001 86380 86390 1
531862 99531862 1001 86380 86390 1
531690 99531690 1001 86380 86390 1
531620 99531620 1001 86380 86390 1
531788 99531788 1001 86380 86390 1
532219 99532219 1001 86380 86390 1
532366 99532366 1001 86380 86390 1
532265 99532265 1001 86380 86390 1
532999 99532999 1001 86380 86390 1
532926 99532926 1001 86380 86390 1
532724 99532724 1001 86380 86390 1
532815 99532815 1001 86380 86390 1
532652 99532652 1001 86380 86390 1
532733 99532733 1001 86380 86390 1
532800 99532800 1001 86380 86390 1
532496 99532496 1001 86380 86390 1
532446 99532446 1001 86380 86390 1
533211 99533211 1001 86380 86390 1
533200 99533200 1001 86380 86390 1
533047 99533047 1001 86380 86390 1
533166 99533166 1001 86380 86390 1
533116 99533116 1001 86380 86390 1
533066 99533066 1001 86380 86390 1
533821 99533821 1001 86380 86390 1
533786 99533786 1001 86380 86390 1
533673 99533673 1001 86380 86390 1
533740 99533740 1001 86380 86390 1
533768 99533768 1001 86380 86390 1
533536 99533536 1001 86380 86390 1
533478 99533478 1001 86380 86390 1
533594 99533594 1001 86380 86390 1
533346 99533346 1001 86380 86390 1
533256 99533256 1001 86380 86390 1
533336 99533336 1001 86380 86390 1
533350 99533350 1001 86380 86390 1
533872 99533872 1001 86380 86390 1
533927 99533927 1001 86380 86390 1
533875 99533875 1001 86380 86390 1
534509 99534509 1001 86380 86390 1
534682 99534682 1001 86380 86390 1
534399 99534399 1001 86380 86390 1
534226 99534226 1001 86380 86390 1
534876 99534876 1001 86380 86390 1
534801 99534801 1001 86380 86390 1
534771 99534771 1001 86380 86390 1
535208 99535208 1001 86380 86390 1
535008 99535008 1001 86380 86390 1
534970 99534970 1001 86380 86390 1
535087 99535087 1001 86380 86390 1
534986 99534986 1001 86380 86390 1
535572 99535572 1001 86380 86390 1
535601 99535601 1001 86380 86390 1
535513 99535513 1001 86380 86390 1
535620 99535620 1001 86380 86390 1
535714 99535714 1001 86380 86390 1
536250 99536250 1001 86380 86390 1
536245 99536245 1001 86380 86390 1
536040 99536040 1001 86380 86390 1
536056 99536056 1001 86380 86390 1
535850 99535850 1001 86380 86390 1
535734 99535734 1001 86380 86390 1
535903 99535903 1001 86380 86390 1
535906 99535906 1001 86380 86390 1
535737 99535737 1001 86380 86390 1
535764 99535764 1001 86380 86390 1
536535 99536535 1001 86380 86390 1
536510 99536510 1001 86380 86390 1
537010 99537010 1001 86380 86390 1
537041 99537041 1001 86380 86390 1
536841 99536841 1001 86380 86390 1
536933 99536933 1001 86380 86390 1
536935 99536935 1001 86380 86390 1
536872 99536872 1001 86380 86390 1
536887 99536887 1001 86380 86390 1
536584 99536584 1001 86380 86390 1
537354 99537354 1001 86380 86390 1
537193 99537193 1001 86380 86390 1
537219 99537219 1001 86380 86390 1
537168 99537168 1001 86380 86390 1
537207 99537207 1001 86380 86390 1
537285 99537285 1001 86380 86390 1
537350 99537350 1001 86380 86390 1
537314 99537314 1001 86380 86390 1
537932 99537932 1001 86380 86390 1
537910 99537910 1001 86380 86390 1
537460 99537460 1001 86380 86390 1
537492 99537492 1001 86380 86390 1
537505 99537505 1001 86380 86390 1
537379 99537379 1001 86380 86390 1
538074 99538074 1001 86380 86390 1
538088 99538088 1001 86380 86390 1
538063 99538063 1001 86380 86390 1
537999 99537999 1001 86380 86390 1
538013 99538013 1001 86380 86390 1
538065 99538065 1001 86380 86390 1
538186 99538186 1001 86380 86390 1
538712 99538712 1001 86380 86390 1
538648 99538648 1001 86380 86390 1
538705 99538705 1001 86380 86390 1
538745 99538745 1001 86380 86390 1
538416 99538416 1001 86380 86390 1
538507 99538507 1001 86380 86390 1
538420 99538420 1001 86380 86390 1
538563 99538563 1001 86380 86390 1
538564 99538564 1001 86380 86390 1
538591 99538591 1001 86380 86390 1
538409 99538409 1001 86380 86390 1
538436 99538436 1001 86380 86390 1
538437 99538437 1001 86380 86390 1
538300 99538300 1001 86380 86390 1
538268 99538268 1001 86380 86390 1
538283 99538283 1001 86380 86390 1
538335 99538335 1001 86380 86390 1
538832 99538832 1001 86380 86390 1
538901 99538901 1001 86380 86390 1
539537 99539537 1001 86380 86390 1
539460 99539460 1001 86380 86390 1
539244 99539244 1001 86380 86390 1
539352 99539352 1001 86380 86390 1
539419 99539419 1001 86380 86390 1
539100 99539100 1001 86380 86390 1
539024 99539024 1001 86380 86390 1
539054 99539054 1001 86380 86390 1
539133 99539133 1001 86380 86390 1
539772 99539772 1001 86380 86390 1
540314 99540314 1001 86380 86390 1
540467 99540467 1001 86380 86390 1
540321 99540321 1001 86380 86390 1
540461 99540461 1001 86380 86390 1
540080 99540080 1001 86380 86390 1
540177 99540177 1001 86380 86390 1
540140 99540140 1001 86380 86390 1
540155 99540155 1001 86380 86390 1
539891 99539891 1001 86380 86390 1
540505 99540505 1001 86380 86390 1
540534 99540534 1001 86380 86390 1
540469 99540469 1001 86380 86390 1
540535 99540535 1001 86380 86390 1
540639 99540639 1001 86380 86390 1
541258 99541258 1001 86380 86390 1
541166 99541166 1001 86380 86390 1
541187 99541187 1001 86380 86390 1
540997 99540997 1001 86380 86390 1
540675 99540675 1001 86380 86390 1
540774 99540774 1001 86380 86390 1
541480 99541480 1001 86380 86390 1
541339 99541339 1001 86380 86390 1
542057 99542057 1001 86380 86390 1
541942 99541942 1001 86380 86390 1
541920 99541920 1001 86380 86390 1
541987 99541987 1001 86380 86390 1
541830 99541830 1001 86380 86390 1
541717 99541717 1001 86380 86390 1
541563 99541563 1001 86380 86390 1
541578 99541578 1001 86380 86390 1
541530 99541530 1001 86380 86390 1
541612 99541612 1001 86380 86390 1
541665 99541665 1001 86380 86390 1
542129 99542129 1001 86380 86390 1
542308 99542308 1001 86380 86390 1
542205 99542205 1001 86380 86390 1
542748 99542748 1001 86380 86390 1
542881 99542881 1001 86380 86390 1
542710 99542710 1001 86380 86390 1
542661 99542661 1001 86380 86390 1
542343 99542343 1001 86380 86390 1
542359 99542359 1001 86380 86390 1
542386 99542386 1001 86380 86390 1
542336 99542336 1001 86380 86390 1
543008 99543008 1001 86380 86390 1
543092 99543092 1001 86380 86390 1
543747 99543747 1001 86380 86390 1
543667 99543667 1001 86380 86390 1
543427 99543427 1001 86380 86390 1
543563 99543563 1001 86380 86390 1
543552 99543552 1001 86380 86390 1
543298 99543298 1001 86380 86390 1
543330 99543330 1001 86380 86390 1
543822 99543822 1001 86380 86390 1
544433 99544433 1001 86380 86390 1
544486 99544486 1001 86380 86390 1
544530 99544530 1001 86380 86390 1
544519 99544519 1001 86380 86390 1
544253 99544253 1001 86380 86390 1
544307 99544307 1001 86380 86390 1
544031 99544031 1001 86380 86390 1
544052 99544052 1001 86380 86390 1
544065 99544065 1001 86380 86390 1
544720 99544720 1001 86380 86390 1
544695 99544695 1001 86380 86390 1
523263 480 1001 35216 35516 1
517285 963 1002 61100 65104 1
537319 854 1002 38310 43824 1
400028 99400028 1001 86380 86390 1
400119 99400119 1001 86380 86390 1
400106 99400106 1001 86380 86390 1
400280 99400280 1001 86380 86390 1
400247 99400247 1001 86380 86390 1
400594 99400594 1001 86380 86390 1
400695 99400695 1001 86380 86390 1
400787 99400787 1001 86380 86390 1
400880 99400880 1001 86380 86390 1
400917 99400917 1001 86380 86390 1
401358 99401358 1001 86380 86390 1
401274 99401274 1001 86380 86390 1
401627 99401627 1001 86380 86390 1
401657 99401657 1001 86380 86390 1
401871 99401871 1001 86380 86390 1
401890 99401890 1001 86380 86390 1
401929 99401929 1001 86380 86390 1
401997 99401997 1001 86380 86390 1
402257 99402257 1001 86380 86390 1
402244 99402244 1001 86380 86390 1
402340 99402340 1001 86380 86390 1
402356 99402356 1001 86380 86390 1
402627 99402627 1001 86380 86390 1
402674 99402674 1001 86380 86390 1
402798 99402798 1001 86380 86390 1
403036 99403036 1001 86380 86390 1
403154 99403154 1001 86380 86390 1
403155 99403155 1001 86380 86390 1
403120 99403120 1001 86380 86390 1
403264 99403264 1001 86380 86390 1
403728 99403728 1001 86380 86390 1
403694 99403694 1001 86380 86390 1
403770 99403770 1001 86380 86390 1
404122 99404122 1001 86380 86390 1
404187 99404187 1001 86380 86390 1
404254 99404254 1001 86380 86390 1
404887 99404887 1001 86380 86390 1
404894 99404894 1001 86380 86390 1
404935 99404935 1001 86380 86390 1
405208 99405208 1001 86380 86390 1
405120 99405120 1001 86380 86390 1
405257 99405257 1001 86380 86390 1
405368 99405368 1001 86380 86390 1
405853 99405853 1001 86380 86390 1
405893 99405893 1001 86380 86390 1
405956 99405956 1001 86380 86390 1
405902 99405902 1001 86380 86390 1
406050 99406050 1001 86380 86390 1
406127 99406127 1001 86380 86390 1
406193 99406193 1001 86380 86390 1
406185 99406185 1001 86380 86390 1
406316 99406316 1001 86380 86390 1
406578 99406578 1001 86380 86390 1
406569 99406569 1001 86380 86390 1
406700 99406700 1001 86380 86390 1
406708 99406708 1001 86380 86390 1
406731 99406731 1001 86380 86390 1
406870 99406870 1001 86380 86390 1
406941 99406941 1001 86380 86390 1
406907 99406907 1001 86380 86390 1
406989 99406989 1001 86380 86390 1
407078 99407078 1001 86380 86390 1
407994 99407994 1001 86380 86390 1
408009 99408009 1001 86380 86390 1
408135 99408135 1001 86380 86390 1
408295 99408295 1001 86380 86390 1
408213 99408213 1001 86380 86390 1
408706 99408706 1001 86380 86390 1
409102 99409102 1001 86380 86390 1
409169 99409169 1001 86380 86390 1
409217 99409217 1001 86380 86390 1
409271 99409271 1001 86380 86390 1
409308 99409308 1001 86380 86390 1
409386 99409386 1001 86380 86390 1
409304 99409304 1001 86380 86390 1
409437 99409437 1001 86380 86390 1
409695 99409695 1001 86380 86390 1
409714 99409714 1001 86380 86390 1
409817 99409817 1001 86380 86390 1
409958 99409958 1001 86380 86390 1
410085 99410085 1001 86380 86390 1
410113 99410113 1001 86380 86390 1
410233 99410233 1001 86380 86390 1
410641 99410641 1001 86380 86390 1
410825 99410825 1001 86380 86390 1
411057 99411057 1001 86380 86390 1
411227 99411227 1001 86380 86390 1
411612 99411612 1001 86380 86390 1
412250 99412250 1001 86380 86390 1
412090 99412090 1001 86380 86390 1
412325 99412325 1001 86380 86390 1
413428 99413428 1001 86380 86390 1
413525 99413525 1001 86380 86390 1
413612 99413612 1001 86380 86390 1
412955 99412955 1001 86380 86390 1
412946 99412946 1001 86380 86390 1
412948 99412948 1001 86380 86390 1
413282 99413282 1001 86380 86390 1
412791 99412791 1001 86380 86390 1
414068 99414068 1001 86380 86390 1
413774 99413774 1001 86380 86390 1
414968 99414968 1001 86380 86390 1
415033 99415033 1001 86380 86390 1
415179 99415179 1001 86380 86390 1
415137 99415137 1001 86380 86390 1
415162 99415162 1001 86380 86390 1
414621 99414621 1001 86380 86390 1
414731 99414731 1001 86380 86390 1
414856 99414856 1001 86380 86390 1
414920 99414920 1001 86380 86390 1
414321 99414321 1001 86380 86390 1
415478 99415478 1001 86380 86390 1
415621 99415621 1001 86380 86390 1
415609 99415609 1001 86380 86390 1
416736 99416736 1001 86380 86390 1
416743 99416743 1001 86380 86390 1
416805 99416805 1001 86380 86390 1
416850 99416850 1001 86380 86390 1
416370 99416370 1001 86380 86390 1
416460 99416460 1001 86380 86390 1
416361 99416361 1001 86380 86390 1
416122 99416122 1001 86380 86390 1
415756 99415756 1001 86380 86390 1
416044 99416044 1001 86380 86390 1
417048 99417048 1001 86380 86390 1
417339 99417339 1001 86380 86390 1
417296 99417296 1001 86380 86390 1
418783 99418783 1001 86380 86390 1
418724 99418724 1001 86380 86390 1
418065 99418065 1001 86380 86390 1
418149 99418149 1001 86380 86390 1
417827 99417827 1001 86380 86390 1
417931 99417931 1001 86380 86390 1
419054 99419054 1001 86380 86390 1
419041 99419041 1001 86380 86390 1
418838 99418838 1001 86380 86390 1
419204 99419204 1001 86380 86390 1
420446 99420446 1001 86380 86390 1
420096 99420096 1001 86380 86390 1
420106 99420106 1001 86380 86390 1
420375 99420375 1001 86380 86390 1
419967 99419967 1001 86380 86390 1
419890 99419890 1001 86380 86390 1
419406 99419406 1001 86380 86390 1
419214 99419214 1001 86380 86390 1
420789 99420789 1001 86380 86390 1
420475 99420475 1001 86380 86390 1
420458 99420458 1001 86380 86390 1
420804 99420804 1001 86380 86390 1
420707 99420707 1001 86380 86390 1
421745 99421745 1001 86380 86390 1
422049 99422049 1001 86380 86390 1
421878 99421878 1001 86380 86390 1
422084 99422084 1001 86380 86390 1
421355 99421355 1001 86380 86390 1
421520 99421520 1001 86380 86390 1
421560 99421560 1001 86380 86390 1
420896 99420896 1001 86380 86390 1
420918 99420918 1001 86380 86390 1
421061 99421061 1001 86380 86390 1
422247 99422247 1001 86380 86390 1
422149 99422149 1001 86380 86390 1
422413 99422413 1001 86380 86390 1
423661 99423661 1001 86380 86390 1
423720 99423720 1001 86380 86390 1
423352 99423352 1001 86380 86390 1
422727 99422727 1001 86380 86390 1
422762 99422762 1001 86380 86390 1
423918 99423918 1001 86380 86390 1
424042 99424042 1001 86380 86390 1
424050 99424050 1001 86380 86390 1
423762 99423762 1001 86380 86390 1
425271 99425271 1001 86380 86390 1
424808 99424808 1001 86380 86390 1
424892 99424892 1001 86380 86390 1
424950 99424950 1001 86380 86390 1
424189 99424189 1001 86380 86390 1
424408 99424408 1001 86380 86390 1
425634 99425634 1001 86380 86390 1
425752 99425752 1001 86380 86390 1
425591 99425591 1001 86380 86390 1
425459 99425459 1001 86380 86390 1
426840 99426840 1001 86380 86390 1
426307 99426307 1001 86380 86390 1
426677 99426677 1001 86380 86390 1
425944 99425944 1001 86380 86390 1
427482 99427482 1001 86380 86390 1
427202 99427202 1001 86380 86390 1
427522 99427522 1001 86380 86390 1
428687 99428687 1001 86380 86390 1
428623 99428623 1001 86380 86390 1
428420 99428420 1001 86380 86390 1
428163 99428163 1001 86380 86390 1
428238 99428238 1001 86380 86390 1
428180 99428180 1001 86380 86390 1
427822 99427822 1001 86380 86390 1
427735 99427735 1001 86380 86390 1
427546 99427546 1001 86380 86390 1
427842 99427842 1001 86380 86390 1
427719 99427719 1001 86380 86390 1
429128 99429128 1001 86380 86390 1
429062 99429062 1001 86380 86390 1
430165 99430165 1001 86380 86390 1
430324 99430324 1001 86380 86390 1
429967 99429967 1001 86380 86390 1
430124 99430124 1001 86380 86390 1
430054 99430054 1001 86380 86390 1
429869 99429869 1001 86380 86390 1
429748 99429748 1001 86380 86390 1
429797 99429797 1001 86380 86390 1
429895 99429895 1001 86380 86390 1
429474 99429474 1001 86380 86390 1
430488 99430488 1001 86380 86390 1
430533 99430533 1001 86380 86390 1
430805 99430805 1001 86380 86390 1
430569 99430569 1001 86380 86390 1
431717 99431717 1001 86380 86390 1
431670 99431670 1001 86380 86390 1
431559 99431559 1001 86380 86390 1
431401 99431401 1001 86380 86390 1
431520 99431520 1001 86380 86390 1
431001 99431001 1001 86380 86390 1
430922 99430922 1001 86380 86390 1
432280 99432280 1001 86380 86390 1
432283 99432283 1001 86380 86390 1
432286 99432286 1001 86380 86390 1
433643 99433643 1001 86380 86390 1
433330 99433330 1001 86380 86390 1
432965 99432965 1001 86380 86390 1
433071 99433071 1001 86380 86390 1
433141 99433141 1001 86380 86390 1
433107 99433107 1001 86380 86390 1
433087 99433087 1001 86380 86390 1
433127 99433127 1001 86380 86390 1
433132 99433132 1001 86380 86390 1
432919 99432919 1001 86380 86390 1
433208 99433208 1001 86380 86390 1
432748 99432748 1001 86380 86390 1
432590 99432590 1001 86380 86390 1
433966 99433966 1001 86380 86390 1
433897 99433897 1001 86380 86390 1
434094 99434094 1001 86380 86390 1
435372 99435372 1001 86380 86390 1
435350 99435350 1001 86380 86390 1
434828 99434828 1001 86380 86390 1
434653 99434653 1001 86380 86390 1
434189 99434189 1001 86380 86390 1
434587 99434587 1001 86380 86390 1
435735 99435735 1001 86380 86390 1
435777 99435777 1001 86380 86390 1
435816 99435816 1001 86380 86390 1
435477 99435477 1001 86380 86390 1
436806 99436806 1001 86380 86390 1
436845 99436845 1001 86380 86390 1
437000 99437000 1001 86380 86390 1
436734 99436734 1001 86380 86390 1
435952 99435952 1001 86380 86390 1
436040 99436040 1001 86380 86390 1
436292 99436292 1001 86380 86390 1
436077 99436077 1001 86380 86390 1
436107 99436107 1001 86380 86390 1
436055 99436055 1001 86380 86390 1
435967 99435967 1001 86380 86390 1
436308 99436308 1001 86380 86390 1
300046 99300046 1001 86380 86390 1
300563 99300563 1001 86380 86390 1
300559 99300559 1001 86380 86390 1
300422 99300422 1001 86380 86390 1
300388 99300388 1001 86380 86390 1
300289 99300289 1001 86380 86390 1
300175 99300175 1001 86380 86390 1
300150 99300150 1001 86380 86390 1
300166 99300166 1001 86380 86390 1
300881 99300881 1001 86380 86390 1
300882 99300882 1001 86380 86390 1
300742 99300742 1001 86380 86390 1
300758 99300758 1001 86380 86390 1
301445 99301445 1001 86380 86390 1
301459 99301459 1001 86380 86390 1
301361 99301361 1001 86380 86390 1
300947 99300947 1001 86380 86390 1
300974 99300974 1001 86380 86390 1
301132 99301132 1001 86380 86390 1
301045 99301045 1001 86380 86390 1
301101 99301101 1001 86380 86390 1
301581 99301581 1001 86380 86390 1
301573 99301573 1001 86380 86390 1
301693 99301693 1001 86380 86390 1
302333 99302333 1001 86380 86390 1
302274 99302274 1001 86380 86390 1
302185 99302185 1001 86380 86390 1
302150 99302150 1001 86380 86390 1
302099 99302099 1001 86380 86390 1
301908 99301908 1001 86380 86390 1
301792 99301792 1001 86380 86390 1
301847 99301847 1001 86380 86390 1
302382 99302382 1001 86380 86390 1
302463 99302463 1001 86380 86390 1
302555 99302555 1001 86380 86390 1
303005 99303005 1001 86380 86390 1
303161 99303161 1001 86380 86390 1
303032 99303032 1001 86380 86390 1
303110 99303110 1001 86380 86390 1
303009 99303009 1001 86380 86390 1
303113 99303113 1001 86380 86390 1
303089 99303089 1001 86380 86390 1
303091 99303091 1001 86380 86390 1
302950 99302950 1001 86380 86390 1
302809 99302809 1001 86380 86390 1
302901 99302901 1001 86380 86390 1
302853 99302853 1001 86380 86390 1
302854 99302854 1001 86380 86390 1
302997 99302997 1001 86380 86390 1
302815 99302815 1001 86380 86390 1
302710 99302710 1001 86380 86390 1
302765 99302765 1001 86380 86390 1
302649 99302649 1001 86380 86390 1
303327 99303327 1001 86380 86390 1
303634 99303634 1001 86380 86390 1
303781 99303781 1001 86380 86390 1
303760 99303760 1001 86380 86390 1
303748 99303748 1001 86380 86390 1
303426 99303426 1001 86380 86390 1
303457 99303457 1001 86380 86390 1
303524 99303524 1001 86380 86390 1
303538 99303538 1001 86380 86390 1
304176 99304176 1001 86380 86390 1
304089 99304089 1001 86380 86390 1
304198 99304198 1001 86380 86390 1
304796 99304796 1001 86380 86390 1
304811 99304811 1001 86380 86390 1
304673 99304673 1001 86380 86390 1
304848 99304848 1001 86380 86390 1
304517 99304517 1001 86380 86390 1
304466 99304466 1001 86380 86390 1
304366 99304366 1001 86380 86390 1
304354 99304354 1001 86380 86390 1
305053 99305053 1001 86380 86390 1
305043 99305043 1001 86380 86390 1
304877 99304877 1001 86380 86390 1
305532 99305532 1001 86380 86390 1
305623 99305623 1001 86380 86390 1
305604 99305604 1001 86380 86390 1
305567 99305567 1001 86380 86390 1
305363 99305363 1001 86380 86390 1
305362 99305362 1001 86380 86390 1
305120 99305120 1001 86380 86390 1
305187 99305187 1001 86380 86390 1
305230 99305230 1001 86380 86390 1
305114 99305114 1001 86380 86390 1
305167 99305167 1001 86380 86390 1
500023 99500023 1001 86380 86390 1
500656 99500656 1001 86380 86390 1
500670 99500670 1001 86380 86390 1
500811 99500811 1001 86380 86390 1
500557 99500557 1001 86380 86390 1
500521 99500521 1001 86380 86390 1
500335 99500335 1001 86380 86390 1
500375 99500375 1001 86380 86390 1
500234 99500234 1001 86380 86390 1
501472 99501472 1001 86380 86390 1
501578 99501578 1001 86380 86390 1
501490 99501490 1001 86380 86390 1
501630 99501630 1001 86380 86390 1
501632 99501632 1001 86380 86390 1
501522 99501522 1001 86380 86390 1
501636 99501636 1001 86380 86390 1
501255 99501255 1001 86380 86390 1
501154 99501154 1001 86380 86390 1
501024 99501024 1001 86380 86390 1
501104 99501104 1001 86380 86390 1
501069 99501069 1001 86380 86390 1
501717 99501717 1001 86380 86390 1
501733 99501733 1001 86380 86390 1
501749 99501749 1001 86380 86390 1
501788 99501788 1001 86380 86390 1
502432 99502432 1001 86380 86390 1
502342 99502342 1001 86380 86390 1
502381 99502381 1001 86380 86390 1
502440 99502440 1001 86380 86390 1
502372 99502372 1001 86380 86390 1
502185 99502185 1001 86380 86390 1
502096 99502096 1001 86380 86390 1
502151 99502151 1001 86380 86390 1
502140 99502140 1001 86380 86390 1
502090 99502090 1001 86380 86390 1
502000 99502000 1001 86380 86390 1
502040 99502040 1001 86380 86390 1
501990 99501990 1001 86380 86390 1
502042 99502042 1001 86380 86390 1
501916 99501916 1001 86380 86390 1
501931 99501931 1001 86380 86390 1
501855 99501855 1001 86380 86390 1
502476 99502476 1001 86380 86390 1
502649 99502649 1001 86380 86390 1
503211 99503211 1001 86380 86390 1
503055 99503055 1001 86380 86390 1
503068 99503068 1001 86380 86390 1
502927 99502927 1001 86380 86390 1
503031 99503031 1001 86380 86390 1
503084 99503084 1001 86380 86390 1
503447 99503447 1001 86380 86390 1
504015 99504015 1001 86380 86390 1
504030 99504030 1001 86380 86390 1
504056 99504056 1001 86380 86390 1
504045 99504045 1001 86380 86390 1
504073 99504073 1001 86380 86390 1
504095 99504095 1001 86380 86390 1
503985 99503985 1001 86380 86390 1
503922 99503922 1001 86380 86390 1
504066 99504066 1001 86380 86390 1
503796 99503796 1001 86380 86390 1
503758 99503758 1001 86380 86390 1
503813 99503813 1001 86380 86390 1
503736 99503736 1001 86380 86390 1
503883 99503883 1001 86380 86390 1
503668 99503668 1001 86380 86390 1
504248 99504248 1001 86380 86390 1
504204 99504204 1001 86380 86390 1
504625 99504625 1001 86380 86390 1
504666 99504666 1001 86380 86390 1
504552 99504552 1001 86380 86390 1
504401 99504401 1001 86380 86390 1
504471 99504471 1001 86380 86390 1
504485 99504485 1001 86380 86390 1
504331 99504331 1001 86380 86390 1
504502 99504502 1001 86380 86390 1
504491 99504491 1001 86380 86390 1
505011 99505011 1001 86380 86390 1
504959 99504959 1001 86380 86390 1
505013 99505013 1001 86380 86390 1
505134 99505134 1001 86380 86390 1
505707 99505707 1001 86380 86390 1
505709 99505709 1001 86380 86390 1
505580 99505580 1001 86380 86390 1
505600 99505600 1001 86380 86390 1
505436 99505436 1001 86380 86390 1
505201 99505201 1001 86380 86390 1
505153 99505153 1001 86380 86390 1
505173 99505173 1001 86380 86390 1
505225 99505225 1001 86380 86390 1
505252 99505252 1001 86380 86390 1
505890 99505890 1001 86380 86390 1
505904 99505904 1001 86380 86390 1
505776 99505776 1001 86380 86390 1
505881 99505881 1001 86380 86390 1
506498 99506498 1001 86380 86390 1
506525 99506525 1001 86380 86390 1
506580 99506580 1001 86380 86390 1
506439 99506439 1001 86380 86390 1
506357 99506357 1001 86380 86390 1
506293 99506293 1001 86380 86390 1
506334 99506334 1001 86380 86390 1
506161 99506161 1001 86380 86390 1
506007 99506007 1001 86380 86390 1
506021 99506021 1001 86380 86390 1
506151 99506151 1001 86380 86390 1
506077 99506077 1001 86380 86390 1
506739 99506739 1001 86380 86390 1
506678 99506678 1001 86380 86390 1
507268 99507268 1001 86380 86390 1
507400 99507400 1001 86380 86390 1
507413 99507413 1001 86380 86390 1
507139 99507139 1001 86380 86390 1
507127 99507127 1001 86380 86390 1
507089 99507089 1001 86380 86390 1
507092 99507092 1001 86380 86390 1
507056 99507056 1001 86380 86390 1
507071 99507071 1001 86380 86390 1
507123 99507123 1001 86380 86390 1
506906 99506906 1001 86380 86390 1
506910 99506910 1001 86380 86390 1
506847 99506847 1001 86380 86390 1
506926 99506926 1001 86380 86390 1
507578 99507578 1001 86380 86390 1
507462 99507462 1001 86380 86390 1
507476 99507476 1001 86380 86390 1
508229 99508229 1001 86380 86390 1
507890 99507890 1001 86380 86390 1
507972 99507972 1001 86380 86390 1
507977 99507977 1001 86380 86390 1
507705 99507705 1001 86380 86390 1
507774 99507774 1001 86380 86390 1
507763 99507763 1001 86380 86390 1
507699 99507699 1001 86380 86390 1
507726 99507726 1001 86380 86390 1
507651 99507651 1001 86380 86390 1
508401 99508401 1001 86380 86390 1
508312 99508312 1001 86380 86390 1
508391 99508391 1001 86380 86390 1
508394 99508394 1001 86380 86390 1
508322 99508322 1001 86380 86390 1
509039 99509039 1001 86380 86390 1
509019 99509019 1001 86380 86390 1
508584 99508584 1001 86380 86390 1
508628 99508628 1001 86380 86390 1
509138 99509138 1001 86380 86390 1
509208 99509208 1001 86380 86390 1
509170 99509170 1001 86380 86390 1
509736 99509736 1001 86380 86390 1
509791 99509791 1001 86380 86390 1
509727 99509727 1001 86380 86390 1
509757 99509757 1001 86380 86390 1
509696 99509696 1001 86380 86390 1
509684 99509684 1001 86380 86390 1
509385 99509385 1001 86380 86390 1
509434 99509434 1001 86380 86390 1
509913 99509913 1001 86380 86390 1
510104 99510104 1001 86380 86390 1
510679 99510679 1001 86380 86390 1
510705 99510705 1001 86380 86390 1
510570 99510570 1001 86380 86390 1
510533 99510533 1001 86380 86390 1
510384 99510384 1001 86380 86390 1
510372 99510372 1001 86380 86390 1
510466 99510466 1001 86380 86390 1
510351 99510351 1001 86380 86390 1
510313 99510313 1001 86380 86390 1
510160 99510160 1001 86380 86390 1
510162 99510162 1001 86380 86390 1
510192 99510192 1001 86380 86390 1
510312 99510312 1001 86380 86390 1
510235 99510235 1001 86380 86390 1
510741 99510741 1001 86380 86390 1
510821 99510821 1001 86380 86390 1
510874 99510874 1001 86380 86390 1
510878 99510878 1001 86380 86390 1
511479 99511479 1001 86380 86390 1
511494 99511494 1001 86380 86390 1
511500 99511500 1001 86380 86390 1
511156 99511156 1001 86380 86390 1
511306 99511306 1001 86380 86390 1
510972 99510972 1001 86380 86390 1
511016 99511016 1001 86380 86390 1
511567 99511567 1001 86380 86390 1
511585 99511585 1001 86380 86390 1
512326 99512326 1001 86380 86390 1
512288 99512288 1001 86380 86390 1
512327 99512327 1001 86380 86390 1
512224 99512224 1001 86380 86390 1
512048 99512048 1001 86380 86390 1
512169 99512169 1001 86380 86390 1
511817 99511817 1001 86380 86390 1
511846 99511846 1001 86380 86390 1
511874 99511874 1001 86380 86390 1
512522 99512522 1001 86380 86390 1
512513 99512513 1001 86380 86390 1
513005 99513005 1001 86380 86390 1
513192 99513192 1001 86380 86390 1
512965 99512965 1001 86380 86390 1
512914 99512914 1001 86380 86390 1
512895 99512895 1001 86380 86390 1
512692 99512692 1001 86380 86390 1
512656 99512656 1001 86380 86390 1
513322 99513322 1001 86380 86390 1
513336 99513336 1001 86380 86390 1
513337 99513337 1001 86380 86390 1
513342 99513342 1001 86380 86390 1
513331 99513331 1001 86380 86390 1
513344 99513344 1001 86380 86390 1
513840 99513840 1001 86380 86390 1
513860 99513860 1001 86380 86390 1
513766 99513766 1001 86380 86390 1
513636 99513636 1001 86380 86390 1
513432 99513432 1001 86380 86390 1
514186 99514186 1001 86380 86390 1
514233 99514233 1001 86380 86390 1
514105 99514105 1001 86380 86390 1
514670 99514670 1001 86380 86390 1
514834 99514834 1001 86380 86390 1
514451 99514451 1001 86380 86390 1
514465 99514465 1001 86380 86390 1
514315 99514315 1001 86380 86390 1
514250 99514250 1001 86380 86390 1
514239 99514239 1001 86380 86390 1
514241 99514241 1001 86380 86390 1
514260 99514260 1001 86380 86390 1
514935 99514935 1001 86380 86390 1
515040 99515040 1001 86380 86390 1
515665 99515665 1001 86380 86390 1
515486 99515486 1001 86380 86390 1
515513 99515513 1001 86380 86390 1
515387 99515387 1001 86380 86390 1
515415 99515415 1001 86380 86390 1
515368 99515368 1001 86380 86390 1
515394 99515394 1001 86380 86390 1
515305 99515305 1001 86380 86390 1
515078 99515078 1001 86380 86390 1
515107 99515107 1001 86380 86390 1
515109 99515109 1001 86380 86390 1
515086 99515086 1001 86380 86390 1
515863 99515863 1001 86380 86390 1
515743 99515743 1001 86380 86390 1
515795 99515795 1001 86380 86390 1
516329 99516329 1001 86380 86390 1
516420 99516420 1001 86380 86390 1
516352 99516352 1001 86380 86390 1
516341 99516341 1001 86380 86390 1
516418 99516418 1001 86380 86390 1
516195 99516195 1001 86380 86390 1
516197 99516197 1001 86380 86390 1
516262 99516262 1001 86380 86390 1
515894 99515894 1001 86380 86390 1
516078 99516078 1001 86380 86390 1
516004 99516004 1001 86380 86390 1
516549 99516549 1001 86380 86390 1
516666 99516666 1001 86380 86390 1
516642 99516642 1001 86380 86390 1
516540 99516540 1001 86380 86390 1
517293 99517293 1001 86380 86390 1
516954 99516954 1001 86380 86390 1
516993 99516993 1001 86380 86390 1
517083 99517083 1001 86380 86390 1
516959 99516959 1001 86380 86390 1
516985 99516985 1001 86380 86390 1
516780 99516780 1001 86380 86390 1
516870 99516870 1001 86380 86390 1
516846 99516846 1001 86380 86390 1
516797 99516797 1001 86380 86390 1
516828 99516828 1001 86380 86390 1
517429 99517429 1001 86380 86390 1
517379 99517379 1001 86380 86390 1
517444 99517444 1001 86380 86390 1
517395 99517395 1001 86380 86390 1
518034 99518034 1001 86380 86390 1
517997 99517997 1001 86380 86390 1
518103 99518103 1001 86380 86390 1
518066 99518066 1001 86380 86390 1
518057 99518057 1001 86380 86390 1
517879 99517879 1001 86380 86390 1
517798 99517798 1001 86380 86390 1
517663 99517663 1001 86380 86390 1
517560 99517560 1001 86380 86390 1
517614 99517614 1001 86380 86390 1
517603 99517603 1001 86380 86390 1
517604 99517604 1001 86380 86390 1
518754 99518754 1001 86380 86390 1
518742 99518742 1001 86380 86390 1
518510 99518510 1001 86380 86390 1
518383 99518383 1001 86380 86390 1
518426 99518426 1001 86380 86390 1
518532 99518532 1001 86380 86390 1
518992 99518992 1001 86380 86390 1
519796 99519796 1001 86380 86390 1
519631 99519631 1001 86380 86390 1
519596 99519596 1001 86380 86390 1
519454 99519454 1001 86380 86390 1
519584 99519584 1001 86380 86390 1
519550 99519550 1001 86380 86390 1
519487 99519487 1001 86380 86390 1
519500 99519500 1001 86380 86390 1
519438 99519438 1001 86380 86390 1
519425 99519425 1001 86380 86390 1
519608 99519608 1001 86380 86390 1
519234 99519234 1001 86380 86390 1
519208 99519208 1001 86380 86390 1
519291 99519291 1001 86380 86390 1
519330 99519330 1001 86380 86390 1
519826 99519826 1001 86380 86390 1
519934 99519934 1001 86380 86390 1
519871 99519871 1001 86380 86390 1
520005 99520005 1001 86380 86390 1
520606 99520606 1001 86380 86390 1
520631 99520631 1001 86380 86390 1
520550 99520550 1001 86380 86390 1
520387 99520387 1001 86380 86390 1
520271 99520271 1001 86380 86390 1
520415 99520415 1001 86380 86390 1
520236 99520236 1001 86380 86390 1
520434 99520434 1001 86380 86390 1
520046 99520046 1001 86380 86390 1
520203 99520203 1001 86380 86390 1
520049 99520049 1001 86380 86390 1
520155 99520155 1001 86380 86390 1
520054 99520054 1001 86380 86390 1
520171 99520171 1001 86380 86390 1
520094 99520094 1001 86380 86390 1
520161 99520161 1001 86380 86390 1
520702 99520702 1001 86380 86390 1
520793 99520793 1001 86380 86390 1
520671 99520671 1001 86380 86390 1
520751 99520751 1001 86380 86390 1
520662 99520662 1001 86380 86390 1
521274 99521274 1001 86380 86390 1
521375 99521375 1001 86380 86390 1
521428 99521428 1001 86380 86390 1
521251 99521251 1001 86380 86390 1
521057 99521057 1001 86380 86390 1
521207 99521207 1001 86380 86390 1
521182 99521182 1001 86380 86390 1
520903 99520903 1001 86380 86390 1
520943 99520943 1001 86380 86390 1
520948 99520948 1001 86380 86390 1
521529 99521529 1001 86380 86390 1
521493 99521493 1001 86380 86390 1
521610 99521610 1001 86380 86390 1
521625 99521625 1001 86380 86390 1
522214 99522214 1001 86380 86390 1
522254 99522254 1001 86380 86390 1
521895 99521895 1001 86380 86390 1
521887 99521887 1001 86380 86390 1
522020 99522020 1001 86380 86390 1
522086 99522086 1001 86380 86390 1
521740 99521740 1001 86380 86390 1
521821 99521821 1001 86380 86390 1
521770 99521770 1001 86380 86390 1
521680 99521680 1001 86380 86390 1
521747 99521747 1001 86380 86390 1
521787 99521787 1001 86380 86390 1
522341 99522341 1001 86380 86390 1
522407 99522407 1001 86380 86390 1
522420 99522420 1001 86380 86390 1
522498 99522498 1001 86380 86390 1
522343 99522343 1001 86380 86390 1
522482 99522482 1001 86380 86390 1
522951 99522951 1001 86380 86390 1
522772 99522772 1001 86380 86390 1
522827 99522827 1001 86380 86390 1
522789 99522789 1001 86380 86390 1
522511 99522511 1001 86380 86390 1
522700 99522700 1001 86380 86390 1
522701 99522701 1001 86380 86390 1
522572 99522572 1001 86380 86390 1
522676 99522676 1001 86380 86390 1
523122 99523122 1001 86380 86390 1
523242 99523242 1001 86380 86390 1
523231 99523231 1001 86380 86390 1
523765 99523765 1001 86380 86390 1
523937 99523937 1001 86380 86390 1
523940 99523940 1001 86380 86390 1
523906 99523906 1001 86380 86390 1
523599 99523599 1001 86380 86390 1
523736 99523736 1001 86380 86390 1
523543 99523543 1001 86380 86390 1
523479 99523479 1001 86380 86390 1
523469 99523469 1001 86380 86390 1
523433 99523433 1001 86380 86390 1
523332 99523332 1001 86380 86390 1
523464 99523464 1001 86380 86390 1
523374 99523374 1001 86380 86390 1
523996 99523996 1001 86380 86390 1
524140 99524140 1001 86380 86390 1
524115 99524115 1001 86380 86390 1
524698 99524698 1001 86380 86390 1
524634 99524634 1001 86380 86390 1
524677 99524677 1001 86380 86390 1
524462 99524462 1001 86380 86390 1
524540 99524540 1001 86380 86390 1
524542 99524542 1001 86380 86390 1
524533 99524533 1001 86380 86390 1
524189 99524189 1001 86380 86390 1
524159 99524159 1001 86380 86390 1
524200 99524200 1001 86380 86390 1
524874 99524874 1001 86380 86390 1
524918 99524918 1001 86380 86390 1
525424 99525424 1001 86380 86390 1
525238 99525238 1001 86380 86390 1
525256 99525256 1001 86380 86390 1
525283 99525283 1001 86380 86390 1
525388 99525388 1001 86380 86390 1
525196 99525196 1001 86380 86390 1
524995 99524995 1001 86380 86390 1
525164 99525164 1001 86380 86390 1
525101 99525101 1001 86380 86390 1
525753 99525753 1001 86380 86390 1
525794 99525794 1001 86380 86390 1
526064 99526064 1001 86380 86390 1
526143 99526143 1001 86380 86390 1
526197 99526197 1001 86380 86390 1
526177 99526177 1001 86380 86390 1
525896 99525896 1001 86380 86390 1
526628 99526628 1001 86380 86390 1
526474 99526474 1001 86380 86390 1
526506 99526506 1001 86380 86390 1
527191 99527191 1001 86380 86390 1
527115 99527115 1001 86380 86390 1
527167 99527167 1001 86380 86390 1
526930 99526930 1001 86380 86390 1
526894 99526894 1001 86380 86390 1
526869 99526869 1001 86380 86390 1
526988 99526988 1001 86380 86390 1
526847 99526847 1001 86380 86390 1
526964 99526964 1001 86380 86390 1
526654 99526654 1001 86380 86390 1
526762 99526762 1001 86380 86390 1
526645 99526645 1001 86380 86390 1
527327 99527327 1001 86380 86390 1
527424 99527424 1001 86380 86390 1
527452 99527452 1001 86380 86390 1
528050 99528050 1001 86380 86390 1
527932 99527932 1001 86380 86390 1
527882 99527882 1001 86380 86390 1
527845 99527845 1001 86380 86390 1
527656 99527656 1001 86380 86390 1
527605 99527605 1001 86380 86390 1
527593 99527593 1001 86380 86390 1
527658 99527658 1001 86380 86390 1
527594 99527594 1001 86380 86390 1
528181 99528181 1001 86380 86390 1
528145 99528145 1001 86380 86390 1
528262 99528262 1001 86380 86390 1
528200 99528200 1001 86380 86390 1
528900 99528900 1001 86380 86390 1
528871 99528871 1001 86380 86390 1
528766 99528766 1001 86380 86390 1
528542 99528542 1001 86380 86390 1
528595 99528595 1001 86380 86390 1
528557 99528557 1001 86380 86390 1
528583 99528583 1001 86380 86390 1
528681 99528681 1001 86380 86390 1
528402 99528402 1001 86380 86390 1
529016 99529016 1001 86380 86390 1
528913 99528913 1001 86380 86390 1
528979 99528979 1001 86380 86390 1
529057 99529057 1001 86380 86390 1
529063 99529063 1001 86380 86390 1
529103 99529103 1001 86380 86390 1
529702 99529702 1001 86380 86390 1
529683 99529683 1001 86380 86390 1
529410 99529410 1001 86380 86390 1
529462 99529462 1001 86380 86390 1
529518 99529518 1001 86380 86390 1
529508 99529508 1001 86380 86390 1
529228 99529228 1001 86380 86390 1
529307 99529307 1001 86380 86390 1
529125 99529125 1001 86380 86390 1
529256 99529256 1001 86380 86390 1
529837 99529837 1001 86380 86390 1
530426 99530426 1001 86380 86390 1
530363 99530363 1001 86380 86390 1
530455 99530455 1001 86380 86390 1
530355 99530355 1001 86380 86390 1
530460 99530460 1001 86380 86390 1
530326 99530326 1001 86380 86390 1
530172 99530172 1001 86380 86390 1
530212 99530212 1001 86380 86390 1
530243 99530243 1001 86380 86390 1
530132 99530132 1001 86380 86390 1
529951 99529951 1001 86380 86390 1
531342 99531342 1001 86380 86390 1
531320 99531320 1001 86380 86390 1
531191 99531191 1001 86380 86390 1
531231 99531231 1001 86380 86390 1
531298 99531298 1001 86380 86390 1
531301 99531301 1001 86380 86390 1
531066 99531066 1001 86380 86390 1
531029 99531029 1001 86380 86390 1
531172 99531172 1001 86380 86390 1
530954 99530954 1001 86380 86390 1
530801 99530801 1001 86380 86390 1
530792 99530792 1001 86380 86390 1
530834 99530834 1001 86380 86390 1
530797 99530797 1001 86380 86390 1
531548 99531548 1001 86380 86390 1
531577 99531577 1001 86380 86390 1
531474 99531474 1001 86380 86390 1
531386 99531386 1001 86380 86390 1
531516 99531516 1001 86380 86390 1
532169 99532169 1001 86380 86390 1
532021 99532021 1001 86380 86390 1
532124 99532124 1001 86380 86390 1
532151 99532151 1001 86380 86390 1
532192 99532192 1001 86380 86390 1
531963 99531963 1001 86380 86390 1
531983 99531983 1001 86380 86390 1
531715 99531715 1001 86380 86390 1
531733 99531733 1001 86380 86390 1
531643 99531643 1001 86380 86390 1
531657 99531657 1001 86380 86390 1
531683 99531683 1001 86380 86390 1
531778 99531778 1001 86380 86390 1
531727 99531727 1001 86380 86390 1
532411 99532411 1001 86380 86390 1
532278 99532278 1001 86380 86390 1
532983 99532983 1001 86380 86390 1
532843 99532843 1001 86380 86390 1
532911 99532911 1001 86380 86390 1
532739 99532739 1001 86380 86390 1
532752 99532752 1001 86380 86390 1
532653 99532653 1001 86380 86390 1
532824 99532824 1001 86380 86390 1
532424 99532424 1001 86380 86390 1
532582 99532582 1001 86380 86390 1
532523 99532523 1001 86380 86390 1
532538 99532538 1001 86380 86390 1
532578 99532578 1001 86380 86390 1
532423 99532423 1001 86380 86390 1
533137 99533137 1001 86380 86390 1
533165 99533165 1001 86380 86390 1
533129 99533129 1001 86380 86390 1
533119 99533119 1001 86380 86390 1
533808 99533808 1001 86380 86390 1
533759 99533759 1001 86380 86390 1
533669 99533669 1001 86380 86390 1
533659 99533659 1001 86380 86390 1
533676 99533676 1001 86380 86390 1
533461 99533461 1001 86380 86390 1
533607 99533607 1001 86380 86390 1
533612 99533612 1001 86380 86390 1
533382 99533382 1001 86380 86390 1
533428 99533428 1001 86380 86390 1
534584 99534584 1001 86380 86390 1
534636 99534636 1001 86380 86390 1
534324 99534324 1001 86380 86390 1
534402 99534402 1001 86380 86390 1
534432 99534432 1001 86380 86390 1
534119 99534119 1001 86380 86390 1
534145 99534145 1001 86380 86390 1
534200 99534200 1001 86380 86390 1
534253 99534253 1001 86380 86390 1
534151 99534151 1001 86380 86390 1
534708 99534708 1001 86380 86390 1
534814 99534814 1001 86380 86390 1
534790 99534790 1001 86380 86390 1
534740 99534740 1001 86380 86390 1
534741 99534741 1001 86380 86390 1
534809 99534809 1001 86380 86390 1
535392 99535392 1001 86380 86390 1
535472 99535472 1001 86380 86390 1
535164 99535164 1001 86380 86390 1
535113 99535113 1001 86380 86390 1
535140 99535140 1001 86380 86390 1
535006 99535006 1001 86380 86390 1
535012 99535012 1001 86380 86390 1
535520 99535520 1001 86380 86390 1
535537 99535537 1001 86380 86390 1
535529 99535529 1001 86380 86390 1
536235 99536235 1001 86380 86390 1
536243 99536243 1001 86380 86390 1
535950 99535950 1001 86380 86390 1
535967 99535967 1001 86380 86390 1
536036 99536036 1001 86380 86390 1
535973 99535973 1001 86380 86390 1
535783 99535783 1001 86380 86390 1
535759 99535759 1001 86380 86390 1
536412 99536412 1001 86380 86390 1
536383 99536383 1001 86380 86390 1
537134 99537134 1001 86380 86390 1
536946 99536946 1001 86380 86390 1
536869 99536869 1001 86380 86390 1
536780 99536780 1001 86380 86390 1
536770 99536770 1001 86380 86390 1
536864 99536864 1001 86380 86390 1
536556 99536556 1001 86380 86390 1
536583 99536583 1001 86380 86390 1
536572 99536572 1001 86380 86390 1
536667 99536667 1001 86380 86390 1
537252 99537252 1001 86380 86390 1
537822 99537822 1001 86380 86390 1
537901 99537901 1001 86380 86390 1
537894 99537894 1001 86380 86390 1
537973 99537973 1001 86380 86390 1
537720 99537720 1001 86380 86390 1
537631 99537631 1001 86380 86390 1
537722 99537722 1001 86380 86390 1
537737 99537737 1001 86380 86390 1
537660 99537660 1001 86380 86390 1
537612 99537612 1001 86380 86390 1
537704 99537704 1001 86380 86390 1
537425 99537425 1001 86380 86390 1
537494 99537494 1001 86380 86390 1
537559 99537559 1001 86380 86390 1
538016 99538016 1001 86380 86390 1
538072 99538072 1001 86380 86390 1
538086 99538086 1001 86380 86390 1
538136 99538136 1001 86380 86390 1
538175 99538175 1001 86380 86390 1
538099 99538099 1001 86380 86390 1
538740 99538740 1001 86380 86390 1
538788 99538788 1001 86380 86390 1
538618 99538618 1001 86380 86390 1
538749 99538749 1001 86380 86390 1
538585 99538585 1001 86380 86390 1
538483 99538483 1001 86380 86390 1
538548 99538548 1001 86380 86390 1
538471 99538471 1001 86380 86390 1
538419 99538419 1001 86380 86390 1
538588 99538588 1001 86380 86390 1
538526 99538526 1001 86380 86390 1
538515 99538515 1001 86380 86390 1
538478 99538478 1001 86380 86390 1
538375 99538375 1001 86380 86390 1
538247 99538247 1001 86380 86390 1
538210 99538210 1001 86380 86390 1
538344 99538344 1001 86380 86390 1
538967 99538967 1001 86380 86390 1
538957 99538957 1001 86380 86390 1
538958 99538958 1001 86380 86390 1
539010 99539010 1001 86380 86390 1
538887 99538887 1001 86380 86390 1
539591 99539591 1001 86380 86390 1
539559 99539559 1001 86380 86390 1
539388 99539388 1001 86380 86390 1
539350 99539350 1001 86380 86390 1
539236 99539236 1001 86380 86390 1
539732 99539732 1001 86380 86390 1
539799 99539799 1001 86380 86390 1
539713 99539713 1001 86380 86390 1
540447 99540447 1001 86380 86390 1
540285 99540285 1001 86380 86390 1
540389 99540389 1001 86380 86390 1
540312 99540312 1001 86380 86390 1
540226 99540226 1001 86380 86390 1
540138 99540138 1001 86380 86390 1
539992 99539992 1001 86380 86390 1
539980 99539980 1001 86380 86390 1
540019 99540019 1001 86380 86390 1
539895 99539895 1001 86380 86390 1
540533 99540533 1001 86380 86390 1
540547 99540547 1001 86380 86390 1
540615 99540615 1001 86380 86390 1
540527 99540527 1001 86380 86390 1
541128 99541128 1001 86380 86390 1
541116 99541116 1001 86380 86390 1
541186 99541186 1001 86380 86390 1
540894 99540894 1001 86380 86390 1
541063 99541063 1001 86380 86390 1
540899 99540899 1001 86380 86390 1
540927 99540927 1001 86380 86390 1
540980 99540980 1001 86380 86390 1
541084 99541084 1001 86380 86390 1
540700 99540700 1001 86380 86390 1
540804 99540804 1001 86380 86390 1
540817 99540817 1001 86380 86390 1
540832 99540832 1001 86380 86390 1
540861 99540861 1001 86380 86390 1
541342 99541342 1001 86380 86390 1
541488 99541488 1001 86380 86390 1
541398 99541398 1001 86380 86390 1
541952 99541952 1001 86380 86390 1
542119 99542119 1001 86380 86390 1
542020 99542020 1001 86380 86390 1
542033 99542033 1001 86380 86390 1
541996 99541996 1001 86380 86390 1
541922 99541922 1001 86380 86390 1
542081 99542081 1001 86380 86390 1
541866 99541866 1001 86380 86390 1
541791 99541791 1001 86380 86390 1
541713 99541713 1001 86380 86390 1
541513 99541513 1001 86380 86390 1
541545 99541545 1001 86380 86390 1
542286 99542286 1001 86380 86390 1
542228 99542228 1001 86380 86390 1
542297 99542297 1001 86380 86390 1
542765 99542765 1001 86380 86390 1
542870 99542870 1001 86380 86390 1
542819 99542819 1001 86380 86390 1
542849 99542849 1001 86380 86390 1
542863 99542863 1001 86380 86390 1
542799 99542799 1001 86380 86390 1
542932 99542932 1001 86380 86390 1
542802 99542802 1001 86380 86390 1
542561 99542561 1001 86380 86390 1
542655 99542655 1001 86380 86390 1
542735 99542735 1001 86380 86390 1
542441 99542441 1001 86380 86390 1
542457 99542457 1001 86380 86390 1
542369 99542369 1001 86380 86390 1
542488 99542488 1001 86380 86390 1
543087 99543087 1001 86380 86390 1
543023 99543023 1001 86380 86390 1
542999 99542999 1001 86380 86390 1
543016 99543016 1001 86380 86390 1
543613 99543613 1001 86380 86390 1
543639 99543639 1001 86380 86390 1
543576 99543576 1001 86380 86390 1
543588 99543588 1001 86380 86390 1
543653 99543653 1001 86380 86390 1
543692 99543692 1001 86380 86390 1
543694 99543694 1001 86380 86390 1
543540 99543540 1001 86380 86390 1
543372 99543372 1001 86380 86390 1
543386 99543386 1001 86380 86390 1
543430 99543430 1001 86380 86390 1
543512 99543512 1001 86380 86390 1
543205 99543205 1001 86380 86390 1
543182 99543182 1001 86380 86390 1
543795 99543795 1001 86380 86390 1
543825 99543825 1001 86380 86390 1
543930 99543930 1001 86380 86390 1
543818 99543818 1001 86380 86390 1
544459 99544459 1001 86380 86390 1
544397 99544397 1001 86380 86390 1
544232 99544232 1001 86380 86390 1
543981 99543981 1001 86380 86390 1
544138 99544138 1001 86380 86390 1
543982 99543982 1001 86380 86390 1
544686 99544686 1001 86380 86390 1
544717 99544717 1001 86380 86390 1
544633 99544633 1001 86380 86390 1
423441 383 1001 82860 83577 1
509214 1042 1001 58851 59150 1
531640 1029 1001 57953 58252 1
537260 1119 1002 37172 38015 1
534431 1045 1002 29988 41892 1
400026 99400026 1001 86380 86390 1
400180 99400180 1001 86380 86390 1
400376 99400376 1001 86380 86390 1
400327 99400327 1001 86380 86390 1
400487 99400487 1001 86380 86390 1
400604 99400604 1001 86380 86390 1
400530 99400530 1001 86380 86390 1
400639 99400639 1001 86380 86390 1
400802 99400802 1001 86380 86390 1
401016 99401016 1001 86380 86390 1
401234 99401234 1001 86380 86390 1
401313 99401313 1001 86380 86390 1
401551 99401551 1001 86380 86390 1
401594 99401594 1001 86380 86390 1
401905 99401905 1001 86380 86390 1
401854 99401854 1001 86380 86390 1
402233 99402233 1001 86380 86390 1
402659 99402659 1001 86380 86390 1
402585 99402585 1001 86380 86390 1
402703 99402703 1001 86380 86390 1
402716 99402716 1001 86380 86390 1
402899 99402899 1001 86380 86390 1
402906 99402906 1001 86380 86390 1
403005 99403005 1001 86380 86390 1
403466 99403466 1001 86380 86390 1
403447 99403447 1001 86380 86390 1
403551 99403551 1001 86380 86390 1
403727 99403727 1001 86380 86390 1
403826 99403826 1001 86380 86390 1
403737 99403737 1001 86380 86390 1
403872 99403872 1001 86380 86390 1
403848 99403848 1001 86380 86390 1
403984 99403984 1001 86380 86390 1
404340 99404340 1001 86380 86390 1
404539 99404539 1001 86380 86390 1
404688 99404688 1001 86380 86390 1
404986 99404986 1001 86380 86390 1
404988 99404988 1001 86380 86390 1
405057 99405057 1001 86380 86390 1
405110 99405110 1001 86380 86390 1
405092 99405092 1001 86380 86390 1
405217 99405217 1001 86380 86390 1
405224 99405224 1001 86380 86390 1
405337 99405337 1001 86380 86390 1
405374 99405374 1001 86380 86390 1
405482 99405482 1001 86380 86390 1
405764 99405764 1001 86380 86390 1
405832 99405832 1001 86380 86390 1
405887 99405887 1001 86380 86390 1
405994 99405994 1001 86380 86390 1
406287 99406287 1001 86380 86390 1
406485 99406485 1001 86380 86390 1
406446 99406446 1001 86380 86390 1
406630 99406630 1001 86380 86390 1
407105 99407105 1001 86380 86390 1
407188 99407188 1001 86380 86390 1
407261 99407261 1001 86380 86390 1
407357 99407357 1001 86380 86390 1
407835 99407835 1001 86380 86390 1
407848 99407848 1001 86380 86390 1
407677 99407677 1001 86380 86390 1
407973 99407973 1001 86380 86390 1
408001 99408001 1001 86380 86390 1
408044 99408044 1001 86380 86390 1
408183 99408183 1001 86380 86390 1
408284 99408284 1001 86380 86390 1
408265 99408265 1001 86380 86390 1
408429 99408429 1001 86380 86390 1
408529 99408529 1001 86380 86390 1
408830 99408830 1001 86380 86390 1
408964 99408964 1001 86380 86390 1
409035 99409035 1001 86380 86390 1
409123 99409123 1001 86380 86390 1
409077 99409077 1001 86380 86390 1
409448 99409448 1001 86380 86390 1
409468 99409468 1001 86380 86390 1
409494 99409494 1001 86380 86390 1
409926 99409926 1001 86380 86390 1
410068 99410068 1001 86380 86390 1
410117 99410117 1001 86380 86390 1
410261 99410261 1001 86380 86390 1
410245 99410245 1001 86380 86390 1
410347 99410347 1001 86380 86390 1
410488 99410488 1001 86380 86390 1
410539 99410539 1001 86380 86390 1
410889 99410889 1001 86380 86390 1
410875 99410875 1001 86380 86390 1
410864 99410864 1001 86380 86390 1
411074 99411074 1001 86380 86390 1
411078 99411078 1001 86380 86390 1
411116 99411116 1001 86380 86390 1
411231 99411231 1001 86380 86390 1
411298 99411298 1001 86380 86390 1
411301 99411301 1001 86380 86390 1
411329 99411329 1001 86380 86390 1
411709 99411709 1001 86380 86390 1
411853 99411853 1001 86380 86390 1
411799 99411799 1001 86380 86390 1
412075 99412075 1001 86380 86390 1
412221 99412221 1001 86380 86390 1
412222 99412222 1001 86380 86390 1
412366 99412366 1001 86380 86390 1
412459 99412459 1001 86380 86390 1
413698 99413698 1001 86380 86390 1
413473 99413473 1001 86380 86390 1
413630 99413630 1001 86380 86390 1
413593 99413593 1001 86380 86390 1
413416 99413416 1001 86380 86390 1
413225 99413225 1001 86380 86390 1
412901 99412901 1001 86380 86390 1
413030 99413030 1001 86380 86390 1
412592 99412592 1001 86380 86390 1
412795 99412795 1001 86380 86390 1
413953 99413953 1001 86380 86390 1
413736 99413736 1001 86380 86390 1
415058 99415058 1001 86380 86390 1
415192 99415192 1001 86380 86390 1
415258 99415258 1001 86380 86390 1
415018 99415018 1001 86380 86390 1
414986 99414986 1001 86380 86390 1
415237 99415237 1001 86380 86390 1
414617 99414617 1001 86380 86390 1
414751 99414751 1001 86380 86390 1
414139 99414139 1001 86380 86390 1
414344 99414344 1001 86380 86390 1
414264 99414264 1001 86380 86390 1
415422 99415422 1001 86380 86390 1
415574 99415574 1001 86380 86390 1
415681 99415681 1001 86380 86390 1
415497 99415497 1001 86380 86390 1
416232 99416232 1001 86380 86390 1
415839 99415839 1001 86380 86390 1
416127 99416127 1001 86380 86390 1
416101 99416101 1001 86380 86390 1
417100 99417100 1001 86380 86390 1
417308 99417308 1001 86380 86390 1
417549 99417549 1001 86380 86390 1
418653 99418653 1001 86380 86390 1
418460 99418460 1001 86380 86390 1
418461 99418461 1001 86380 86390 1
418556 99418556 1001 86380 86390 1
418761 99418761 1001 86380 86390 1
418493 99418493 1001 86380 86390 1
418615 99418615 1001 86380 86390 1
418210 99418210 1001 86380 86390 1
417942 99417942 1001 86380 86390 1
417697 99417697 1001 86380 86390 1
419167 99419167 1001 86380 86390 1
419087 99419087 1001 86380 86390 1
419074 99419074 1001 86380 86390 1
420171 99420171 1001 86380 86390 1
420307 99420307 1001 86380 86390 1
420174 99420174 1001 86380 86390 1
420267 99420267 1001 86380 86390 1
419830 99419830 1001 86380 86390 1
419743 99419743 1001 86380 86390 1
419477 99419477 1001 86380 86390 1
420543 99420543 1001 86380 86390 1
420459 99420459 1001 86380 86390 1
421839 99421839 1001 86380 86390 1
421798 99421798 1001 86380 86390 1
421876 99421876 1001 86380 86390 1
421700 99421700 1001 86380 86390 1
421812 99421812 1001 86380 86390 1
421296 99421296 1001 86380 86390 1
421570 99421570 1001 86380 86390 1
421191 99421191 1001 86380 86390 1
420900 99420900 1001 86380 86390 1
422332 99422332 1001 86380 86390 1
423751 99423751 1001 86380 86390 1
423607 99423607 1001 86380 86390 1
423689 99423689 1001 86380 86390 1
423309 99423309 1001 86380 86390 1
423386 99423386 1001 86380 86390 1
423471 99423471 1001 86380 86390 1
423719 99423719 1001 86380 86390 1
423643 99423643 1001 86380 86390 1
423650 99423650 1001 86380 86390 1
423216 99423216 1001 86380 86390 1
423274 99423274 1001 86380 86390 1
423253 99423253 1001 86380 86390 1
423101 99423101 1001 86380 86390 1
422877 99422877 1001 86380 86390 1
422842 99422842 1001 86380 86390 1
423988 99423988 1001 86380 86390 1
424025 99424025 1001 86380 86390 1
425326 99425326 1001 86380 86390 1
425226 99425226 1001 86380 86390 1
425266 99425266 1001 86380 86390 1
425004 99425004 1001 86380 86390 1
424649 99424649 1001 86380 86390 1
424727 99424727 1001 86380 86390 1
424390 99424390 1001 86380 86390 1
424403 99424403 1001 86380 86390 1
424528 99424528 1001 86380 86390 1
425631 99425631 1001 86380 86390 1
425785 99425785 1001 86380 86390 1
425414 99425414 1001 86380 86390 1
425599 99425599 1001 86380 86390 1
427049 99427049 1001 86380 86390 1
426984 99426984 1001 86380 86390 1
427066 99427066 1001 86380 86390 1
427100 99427100 1001 86380 86390 1
426344 99426344 1001 86380 86390 1
426371 99426371 1001 86380 86390 1
426576 99426576 1001 86380 86390 1
426387 99426387 1001 86380 86390 1
426681 99426681 1001 86380 86390 1
426616 99426616 1001 86380 86390 1
426061 99426061 1001 86380 86390 1
427277 99427277 1001 86380 86390 1
427134 99427134 1001 86380 86390 1
428595 99428595 1001 86380 86390 1
428554 99428554 1001 86380 86390 1
428579 99428579 1001 86380 86390 1
428629 99428629 1001 86380 86390 1
427953 99427953 1001 86380 86390 1
427677 99427677 1001 86380 86390 1
427660 99427660 1001 86380 86390 1
427532 99427532 1001 86380 86390 1
428769 99428769 1001 86380 86390 1
429140 99429140 1001 86380 86390 1
430371 99430371 1001 86380 86390 1
430229 99430229 1001 86380 86390 1
430260 99430260 1001 86380 86390 1
429690 99429690 1001 86380 86390 1
429886 99429886 1001 86380 86390 1
429224 99429224 1001 86380 86390 1
429523 99429523 1001 86380 86390 1
429422 99429422 1001 86380 86390 1
429494 99429494 1001 86380 86390 1
429220 99429220 1001 86380 86390 1
430783 99430783 1001 86380 86390 1
430731 99430731 1001 86380 86390 1
431863 99431863 1001 86380 86390 1
431723 99431723 1001 86380 86390 1
431636 99431636 1001 86380 86390 1
431500 99431500 1001 86380 86390 1
430975 99430975 1001 86380 86390 1
431220 99431220 1001 86380 86390 1
431258 99431258 1001 86380 86390 1
432430 99432430 1001 86380 86390 1
432225 99432225 1001 86380 86390 1
432380 99432380 1001 86380 86390 1
432418 99432418 1001 86380 86390 1
432234 99432234 1001 86380 86390 1
433525 99433525 1001 86380 86390 1
433589 99433589 1001 86380 86390 1
433350 99433350 1001 86380 86390 1
433101 99433101 1001 86380 86390 1
433028 99433028 1001 86380 86390 1
433283 99433283 1001 86380 86390 1
433153 99433153 1001 86380 86390 1
432730 99432730 1001 86380 86390 1
432866 99432866 1001 86380 86390 1
433917 99433917 1001 86380 86390 1
433922 99433922 1001 86380 86390 1
435281 99435281 1001 86380 86390 1
435386 99435386 1001 86380 86390 1
434843 99434843 1001 86380 86390 1
434765 99434765 1001 86380 86390 1
434646 99434646 1001 86380 86390 1
434266 99434266 1001 86380 86390 1
434354 99434354 1001 86380 86390 1
434578 99434578 1001 86380 86390 1
435878 99435878 1001 86380 86390 1
435783 99435783 1001 86380 86390 1
437047 99437047 1001 86380 86390 1
437048 99437048 1001 86380 86390 1
436940 99436940 1001 86380 86390 1
436512 99436512 1001 86380 86390 1
300026 99300026 1001 86380 86390 1
300015 99300015 1001 86380 86390 1
300530 99300530 1001 86380 86390 1
300721 99300721 1001 86380 86390 1
300423 99300423 1001 86380 86390 1
300365 99300365 1001 86380 86390 1
300165 99300165 1001 86380 86390 1
300312 99300312 1001 86380 86390 1
300171 99300171 1001 86380 86390 1
300832 99300832 1001 86380 86390 1
300888 99300888 1001 86380 86390 1
301523 99301523 1001 86380 86390 1
301525 99301525 1001 86380 86390 1
301355 99301355 1001 86380 86390 1
301398 99301398 1001 86380 86390 1
301516 99301516 1001 86380 86390 1
301312 99301312 1001 86380 86390 1
301313 99301313 1001 86380 86390 1
301149 99301149 1001 86380 86390 1
301178 99301178 1001 86380 86390 1
301307 99301307 1001 86380 86390 1
301016 99301016 1001 86380 86390 1
301134 99301134 1001 86380 86390 1
301074 99301074 1001 86380 86390 1
301565 99301565 1001 86380 86390 1
301735 99301735 1001 86380 86390 1
301713 99301713 1001 86380 86390 1
301741 99301741 1001 86380 86390 1
302366 99302366 1001 86380 86390 1
302223 99302223 1001 86380 86390 1
302165 99302165 1001 86380 86390 1
302105 99302105 1001 86380 86390 1
301866 99301866 1001 86380 86390 1
301899 99301899 1001 86380 86390 1
302573 99302573 1001 86380 86390 1
303188 99303188 1001 86380 86390 1
303116 99303116 1001 86380 86390 1
302891 99302891 1001 86380 86390 1
302943 99302943 1001 86380 86390 1
302987 99302987 1001 86380 86390 1
302784 99302784 1001 86380 86390 1
302724 99302724 1001 86380 86390 1
302728 99302728 1001 86380 86390 1
303363 99303363 1001 86380 86390 1
303235 99303235 1001 86380 86390 1
303409 99303409 1001 86380 86390 1
303995 99303995 1001 86380 86390 1
303845 99303845 1001 86380 86390 1
304009 99304009 1001 86380 86390 1
303833 99303833 1001 86380 86390 1
303839 99303839 1001 86380 86390 1
303692 99303692 1001 86380 86390 1
303654 99303654 1001 86380 86390 1
303656 99303656 1001 86380 86390 1
303560 99303560 1001 86380 86390 1
303509 99303509 1001 86380 86390 1
303564 99303564 1001 86380 86390 1
303526 99303526 1001 86380 86390 1
304163 99304163 1001 86380 86390 1
304153 99304153 1001 86380 86390 1
304218 99304218 1001 86380 86390 1
304858 99304858 1001 86380 86390 1
304720 99304720 1001 86380 86390 1
304799 99304799 1001 86380 86390 1
304738 99304738 1001 86380 86390 1
304765 99304765 1001 86380 86390 1
304845 99304845 1001 86380 86390 1
304742 99304742 1001 86380 86390 1
304459 99304459 1001 86380 86390 1
304554 99304554 1001 86380 86390 1
304586 99304586 1001 86380 86390 1
304296 99304296 1001 86380 86390 1
304258 99304258 1001 86380 86390 1
304300 99304300 1001 86380 86390 1
304248 99304248 1001 86380 86390 1
304341 99304341 1001 86380 86390 1
304936 99304936 1001 86380 86390 1
305040 99305040 1001 86380 86390 1
305558 99305558 1001 86380 86390 1
305561 99305561 1001 86380 86390 1
305661 99305661 1001 86380 86390 1
305524 99305524 1001 86380 86390 1
305527 99305527 1001 86380 86390 1
305404 99305404 1001 86380 86390 1
305287 99305287 1001 86380 86390 1
305371 99305371 1001 86380 86390 1
305320 99305320 1001 86380 86390 1
305265 99305265 1001 86380 86390 1
305241 99305241 1001 86380 86390 1
500030 99500030 1001 86380 86390 1
500151 99500151 1001 86380 86390 1
500624 99500624 1001 86380 86390 1
500650 99500650 1001 86380 86390 1
500665 99500665 1001 86380 86390 1
500807 99500807 1001 86380 86390 1
500271 99500271 1001 86380 86390 1
500349 99500349 1001 86380 86390 1
500338 99500338 1001 86380 86390 1
500248 99500248 1001 86380 86390 1
500378 99500378 1001 86380 86390 1
500327 99500327 1001 86380 86390 1
500393 99500393 1001 86380 86390 1
500269 99500269 1001 86380 86390 1
501006 99501006 1001 86380 86390 1
500958 99500958 1001 86380 86390 1
500922 99500922 1001 86380 86390 1
501467 99501467 1001 86380 86390 1
501598 99501598 1001 86380 86390 1
501560 99501560 1001 86380 86390 1
501484 99501484 1001 86380 86390 1
501256 99501256 1001 86380 86390 1
501273 99501273 1001 86380 86390 1
501403 99501403 1001 86380 86390 1
501326 99501326 1001 86380 86390 1
501317 99501317 1001 86380 86390 1
501119 99501119 1001 86380 86390 1
501676 99501676 1001 86380 86390 1
502280 99502280 1001 86380 86390 1
502183 99502183 1001 86380 86390 1
502103 99502103 1001 86380 86390 1
502015 99502015 1001 86380 86390 1
501909 99501909 1001 86380 86390 1
502496 99502496 1001 86380 86390 1
502639 99502639 1001 86380 86390 1
502603 99502603 1001 86380 86390 1
503221 99503221 1001 86380 86390 1
503185 99503185 1001 86380 86390 1
503160 99503160 1001 86380 86390 1
503148 99503148 1001 86380 86390 1
503187 99503187 1001 86380 86390 1
503200 99503200 1001 86380 86390 1
502932 99502932 1001 86380 86390 1
502935 99502935 1001 86380 86390 1
502930 99502930 1001 86380 86390 1
502743 99502743 1001 86380 86390 1
502769 99502769 1001 86380 86390 1
503494 99503494 1001 86380 86390 1
503392 99503392 1001 86380 86390 1
503915 99503915 1001 86380 86390 1
504105 99504105 1001 86380 86390 1
504038 99504038 1001 86380 86390 1
503878 99503878 1001 86380 86390 1
503891 99503891 1001 86380 86390 1
503594 99503594 1001 86380 86390 1
503647 99503647 1001 86380 86390 1
503673 99503673 1001 86380 86390 1
504206 99504206 1001 86380 86390 1
504272 99504272 1001 86380 86390 1
504306 99504306 1001 86380 86390 1
504191 99504191 1001 86380 86390 1
504800 99504800 1001 86380 86390 1
504878 99504878 1001 86380 86390 1
504776 99504776 1001 86380 86390 1
504701 99504701 1001 86380 86390 1
504599 99504599 1001 86380 86390 1
504653 99504653 1001 86380 86390 1
504692 99504692 1001 86380 86390 1
504719 99504719 1001 86380 86390 1
504669 99504669 1001 86380 86390 1
504422 99504422 1001 86380 86390 1
504527 99504527 1001 86380 86390 1
505058 99505058 1001 86380 86390 1
505130 99505130 1001 86380 86390 1
504962 99504962 1001 86380 86390 1
505739 99505739 1001 86380 86390 1
505744 99505744 1001 86380 86390 1
505641 99505641 1001 86380 86390 1
505438 99505438 1001 86380 86390 1
505494 99505494 1001 86380 86390 1
505245 99505245 1001 86380 86390 1
505286 99505286 1001 86380 86390 1
505872 99505872 1001 86380 86390 1
505913 99505913 1001 86380 86390 1
506444 99506444 1001 86380 86390 1
506323 99506323 1001 86380 86390 1
506349 99506349 1001 86380 86390 1
506121 99506121 1001 86380 86390 1
505993 99505993 1001 86380 86390 1
506104 99506104 1001 86380 86390 1
506788 99506788 1001 86380 86390 1
506633 99506633 1001 86380 86390 1
506634 99506634 1001 86380 86390 1
506765 99506765 1001 86380 86390 1
506701 99506701 1001 86380 86390 1
506708 99506708 1001 86380 86390 1
507314 99507314 1001 86380 86390 1
507355 99507355 1001 86380 86390 1
507049 99507049 1001 86380 86390 1
507044 99507044 1001 86380 86390 1
507122 99507122 1001 86380 86390 1
507213 99507213 1001 86380 86390 1
507072 99507072 1001 86380 86390 1
506920 99506920 1001 86380 86390 1
506816 99506816 1001 86380 86390 1
506992 99506992 1001 86380 86390 1
507616 99507616 1001 86380 86390 1
507501 99507501 1001 86380 86390 1
507556 99507556 1001 86380 86390 1
507609 99507609 1001 86380 86390 1
508146 99508146 1001 86380 86390 1
508047 99508047 1001 86380 86390 1
508085 99508085 1001 86380 86390 1
507979 99507979 1001 86380 86390 1
507885 99507885 1001 86380 86390 1
507859 99507859 1001 86380 86390 1
507860 99507860 1001 86380 86390 1
507698 99507698 1001 86380 86390 1
508453 99508453 1001 86380 86390 1
508934 99508934 1001 86380 86390 1
508873 99508873 1001 86380 86390 1
509030 99509030 1001 86380 86390 1
508979 99508979 1001 86380 86390 1
508995 99508995 1001 86380 86390 1
508798 99508798 1001 86380 86390 1
508635 99508635 1001 86380 86390 1
508455 99508455 1001 86380 86390 1
508599 99508599 1001 86380 86390 1
508469 99508469 1001 86380 86390 1
508655 99508655 1001 86380 86390 1
508517 99508517 1001 86380 86390 1
509215 99509215 1001 86380 86390 1
509268 99509268 1001 86380 86390 1
509179 99509179 1001 86380 86390 1
509222 99509222 1001 86380 86390 1
509251 99509251 1001 86380 86390 1
509876 99509876 1001 86380 86390 1
509717 99509717 1001 86380 86390 1
509527 99509527 1001 86380 86390 1
509658 99509658 1001 86380 86390 1
509492 99509492 1001 86380 86390 1
509545 99509545 1001 86380 86390 1
509534 99509534 1001 86380 86390 1
509613 99509613 1001 86380 86390 1
509654 99509654 1001 86380 86390 1
509552 99509552 1001 86380 86390 1
509425 99509425 1001 86380 86390 1
509380 99509380 1001 86380 86390 1
509420 99509420 1001 86380 86390 1
509976 99509976 1001 86380 86390 1
509926 99509926 1001 86380 86390 1
510394 99510394 1001 86380 86390 1
510518 99510518 1001 86380 86390 1
510262 99510262 1001 86380 86390 1
510186 99510186 1001 86380 86390 1
510152 99510152 1001 86380 86390 1
510841 99510841 1001 86380 86390 1
510855 99510855 1001 86380 86390 1
510912 99510912 1001 86380 86390 1
510773 99510773 1001 86380 86390 1
511426 99511426 1001 86380 86390 1
511453 99511453 1001 86380 86390 1
511180 99511180 1001 86380 86390 1
511266 99511266 1001 86380 86390 1
511280 99511280 1001 86380 86390 1
511030 99511030 1001 86380 86390 1
511095 99511095 1001 86380 86390 1
511121 99511121 1001 86380 86390 1
511100 99511100 1001 86380 86390 1
511618 99511618 1001 86380 86390 1
511738 99511738 1001 86380 86390 1
511572 99511572 1001 86380 86390 1
512369 99512369 1001 86380 86390 1
512034 99512034 1001 86380 86390 1
512117 99512117 1001 86380 86390 1
512016 99512016 1001 86380 86390 1
511797 99511797 1001 86380 86390 1
511862 99511862 1001 86380 86390 1
511901 99511901 1001 86380 86390 1
511799 99511799 1001 86380 86390 1
511776 99511776 1001 86380 86390 1
511910 99511910 1001 86380 86390 1
512512 99512512 1001 86380 86390 1
513003 99513003 1001 86380 86390 1
513044 99513044 1001 86380 86390 1
513125 99513125 1001 86380 86390 1
513115 99513115 1001 86380 86390 1
512924 99512924 1001 86380 86390 1
512963 99512963 1001 86380 86390 1
512926 99512926 1001 86380 86390 1
512849 99512849 1001 86380 86390 1
512941 99512941 1001 86380 86390 1
512903 99512903 1001 86380 86390 1
512998 99512998 1001 86380 86390 1
512973 99512973 1001 86380 86390 1
512611 99512611 1001 86380 86390 1
512599 99512599 1001 86380 86390 1
512786 99512786 1001 86380 86390 1
512723 99512723 1001 86380 86390 1
512607 99512607 1001 86380 86390 1
513404 99513404 1001 86380 86390 1
513301 99513301 1001 86380 86390 1
513354 99513354 1001 86380 86390 1
513969 99513969 1001 86380 86390 1
513924 99513924 1001 86380 86390 1
513874 99513874 1001 86380 86390 1
513418 99513418 1001 86380 86390 1
513496 99513496 1001 86380 86390 1
513472 99513472 1001 86380 86390 1
513486 99513486 1001 86380 86390 1
514119 99514119 1001 86380 86390 1
514120 99514120 1001 86380 86390 1
514130 99514130 1001 86380 86390 1
514221 99514221 1001 86380 86390 1
514234 99514234 1001 86380 86390 1
514857 99514857 1001 86380 86390 1
514759 99514759 1001 86380 86390 1
514715 99514715 1001 86380 86390 1
514615 99514615 1001 86380 86390 1
514631 99514631 1001 86380 86390 1
514633 99514633 1001 86380 86390 1
514330 99514330 1001 86380 86390 1
514407 99514407 1001 86380 86390 1
514266 99514266 1001 86380 86390 1
514395 99514395 1001 86380 86390 1
514436 99514436 1001 86380 86390 1
514894 99514894 1001 86380 86390 1
514983 99514983 1001 86380 86390 1
515620 99515620 1001 86380 86390 1
515504 99515504 1001 86380 86390 1
515404 99515404 1001 86380 86390 1
515091 99515091 1001 86380 86390 1
515224 99515224 1001 86380 86390 1
515135 99515135 1001 86380 86390 1
515758 99515758 1001 86380 86390 1
515888 99515888 1001 86380 86390 1
516128 99516128 1001 86380 86390 1
516096 99516096 1001 86380 86390 1
516071 99516071 1001 86380 86390 1
516688 99516688 1001 86380 86390 1
516690 99516690 1001 86380 86390 1
517209 99517209 1001 86380 86390 1
517158 99517158 1001 86380 86390 1
517165 99517165 1001 86380 86390 1
517204 99517204 1001 86380 86390 1
517325 99517325 1001 86380 86390 1
517093 99517093 1001 86380 86390 1
517110 99517110 1001 86380 86390 1
517035 99517035 1001 86380 86390 1
516807 99516807 1001 86380 86390 1
516890 99516890 1001 86380 86390 1
516826 99516826 1001 86380 86390 1
516750 99516750 1001 86380 86390 1
516724 99516724 1001 86380 86390 1
516856 99516856 1001 86380 86390 1
517507 99517507 1001 86380 86390 1
517409 99517409 1001 86380 86390 1
518072 99518072 1001 86380 86390 1
518055 99518055 1001 86380 86390 1
518121 99518121 1001 86380 86390 1
517893 99517893 1001 86380 86390 1
517907 99517907 1001 86380 86390 1
517843 99517843 1001 86380 86390 1
517845 99517845 1001 86380 86390 1
517767 99517767 1001 86380 86390 1
517771 99517771 1001 86380 86390 1
517839 99517839 1001 86380 86390 1
517557 99517557 1001 86380 86390 1
517584 99517584 1001 86380 86390 1
517695 99517695 1001 86380 86390 1
518319 99518319 1001 86380 86390 1
518164 99518164 1001 86380 86390 1
518217 99518217 1001 86380 86390 1
518962 99518962 1001 86380 86390 1
518858 99518858 1001 86380 86390 1
518656 99518656 1001 86380 86390 1
518620 99518620 1001 86380 86390 1
518623 99518623 1001 86380 86390 1
[truncated: 4,091,110 more chars]
