# Supplementary material for: Fast and near-optimal monitoring for healthcare acquired infection outbreaks
Source: PLoS Comput Biol. 2019 Sep 16;15(9):e1007284. doi: 10.1371/journal.pcbi.1007284 (PMC6762212; doi:10.1371/journal.pcbi.1007284)
Supplement: S2 Data — (ZIP) [file pcbi.1007284.s007.zip › MobilityLogs2/HAISE_Carilion_all_visits_day_131.txt]

#Person location Sublocation StartTime EndTime Type
415187 824 1001 14700 23337 1
422097 375 1001 25620 26157 1
540120 1118 1002 57156 67905 1
400028 99400028 1001 86380 86390 1
400531 99400531 1001 86380 86390 1
400663 99400663 1001 86380 86390 1
400642 99400642 1001 86380 86390 1
400938 99400938 1001 86380 86390 1
401126 99401126 1001 86380 86390 1
401236 99401236 1001 86380 86390 1
401503 99401503 1001 86380 86390 1
401608 99401608 1001 86380 86390 1
402118 99402118 1001 86380 86390 1
402276 99402276 1001 86380 86390 1
402597 99402597 1001 86380 86390 1
402642 99402642 1001 86380 86390 1
402689 99402689 1001 86380 86390 1
402765 99402765 1001 86380 86390 1
402699 99402699 1001 86380 86390 1
402825 99402825 1001 86380 86390 1
402896 99402896 1001 86380 86390 1
403077 99403077 1001 86380 86390 1
402992 99402992 1001 86380 86390 1
403013 99403013 1001 86380 86390 1
403223 99403223 1001 86380 86390 1
403305 99403305 1001 86380 86390 1
403367 99403367 1001 86380 86390 1
403488 99403488 1001 86380 86390 1
403554 99403554 1001 86380 86390 1
403678 99403678 1001 86380 86390 1
403667 99403667 1001 86380 86390 1
403909 99403909 1001 86380 86390 1
404005 99404005 1001 86380 86390 1
404012 99404012 1001 86380 86390 1
403962 99403962 1001 86380 86390 1
404016 99404016 1001 86380 86390 1
404143 99404143 1001 86380 86390 1
404402 99404402 1001 86380 86390 1
404523 99404523 1001 86380 86390 1
404664 99404664 1001 86380 86390 1
404593 99404593 1001 86380 86390 1
405026 99405026 1001 86380 86390 1
405067 99405067 1001 86380 86390 1
405100 99405100 1001 86380 86390 1
405211 99405211 1001 86380 86390 1
405265 99405265 1001 86380 86390 1
405682 99405682 1001 86380 86390 1
406321 99406321 1001 86380 86390 1
406324 99406324 1001 86380 86390 1
406364 99406364 1001 86380 86390 1
406368 99406368 1001 86380 86390 1
406486 99406486 1001 86380 86390 1
406417 99406417 1001 86380 86390 1
406691 99406691 1001 86380 86390 1
406993 99406993 1001 86380 86390 1
407021 99407021 1001 86380 86390 1
407107 99407107 1001 86380 86390 1
407187 99407187 1001 86380 86390 1
407317 99407317 1001 86380 86390 1
407268 99407268 1001 86380 86390 1
407577 99407577 1001 86380 86390 1
407682 99407682 1001 86380 86390 1
408267 99408267 1001 86380 86390 1
408477 99408477 1001 86380 86390 1
408750 99408750 1001 86380 86390 1
408693 99408693 1001 86380 86390 1
408746 99408746 1001 86380 86390 1
408961 99408961 1001 86380 86390 1
408886 99408886 1001 86380 86390 1
408997 99408997 1001 86380 86390 1
409137 99409137 1001 86380 86390 1
409255 99409255 1001 86380 86390 1
409470 99409470 1001 86380 86390 1
409630 99409630 1001 86380 86390 1
409809 99409809 1001 86380 86390 1
409796 99409796 1001 86380 86390 1
410395 99410395 1001 86380 86390 1
410551 99410551 1001 86380 86390 1
410676 99410676 1001 86380 86390 1
410807 99410807 1001 86380 86390 1
411204 99411204 1001 86380 86390 1
411336 99411336 1001 86380 86390 1
411337 99411337 1001 86380 86390 1
411473 99411473 1001 86380 86390 1
411893 99411893 1001 86380 86390 1
411971 99411971 1001 86380 86390 1
412071 99412071 1001 86380 86390 1
412093 99412093 1001 86380 86390 1
412213 99412213 1001 86380 86390 1
413493 99413493 1001 86380 86390 1
413476 99413476 1001 86380 86390 1
413339 99413339 1001 86380 86390 1
413613 99413613 1001 86380 86390 1
413490 99413490 1001 86380 86390 1
413471 99413471 1001 86380 86390 1
413491 99413491 1001 86380 86390 1
413208 99413208 1001 86380 86390 1
412698 99412698 1001 86380 86390 1
412814 99412814 1001 86380 86390 1
412540 99412540 1001 86380 86390 1
414012 99414012 1001 86380 86390 1
413709 99413709 1001 86380 86390 1
413918 99413918 1001 86380 86390 1
415096 99415096 1001 86380 86390 1
415070 99415070 1001 86380 86390 1
415106 99415106 1001 86380 86390 1
415090 99415090 1001 86380 86390 1
415161 99415161 1001 86380 86390 1
414571 99414571 1001 86380 86390 1
414575 99414575 1001 86380 86390 1
414791 99414791 1001 86380 86390 1
414159 99414159 1001 86380 86390 1
414275 99414275 1001 86380 86390 1
414301 99414301 1001 86380 86390 1
414473 99414473 1001 86380 86390 1
416144 99416144 1001 86380 86390 1
415753 99415753 1001 86380 86390 1
415935 99415935 1001 86380 86390 1
415815 99415815 1001 86380 86390 1
416078 99416078 1001 86380 86390 1
417584 99417584 1001 86380 86390 1
417534 99417534 1001 86380 86390 1
418196 99418196 1001 86380 86390 1
418209 99418209 1001 86380 86390 1
418210 99418210 1001 86380 86390 1
418211 99418211 1001 86380 86390 1
418354 99418354 1001 86380 86390 1
418217 99418217 1001 86380 86390 1
417916 99417916 1001 86380 86390 1
417895 99417895 1001 86380 86390 1
417671 99417671 1001 86380 86390 1
417841 99417841 1001 86380 86390 1
417815 99417815 1001 86380 86390 1
417867 99417867 1001 86380 86390 1
419203 99419203 1001 86380 86390 1
420119 99420119 1001 86380 86390 1
420077 99420077 1001 86380 86390 1
420302 99420302 1001 86380 86390 1
419977 99419977 1001 86380 86390 1
419794 99419794 1001 86380 86390 1
419454 99419454 1001 86380 86390 1
419410 99419410 1001 86380 86390 1
419526 99419526 1001 86380 86390 1
420628 99420628 1001 86380 86390 1
420638 99420638 1001 86380 86390 1
420687 99420687 1001 86380 86390 1
420671 99420671 1001 86380 86390 1
420485 99420485 1001 86380 86390 1
422026 99422026 1001 86380 86390 1
422037 99422037 1001 86380 86390 1
421892 99421892 1001 86380 86390 1
421724 99421724 1001 86380 86390 1
421880 99421880 1001 86380 86390 1
421613 99421613 1001 86380 86390 1
421576 99421576 1001 86380 86390 1
421313 99421313 1001 86380 86390 1
420987 99420987 1001 86380 86390 1
421191 99421191 1001 86380 86390 1
421129 99421129 1001 86380 86390 1
421155 99421155 1001 86380 86390 1
422130 99422130 1001 86380 86390 1
422242 99422242 1001 86380 86390 1
423624 99423624 1001 86380 86390 1
423304 99423304 1001 86380 86390 1
423306 99423306 1001 86380 86390 1
423112 99423112 1001 86380 86390 1
423096 99423096 1001 86380 86390 1
423205 99423205 1001 86380 86390 1
423283 99423283 1001 86380 86390 1
422877 99422877 1001 86380 86390 1
422553 99422553 1001 86380 86390 1
422560 99422560 1001 86380 86390 1
422583 99422583 1001 86380 86390 1
422742 99422742 1001 86380 86390 1
424091 99424091 1001 86380 86390 1
423816 99423816 1001 86380 86390 1
425255 99425255 1001 86380 86390 1
425205 99425205 1001 86380 86390 1
425187 99425187 1001 86380 86390 1
425363 99425363 1001 86380 86390 1
425371 99425371 1001 86380 86390 1
424930 99424930 1001 86380 86390 1
424627 99424627 1001 86380 86390 1
424944 99424944 1001 86380 86390 1
425000 99425000 1001 86380 86390 1
424591 99424591 1001 86380 86390 1
424533 99424533 1001 86380 86390 1
424515 99424515 1001 86380 86390 1
424314 99424314 1001 86380 86390 1
425655 99425655 1001 86380 86390 1
425405 99425405 1001 86380 86390 1
425640 99425640 1001 86380 86390 1
425679 99425679 1001 86380 86390 1
425708 99425708 1001 86380 86390 1
426768 99426768 1001 86380 86390 1
426929 99426929 1001 86380 86390 1
426956 99426956 1001 86380 86390 1
426761 99426761 1001 86380 86390 1
426742 99426742 1001 86380 86390 1
426593 99426593 1001 86380 86390 1
426612 99426612 1001 86380 86390 1
426472 99426472 1001 86380 86390 1
426189 99426189 1001 86380 86390 1
426222 99426222 1001 86380 86390 1
426126 99426126 1001 86380 86390 1
425949 99425949 1001 86380 86390 1
426079 99426079 1001 86380 86390 1
426087 99426087 1001 86380 86390 1
427528 99427528 1001 86380 86390 1
428569 99428569 1001 86380 86390 1
428669 99428669 1001 86380 86390 1
428409 99428409 1001 86380 86390 1
428703 99428703 1001 86380 86390 1
428656 99428656 1001 86380 86390 1
428256 99428256 1001 86380 86390 1
428214 99428214 1001 86380 86390 1
428065 99428065 1001 86380 86390 1
428107 99428107 1001 86380 86390 1
428114 99428114 1001 86380 86390 1
428272 99428272 1001 86380 86390 1
428210 99428210 1001 86380 86390 1
427628 99427628 1001 86380 86390 1
427653 99427653 1001 86380 86390 1
427803 99427803 1001 86380 86390 1
427577 99427577 1001 86380 86390 1
427607 99427607 1001 86380 86390 1
428791 99428791 1001 86380 86390 1
429136 99429136 1001 86380 86390 1
429011 99429011 1001 86380 86390 1
428757 99428757 1001 86380 86390 1
428934 99428934 1001 86380 86390 1
428959 99428959 1001 86380 86390 1
430044 99430044 1001 86380 86390 1
429839 99429839 1001 86380 86390 1
429574 99429574 1001 86380 86390 1
429497 99429497 1001 86380 86390 1
429505 99429505 1001 86380 86390 1
429408 99429408 1001 86380 86390 1
430807 99430807 1001 86380 86390 1
431862 99431862 1001 86380 86390 1
431777 99431777 1001 86380 86390 1
431925 99431925 1001 86380 86390 1
431754 99431754 1001 86380 86390 1
431732 99431732 1001 86380 86390 1
431629 99431629 1001 86380 86390 1
431463 99431463 1001 86380 86390 1
431363 99431363 1001 86380 86390 1
431521 99431521 1001 86380 86390 1
430923 99430923 1001 86380 86390 1
430856 99430856 1001 86380 86390 1
430943 99430943 1001 86380 86390 1
432285 99432285 1001 86380 86390 1
433663 99433663 1001 86380 86390 1
433587 99433587 1001 86380 86390 1
433291 99433291 1001 86380 86390 1
433214 99433214 1001 86380 86390 1
433219 99433219 1001 86380 86390 1
432533 99432533 1001 86380 86390 1
432574 99432574 1001 86380 86390 1
433866 99433866 1001 86380 86390 1
433871 99433871 1001 86380 86390 1
434076 99434076 1001 86380 86390 1
434106 99434106 1001 86380 86390 1
433911 99433911 1001 86380 86390 1
435244 99435244 1001 86380 86390 1
435085 99435085 1001 86380 86390 1
434817 99434817 1001 86380 86390 1
434673 99434673 1001 86380 86390 1
434958 99434958 1001 86380 86390 1
434570 99434570 1001 86380 86390 1
435824 99435824 1001 86380 86390 1
435440 99435440 1001 86380 86390 1
435642 99435642 1001 86380 86390 1
436914 99436914 1001 86380 86390 1
436821 99436821 1001 86380 86390 1
436778 99436778 1001 86380 86390 1
436418 99436418 1001 86380 86390 1
436475 99436475 1001 86380 86390 1
436393 99436393 1001 86380 86390 1
436638 99436638 1001 86380 86390 1
436508 99436508 1001 86380 86390 1
436578 99436578 1001 86380 86390 1
436646 99436646 1001 86380 86390 1
436258 99436258 1001 86380 86390 1
437239 99437239 1001 86380 86390 1
300032 99300032 1001 86380 86390 1
300101 99300101 1001 86380 86390 1
437289 99437289 1001 86380 86390 1
300626 99300626 1001 86380 86390 1
300657 99300657 1001 86380 86390 1
300703 99300703 1001 86380 86390 1
300648 99300648 1001 86380 86390 1
300352 99300352 1001 86380 86390 1
300366 99300366 1001 86380 86390 1
300239 99300239 1001 86380 86390 1
300189 99300189 1001 86380 86390 1
300164 99300164 1001 86380 86390 1
300190 99300190 1001 86380 86390 1
300231 99300231 1001 86380 86390 1
300870 99300870 1001 86380 86390 1
300926 99300926 1001 86380 86390 1
301405 99301405 1001 86380 86390 1
301539 99301539 1001 86380 86390 1
301184 99301184 1001 86380 86390 1
301264 99301264 1001 86380 86390 1
301217 99301217 1001 86380 86390 1
301117 99301117 1001 86380 86390 1
300978 99300978 1001 86380 86390 1
300954 99300954 1001 86380 86390 1
301721 99301721 1001 86380 86390 1
302131 99302131 1001 86380 86390 1
302029 99302029 1001 86380 86390 1
302107 99302107 1001 86380 86390 1
301928 99301928 1001 86380 86390 1
301893 99301893 1001 86380 86390 1
301919 99301919 1001 86380 86390 1
301845 99301845 1001 86380 86390 1
301808 99301808 1001 86380 86390 1
301925 99301925 1001 86380 86390 1
301796 99301796 1001 86380 86390 1
302487 99302487 1001 86380 86390 1
302502 99302502 1001 86380 86390 1
303147 99303147 1001 86380 86390 1
303032 99303032 1001 86380 86390 1
303197 99303197 1001 86380 86390 1
303198 99303198 1001 86380 86390 1
302975 99302975 1001 86380 86390 1
302652 99302652 1001 86380 86390 1
302771 99302771 1001 86380 86390 1
302753 99302753 1001 86380 86390 1
302767 99302767 1001 86380 86390 1
303349 99303349 1001 86380 86390 1
303290 99303290 1001 86380 86390 1
303368 99303368 1001 86380 86390 1
303293 99303293 1001 86380 86390 1
303228 99303228 1001 86380 86390 1
304032 99304032 1001 86380 86390 1
303936 99303936 1001 86380 86390 1
303451 99303451 1001 86380 86390 1
303535 99303535 1001 86380 86390 1
303500 99303500 1001 86380 86390 1
303489 99303489 1001 86380 86390 1
303621 99303621 1001 86380 86390 1
304089 99304089 1001 86380 86390 1
304738 99304738 1001 86380 86390 1
304675 99304675 1001 86380 86390 1
304792 99304792 1001 86380 86390 1
304782 99304782 1001 86380 86390 1
304563 99304563 1001 86380 86390 1
304619 99304619 1001 86380 86390 1
304572 99304572 1001 86380 86390 1
304508 99304508 1001 86380 86390 1
304560 99304560 1001 86380 86390 1
304626 99304626 1001 86380 86390 1
304653 99304653 1001 86380 86390 1
304401 99304401 1001 86380 86390 1
304298 99304298 1001 86380 86390 1
304403 99304403 1001 86380 86390 1
304248 99304248 1001 86380 86390 1
304341 99304341 1001 86380 86390 1
304884 99304884 1001 86380 86390 1
305061 99305061 1001 86380 86390 1
305527 99305527 1001 86380 86390 1
305618 99305618 1001 86380 86390 1
305355 99305355 1001 86380 86390 1
305322 99305322 1001 86380 86390 1
305298 99305298 1001 86380 86390 1
305246 99305246 1001 86380 86390 1
305236 99305236 1001 86380 86390 1
305098 99305098 1001 86380 86390 1
305073 99305073 1001 86380 86390 1
305165 99305165 1001 86380 86390 1
305244 99305244 1001 86380 86390 1
500036 99500036 1001 86380 86390 1
500033 99500033 1001 86380 86390 1
500034 99500034 1001 86380 86390 1
500629 99500629 1001 86380 86390 1
500668 99500668 1001 86380 86390 1
500694 99500694 1001 86380 86390 1
500608 99500608 1001 86380 86390 1
500493 99500493 1001 86380 86390 1
500562 99500562 1001 86380 86390 1
500602 99500602 1001 86380 86390 1
500439 99500439 1001 86380 86390 1
500388 99500388 1001 86380 86390 1
500946 99500946 1001 86380 86390 1
500910 99500910 1001 86380 86390 1
501449 99501449 1001 86380 86390 1
501439 99501439 1001 86380 86390 1
501532 99501532 1001 86380 86390 1
501284 99501284 1001 86380 86390 1
501403 99501403 1001 86380 86390 1
501124 99501124 1001 86380 86390 1
501215 99501215 1001 86380 86390 1
501100 99501100 1001 86380 86390 1
501178 99501178 1001 86380 86390 1
501117 99501117 1001 86380 86390 1
501159 99501159 1001 86380 86390 1
501808 99501808 1001 86380 86390 1
501670 99501670 1001 86380 86390 1
501661 99501661 1001 86380 86390 1
502402 99502402 1001 86380 86390 1
502352 99502352 1001 86380 86390 1
502382 99502382 1001 86380 86390 1
502272 99502272 1001 86380 86390 1
502079 99502079 1001 86380 86390 1
502260 99502260 1001 86380 86390 1
502213 99502213 1001 86380 86390 1
502178 99502178 1001 86380 86390 1
502195 99502195 1001 86380 86390 1
501993 99501993 1001 86380 86390 1
502008 99502008 1001 86380 86390 1
501973 99501973 1001 86380 86390 1
502538 99502538 1001 86380 86390 1
502590 99502590 1001 86380 86390 1
503150 99503150 1001 86380 86390 1
503256 99503256 1001 86380 86390 1
503171 99503171 1001 86380 86390 1
503081 99503081 1001 86380 86390 1
502902 99502902 1001 86380 86390 1
502969 99502969 1001 86380 86390 1
502852 99502852 1001 86380 86390 1
502756 99502756 1001 86380 86390 1
502786 99502786 1001 86380 86390 1
502722 99502722 1001 86380 86390 1
502800 99502800 1001 86380 86390 1
503380 99503380 1001 86380 86390 1
502672 99502672 1001 86380 86390 1
503490 99503490 1001 86380 86390 1
503299 99503299 1001 86380 86390 1
504014 99504014 1001 86380 86390 1
503800 99503800 1001 86380 86390 1
503842 99503842 1001 86380 86390 1
503820 99503820 1001 86380 86390 1
503513 99503513 1001 86380 86390 1
504167 99504167 1001 86380 86390 1
504246 99504246 1001 86380 86390 1
504273 99504273 1001 86380 86390 1
504237 99504237 1001 86380 86390 1
504199 99504199 1001 86380 86390 1
504148 99504148 1001 86380 86390 1
504190 99504190 1001 86380 86390 1
504884 99504884 1001 86380 86390 1
504798 99504798 1001 86380 86390 1
504879 99504879 1001 86380 86390 1
504683 99504683 1001 86380 86390 1
504457 99504457 1001 86380 86390 1
504327 99504327 1001 86380 86390 1
504354 99504354 1001 86380 86390 1
504367 99504367 1001 86380 86390 1
505047 99505047 1001 86380 86390 1
505009 99505009 1001 86380 86390 1
505018 99505018 1001 86380 86390 1
505769 99505769 1001 86380 86390 1
505680 99505680 1001 86380 86390 1
505491 99505491 1001 86380 86390 1
505361 99505361 1001 86380 86390 1
505560 99505560 1001 86380 86390 1
505418 99505418 1001 86380 86390 1
505511 99505511 1001 86380 86390 1
505473 99505473 1001 86380 86390 1
505163 99505163 1001 86380 86390 1
505312 99505312 1001 86380 86390 1
505196 99505196 1001 86380 86390 1
505872 99505872 1001 86380 86390 1
505915 99505915 1001 86380 86390 1
505840 99505840 1001 86380 86390 1
506482 99506482 1001 86380 86390 1
506529 99506529 1001 86380 86390 1
506357 99506357 1001 86380 86390 1
506267 99506267 1001 86380 86390 1
506132 99506132 1001 86380 86390 1
506018 99506018 1001 86380 86390 1
506097 99506097 1001 86380 86390 1
506690 99506690 1001 86380 86390 1
506732 99506732 1001 86380 86390 1
506631 99506631 1001 86380 86390 1
507396 99507396 1001 86380 86390 1
507407 99507407 1001 86380 86390 1
507266 99507266 1001 86380 86390 1
507229 99507229 1001 86380 86390 1
507167 99507167 1001 86380 86390 1
507055 99507055 1001 86380 86390 1
506816 99506816 1001 86380 86390 1
506895 99506895 1001 86380 86390 1
507570 99507570 1001 86380 86390 1
508112 99508112 1001 86380 86390 1
508151 99508151 1001 86380 86390 1
508206 99508206 1001 86380 86390 1
508236 99508236 1001 86380 86390 1
507954 99507954 1001 86380 86390 1
507850 99507850 1001 86380 86390 1
508020 99508020 1001 86380 86390 1
507656 99507656 1001 86380 86390 1
507791 99507791 1001 86380 86390 1
508356 99508356 1001 86380 86390 1
508318 99508318 1001 86380 86390 1
508900 99508900 1001 86380 86390 1
508996 99508996 1001 86380 86390 1
508821 99508821 1001 86380 86390 1
508865 99508865 1001 86380 86390 1
508609 99508609 1001 86380 86390 1
508563 99508563 1001 86380 86390 1
508630 99508630 1001 86380 86390 1
508594 99508594 1001 86380 86390 1
509142 99509142 1001 86380 86390 1
509157 99509157 1001 86380 86390 1
509251 99509251 1001 86380 86390 1
509264 99509264 1001 86380 86390 1
509501 99509501 1001 86380 86390 1
509614 99509614 1001 86380 86390 1
509399 99509399 1001 86380 86390 1
509335 99509335 1001 86380 86390 1
509486 99509486 1001 86380 86390 1
509963 99509963 1001 86380 86390 1
510003 99510003 1001 86380 86390 1
510083 99510083 1001 86380 86390 1
509915 99509915 1001 86380 86390 1
509918 99509918 1001 86380 86390 1
509959 99509959 1001 86380 86390 1
510665 99510665 1001 86380 86390 1
510579 99510579 1001 86380 86390 1
510623 99510623 1001 86380 86390 1
510327 99510327 1001 86380 86390 1
510483 99510483 1001 86380 86390 1
510387 99510387 1001 86380 86390 1
510504 99510504 1001 86380 86390 1
510351 99510351 1001 86380 86390 1
510364 99510364 1001 86380 86390 1
510194 99510194 1001 86380 86390 1
510259 99510259 1001 86380 86390 1
510883 99510883 1001 86380 86390 1
511387 99511387 1001 86380 86390 1
511417 99511417 1001 86380 86390 1
511530 99511530 1001 86380 86390 1
511405 99511405 1001 86380 86390 1
511246 99511246 1001 86380 86390 1
511241 99511241 1001 86380 86390 1
510998 99510998 1001 86380 86390 1
511008 99511008 1001 86380 86390 1
511060 99511060 1001 86380 86390 1
511577 99511577 1001 86380 86390 1
511591 99511591 1001 86380 86390 1
511736 99511736 1001 86380 86390 1
511685 99511685 1001 86380 86390 1
511674 99511674 1001 86380 86390 1
511675 99511675 1001 86380 86390 1
512348 99512348 1001 86380 86390 1
512327 99512327 1001 86380 86390 1
511985 99511985 1001 86380 86390 1
512154 99512154 1001 86380 86390 1
511966 99511966 1001 86380 86390 1
511877 99511877 1001 86380 86390 1
512443 99512443 1001 86380 86390 1
512458 99512458 1001 86380 86390 1
512497 99512497 1001 86380 86390 1
512569 99512569 1001 86380 86390 1
513005 99513005 1001 86380 86390 1
513163 99513163 1001 86380 86390 1
512987 99512987 1001 86380 86390 1
512824 99512824 1001 86380 86390 1
512780 99512780 1001 86380 86390 1
512731 99512731 1001 86380 86390 1
512668 99512668 1001 86380 86390 1
512765 99512765 1001 86380 86390 1
513297 99513297 1001 86380 86390 1
513937 99513937 1001 86380 86390 1
513724 99513724 1001 86380 86390 1
513620 99513620 1001 86380 86390 1
513678 99513678 1001 86380 86390 1
513795 99513795 1001 86380 86390 1
513745 99513745 1001 86380 86390 1
513570 99513570 1001 86380 86390 1
514068 99514068 1001 86380 86390 1
514225 99514225 1001 86380 86390 1
514716 99514716 1001 86380 86390 1
514485 99514485 1001 86380 86390 1
514462 99514462 1001 86380 86390 1
514644 99514644 1001 86380 86390 1
514583 99514583 1001 86380 86390 1
514597 99514597 1001 86380 86390 1
514418 99514418 1001 86380 86390 1
514264 99514264 1001 86380 86390 1
514360 99514360 1001 86380 86390 1
514960 99514960 1001 86380 86390 1
515057 99515057 1001 86380 86390 1
514957 99514957 1001 86380 86390 1
515636 99515636 1001 86380 86390 1
515488 99515488 1001 86380 86390 1
515619 99515619 1001 86380 86390 1
515362 99515362 1001 86380 86390 1
515459 99515459 1001 86380 86390 1
515304 99515304 1001 86380 86390 1
515399 99515399 1001 86380 86390 1
515124 99515124 1001 86380 86390 1
515085 99515085 1001 86380 86390 1
515839 99515839 1001 86380 86390 1
515853 99515853 1001 86380 86390 1
515869 99515869 1001 86380 86390 1
515715 99515715 1001 86380 86390 1
516479 99516479 1001 86380 86390 1
516488 99516488 1001 86380 86390 1
516362 99516362 1001 86380 86390 1
516506 99516506 1001 86380 86390 1
516173 99516173 1001 86380 86390 1
515967 99515967 1001 86380 86390 1
516033 99516033 1001 86380 86390 1
515894 99515894 1001 86380 86390 1
515897 99515897 1001 86380 86390 1
516028 99516028 1001 86380 86390 1
516042 99516042 1001 86380 86390 1
516068 99516068 1001 86380 86390 1
516688 99516688 1001 86380 86390 1
516681 99516681 1001 86380 86390 1
517195 99517195 1001 86380 86390 1
517149 99517149 1001 86380 86390 1
517057 99517057 1001 86380 86390 1
517098 99517098 1001 86380 86390 1
516930 99516930 1001 86380 86390 1
517035 99517035 1001 86380 86390 1
517088 99517088 1001 86380 86390 1
517089 99517089 1001 86380 86390 1
517514 99517514 1001 86380 86390 1
517406 99517406 1001 86380 86390 1
517485 99517485 1001 86380 86390 1
517421 99517421 1001 86380 86390 1
517356 99517356 1001 86380 86390 1
517855 99517855 1001 86380 86390 1
517852 99517852 1001 86380 86390 1
517687 99517687 1001 86380 86390 1
517720 99517720 1001 86380 86390 1
517721 99517721 1001 86380 86390 1
518215 99518215 1001 86380 86390 1
518281 99518281 1001 86380 86390 1
518348 99518348 1001 86380 86390 1
518167 99518167 1001 86380 86390 1
518338 99518338 1001 86380 86390 1
518862 99518862 1001 86380 86390 1
518852 99518852 1001 86380 86390 1
518666 99518666 1001 86380 86390 1
518642 99518642 1001 86380 86390 1
518594 99518594 1001 86380 86390 1
518716 99518716 1001 86380 86390 1
518756 99518756 1001 86380 86390 1
518575 99518575 1001 86380 86390 1
518383 99518383 1001 86380 86390 1
518440 99518440 1001 86380 86390 1
518544 99518544 1001 86380 86390 1
518455 99518455 1001 86380 86390 1
518533 99518533 1001 86380 86390 1
518417 99518417 1001 86380 86390 1
518443 99518443 1001 86380 86390 1
519003 99519003 1001 86380 86390 1
519007 99519007 1001 86380 86390 1
519048 99519048 1001 86380 86390 1
519734 99519734 1001 86380 86390 1
519749 99519749 1001 86380 86390 1
519808 99519808 1001 86380 86390 1
519405 99519405 1001 86380 86390 1
519484 99519484 1001 86380 86390 1
519446 99519446 1001 86380 86390 1
519537 99519537 1001 86380 86390 1
519473 99519473 1001 86380 86390 1
519503 99519503 1001 86380 86390 1
519504 99519504 1001 86380 86390 1
519582 99519582 1001 86380 86390 1
519221 99519221 1001 86380 86390 1
519249 99519249 1001 86380 86390 1
519890 99519890 1001 86380 86390 1
519992 99519992 1001 86380 86390 1
520488 99520488 1001 86380 86390 1
520638 99520638 1001 86380 86390 1
520459 99520459 1001 86380 86390 1
520282 99520282 1001 86380 86390 1
520347 99520347 1001 86380 86390 1
520059 99520059 1001 86380 86390 1
520099 99520099 1001 86380 86390 1
520195 99520195 1001 86380 86390 1
520095 99520095 1001 86380 86390 1
520741 99520741 1001 86380 86390 1
520679 99520679 1001 86380 86390 1
520436 99520436 1001 86380 86390 1
520746 99520746 1001 86380 86390 1
521263 99521263 1001 86380 86390 1
521269 99521269 1001 86380 86390 1
521307 99521307 1001 86380 86390 1
521217 99521217 1001 86380 86390 1
521245 99521245 1001 86380 86390 1
520871 99520871 1001 86380 86390 1
520940 99520940 1001 86380 86390 1
520959 99520959 1001 86380 86390 1
521037 99521037 1001 86380 86390 1
520909 99520909 1001 86380 86390 1
521477 99521477 1001 86380 86390 1
521597 99521597 1001 86380 86390 1
521468 99521468 1001 86380 86390 1
521523 99521523 1001 86380 86390 1
521578 99521578 1001 86380 86390 1
521656 99521656 1001 86380 86390 1
522168 99522168 1001 86380 86390 1
522270 99522270 1001 86380 86390 1
522276 99522276 1001 86380 86390 1
522108 99522108 1001 86380 86390 1
522135 99522135 1001 86380 86390 1
522009 99522009 1001 86380 86390 1
521919 99521919 1001 86380 86390 1
522036 99522036 1001 86380 86390 1
521947 99521947 1001 86380 86390 1
521950 99521950 1001 86380 86390 1
522002 99522002 1001 86380 86390 1
522016 99522016 1001 86380 86390 1
522032 99522032 1001 86380 86390 1
521820 99521820 1001 86380 86390 1
522305 99522305 1001 86380 86390 1
522396 99522396 1001 86380 86390 1
522436 99522436 1001 86380 86390 1
522412 99522412 1001 86380 86390 1
522428 99522428 1001 86380 86390 1
522390 99522390 1001 86380 86390 1
523100 99523100 1001 86380 86390 1
522661 99522661 1001 86380 86390 1
522674 99522674 1001 86380 86390 1
523128 99523128 1001 86380 86390 1
523793 99523793 1001 86380 86390 1
523922 99523922 1001 86380 86390 1
523823 99523823 1001 86380 86390 1
523928 99523928 1001 86380 86390 1
523880 99523880 1001 86380 86390 1
523670 99523670 1001 86380 86390 1
523431 99523431 1001 86380 86390 1
523524 99523524 1001 86380 86390 1
523422 99523422 1001 86380 86390 1
523410 99523410 1001 86380 86390 1
523423 99523423 1001 86380 86390 1
523387 99523387 1001 86380 86390 1
523969 99523969 1001 86380 86390 1
524023 99524023 1001 86380 86390 1
524105 99524105 1001 86380 86390 1
524645 99524645 1001 86380 86390 1
524474 99524474 1001 86380 86390 1
524436 99524436 1001 86380 86390 1
524388 99524388 1001 86380 86390 1
524392 99524392 1001 86380 86390 1
524496 99524496 1001 86380 86390 1
524458 99524458 1001 86380 86390 1
524537 99524537 1001 86380 86390 1
524550 99524550 1001 86380 86390 1
524486 99524486 1001 86380 86390 1
524232 99524232 1001 86380 86390 1
524182 99524182 1001 86380 86390 1
524172 99524172 1001 86380 86390 1
524250 99524250 1001 86380 86390 1
524355 99524355 1001 86380 86390 1
524188 99524188 1001 86380 86390 1
524175 99524175 1001 86380 86390 1
524975 99524975 1001 86380 86390 1
524898 99524898 1001 86380 86390 1
524924 99524924 1001 86380 86390 1
525559 99525559 1001 86380 86390 1
525562 99525562 1001 86380 86390 1
525484 99525484 1001 86380 86390 1
525396 99525396 1001 86380 86390 1
525463 99525463 1001 86380 86390 1
525250 99525250 1001 86380 86390 1
525234 99525234 1001 86380 86390 1
525300 99525300 1001 86380 86390 1
525365 99525365 1001 86380 86390 1
525082 99525082 1001 86380 86390 1
525766 99525766 1001 86380 86390 1
526360 99526360 1001 86380 86390 1
526281 99526281 1001 86380 86390 1
526179 99526179 1001 86380 86390 1
526168 99526168 1001 86380 86390 1
526119 99526119 1001 86380 86390 1
526029 99526029 1001 86380 86390 1
526073 99526073 1001 86380 86390 1
525872 99525872 1001 86380 86390 1
525942 99525942 1001 86380 86390 1
525981 99525981 1001 86380 86390 1
526552 99526552 1001 86380 86390 1
526496 99526496 1001 86380 86390 1
527187 99527187 1001 86380 86390 1
527097 99527097 1001 86380 86390 1
527065 99527065 1001 86380 86390 1
527133 99527133 1001 86380 86390 1
527245 99527245 1001 86380 86390 1
527034 99527034 1001 86380 86390 1
527004 99527004 1001 86380 86390 1
526746 99526746 1001 86380 86390 1
526740 99526740 1001 86380 86390 1
526730 99526730 1001 86380 86390 1
527253 99527253 1001 86380 86390 1
527451 99527451 1001 86380 86390 1
528019 99528019 1001 86380 86390 1
527879 99527879 1001 86380 86390 1
527664 99527664 1001 86380 86390 1
527861 99527861 1001 86380 86390 1
527708 99527708 1001 86380 86390 1
527481 99527481 1001 86380 86390 1
527561 99527561 1001 86380 86390 1
528151 99528151 1001 86380 86390 1
528242 99528242 1001 86380 86390 1
528232 99528232 1001 86380 86390 1
528207 99528207 1001 86380 86390 1
528233 99528233 1001 86380 86390 1
528182 99528182 1001 86380 86390 1
528857 99528857 1001 86380 86390 1
528729 99528729 1001 86380 86390 1
528770 99528770 1001 86380 86390 1
528785 99528785 1001 86380 86390 1
528622 99528622 1001 86380 86390 1
528651 99528651 1001 86380 86390 1
528604 99528604 1001 86380 86390 1
528371 99528371 1001 86380 86390 1
528367 99528367 1001 86380 86390 1
528329 99528329 1001 86380 86390 1
529050 99529050 1001 86380 86390 1
529586 99529586 1001 86380 86390 1
529653 99529653 1001 86380 86390 1
529578 99529578 1001 86380 86390 1
529659 99529659 1001 86380 86390 1
529718 99529718 1001 86380 86390 1
529372 99529372 1001 86380 86390 1
529519 99529519 1001 86380 86390 1
529237 99529237 1001 86380 86390 1
529148 99529148 1001 86380 86390 1
529252 99529252 1001 86380 86390 1
529304 99529304 1001 86380 86390 1
529305 99529305 1001 86380 86390 1
529207 99529207 1001 86380 86390 1
529183 99529183 1001 86380 86390 1
530511 99530511 1001 86380 86390 1
530360 99530360 1001 86380 86390 1
530348 99530348 1001 86380 86390 1
530299 99530299 1001 86380 86390 1
530314 99530314 1001 86380 86390 1
530318 99530318 1001 86380 86390 1
530063 99530063 1001 86380 86390 1
530628 99530628 1001 86380 86390 1
530673 99530673 1001 86380 86390 1
530612 99530612 1001 86380 86390 1
530588 99530588 1001 86380 86390 1
530757 99530757 1001 86380 86390 1
531021 99531021 1001 86380 86390 1
531114 99531114 1001 86380 86390 1
531063 99531063 1001 86380 86390 1
531078 99531078 1001 86380 86390 1
531015 99531015 1001 86380 86390 1
531119 99531119 1001 86380 86390 1
531003 99531003 1001 86380 86390 1
531147 99531147 1001 86380 86390 1
530789 99530789 1001 86380 86390 1
530880 99530880 1001 86380 86390 1
530872 99530872 1001 86380 86390 1
530769 99530769 1001 86380 86390 1
530782 99530782 1001 86380 86390 1
530926 99530926 1001 86380 86390 1
531558 99531558 1001 86380 86390 1
531464 99531464 1001 86380 86390 1
532017 99532017 1001 86380 86390 1
532161 99532161 1001 86380 86390 1
532046 99532046 1001 86380 86390 1
532099 99532099 1001 86380 86390 1
531885 99531885 1001 86380 86390 1
531963 99531963 1001 86380 86390 1
531953 99531953 1001 86380 86390 1
531850 99531850 1001 86380 86390 1
531904 99531904 1001 86380 86390 1
531969 99531969 1001 86380 86390 1
531828 99531828 1001 86380 86390 1
531985 99531985 1001 86380 86390 1
531817 99531817 1001 86380 86390 1
531612 99531612 1001 86380 86390 1
531665 99531665 1001 86380 86390 1
532350 99532350 1001 86380 86390 1
532392 99532392 1001 86380 86390 1
532917 99532917 1001 86380 86390 1
533012 99533012 1001 86380 86390 1
532645 99532645 1001 86380 86390 1
532658 99532658 1001 86380 86390 1
532697 99532697 1001 86380 86390 1
532688 99532688 1001 86380 86390 1
532664 99532664 1001 86380 86390 1
532678 99532678 1001 86380 86390 1
532692 99532692 1001 86380 86390 1
532758 99532758 1001 86380 86390 1
532797 99532797 1001 86380 86390 1
532787 99532787 1001 86380 86390 1
533201 99533201 1001 86380 86390 1
533140 99533140 1001 86380 86390 1
533063 99533063 1001 86380 86390 1
533115 99533115 1001 86380 86390 1
533141 99533141 1001 86380 86390 1
533182 99533182 1001 86380 86390 1
533222 99533222 1001 86380 86390 1
533857 99533857 1001 86380 86390 1
533758 99533758 1001 86380 86390 1
533660 99533660 1001 86380 86390 1
533463 99533463 1001 86380 86390 1
533608 99533608 1001 86380 86390 1
533597 99533597 1001 86380 86390 1
533494 99533494 1001 86380 86390 1
533572 99533572 1001 86380 86390 1
533368 99533368 1001 86380 86390 1
533253 99533253 1001 86380 86390 1
533257 99533257 1001 86380 86390 1
533934 99533934 1001 86380 86390 1
534038 99534038 1001 86380 86390 1
533981 99533981 1001 86380 86390 1
533971 99533971 1001 86380 86390 1
534540 99534540 1001 86380 86390 1
534644 99534644 1001 86380 86390 1
534310 99534310 1001 86380 86390 1
534286 99534286 1001 86380 86390 1
534380 99534380 1001 86380 86390 1
534345 99534345 1001 86380 86390 1
534372 99534372 1001 86380 86390 1
534132 99534132 1001 86380 86390 1
534189 99534189 1001 86380 86390 1
534217 99534217 1001 86380 86390 1
534774 99534774 1001 86380 86390 1
534813 99534813 1001 86380 86390 1
534736 99534736 1001 86380 86390 1
535434 99535434 1001 86380 86390 1
535428 99535428 1001 86380 86390 1
535230 99535230 1001 86380 86390 1
535259 99535259 1001 86380 86390 1
535121 99535121 1001 86380 86390 1
534954 99534954 1001 86380 86390 1
534892 99534892 1001 86380 86390 1
535525 99535525 1001 86380 86390 1
535618 99535618 1001 86380 86390 1
536225 99536225 1001 86380 86390 1
536282 99536282 1001 86380 86390 1
536153 99536153 1001 86380 86390 1
536245 99536245 1001 86380 86390 1
536119 99536119 1001 86380 86390 1
535935 99535935 1001 86380 86390 1
535833 99535833 1001 86380 86390 1
535900 99535900 1001 86380 86390 1
535803 99535803 1001 86380 86390 1
535753 99535753 1001 86380 86390 1
536450 99536450 1001 86380 86390 1
536528 99536528 1001 86380 86390 1
536468 99536468 1001 86380 86390 1
536338 99536338 1001 86380 86390 1
536367 99536367 1001 86380 86390 1
536486 99536486 1001 86380 86390 1
537130 99537130 1001 86380 86390 1
536989 99536989 1001 86380 86390 1
536993 99536993 1001 86380 86390 1
536891 99536891 1001 86380 86390 1
536557 99536557 1001 86380 86390 1
536742 99536742 1001 86380 86390 1
536665 99536665 1001 86380 86390 1
537342 99537342 1001 86380 86390 1
537175 99537175 1001 86380 86390 1
537247 99537247 1001 86380 86390 1
537222 99537222 1001 86380 86390 1
537873 99537873 1001 86380 86390 1
537953 99537953 1001 86380 86390 1
537789 99537789 1001 86380 86390 1
537883 99537883 1001 86380 86390 1
537602 99537602 1001 86380 86390 1
537634 99537634 1001 86380 86390 1
537687 99537687 1001 86380 86390 1
537596 99537596 1001 86380 86390 1
537741 99537741 1001 86380 86390 1
537497 99537497 1001 86380 86390 1
537510 99537510 1001 86380 86390 1
537511 99537511 1001 86380 86390 1
537574 99537574 1001 86380 86390 1
538000 99538000 1001 86380 86390 1
538713 99538713 1001 86380 86390 1
538716 99538716 1001 86380 86390 1
538769 99538769 1001 86380 86390 1
538617 99538617 1001 86380 86390 1
538810 99538810 1001 86380 86390 1
538763 99538763 1001 86380 86390 1
538520 99538520 1001 86380 86390 1
538549 99538549 1001 86380 86390 1
538411 99538411 1001 86380 86390 1
538479 99538479 1001 86380 86390 1
538234 99538234 1001 86380 86390 1
538303 99538303 1001 86380 86390 1
538268 99538268 1001 86380 86390 1
538983 99538983 1001 86380 86390 1
539009 99539009 1001 86380 86390 1
538933 99538933 1001 86380 86390 1
538823 99538823 1001 86380 86390 1
539474 99539474 1001 86380 86390 1
539466 99539466 1001 86380 86390 1
539505 99539505 1001 86380 86390 1
539313 99539313 1001 86380 86390 1
539151 99539151 1001 86380 86390 1
539146 99539146 1001 86380 86390 1
539199 99539199 1001 86380 86390 1
539756 99539756 1001 86380 86390 1
539674 99539674 1001 86380 86390 1
540467 99540467 1001 86380 86390 1
540333 99540333 1001 86380 86390 1
540462 99540462 1001 86380 86390 1
540185 99540185 1001 86380 86390 1
540160 99540160 1001 86380 86390 1
540097 99540097 1001 86380 86390 1
540059 99540059 1001 86380 86390 1
540164 99540164 1001 86380 86390 1
540259 99540259 1001 86380 86390 1
540118 99540118 1001 86380 86390 1
540196 99540196 1001 86380 86390 1
539849 99539849 1001 86380 86390 1
539941 99539941 1001 86380 86390 1
540557 99540557 1001 86380 86390 1
540480 99540480 1001 86380 86390 1
540665 99540665 1001 86380 86390 1
541103 99541103 1001 86380 86390 1
541278 99541278 1001 86380 86390 1
541176 99541176 1001 86380 86390 1
541075 99541075 1001 86380 86390 1
541028 99541028 1001 86380 86390 1
540868 99540868 1001 86380 86390 1
540775 99540775 1001 86380 86390 1
541472 99541472 1001 86380 86390 1
541408 99541408 1001 86380 86390 1
541409 99541409 1001 86380 86390 1
541372 99541372 1001 86380 86390 1
541361 99541361 1001 86380 86390 1
541426 99541426 1001 86380 86390 1
541380 99541380 1001 86380 86390 1
542043 99542043 1001 86380 86390 1
542070 99542070 1001 86380 86390 1
541954 99541954 1001 86380 86390 1
542006 99542006 1001 86380 86390 1
541956 99541956 1001 86380 86390 1
542011 99542011 1001 86380 86390 1
541934 99541934 1001 86380 86390 1
541745 99541745 1001 86380 86390 1
541861 99541861 1001 86380 86390 1
541518 99541518 1001 86380 86390 1
541653 99541653 1001 86380 86390 1
542275 99542275 1001 86380 86390 1
542251 99542251 1001 86380 86390 1
542316 99542316 1001 86380 86390 1
542190 99542190 1001 86380 86390 1
542243 99542243 1001 86380 86390 1
542846 99542846 1001 86380 86390 1
542933 99542933 1001 86380 86390 1
542879 99542879 1001 86380 86390 1
542688 99542688 1001 86380 86390 1
542624 99542624 1001 86380 86390 1
542731 99542731 1001 86380 86390 1
542503 99542503 1001 86380 86390 1
543062 99543062 1001 86380 86390 1
543024 99543024 1001 86380 86390 1
543096 99543096 1001 86380 86390 1
543058 99543058 1001 86380 86390 1
543591 99543591 1001 86380 86390 1
543611 99543611 1001 86380 86390 1
543655 99543655 1001 86380 86390 1
543520 99543520 1001 86380 86390 1
543562 99543562 1001 86380 86390 1
543306 99543306 1001 86380 86390 1
543180 99543180 1001 86380 86390 1
543276 99543276 1001 86380 86390 1
543851 99543851 1001 86380 86390 1
543830 99543830 1001 86380 86390 1
543832 99543832 1001 86380 86390 1
544459 99544459 1001 86380 86390 1
544396 99544396 1001 86380 86390 1
544452 99544452 1001 86380 86390 1
544479 99544479 1001 86380 86390 1
544342 99544342 1001 86380 86390 1
544265 99544265 1001 86380 86390 1
543991 99543991 1001 86380 86390 1
544739 99544739 1001 86380 86390 1
544609 99544609 1001 86380 86390 1
544394 99544394 1001 86380 86390 1
544730 99544730 1001 86380 86390 1
430344 385 1001 62160 63237 1
400177 99400177 1001 86380 86390 1
400155 99400155 1001 86380 86390 1
400486 99400486 1001 86380 86390 1
400664 99400664 1001 86380 86390 1
400633 99400633 1001 86380 86390 1
400868 99400868 1001 86380 86390 1
400851 99400851 1001 86380 86390 1
401136 99401136 1001 86380 86390 1
401248 99401248 1001 86380 86390 1
401407 99401407 1001 86380 86390 1
401449 99401449 1001 86380 86390 1
401418 99401418 1001 86380 86390 1
401581 99401581 1001 86380 86390 1
401995 99401995 1001 86380 86390 1
402174 99402174 1001 86380 86390 1
402319 99402319 1001 86380 86390 1
402373 99402373 1001 86380 86390 1
402424 99402424 1001 86380 86390 1
402433 99402433 1001 86380 86390 1
402582 99402582 1001 86380 86390 1
402740 99402740 1001 86380 86390 1
403107 99403107 1001 86380 86390 1
403123 99403123 1001 86380 86390 1
403242 99403242 1001 86380 86390 1
403530 99403530 1001 86380 86390 1
403453 99403453 1001 86380 86390 1
403698 99403698 1001 86380 86390 1
404192 99404192 1001 86380 86390 1
404323 99404323 1001 86380 86390 1
404367 99404367 1001 86380 86390 1
404357 99404357 1001 86380 86390 1
404537 99404537 1001 86380 86390 1
404685 99404685 1001 86380 86390 1
404668 99404668 1001 86380 86390 1
404747 99404747 1001 86380 86390 1
404786 99404786 1001 86380 86390 1
404972 99404972 1001 86380 86390 1
404956 99404956 1001 86380 86390 1
404909 99404909 1001 86380 86390 1
405578 99405578 1001 86380 86390 1
405518 99405518 1001 86380 86390 1
405600 99405600 1001 86380 86390 1
405627 99405627 1001 86380 86390 1
405612 99405612 1001 86380 86390 1
405677 99405677 1001 86380 86390 1
405837 99405837 1001 86380 86390 1
405942 99405942 1001 86380 86390 1
405974 99405974 1001 86380 86390 1
406029 99406029 1001 86380 86390 1
406073 99406073 1001 86380 86390 1
405991 99405991 1001 86380 86390 1
406068 99406068 1001 86380 86390 1
406281 99406281 1001 86380 86390 1
406403 99406403 1001 86380 86390 1
406433 99406433 1001 86380 86390 1
406400 99406400 1001 86380 86390 1
406516 99406516 1001 86380 86390 1
406531 99406531 1001 86380 86390 1
406842 99406842 1001 86380 86390 1
407120 99407120 1001 86380 86390 1
407136 99407136 1001 86380 86390 1
407190 99407190 1001 86380 86390 1
407298 99407298 1001 86380 86390 1
407270 99407270 1001 86380 86390 1
407688 99407688 1001 86380 86390 1
407986 99407986 1001 86380 86390 1
408280 99408280 1001 86380 86390 1
408288 99408288 1001 86380 86390 1
408317 99408317 1001 86380 86390 1
408592 99408592 1001 86380 86390 1
408711 99408711 1001 86380 86390 1
408865 99408865 1001 86380 86390 1
409339 99409339 1001 86380 86390 1
409467 99409467 1001 86380 86390 1
409473 99409473 1001 86380 86390 1
409405 99409405 1001 86380 86390 1
409563 99409563 1001 86380 86390 1
409545 99409545 1001 86380 86390 1
409524 99409524 1001 86380 86390 1
409554 99409554 1001 86380 86390 1
409816 99409816 1001 86380 86390 1
410208 99410208 1001 86380 86390 1
410232 99410232 1001 86380 86390 1
410341 99410341 1001 86380 86390 1
410447 99410447 1001 86380 86390 1
410705 99410705 1001 86380 86390 1
410732 99410732 1001 86380 86390 1
410884 99410884 1001 86380 86390 1
410955 99410955 1001 86380 86390 1
410815 99410815 1001 86380 86390 1
411129 99411129 1001 86380 86390 1
411160 99411160 1001 86380 86390 1
411384 99411384 1001 86380 86390 1
411488 99411488 1001 86380 86390 1
411614 99411614 1001 86380 86390 1
411808 99411808 1001 86380 86390 1
411937 99411937 1001 86380 86390 1
411979 99411979 1001 86380 86390 1
411861 99411861 1001 86380 86390 1
412170 99412170 1001 86380 86390 1
412102 99412102 1001 86380 86390 1
412326 99412326 1001 86380 86390 1
412281 99412281 1001 86380 86390 1
412470 99412470 1001 86380 86390 1
413564 99413564 1001 86380 86390 1
413410 99413410 1001 86380 86390 1
412984 99412984 1001 86380 86390 1
412484 99412484 1001 86380 86390 1
412641 99412641 1001 86380 86390 1
412495 99412495 1001 86380 86390 1
413785 99413785 1001 86380 86390 1
414066 99414066 1001 86380 86390 1
413796 99413796 1001 86380 86390 1
414010 99414010 1001 86380 86390 1
415258 99415258 1001 86380 86390 1
415136 99415136 1001 86380 86390 1
415093 99415093 1001 86380 86390 1
414678 99414678 1001 86380 86390 1
414561 99414561 1001 86380 86390 1
414891 99414891 1001 86380 86390 1
414838 99414838 1001 86380 86390 1
414377 99414377 1001 86380 86390 1
414333 99414333 1001 86380 86390 1
414260 99414260 1001 86380 86390 1
415389 99415389 1001 86380 86390 1
415338 99415338 1001 86380 86390 1
415667 99415667 1001 86380 86390 1
416628 99416628 1001 86380 86390 1
416231 99416231 1001 86380 86390 1
416397 99416397 1001 86380 86390 1
416470 99416470 1001 86380 86390 1
416357 99416357 1001 86380 86390 1
416489 99416489 1001 86380 86390 1
416278 99416278 1001 86380 86390 1
415991 99415991 1001 86380 86390 1
415733 99415733 1001 86380 86390 1
417232 99417232 1001 86380 86390 1
417021 99417021 1001 86380 86390 1
417028 99417028 1001 86380 86390 1
417083 99417083 1001 86380 86390 1
417572 99417572 1001 86380 86390 1
417606 99417606 1001 86380 86390 1
418597 99418597 1001 86380 86390 1
418554 99418554 1001 86380 86390 1
418510 99418510 1001 86380 86390 1
418685 99418685 1001 86380 86390 1
418082 99418082 1001 86380 86390 1
418143 99418143 1001 86380 86390 1
418213 99418213 1001 86380 86390 1
418234 99418234 1001 86380 86390 1
418101 99418101 1001 86380 86390 1
417678 99417678 1001 86380 86390 1
417797 99417797 1001 86380 86390 1
417843 99417843 1001 86380 86390 1
417703 99417703 1001 86380 86390 1
419054 99419054 1001 86380 86390 1
419107 99419107 1001 86380 86390 1
418806 99418806 1001 86380 86390 1
419114 99419114 1001 86380 86390 1
419019 99419019 1001 86380 86390 1
420409 99420409 1001 86380 86390 1
419869 99419869 1001 86380 86390 1
419962 99419962 1001 86380 86390 1
419431 99419431 1001 86380 86390 1
419308 99419308 1001 86380 86390 1
419419 99419419 1001 86380 86390 1
420562 99420562 1001 86380 86390 1
420695 99420695 1001 86380 86390 1
420516 99420516 1001 86380 86390 1
420795 99420795 1001 86380 86390 1
420799 99420799 1001 86380 86390 1
421945 99421945 1001 86380 86390 1
421982 99421982 1001 86380 86390 1
422020 99422020 1001 86380 86390 1
421378 99421378 1001 86380 86390 1
421489 99421489 1001 86380 86390 1
421332 99421332 1001 86380 86390 1
421389 99421389 1001 86380 86390 1
421038 99421038 1001 86380 86390 1
421118 99421118 1001 86380 86390 1
421121 99421121 1001 86380 86390 1
421079 99421079 1001 86380 86390 1
421048 99421048 1001 86380 86390 1
421008 99421008 1001 86380 86390 1
422307 99422307 1001 86380 86390 1
422157 99422157 1001 86380 86390 1
423327 99423327 1001 86380 86390 1
423471 99423471 1001 86380 86390 1
422964 99422964 1001 86380 86390 1
423094 99423094 1001 86380 86390 1
422554 99422554 1001 86380 86390 1
422545 99422545 1001 86380 86390 1
422865 99422865 1001 86380 86390 1
422790 99422790 1001 86380 86390 1
422592 99422592 1001 86380 86390 1
423847 99423847 1001 86380 86390 1
423979 99423979 1001 86380 86390 1
425103 99425103 1001 86380 86390 1
425175 99425175 1001 86380 86390 1
424614 99424614 1001 86380 86390 1
424829 99424829 1001 86380 86390 1
424867 99424867 1001 86380 86390 1
424636 99424636 1001 86380 86390 1
424501 99424501 1001 86380 86390 1
424399 99424399 1001 86380 86390 1
424474 99424474 1001 86380 86390 1
424418 99424418 1001 86380 86390 1
424451 99424451 1001 86380 86390 1
425666 99425666 1001 86380 86390 1
425626 99425626 1001 86380 86390 1
426875 99426875 1001 86380 86390 1
426772 99426772 1001 86380 86390 1
427020 99427020 1001 86380 86390 1
426739 99426739 1001 86380 86390 1
426644 99426644 1001 86380 86390 1
426645 99426645 1001 86380 86390 1
426377 99426377 1001 86380 86390 1
426429 99426429 1001 86380 86390 1
426607 99426607 1001 86380 86390 1
426639 99426639 1001 86380 86390 1
425865 99425865 1001 86380 86390 1
426129 99426129 1001 86380 86390 1
426103 99426103 1001 86380 86390 1
427438 99427438 1001 86380 86390 1
427377 99427377 1001 86380 86390 1
427229 99427229 1001 86380 86390 1
427387 99427387 1001 86380 86390 1
428566 99428566 1001 86380 86390 1
428425 99428425 1001 86380 86390 1
428523 99428523 1001 86380 86390 1
428260 99428260 1001 86380 86390 1
428284 99428284 1001 86380 86390 1
428087 99428087 1001 86380 86390 1
427757 99427757 1001 86380 86390 1
427784 99427784 1001 86380 86390 1
427769 99427769 1001 86380 86390 1
427870 99427870 1001 86380 86390 1
428944 99428944 1001 86380 86390 1
428769 99428769 1001 86380 86390 1
429148 99429148 1001 86380 86390 1
428839 99428839 1001 86380 86390 1
430107 99430107 1001 86380 86390 1
430181 99430181 1001 86380 86390 1
430344 99430344 1001 86380 86390 1
429908 99429908 1001 86380 86390 1
429861 99429861 1001 86380 86390 1
429573 99429573 1001 86380 86390 1
429918 99429918 1001 86380 86390 1
429949 99429949 1001 86380 86390 1
429397 99429397 1001 86380 86390 1
429460 99429460 1001 86380 86390 1
430704 99430704 1001 86380 86390 1
430796 99430796 1001 86380 86390 1
430443 99430443 1001 86380 86390 1
431883 99431883 1001 86380 86390 1
431995 99431995 1001 86380 86390 1
431660 99431660 1001 86380 86390 1
431433 99431433 1001 86380 86390 1
431450 99431450 1001 86380 86390 1
431423 99431423 1001 86380 86390 1
431009 99431009 1001 86380 86390 1
431135 99431135 1001 86380 86390 1
430911 99430911 1001 86380 86390 1
431115 99431115 1001 86380 86390 1
432323 99432323 1001 86380 86390 1
432178 99432178 1001 86380 86390 1
432435 99432435 1001 86380 86390 1
432207 99432207 1001 86380 86390 1
432422 99432422 1001 86380 86390 1
432080 99432080 1001 86380 86390 1
433378 99433378 1001 86380 86390 1
433709 99433709 1001 86380 86390 1
433338 99433338 1001 86380 86390 1
433285 99433285 1001 86380 86390 1
432872 99432872 1001 86380 86390 1
434069 99434069 1001 86380 86390 1
434100 99434100 1001 86380 86390 1
434130 99434130 1001 86380 86390 1
435391 99435391 1001 86380 86390 1
435306 99435306 1001 86380 86390 1
434691 99434691 1001 86380 86390 1
434692 99434692 1001 86380 86390 1
434242 99434242 1001 86380 86390 1
434280 99434280 1001 86380 86390 1
435457 99435457 1001 86380 86390 1
435616 99435616 1001 86380 86390 1
435566 99435566 1001 86380 86390 1
435755 99435755 1001 86380 86390 1
437047 99437047 1001 86380 86390 1
437059 99437059 1001 86380 86390 1
436693 99436693 1001 86380 86390 1
436434 99436434 1001 86380 86390 1
436724 99436724 1001 86380 86390 1
436312 99436312 1001 86380 86390 1
435982 99435982 1001 86380 86390 1
435909 99435909 1001 86380 86390 1
436205 99436205 1001 86380 86390 1
436208 99436208 1001 86380 86390 1
436005 99436005 1001 86380 86390 1
436090 99436090 1001 86380 86390 1
437176 99437176 1001 86380 86390 1
300037 99300037 1001 86380 86390 1
437178 99437178 1001 86380 86390 1
300563 99300563 1001 86380 86390 1
300641 99300641 1001 86380 86390 1
300551 99300551 1001 86380 86390 1
300398 99300398 1001 86380 86390 1
300361 99300361 1001 86380 86390 1
300402 99300402 1001 86380 86390 1
300151 99300151 1001 86380 86390 1
300308 99300308 1001 86380 86390 1
300115 99300115 1001 86380 86390 1
300116 99300116 1001 86380 86390 1
300234 99300234 1001 86380 86390 1
300930 99300930 1001 86380 86390 1
301364 99301364 1001 86380 86390 1
301483 99301483 1001 86380 86390 1
301473 99301473 1001 86380 86390 1
301385 99301385 1001 86380 86390 1
301246 99301246 1001 86380 86390 1
301292 99301292 1001 86380 86390 1
301282 99301282 1001 86380 86390 1
300975 99300975 1001 86380 86390 1
301015 99301015 1001 86380 86390 1
301114 99301114 1001 86380 86390 1
301580 99301580 1001 86380 86390 1
301621 99301621 1001 86380 86390 1
301661 99301661 1001 86380 86390 1
301702 99301702 1001 86380 86390 1
302378 99302378 1001 86380 86390 1
302361 99302361 1001 86380 86390 1
302337 99302337 1001 86380 86390 1
302023 99302023 1001 86380 86390 1
301992 99301992 1001 86380 86390 1
302162 99302162 1001 86380 86390 1
301890 99301890 1001 86380 86390 1
301839 99301839 1001 86380 86390 1
301769 99301769 1001 86380 86390 1
302523 99302523 1001 86380 86390 1
302524 99302524 1001 86380 86390 1
302537 99302537 1001 86380 86390 1
302529 99302529 1001 86380 86390 1
302494 99302494 1001 86380 86390 1
303105 99303105 1001 86380 86390 1
303054 99303054 1001 86380 86390 1
303132 99303132 1001 86380 86390 1
303178 99303178 1001 86380 86390 1
303097 99303097 1001 86380 86390 1
302874 99302874 1001 86380 86390 1
302999 99302999 1001 86380 86390 1
302987 99302987 1001 86380 86390 1
302655 99302655 1001 86380 86390 1
302631 99302631 1001 86380 86390 1
302738 99302738 1001 86380 86390 1
303312 99303312 1001 86380 86390 1
303366 99303366 1001 86380 86390 1
303883 99303883 1001 86380 86390 1
303837 99303837 1001 86380 86390 1
303653 99303653 1001 86380 86390 1
303504 99303504 1001 86380 86390 1
303442 99303442 1001 86380 86390 1
304228 99304228 1001 86380 86390 1
304218 99304218 1001 86380 86390 1
304168 99304168 1001 86380 86390 1
304788 99304788 1001 86380 86390 1
304820 99304820 1001 86380 86390 1
304743 99304743 1001 86380 86390 1
304347 99304347 1001 86380 86390 1
304387 99304387 1001 86380 86390 1
304325 99304325 1001 86380 86390 1
304447 99304447 1001 86380 86390 1
305570 99305570 1001 86380 86390 1
305684 99305684 1001 86380 86390 1
305656 99305656 1001 86380 86390 1
305587 99305587 1001 86380 86390 1
305657 99305657 1001 86380 86390 1
305428 99305428 1001 86380 86390 1
305344 99305344 1001 86380 86390 1
305411 99305411 1001 86380 86390 1
305373 99305373 1001 86380 86390 1
305253 99305253 1001 86380 86390 1
305089 99305089 1001 86380 86390 1
500179 99500179 1001 86380 86390 1
500149 99500149 1001 86380 86390 1
500698 99500698 1001 86380 86390 1
500634 99500634 1001 86380 86390 1
500662 99500662 1001 86380 86390 1
500693 99500693 1001 86380 86390 1
500491 99500491 1001 86380 86390 1
500454 99500454 1001 86380 86390 1
500473 99500473 1001 86380 86390 1
500515 99500515 1001 86380 86390 1
500257 99500257 1001 86380 86390 1
500361 99500361 1001 86380 86390 1
500374 99500374 1001 86380 86390 1
500375 99500375 1001 86380 86390 1
500242 99500242 1001 86380 86390 1
501005 99501005 1001 86380 86390 1
500943 99500943 1001 86380 86390 1
500881 99500881 1001 86380 86390 1
500987 99500987 1001 86380 86390 1
501421 99501421 1001 86380 86390 1
501397 99501397 1001 86380 86390 1
501180 99501180 1001 86380 86390 1
501730 99501730 1001 86380 86390 1
502325 99502325 1001 86380 86390 1
502297 99502297 1001 86380 86390 1
502336 99502336 1001 86380 86390 1
502261 99502261 1001 86380 86390 1
502027 99502027 1001 86380 86390 1
501899 99501899 1001 86380 86390 1
502019 99502019 1001 86380 86390 1
501891 99501891 1001 86380 86390 1
501868 99501868 1001 86380 86390 1
501960 99501960 1001 86380 86390 1
502632 99502632 1001 86380 86390 1
502609 99502609 1001 86380 86390 1
502536 99502536 1001 86380 86390 1
502667 99502667 1001 86380 86390 1
502577 99502577 1001 86380 86390 1
503180 99503180 1001 86380 86390 1
503181 99503181 1001 86380 86390 1
503209 99503209 1001 86380 86390 1
503226 99503226 1001 86380 86390 1
502949 99502949 1001 86380 86390 1
503028 99503028 1001 86380 86390 1
502953 99502953 1001 86380 86390 1
503007 99503007 1001 86380 86390 1
502878 99502878 1001 86380 86390 1
502687 99502687 1001 86380 86390 1
502858 99502858 1001 86380 86390 1
502733 99502733 1001 86380 86390 1
503358 99503358 1001 86380 86390 1
503491 99503491 1001 86380 86390 1
503363 99503363 1001 86380 86390 1
503991 99503991 1001 86380 86390 1
504045 99504045 1001 86380 86390 1
503955 99503955 1001 86380 86390 1
503996 99503996 1001 86380 86390 1
504001 99504001 1001 86380 86390 1
503810 99503810 1001 86380 86390 1
503852 99503852 1001 86380 86390 1
503805 99503805 1001 86380 86390 1
503579 99503579 1001 86380 86390 1
503670 99503670 1001 86380 86390 1
503533 99503533 1001 86380 86390 1
504297 99504297 1001 86380 86390 1
504207 99504207 1001 86380 86390 1
504183 99504183 1001 86380 86390 1
504184 99504184 1001 86380 86390 1
504197 99504197 1001 86380 86390 1
504941 99504941 1001 86380 86390 1
504819 99504819 1001 86380 86390 1
504809 99504809 1001 86380 86390 1
504904 99504904 1001 86380 86390 1
504609 99504609 1001 86380 86390 1
504559 99504559 1001 86380 86390 1
504579 99504579 1001 86380 86390 1
504594 99504594 1001 86380 86390 1
504365 99504365 1001 86380 86390 1
504509 99504509 1001 86380 86390 1
504514 99504514 1001 86380 86390 1
505014 99505014 1001 86380 86390 1
504950 99504950 1001 86380 86390 1
505624 99505624 1001 86380 86390 1
505574 99505574 1001 86380 86390 1
505667 99505667 1001 86380 86390 1
505424 99505424 1001 86380 86390 1
505540 99505540 1001 86380 86390 1
505388 99505388 1001 86380 86390 1
505415 99505415 1001 86380 86390 1
505441 99505441 1001 86380 86390 1
505457 99505457 1001 86380 86390 1
505407 99505407 1001 86380 86390 1
505345 99505345 1001 86380 86390 1
505155 99505155 1001 86380 86390 1
505330 99505330 1001 86380 86390 1
505847 99505847 1001 86380 86390 1
505785 99505785 1001 86380 86390 1
505971 99505971 1001 86380 86390 1
505922 99505922 1001 86380 86390 1
506486 99506486 1001 86380 86390 1
506424 99506424 1001 86380 86390 1
506378 99506378 1001 86380 86390 1
506201 99506201 1001 86380 86390 1
506245 99506245 1001 86380 86390 1
506297 99506297 1001 86380 86390 1
505977 99505977 1001 86380 86390 1
506096 99506096 1001 86380 86390 1
506071 99506071 1001 86380 86390 1
506737 99506737 1001 86380 86390 1
506772 99506772 1001 86380 86390 1
506604 99506604 1001 86380 86390 1
507395 99507395 1001 86380 86390 1
507272 99507272 1001 86380 86390 1
507417 99507417 1001 86380 86390 1
507159 99507159 1001 86380 86390 1
507016 99507016 1001 86380 86390 1
507020 99507020 1001 86380 86390 1
506826 99506826 1001 86380 86390 1
507459 99507459 1001 86380 86390 1
507594 99507594 1001 86380 86390 1
507545 99507545 1001 86380 86390 1
508140 99508140 1001 86380 86390 1
508192 99508192 1001 86380 86390 1
508128 99508128 1001 86380 86390 1
507940 99507940 1001 86380 86390 1
507880 99507880 1001 86380 86390 1
508024 99508024 1001 86380 86390 1
507870 99507870 1001 86380 86390 1
507925 99507925 1001 86380 86390 1
507703 99507703 1001 86380 86390 1
507807 99507807 1001 86380 86390 1
508333 99508333 1001 86380 86390 1
508425 99508425 1001 86380 86390 1
509049 99509049 1001 86380 86390 1
508901 99508901 1001 86380 86390 1
508982 99508982 1001 86380 86390 1
508918 99508918 1001 86380 86390 1
508745 99508745 1001 86380 86390 1
508549 99508549 1001 86380 86390 1
508640 99508640 1001 86380 86390 1
509203 99509203 1001 86380 86390 1
509114 99509114 1001 86380 86390 1
509230 99509230 1001 86380 86390 1
509257 99509257 1001 86380 86390 1
509222 99509222 1001 86380 86390 1
509123 99509123 1001 86380 86390 1
509721 99509721 1001 86380 86390 1
509764 99509764 1001 86380 86390 1
509703 99509703 1001 86380 86390 1
509767 99509767 1001 86380 86390 1
509644 99509644 1001 86380 86390 1
509554 99509554 1001 86380 86390 1
509611 99509611 1001 86380 86390 1
509413 99509413 1001 86380 86390 1
509339 99509339 1001 86380 86390 1
509914 99509914 1001 86380 86390 1
509921 99509921 1001 86380 86390 1
510065 99510065 1001 86380 86390 1
510677 99510677 1001 86380 86390 1
510727 99510727 1001 86380 86390 1
510526 99510526 1001 86380 86390 1
510564 99510564 1001 86380 86390 1
510539 99510539 1001 86380 86390 1
510619 99510619 1001 86380 86390 1
510379 99510379 1001 86380 86390 1
510358 99510358 1001 86380 86390 1
510319 99510319 1001 86380 86390 1
510150 99510150 1001 86380 86390 1
510308 99510308 1001 86380 86390 1
510207 99510207 1001 86380 86390 1
510907 99510907 1001 86380 86390 1
510744 99510744 1001 86380 86390 1
511355 99511355 1001 86380 86390 1
511394 99511394 1001 86380 86390 1
511343 99511343 1001 86380 86390 1
511148 99511148 1001 86380 86390 1
511088 99511088 1001 86380 86390 1
511024 99511024 1001 86380 86390 1
511091 99511091 1001 86380 86390 1
510937 99510937 1001 86380 86390 1
511087 99511087 1001 86380 86390 1
511590 99511590 1001 86380 86390 1
511141 99511141 1001 86380 86390 1
511625 99511625 1001 86380 86390 1
512363 99512363 1001 86380 86390 1
512183 99512183 1001 86380 86390 1
512198 99512198 1001 86380 86390 1
512131 99512131 1001 86380 86390 1
512015 99512015 1001 86380 86390 1
511784 99511784 1001 86380 86390 1
511836 99511836 1001 86380 86390 1
511871 99511871 1001 86380 86390 1
512424 99512424 1001 86380 86390 1
512452 99512452 1001 86380 86390 1
513169 99513169 1001 86380 86390 1
513039 99513039 1001 86380 86390 1
513161 99513161 1001 86380 86390 1
513073 99513073 1001 86380 86390 1
512977 99512977 1001 86380 86390 1
512893 99512893 1001 86380 86390 1
512868 99512868 1001 86380 86390 1
512882 99512882 1001 86380 86390 1
512658 99512658 1001 86380 86390 1
513336 99513336 1001 86380 86390 1
513262 99513262 1001 86380 86390 1
513211 99513211 1001 86380 86390 1
514030 99514030 1001 86380 86390 1
513999 99513999 1001 86380 86390 1
513843 99513843 1001 86380 86390 1
513833 99513833 1001 86380 86390 1
513750 99513750 1001 86380 86390 1
513784 99513784 1001 86380 86390 1
513443 99513443 1001 86380 86390 1
514126 99514126 1001 86380 86390 1
514128 99514128 1001 86380 86390 1
514167 99514167 1001 86380 86390 1
514207 99514207 1001 86380 86390 1
514692 99514692 1001 86380 86390 1
514809 99514809 1001 86380 86390 1
514851 99514851 1001 86380 86390 1
514767 99514767 1001 86380 86390 1
514602 99514602 1001 86380 86390 1
514278 99514278 1001 86380 86390 1
514395 99514395 1001 86380 86390 1
514357 99514357 1001 86380 86390 1
514280 99514280 1001 86380 86390 1
514322 99514322 1001 86380 86390 1
514894 99514894 1001 86380 86390 1
514959 99514959 1001 86380 86390 1
515623 99515623 1001 86380 86390 1
515510 99515510 1001 86380 86390 1
515589 99515589 1001 86380 86390 1
515393 99515393 1001 86380 86390 1
515419 99515419 1001 86380 86390 1
515460 99515460 1001 86380 86390 1
515436 99515436 1001 86380 86390 1
515476 99515476 1001 86380 86390 1
515464 99515464 1001 86380 86390 1
515079 99515079 1001 86380 86390 1
515177 99515177 1001 86380 86390 1
515268 99515268 1001 86380 86390 1
515850 99515850 1001 86380 86390 1
515730 99515730 1001 86380 86390 1
515782 99515782 1001 86380 86390 1
516319 99516319 1001 86380 86390 1
516349 99516349 1001 86380 86390 1
516162 99516162 1001 86380 86390 1
516155 99516155 1001 86380 86390 1
516586 99516586 1001 86380 86390 1
516643 99516643 1001 86380 86390 1
516592 99516592 1001 86380 86390 1
517310 99517310 1001 86380 86390 1
516962 99516962 1001 86380 86390 1
517040 99517040 1001 86380 86390 1
517095 99517095 1001 86380 86390 1
517032 99517032 1001 86380 86390 1
516933 99516933 1001 86380 86390 1
516998 99516998 1001 86380 86390 1
516810 99516810 1001 86380 86390 1
517385 99517385 1001 86380 86390 1
517489 99517489 1001 86380 86390 1
517382 99517382 1001 86380 86390 1
518008 99518008 1001 86380 86390 1
518113 99518113 1001 86380 86390 1
517989 99517989 1001 86380 86390 1
518055 99518055 1001 86380 86390 1
517581 99517581 1001 86380 86390 1
517663 99517663 1001 86380 86390 1
517677 99517677 1001 86380 86390 1
517716 99517716 1001 86380 86390 1
517679 99517679 1001 86380 86390 1
517655 99517655 1001 86380 86390 1
517631 99517631 1001 86380 86390 1
518163 99518163 1001 86380 86390 1
518359 99518359 1001 86380 86390 1
518231 99518231 1001 86380 86390 1
518312 99518312 1001 86380 86390 1
518184 99518184 1001 86380 86390 1
518957 99518957 1001 86380 86390 1
518971 99518971 1001 86380 86390 1
518792 99518792 1001 86380 86390 1
518923 99518923 1001 86380 86390 1
518669 99518669 1001 86380 86390 1
518775 99518775 1001 86380 86390 1
518764 99518764 1001 86380 86390 1
518586 99518586 1001 86380 86390 1
518639 99518639 1001 86380 86390 1
518600 99518600 1001 86380 86390 1
518486 99518486 1001 86380 86390 1
518512 99518512 1001 86380 86390 1
518371 99518371 1001 86380 86390 1
518529 99518529 1001 86380 86390 1
518426 99518426 1001 86380 86390 1
519056 99519056 1001 86380 86390 1
519071 99519071 1001 86380 86390 1
519753 99519753 1001 86380 86390 1
519786 99519786 1001 86380 86390 1
519791 99519791 1001 86380 86390 1
519793 99519793 1001 86380 86390 1
519723 99519723 1001 86380 86390 1
519507 99519507 1001 86380 86390 1
519416 99519416 1001 86380 86390 1
519291 99519291 1001 86380 86390 1
520006 99520006 1001 86380 86390 1
519999 99519999 1001 86380 86390 1
519900 99519900 1001 86380 86390 1
520607 99520607 1001 86380 86390 1
520475 99520475 1001 86380 86390 1
520612 99520612 1001 86380 86390 1
520557 99520557 1001 86380 86390 1
520547 99520547 1001 86380 86390 1
520484 99520484 1001 86380 86390 1
520279 99520279 1001 86380 86390 1
520268 99520268 1001 86380 86390 1
520411 99520411 1001 86380 86390 1
520386 99520386 1001 86380 86390 1
520206 99520206 1001 86380 86390 1
520702 99520702 1001 86380 86390 1
520668 99520668 1001 86380 86390 1
520655 99520655 1001 86380 86390 1
520699 99520699 1001 86380 86390 1
520661 99520661 1001 86380 86390 1
521370 99521370 1001 86380 86390 1
521409 99521409 1001 86380 86390 1
521373 99521373 1001 86380 86390 1
521311 99521311 1001 86380 86390 1
521118 99521118 1001 86380 86390 1
521059 99521059 1001 86380 86390 1
521191 99521191 1001 86380 86390 1
521204 99521204 1001 86380 86390 1
520911 99520911 1001 86380 86390 1
520861 99520861 1001 86380 86390 1
521035 99521035 1001 86380 86390 1
520867 99520867 1001 86380 86390 1
521590 99521590 1001 86380 86390 1
522256 99522256 1001 86380 86390 1
522104 99522104 1001 86380 86390 1
522184 99522184 1001 86380 86390 1
521946 99521946 1001 86380 86390 1
522056 99522056 1001 86380 86390 1
521830 99521830 1001 86380 86390 1
521696 99521696 1001 86380 86390 1
521684 99521684 1001 86380 86390 1
522450 99522450 1001 86380 86390 1
522299 99522299 1001 86380 86390 1
523119 99523119 1001 86380 86390 1
523032 99523032 1001 86380 86390 1
522917 99522917 1001 86380 86390 1
522852 99522852 1001 86380 86390 1
522814 99522814 1001 86380 86390 1
522892 99522892 1001 86380 86390 1
522792 99522792 1001 86380 86390 1
522755 99522755 1001 86380 86390 1
522911 99522911 1001 86380 86390 1
522783 99522783 1001 86380 86390 1
522660 99522660 1001 86380 86390 1
522690 99522690 1001 86380 86390 1
522522 99522522 1001 86380 86390 1
523272 99523272 1001 86380 86390 1
523137 99523137 1001 86380 86390 1
523166 99523166 1001 86380 86390 1
523746 99523746 1001 86380 86390 1
523784 99523784 1001 86380 86390 1
523747 99523747 1001 86380 86390 1
523662 99523662 1001 86380 86390 1
523579 99523579 1001 86380 86390 1
523709 99523709 1001 86380 86390 1
523635 99523635 1001 86380 86390 1
523460 99523460 1001 86380 86390 1
523383 99523383 1001 86380 86390 1
523984 99523984 1001 86380 86390 1
524126 99524126 1001 86380 86390 1
523998 99523998 1001 86380 86390 1
524012 99524012 1001 86380 86390 1
524051 99524051 1001 86380 86390 1
523950 99523950 1001 86380 86390 1
524029 99524029 1001 86380 86390 1
524594 99524594 1001 86380 86390 1
524755 99524755 1001 86380 86390 1
524637 99524637 1001 86380 86390 1
524411 99524411 1001 86380 86390 1
524490 99524490 1001 86380 86390 1
524404 99524404 1001 86380 86390 1
524523 99524523 1001 86380 86390 1
524272 99524272 1001 86380 86390 1
524185 99524185 1001 86380 86390 1
524275 99524275 1001 86380 86390 1
524252 99524252 1001 86380 86390 1
524814 99524814 1001 86380 86390 1
524830 99524830 1001 86380 86390 1
524791 99524791 1001 86380 86390 1
525520 99525520 1001 86380 86390 1
525522 99525522 1001 86380 86390 1
525511 99525511 1001 86380 86390 1
525538 99525538 1001 86380 86390 1
525190 99525190 1001 86380 86390 1
525283 99525283 1001 86380 86390 1
525378 99525378 1001 86380 86390 1
525085 99525085 1001 86380 86390 1
525163 99525163 1001 86380 86390 1
525034 99525034 1001 86380 86390 1
525781 99525781 1001 86380 86390 1
525603 99525603 1001 86380 86390 1
526271 99526271 1001 86380 86390 1
526340 99526340 1001 86380 86390 1
526354 99526354 1001 86380 86390 1
526155 99526155 1001 86380 86390 1
526148 99526148 1001 86380 86390 1
526136 99526136 1001 86380 86390 1
526188 99526188 1001 86380 86390 1
526528 99526528 1001 86380 86390 1
526432 99526432 1001 86380 86390 1
527108 99527108 1001 86380 86390 1
527200 99527200 1001 86380 86390 1
527046 99527046 1001 86380 86390 1
527192 99527192 1001 86380 86390 1
527076 99527076 1001 86380 86390 1
527129 99527129 1001 86380 86390 1
527132 99527132 1001 86380 86390 1
527068 99527068 1001 86380 86390 1
526893 99526893 1001 86380 86390 1
526738 99526738 1001 86380 86390 1
526803 99526803 1001 86380 86390 1
527443 99527443 1001 86380 86390 1
527421 99527421 1001 86380 86390 1
527323 99527323 1001 86380 86390 1
527936 99527936 1001 86380 86390 1
527874 99527874 1001 86380 86390 1
527901 99527901 1001 86380 86390 1
527927 99527927 1001 86380 86390 1
527966 99527966 1001 86380 86390 1
527979 99527979 1001 86380 86390 1
528066 99528066 1001 86380 86390 1
527701 99527701 1001 86380 86390 1
527552 99527552 1001 86380 86390 1
527501 99527501 1001 86380 86390 1
527476 99527476 1001 86380 86390 1
527660 99527660 1001 86380 86390 1
528158 99528158 1001 86380 86390 1
528133 99528133 1001 86380 86390 1
528122 99528122 1001 86380 86390 1
528852 99528852 1001 86380 86390 1
528750 99528750 1001 86380 86390 1
528726 99528726 1001 86380 86390 1
528891 99528891 1001 86380 86390 1
528897 99528897 1001 86380 86390 1
528554 99528554 1001 86380 86390 1
528585 99528585 1001 86380 86390 1
528612 99528612 1001 86380 86390 1
528359 99528359 1001 86380 86390 1
528372 99528372 1001 86380 86390 1
528347 99528347 1001 86380 86390 1
528482 99528482 1001 86380 86390 1
528342 99528342 1001 86380 86390 1
528486 99528486 1001 86380 86390 1
529080 99529080 1001 86380 86390 1
529056 99529056 1001 86380 86390 1
529082 99529082 1001 86380 86390 1
529005 99529005 1001 86380 86390 1
528948 99528948 1001 86380 86390 1
529092 99529092 1001 86380 86390 1
529591 99529591 1001 86380 86390 1
529592 99529592 1001 86380 86390 1
529711 99529711 1001 86380 86390 1
529319 99529319 1001 86380 86390 1
529463 99529463 1001 86380 86390 1
529495 99529495 1001 86380 86390 1
529120 99529120 1001 86380 86390 1
529764 99529764 1001 86380 86390 1
529833 99529833 1001 86380 86390 1
529848 99529848 1001 86380 86390 1
529914 99529914 1001 86380 86390 1
529889 99529889 1001 86380 86390 1
530441 99530441 1001 86380 86390 1
530443 99530443 1001 86380 86390 1
530406 99530406 1001 86380 86390 1
530447 99530447 1001 86380 86390 1
530219 99530219 1001 86380 86390 1
530221 99530221 1001 86380 86390 1
530200 99530200 1001 86380 86390 1
530278 99530278 1001 86380 86390 1
530161 99530161 1001 86380 86390 1
530343 99530343 1001 86380 86390 1
530292 99530292 1001 86380 86390 1
530344 99530344 1001 86380 86390 1
530191 99530191 1001 86380 86390 1
530055 99530055 1001 86380 86390 1
529991 99529991 1001 86380 86390 1
529952 99529952 1001 86380 86390 1
530044 99530044 1001 86380 86390 1
529980 99529980 1001 86380 86390 1
529981 99529981 1001 86380 86390 1
530112 99530112 1001 86380 86390 1
530590 99530590 1001 86380 86390 1
530608 99530608 1001 86380 86390 1
531213 99531213 1001 86380 86390 1
531205 99531205 1001 86380 86390 1
531298 99531298 1001 86380 86390 1
531247 99531247 1001 86380 86390 1
531019 99531019 1001 86380 86390 1
531074 99531074 1001 86380 86390 1
531120 99531120 1001 86380 86390 1
531121 99531121 1001 86380 86390 1
530805 99530805 1001 86380 86390 1
531455 99531455 1001 86380 86390 1
531393 99531393 1001 86380 86390 1
531382 99531382 1001 86380 86390 1
532112 99532112 1001 86380 86390 1
531832 99531832 1001 86380 86390 1
531795 99531795 1001 86380 86390 1
531874 99531874 1001 86380 86390 1
531813 99531813 1001 86380 86390 1
531934 99531934 1001 86380 86390 1
531909 99531909 1001 86380 86390 1
531641 99531641 1001 86380 86390 1
531712 99531712 1001 86380 86390 1
532235 99532235 1001 86380 86390 1
532301 99532301 1001 86380 86390 1
532212 99532212 1001 86380 86390 1
532932 99532932 1001 86380 86390 1
532988 99532988 1001 86380 86390 1
532978 99532978 1001 86380 86390 1
532901 99532901 1001 86380 86390 1
532928 99532928 1001 86380 86390 1
532622 99532622 1001 86380 86390 1
532740 99532740 1001 86380 86390 1
532676 99532676 1001 86380 86390 1
532669 99532669 1001 86380 86390 1
532722 99532722 1001 86380 86390 1
532434 99532434 1001 86380 86390 1
533081 99533081 1001 86380 86390 1
533185 99533185 1001 86380 86390 1
533163 99533163 1001 86380 86390 1
533166 99533166 1001 86380 86390 1
533206 99533206 1001 86380 86390 1
533039 99533039 1001 86380 86390 1
533040 99533040 1001 86380 86390 1
533835 99533835 1001 86380 86390 1
533528 99533528 1001 86380 86390 1
533621 99533621 1001 86380 86390 1
533427 99533427 1001 86380 86390 1
533392 99533392 1001 86380 86390 1
533913 99533913 1001 86380 86390 1
534046 99534046 1001 86380 86390 1
533879 99533879 1001 86380 86390 1
534010 99534010 1001 86380 86390 1
534556 99534556 1001 86380 86390 1
534566 99534566 1001 86380 86390 1
534287 99534287 1001 86380 86390 1
534371 99534371 1001 86380 86390 1
534397 99534397 1001 86380 86390 1
534462 99534462 1001 86380 86390 1
534398 99534398 1001 86380 86390 1
534167 99534167 1001 86380 86390 1
534117 99534117 1001 86380 86390 1
534081 99534081 1001 86380 86390 1
534127 99534127 1001 86380 86390 1
534815 99534815 1001 86380 86390 1
534806 99534806 1001 86380 86390 1
534845 99534845 1001 86380 86390 1
534731 99534731 1001 86380 86390 1
534770 99534770 1001 86380 86390 1
534835 99534835 1001 86380 86390 1
535356 99535356 1001 86380 86390 1
535285 99535285 1001 86380 86390 1
535049 99535049 1001 86380 86390 1
535051 99535051 1001 86380 86390 1
535549 99535549 1001 86380 86390 1
535678 99535678 1001 86380 86390 1
535671 99535671 1001 86380 86390 1
535519 99535519 1001 86380 86390 1
536299 99536299 1001 86380 86390 1
536302 99536302 1001 86380 86390 1
536306 99536306 1001 86380 86390 1
536137 99536137 1001 86380 86390 1
536241 99536241 1001 86380 86390 1
536267 99536267 1001 86380 86390 1
536072 99536072 1001 86380 86390 1
536085 99536085 1001 86380 86390 1
536008 99536008 1001 86380 86390 1
536117 99536117 1001 86380 86390 1
535827 99535827 1001 86380 86390 1
535765 99535765 1001 86380 86390 1
536398 99536398 1001 86380 86390 1
536481 99536481 1001 86380 86390 1
536354 99536354 1001 86380 86390 1
536356 99536356 1001 86380 86390 1
536409 99536409 1001 86380 86390 1
537135 99537135 1001 86380 86390 1
536882 99536882 1001 86380 86390 1
536895 99536895 1001 86380 86390 1
536923 99536923 1001 86380 86390 1
536904 99536904 1001 86380 86390 1
536671 99536671 1001 86380 86390 1
536568 99536568 1001 86380 86390 1
536594 99536594 1001 86380 86390 1
536649 99536649 1001 86380 86390 1
536611 99536611 1001 86380 86390 1
536580 99536580 1001 86380 86390 1
537317 99537317 1001 86380 86390 1
537280 99537280 1001 86380 86390 1
537822 99537822 1001 86380 86390 1
537799 99537799 1001 86380 86390 1
537974 99537974 1001 86380 86390 1
537831 99537831 1001 86380 86390 1
537979 99537979 1001 86380 86390 1
537745 99537745 1001 86380 86390 1
537656 99537656 1001 86380 86390 1
537716 99537716 1001 86380 86390 1
537487 99537487 1001 86380 86390 1
537370 99537370 1001 86380 86390 1
537540 99537540 1001 86380 86390 1
537425 99537425 1001 86380 86390 1
537468 99537468 1001 86380 86390 1
538062 99538062 1001 86380 86390 1
538044 99538044 1001 86380 86390 1
538173 99538173 1001 86380 86390 1
538161 99538161 1001 86380 86390 1
538815 99538815 1001 86380 86390 1
538755 99538755 1001 86380 86390 1
538401 99538401 1001 86380 86390 1
538320 99538320 1001 86380 86390 1
538295 99538295 1001 86380 86390 1
538970 99538970 1001 86380 86390 1
538997 99538997 1001 86380 86390 1
538936 99538936 1001 86380 86390 1
538951 99538951 1001 86380 86390 1
539580 99539580 1001 86380 86390 1
539255 99539255 1001 86380 86390 1
539072 99539072 1001 86380 86390 1
539087 99539087 1001 86380 86390 1
539038 99539038 1001 86380 86390 1
539092 99539092 1001 86380 86390 1
539096 99539096 1001 86380 86390 1
539748 99539748 1001 86380 86390 1
539740 99539740 1001 86380 86390 1
540324 99540324 1001 86380 86390 1
540201 99540201 1001 86380 86390 1
540074 99540074 1001 86380 86390 1
540256 99540256 1001 86380 86390 1
540244 99540244 1001 86380 86390 1
540257 99540257 1001 86380 86390 1
539872 99539872 1001 86380 86390 1
540017 99540017 1001 86380 86390 1
539940 99539940 1001 86380 86390 1
539909 99539909 1001 86380 86390 1
539922 99539922 1001 86380 86390 1
540633 99540633 1001 86380 86390 1
540470 99540470 1001 86380 86390 1
541204 99541204 1001 86380 86390 1
541293 99541293 1001 86380 86390 1
541211 99541211 1001 86380 86390 1
541174 99541174 1001 86380 86390 1
541287 99541287 1001 86380 86390 1
540883 99540883 1001 86380 86390 1
540781 99540781 1001 86380 86390 1
541473 99541473 1001 86380 86390 1
541429 99541429 1001 86380 86390 1
541393 99541393 1001 86380 86390 1
541471 99541471 1001 86380 86390 1
542083 99542083 1001 86380 86390 1
541955 99541955 1001 86380 86390 1
541943 99541943 1001 86380 86390 1
542034 99542034 1001 86380 86390 1
541919 99541919 1001 86380 86390 1
542009 99542009 1001 86380 86390 1
542115 99542115 1001 86380 86390 1
541875 99541875 1001 86380 86390 1
541785 99541785 1001 86380 86390 1
541803 99541803 1001 86380 86390 1
541779 99541779 1001 86380 86390 1
541806 99541806 1001 86380 86390 1
541550 99541550 1001 86380 86390 1
541531 99541531 1001 86380 86390 1
542265 99542265 1001 86380 86390 1
542870 99542870 1001 86380 86390 1
542934 99542934 1001 86380 86390 1
542689 99542689 1001 86380 86390 1
542734 99542734 1001 86380 86390 1
542568 99542568 1001 86380 86390 1
542700 99542700 1001 86380 86390 1
542468 99542468 1001 86380 86390 1
542332 99542332 1001 86380 86390 1
542334 99542334 1001 86380 86390 1
543125 99543125 1001 86380 86390 1
542984 99542984 1001 86380 86390 1
543536 99543536 1001 86380 86390 1
543410 99543410 1001 86380 86390 1
543513 99543513 1001 86380 86390 1
543165 99543165 1001 86380 86390 1
543311 99543311 1001 86380 86390 1
543288 99543288 1001 86380 86390 1
543911 99543911 1001 86380 86390 1
543795 99543795 1001 86380 86390 1
543809 99543809 1001 86380 86390 1
543826 99543826 1001 86380 86390 1
543839 99543839 1001 86380 86390 1
543894 99543894 1001 86380 86390 1
543972 99543972 1001 86380 86390 1
543934 99543934 1001 86380 86390 1
543793 99543793 1001 86380 86390 1
544418 99544418 1001 86380 86390 1
544531 99544531 1001 86380 86390 1
544532 99544532 1001 86380 86390 1
544250 99544250 1001 86380 86390 1
544341 99544341 1001 86380 86390 1
544393 99544393 1001 86380 86390 1
544299 99544299 1001 86380 86390 1
544171 99544171 1001 86380 86390 1
544124 99544124 1001 86380 86390 1
544700 99544700 1001 86380 86390 1
523256 1040 1002 35707 43052 1
400105 99400105 1001 86380 86390 1
400152 99400152 1001 86380 86390 1
400180 99400180 1001 86380 86390 1
400265 99400265 1001 86380 86390 1
400272 99400272 1001 86380 86390 1
401012 99401012 1001 86380 86390 1
401020 99401020 1001 86380 86390 1
401072 99401072 1001 86380 86390 1
401732 99401732 1001 86380 86390 1
402235 99402235 1001 86380 86390 1
402439 99402439 1001 86380 86390 1
402501 99402501 1001 86380 86390 1
402503 99402503 1001 86380 86390 1
402918 99402918 1001 86380 86390 1
402900 99402900 1001 86380 86390 1
402965 99402965 1001 86380 86390 1
403023 99403023 1001 86380 86390 1
403115 99403115 1001 86380 86390 1
403116 99403116 1001 86380 86390 1
403151 99403151 1001 86380 86390 1
403408 99403408 1001 86380 86390 1
403599 99403599 1001 86380 86390 1
403787 99403787 1001 86380 86390 1
403770 99403770 1001 86380 86390 1
403744 99403744 1001 86380 86390 1
403811 99403811 1001 86380 86390 1
404028 99404028 1001 86380 86390 1
404077 99404077 1001 86380 86390 1
404103 99404103 1001 86380 86390 1
404174 99404174 1001 86380 86390 1
404806 99404806 1001 86380 86390 1
404952 99404952 1001 86380 86390 1
404953 99404953 1001 86380 86390 1
405206 99405206 1001 86380 86390 1
405346 99405346 1001 86380 86390 1
405374 99405374 1001 86380 86390 1
405487 99405487 1001 86380 86390 1
405441 99405441 1001 86380 86390 1
405723 99405723 1001 86380 86390 1
405887 99405887 1001 86380 86390 1
406172 99406172 1001 86380 86390 1
406604 99406604 1001 86380 86390 1
406863 99406863 1001 86380 86390 1
406866 99406866 1001 86380 86390 1
407226 99407226 1001 86380 86390 1
407214 99407214 1001 86380 86390 1
407439 99407439 1001 86380 86390 1
407375 99407375 1001 86380 86390 1
407358 99407358 1001 86380 86390 1
407869 99407869 1001 86380 86390 1
407838 99407838 1001 86380 86390 1
408392 99408392 1001 86380 86390 1
408459 99408459 1001 86380 86390 1
408426 99408426 1001 86380 86390 1
408743 99408743 1001 86380 86390 1
408785 99408785 1001 86380 86390 1
408821 99408821 1001 86380 86390 1
408975 99408975 1001 86380 86390 1
408763 99408763 1001 86380 86390 1
408875 99408875 1001 86380 86390 1
409070 99409070 1001 86380 86390 1
409004 99409004 1001 86380 86390 1
409284 99409284 1001 86380 86390 1
409366 99409366 1001 86380 86390 1
409459 99409459 1001 86380 86390 1
409621 99409621 1001 86380 86390 1
409671 99409671 1001 86380 86390 1
409691 99409691 1001 86380 86390 1
409924 99409924 1001 86380 86390 1
410108 99410108 1001 86380 86390 1
410113 99410113 1001 86380 86390 1
410259 99410259 1001 86380 86390 1
410450 99410450 1001 86380 86390 1
410536 99410536 1001 86380 86390 1
410721 99410721 1001 86380 86390 1
410741 99410741 1001 86380 86390 1
410872 99410872 1001 86380 86390 1
411265 99411265 1001 86380 86390 1
411442 99411442 1001 86380 86390 1
411924 99411924 1001 86380 86390 1
411955 99411955 1001 86380 86390 1
411954 99411954 1001 86380 86390 1
412155 99412155 1001 86380 86390 1
412234 99412234 1001 86380 86390 1
412425 99412425 1001 86380 86390 1
412428 99412428 1001 86380 86390 1
413646 99413646 1001 86380 86390 1
413668 99413668 1001 86380 86390 1
413465 99413465 1001 86380 86390 1
413586 99413586 1001 86380 86390 1
413417 99413417 1001 86380 86390 1
413082 99413082 1001 86380 86390 1
412821 99412821 1001 86380 86390 1
412489 99412489 1001 86380 86390 1
412831 99412831 1001 86380 86390 1
412519 99412519 1001 86380 86390 1
412660 99412660 1001 86380 86390 1
413955 99413955 1001 86380 86390 1
413929 99413929 1001 86380 86390 1
413974 99413974 1001 86380 86390 1
414100 99414100 1001 86380 86390 1
414023 99414023 1001 86380 86390 1
414057 99414057 1001 86380 86390 1
414928 99414928 1001 86380 86390 1
414846 99414846 1001 86380 86390 1
414664 99414664 1001 86380 86390 1
414825 99414825 1001 86380 86390 1
414899 99414899 1001 86380 86390 1
414788 99414788 1001 86380 86390 1
414699 99414699 1001 86380 86390 1
414817 99414817 1001 86380 86390 1
414252 99414252 1001 86380 86390 1
414382 99414382 1001 86380 86390 1
414367 99414367 1001 86380 86390 1
414465 99414465 1001 86380 86390 1
414372 99414372 1001 86380 86390 1
415525 99415525 1001 86380 86390 1
415500 99415500 1001 86380 86390 1
415452 99415452 1001 86380 86390 1
415659 99415659 1001 86380 86390 1
416888 99416888 1001 86380 86390 1
416944 99416944 1001 86380 86390 1
416706 99416706 1001 86380 86390 1
416743 99416743 1001 86380 86390 1
416954 99416954 1001 86380 86390 1
416745 99416745 1001 86380 86390 1
416664 99416664 1001 86380 86390 1
416140 99416140 1001 86380 86390 1
416168 99416168 1001 86380 86390 1
416536 99416536 1001 86380 86390 1
416137 99416137 1001 86380 86390 1
415869 99415869 1001 86380 86390 1
417067 99417067 1001 86380 86390 1
417238 99417238 1001 86380 86390 1
417605 99417605 1001 86380 86390 1
417472 99417472 1001 86380 86390 1
417450 99417450 1001 86380 86390 1
417431 99417431 1001 86380 86390 1
417491 99417491 1001 86380 86390 1
418622 99418622 1001 86380 86390 1
418755 99418755 1001 86380 86390 1
418572 99418572 1001 86380 86390 1
418432 99418432 1001 86380 86390 1
418377 99418377 1001 86380 86390 1
418113 99418113 1001 86380 86390 1
418420 99418420 1001 86380 86390 1
418226 99418226 1001 86380 86390 1
418398 99418398 1001 86380 86390 1
418288 99418288 1001 86380 86390 1
418048 99418048 1001 86380 86390 1
418425 99418425 1001 86380 86390 1
418429 99418429 1001 86380 86390 1
418302 99418302 1001 86380 86390 1
417942 99417942 1001 86380 86390 1
417625 99417625 1001 86380 86390 1
418000 99418000 1001 86380 86390 1
418877 99418877 1001 86380 86390 1
418992 99418992 1001 86380 86390 1
419010 99419010 1001 86380 86390 1
418832 99418832 1001 86380 86390 1
420222 99420222 1001 86380 86390 1
420410 99420410 1001 86380 86390 1
420090 99420090 1001 86380 86390 1
419752 99419752 1001 86380 86390 1
419862 99419862 1001 86380 86390 1
419843 99419843 1001 86380 86390 1
419663 99419663 1001 86380 86390 1
419425 99419425 1001 86380 86390 1
419222 99419222 1001 86380 86390 1
420674 99420674 1001 86380 86390 1
420653 99420653 1001 86380 86390 1
420793 99420793 1001 86380 86390 1
420732 99420732 1001 86380 86390 1
420738 99420738 1001 86380 86390 1
421947 99421947 1001 86380 86390 1
421735 99421735 1001 86380 86390 1
421863 99421863 1001 86380 86390 1
421393 99421393 1001 86380 86390 1
421480 99421480 1001 86380 86390 1
421318 99421318 1001 86380 86390 1
421550 99421550 1001 86380 86390 1
421683 99421683 1001 86380 86390 1
421310 99421310 1001 86380 86390 1
421064 99421064 1001 86380 86390 1
421119 99421119 1001 86380 86390 1
421071 99421071 1001 86380 86390 1
421128 99421128 1001 86380 86390 1
421110 99421110 1001 86380 86390 1
421137 99421137 1001 86380 86390 1
421197 99421197 1001 86380 86390 1
421250 99421250 1001 86380 86390 1
421168 99421168 1001 86380 86390 1
422166 99422166 1001 86380 86390 1
422473 99422473 1001 86380 86390 1
422524 99422524 1001 86380 86390 1
422235 99422235 1001 86380 86390 1
422188 99422188 1001 86380 86390 1
423513 99423513 1001 86380 86390 1
423693 99423693 1001 86380 86390 1
423618 99423618 1001 86380 86390 1
423427 99423427 1001 86380 86390 1
423149 99423149 1001 86380 86390 1
423289 99423289 1001 86380 86390 1
423107 99423107 1001 86380 86390 1
422637 99422637 1001 86380 86390 1
424012 99424012 1001 86380 86390 1
423943 99423943 1001 86380 86390 1
423770 99423770 1001 86380 86390 1
424146 99424146 1001 86380 86390 1
424065 99424065 1001 86380 86390 1
425335 99425335 1001 86380 86390 1
424792 99424792 1001 86380 86390 1
424870 99424870 1001 86380 86390 1
424657 99424657 1001 86380 86390 1
424818 99424818 1001 86380 86390 1
424234 99424234 1001 86380 86390 1
425778 99425778 1001 86380 86390 1
425672 99425672 1001 86380 86390 1
425774 99425774 1001 86380 86390 1
425795 99425795 1001 86380 86390 1
426951 99426951 1001 86380 86390 1
427043 99427043 1001 86380 86390 1
426831 99426831 1001 86380 86390 1
426860 99426860 1001 86380 86390 1
427087 99427087 1001 86380 86390 1
426422 99426422 1001 86380 86390 1
426664 99426664 1001 86380 86390 1
426353 99426353 1001 86380 86390 1
426628 99426628 1001 86380 86390 1
426288 99426288 1001 86380 86390 1
425868 99425868 1001 86380 86390 1
425968 99425968 1001 86380 86390 1
426077 99426077 1001 86380 86390 1
425952 99425952 1001 86380 86390 1
426697 99426697 1001 86380 86390 1
427248 99427248 1001 86380 86390 1
427401 99427401 1001 86380 86390 1
427521 99427521 1001 86380 86390 1
427304 99427304 1001 86380 86390 1
427366 99427366 1001 86380 86390 1
428632 99428632 1001 86380 86390 1
428695 99428695 1001 86380 86390 1
428583 99428583 1001 86380 86390 1
428120 99428120 1001 86380 86390 1
428156 99428156 1001 86380 86390 1
427973 99427973 1001 86380 86390 1
428081 99428081 1001 86380 86390 1
427799 99427799 1001 86380 86390 1
427532 99427532 1001 86380 86390 1
429064 99429064 1001 86380 86390 1
430193 99430193 1001 86380 86390 1
430327 99430327 1001 86380 86390 1
430336 99430336 1001 86380 86390 1
429957 99429957 1001 86380 86390 1
429910 99429910 1001 86380 86390 1
429466 99429466 1001 86380 86390 1
429496 99429496 1001 86380 86390 1
429522 99429522 1001 86380 86390 1
429557 99429557 1001 86380 86390 1
429184 99429184 1001 86380 86390 1
429353 99429353 1001 86380 86390 1
429357 99429357 1001 86380 86390 1
429312 99429312 1001 86380 86390 1
429405 99429405 1001 86380 86390 1
430681 99430681 1001 86380 86390 1
430705 99430705 1001 86380 86390 1
430639 99430639 1001 86380 86390 1
430745 99430745 1001 86380 86390 1
430492 99430492 1001 86380 86390 1
431964 99431964 1001 86380 86390 1
431677 99431677 1001 86380 86390 1
431837 99431837 1001 86380 86390 1
431678 99431678 1001 86380 86390 1
431972 99431972 1001 86380 86390 1
431976 99431976 1001 86380 86390 1
431529 99431529 1001 86380 86390 1
431413 99431413 1001 86380 86390 1
431617 99431617 1001 86380 86390 1
430987 99430987 1001 86380 86390 1
432361 99432361 1001 86380 86390 1
432106 99432106 1001 86380 86390 1
432427 99432427 1001 86380 86390 1
433058 99433058 1001 86380 86390 1
433260 99433260 1001 86380 86390 1
433233 99433233 1001 86380 86390 1
433208 99433208 1001 86380 86390 1
432532 99432532 1001 86380 86390 1
432538 99432538 1001 86380 86390 1
432744 99432744 1001 86380 86390 1
434038 99434038 1001 86380 86390 1
433750 99433750 1001 86380 86390 1
434021 99434021 1001 86380 86390 1
434003 99434003 1001 86380 86390 1
434011 99434011 1001 86380 86390 1
435111 99435111 1001 86380 86390 1
435307 99435307 1001 86380 86390 1
434383 99434383 1001 86380 86390 1
434467 99434467 1001 86380 86390 1
435767 99435767 1001 86380 86390 1
436872 99436872 1001 86380 86390 1
436916 99436916 1001 86380 86390 1
436731 99436731 1001 86380 86390 1
436394 99436394 1001 86380 86390 1
436469 99436469 1001 86380 86390 1
436656 99436656 1001 86380 86390 1
436381 99436381 1001 86380 86390 1
435930 99435930 1001 86380 86390 1
437259 99437259 1001 86380 86390 1
300006 99300006 1001 86380 86390 1
437245 99437245 1001 86380 86390 1
300075 99300075 1001 86380 86390 1
437307 99437307 1001 86380 86390 1
437337 99437337 1001 86380 86390 1
437209 99437209 1001 86380 86390 1
300602 99300602 1001 86380 86390 1
300644 99300644 1001 86380 86390 1
300619 99300619 1001 86380 86390 1
300711 99300711 1001 86380 86390 1
300543 99300543 1001 86380 86390 1
300685 99300685 1001 86380 86390 1
300710 99300710 1001 86380 86390 1
300635 99300635 1001 86380 86390 1
300610 99300610 1001 86380 86390 1
300458 99300458 1001 86380 86390 1
300422 99300422 1001 86380 86390 1
300412 99300412 1001 86380 86390 1
300438 99300438 1001 86380 86390 1
300348 99300348 1001 86380 86390 1
300401 99300401 1001 86380 86390 1
300453 99300453 1001 86380 86390 1
300337 99300337 1001 86380 86390 1
300302 99300302 1001 86380 86390 1
300304 99300304 1001 86380 86390 1
300137 99300137 1001 86380 86390 1
300829 99300829 1001 86380 86390 1
300739 99300739 1001 86380 86390 1
300759 99300759 1001 86380 86390 1
300903 99300903 1001 86380 86390 1
300815 99300815 1001 86380 86390 1
301402 99301402 1001 86380 86390 1
301511 99301511 1001 86380 86390 1
301383 99301383 1001 86380 86390 1
301436 99301436 1001 86380 86390 1
301161 99301161 1001 86380 86390 1
301151 99301151 1001 86380 86390 1
301244 99301244 1001 86380 86390 1
301110 99301110 1001 86380 86390 1
301059 99301059 1001 86380 86390 1
301733 99301733 1001 86380 86390 1
301639 99301639 1001 86380 86390 1
302243 99302243 1001 86380 86390 1
302259 99302259 1001 86380 86390 1
301995 99301995 1001 86380 86390 1
302092 99302092 1001 86380 86390 1
301828 99301828 1001 86380 86390 1
301881 99301881 1001 86380 86390 1
301889 99301889 1001 86380 86390 1
302429 99302429 1001 86380 86390 1
303016 99303016 1001 86380 86390 1
303081 99303081 1001 86380 86390 1
303030 99303030 1001 86380 86390 1
303073 99303073 1001 86380 86390 1
303075 99303075 1001 86380 86390 1
303024 99303024 1001 86380 86390 1
303154 99303154 1001 86380 86390 1
302873 99302873 1001 86380 86390 1
302810 99302810 1001 86380 86390 1
302880 99302880 1001 86380 86390 1
302883 99302883 1001 86380 86390 1
302721 99302721 1001 86380 86390 1
302787 99302787 1001 86380 86390 1
302632 99302632 1001 86380 86390 1
302646 99302646 1001 86380 86390 1
302713 99302713 1001 86380 86390 1
303376 99303376 1001 86380 86390 1
303273 99303273 1001 86380 86390 1
303222 99303222 1001 86380 86390 1
303341 99303341 1001 86380 86390 1
303355 99303355 1001 86380 86390 1
303894 99303894 1001 86380 86390 1
303911 99303911 1001 86380 86390 1
304018 99304018 1001 86380 86390 1
303913 99303913 1001 86380 86390 1
303839 99303839 1001 86380 86390 1
303789 99303789 1001 86380 86390 1
303749 99303749 1001 86380 86390 1
303814 99303814 1001 86380 86390 1
303517 99303517 1001 86380 86390 1
303444 99303444 1001 86380 86390 1
303476 99303476 1001 86380 86390 1
304188 99304188 1001 86380 86390 1
304203 99304203 1001 86380 86390 1
304061 99304061 1001 86380 86390 1
304101 99304101 1001 86380 86390 1
304052 99304052 1001 86380 86390 1
304132 99304132 1001 86380 86390 1
304832 99304832 1001 86380 86390 1
304748 99304748 1001 86380 86390 1
304806 99304806 1001 86380 86390 1
304628 99304628 1001 86380 86390 1
304500 99304500 1001 86380 86390 1
304270 99304270 1001 86380 86390 1
304414 99304414 1001 86380 86390 1
305025 99305025 1001 86380 86390 1
304990 99304990 1001 86380 86390 1
304943 99304943 1001 86380 86390 1
304970 99304970 1001 86380 86390 1
305588 99305588 1001 86380 86390 1
305640 99305640 1001 86380 86390 1
305677 99305677 1001 86380 86390 1
305369 99305369 1001 86380 86390 1
305321 99305321 1001 86380 86390 1
305413 99305413 1001 86380 86390 1
305194 99305194 1001 86380 86390 1
305271 99305271 1001 86380 86390 1
500056 99500056 1001 86380 86390 1
500005 99500005 1001 86380 86390 1
500071 99500071 1001 86380 86390 1
500642 99500642 1001 86380 86390 1
500297 99500297 1001 86380 86390 1
500852 99500852 1001 86380 86390 1
500957 99500957 1001 86380 86390 1
500880 99500880 1001 86380 86390 1
500923 99500923 1001 86380 86390 1
500898 99500898 1001 86380 86390 1
501526 99501526 1001 86380 86390 1
501502 99501502 1001 86380 86390 1
501465 99501465 1001 86380 86390 1
501583 99501583 1001 86380 86390 1
501547 99501547 1001 86380 86390 1
501395 99501395 1001 86380 86390 1
501390 99501390 1001 86380 86390 1
501252 99501252 1001 86380 86390 1
501047 99501047 1001 86380 86390 1
501796 99501796 1001 86380 86390 1
501749 99501749 1001 86380 86390 1
502433 99502433 1001 86380 86390 1
502331 99502331 1001 86380 86390 1
502453 99502453 1001 86380 86390 1
502208 99502208 1001 86380 86390 1
502236 99502236 1001 86380 86390 1
502120 99502120 1001 86380 86390 1
502244 99502244 1001 86380 86390 1
501974 99501974 1001 86380 86390 1
503189 99503189 1001 86380 86390 1
503289 99503289 1001 86380 86390 1
503233 99503233 1001 86380 86390 1
503106 99503106 1001 86380 86390 1
503238 99503238 1001 86380 86390 1
502919 99502919 1001 86380 86390 1
502908 99502908 1001 86380 86390 1
503001 99503001 1001 86380 86390 1
503055 99503055 1001 86380 86390 1
502900 99502900 1001 86380 86390 1
502802 99502802 1001 86380 86390 1
502744 99502744 1001 86380 86390 1
503483 99503483 1001 86380 86390 1
503472 99503472 1001 86380 86390 1
503336 99503336 1001 86380 86390 1
503324 99503324 1001 86380 86390 1
503337 99503337 1001 86380 86390 1
504080 99504080 1001 86380 86390 1
504117 99504117 1001 86380 86390 1
504089 99504089 1001 86380 86390 1
504038 99504038 1001 86380 86390 1
503853 99503853 1001 86380 86390 1
503819 99503819 1001 86380 86390 1
503593 99503593 1001 86380 86390 1
503622 99503622 1001 86380 86390 1
503559 99503559 1001 86380 86390 1
504808 99504808 1001 86380 86390 1
504873 99504873 1001 86380 86390 1
504886 99504886 1001 86380 86390 1
504650 99504650 1001 86380 86390 1
504562 99504562 1001 86380 86390 1
504653 99504653 1001 86380 86390 1
504577 99504577 1001 86380 86390 1
504617 99504617 1001 86380 86390 1
504485 99504485 1001 86380 86390 1
504435 99504435 1001 86380 86390 1
504400 99504400 1001 86380 86390 1
504968 99504968 1001 86380 86390 1
505011 99505011 1001 86380 86390 1
505038 99505038 1001 86380 86390 1
505026 99505026 1001 86380 86390 1
505120 99505120 1001 86380 86390 1
505133 99505133 1001 86380 86390 1
505030 99505030 1001 86380 86390 1
505083 99505083 1001 86380 86390 1
505656 99505656 1001 86380 86390 1
505728 99505728 1001 86380 86390 1
505539 99505539 1001 86380 86390 1
505527 99505527 1001 86380 86390 1
505548 99505548 1001 86380 86390 1
505250 99505250 1001 86380 86390 1
505837 99505837 1001 86380 86390 1
505773 99505773 1001 86380 86390 1
505855 99505855 1001 86380 86390 1
506571 99506571 1001 86380 86390 1
506575 99506575 1001 86380 86390 1
506480 99506480 1001 86380 86390 1
506334 99506334 1001 86380 86390 1
506350 99506350 1001 86380 86390 1
506072 99506072 1001 86380 86390 1
506177 99506177 1001 86380 86390 1
506052 99506052 1001 86380 86390 1
506672 99506672 1001 86380 86390 1
506667 99506667 1001 86380 86390 1
506629 99506629 1001 86380 86390 1
506748 99506748 1001 86380 86390 1
507373 99507373 1001 86380 86390 1
507324 99507324 1001 86380 86390 1
507368 99507368 1001 86380 86390 1
507075 99507075 1001 86380 86390 1
507037 99507037 1001 86380 86390 1
507013 99507013 1001 86380 86390 1
506831 99506831 1001 86380 86390 1
506937 99506937 1001 86380 86390 1
506836 99506836 1001 86380 86390 1
506992 99506992 1001 86380 86390 1
507424 99507424 1001 86380 86390 1
507441 99507441 1001 86380 86390 1
507573 99507573 1001 86380 86390 1
507431 99507431 1001 86380 86390 1
508095 99508095 1001 86380 86390 1
508071 99508071 1001 86380 86390 1
508152 99508152 1001 86380 86390 1
508115 99508115 1001 86380 86390 1
508053 99508053 1001 86380 86390 1
508245 99508245 1001 86380 86390 1
508019 99508019 1001 86380 86390 1
507879 99507879 1001 86380 86390 1
507958 99507958 1001 86380 86390 1
507910 99507910 1001 86380 86390 1
507696 99507696 1001 86380 86390 1
507787 99507787 1001 86380 86390 1
507687 99507687 1001 86380 86390 1
507714 99507714 1001 86380 86390 1
507792 99507792 1001 86380 86390 1
508376 99508376 1001 86380 86390 1
508326 99508326 1001 86380 86390 1
508431 99508431 1001 86380 86390 1
508276 99508276 1001 86380 86390 1
508445 99508445 1001 86380 86390 1
508447 99508447 1001 86380 86390 1
508372 99508372 1001 86380 86390 1
508424 99508424 1001 86380 86390 1
509074 99509074 1001 86380 86390 1
508748 99508748 1001 86380 86390 1
508571 99508571 1001 86380 86390 1
508597 99508597 1001 86380 86390 1
508649 99508649 1001 86380 86390 1
508646 99508646 1001 86380 86390 1
509170 99509170 1001 86380 86390 1
509082 99509082 1001 86380 86390 1
509213 99509213 1001 86380 86390 1
509900 99509900 1001 86380 86390 1
509740 99509740 1001 86380 86390 1
509769 99509769 1001 86380 86390 1
509566 99509566 1001 86380 86390 1
509493 99509493 1001 86380 86390 1
509617 99509617 1001 86380 86390 1
509322 99509322 1001 86380 86390 1
509389 99509389 1001 86380 86390 1
509467 99509467 1001 86380 86390 1
509442 99509442 1001 86380 86390 1
509300 99509300 1001 86380 86390 1
509447 99509447 1001 86380 86390 1
509318 99509318 1001 86380 86390 1
510072 99510072 1001 86380 86390 1
509982 99509982 1001 86380 86390 1
509904 99509904 1001 86380 86390 1
510089 99510089 1001 86380 86390 1
510103 99510103 1001 86380 86390 1
510599 99510599 1001 86380 86390 1
510528 99510528 1001 86380 86390 1
510596 99510596 1001 86380 86390 1
510722 99510722 1001 86380 86390 1
510516 99510516 1001 86380 86390 1
510519 99510519 1001 86380 86390 1
510148 99510148 1001 86380 86390 1
510162 99510162 1001 86380 86390 1
510293 99510293 1001 86380 86390 1
510181 99510181 1001 86380 86390 1
510931 99510931 1001 86380 86390 1
510855 99510855 1001 86380 86390 1
510315 99510315 1001 86380 86390 1
510770 99510770 1001 86380 86390 1
510901 99510901 1001 86380 86390 1
510826 99510826 1001 86380 86390 1
510788 99510788 1001 86380 86390 1
511357 99511357 1001 86380 86390 1
511273 99511273 1001 86380 86390 1
511156 99511156 1001 86380 86390 1
511292 99511292 1001 86380 86390 1
511215 99511215 1001 86380 86390 1
511050 99511050 1001 86380 86390 1
511102 99511102 1001 86380 86390 1
511051 99511051 1001 86380 86390 1
511052 99511052 1001 86380 86390 1
510967 99510967 1001 86380 86390 1
511687 99511687 1001 86380 86390 1
511601 99511601 1001 86380 86390 1
512295 99512295 1001 86380 86390 1
512286 99512286 1001 86380 86390 1
512022 99512022 1001 86380 86390 1
512050 99512050 1001 86380 86390 1
512080 99512080 1001 86380 86390 1
511817 99511817 1001 86380 86390 1
511767 99511767 1001 86380 86390 1
511938 99511938 1001 86380 86390 1
511809 99511809 1001 86380 86390 1
512409 99512409 1001 86380 86390 1
512527 99512527 1001 86380 86390 1
512515 99512515 1001 86380 86390 1
512568 99512568 1001 86380 86390 1
513142 99513142 1001 86380 86390 1
513183 99513183 1001 86380 86390 1
513108 99513108 1001 86380 86390 1
513006 99513006 1001 86380 86390 1
513189 99513189 1001 86380 86390 1
513009 99513009 1001 86380 86390 1
512924 99512924 1001 86380 86390 1
512807 99512807 1001 86380 86390 1
512894 99512894 1001 86380 86390 1
512921 99512921 1001 86380 86390 1
512652 99512652 1001 86380 86390 1
512667 99512667 1001 86380 86390 1
512634 99512634 1001 86380 86390 1
512751 99512751 1001 86380 86390 1
513269 99513269 1001 86380 86390 1
513387 99513387 1001 86380 86390 1
513352 99513352 1001 86380 86390 1
513392 99513392 1001 86380 86390 1
513290 99513290 1001 86380 86390 1
513393 99513393 1001 86380 86390 1
513968 99513968 1001 86380 86390 1
513930 99513930 1001 86380 86390 1
513905 99513905 1001 86380 86390 1
513841 99513841 1001 86380 86390 1
513934 99513934 1001 86380 86390 1
514015 99514015 1001 86380 86390 1
513684 99513684 1001 86380 86390 1
513708 99513708 1001 86380 86390 1
513760 99513760 1001 86380 86390 1
513597 99513597 1001 86380 86390 1
513499 99513499 1001 86380 86390 1
514119 99514119 1001 86380 86390 1
514111 99514111 1001 86380 86390 1
514746 99514746 1001 86380 86390 1
514814 99514814 1001 86380 86390 1
514523 99514523 1001 86380 86390 1
514381 99514381 1001 86380 86390 1
514304 99514304 1001 86380 86390 1
514436 99514436 1001 86380 86390 1
514414 99514414 1001 86380 86390 1
515029 99515029 1001 86380 86390 1
515019 99515019 1001 86380 86390 1
514996 99514996 1001 86380 86390 1
515445 99515445 1001 86380 86390 1
515433 99515433 1001 86380 86390 1
515409 99515409 1001 86380 86390 1
515322 99515322 1001 86380 86390 1
515064 99515064 1001 86380 86390 1
515196 99515196 1001 86380 86390 1
515135 99515135 1001 86380 86390 1
515266 99515266 1001 86380 86390 1
515216 99515216 1001 86380 86390 1
515255 99515255 1001 86380 86390 1
515867 99515867 1001 86380 86390 1
516509 99516509 1001 86380 86390 1
516461 99516461 1001 86380 86390 1
516400 99516400 1001 86380 86390 1
516469 99516469 1001 86380 86390 1
516327 99516327 1001 86380 86390 1
516305 99516305 1001 86380 86390 1
516167 99516167 1001 86380 86390 1
516194 99516194 1001 86380 86390 1
516044 99516044 1001 86380 86390 1
516061 99516061 1001 86380 86390 1
516003 99516003 1001 86380 86390 1
516693 99516693 1001 86380 86390 1
516669 99516669 1001 86380 86390 1
516579 99516579 1001 86380 86390 1
516670 99516670 1001 86380 86390 1
516594 99516594 1001 86380 86390 1
516646 99516646 1001 86380 86390 1
516517 99516517 1001 86380 86390 1
517203 99517203 1001 86380 86390 1
517140 99517140 1001 86380 86390 1
517118 99517118 1001 86380 86390 1
516990 99516990 1001 86380 86390 1
517059 99517059 1001 86380 86390 1
516956 99516956 1001 86380 86390 1
517065 99517065 1001 86380 86390 1
516824 99516824 1001 86380 86390 1
516890 99516890 1001 86380 86390 1
516749 99516749 1001 86380 86390 1
516776 99516776 1001 86380 86390 1
516726 99516726 1001 86380 86390 1
517386 99517386 1001 86380 86390 1
517337 99517337 1001 86380 86390 1
517471 99517471 1001 86380 86390 1
517497 99517497 1001 86380 86390 1
517524 99517524 1001 86380 86390 1
518061 99518061 1001 86380 86390 1
518089 99518089 1001 86380 86390 1
518083 99518083 1001 86380 86390 1
517993 99517993 1001 86380 86390 1
517766 99517766 1001 86380 86390 1
517783 99517783 1001 86380 86390 1
517837 99517837 1001 86380 86390 1
517838 99517838 1001 86380 86390 1
517943 99517943 1001 86380 86390 1
517567 99517567 1001 86380 86390 1
517749 99517749 1001 86380 86390 1
517724 99517724 1001 86380 86390 1
517660 99517660 1001 86380 86390 1
517572 99517572 1001 86380 86390 1
517586 99517586 1001 86380 86390 1
517690 99517690 1001 86380 86390 1
517592 99517592 1001 86380 86390 1
518321 99518321 1001 86380 86390 1
518362 99518362 1001 86380 86390 1
518902 99518902 1001 86380 86390 1
518980 99518980 1001 86380 86390 1
518758 99518758 1001 86380 86390 1
518492 99518492 1001 86380 86390 1
518404 99518404 1001 86380 86390 1
519014 99519014 1001 86380 86390 1
519085 99519085 1001 86380 86390 1
519635 99519635 1001 86380 86390 1
519636 99519636 1001 86380 86390 1
519649 99519649 1001 86380 86390 1
519745 99519745 1001 86380 86390 1
519453 99519453 1001 86380 86390 1
519470 99519470 1001 86380 86390 1
519435 99519435 1001 86380 86390 1
519591 99519591 1001 86380 86390 1
519438 99519438 1001 86380 86390 1
519311 99519311 1001 86380 86390 1
519338 99519338 1001 86380 86390 1
519235 99519235 1001 86380 86390 1
519268 99519268 1001 86380 86390 1
519902 99519902 1001 86380 86390 1
519858 99519858 1001 86380 86390 1
519988 99519988 1001 86380 86390 1
519875 99519875 1001 86380 86390 1
520323 99520323 1001 86380 86390 1
520336 99520336 1001 86380 86390 1
520272 99520272 1001 86380 86390 1
520233 99520233 1001 86380 86390 1
520277 99520277 1001 86380 86390 1
520189 99520189 1001 86380 86390 1
520022 99520022 1001 86380 86390 1
520075 99520075 1001 86380 86390 1
520114 99520114 1001 86380 86390 1
520029 99520029 1001 86380 86390 1
520721 99520721 1001 86380 86390 1
520748 99520748 1001 86380 86390 1
520831 99520831 1001 86380 86390 1
521288 99521288 1001 86380 86390 1
521268 99521268 1001 86380 86390 1
521106 99521106 1001 86380 86390 1
521108 99521108 1001 86380 86390 1
521089 99521089 1001 86380 86390 1
521180 99521180 1001 86380 86390 1
520914 99520914 1001 86380 86390 1
520928 99520928 1001 86380 86390 1
520983 99520983 1001 86380 86390 1
521051 99521051 1001 86380 86390 1
521661 99521661 1001 86380 86390 1
522127 99522127 1001 86380 86390 1
522156 99522156 1001 86380 86390 1
522274 99522274 1001 86380 86390 1
522074 99522074 1001 86380 86390 1
521891 99521891 1001 86380 86390 1
521867 99521867 1001 86380 86390 1
521831 99521831 1001 86380 86390 1
521875 99521875 1001 86380 86390 1
522365 99522365 1001 86380 86390 1
522456 99522456 1001 86380 86390 1
523033 99523033 1001 86380 86390 1
523073 99523073 1001 86380 86390 1
522934 99522934 1001 86380 86390 1
523026 99523026 1001 86380 86390 1
522748 99522748 1001 86380 86390 1
522793 99522793 1001 86380 86390 1
522641 99522641 1001 86380 86390 1
522556 99522556 1001 86380 86390 1
522518 99522518 1001 86380 86390 1
522688 99522688 1001 86380 86390 1
523233 99523233 1001 86380 86390 1
523221 99523221 1001 86380 86390 1
523146 99523146 1001 86380 86390 1
523199 99523199 1001 86380 86390 1
523174 99523174 1001 86380 86390 1
523296 99523296 1001 86380 86390 1
523888 99523888 1001 86380 86390 1
523717 99523717 1001 86380 86390 1
523736 99523736 1001 86380 86390 1
523415 99523415 1001 86380 86390 1
523456 99523456 1001 86380 86390 1
523419 99523419 1001 86380 86390 1
523371 99523371 1001 86380 86390 1
523449 99523449 1001 86380 86390 1
523514 99523514 1001 86380 86390 1
524068 99524068 1001 86380 86390 1
524120 99524120 1001 86380 86390 1
524667 99524667 1001 86380 86390 1
524718 99524718 1001 86380 86390 1
524438 99524438 1001 86380 86390 1
524373 99524373 1001 86380 86390 1
524414 99524414 1001 86380 86390 1
524466 99524466 1001 86380 86390 1
524441 99524441 1001 86380 86390 1
524405 99524405 1001 86380 86390 1
524470 99524470 1001 86380 86390 1
524220 99524220 1001 86380 86390 1
524195 99524195 1001 86380 86390 1
524235 99524235 1001 86380 86390 1
524291 99524291 1001 86380 86390 1
524858 99524858 1001 86380 86390 1
525509 99525509 1001 86380 86390 1
525575 99525575 1001 86380 86390 1
525425 99525425 1001 86380 86390 1
525335 99525335 1001 86380 86390 1
525287 99525287 1001 86380 86390 1
525148 99525148 1001 86380 86390 1
525617 99525617 1001 86380 86390 1
526420 99526420 1001 86380 86390 1
526270 99526270 1001 86380 86390 1
526349 99526349 1001 86380 86390 1
526337 99526337 1001 86380 86390 1
526234 99526234 1001 86380 86390 1
526228 99526228 1001 86380 86390 1
526267 99526267 1001 86380 86390 1
526194 99526194 1001 86380 86390 1
526040 99526040 1001 86380 86390 1
525835 99525835 1001 86380 86390 1
525927 99525927 1001 86380 86390 1
525970 99525970 1001 86380 86390 1
526550 99526550 1001 86380 86390 1
526513 99526513 1001 86380 86390 1
526467 99526467 1001 86380 86390 1
526574 99526574 1001 86380 86390 1
526626 99526626 1001 86380 86390 1
526445 99526445 1001 86380 86390 1
527115 99527115 1001 86380 86390 1
527182 99527182 1001 86380 86390 1
527158 99527158 1001 86380 86390 1
526923 99526923 1001 86380 86390 1
527028 99527028 1001 86380 86390 1
527017 99527017 1001 86380 86390 1
527043 99527043 1001 86380 86390 1
526817 99526817 1001 86380 86390 1
526651 99526651 1001 86380 86390 1
526691 99526691 1001 86380 86390 1
527338 99527338 1001 86380 86390 1
527356 99527356 1001 86380 86390 1
527385 99527385 1001 86380 86390 1
528038 99528038 1001 86380 86390 1
527884 99527884 1001 86380 86390 1
528055 99528055 1001 86380 86390 1
527890 99527890 1001 86380 86390 1
527929 99527929 1001 86380 86390 1
527969 99527969 1001 86380 86390 1
528064 99528064 1001 86380 86390 1
528024 99528024 1001 86380 86390 1
527704 99527704 1001 86380 86390 1
527673 99527673 1001 86380 86390 1
527571 99527571 1001 86380 86390 1
527533 99527533 1001 86380 86390 1
528204 99528204 1001 86380 86390 1
528751 99528751 1001 86380 86390 1
528701 99528701 1001 86380 86390 1
528818 99528818 1001 86380 86390 1
528349 99528349 1001 86380 86390 1
528388 99528388 1001 86380 86390 1
528353 99528353 1001 86380 86390 1
528446 99528446 1001 86380 86390 1
528459 99528459 1001 86380 86390 1
528317 99528317 1001 86380 86390 1
528421 99528421 1001 86380 86390 1
528447 99528447 1001 86380 86390 1
529016 99529016 1001 86380 86390 1
529679 99529679 1001 86380 86390 1
529641 99529641 1001 86380 86390 1
529655 99529655 1001 86380 86390 1
529529 99529529 1001 86380 86390 1
529619 99529619 1001 86380 86390 1
529568 99529568 1001 86380 86390 1
529595 99529595 1001 86380 86390 1
529623 99529623 1001 86380 86390 1
529721 99529721 1001 86380 86390 1
529624 99529624 1001 86380 86390 1
529418 99529418 1001 86380 86390 1
529317 99529317 1001 86380 86390 1
529461 99529461 1001 86380 86390 1
529347 99529347 1001 86380 86390 1
529414 99529414 1001 86380 86390 1
529430 99529430 1001 86380 86390 1
529160 99529160 1001 86380 86390 1
529240 99529240 1001 86380 86390 1
529261 99529261 1001 86380 86390 1
529738 99529738 1001 86380 86390 1
529871 99529871 1001 86380 86390 1
529926 99529926 1001 86380 86390 1
530478 99530478 1001 86380 86390 1
530467 99530467 1001 86380 86390 1
530532 99530532 1001 86380 86390 1
530322 99530322 1001 86380 86390 1
530088 99530088 1001 86380 86390 1
529973 99529973 1001 86380 86390 1
529986 99529986 1001 86380 86390 1
530091 99530091 1001 86380 86390 1
529939 99529939 1001 86380 86390 1
529954 99529954 1001 86380 86390 1
530629 99530629 1001 86380 86390 1
530694 99530694 1001 86380 86390 1
530563 99530563 1001 86380 86390 1
531349 99531349 1001 86380 86390 1
531224 99531224 1001 86380 86390 1
531060 99531060 1001 86380 86390 1
531100 99531100 1001 86380 86390 1
531014 99531014 1001 86380 86390 1
531055 99531055 1001 86380 86390 1
530787 99530787 1001 86380 86390 1
530802 99530802 1001 86380 86390 1
530803 99530803 1001 86380 86390 1
531522 99531522 1001 86380 86390 1
531426 99531426 1001 86380 86390 1
532023 99532023 1001 86380 86390 1
531766 99531766 1001 86380 86390 1
531681 99531681 1001 86380 86390 1
531605 99531605 1001 86380 86390 1
531658 99531658 1001 86380 86390 1
532386 99532386 1001 86380 86390 1
532296 99532296 1001 86380 86390 1
532299 99532299 1001 86380 86390 1
532327 99532327 1001 86380 86390 1
532854 99532854 1001 86380 86390 1
533022 99533022 1001 86380 86390 1
532714 99532714 1001 86380 86390 1
532636 99532636 1001 86380 86390 1
532770 99532770 1001 86380 86390 1
532440 99532440 1001 86380 86390 1
532416 99532416 1001 86380 86390 1
532471 99532471 1001 86380 86390 1
532577 99532577 1001 86380 86390 1
532501 99532501 1001 86380 86390 1
533094 99533094 1001 86380 86390 1
533138 99533138 1001 86380 86390 1
533128 99533128 1001 86380 86390 1
533840 99533840 1001 86380 86390 1
533753 99533753 1001 86380 86390 1
533571 99533571 1001 86380 86390 1
533559 99533559 1001 86380 86390 1
533361 99533361 1001 86380 86390 1
533986 99533986 1001 86380 86390 1
534000 99534000 1001 86380 86390 1
533899 99533899 1001 86380 86390 1
533977 99533977 1001 86380 86390 1
533939 99533939 1001 86380 86390 1
533940 99533940 1001 86380 86390 1
534292 99534292 1001 86380 86390 1
534320 99534320 1001 86380 86390 1
534143 99534143 1001 86380 86390 1
534779 99534779 1001 86380 86390 1
534821 99534821 1001 86380 86390 1
535370 99535370 1001 86380 86390 1
535313 99535313 1001 86380 86390 1
535504 99535504 1001 86380 86390 1
535166 99535166 1001 86380 86390 1
535271 99535271 1001 86380 86390 1
535210 99535210 1001 86380 86390 1
534981 99534981 1001 86380 86390 1
535011 99535011 1001 86380 86390 1
534949 99534949 1001 86380 86390 1
535079 99535079 1001 86380 86390 1
534925 99534925 1001 86380 86390 1
535585 99535585 1001 86380 86390 1
535586 99535586 1001 86380 86390 1
534890 99534890 1001 86380 86390 1
535627 99535627 1001 86380 86390 1
535615 99535615 1001 86380 86390 1
535514 99535514 1001 86380 86390 1
535659 99535659 1001 86380 86390 1
535688 99535688 1001 86380 86390 1
536312 99536312 1001 86380 86390 1
536254 99536254 1001 86380 86390 1
536132 99536132 1001 86380 86390 1
536120 99536120 1001 86380 86390 1
535997 99535997 1001 86380 86390 1
536114 99536114 1001 86380 86390 1
535974 99535974 1001 86380 86390 1
536091 99536091 1001 86380 86390 1
535806 99535806 1001 86380 86390 1
535734 99535734 1001 86380 86390 1
536345 99536345 1001 86380 86390 1
537021 99537021 1001 86380 86390 1
537004 99537004 1001 86380 86390 1
537043 99537043 1001 86380 86390 1
537097 99537097 1001 86380 86390 1
536861 99536861 1001 86380 86390 1
536890 99536890 1001 86380 86390 1
536686 99536686 1001 86380 86390 1
536744 99536744 1001 86380 86390 1
536642 99536642 1001 86380 86390 1
536604 99536604 1001 86380 86390 1
536565 99536565 1001 86380 86390 1
537312 99537312 1001 86380 86390 1
537863 99537863 1001 86380 86390 1
537731 99537731 1001 86380 86390 1
537693 99537693 1001 86380 86390 1
537662 99537662 1001 86380 86390 1
537718 99537718 1001 86380 86390 1
537552 99537552 1001 86380 86390 1
537528 99537528 1001 86380 86390 1
537530 99537530 1001 86380 86390 1
537997 99537997 1001 86380 86390 1
538067 99538067 1001 86380 86390 1
538081 99538081 1001 86380 86390 1
538143 99538143 1001 86380 86390 1
538105 99538105 1001 86380 86390 1
538135 99538135 1001 86380 86390 1
538707 99538707 1001 86380 86390 1
538772 99538772 1001 86380 86390 1
538747 99538747 1001 86380 86390 1
538446 99538446 1001 86380 86390 1
538410 99538410 1001 86380 86390 1
538530 99538530 1001 86380 86390 1
538595 99538595 1001 86380 86390 1
538557 99538557 1001 86380 86390 1
538223 99538223 1001 86380 86390 1
538276 99538276 1001 86380 86390 1
538328 99538328 1001 86380 86390 1
538380 99538380 1001 86380 86390 1
538356 99538356 1001 86380 86390 1
538270 99538270 1001 86380 86390 1
538993 99538993 1001 86380 86390 1
538994 99538994 1001 86380 86390 1
538894 99538894 1001 86380 86390 1
539607 99539607 1001 86380 86390 1
539618 99539618 1001 86380 86390 1
539601 99539601 1001 86380 86390 1
539486 99539486 1001 86380 86390 1
539576 99539576 1001 86380 86390 1
539376 99539376 1001 86380 86390 1
539236 99539236 1001 86380 86390 1
539421 99539421 1001 86380 86390 1
539078 99539078 1001 86380 86390 1
539130 99539130 1001 86380 86390 1
539053 99539053 1001 86380 86390 1
539105 99539105 1001 86380 86390 1
539223 99539223 1001 86380 86390 1
539669 99539669 1001 86380 86390 1
539712 99539712 1001 86380 86390 1
539700 99539700 1001 86380 86390 1
540366 99540366 1001 86380 86390 1
540060 99540060 1001 86380 86390 1
539851 99539851 1001 86380 86390 1
539864 99539864 1001 86380 86390 1
539968 99539968 1001 86380 86390 1
539984 99539984 1001 86380 86390 1
540636 99540636 1001 86380 86390 1
540667 99540667 1001 86380 86390 1
540579 99540579 1001 86380 86390 1
540644 99540644 1001 86380 86390 1
541198 99541198 1001 86380 86390 1
541173 99541173 1001 86380 86390 1
541037 99541037 1001 86380 86390 1
541044 99541044 1001 86380 86390 1
541047 99541047 1001 86380 86390 1
540983 99540983 1001 86380 86390 1
540830 99540830 1001 86380 86390 1
540744 99540744 1001 86380 86390 1
540759 99540759 1001 86380 86390 1
541423 99541423 1001 86380 86390 1
541439 99541439 1001 86380 86390 1
541465 99541465 1001 86380 86390 1
541392 99541392 1001 86380 86390 1
542054 99542054 1001 86380 86390 1
541849 99541849 1001 86380 86390 1
541643 99541643 1001 86380 86390 1
541660 99541660 1001 86380 86390 1
541692 99541692 1001 86380 86390 1
542293 99542293 1001 86380 86390 1
542153 99542153 1001 86380 86390 1
542206 99542206 1001 86380 86390 1
542804 99542804 1001 86380 86390 1
542946 99542946 1001 86380 86390 1
542885 99542885 1001 86380 86390 1
542675 99542675 1001 86380 86390 1
542651 99542651 1001 86380 86390 1
542732 99542732 1001 86380 86390 1
542603 99542603 1001 86380 86390 1
542620 99542620 1001 86380 86390 1
542698 99542698 1001 86380 86390 1
542367 99542367 1001 86380 86390 1
542357 99542357 1001 86380 86390 1
542424 99542424 1001 86380 86390 1
542453 99542453 1001 86380 86390 1
543060 99543060 1001 86380 86390 1
543109 99543109 1001 86380 86390 1
543084 99543084 1001 86380 86390 1
543583 99543583 1001 86380 86390 1
543598 99543598 1001 86380 86390 1
543651 99543651 1001 86380 86390 1
543588 99543588 1001 86380 86390 1
543653 99543653 1001 86380 86390 1
543398 99543398 1001 86380 86390 1
543483 99543483 1001 86380 86390 1
543258 99543258 1001 86380 86390 1
543221 99543221 1001 86380 86390 1
543212 99543212 1001 86380 86390 1
543291 99543291 1001 86380 86390 1
543799 99543799 1001 86380 86390 1
543962 99543962 1001 86380 86390 1
544463 99544463 1001 86380 86390 1
544233 99544233 1001 86380 86390 1
544246 99544246 1001 86380 86390 1
544275 99544275 1001 86380 86390 1
544094 99544094 1001 86380 86390 1
544146 99544146 1001 86380 86390 1
543989 99543989 1001 86380 86390 1
544690 99544690 1001 86380 86390 1
544667 99544667 1001 86380 86390 1
544655 99544655 1001 86380 86390 1
544708 99544708 1001 86380 86390 1
503772 756 1002 41185 51546 1
400027 99400027 1001 86380 86390 1
400173 99400173 1001 86380 86390 1
400368 99400368 1001 86380 86390 1
400565 99400565 1001 86380 86390 1
400791 99400791 1001 86380 86390 1
400786 99400786 1001 86380 86390 1
400845 99400845 1001 86380 86390 1
400912 99400912 1001 86380 86390 1
401101 99401101 1001 86380 86390 1
401702 99401702 1001 86380 86390 1
401613 99401613 1001 86380 86390 1
401764 99401764 1001 86380 86390 1
401905 99401905 1001 86380 86390 1
402181 99402181 1001 86380 86390 1
402345 99402345 1001 86380 86390 1
402447 99402447 1001 86380 86390 1
402549 99402549 1001 86380 86390 1
402568 99402568 1001 86380 86390 1
403053 99403053 1001 86380 86390 1
402995 99402995 1001 86380 86390 1
403478 99403478 1001 86380 86390 1
403465 99403465 1001 86380 86390 1
403518 99403518 1001 86380 86390 1
403616 99403616 1001 86380 86390 1
403671 99403671 1001 86380 86390 1
403894 99403894 1001 86380 86390 1
403923 99403923 1001 86380 86390 1
403966 99403966 1001 86380 86390 1
404241 99404241 1001 86380 86390 1
404363 99404363 1001 86380 86390 1
404304 99404304 1001 86380 86390 1
404560 99404560 1001 86380 86390 1
404634 99404634 1001 86380 86390 1
404824 99404824 1001 86380 86390 1
405106 99405106 1001 86380 86390 1
405042 99405042 1001 86380 86390 1
405344 99405344 1001 86380 86390 1
405534 99405534 1001 86380 86390 1
405663 99405663 1001 86380 86390 1
405728 99405728 1001 86380 86390 1
405910 99405910 1001 86380 86390 1
406228 99406228 1001 86380 86390 1
406359 99406359 1001 86380 86390 1
406450 99406450 1001 86380 86390 1
406474 99406474 1001 86380 86390 1
406506 99406506 1001 86380 86390 1
406660 99406660 1001 86380 86390 1
406714 99406714 1001 86380 86390 1
406878 99406878 1001 86380 86390 1
406957 99406957 1001 86380 86390 1
407004 99407004 1001 86380 86390 1
406841 99406841 1001 86380 86390 1
407081 99407081 1001 86380 86390 1
407184 99407184 1001 86380 86390 1
407443 99407443 1001 86380 86390 1
407437 99407437 1001 86380 86390 1
407357 99407357 1001 86380 86390 1
407459 99407459 1001 86380 86390 1
407669 99407669 1001 86380 86390 1
407815 99407815 1001 86380 86390 1
407912 99407912 1001 86380 86390 1
408310 99408310 1001 86380 86390 1
408571 99408571 1001 86380 86390 1
408772 99408772 1001 86380 86390 1
408852 99408852 1001 86380 86390 1
409023 99409023 1001 86380 86390 1
409087 99409087 1001 86380 86390 1
409305 99409305 1001 86380 86390 1
409537 99409537 1001 86380 86390 1
409662 99409662 1001 86380 86390 1
409690 99409690 1001 86380 86390 1
409696 99409696 1001 86380 86390 1
409966 99409966 1001 86380 86390 1
410093 99410093 1001 86380 86390 1
410117 99410117 1001 86380 86390 1
410241 99410241 1001 86380 86390 1
410483 99410483 1001 86380 86390 1
410420 99410420 1001 86380 86390 1
410423 99410423 1001 86380 86390 1
410546 99410546 1001 86380 86390 1
410800 99410800 1001 86380 86390 1
410782 99410782 1001 86380 86390 1
410865 99410865 1001 86380 86390 1
410824 99410824 1001 86380 86390 1
410975 99410975 1001 86380 86390 1
411026 99411026 1001 86380 86390 1
411030 99411030 1001 86380 86390 1
411136 99411136 1001 86380 86390 1
411419 99411419 1001 86380 86390 1
411380 99411380 1001 86380 86390 1
411634 99411634 1001 86380 86390 1
411423 99411423 1001 86380 86390 1
411718 99411718 1001 86380 86390 1
411725 99411725 1001 86380 86390 1
411656 99411656 1001 86380 86390 1
411848 99411848 1001 86380 86390 1
411785 99411785 1001 86380 86390 1
412076 99412076 1001 86380 86390 1
412022 99412022 1001 86380 86390 1
412065 99412065 1001 86380 86390 1
412482 99412482 1001 86380 86390 1
412337 99412337 1001 86380 86390 1
413495 99413495 1001 86380 86390 1
413568 99413568 1001 86380 86390 1
413457 99413457 1001 86380 86390 1
413501 99413501 1001 86380 86390 1
412942 99412942 1001 86380 86390 1
412900 99412900 1001 86380 86390 1
412725 99412725 1001 86380 86390 1
412756 99412756 1001 86380 86390 1
412486 99412486 1001 86380 86390 1
412515 99412515 1001 86380 86390 1
412679 99412679 1001 86380 86390 1
412688 99412688 1001 86380 86390 1
412837 99412837 1001 86380 86390 1
412795 99412795 1001 86380 86390 1
414040 99414040 1001 86380 86390 1
413745 99413745 1001 86380 86390 1
415284 99415284 1001 86380 86390 1
415103 99415103 1001 86380 86390 1
414550 99414550 1001 86380 86390 1
414830 99414830 1001 86380 86390 1
414648 99414648 1001 86380 86390 1
414649 99414649 1001 86380 86390 1
414248 99414248 1001 86380 86390 1
414224 99414224 1001 86380 86390 1
414479 99414479 1001 86380 86390 1
414196 99414196 1001 86380 86390 1
414470 99414470 1001 86380 86390 1
415684 99415684 1001 86380 86390 1
415636 99415636 1001 86380 86390 1
415694 99415694 1001 86380 86390 1
416887 99416887 1001 86380 86390 1
416614 99416614 1001 86380 86390 1
415973 99415973 1001 86380 86390 1
417123 99417123 1001 86380 86390 1
418467 99418467 1001 86380 86390 1
418164 99418164 1001 86380 86390 1
418310 99418310 1001 86380 86390 1
418424 99418424 1001 86380 86390 1
418332 99418332 1001 86380 86390 1
418950 99418950 1001 86380 86390 1
419056 99419056 1001 86380 86390 1
418034 99418034 1001 86380 86390 1
419147 99419147 1001 86380 86390 1
419174 99419174 1001 86380 86390 1
418864 99418864 1001 86380 86390 1
420240 99420240 1001 86380 86390 1
420158 99420158 1001 86380 86390 1
419312 99419312 1001 86380 86390 1
420537 99420537 1001 86380 86390 1
420642 99420642 1001 86380 86390 1
421944 99421944 1001 86380 86390 1
422004 99422004 1001 86380 86390 1
421933 99421933 1001 86380 86390 1
421878 99421878 1001 86380 86390 1
422084 99422084 1001 86380 86390 1
421615 99421615 1001 86380 86390 1
421447 99421447 1001 86380 86390 1
421529 99421529 1001 86380 86390 1
421011 99421011 1001 86380 86390 1
421115 99421115 1001 86380 86390 1
421139 99421139 1001 86380 86390 1
423436 99423436 1001 86380 86390 1
423581 99423581 1001 86380 86390 1
423319 99423319 1001 86380 86390 1
423559 99423559 1001 86380 86390 1
423525 99423525 1001 86380 86390 1
422984 99422984 1001 86380 86390 1
423204 99423204 1001 86380 86390 1
423234 99423234 1001 86380 86390 1
423017 99423017 1001 86380 86390 1
422885 99422885 1001 86380 86390 1
422563 99422563 1001 86380 86390 1
422741 99422741 1001 86380 86390 1
422743 99422743 1001 86380 86390 1
423938 99423938 1001 86380 86390 1
424073 99424073 1001 86380 86390 1
423926 99423926 1001 86380 86390 1
423954 99423954 1001 86380 86390 1
424005 99424005 1001 86380 86390 1
425192 99425192 1001 86380 86390 1
425150 99425150 1001 86380 86390 1
425063 99425063 1001 86380 86390 1
425141 99425141 1001 86380 86390 1
424633 99424633 1001 86380 86390 1
424871 99424871 1001 86380 86390 1
424462 99424462 1001 86380 86390 1
424254 99424254 1001 86380 86390 1
425531 99425531 1001 86380 86390 1
425632 99425632 1001 86380 86390 1
425633 99425633 1001 86380 86390 1
425410 99425410 1001 86380 86390 1
425612 99425612 1001 86380 86390 1
427036 99427036 1001 86380 86390 1
427060 99427060 1001 86380 86390 1
426854 99426854 1001 86380 86390 1
426776 99426776 1001 86380 86390 1
426663 99426663 1001 86380 86390 1
426595 99426595 1001 86380 86390 1
426326 99426326 1001 86380 86390 1
425938 99425938 1001 86380 86390 1
426152 99426152 1001 86380 86390 1
426018 99426018 1001 86380 86390 1
425950 99425950 1001 86380 86390 1
426237 99426237 1001 86380 86390 1
426210 99426210 1001 86380 86390 1
427171 99427171 1001 86380 86390 1
427372 99427372 1001 86380 86390 1
427323 99427323 1001 86380 86390 1
427446 99427446 1001 86380 86390 1
428612 99428612 1001 86380 86390 1
427924 99427924 1001 86380 86390 1
428079 99428079 1001 86380 86390 1
428246 99428246 1001 86380 86390 1
427946 99427946 1001 86380 86390 1
427712 99427712 1001 86380 86390 1
427544 99427544 1001 86380 86390 1
427550 99427550 1001 86380 86390 1
428845 99428845 1001 86380 86390 1
428848 99428848 1001 86380 86390 1
428887 99428887 1001 86380 86390 1
429121 99429121 1001 86380 86390 1
430046 99430046 1001 86380 86390 1
430101 99430101 1001 86380 86390 1
430167 99430167 1001 86380 86390 1
430035 99430035 1001 86380 86390 1
429782 99429782 1001 86380 86390 1
429621 99429621 1001 86380 86390 1
429890 99429890 1001 86380 86390 1
429893 99429893 1001 86380 86390 1
429827 99429827 1001 86380 86390 1
429854 99429854 1001 86380 86390 1
429247 99429247 1001 86380 86390 1
429346 99429346 1001 86380 86390 1
429214 99429214 1001 86380 86390 1
429289 99429289 1001 86380 86390 1
430683 99430683 1001 86380 86390 1
430438 99430438 1001 86380 86390 1
430462 99430462 1001 86380 86390 1
430798 99430798 1001 86380 86390 1
430623 99430623 1001 86380 86390 1
430516 99430516 1001 86380 86390 1
431751 99431751 1001 86380 86390 1
431679 99431679 1001 86380 86390 1
431870 99431870 1001 86380 86390 1
431898 99431898 1001 86380 86390 1
431807 99431807 1001 86380 86390 1
431489 99431489 1001 86380 86390 1
431439 99431439 1001 86380 86390 1
431005 99431005 1001 86380 86390 1
431175 99431175 1001 86380 86390 1
431061 99431061 1001 86380 86390 1
432210 99432210 1001 86380 86390 1
432214 99432214 1001 86380 86390 1
432073 99432073 1001 86380 86390 1
432319 99432319 1001 86380 86390 1
433586 99433586 1001 86380 86390 1
433403 99433403 1001 86380 86390 1
433331 99433331 1001 86380 86390 1
433462 99433462 1001 86380 86390 1
433100 99433100 1001 86380 86390 1
433085 99433085 1001 86380 86390 1
433301 99433301 1001 86380 86390 1
433235 99433235 1001 86380 86390 1
432846 99432846 1001 86380 86390 1
432581 99432581 1001 86380 86390 1
432558 99432558 1001 86380 86390 1
432881 99432881 1001 86380 86390 1
432707 99432707 1001 86380 86390 1
432777 99432777 1001 86380 86390 1
432861 99432861 1001 86380 86390 1
432577 99432577 1001 86380 86390 1
432550 99432550 1001 86380 86390 1
432718 99432718 1001 86380 86390 1
432770 99432770 1001 86380 86390 1
433779 99433779 1001 86380 86390 1
433817 99433817 1001 86380 86390 1
434026 99434026 1001 86380 86390 1
435107 99435107 1001 86380 86390 1
435217 99435217 1001 86380 86390 1
435220 99435220 1001 86380 86390 1
435160 99435160 1001 86380 86390 1
435071 99435071 1001 86380 86390 1
434900 99434900 1001 86380 86390 1
434703 99434703 1001 86380 86390 1
434470 99434470 1001 86380 86390 1
434235 99434235 1001 86380 86390 1
434412 99434412 1001 86380 86390 1
434523 99434523 1001 86380 86390 1
434169 99434169 1001 86380 86390 1
435645 99435645 1001 86380 86390 1
435538 99435538 1001 86380 86390 1
436842 99436842 1001 86380 86390 1
437072 99437072 1001 86380 86390 1
437046 99437046 1001 86380 86390 1
436657 99436657 1001 86380 86390 1
436463 99436463 1001 86380 86390 1
436647 99436647 1001 86380 86390 1
436698 99436698 1001 86380 86390 1
436098 99436098 1001 86380 86390 1
437300 99437300 1001 86380 86390 1
300035 99300035 1001 86380 86390 1
437174 99437174 1001 86380 86390 1
300000 99300000 1001 86380 86390 1
300027 99300027 1001 86380 86390 1
300536 99300536 1001 86380 86390 1
300529 99300529 1001 86380 86390 1
300671 99300671 1001 86380 86390 1
300634 99300634 1001 86380 86390 1
300439 99300439 1001 86380 86390 1
300363 99300363 1001 86380 86390 1
300428 99300428 1001 86380 86390 1
300390 99300390 1001 86380 86390 1
300443 99300443 1001 86380 86390 1
300367 99300367 1001 86380 86390 1
300214 99300214 1001 86380 86390 1
300206 99300206 1001 86380 86390 1
300285 99300285 1001 86380 86390 1
300881 99300881 1001 86380 86390 1
300883 99300883 1001 86380 86390 1
300859 99300859 1001 86380 86390 1
300821 99300821 1001 86380 86390 1
301481 99301481 1001 86380 86390 1
301494 99301494 1001 86380 86390 1
301514 99301514 1001 86380 86390 1
301412 99301412 1001 86380 86390 1
301349 99301349 1001 86380 86390 1
301300 99301300 1001 86380 86390 1
301135 99301135 1001 86380 86390 1
300994 99300994 1001 86380 86390 1
301033 99301033 1001 86380 86390 1
301633 99301633 1001 86380 86390 1
301685 99301685 1001 86380 86390 1
302344 99302344 1001 86380 86390 1
302216 99302216 1001 86380 86390 1
302206 99302206 1001 86380 86390 1
302139 99302139 1001 86380 86390 1
302013 99302013 1001 86380 86390 1
302026 99302026 1001 86380 86390 1
302094 99302094 1001 86380 86390 1
301993 99301993 1001 86380 86390 1
301957 99301957 1001 86380 86390 1
301846 99301846 1001 86380 86390 1
302496 99302496 1001 86380 86390 1
302401 99302401 1001 86380 86390 1
302441 99302441 1001 86380 86390 1
303015 99303015 1001 86380 86390 1
303189 99303189 1001 86380 86390 1
303151 99303151 1001 86380 86390 1
303012 99303012 1001 86380 86390 1
303052 99303052 1001 86380 86390 1
302976 99302976 1001 86380 86390 1
302965 99302965 1001 86380 86390 1
302929 99302929 1001 86380 86390 1
302841 99302841 1001 86380 86390 1
302734 99302734 1001 86380 86390 1
302750 99302750 1001 86380 86390 1
303270 99303270 1001 86380 86390 1
303403 99303403 1001 86380 86390 1
303301 99303301 1001 86380 86390 1
303353 99303353 1001 86380 86390 1
303909 99303909 1001 86380 86390 1
303872 99303872 1001 86380 86390 1
303925 99303925 1001 86380 86390 1
303771 99303771 1001 86380 86390 1
303630 99303630 1001 86380 86390 1
303555 99303555 1001 86380 86390 1
303439 99303439 1001 86380 86390 1
303607 99303607 1001 86380 86390 1
303509 99303509 1001 86380 86390 1
304036 99304036 1001 86380 86390 1
304063 99304063 1001 86380 86390 1
304846 99304846 1001 86380 86390 1
304451 99304451 1001 86380 86390 1
304583 99304583 1001 86380 86390 1
304598 99304598 1001 86380 86390 1
304323 99304323 1001 86380 86390 1
304350 99304350 1001 86380 86390 1
305015 99305015 1001 86380 86390 1
304964 99304964 1001 86380 86390 1
304967 99304967 1001 86380 86390 1
305511 99305511 1001 86380 86390 1
305539 99305539 1001 86380 86390 1
305467 99305467 1001 86380 86390 1
305459 99305459 1001 86380 86390 1
305475 99305475 1001 86380 86390 1
305386 99305386 1001 86380 86390 1
305285 99305285 1001 86380 86390 1
305248 99305248 1001 86380 86390 1
305185 99305185 1001 86380 86390 1
305160 99305160 1001 86380 86390 1
305113 99305113 1001 86380 86390 1
305102 99305102 1001 86380 86390 1
500063 99500063 1001 86380 86390 1
500142 99500142 1001 86380 86390 1
500022 99500022 1001 86380 86390 1
500660 99500660 1001 86380 86390 1
500635 99500635 1001 86380 86390 1
500755 99500755 1001 86380 86390 1
500406 99500406 1001 86380 86390 1
500513 99500513 1001 86380 86390 1
500438 99500438 1001 86380 86390 1
500426 99500426 1001 86380 86390 1
500231 99500231 1001 86380 86390 1
500236 99500236 1001 86380 86390 1
500277 99500277 1001 86380 86390 1
500901 99500901 1001 86380 86390 1
500945 99500945 1001 86380 86390 1
500920 99500920 1001 86380 86390 1
501494 99501494 1001 86380 86390 1
501343 99501343 1001 86380 86390 1
501423 99501423 1001 86380 86390 1
501313 99501313 1001 86380 86390 1
501353 99501353 1001 86380 86390 1
501098 99501098 1001 86380 86390 1
501112 99501112 1001 86380 86390 1
501768 99501768 1001 86380 86390 1
501653 99501653 1001 86380 86390 1
501757 99501757 1001 86380 86390 1
501671 99501671 1001 86380 86390 1
502328 99502328 1001 86380 86390 1
502344 99502344 1001 86380 86390 1
502445 99502445 1001 86380 86390 1
502322 99502322 1001 86380 86390 1
502401 99502401 1001 86380 86390 1
502127 99502127 1001 86380 86390 1
502028 99502028 1001 86380 86390 1
501955 99501955 1001 86380 86390 1
501865 99501865 1001 86380 86390 1
501947 99501947 1001 86380 86390 1
501909 99501909 1001 86380 86390 1
502670 99502670 1001 86380 86390 1
502504 99502504 1001 86380 86390 1
502521 99502521 1001 86380 86390 1
502482 99502482 1001 86380 86390 1
502563 99502563 1001 86380 86390 1
503194 99503194 1001 86380 86390 1
503270 99503270 1001 86380 86390 1
503119 99503119 1001 86380 86390 1
503158 99503158 1001 86380 86390 1
503147 99503147 1001 86380 86390 1
502905 99502905 1001 86380 86390 1
503054 99503054 1001 86380 86390 1
502869 99502869 1001 86380 86390 1
504043 99504043 1001 86380 86390 1
504012 99504012 1001 86380 86390 1
503719 99503719 1001 86380 86390 1
503855 99503855 1001 86380 86390 1
503808 99503808 1001 86380 86390 1
503678 99503678 1001 86380 86390 1
504303 99504303 1001 86380 86390 1
504218 99504218 1001 86380 86390 1
504867 99504867 1001 86380 86390 1
504875 99504875 1001 86380 86390 1
504936 99504936 1001 86380 86390 1
504649 99504649 1001 86380 86390 1
504712 99504712 1001 86380 86390 1
504403 99504403 1001 86380 86390 1
504374 99504374 1001 86380 86390 1
505033 99505033 1001 86380 86390 1
505022 99505022 1001 86380 86390 1
505023 99505023 1001 86380 86390 1
504990 99504990 1001 86380 86390 1
505042 99505042 1001 86380 86390 1
505580 99505580 1001 86380 86390 1
505645 99505645 1001 86380 86390 1
505411 99505411 1001 86380 86390 1
505515 99505515 1001 86380 86390 1
505378 99505378 1001 86380 86390 1
505305 99505305 1001 86380 86390 1
505193 99505193 1001 86380 86390 1
505261 99505261 1001 86380 86390 1
505197 99505197 1001 86380 86390 1
505889 99505889 1001 86380 86390 1
505967 99505967 1001 86380 86390 1
505903 99505903 1001 86380 86390 1
505944 99505944 1001 86380 86390 1
506524 99506524 1001 86380 86390 1
506499 99506499 1001 86380 86390 1
506554 99506554 1001 86380 86390 1
506425 99506425 1001 86380 86390 1
506585 99506585 1001 86380 86390 1
506491 99506491 1001 86380 86390 1
506594 99506594 1001 86380 86390 1
506391 99506391 1001 86380 86390 1
506262 99506262 1001 86380 86390 1
506198 99506198 1001 86380 86390 1
506216 99506216 1001 86380 86390 1
506056 99506056 1001 86380 86390 1
506110 99506110 1001 86380 86390 1
506150 99506150 1001 86380 86390 1
506598 99506598 1001 86380 86390 1
506758 99506758 1001 86380 86390 1
507359 99507359 1001 86380 86390 1
507260 99507260 1001 86380 86390 1
507327 99507327 1001 86380 86390 1
507278 99507278 1001 86380 86390 1
507195 99507195 1001 86380 86390 1
507106 99507106 1001 86380 86390 1
507097 99507097 1001 86380 86390 1
507177 99507177 1001 86380 86390 1
506946 99506946 1001 86380 86390 1
506936 99506936 1001 86380 86390 1
506913 99506913 1001 86380 86390 1
506823 99506823 1001 86380 86390 1
507518 99507518 1001 86380 86390 1
508146 99508146 1001 86380 86390 1
508056 99508056 1001 86380 86390 1
508188 99508188 1001 86380 86390 1
508202 99508202 1001 86380 86390 1
508204 99508204 1001 86380 86390 1
507978 99507978 1001 86380 86390 1
507943 99507943 1001 86380 86390 1
507892 99507892 1001 86380 86390 1
507844 99507844 1001 86380 86390 1
507718 99507718 1001 86380 86390 1
507822 99507822 1001 86380 86390 1
507720 99507720 1001 86380 86390 1
507733 99507733 1001 86380 86390 1
507657 99507657 1001 86380 86390 1
507753 99507753 1001 86380 86390 1
508261 99508261 1001 86380 86390 1
508432 99508432 1001 86380 86390 1
508423 99508423 1001 86380 86390 1
508335 99508335 1001 86380 86390 1
508921 99508921 1001 86380 86390 1
508887 99508887 1001 86380 86390 1
508915 99508915 1001 86380 86390 1
509061 99509061 1001 86380 86390 1
508868 99508868 1001 86380 86390 1
508611 99508611 1001 86380 86390 1
508560 99508560 1001 86380 86390 1
508600 99508600 1001 86380 86390 1
508644 99508644 1001 86380 86390 1
508645 99508645 1001 86380 86390 1
508476 99508476 1001 86380 86390 1
508569 99508569 1001 86380 86390 1
508505 99508505 1001 86380 86390 1
509154 99509154 1001 86380 86390 1
509129 99509129 1001 86380 86390 1
509093 99509093 1001 86380 86390 1
509871 99509871 1001 86380 86390 1
509855 99509855 1001 86380 86390 1
509893 99509893 1001 86380 86390 1
509835 99509835 1001 86380 86390 1
509606 99509606 1001 86380 86390 1
509523 99509523 1001 86380 86390 1
509476 99509476 1001 86380 86390 1
509309 99509309 1001 86380 86390 1
509455 99509455 1001 86380 86390 1
509288 99509288 1001 86380 86390 1
509976 99509976 1001 86380 86390 1
510058 99510058 1001 86380 86390 1
510652 99510652 1001 86380 86390 1
510656 99510656 1001 86380 86390 1
510714 99510714 1001 86380 86390 1
510672 99510672 1001 86380 86390 1
510687 99510687 1001 86380 86390 1
510572 99510572 1001 86380 86390 1
510636 99510636 1001 86380 86390 1
510354 99510354 1001 86380 86390 1
510496 99510496 1001 86380 86390 1
510357 99510357 1001 86380 86390 1
510361 99510361 1001 86380 86390 1
510413 99510413 1001 86380 86390 1
510388 99510388 1001 86380 86390 1
510376 99510376 1001 86380 86390 1
510262 99510262 1001 86380 86390 1
510276 99510276 1001 86380 86390 1
510139 99510139 1001 86380 86390 1
510258 99510258 1001 86380 86390 1
510785 99510785 1001 86380 86390 1
510734 99510734 1001 86380 86390 1
511362 99511362 1001 86380 86390 1
511402 99511402 1001 86380 86390 1
511493 99511493 1001 86380 86390 1
511442 99511442 1001 86380 86390 1
511551 99511551 1001 86380 86390 1
511259 99511259 1001 86380 86390 1
511211 99511211 1001 86380 86390 1
511224 99511224 1001 86380 86390 1
511342 99511342 1001 86380 86390 1
511332 99511332 1001 86380 86390 1
510962 99510962 1001 86380 86390 1
510936 99510936 1001 86380 86390 1
511566 99511566 1001 86380 86390 1
511686 99511686 1001 86380 86390 1
511599 99511599 1001 86380 86390 1
512229 99512229 1001 86380 86390 1
512220 99512220 1001 86380 86390 1
512246 99512246 1001 86380 86390 1
512044 99512044 1001 86380 86390 1
512135 99512135 1001 86380 86390 1
512161 99512161 1001 86380 86390 1
512085 99512085 1001 86380 86390 1
512062 99512062 1001 86380 86390 1
512128 99512128 1001 86380 86390 1
512104 99512104 1001 86380 86390 1
512130 99512130 1001 86380 86390 1
512093 99512093 1001 86380 86390 1
512133 99512133 1001 86380 86390 1
511771 99511771 1001 86380 86390 1
511773 99511773 1001 86380 86390 1
511828 99511828 1001 86380 86390 1
511906 99511906 1001 86380 86390 1
511856 99511856 1001 86380 86390 1
511793 99511793 1001 86380 86390 1
511886 99511886 1001 86380 86390 1
511965 99511965 1001 86380 86390 1
511770 99511770 1001 86380 86390 1
512474 99512474 1001 86380 86390 1
512410 99512410 1001 86380 86390 1
512384 99512384 1001 86380 86390 1
513017 99513017 1001 86380 86390 1
513018 99513018 1001 86380 86390 1
513124 99513124 1001 86380 86390 1
512939 99512939 1001 86380 86390 1
512876 99512876 1001 86380 86390 1
512813 99512813 1001 86380 86390 1
512815 99512815 1001 86380 86390 1
512971 99512971 1001 86380 86390 1
512610 99512610 1001 86380 86390 1
512660 99512660 1001 86380 86390 1
512699 99512699 1001 86380 86390 1
513254 99513254 1001 86380 86390 1
513348 99513348 1001 86380 86390 1
513376 99513376 1001 86380 86390 1
513863 99513863 1001 86380 86390 1
513748 99513748 1001 86380 86390 1
513763 99513763 1001 86380 86390 1
513652 99513652 1001 86380 86390 1
513666 99513666 1001 86380 86390 1
513552 99513552 1001 86380 86390 1
514032 99514032 1001 86380 86390 1
514073 99514073 1001 86380 86390 1
514743 99514743 1001 86380 86390 1
514659 99514659 1001 86380 86390 1
514816 99514816 1001 86380 86390 1
514805 99514805 1001 86380 86390 1
514653 99514653 1001 86380 86390 1
514319 99514319 1001 86380 86390 1
514281 99514281 1001 86380 86390 1
514362 99514362 1001 86380 86390 1
514273 99514273 1001 86380 86390 1
515011 99515011 1001 86380 86390 1
514871 99514871 1001 86380 86390 1
514962 99514962 1001 86380 86390 1
515633 99515633 1001 86380 86390 1
515648 99515648 1001 86380 86390 1
515572 99515572 1001 86380 86390 1
515670 99515670 1001 86380 86390 1
515617 99515617 1001 86380 86390 1
515675 99515675 1001 86380 86390 1
515679 99515679 1001 86380 86390 1
515326 99515326 1001 86380 86390 1
515317 99515317 1001 86380 86390 1
515090 99515090 1001 86380 86390 1
515863 99515863 1001 86380 86390 1
515748 99515748 1001 86380 86390 1
515788 99515788 1001 86380 86390 1
515866 99515866 1001 86380 86390 1
515815 99515815 1001 86380 86390 1
515765 99515765 1001 86380 86390 1
515755 99515755 1001 86380 86390 1
515859 99515859 1001 86380 86390 1
516415 99516415 1001 86380 86390 1
516204 99516204 1001 86380 86390 1
516089 99516089 1001 86380 86390 1
515911 99515911 1001 86380 86390 1
515966 99515966 1001 86380 86390 1
516082 99516082 1001 86380 86390 1
516675 99516675 1001 86380 86390 1
516537 99516537 1001 86380 86390 1
516618 99516618 1001 86380 86390 1
517287 99517287 1001 86380 86390 1
517251 99517251 1001 86380 86390 1
517151 99517151 1001 86380 86390 1
517256 99517256 1001 86380 86390 1
517154 99517154 1001 86380 86390 1
517045 99517045 1001 86380 86390 1
517052 99517052 1001 86380 86390 1
516800 99516800 1001 86380 86390 1
516803 99516803 1001 86380 86390 1
516843 99516843 1001 86380 86390 1
517505 99517505 1001 86380 86390 1
517368 99517368 1001 86380 86390 1
518127 99518127 1001 86380 86390 1
518064 99518064 1001 86380 86390 1
518106 99518106 1001 86380 86390 1
517965 99517965 1001 86380 86390 1
517944 99517944 1001 86380 86390 1
517925 99517925 1001 86380 86390 1
517607 99517607 1001 86380 86390 1
517728 99517728 1001 86380 86390 1
517627 99517627 1001 86380 86390 1
518343 99518343 1001 86380 86390 1
518283 99518283 1001 86380 86390 1
518221 99518221 1001 86380 86390 1
518917 99518917 1001 86380 86390 1
518967 99518967 1001 86380 86390 1
518794 99518794 1001 86380 86390 1
518746 99518746 1001 86380 86390 1
518617 99518617 1001 86380 86390 1
518632 99518632 1001 86380 86390 1
518687 99518687 1001 86380 86390 1
518563 99518563 1001 86380 86390 1
519078 99519078 1001 86380 86390 1
519647 99519647 1001 86380 86390 1
519622 99519622 1001 86380 86390 1
519720 99519720 1001 86380 86390 1
519760 99519760 1001 86380 86390 1
519454 99519454 1001 86380 86390 1
519409 99519409 1001 86380 86390 1
519488 99519488 1001 86380 86390 1
519244 99519244 1001 86380 86390 1
519993 99519993 1001 86380 86390 1
520019 99520019 1001 86380 86390 1
519827 99519827 1001 86380 86390 1
519857 99519857 1001 86380 86390 1
519922 99519922 1001 86380 86390 1
519990 99519990 1001 86380 86390 1
520440 99520440 1001 86380 86390 1
520600 99520600 1001 86380 86390 1
520311 99520311 1001 86380 86390 1
520351 99520351 1001 86380 86390 1
520201 99520201 1001 86380 86390 1
520154 99520154 1001 86380 86390 1
520025 99520025 1001 86380 86390 1
520171 99520171 1001 86380 86390 1
520185 99520185 1001 86380 86390 1
520824 99520824 1001 86380 86390 1
520749 99520749 1001 86380 86390 1
521434 99521434 1001 86380 86390 1
521328 99521328 1001 86380 86390 1
521396 99521396 1001 86380 86390 1
521385 99521385 1001 86380 86390 1
521454 99521454 1001 86380 86390 1
521309 99521309 1001 86380 86390 1
521183 99521183 1001 86380 86390 1
521148 99521148 1001 86380 86390 1
521255 99521255 1001 86380 86390 1
521179 99521179 1001 86380 86390 1
521115 99521115 1001 86380 86390 1
520851 99520851 1001 86380 86390 1
520917 99520917 1001 86380 86390 1
520961 99520961 1001 86380 86390 1
521643 99521643 1001 86380 86390 1
521644 99521644 1001 86380 86390 1
522280 99522280 1001 86380 86390 1
522148 99522148 1001 86380 86390 1
522240 99522240 1001 86380 86390 1
522049 99522049 1001 86380 86390 1
521897 99521897 1001 86380 86390 1
521866 99521866 1001 86380 86390 1
521763 99521763 1001 86380 86390 1
521700 99521700 1001 86380 86390 1
521779 99521779 1001 86380 86390 1
521678 99521678 1001 86380 86390 1
521800 99521800 1001 86380 86390 1
522354 99522354 1001 86380 86390 1
522434 99522434 1001 86380 86390 1
523016 99523016 1001 86380 86390 1
523043 99523043 1001 86380 86390 1
522918 99522918 1001 86380 86390 1
523021 99523021 1001 86380 86390 1
522925 99522925 1001 86380 86390 1
522835 99522835 1001 86380 86390 1
522794 99522794 1001 86380 86390 1
522820 99522820 1001 86380 86390 1
522516 99522516 1001 86380 86390 1
523274 99523274 1001 86380 86390 1
523242 99523242 1001 86380 86390 1
523256 99523256 1001 86380 86390 1
523244 99523244 1001 86380 86390 1
523768 99523768 1001 86380 86390 1
523820 99523820 1001 86380 86390 1
523597 99523597 1001 86380 86390 1
523645 99523645 1001 86380 86390 1
523365 99523365 1001 86380 86390 1
523417 99523417 1001 86380 86390 1
523433 99523433 1001 86380 86390 1
523359 99523359 1001 86380 86390 1
524100 99524100 1001 86380 86390 1
523972 99523972 1001 86380 86390 1
523952 99523952 1001 86380 86390 1
524660 99524660 1001 86380 86390 1
524565 99524565 1001 86380 86390 1
524455 99524455 1001 86380 86390 1
524219 99524219 1001 86380 86390 1
524872 99524872 1001 86380 86390 1
524937 99524937 1001 86380 86390 1
524969 99524969 1001 86380 86390 1
524815 99524815 1001 86380 86390 1
524945 99524945 1001 86380 86390 1
524868 99524868 1001 86380 86390 1
524961 99524961 1001 86380 86390 1
525536 99525536 1001 86380 86390 1
525452 99525452 1001 86380 86390 1
525094 99525094 1001 86380 86390 1
524978 99524978 1001 86380 86390 1
524980 99524980 1001 86380 86390 1
524993 99524993 1001 86380 86390 1
525176 99525176 1001 86380 86390 1
525100 99525100 1001 86380 86390 1
524997 99524997 1001 86380 86390 1
525727 99525727 1001 86380 86390 1
525796 99525796 1001 86380 86390 1
525668 99525668 1001 86380 86390 1
525630 99525630 1001 86380 86390 1
526393 99526393 1001 86380 86390 1
526352 99526352 1001 86380 86390 1
526192 99526192 1001 86380 86390 1
526202 99526202 1001 86380 86390 1
525855 99525855 1001 86380 86390 1
525984 99525984 1001 86380 86390 1
525973 99525973 1001 86380 86390 1
525931 99525931 1001 86380 86390 1
526524 99526524 1001 86380 86390 1
526627 99526627 1001 86380 86390 1
526512 99526512 1001 86380 86390 1
526535 99526535 1001 86380 86390 1
526588 99526588 1001 86380 86390 1
526759 99526759 1001 86380 86390 1
526692 99526692 1001 86380 86390 1
527293 99527293 1001 86380 86390 1
527959 99527959 1001 86380 86390 1
527825 99527825 1001 86380 86390 1
527508 99527508 1001 86380 86390 1
527489 99527489 1001 86380 86390 1
527502 99527502 1001 86380 86390 1
527658 99527658 1001 86380 86390 1
527465 99527465 1001 86380 86390 1
527505 99527505 1001 86380 86390 1
528155 99528155 1001 86380 86390 1
528234 99528234 1001 86380 86390 1
528095 99528095 1001 86380 86390 1
528710 99528710 1001 86380 86390 1
528883 99528883 1001 86380 86390 1
528808 99528808 1001 86380 86390 1
528823 99528823 1001 86380 86390 1
528556 99528556 1001 86380 86390 1
528531 99528531 1001 86380 86390 1
528488 99528488 1001 86380 86390 1
528476 99528476 1001 86380 86390 1
528376 99528376 1001 86380 86390 1
528313 99528313 1001 86380 86390 1
528954 99528954 1001 86380 86390 1
528967 99528967 1001 86380 86390 1
528906 99528906 1001 86380 86390 1
528923 99528923 1001 86380 86390 1
529547 99529547 1001 86380 86390 1
529646 99529646 1001 86380 86390 1
529634 99529634 1001 86380 86390 1
529523 99529523 1001 86380 86390 1
529460 99529460 1001 86380 86390 1
529424 99529424 1001 86380 86390 1
529464 99529464 1001 86380 86390 1
529306 99529306 1001 86380 86390 1
529182 99529182 1001 86380 86390 1
529170 99529170 1001 86380 86390 1
529831 99529831 1001 86380 86390 1
529524 99529524 1001 86380 86390 1
529822 99529822 1001 86380 86390 1
529904 99529904 1001 86380 86390 1
530405 99530405 1001 86380 86390 1
530194 99530194 1001 86380 86390 1
530337 99530337 1001 86380 86390 1
530583 99530583 1001 86380 86390 1
530622 99530622 1001 86380 86390 1
530739 99530739 1001 86380 86390 1
530611 99530611 1001 86380 86390 1
530637 99530637 1001 86380 86390 1
530744 99530744 1001 86380 86390 1
531251 99531251 1001 86380 86390 1
531236 99531236 1001 86380 86390 1
531157 99531157 1001 86380 86390 1
531093 99531093 1001 86380 86390 1
530950 99530950 1001 86380 86390 1
531395 99531395 1001 86380 86390 1
531448 99531448 1001 86380 86390 1
531504 99531504 1001 86380 86390 1
532064 99532064 1001 86380 86390 1
532059 99532059 1001 86380 86390 1
531821 99531821 1001 86380 86390 1
531834 99531834 1001 86380 86390 1
531912 99531912 1001 86380 86390 1
531892 99531892 1001 86380 86390 1
531590 99531590 1001 86380 86390 1
531695 99531695 1001 86380 86390 1
531724 99531724 1001 86380 86390 1
532360 99532360 1001 86380 86390 1
532830 99532830 1001 86380 86390 1
532871 99532871 1001 86380 86390 1
532710 99532710 1001 86380 86390 1
532652 99532652 1001 86380 86390 1
532679 99532679 1001 86380 86390 1
532705 99532705 1001 86380 86390 1
532541 99532541 1001 86380 86390 1
532477 99532477 1001 86380 86390 1
532465 99532465 1001 86380 86390 1
532510 99532510 1001 86380 86390 1
533186 99533186 1001 86380 86390 1
533187 99533187 1001 86380 86390 1
533124 99533124 1001 86380 86390 1
533036 99533036 1001 86380 86390 1
533194 99533194 1001 86380 86390 1
533221 99533221 1001 86380 86390 1
533092 99533092 1001 86380 86390 1
533827 99533827 1001 86380 86390 1
533657 99533657 1001 86380 86390 1
533695 99533695 1001 86380 86390 1
533455 99533455 1001 86380 86390 1
533482 99533482 1001 86380 86390 1
533548 99533548 1001 86380 86390 1
533302 99533302 1001 86380 86390 1
533251 99533251 1001 86380 86390 1
533293 99533293 1001 86380 86390 1
533371 99533371 1001 86380 86390 1
533384 99533384 1001 86380 86390 1
534021 99534021 1001 86380 86390 1
533932 99533932 1001 86380 86390 1
534483 99534483 1001 86380 86390 1
534484 99534484 1001 86380 86390 1
534489 99534489 1001 86380 86390 1
534579 99534579 1001 86380 86390 1
534388 99534388 1001 86380 86390 1
534389 99534389 1001 86380 86390 1
534468 99534468 1001 86380 86390 1
534341 99534341 1001 86380 86390 1
534381 99534381 1001 86380 86390 1
534451 99534451 1001 86380 86390 1
534296 99534296 1001 86380 86390 1
534452 99534452 1001 86380 86390 1
534168 99534168 1001 86380 86390 1
534182 99534182 1001 86380 86390 1
534146 99534146 1001 86380 86390 1
534172 99534172 1001 86380 86390 1
534187 99534187 1001 86380 86390 1
534163 99534163 1001 86380 86390 1
534190 99534190 1001 86380 86390 1
534256 99534256 1001 86380 86390 1
534802 99534802 1001 86380 86390 1
534792 99534792 1001 86380 86390 1
534846 99534846 1001 86380 86390 1
534862 99534862 1001 86380 86390 1
535453 99535453 1001 86380 86390 1
535391 99535391 1001 86380 86390 1
535142 99535142 1001 86380 86390 1
535169 99535169 1001 86380 86390 1
535145 99535145 1001 86380 86390 1
534996 99534996 1001 86380 86390 1
534937 99534937 1001 86380 86390 1
535650 99535650 1001 86380 86390 1
535608 99535608 1001 86380 86390 1
536262 99536262 1001 86380 86390 1
536309 99536309 1001 86380 86390 1
536203 99536203 1001 86380 86390 1
536220 99536220 1001 86380 86390 1
536105 99536105 1001 86380 86390 1
536118 99536118 1001 86380 86390 1
535990 99535990 1001 86380 86390 1
535756 99535756 1001 86380 86390 1
535762 99535762 1001 86380 86390 1
535736 99535736 1001 86380 86390 1
535740 99535740 1001 86380 86390 1
536465 99536465 1001 86380 86390 1
536380 99536380 1001 86380 86390 1
536419 99536419 1001 86380 86390 1
536445 99536445 1001 86380 86390 1
536449 99536449 1001 86380 86390 1
537075 99537075 1001 86380 86390 1
537132 99537132 1001 86380 86390 1
536799 99536799 1001 86380 86390 1
536826 99536826 1001 86380 86390 1
536678 99536678 1001 86380 86390 1
536617 99536617 1001 86380 86390 1
537237 99537237 1001 86380 86390 1
537186 99537186 1001 86380 86390 1
537252 99537252 1001 86380 86390 1
537330 99537330 1001 86380 86390 1
537344 99537344 1001 86380 86390 1
537311 99537311 1001 86380 86390 1
537314 99537314 1001 86380 86390 1
537623 99537623 1001 86380 86390 1
537420 99537420 1001 86380 86390 1
537537 99537537 1001 86380 86390 1
537396 99537396 1001 86380 86390 1
537515 99537515 1001 86380 86390 1
537406 99537406 1001 86380 86390 1
538025 99538025 1001 86380 86390 1
538026 99538026 1001 86380 86390 1
538003 99538003 1001 86380 86390 1
538163 99538163 1001 86380 86390 1
538099 99538099 1001 86380 86390 1
538770 99538770 1001 86380 86390 1
538657 99538657 1001 86380 86390 1
538506 99538506 1001 86380 86390 1
538547 99538547 1001 86380 86390 1
538490 99538490 1001 86380 86390 1
538568 99538568 1001 86380 86390 1
538202 99538202 1001 86380 86390 1
538229 99538229 1001 86380 86390 1
538866 99538866 1001 86380 86390 1
538879 99538879 1001 86380 86390 1
538832 99538832 1001 86380 86390 1
539612 99539612 1001 86380 86390 1
539332 99539332 1001 86380 86390 1
539385 99539385 1001 86380 86390 1
539426 99539426 1001 86380 86390 1
539430 99539430 1001 86380 86390 1
539433 99539433 1001 86380 86390 1
539112 99539112 1001 86380 86390 1
539049 99539049 1001 86380 86390 1
539071 99539071 1001 86380 86390 1
539718 99539718 1001 86380 86390 1
540326 99540326 1001 86380 86390 1
540316 99540316 1001 86380 86390 1
540399 99540399 1001 86380 86390 1
540415 99540415 1001 86380 86390 1
540126 99540126 1001 86380 86390 1
540192 99540192 1001 86380 86390 1
540116 99540116 1001 86380 86390 1
539875 99539875 1001 86380 86390 1
539982 99539982 1001 86380 86390 1
539892 99539892 1001 86380 86390 1
539971 99539971 1001 86380 86390 1
540594 99540594 1001 86380 86390 1
540478 99540478 1001 86380 86390 1
540650 99540650 1001 86380 86390 1
540587 99540587 1001 86380 86390 1
541192 99541192 1001 86380 86390 1
541263 99541263 1001 86380 86390 1
540900 99540900 1001 86380 86390 1
540685 99540685 1001 86380 86390 1
540725 99540725 1001 86380 86390 1
540869 99540869 1001 86380 86390 1
540844 99540844 1001 86380 86390 1
540851 99540851 1001 86380 86390 1
540864 99540864 1001 86380 86390 1
540840 99540840 1001 86380 86390 1
541346 99541346 1001 86380 86390 1
541415 99541415 1001 86380 86390 1
541340 99541340 1001 86380 86390 1
541994 99541994 1001 86380 86390 1
542048 99542048 1001 86380 86390 1
541867 99541867 1001 86380 86390 1
541713 99541713 1001 86380 86390 1
541754 99541754 1001 86380 86390 1
541897 99541897 1001 86380 86390 1
541885 99541885 1001 86380 86390 1
541860 99541860 1001 86380 86390 1
541887 99541887 1001 86380 86390 1
541594 99541594 1001 86380 86390 1
542220 99542220 1001 86380 86390 1
542160 99542160 1001 86380 86390 1
542304 99542304 1001 86380 86390 1
542780 99542780 1001 86380 86390 1
542858 99542858 1001 86380 86390 1
542768 99542768 1001 86380 86390 1
542833 99542833 1001 86380 86390 1
542861 99542861 1001 86380 86390 1
542759 99542759 1001 86380 86390 1
542839 99542839 1001 86380 86390 1
542629 99542629 1001 86380 86390 1
542607 99542607 1001 86380 86390 1
542555 99542555 1001 86380 86390 1
542351 99542351 1001 86380 86390 1
542472 99542472 1001 86380 86390 1
542346 99542346 1001 86380 86390 1
542400 99542400 1001 86380 86390 1
542336 99542336 1001 86380 86390 1
542401 99542401 1001 86380 86390 1
543080 99543080 1001 86380 86390 1
543708 99543708 1001 86380 86390 1
543756 99543756 1001 86380 86390 1
543677 99543677 1001 86380 86390 1
543762 99543762 1001 86380 86390 1
543616 99543616 1001 86380 86390 1
543475 99543475 1001 86380 86390 1
543488 99543488 1001 86380 86390 1
543377 99543377 1001 86380 86390 1
543422 99543422 1001 86380 86390 1
543448 99543448 1001 86380 86390 1
543320 99543320 1001 86380 86390 1
543205 99543205 1001 86380 86390 1
543330 99543330 1001 86380 86390 1
543849 99543849 1001 86380 86390 1
543891 99543891 1001 86380 86390 1
543787 99543787 1001 86380 86390 1
543974 99543974 1001 86380 86390 1
544397 99544397 1001 86380 86390 1
544335 99544335 1001 86380 86390 1
544387 99544387 1001 86380 86390 1
544324 99544324 1001 86380 86390 1
544195 99544195 1001 86380 86390 1
544248 99544248 1001 86380 86390 1
544197 99544197 1001 86380 86390 1
544182 99544182 1001 86380 86390 1
544732 99544732 1001 86380 86390 1
506510 1128 1001 55622 55721 1
512042 627 1001 30945 31244 1
400063 99400063 1001 86380 86390 1
400108 99400108 1001 86380 86390 1
400053 99400053 1001 86380 86390 1
400280 99400280 1001 86380 86390 1
400452 99400452 1001 86380 86390 1
400559 99400559 1001 86380 86390 1
400683 99400683 1001 86380 86390 1
400704 99400704 1001 86380 86390 1
401033 99401033 1001 86380 86390 1
401254 99401254 1001 86380 86390 1
401723 99401723 1001 86380 86390 1
401879 99401879 1001 86380 86390 1
401896 99401896 1001 86380 86390 1
402392 99402392 1001 86380 86390 1
402436 99402436 1001 86380 86390 1
402524 99402524 1001 86380 86390 1
402574 99402574 1001 86380 86390 1
402797 99402797 1001 86380 86390 1
402903 99402903 1001 86380 86390 1
402917 99402917 1001 86380 86390 1
403319 99403319 1001 86380 86390 1
403538 99403538 1001 86380 86390 1
403714 99403714 1001 86380 86390 1
403844 99403844 1001 86380 86390 1
403996 99403996 1001 86380 86390 1
404074 99404074 1001 86380 86390 1
404377 99404377 1001 86380 86390 1
404153 99404153 1001 86380 86390 1
404419 99404419 1001 86380 86390 1
404403 99404403 1001 86380 86390 1
404490 99404490 1001 86380 86390 1
405000 99405000 1001 86380 86390 1
405114 99405114 1001 86380 86390 1
405125 99405125 1001 86380 86390 1
405285 99405285 1001 86380 86390 1
405288 99405288 1001 86380 86390 1
405289 99405289 1001 86380 86390 1
405382 99405382 1001 86380 86390 1
405446 99405446 1001 86380 86390 1
405556 99405556 1001 86380 86390 1
405817 99405817 1001 86380 86390 1
405830 99405830 1001 86380 86390 1
406067 99406067 1001 86380 86390 1
406261 99406261 1001 86380 86390 1
406389 99406389 1001 86380 86390 1
406343 99406343 1001 86380 86390 1
406410 99406410 1001 86380 86390 1
406397 99406397 1001 86380 86390 1
406418 99406418 1001 86380 86390 1
406513 99406513 1001 86380 86390 1
406608 99406608 1001 86380 86390 1
406840 99406840 1001 86380 86390 1
407022 99407022 1001 86380 86390 1
407230 99407230 1001 86380 86390 1
407290 99407290 1001 86380 86390 1
407547 99407547 1001 86380 86390 1
407608 99407608 1001 86380 86390 1
407776 99407776 1001 86380 86390 1
407919 99407919 1001 86380 86390 1
407932 99407932 1001 86380 86390 1
408002 99408002 1001 86380 86390 1
408233 99408233 1001 86380 86390 1
408306 99408306 1001 86380 86390 1
408243 99408243 1001 86380 86390 1
408494 99408494 1001 86380 86390 1
408496 99408496 1001 86380 86390 1
408589 99408589 1001 86380 86390 1
408747 99408747 1001 86380 86390 1
409118 99409118 1001 86380 86390 1
409102 99409102 1001 86380 86390 1
409376 99409376 1001 86380 86390 1
409469 99409469 1001 86380 86390 1
409615 99409615 1001 86380 86390 1
409637 99409637 1001 86380 86390 1
409709 99409709 1001 86380 86390 1
409843 99409843 1001 86380 86390 1
409958 99409958 1001 86380 86390 1
410261 99410261 1001 86380 86390 1
410329 99410329 1001 86380 86390 1
410608 99410608 1001 86380 86390 1
410904 99410904 1001 86380 86390 1
411133 99411133 1001 86380 86390 1
411261 99411261 1001 86380 86390 1
411291 99411291 1001 86380 86390 1
411379 99411379 1001 86380 86390 1
411465 99411465 1001 86380 86390 1
411588 99411588 1001 86380 86390 1
411859 99411859 1001 86380 86390 1
411900 99411900 1001 86380 86390 1
412248 99412248 1001 86380 86390 1
412305 99412305 1001 86380 86390 1
413542 99413542 1001 86380 86390 1
413700 99413700 1001 86380 86390 1
413609 99413609 1001 86380 86390 1
413407 99413407 1001 86380 86390 1
413657 99413657 1001 86380 86390 1
413307 99413307 1001 86380 86390 1
413683 99413683 1001 86380 86390 1
413038 99413038 1001 86380 86390 1
412943 99412943 1001 86380 86390 1
413130 99413130 1001 86380 86390 1
413176 99413176 1001 86380 86390 1
412930 99412930 1001 86380 86390 1
412557 99412557 1001 86380 86390 1
412855 99412855 1001 86380 86390 1
412680 99412680 1001 86380 86390 1
414025 99414025 1001 86380 86390 1
413830 99413830 1001 86380 86390 1
414112 99414112 1001 86380 86390 1
413861 99413861 1001 86380 86390 1
415262 99415262 1001 86380 86390 1
415295 99415295 1001 86380 86390 1
414920 99414920 1001 86380 86390 1
414405 99414405 1001 86380 86390 1
415323 99415323 1001 86380 86390 1
416701 99416701 1001 86380 86390 1
416971 99416971 1001 86380 86390 1
416321 99416321 1001 86380 86390 1
416352 99416352 1001 86380 86390 1
416228 99416228 1001 86380 86390 1
416460 99416460 1001 86380 86390 1
416121 99416121 1001 86380 86390 1
416076 99416076 1001 86380 86390 1
417318 99417318 1001 86380 86390 1
417423 99417423 1001 86380 86390 1
417474 99417474 1001 86380 86390 1
417586 99417586 1001 86380 86390 1
417418 99417418 1001 86380 86390 1
418706 99418706 1001 86380 86390 1
418276 99418276 1001 86380 86390 1
418314 99418314 1001 86380 86390 1
418264 99418264 1001 86380 86390 1
418155 99418155 1001 86380 86390 1
417962 99417962 1001 86380 86390 1
418002 99418002 1001 86380 86390 1
417681 99417681 1001 86380 86390 1
419055 99419055 1001 86380 86390 1
418890 99418890 1001 86380 86390 1
418925 99418925 1001 86380 86390 1
418838 99418838 1001 86380 86390 1
420228 99420228 1001 86380 86390 1
420269 99420269 1001 86380 86390 1
420327 99420327 1001 86380 86390 1
419773 99419773 1001 86380 86390 1
420036 99420036 1001 86380 86390 1
420009 99420009 1001 86380 86390 1
419710 99419710 1001 86380 86390 1
419678 99419678 1001 86380 86390 1
419935 99419935 1001 86380 86390 1
420053 99420053 1001 86380 86390 1
419472 99419472 1001 86380 86390 1
419401 99419401 1001 86380 86390 1
420508 99420508 1001 86380 86390 1
421803 99421803 1001 86380 86390 1
421763 99421763 1001 86380 86390 1
421433 99421433 1001 86380 86390 1
421579 99421579 1001 86380 86390 1
420958 99420958 1001 86380 86390 1
422150 99422150 1001 86380 86390 1
422489 99422489 1001 86380 86390 1
422152 99422152 1001 86380 86390 1
422319 99422319 1001 86380 86390 1
422232 99422232 1001 86380 86390 1
422156 99422156 1001 86380 86390 1
422497 99422497 1001 86380 86390 1
423567 99423567 1001 86380 86390 1
423007 99423007 1001 86380 86390 1
423104 99423104 1001 86380 86390 1
422623 99422623 1001 86380 86390 1
422748 99422748 1001 86380 86390 1
425214 99425214 1001 86380 86390 1
424788 99424788 1001 86380 86390 1
424789 99424789 1001 86380 86390 1
424847 99424847 1001 86380 86390 1
424389 99424389 1001 86380 86390 1
424255 99424255 1001 86380 86390 1
425664 99425664 1001 86380 86390 1
425480 99425480 1001 86380 86390 1
426948 99426948 1001 86380 86390 1
427047 99427047 1001 86380 86390 1
426825 99426825 1001 86380 86390 1
426707 99426707 1001 86380 86390 1
426526 99426526 1001 86380 86390 1
426406 99426406 1001 86380 86390 1
426386 99426386 1001 86380 86390 1
426637 99426637 1001 86380 86390 1
426498 99426498 1001 86380 86390 1
426417 99426417 1001 86380 86390 1
426291 99426291 1001 86380 86390 1
426070 99426070 1001 86380 86390 1
426109 99426109 1001 86380 86390 1
427465 99427465 1001 86380 86390 1
427342 99427342 1001 86380 86390 1
428672 99428672 1001 86380 86390 1
428691 99428691 1001 86380 86390 1
428060 99428060 1001 86380 86390 1
428279 99428279 1001 86380 86390 1
427626 99427626 1001 86380 86390 1
427579 99427579 1001 86380 86390 1
429153 99429153 1001 86380 86390 1
429020 99429020 1001 86380 86390 1
428789 99428789 1001 86380 86390 1
428852 99428852 1001 86380 86390 1
429114 99429114 1001 86380 86390 1
429169 99429169 1001 86380 86390 1
430068 99430068 1001 86380 86390 1
430166 99430166 1001 86380 86390 1
429967 99429967 1001 86380 86390 1
429857 99429857 1001 86380 86390 1
429770 99429770 1001 86380 86390 1
429751 99429751 1001 86380 86390 1
429498 99429498 1001 86380 86390 1
429444 99429444 1001 86380 86390 1
429192 99429192 1001 86380 86390 1
430636 99430636 1001 86380 86390 1
430741 99430741 1001 86380 86390 1
430774 99430774 1001 86380 86390 1
430533 99430533 1001 86380 86390 1
431772 99431772 1001 86380 86390 1
431966 99431966 1001 86380 86390 1
431970 99431970 1001 86380 86390 1
432011 99432011 1001 86380 86390 1
431973 99431973 1001 86380 86390 1
431685 99431685 1001 86380 86390 1
431456 99431456 1001 86380 86390 1
431503 99431503 1001 86380 86390 1
431431 99431431 1001 86380 86390 1
431509 99431509 1001 86380 86390 1
431327 99431327 1001 86380 86390 1
431602 99431602 1001 86380 86390 1
431623 99431623 1001 86380 86390 1
431157 99431157 1001 86380 86390 1
430966 99430966 1001 86380 86390 1
431194 99431194 1001 86380 86390 1
432321 99432321 1001 86380 86390 1
432439 99432439 1001 86380 86390 1
432386 99432386 1001 86380 86390 1
432316 99432316 1001 86380 86390 1
433538 99433538 1001 86380 86390 1
433694 99433694 1001 86380 86390 1
433021 99433021 1001 86380 86390 1
433031 99433031 1001 86380 86390 1
433057 99433057 1001 86380 86390 1
433086 99433086 1001 86380 86390 1
433043 99433043 1001 86380 86390 1
432565 99432565 1001 86380 86390 1
432804 99432804 1001 86380 86390 1
433933 99433933 1001 86380 86390 1
435214 99435214 1001 86380 86390 1
434788 99434788 1001 86380 86390 1
434693 99434693 1001 86380 86390 1
434906 99434906 1001 86380 86390 1
434283 99434283 1001 86380 86390 1
434201 99434201 1001 86380 86390 1
434518 99434518 1001 86380 86390 1
434255 99434255 1001 86380 86390 1
435662 99435662 1001 86380 86390 1
437153 99437153 1001 86380 86390 1
437077 99437077 1001 86380 86390 1
437011 99437011 1001 86380 86390 1
436384 99436384 1001 86380 86390 1
436528 99436528 1001 86380 86390 1
436215 99436215 1001 86380 86390 1
436269 99436269 1001 86380 86390 1
435989 99435989 1001 86380 86390 1
436188 99436188 1001 86380 86390 1
300600 99300600 1001 86380 86390 1
300545 99300545 1001 86380 86390 1
300473 99300473 1001 86380 86390 1
300479 99300479 1001 86380 86390 1
300379 99300379 1001 86380 86390 1
300195 99300195 1001 86380 86390 1
300118 99300118 1001 86380 86390 1
300145 99300145 1001 86380 86390 1
300757 99300757 1001 86380 86390 1
300823 99300823 1001 86380 86390 1
300863 99300863 1001 86380 86390 1
300864 99300864 1001 86380 86390 1
301417 99301417 1001 86380 86390 1
301379 99301379 1001 86380 86390 1
301513 99301513 1001 86380 86390 1
301250 99301250 1001 86380 86390 1
301147 99301147 1001 86380 86390 1
301345 99301345 1001 86380 86390 1
300960 99300960 1001 86380 86390 1
300936 99300936 1001 86380 86390 1
300968 99300968 1001 86380 86390 1
301010 99301010 1001 86380 86390 1
301682 99301682 1001 86380 86390 1
301744 99301744 1001 86380 86390 1
301629 99301629 1001 86380 86390 1
302242 99302242 1001 86380 86390 1
302191 99302191 1001 86380 86390 1
302350 99302350 1001 86380 86390 1
302362 99302362 1001 86380 86390 1
302199 99302199 1001 86380 86390 1
302156 99302156 1001 86380 86390 1
302030 99302030 1001 86380 86390 1
301787 99301787 1001 86380 86390 1
301938 99301938 1001 86380 86390 1
301863 99301863 1001 86380 86390 1
302456 99302456 1001 86380 86390 1
302461 99302461 1001 86380 86390 1
302387 99302387 1001 86380 86390 1
302491 99302491 1001 86380 86390 1
303123 99303123 1001 86380 86390 1
302964 99302964 1001 86380 86390 1
302967 99302967 1001 86380 86390 1
302955 99302955 1001 86380 86390 1
302970 99302970 1001 86380 86390 1
302985 99302985 1001 86380 86390 1
302986 99302986 1001 86380 86390 1
302677 99302677 1001 86380 86390 1
302626 99302626 1001 86380 86390 1
302790 99302790 1001 86380 86390 1
303243 99303243 1001 86380 86390 1
303327 99303327 1001 86380 86390 1
303358 99303358 1001 86380 86390 1
303281 99303281 1001 86380 86390 1
303333 99303333 1001 86380 86390 1
303873 99303873 1001 86380 86390 1
303888 99303888 1001 86380 86390 1
303968 99303968 1001 86380 86390 1
303752 99303752 1001 86380 86390 1
303637 99303637 1001 86380 86390 1
303760 99303760 1001 86380 86390 1
303671 99303671 1001 86380 86390 1
303543 99303543 1001 86380 86390 1
303611 99303611 1001 86380 86390 1
303612 99303612 1001 86380 86390 1
303590 99303590 1001 86380 86390 1
304075 99304075 1001 86380 86390 1
304686 99304686 1001 86380 86390 1
304854 99304854 1001 86380 86390 1
304691 99304691 1001 86380 86390 1
304756 99304756 1001 86380 86390 1
304641 99304641 1001 86380 86390 1
304506 99304506 1001 86380 86390 1
304546 99304546 1001 86380 86390 1
304574 99304574 1001 86380 86390 1
304587 99304587 1001 86380 86390 1
304423 99304423 1001 86380 86390 1
304285 99304285 1001 86380 86390 1
304417 99304417 1001 86380 86390 1
304353 99304353 1001 86380 86390 1
304418 99304418 1001 86380 86390 1
304431 99304431 1001 86380 86390 1
304957 99304957 1001 86380 86390 1
305611 99305611 1001 86380 86390 1
305523 99305523 1001 86380 86390 1
305661 99305661 1001 86380 86390 1
305338 99305338 1001 86380 86390 1
305430 99305430 1001 86380 86390 1
305342 99305342 1001 86380 86390 1
305472 99305472 1001 86380 86390 1
305382 99305382 1001 86380 86390 1
305362 99305362 1001 86380 86390 1
305214 99305214 1001 86380 86390 1
305085 99305085 1001 86380 86390 1
305254 99305254 1001 86380 86390 1
500154 99500154 1001 86380 86390 1
500077 99500077 1001 86380 86390 1
500132 99500132 1001 86380 86390 1
500158 99500158 1001 86380 86390 1
500781 99500781 1001 86380 86390 1
500687 99500687 1001 86380 86390 1
500691 99500691 1001 86380 86390 1
500632 99500632 1001 86380 86390 1
500455 99500455 1001 86380 86390 1
500416 99500416 1001 86380 86390 1
500404 99500404 1001 86380 86390 1
500417 99500417 1001 86380 86390 1
500601 99500601 1001 86380 86390 1
500550 99500550 1001 86380 86390 1
500434 99500434 1001 86380 86390 1
500577 99500577 1001 86380 86390 1
500283 99500283 1001 86380 86390 1
500304 99500304 1001 86380 86390 1
500255 99500255 1001 86380 86390 1
501019 99501019 1001 86380 86390 1
500853 99500853 1001 86380 86390 1
500828 99500828 1001 86380 86390 1
501003 99501003 1001 86380 86390 1
501519 99501519 1001 86380 86390 1
501598 99501598 1001 86380 86390 1
501255 99501255 1001 86380 86390 1
501350 99501350 1001 86380 86390 1
501097 99501097 1001 86380 86390 1
501151 99501151 1001 86380 86390 1
501183 99501183 1001 86380 86390 1
501650 99501650 1001 86380 86390 1
501706 99501706 1001 86380 86390 1
501775 99501775 1001 86380 86390 1
501765 99501765 1001 86380 86390 1
502337 99502337 1001 86380 86390 1
502327 99502327 1001 86380 86390 1
502419 99502419 1001 86380 86390 1
502448 99502448 1001 86380 86390 1
502280 99502280 1001 86380 86390 1
502055 99502055 1001 86380 86390 1
502151 99502151 1001 86380 86390 1
502090 99502090 1001 86380 86390 1
502039 99502039 1001 86380 86390 1
501848 99501848 1001 86380 86390 1
501861 99501861 1001 86380 86390 1
501916 99501916 1001 86380 86390 1
502054 99502054 1001 86380 86390 1
502587 99502587 1001 86380 86390 1
502614 99502614 1001 86380 86390 1
503291 99503291 1001 86380 86390 1
503271 99503271 1001 86380 86390 1
503134 99503134 1001 86380 86390 1
502951 99502951 1001 86380 86390 1
502904 99502904 1001 86380 86390 1
502700 99502700 1001 86380 86390 1
502714 99502714 1001 86380 86390 1
502702 99502702 1001 86380 86390 1
502847 99502847 1001 86380 86390 1
502693 99502693 1001 86380 86390 1
503383 99503383 1001 86380 86390 1
503307 99503307 1001 86380 86390 1
503451 99503451 1001 86380 86390 1
503426 99503426 1001 86380 86390 1
504113 99504113 1001 86380 86390 1
503849 99503849 1001 86380 86390 1
503710 99503710 1001 86380 86390 1
503832 99503832 1001 86380 86390 1
503872 99503872 1001 86380 86390 1
503692 99503692 1001 86380 86390 1
504283 99504283 1001 86380 86390 1
504313 99504313 1001 86380 86390 1
504315 99504315 1001 86380 86390 1
504149 99504149 1001 86380 86390 1
504162 99504162 1001 86380 86390 1
504269 99504269 1001 86380 86390 1
504807 99504807 1001 86380 86390 1
504771 99504771 1001 86380 86390 1
504862 99504862 1001 86380 86390 1
504693 99504693 1001 86380 86390 1
504379 99504379 1001 86380 86390 1
504387 99504387 1001 86380 86390 1
505087 99505087 1001 86380 86390 1
504985 99504985 1001 86380 86390 1
505063 99505063 1001 86380 86390 1
505107 99505107 1001 86380 86390 1
505737 99505737 1001 86380 86390 1
505673 99505673 1001 86380 86390 1
505752 99505752 1001 86380 86390 1
505761 99505761 1001 86380 86390 1
505627 99505627 1001 86380 86390 1
505693 99505693 1001 86380 86390 1
505389 99505389 1001 86380 86390 1
505363 99505363 1001 86380 86390 1
505310 99505310 1001 86380 86390 1
505299 99505299 1001 86380 86390 1
505210 99505210 1001 86380 86390 1
505950 99505950 1001 86380 86390 1
505861 99505861 1001 86380 86390 1
505919 99505919 1001 86380 86390 1
506465 99506465 1001 86380 86390 1
506467 99506467 1001 86380 86390 1
506332 99506332 1001 86380 86390 1
506345 99506345 1001 86380 86390 1
506347 99506347 1001 86380 86390 1
506205 99506205 1001 86380 86390 1
506093 99506093 1001 86380 86390 1
506119 99506119 1001 86380 86390 1
505998 99505998 1001 86380 86390 1
506064 99506064 1001 86380 86390 1
506117 99506117 1001 86380 86390 1
506749 99506749 1001 86380 86390 1
506615 99506615 1001 86380 86390 1
506747 99506747 1001 86380 86390 1
507397 99507397 1001 86380 86390 1
507292 99507292 1001 86380 86390 1
507254 99507254 1001 86380 86390 1
507074 99507074 1001 86380 86390 1
507193 99507193 1001 86380 86390 1
507146 99507146 1001 86380 86390 1
507099 99507099 1001 86380 86390 1
507048 99507048 1001 86380 86390 1
506821 99506821 1001 86380 86390 1
506938 99506938 1001 86380 86390 1
507480 99507480 1001 86380 86390 1
507623 99507623 1001 86380 86390 1
507560 99507560 1001 86380 86390 1
508107 99508107 1001 86380 86390 1
508161 99508161 1001 86380 86390 1
508218 99508218 1001 86380 86390 1
508221 99508221 1001 86380 86390 1
508226 99508226 1001 86380 86390 1
508232 99508232 1001 86380 86390 1
508234 99508234 1001 86380 86390 1
508018 99508018 1001 86380 86390 1
507745 99507745 1001 86380 86390 1
507697 99507697 1001 86380 86390 1
507827 99507827 1001 86380 86390 1
507726 99507726 1001 86380 86390 1
507808 99507808 1001 86380 86390 1
508298 99508298 1001 86380 86390 1
508428 99508428 1001 86380 86390 1
508291 99508291 1001 86380 86390 1
508374 99508374 1001 86380 86390 1
508960 99508960 1001 86380 86390 1
508974 99508974 1001 86380 86390 1
509015 99509015 1001 86380 86390 1
509050 99509050 1001 86380 86390 1
508704 99508704 1001 86380 86390 1
508626 99508626 1001 86380 86390 1
508499 99508499 1001 86380 86390 1
508530 99508530 1001 86380 86390 1
509271 99509271 1001 86380 86390 1
509090 99509090 1001 86380 86390 1
509866 99509866 1001 86380 86390 1
509856 99509856 1001 86380 86390 1
509757 99509757 1001 86380 86390 1
509602 99509602 1001 86380 86390 1
509345 99509345 1001 86380 86390 1
509417 99509417 1001 86380 86390 1
509302 99509302 1001 86380 86390 1
509960 99509960 1001 86380 86390 1
509999 99509999 1001 86380 86390 1
510604 99510604 1001 86380 86390 1
510635 99510635 1001 86380 86390 1
510522 99510522 1001 86380 86390 1
510407 99510407 1001 86380 86390 1
510423 99510423 1001 86380 86390 1
510478 99510478 1001 86380 86390 1
510291 99510291 1001 86380 86390 1
510267 99510267 1001 86380 86390 1
510179 99510179 1001 86380 86390 1
510167 99510167 1001 86380 86390 1
510257 99510257 1001 86380 86390 1
510272 99510272 1001 86380 86390 1
510812 99510812 1001 86380 86390 1
511540 99511540 1001 86380 86390 1
511446 99511446 1001 86380 86390 1
511408 99511408 1001 86380 86390 1
511447 99511447 1001 86380 86390 1
511501 99511501 1001 86380 86390 1
511193 99511193 1001 86380 86390 1
511286 99511286 1001 86380 86390 1
511152 99511152 1001 86380 86390 1
511165 99511165 1001 86380 86390 1
511089 99511089 1001 86380 86390 1
510999 99510999 1001 86380 86390 1
510991 99510991 1001 86380 86390 1
510953 99510953 1001 86380 86390 1
511643 99511643 1001 86380 86390 1
511722 99511722 1001 86380 86390 1
511684 99511684 1001 86380 86390 1
511581 99511581 1001 86380 86390 1
511711 99511711 1001 86380 86390 1
511573 99511573 1001 86380 86390 1
511679 99511679 1001 86380 86390 1
512213 99512213 1001 86380 86390 1
512330 99512330 1001 86380 86390 1
512204 99512204 1001 86380 86390 1
512308 99512308 1001 86380 86390 1
512181 99512181 1001 86380 86390 1
512260 99512260 1001 86380 86390 1
512007 99512007 1001 86380 86390 1
512090 99512090 1001 86380 86390 1
511816 99511816 1001 86380 86390 1
511868 99511868 1001 86380 86390 1
511831 99511831 1001 86380 86390 1
512537 99512537 1001 86380 86390 1
512465 99512465 1001 86380 86390 1
512583 99512583 1001 86380 86390 1
513156 99513156 1001 86380 86390 1
513059 99513059 1001 86380 86390 1
513125 99513125 1001 86380 86390 1
512821 99512821 1001 86380 86390 1
512954 99512954 1001 86380 86390 1
512895 99512895 1001 86380 86390 1
512986 99512986 1001 86380 86390 1
512636 99512636 1001 86380 86390 1
512727 99512727 1001 86380 86390 1
512742 99512742 1001 86380 86390 1
512769 99512769 1001 86380 86390 1
512787 99512787 1001 86380 86390 1
512762 99512762 1001 86380 86390 1
512764 99512764 1001 86380 86390 1
513309 99513309 1001 86380 86390 1
513362 99513362 1001 86380 86390 1
513879 99513879 1001 86380 86390 1
513973 99513973 1001 86380 86390 1
514011 99514011 1001 86380 86390 1
513860 99513860 1001 86380 86390 1
513888 99513888 1001 86380 86390 1
513992 99513992 1001 86380 86390 1
513722 99513722 1001 86380 86390 1
513805 99513805 1001 86380 86390 1
513741 99513741 1001 86380 86390 1
513755 99513755 1001 86380 86390 1
513566 99513566 1001 86380 86390 1
513609 99513609 1001 86380 86390 1
513550 99513550 1001 86380 86390 1
513512 99513512 1001 86380 86390 1
513461 99513461 1001 86380 86390 1
514678 99514678 1001 86380 86390 1
514808 99514808 1001 86380 86390 1
514786 99514786 1001 86380 86390 1
514835 99514835 1001 86380 86390 1
514791 99514791 1001 86380 86390 1
514530 99514530 1001 86380 86390 1
514493 99514493 1001 86380 86390 1
514624 99514624 1001 86380 86390 1
514496 99514496 1001 86380 86390 1
514387 99514387 1001 86380 86390 1
514287 99514287 1001 86380 86390 1
514880 99514880 1001 86380 86390 1
514867 99514867 1001 86380 86390 1
515037 99515037 1001 86380 86390 1
514911 99514911 1001 86380 86390 1
514950 99514950 1001 86380 86390 1
515008 99515008 1001 86380 86390 1
515657 99515657 1001 86380 86390 1
515521 99515521 1001 86380 86390 1
515627 99515627 1001 86380 86390 1
515668 99515668 1001 86380 86390 1
515413 99515413 1001 86380 86390 1
515377 99515377 1001 86380 86390 1
515291 99515291 1001 86380 86390 1
515206 99515206 1001 86380 86390 1
515207 99515207 1001 86380 86390 1
515094 99515094 1001 86380 86390 1
515133 99515133 1001 86380 86390 1
515172 99515172 1001 86380 86390 1
515162 99515162 1001 86380 86390 1
515228 99515228 1001 86380 86390 1
515877 99515877 1001 86380 86390 1
515737 99515737 1001 86380 86390 1
515778 99515778 1001 86380 86390 1
515701 99515701 1001 86380 86390 1
515690 99515690 1001 86380 86390 1
516387 99516387 1001 86380 86390 1
516336 99516336 1001 86380 86390 1
516129 99516129 1001 86380 86390 1
516184 99516184 1001 86380 86390 1
516160 99516160 1001 86380 86390 1
516238 99516238 1001 86380 86390 1
515916 99515916 1001 86380 86390 1
515955 99515955 1001 86380 86390 1
515971 99515971 1001 86380 86390 1
515936 99515936 1001 86380 86390 1
515989 99515989 1001 86380 86390 1
516017 99516017 1001 86380 86390 1
516030 99516030 1001 86380 86390 1
516561 99516561 1001 86380 86390 1
516523 99516523 1001 86380 86390 1
516564 99516564 1001 86380 86390 1
516617 99516617 1001 86380 86390 1
516698 99516698 1001 86380 86390 1
517249 99517249 1001 86380 86390 1
517211 99517211 1001 86380 86390 1
517281 99517281 1001 86380 86390 1
517120 99517120 1001 86380 86390 1
517004 99517004 1001 86380 86390 1
517056 99517056 1001 86380 86390 1
517110 99517110 1001 86380 86390 1
516929 99516929 1001 86380 86390 1
517087 99517087 1001 86380 86390 1
516985 99516985 1001 86380 86390 1
516857 99516857 1001 86380 86390 1
516840 99516840 1001 86380 86390 1
517502 99517502 1001 86380 86390 1
517478 99517478 1001 86380 86390 1
517392 99517392 1001 86380 86390 1
517435 99517435 1001 86380 86390 1
518128 99518128 1001 86380 86390 1
518131 99518131 1001 86380 86390 1
518066 99518066 1001 86380 86390 1
518144 99518144 1001 86380 86390 1
518149 99518149 1001 86380 86390 1
517803 99517803 1001 86380 86390 1
517909 99517909 1001 86380 86390 1
517756 99517756 1001 86380 86390 1
517915 99517915 1001 86380 86390 1
518252 99518252 1001 86380 86390 1
518954 99518954 1001 86380 86390 1
518983 99518983 1001 86380 86390 1
518640 99518640 1001 86380 86390 1
518693 99518693 1001 86380 86390 1
518618 99518618 1001 86380 86390 1
518781 99518781 1001 86380 86390 1
518393 99518393 1001 86380 86390 1
518532 99518532 1001 86380 86390 1
518444 99518444 1001 86380 86390 1
519015 99519015 1001 86380 86390 1
519072 99519072 1001 86380 86390 1
519088 99519088 1001 86380 86390 1
519627 99519627 1001 86380 86390 1
519758 99519758 1001 86380 86390 1
519773 99519773 1001 86380 86390 1
519683 99519683 1001 86380 86390 1
519711 99519711 1001 86380 86390 1
519559 99519559 1001 86380 86390 1
519404 99519404 1001 86380 86390 1
519523 99519523 1001 86380 86390 1
519575 99519575 1001 86380 86390 1
519459 99519459 1001 86380 86390 1
519500 99519500 1001 86380 86390 1
519224 99519224 1001 86380 86390 1
519205 99519205 1001 86380 86390 1
519949 99519949 1001 86380 86390 1
519832 99519832 1001 86380 86390 1
519924 99519924 1001 86380 86390 1
520466 99520466 1001 86380 86390 1
520508 99520508 1001 86380 86390 1
520240 99520240 1001 86380 86390 1
520391 99520391 1001 86380 86390 1
520289 99520289 1001 86380 86390 1
520317 99520317 1001 86380 86390 1
520434 99520434 1001 86380 86390 1
520049 99520049 1001 86380 86390 1
520036 99520036 1001 86380 86390 1
520090 99520090 1001 86380 86390 1
520143 99520143 1001 86380 86390 1
520031 99520031 1001 86380 86390 1
520754 99520754 1001 86380 86390 1
520767 99520767 1001 86380 86390 1
520810 99520810 1001 86380 86390 1
521234 99521234 1001 86380 86390 1
520886 99520886 1001 86380 86390 1
520979 99520979 1001 86380 86390 1
520903 99520903 1001 86380 86390 1
520892 99520892 1001 86380 86390 1
521664 99521664 1001 86380 86390 1
521575 99521575 1001 86380 86390 1
521655 99521655 1001 86380 86390 1
522141 99522141 1001 86380 86390 1
522196 99522196 1001 86380 86390 1
522224 99522224 1001 86380 86390 1
522214 99522214 1001 86380 86390 1
521949 99521949 1001 86380 86390 1
521963 99521963 1001 86380 86390 1
521901 99521901 1001 86380 86390 1
521954 99521954 1001 86380 86390 1
521889 99521889 1001 86380 86390 1
522007 99522007 1001 86380 86390 1
521957 99521957 1001 86380 86390 1
521767 99521767 1001 86380 86390 1
521871 99521871 1001 86380 86390 1
521782 99521782 1001 86380 86390 1
521721 99521721 1001 86380 86390 1
522325 99522325 1001 86380 86390 1
522403 99522403 1001 86380 86390 1
522300 99522300 1001 86380 86390 1
522926 99522926 1001 86380 86390 1
523017 99523017 1001 86380 86390 1
523045 99523045 1001 86380 86390 1
522968 99522968 1001 86380 86390 1
522994 99522994 1001 86380 86390 1
523015 99523015 1001 86380 86390 1
522836 99522836 1001 86380 86390 1
522879 99522879 1001 86380 86390 1
522895 99522895 1001 86380 86390 1
522513 99522513 1001 86380 86390 1
522622 99522622 1001 86380 86390 1
523298 99523298 1001 86380 86390 1
523316 99523316 1001 86380 86390 1
523282 99523282 1001 86380 86390 1
523752 99523752 1001 86380 86390 1
523935 99523935 1001 86380 86390 1
523789 99523789 1001 86380 86390 1
523724 99523724 1001 86380 86390 1
523523 99523523 1001 86380 86390 1
523361 99523361 1001 86380 86390 1
523530 99523530 1001 86380 86390 1
524099 99524099 1001 86380 86390 1
524035 99524035 1001 86380 86390 1
523990 99523990 1001 86380 86390 1
524680 99524680 1001 86380 86390 1
524684 99524684 1001 86380 86390 1
524760 99524760 1001 86380 86390 1
524627 99524627 1001 86380 86390 1
524425 99524425 1001 86380 86390 1
524529 99524529 1001 86380 86390 1
524543 99524543 1001 86380 86390 1
524551 99524551 1001 86380 86390 1
524180 99524180 1001 86380 86390 1
524247 99524247 1001 86380 86390 1
524209 99524209 1001 86380 86390 1
524795 99524795 1001 86380 86390 1
524887 99524887 1001 86380 86390 1
524913 99524913 1001 86380 86390 1
524879 99524879 1001 86380 86390 1
525432 99525432 1001 86380 86390 1
525447 99525447 1001 86380 86390 1
525474 99525474 1001 86380 86390 1
525359 99525359 1001 86380 86390 1
525282 99525282 1001 86380 86390 1
525322 99525322 1001 86380 86390 1
525376 99525376 1001 86380 86390 1
525171 99525171 1001 86380 86390 1
525056 99525056 1001 86380 86390 1
525150 99525150 1001 86380 86390 1
525103 99525103 1001 86380 86390 1
525156 99525156 1001 86380 86390 1
525079 99525079 1001 86380 86390 1
525793 99525793 1001 86380 86390 1
525613 99525613 1001 86380 86390 1
525657 99525657 1001 86380 86390 1
525774 99525774 1001 86380 86390 1
526274 99526274 1001 86380 86390 1
526303 99526303 1001 86380 86390 1
526266 99526266 1001 86380 86390 1
526205 99526205 1001 86380 86390 1
526181 99526181 1001 86380 86390 1
526107 99526107 1001 86380 86390 1
526185 99526185 1001 86380 86390 1
526057 99526057 1001 86380 86390 1
526163 99526163 1001 86380 86390 1
525808 99525808 1001 86380 86390 1
525978 99525978 1001 86380 86390 1
525967 99525967 1001 86380 86390 1
525994 99525994 1001 86380 86390 1
526563 99526563 1001 86380 86390 1
526451 99526451 1001 86380 86390 1
526555 99526555 1001 86380 86390 1
526583 99526583 1001 86380 86390 1
526586 99526586 1001 86380 86390 1
526587 99526587 1001 86380 86390 1
527178 99527178 1001 86380 86390 1
527207 99527207 1001 86380 86390 1
527184 99527184 1001 86380 86390 1
526800 99526800 1001 86380 86390 1
526751 99526751 1001 86380 86390 1
527259 99527259 1001 86380 86390 1
527339 99527339 1001 86380 86390 1
527444 99527444 1001 86380 86390 1
527343 99527343 1001 86380 86390 1
527345 99527345 1001 86380 86390 1
527322 99527322 1001 86380 86390 1
528074 99528074 1001 86380 86390 1
528015 99528015 1001 86380 86390 1
528031 99528031 1001 86380 86390 1
527755 99527755 1001 86380 86390 1
527731 99527731 1001 86380 86390 1
527746 99527746 1001 86380 86390 1
527799 99527799 1001 86380 86390 1
527724 99527724 1001 86380 86390 1
527802 99527802 1001 86380 86390 1
527506 99527506 1001 86380 86390 1
527520 99527520 1001 86380 86390 1
527524 99527524 1001 86380 86390 1
527590 99527590 1001 86380 86390 1
527578 99527578 1001 86380 86390 1
527648 99527648 1001 86380 86390 1
528192 99528192 1001 86380 86390 1
528209 99528209 1001 86380 86390 1
528081 99528081 1001 86380 86390 1
528096 99528096 1001 86380 86390 1
528787 99528787 1001 86380 86390 1
528790 99528790 1001 86380 86390 1
528793 99528793 1001 86380 86390 1
528592 99528592 1001 86380 86390 1
528631 99528631 1001 86380 86390 1
528497 99528497 1001 86380 86390 1
528627 99528627 1001 86380 86390 1
528540 99528540 1001 86380 86390 1
528398 99528398 1001 86380 86390 1
528411 99528411 1001 86380 86390 1
528348 99528348 1001 86380 86390 1
528416 99528416 1001 86380 86390 1
528429 99528429 1001 86380 86390 1
528318 99528318 1001 86380 86390 1
529105 99529105 1001 86380 86390 1
529638 99529638 1001 86380 86390 1
529694 99529694 1001 86380 86390 1
529705 99529705 1001 86380 86390 1
529566 99529566 1001 86380 86390 1
529676 99529676 1001 86380 86390 1
529433 99529433 1001 86380 86390 1
529490 99529490 1001 86380 86390 1
529141 99529141 1001 86380 86390 1
529298 99529298 1001 86380 86390 1
529778 99529778 1001 86380 86390 1
529826 99529826 1001 86380 86390 1
530386 99530386 1001 86380 86390 1
530491 99530491 1001 86380 86390 1
530519 99530519 1001 86380 86390 1
530409 99530409 1001 86380 86390 1
530384 99530384 1001 86380 86390 1
530450 99530450 1001 86380 86390 1
530199 99530199 1001 86380 86390 1
530269 99530269 1001 86380 86390 1
530107 99530107 1001 86380 86390 1
530124 99530124 1001 86380 86390 1
530759 99530759 1001 86380 86390 1
530699 99530699 1001 86380 86390 1
530651 99530651 1001 86380 86390 1
530613 99530613 1001 86380 86390 1
531243 99531243 1001 86380 86390 1
531231 99531231 1001 86380 86390 1
530980 99530980 1001 86380 86390 1
531046 99531046 1001 86380 86390 1
530930 99530930 1001 86380 86390 1
530790 99530790 1001 86380 86390 1
531567 99531567 1001 86380 86390 1
532132 99532132 1001 86380 86390 1
532033 99532033 1001 86380 86390 1
532194 99532194 1001 86380 86390 1
532101 99532101 1001 86380 86390 1
532154 99532154 1001 86380 86390 1
531898 99531898 1001 86380 86390 1
531852 99531852 1001 86380 86390 1
531840 99531840 1001 86380 86390 1
531628 99531628 1001 86380 86390 1
531656 99531656 1001 86380 86390 1
531683 99531683 1001 86380 86390 1
531713 99531713 1001 86380 86390 1
532271 99532271 1001 86380 86390 1
532364 99532364 1001 86380 86390 1
532365 99532365 1001 86380 86390 1
532342 99532342 1001 86380 86390 1
532931 99532931 1001 86380 86390 1
532971 99532971 1001 86380 86390 1
532921 99532921 1001 86380 86390 1
532857 99532857 1001 86380 86390 1
532976 99532976 1001 86380 86390 1
532724 99532724 1001 86380 86390 1
532464 99532464 1001 86380 86390 1
532553 99532553 1001 86380 86390 1
533108 99533108 1001 86380 86390 1
533147 99533147 1001 86380 86390 1
533096 99533096 1001 86380 86390 1
533046 99533046 1001 86380 86390 1
533087 99533087 1001 86380 86390 1
533089 99533089 1001 86380 86390 1
533051 99533051 1001 86380 86390 1
533080 99533080 1001 86380 86390 1
533855 99533855 1001 86380 86390 1
533789 99533789 1001 86380 86390 1
533716 99533716 1001 86380 86390 1
533511 99533511 1001 86380 86390 1
533541 99533541 1001 86380 86390 1
533542 99533542 1001 86380 86390 1
533273 99533273 1001 86380 86390 1
533339 99533339 1001 86380 86390 1
533301 99533301 1001 86380 86390 1
533883 99533883 1001 86380 86390 1
534026 99534026 1001 86380 86390 1
533936 99533936 1001 86380 86390 1
533871 99533871 1001 86380 86390 1
534023 99534023 1001 86380 86390 1
534517 99534517 1001 86380 86390 1
534623 99534623 1001 86380 86390 1
534614 99534614 1001 86380 86390 1
534362 99534362 1001 86380 86390 1
534440 99534440 1001 86380 86390 1
534366 99534366 1001 86380 86390 1
534418 99534418 1001 86380 86390 1
534308 99534308 1001 86380 86390 1
534334 99534334 1001 86380 86390 1
534387 99534387 1001 86380 86390 1
534266 99534266 1001 86380 86390 1
534760 99534760 1001 86380 86390 1
534726 99534726 1001 86380 86390 1
534690 99534690 1001 86380 86390 1
534758 99534758 1001 86380 86390 1
535408 99535408 1001 86380 86390 1
535360 99535360 1001 86380 86390 1
535202 99535202 1001 86380 86390 1
535135 99535135 1001 86380 86390 1
534956 99534956 1001 86380 86390 1
534918 99534918 1001 86380 86390 1
534908 99534908 1001 86380 86390 1
535539 99535539 1001 86380 86390 1
535553 99535553 1001 86380 86390 1
535544 99535544 1001 86380 86390 1
536210 99536210 1001 86380 86390 1
536173 99536173 1001 86380 86390 1
536176 99536176 1001 86380 86390 1
536080 99536080 1001 86380 86390 1
535927 99535927 1001 86380 86390 1
536086 99536086 1001 86380 86390 1
536099 99536099 1001 86380 86390 1
536049 99536049 1001 86380 86390 1
535903 99535903 1001 86380 86390 1
535906 99535906 1001 86380 86390 1
536466 99536466 1001 86380 86390 1
536505 99536505 1001 86380 86390 1
536970 99536970 1001 86380 86390 1
537140 99537140 1001 86380 86390 1
536842 99536842 1001 86380 86390 1
536869 99536869 1001 86380 86390 1
536908 99536908 1001 86380 86390 1
536950 99536950 1001 86380 86390 1
536821 99536821 1001 86380 86390 1
536796 99536796 1001 86380 86390 1
536774 99536774 1001 86380 86390 1
536581 99536581 1001 86380 86390 1
536747 99536747 1001 86380 86390 1
537328 99537328 1001 86380 86390 1
537847 99537847 1001 86380 86390 1
537860 99537860 1001 86380 86390 1
537887 99537887 1001 86380 86390 1
537595 99537595 1001 86380 86390 1
537765 99537765 1001 86380 86390 1
537730 99537730 1001 86380 86390 1
537401 99537401 1001 86380 86390 1
538111 99538111 1001 86380 86390 1
538741 99538741 1001 86380 86390 1
538437 99538437 1001 86380 86390 1
538505 99538505 1001 86380 86390 1
538324 99538324 1001 86380 86390 1
538384 99538384 1001 86380 86390 1
538855 99538855 1001 86380 86390 1
538935 99538935 1001 86380 86390 1
538925 99538925 1001 86380 86390 1
538939 99538939 1001 86380 86390 1
538835 99538835 1001 86380 86390 1
539593 99539593 1001 86380 86390 1
539616 99539616 1001 86380 86390 1
539548 99539548 1001 86380 86390 1
539484 99539484 1001 86380 86390 1
539510 99539510 1001 86380 86390 1
539149 99539149 1001 86380 86390 1
539716 99539716 1001 86380 86390 1
539658 99539658 1001 86380 86390 1
539764 99539764 1001 86380 86390 1
539689 99539689 1001 86380 86390 1
540379 99540379 1001 86380 86390 1
540400 99540400 1001 86380 86390 1
540199 99540199 1001 86380 86390 1
540135 99540135 1001 86380 86390 1
540188 99540188 1001 86380 86390 1
540129 99540129 1001 86380 86390 1
540220 99540220 1001 86380 86390 1
540117 99540117 1001 86380 86390 1
539888 99539888 1001 86380 86390 1
539979 99539979 1001 86380 86390 1
539850 99539850 1001 86380 86390 1
540597 99540597 1001 86380 86390 1
540547 99540547 1001 86380 86390 1
540513 99540513 1001 86380 86390 1
540606 99540606 1001 86380 86390 1
541193 99541193 1001 86380 86390 1
540978 99540978 1001 86380 86390 1
541033 99541033 1001 86380 86390 1
540995 99540995 1001 86380 86390 1
540870 99540870 1001 86380 86390 1
540710 99540710 1001 86380 86390 1
541338 99541338 1001 86380 86390 1
541940 99541940 1001 86380 86390 1
542044 99542044 1001 86380 86390 1
541973 99541973 1001 86380 86390 1
541866 99541866 1001 86380 86390 1
541740 99541740 1001 86380 86390 1
541716 99541716 1001 86380 86390 1
541551 99541551 1001 86380 86390 1
541513 99541513 1001 86380 86390 1
541651 99541651 1001 86380 86390 1
542197 99542197 1001 86380 86390 1
542133 99542133 1001 86380 86390 1
542232 99542232 1001 86380 86390 1
542754 99542754 1001 86380 86390 1
542867 99542867 1001 86380 86390 1
542597 99542597 1001 86380 86390 1
542719 99542719 1001 86380 86390 1
542709 99542709 1001 86380 86390 1
542736 99542736 1001 86380 86390 1
542687 99542687 1001 86380 86390 1
542364 99542364 1001 86380 86390 1
542365 99542365 1001 86380 86390 1
542406 99542406 1001 86380 86390 1
542432 99542432 1001 86380 86390 1
542497 99542497 1001 86380 86390 1
542425 99542425 1001 86380 86390 1
542491 99542491 1001 86380 86390 1
543129 99543129 1001 86380 86390 1
542960 99542960 1001 86380 86390 1
543135 99543135 1001 86380 86390 1
543032 99543032 1001 86380 86390 1
543632 99543632 1001 86380 86390 1
543764 99543764 1001 86380 86390 1
543719 99543719 1001 86380 86390 1
543768 99543768 1001 86380 86390 1
543489 99543489 1001 86380 86390 1
543281 99543281 1001 86380 86390 1
543294 99543294 1001 86380 86390 1
543299 99543299 1001 86380 86390 1
543249 99543249 1001 86380 86390 1
543301 99543301 1001 86380 86390 1
543316 99543316 1001 86380 86390 1
543848 99543848 1001 86380 86390 1
543816 99543816 1001 86380 86390 1
543856 99543856 1001 86380 86390 1
544456 99544456 1001 86380 86390 1
544509 99544509 1001 86380 86390 1
544523 99544523 1001 86380 86390 1
544570 99544570 1001 86380 86390 1
544551 99544551 1001 86380 86390 1
544400 99544400 1001 86380 86390 1
544556 99544556 1001 86380 86390 1
544263 99544263 1001 86380 86390 1
544253 99544253 1001 86380 86390 1
544164 99544164 1001 86380 86390 1
417113 817 1001 46740 55317 1
423161 251 1001 80100 81117 1
436509 567 1001 26820 27477 1
526038 900 1001 70184 70484 1
534412 769 1001 44514 44813 1
400021 99400021 1001 86380 86390 1
400044 99400044 1001 86380 86390 1
400404 99400404 1001 86380 86390 1
400386 99400386 1001 86380 86390 1
400487 99400487 1001 86380 86390 1
400626 99400626 1001 86380 86390 1
400753 99400753 1001 86380 86390 1
400852 99400852 1001 86380 86390 1
401015 99401015 1001 86380 86390 1
401077 99401077 1001 86380 86390 1
401354 99401354 1001 86380 86390 1
401537 99401537 1001 86380 86390 1
401721 99401721 1001 86380 86390 1
401725 99401725 1001 86380 86390 1
401958 99401958 1001 86380 86390 1
402177 99402177 1001 86380 86390 1
402190 99402190 1001 86380 86390 1
402221 99402221 1001 86380 86390 1
402293 99402293 1001 86380 86390 1
402382 99402382 1001 86380 86390 1
402389 99402389 1001 86380 86390 1
403061 99403061 1001 86380 86390 1
403062 99403062 1001 86380 86390 1
403441 99403441 1001 86380 86390 1
403356 99403356 1001 86380 86390 1
403524 99403524 1001 86380 86390 1
403617 99403617 1001 86380 86390 1
403559 99403559 1001 86380 86390 1
403805 99403805 1001 86380 86390 1
403760 99403760 1001 86380 86390 1
403839 99403839 1001 86380 86390 1
404003 99404003 1001 86380 86390 1
404047 99404047 1001 86380 86390 1
404298 99404298 1001 86380 86390 1
404509 99404509 1001 86380 86390 1
404667 99404667 1001 86380 86390 1
404759 99404759 1001 86380 86390 1
405377 99405377 1001 86380 86390 1
405609 99405609 1001 86380 86390 1
405811 99405811 1001 86380 86390 1
405820 99405820 1001 86380 86390 1
405855 99405855 1001 86380 86390 1
405885 99405885 1001 86380 86390 1
406416 99406416 1001 86380 86390 1
407046 99407046 1001 86380 86390 1
407194 99407194 1001 86380 86390 1
407278 99407278 1001 86380 86390 1
407346 99407346 1001 86380 86390 1
407404 99407404 1001 86380 86390 1
407458 99407458 1001 86380 86390 1
407546 99407546 1001 86380 86390 1
407592 99407592 1001 86380 86390 1
407883 99407883 1001 86380 86390 1
408203 99408203 1001 86380 86390 1
408164 99408164 1001 86380 86390 1
408376 99408376 1001 86380 86390 1
408316 99408316 1001 86380 86390 1
408564 99408564 1001 86380 86390 1
408939 99408939 1001 86380 86390 1
409254 99409254 1001 86380 86390 1
409665 99409665 1001 86380 86390 1
409599 99409599 1001 86380 86390 1
409753 99409753 1001 86380 86390 1
410111 99410111 1001 86380 86390 1
410310 99410310 1001 86380 86390 1
410508 99410508 1001 86380 86390 1
410746 99410746 1001 86380 86390 1
410830 99410830 1001 86380 86390 1
411018 99411018 1001 86380 86390 1
411097 99411097 1001 86380 86390 1
411043 99411043 1001 86380 86390 1
411023 99411023 1001 86380 86390 1
411272 99411272 1001 86380 86390 1
411485 99411485 1001 86380 86390 1
411538 99411538 1001 86380 86390 1
411741 99411741 1001 86380 86390 1
411789 99411789 1001 86380 86390 1
412079 99412079 1001 86380 86390 1
412355 99412355 1001 86380 86390 1
412363 99412363 1001 86380 86390 1
412332 99412332 1001 86380 86390 1
412443 99412443 1001 86380 86390 1
412290 99412290 1001 86380 86390 1
413186 99413186 1001 86380 86390 1
412915 99412915 1001 86380 86390 1
413101 99413101 1001 86380 86390 1
412748 99412748 1001 86380 86390 1
412549 99412549 1001 86380 86390 1
412587 99412587 1001 86380 86390 1
412623 99412623 1001 86380 86390 1
412513 99412513 1001 86380 86390 1
412729 99412729 1001 86380 86390 1
412841 99412841 1001 86380 86390 1
414088 99414088 1001 86380 86390 1
415058 99415058 1001 86380 86390 1
415088 99415088 1001 86380 86390 1
414961 99414961 1001 86380 86390 1
414894 99414894 1001 86380 86390 1
414543 99414543 1001 86380 86390 1
414634 99414634 1001 86380 86390 1
414221 99414221 1001 86380 86390 1
414437 99414437 1001 86380 86390 1
415626 99415626 1001 86380 86390 1
415341 99415341 1001 86380 86390 1
415492 99415492 1001 86380 86390 1
415328 99415328 1001 86380 86390 1
415438 99415438 1001 86380 86390 1
415670 99415670 1001 86380 86390 1
416911 99416911 1001 86380 86390 1
416960 99416960 1001 86380 86390 1
416917 99416917 1001 86380 86390 1
416692 99416692 1001 86380 86390 1
416928 99416928 1001 86380 86390 1
416236 99416236 1001 86380 86390 1
416162 99416162 1001 86380 86390 1
416562 99416562 1001 86380 86390 1
416268 99416268 1001 86380 86390 1
416576 99416576 1001 86380 86390 1
415998 99415998 1001 86380 86390 1
417092 99417092 1001 86380 86390 1
417311 99417311 1001 86380 86390 1
417095 99417095 1001 86380 86390 1
417298 99417298 1001 86380 86390 1
417525 99417525 1001 86380 86390 1
417483 99417483 1001 86380 86390 1
417414 99417414 1001 86380 86390 1
418698 99418698 1001 86380 86390 1
418656 99418656 1001 86380 86390 1
418639 99418639 1001 86380 86390 1
418547 99418547 1001 86380 86390 1
418650 99418650 1001 86380 86390 1
418303 99418303 1001 86380 86390 1
418191 99418191 1001 86380 86390 1
417765 99417765 1001 86380 86390 1
417873 99417873 1001 86380 86390 1
417830 99417830 1001 86380 86390 1
417676 99417676 1001 86380 86390 1
419000 99419000 1001 86380 86390 1
418830 99418830 1001 86380 86390 1
419148 99419148 1001 86380 86390 1
420382 99420382 1001 86380 86390 1
420311 99420311 1001 86380 86390 1
420133 99420133 1001 86380 86390 1
420183 99420183 1001 86380 86390 1
420288 99420288 1001 86380 86390 1
420116 99420116 1001 86380 86390 1
420273 99420273 1001 86380 86390 1
419987 99419987 1001 86380 86390 1
419737 99419737 1001 86380 86390 1
419960 99419960 1001 86380 86390 1
419873 99419873 1001 86380 86390 1
419845 99419845 1001 86380 86390 1
420692 99420692 1001 86380 86390 1
420677 99420677 1001 86380 86390 1
420712 99420712 1001 86380 86390 1
420469 99420469 1001 86380 86390 1
421794 99421794 1001 86380 86390 1
421865 99421865 1001 86380 86390 1
421821 99421821 1001 86380 86390 1
421993 99421993 1001 86380 86390 1
422104 99422104 1001 86380 86390 1
421328 99421328 1001 86380 86390 1
421443 99421443 1001 86380 86390 1
421308 99421308 1001 86380 86390 1
421213 99421213 1001 86380 86390 1
421084 99421084 1001 86380 86390 1
421200 99421200 1001 86380 86390 1
420938 99420938 1001 86380 86390 1
420855 99420855 1001 86380 86390 1
422270 99422270 1001 86380 86390 1
422328 99422328 1001 86380 86390 1
423465 99423465 1001 86380 86390 1
423585 99423585 1001 86380 86390 1
423347 99423347 1001 86380 86390 1
423650 99423650 1001 86380 86390 1
423062 99423062 1001 86380 86390 1
423115 99423115 1001 86380 86390 1
422761 99422761 1001 86380 86390 1
422644 99422644 1001 86380 86390 1
423781 99423781 1001 86380 86390 1
425219 99425219 1001 86380 86390 1
425081 99425081 1001 86380 86390 1
425328 99425328 1001 86380 86390 1
424762 99424762 1001 86380 86390 1
424909 99424909 1001 86380 86390 1
424763 99424763 1001 86380 86390 1
424992 99424992 1001 86380 86390 1
424750 99424750 1001 86380 86390 1
424318 99424318 1001 86380 86390 1
424441 99424441 1001 86380 86390 1
424538 99424538 1001 86380 86390 1
424228 99424228 1001 86380 86390 1
425691 99425691 1001 86380 86390 1
424592 99424592 1001 86380 86390 1
426824 99426824 1001 86380 86390 1
427015 99427015 1001 86380 86390 1
427069 99427069 1001 86380 86390 1
426451 99426451 1001 86380 86390 1
426360 99426360 1001 86380 86390 1
426605 99426605 1001 86380 86390 1
426368 99426368 1001 86380 86390 1
425970 99425970 1001 86380 86390 1
427346 99427346 1001 86380 86390 1
427427 99427427 1001 86380 86390 1
427184 99427184 1001 86380 86390 1
427481 99427481 1001 86380 86390 1
428670 99428670 1001 86380 86390 1
428611 99428611 1001 86380 86390 1
428414 99428414 1001 86380 86390 1
428196 99428196 1001 86380 86390 1
428204 99428204 1001 86380 86390 1
427899 99427899 1001 86380 86390 1
427910 99427910 1001 86380 86390 1
427793 99427793 1001 86380 86390 1
429154 99429154 1001 86380 86390 1
428794 99428794 1001 86380 86390 1
429108 99429108 1001 86380 86390 1
429160 99429160 1001 86380 86390 1
430349 99430349 1001 86380 86390 1
429754 99429754 1001 86380 86390 1
429804 99429804 1001 86380 86390 1
429859 99429859 1001 86380 86390 1
429844 99429844 1001 86380 86390 1
429954 99429954 1001 86380 86390 1
429536 99429536 1001 86380 86390 1
429428 99429428 1001 86380 86390 1
429218 99429218 1001 86380 86390 1
429430 99429430 1001 86380 86390 1
430522 99430522 1001 86380 86390 1
431888 99431888 1001 86380 86390 1
431868 99431868 1001 86380 86390 1
431778 99431778 1001 86380 86390 1
431975 99431975 1001 86380 86390 1
431756 99431756 1001 86380 86390 1
431811 99431811 1001 86380 86390 1
431280 99431280 1001 86380 86390 1
431644 99431644 1001 86380 86390 1
430853 99430853 1001 86380 86390 1
430901 99430901 1001 86380 86390 1
431247 99431247 1001 86380 86390 1
430995 99430995 1001 86380 86390 1
432225 99432225 1001 86380 86390 1
432081 99432081 1001 86380 86390 1
433439 99433439 1001 86380 86390 1
433592 99433592 1001 86380 86390 1
433407 99433407 1001 86380 86390 1
432932 99432932 1001 86380 86390 1
433193 99433193 1001 86380 86390 1
433266 99433266 1001 86380 86390 1
432756 99432756 1001 86380 86390 1
433829 99433829 1001 86380 86390 1
433830 99433830 1001 86380 86390 1
433972 99433972 1001 86380 86390 1
433754 99433754 1001 86380 86390 1
435338 99435338 1001 86380 86390 1
435372 99435372 1001 86380 86390 1
435112 99435112 1001 86380 86390 1
435402 99435402 1001 86380 86390 1
435105 99435105 1001 86380 86390 1
434954 99434954 1001 86380 86390 1
434611 99434611 1001 86380 86390 1
434753 99434753 1001 86380 86390 1
434241 99434241 1001 86380 86390 1
434419 99434419 1001 86380 86390 1
435786 99435786 1001 86380 86390 1
435595 99435595 1001 86380 86390 1
435450 99435450 1001 86380 86390 1
436854 99436854 1001 86380 86390 1
436933 99436933 1001 86380 86390 1
436772 99436772 1001 86380 86390 1
436773 99436773 1001 86380 86390 1
436449 99436449 1001 86380 86390 1
436587 99436587 1001 86380 86390 1
436008 99436008 1001 86380 86390 1
436244 99436244 1001 86380 86390 1
436022 99436022 1001 86380 86390 1
435912 99435912 1001 86380 86390 1
300004 99300004 1001 86380 86390 1
300005 99300005 1001 86380 86390 1
300086 99300086 1001 86380 86390 1
300024 99300024 1001 86380 86390 1
437228 99437228 1001 86380 86390 1
437309 99437309 1001 86380 86390 1
300709 99300709 1001 86380 86390 1
300676 99300676 1001 86380 86390 1
300408 99300408 1001 86380 86390 1
300334 99300334 1001 86380 86390 1
300387 99300387 1001 86380 86390 1
300456 99300456 1001 86380 86390 1
300457 99300457 1001 86380 86390 1
300340 99300340 1001 86380 86390 1
300153 99300153 1001 86380 86390 1
300207 99300207 1001 86380 86390 1
300924 99300924 1001 86380 86390 1
300834 99300834 1001 86380 86390 1
300927 99300927 1001 86380 86390 1
300840 99300840 1001 86380 86390 1
300750 99300750 1001 86380 86390 1
301368 99301368 1001 86380 86390 1
301251 99301251 1001 86380 86390 1
301297 99301297 1001 86380 86390 1
301079 99301079 1001 86380 86390 1
301738 99301738 1001 86380 86390 1
301732 99301732 1001 86380 86390 1
302252 99302252 1001 86380 86390 1
302283 99302283 1001 86380 86390 1
302183 99302183 1001 86380 86390 1
302163 99302163 1001 86380 86390 1
302121 99302121 1001 86380 86390 1
302032 99302032 1001 86380 86390 1
301954 99301954 1001 86380 86390 1
301776 99301776 1001 86380 86390 1
302430 99302430 1001 86380 86390 1
302564 99302564 1001 86380 86390 1
302424 99302424 1001 86380 86390 1
303134 99303134 1001 86380 86390 1
303111 99303111 1001 86380 86390 1
303191 99303191 1001 86380 86390 1
303126 99303126 1001 86380 86390 1
303014 99303014 1001 86380 86390 1
302927 99302927 1001 86380 86390 1
302798 99302798 1001 86380 86390 1
302839 99302839 1001 86380 86390 1
302893 99302893 1001 86380 86390 1
302783 99302783 1001 86380 86390 1
302722 99302722 1001 86380 86390 1
303321 99303321 1001 86380 86390 1
303365 99303365 1001 86380 86390 1
303266 99303266 1001 86380 86390 1
303794 99303794 1001 86380 86390 1
303784 99303784 1001 86380 86390 1
303682 99303682 1001 86380 86390 1
303734 99303734 1001 86380 86390 1
303531 99303531 1001 86380 86390 1
304069 99304069 1001 86380 86390 1
304163 99304163 1001 86380 86390 1
304153 99304153 1001 86380 86390 1
304053 99304053 1001 86380 86390 1
304222 99304222 1001 86380 86390 1
304236 99304236 1001 86380 86390 1
304856 99304856 1001 86380 86390 1
304785 99304785 1001 86380 86390 1
304736 99304736 1001 86380 86390 1
304342 99304342 1001 86380 86390 1
304294 99304294 1001 86380 86390 1
304348 99304348 1001 86380 86390 1
304257 99304257 1001 86380 86390 1
304426 99304426 1001 86380 86390 1
304380 99304380 1001 86380 86390 1
304991 99304991 1001 86380 86390 1
305045 99305045 1001 86380 86390 1
305680 99305680 1001 86380 86390 1
305504 99305504 1001 86380 86390 1
305274 99305274 1001 86380 86390 1
305396 99305396 1001 86380 86390 1
305452 99305452 1001 86380 86390 1
305427 99305427 1001 86380 86390 1
305440 99305440 1001 86380 86390 1
305263 99305263 1001 86380 86390 1
305065 99305065 1001 86380 86390 1
500087 99500087 1001 86380 86390 1
500650 99500650 1001 86380 86390 1
500754 99500754 1001 86380 86390 1
500681 99500681 1001 86380 86390 1
500644 99500644 1001 86380 86390 1
500808 99500808 1001 86380 86390 1
500475 99500475 1001 86380 86390 1
500254 99500254 1001 86380 86390 1
500956 99500956 1001 86380 86390 1
500893 99500893 1001 86380 86390 1
500872 99500872 1001 86380 86390 1
501544 99501544 1001 86380 86390 1
501557 99501557 1001 86380 86390 1
501398 99501398 1001 86380 86390 1
501256 99501256 1001 86380 86390 1
501386 99501386 1001 86380 86390 1
501024 99501024 1001 86380 86390 1
501120 99501120 1001 86380 86390 1
501172 99501172 1001 86380 86390 1
501702 99501702 1001 86380 86390 1
501683 99501683 1001 86380 86390 1
501738 99501738 1001 86380 86390 1
502300 99502300 1001 86380 86390 1
502408 99502408 1001 86380 86390 1
502425 99502425 1001 86380 86390 1
502221 99502221 1001 86380 86390 1
502106 99502106 1001 86380 86390 1
502069 99502069 1001 86380 86390 1
502040 99502040 1001 86380 86390 1
502053 99502053 1001 86380 86390 1
501851 99501851 1001 86380 86390 1
501944 99501944 1001 86380 86390 1
501996 99501996 1001 86380 86390 1
502646 99502646 1001 86380 86390 1
502660 99502660 1001 86380 86390 1
502520 99502520 1001 86380 86390 1
502654 99502654 1001 86380 86390 1
502539 99502539 1001 86380 86390 1
502474 99502474 1001 86380 86390 1
503104 99503104 1001 86380 86390 1
503133 99503133 1001 86380 86390 1
503278 99503278 1001 86380 86390 1
503225 99503225 1001 86380 86390 1
502918 99502918 1001 86380 86390 1
503063 99503063 1001 86380 86390 1
502999 99502999 1001 86380 86390 1
503080 99503080 1001 86380 86390 1
502982 99502982 1001 86380 86390 1
502830 99502830 1001 86380 86390 1
502857 99502857 1001 86380 86390 1
502795 99502795 1001 86380 86390 1
503453 99503453 1001 86380 86390 1
503480 99503480 1001 86380 86390 1
503958 99503958 1001 86380 86390 1
503888 99503888 1001 86380 86390 1
503759 99503759 1001 86380 86390 1
503773 99503773 1001 86380 86390 1
503890 99503890 1001 86380 86390 1
503713 99503713 1001 86380 86390 1
503909 99503909 1001 86380 86390 1
503614 99503614 1001 86380 86390 1
503680 99503680 1001 86380 86390 1
503503 99503503 1001 86380 86390 1
503516 99503516 1001 86380 86390 1
503587 99503587 1001 86380 86390 1
503600 99503600 1001 86380 86390 1
504323 99504323 1001 86380 86390 1
504211 99504211 1001 86380 86390 1
504123 99504123 1001 86380 86390 1
504202 99504202 1001 86380 86390 1
504804 99504804 1001 86380 86390 1
504901 99504901 1001 86380 86390 1
504661 99504661 1001 86380 86390 1
504618 99504618 1001 86380 86390 1
504390 99504390 1001 86380 86390 1
504525 99504525 1001 86380 86390 1
504423 99504423 1001 86380 86390 1
504436 99504436 1001 86380 86390 1
504347 99504347 1001 86380 86390 1
505115 99505115 1001 86380 86390 1
505025 99505025 1001 86380 86390 1
504951 99504951 1001 86380 86390 1
505630 99505630 1001 86380 86390 1
505593 99505593 1001 86380 86390 1
505646 99505646 1001 86380 86390 1
505744 99505744 1001 86380 86390 1
505759 99505759 1001 86380 86390 1
505488 99505488 1001 86380 86390 1
505179 99505179 1001 86380 86390 1
505302 99505302 1001 86380 86390 1
505290 99505290 1001 86380 86390 1
505927 99505927 1001 86380 86390 1
505784 99505784 1001 86380 86390 1
505799 99505799 1001 86380 86390 1
505896 99505896 1001 86380 86390 1
506456 99506456 1001 86380 86390 1
506547 99506547 1001 86380 86390 1
506542 99506542 1001 86380 86390 1
506248 99506248 1001 86380 86390 1
506252 99506252 1001 86380 86390 1
506255 99506255 1001 86380 86390 1
506283 99506283 1001 86380 86390 1
506389 99506389 1001 86380 86390 1
506161 99506161 1001 86380 86390 1
505993 99505993 1001 86380 86390 1
506089 99506089 1001 86380 86390 1
506645 99506645 1001 86380 86390 1
506673 99506673 1001 86380 86390 1
506764 99506764 1001 86380 86390 1
506701 99506701 1001 86380 86390 1
507383 99507383 1001 86380 86390 1
507178 99507178 1001 86380 86390 1
507101 99507101 1001 86380 86390 1
507057 99507057 1001 86380 86390 1
507035 99507035 1001 86380 86390 1
506905 99506905 1001 86380 86390 1
506974 99506974 1001 86380 86390 1
506952 99506952 1001 86380 86390 1
507618 99507618 1001 86380 86390 1
507528 99507528 1001 86380 86390 1
507581 99507581 1001 86380 86390 1
507571 99507571 1001 86380 86390 1
508159 99508159 1001 86380 86390 1
508148 99508148 1001 86380 86390 1
507843 99507843 1001 86380 86390 1
507706 99507706 1001 86380 86390 1
507797 99507797 1001 86380 86390 1
507759 99507759 1001 86380 86390 1
507756 99507756 1001 86380 86390 1
508272 99508272 1001 86380 86390 1
508325 99508325 1001 86380 86390 1
508391 99508391 1001 86380 86390 1
508430 99508430 1001 86380 86390 1
508421 99508421 1001 86380 86390 1
508383 99508383 1001 86380 86390 1
509012 99509012 1001 86380 86390 1
508910 99508910 1001 86380 86390 1
509028 99509028 1001 86380 86390 1
508899 99508899 1001 86380 86390 1
509009 99509009 1001 86380 86390 1
508812 99508812 1001 86380 86390 1
508774 99508774 1001 86380 86390 1
508814 99508814 1001 86380 86390 1
508488 99508488 1001 86380 86390 1
508515 99508515 1001 86380 86390 1
508660 99508660 1001 86380 86390 1
509240 99509240 1001 86380 86390 1
509150 99509150 1001 86380 86390 1
509792 99509792 1001 86380 86390 1
509730 99509730 1001 86380 86390 1
509848 99509848 1001 86380 86390 1
509634 99509634 1001 86380 86390 1
509570 99509570 1001 86380 86390 1
509662 99509662 1001 86380 86390 1
509589 99509589 1001 86380 86390 1
509437 99509437 1001 86380 86390 1
509478 99509478 1001 86380 86390 1
509466 99509466 1001 86380 86390 1
509402 99509402 1001 86380 86390 1
510041 99510041 1001 86380 86390 1
510032 99510032 1001 86380 86390 1
510694 99510694 1001 86380 86390 1
510536 99510536 1001 86380 86390 1
510693 99510693 1001 86380 86390 1
510654 99510654 1001 86380 86390 1
510657 99510657 1001 86380 86390 1
510567 99510567 1001 86380 86390 1
510342 99510342 1001 86380 86390 1
510398 99510398 1001 86380 86390 1
510454 99510454 1001 86380 86390 1
510455 99510455 1001 86380 86390 1
510186 99510186 1001 86380 86390 1
510305 99510305 1001 86380 86390 1
510192 99510192 1001 86380 86390 1
510897 99510897 1001 86380 86390 1
510800 99510800 1001 86380 86390 1
511552 99511552 1001 86380 86390 1
511361 99511361 1001 86380 86390 1
511479 99511479 1001 86380 86390 1
511543 99511543 1001 86380 86390 1
511257 99511257 1001 86380 86390 1
511222 99511222 1001 86380 86390 1
511186 99511186 1001 86380 86390 1
511174 99511174 1001 86380 86390 1
511101 99511101 1001 86380 86390 1
511064 99511064 1001 86380 86390 1
511074 99511074 1001 86380 86390 1
511598 99511598 1001 86380 86390 1
511689 99511689 1001 86380 86390 1
512347 99512347 1001 86380 86390 1
512310 99512310 1001 86380 86390 1
512091 99512091 1001 86380 86390 1
511953 99511953 1001 86380 86390 1
511787 99511787 1001 86380 86390 1
511943 99511943 1001 86380 86390 1
511794 99511794 1001 86380 86390 1
511861 99511861 1001 86380 86390 1
512467 99512467 1001 86380 86390 1
512420 99512420 1001 86380 86390 1
512383 99512383 1001 86380 86390 1
513021 99513021 1001 86380 86390 1
513075 99513075 1001 86380 86390 1
512949 99512949 1001 86380 86390 1
512988 99512988 1001 86380 86390 1
512873 99512873 1001 86380 86390 1
512941 99512941 1001 86380 86390 1
512840 99512840 1001 86380 86390 1
512817 99512817 1001 86380 86390 1
512761 99512761 1001 86380 86390 1
512697 99512697 1001 86380 86390 1
512778 99512778 1001 86380 86390 1
513257 99513257 1001 86380 86390 1
513374 99513374 1001 86380 86390 1
513284 99513284 1001 86380 86390 1
513299 99513299 1001 86380 86390 1
513391 99513391 1001 86380 86390 1
513353 99513353 1001 86380 86390 1
513355 99513355 1001 86380 86390 1
513854 99513854 1001 86380 86390 1
514004 99514004 1001 86380 86390 1
513832 99513832 1001 86380 86390 1
513990 99513990 1001 86380 86390 1
513451 99513451 1001 86380 86390 1
513453 99513453 1001 86380 86390 1
513429 99513429 1001 86380 86390 1
513448 99513448 1001 86380 86390 1
514074 99514074 1001 86380 86390 1
514078 99514078 1001 86380 86390 1
514194 99514194 1001 86380 86390 1
514769 99514769 1001 86380 86390 1
514732 99514732 1001 86380 86390 1
514688 99514688 1001 86380 86390 1
514601 99514601 1001 86380 86390 1
514627 99514627 1001 86380 86390 1
514643 99514643 1001 86380 86390 1
514505 99514505 1001 86380 86390 1
514546 99514546 1001 86380 86390 1
514316 99514316 1001 86380 86390 1
514920 99514920 1001 86380 86390 1
515647 99515647 1001 86380 86390 1
515492 99515492 1001 86380 86390 1
515650 99515650 1001 86380 86390 1
515611 99515611 1001 86380 86390 1
515297 99515297 1001 86380 86390 1
515454 99515454 1001 86380 86390 1
515391 99515391 1001 86380 86390 1
515329 99515329 1001 86380 86390 1
515425 99515425 1001 86380 86390 1
515248 99515248 1001 86380 86390 1
515125 99515125 1001 86380 86390 1
515716 99515716 1001 86380 86390 1
515794 99515794 1001 86380 86390 1
515848 99515848 1001 86380 86390 1
516414 99516414 1001 86380 86390 1
516352 99516352 1001 86380 86390 1
516419 99516419 1001 86380 86390 1
516211 99516211 1001 86380 86390 1
515929 99515929 1001 86380 86390 1
516009 99516009 1001 86380 86390 1
516022 99516022 1001 86380 86390 1
515934 99515934 1001 86380 86390 1
516603 99516603 1001 86380 86390 1
516655 99516655 1001 86380 86390 1
517160 99517160 1001 86380 86390 1
517188 99517188 1001 86380 86390 1
516925 99516925 1001 86380 86390 1
517017 99517017 1001 86380 86390 1
517006 99517006 1001 86380 86390 1
516982 99516982 1001 86380 86390 1
516870 99516870 1001 86380 86390 1
516795 99516795 1001 86380 86390 1
516913 99516913 1001 86380 86390 1
516798 99516798 1001 86380 86390 1
516790 99516790 1001 86380 86390 1
517359 99517359 1001 86380 86390 1
517372 99517372 1001 86380 86390 1
517426 99517426 1001 86380 86390 1
518072 99518072 1001 86380 86390 1
518049 99518049 1001 86380 86390 1
518151 99518151 1001 86380 86390 1
517913 99517913 1001 86380 86390 1
517800 99517800 1001 86380 86390 1
517611 99517611 1001 86380 86390 1
517565 99517565 1001 86380 86390 1
518323 99518323 1001 86380 86390 1
518885 99518885 1001 86380 86390 1
518942 99518942 1001 86380 86390 1
518965 99518965 1001 86380 86390 1
518854 99518854 1001 86380 86390 1
518978 99518978 1001 86380 86390 1
518592 99518592 1001 86380 86390 1
518608 99518608 1001 86380 86390 1
518420 99518420 1001 86380 86390 1
518488 99518488 1001 86380 86390 1
518476 99518476 1001 86380 86390 1
518442 99518442 1001 86380 86390 1
519192 99519192 1001 86380 86390 1
519103 99519103 1001 86380 86390 1
519092 99519092 1001 86380 86390 1
519149 99519149 1001 86380 86390 1
519764 99519764 1001 86380 86390 1
519674 99519674 1001 86380 86390 1
519670 99519670 1001 86380 86390 1
519685 99519685 1001 86380 86390 1
519415 99519415 1001 86380 86390 1
519442 99519442 1001 86380 86390 1
519481 99519481 1001 86380 86390 1
519572 99519572 1001 86380 86390 1
519549 99519549 1001 86380 86390 1
519499 99519499 1001 86380 86390 1
519580 99519580 1001 86380 86390 1
519245 99519245 1001 86380 86390 1
519246 99519246 1001 86380 86390 1
519222 99519222 1001 86380 86390 1
519274 99519274 1001 86380 86390 1
519356 99519356 1001 86380 86390 1
519879 99519879 1001 86380 86390 1
519841 99519841 1001 86380 86390 1
519880 99519880 1001 86380 86390 1
519976 99519976 1001 86380 86390 1
520442 99520442 1001 86380 86390 1
520629 99520629 1001 86380 86390 1
520345 99520345 1001 86380 86390 1
520360 99520360 1001 86380 86390 1
520373 99520373 1001 86380 86390 1
520286 99520286 1001 86380 86390 1
520236 99520236 1001 86380 86390 1
520302 99520302 1001 86380 86390 1
520393 99520393 1001 86380 86390 1
520381 99520381 1001 86380 86390 1
520192 99520192 1001 86380 86390 1
520078 99520078 1001 86380 86390 1
520709 99520709 1001 86380 86390 1
520735 99520735 1001 86380 86390 1
520687 99520687 1001 86380 86390 1
520844 99520844 1001 86380 86390 1
521264 99521264 1001 86380 86390 1
521440 99521440 1001 86380 86390 1
521446 99521446 1001 86380 86390 1
521363 99521363 1001 86380 86390 1
521132 99521132 1001 86380 86390 1
521068 99521068 1001 86380 86390 1
521061 99521061 1001 86380 86390 1
521156 99521156 1001 86380 86390 1
521031 99521031 1001 86380 86390 1
520956 99520956 1001 86380 86390 1
521021 99521021 1001 86380 86390 1
521011 99521011 1001 86380 86390 1
520855 99520855 1001 86380 86390 1
521050 99521050 1001 86380 86390 1
521491 99521491 1001 86380 86390 1
521054 99521054 1001 86380 86390 1
522203 99522203 1001 86380 86390 1
522275 99522275 1001 86380 86390 1
522120 99522120 1001 86380 86390 1
522253 99522253 1001 86380 86390 1
522137 99522137 1001 86380 86390 1
522037 99522037 1001 86380 86390 1
521896 99521896 1001 86380 86390 1
521884 99521884 1001 86380 86390 1
521814 99521814 1001 86380 86390 1
521776 99521776 1001 86380 86390 1
521728 99521728 1001 86380 86390 1
521677 99521677 1001 86380 86390 1
521693 99521693 1001 86380 86390 1
522409 99522409 1001 86380 86390 1
522372 99522372 1001 86380 86390 1
522302 99522302 1001 86380 86390 1
523117 99523117 1001 86380 86390 1
523022 99523022 1001 86380 86390 1
522960 99522960 1001 86380 86390 1
522975 99522975 1001 86380 86390 1
523065 99523065 1001 86380 86390 1
523115 99523115 1001 86380 86390 1
522799 99522799 1001 86380 86390 1
522880 99522880 1001 86380 86390 1
522869 99522869 1001 86380 86390 1
522770 99522770 1001 86380 86390 1
522667 99522667 1001 86380 86390 1
522554 99522554 1001 86380 86390 1
522645 99522645 1001 86380 86390 1
522610 99522610 1001 86380 86390 1
522535 99522535 1001 86380 86390 1
523280 99523280 1001 86380 86390 1
523830 99523830 1001 86380 86390 1
523871 99523871 1001 86380 86390 1
523851 99523851 1001 86380 86390 1
523840 99523840 1001 86380 86390 1
523467 99523467 1001 86380 86390 1
523405 99523405 1001 86380 86390 1
523400 99523400 1001 86380 86390 1
523955 99523955 1001 86380 86390 1
524048 99524048 1001 86380 86390 1
524117 99524117 1001 86380 86390 1
524617 99524617 1001 86380 86390 1
524709 99524709 1001 86380 86390 1
524606 99524606 1001 86380 86390 1
524687 99524687 1001 86380 86390 1
524650 99524650 1001 86380 86390 1
524676 99524676 1001 86380 86390 1
524703 99524703 1001 86380 86390 1
524465 99524465 1001 86380 86390 1
524321 99524321 1001 86380 86390 1
524249 99524249 1001 86380 86390 1
524826 99524826 1001 86380 86390 1
524790 99524790 1001 86380 86390 1
524973 99524973 1001 86380 86390 1
525594 99525594 1001 86380 86390 1
525470 99525470 1001 86380 86390 1
525573 99525573 1001 86380 86390 1
525305 99525305 1001 86380 86390 1
525384 99525384 1001 86380 86390 1
525294 99525294 1001 86380 86390 1
525257 99525257 1001 86380 86390 1
525326 99525326 1001 86380 86390 1
525110 99525110 1001 86380 86390 1
525075 99525075 1001 86380 86390 1
525050 99525050 1001 86380 86390 1
525065 99525065 1001 86380 86390 1
525130 99525130 1001 86380 86390 1
525801 99525801 1001 86380 86390 1
525802 99525802 1001 86380 86390 1
525622 99525622 1001 86380 86390 1
525680 99525680 1001 86380 86390 1
526372 99526372 1001 86380 86390 1
526350 99526350 1001 86380 86390 1
526247 99526247 1001 86380 86390 1
526077 99526077 1001 86380 86390 1
526097 99526097 1001 86380 86390 1
526087 99526087 1001 86380 86390 1
526517 99526517 1001 86380 86390 1
526599 99526599 1001 86380 86390 1
526997 99526997 1001 86380 86390 1
526946 99526946 1001 86380 86390 1
526895 99526895 1001 86380 86390 1
526975 99526975 1001 86380 86390 1
527041 99527041 1001 86380 86390 1
526708 99526708 1001 86380 86390 1
526710 99526710 1001 86380 86390 1
527327 99527327 1001 86380 86390 1
527290 99527290 1001 86380 86390 1
528053 99528053 1001 86380 86390 1
527965 99527965 1001 86380 86390 1
528032 99528032 1001 86380 86390 1
527903 99527903 1001 86380 86390 1
528062 99528062 1001 86380 86390 1
528008 99528008 1001 86380 86390 1
527983 99527983 1001 86380 86390 1
527844 99527844 1001 86380 86390 1
527782 99527782 1001 86380 86390 1
527835 99527835 1001 86380 86390 1
527681 99527681 1001 86380 86390 1
527470 99527470 1001 86380 86390 1
527646 99527646 1001 86380 86390 1
528878 99528878 1001 86380 86390 1
528491 99528491 1001 86380 86390 1
528468 99528468 1001 86380 86390 1
528407 99528407 1001 86380 86390 1
528395 99528395 1001 86380 86390 1
529042 99529042 1001 86380 86390 1
528958 99528958 1001 86380 86390 1
528949 99528949 1001 86380 86390 1
529053 99529053 1001 86380 86390 1
529567 99529567 1001 86380 86390 1
529660 99529660 1001 86380 86390 1
529382 99529382 1001 86380 86390 1
529434 99529434 1001 86380 86390 1
529409 99529409 1001 86380 86390 1
529264 99529264 1001 86380 86390 1
529763 99529763 1001 86380 86390 1
529876 99529876 1001 86380 86390 1
530425 99530425 1001 86380 86390 1
530516 99530516 1001 86380 86390 1
530402 99530402 1001 86380 86390 1
530523 99530523 1001 86380 86390 1
530379 99530379 1001 86380 86390 1
530530 99530530 1001 86380 86390 1
530396 99530396 1001 86380 86390 1
530197 99530197 1001 86380 86390 1
530236 99530236 1001 86380 86390 1
530319 99530319 1001 86380 86390 1
530141 99530141 1001 86380 86390 1
529960 99529960 1001 86380 86390 1
530002 99530002 1001 86380 86390 1
530042 99530042 1001 86380 86390 1
530056 99530056 1001 86380 86390 1
529967 99529967 1001 86380 86390 1
529994 99529994 1001 86380 86390 1
530048 99530048 1001 86380 86390 1
530720 99530720 1001 86380 86390 1
530591 99530591 1001 86380 86390 1
530566 99530566 1001 86380 86390 1
530741 99530741 1001 86380 86390 1
530729 99530729 1001 86380 86390 1
530560 99530560 1001 86380 86390 1
530639 99530639 1001 86380 86390 1
531303 99531303 1001 86380 86390 1
531342 99531342 1001 86380 86390 1
531283 99531283 1001 86380 86390 1
531323 99531323 1001 86380 86390 1
530772 99530772 1001 86380 86390 1
530913 99530913 1001 86380 86390 1
531176 99531176 1001 86380 86390 1
531550 99531550 1001 86380 86390 1
531538 99531538 1001 86380 86390 1
532130 99532130 1001 86380 86390 1
532093 99532093 1001 86380 86390 1
532069 99532069 1001 86380 86390 1
532062 99532062 1001 86380 86390 1
531670 99531670 1001 86380 86390 1
531608 99531608 1001 86380 86390 1
532316 99532316 1001 86380 86390 1
532407 99532407 1001 86380 86390 1
532227 99532227 1001 86380 86390 1
532959 99532959 1001 86380 86390 1
533004 99533004 1001 86380 86390 1
532986 99532986 1001 86380 86390 1
532835 99532835 1001 86380 86390 1
533018 99533018 1001 86380 86390 1
533030 99533030 1001 86380 86390 1
532788 99532788 1001 86380 86390 1
532804 99532804 1001 86380 86390 1
532650 99532650 1001 86380 86390 1
532690 99532690 1001 86380 86390 1
532769 99532769 1001 86380 86390 1
532537 99532537 1001 86380 86390 1
533137 99533137 1001 86380 86390 1
533150 99533150 1001 86380 86390 1
533228 99533228 1001 86380 86390 1
533177 99533177 1001 86380 86390 1
533074 99533074 1001 86380 86390 1
533180 99533180 1001 86380 86390 1
533143 99533143 1001 86380 86390 1
533725 99533725 1001 86380 86390 1
533664 99533664 1001 86380 86390 1
533653 99533653 1001 86380 86390 1
533464 99533464 1001 86380 86390 1
533650 99533650 1001 86380 86390 1
533330 99533330 1001 86380 86390 1
533240 99533240 1001 86380 86390 1
533372 99533372 1001 86380 86390 1
534025 99534025 1001 86380 86390 1
534013 99534013 1001 86380 86390 1
533988 99533988 1001 86380 86390 1
534003 99534003 1001 86380 86390 1
533942 99533942 1001 86380 86390 1
533867 99533867 1001 86380 86390 1
534519 99534519 1001 86380 86390 1
534560 99534560 1001 86380 86390 1
534587 99534587 1001 86380 86390 1
534512 99534512 1001 86380 86390 1
534336 99534336 1001 86380 86390 1
534337 99534337 1001 86380 86390 1
534377 99534377 1001 86380 86390 1
534432 99534432 1001 86380 86390 1
534412 99534412 1001 86380 86390 1
534464 99534464 1001 86380 86390 1
534141 99534141 1001 86380 86390 1
534856 99534856 1001 86380 86390 1
534883 99534883 1001 86380 86390 1
534780 99534780 1001 86380 86390 1
534717 99534717 1001 86380 86390 1
535358 99535358 1001 86380 86390 1
535413 99535413 1001 86380 86390 1
535349 99535349 1001 86380 86390 1
535495 99535495 1001 86380 86390 1
535380 99535380 1001 86380 86390 1
535508 99535508 1001 86380 86390 1
535317 99535317 1001 86380 86390 1
535299 99535299 1001 86380 86390 1
535252 99535252 1001 86380 86390 1
534983 99534983 1001 86380 86390 1
535037 99535037 1001 86380 86390 1
535012 99535012 1001 86380 86390 1
535043 99535043 1001 86380 86390 1
535704 99535704 1001 86380 86390 1
536156 99536156 1001 86380 86390 1
536226 99536226 1001 86380 86390 1
536330 99536330 1001 86380 86390 1
536054 99536054 1001 86380 86390 1
536003 99536003 1001 86380 86390 1
536095 99536095 1001 86380 86390 1
535995 99535995 1001 86380 86390 1
535809 99535809 1001 86380 86390 1
535838 99535838 1001 86380 86390 1
535878 99535878 1001 86380 86390 1
535891 99535891 1001 86380 86390 1
536350 99536350 1001 86380 86390 1
536376 99536376 1001 86380 86390 1
536442 99536442 1001 86380 86390 1
536514 99536514 1001 86380 86390 1
537115 99537115 1001 86380 86390 1
537081 99537081 1001 86380 86390 1
536979 99536979 1001 86380 86390 1
536802 99536802 1001 86380 86390 1
536794 99536794 1001 86380 86390 1
536833 99536833 1001 86380 86390 1
536756 99536756 1001 86380 86390 1
536928 99536928 1001 86380 86390 1
536838 99536838 1001 86380 86390 1
536775 99536775 1001 86380 86390 1
536659 99536659 1001 86380 86390 1
537276 99537276 1001 86380 86390 1
537205 99537205 1001 86380 86390 1
537231 99537231 1001 86380 86390 1
537259 99537259 1001 86380 86390 1
537197 99537197 1001 86380 86390 1
537852 99537852 1001 86380 86390 1
537934 99537934 1001 86380 86390 1
537580 99537580 1001 86380 86390 1
537754 99537754 1001 86380 86390 1
537486 99537486 1001 86380 86390 1
538079 99538079 1001 86380 86390 1
538073 99538073 1001 86380 86390 1
538155 99538155 1001 86380 86390 1
538169 99538169 1001 86380 86390 1
538186 99538186 1001 86380 86390 1
538108 99538108 1001 86380 86390 1
538138 99538138 1001 86380 86390 1
538647 99538647 1001 86380 86390 1
538782 99538782 1001 86380 86390 1
538615 99538615 1001 86380 86390 1
538771 99538771 1001 86380 86390 1
538801 99538801 1001 86380 86390 1
538495 99538495 1001 86380 86390 1
538516 99538516 1001 86380 86390 1
538492 99538492 1001 86380 86390 1
538238 99538238 1001 86380 86390 1
538277 99538277 1001 86380 86390 1
538293 99538293 1001 86380 86390 1
538358 99538358 1001 86380 86390 1
538360 99538360 1001 86380 86390 1
538373 99538373 1001 86380 86390 1
538984 99538984 1001 86380 86390 1
538829 99538829 1001 86380 86390 1
538884 99538884 1001 86380 86390 1
538847 99538847 1001 86380 86390 1
539604 99539604 1001 86380 86390 1
539503 99539503 1001 86380 86390 1
539614 99539614 1001 86380 86390 1
539456 99539456 1001 86380 86390 1
539446 99539446 1001 86380 86390 1
539268 99539268 1001 86380 86390 1
539261 99539261 1001 86380 86390 1
539382 99539382 1001 86380 86390 1
539266 99539266 1001 86380 86390 1
539192 99539192 1001 86380 86390 1
539128 99539128 1001 86380 86390 1
539156 99539156 1001 86380 86390 1
539210 99539210 1001 86380 86390 1
539095 99539095 1001 86380 86390 1
539693 99539693 1001 86380 86390 1
539437 99539437 1001 86380 86390 1
539778 99539778 1001 86380 86390 1
540421 99540421 1001 86380 86390 1
540449 99540449 1001 86380 86390 1
540122 99540122 1001 86380 86390 1
540141 99540141 1001 86380 86390 1
540207 99540207 1001 86380 86390 1
540029 99540029 1001 86380 86390 1
539855 99539855 1001 86380 86390 1
539985 99539985 1001 86380 86390 1
540038 99540038 1001 86380 86390 1
540494 99540494 1001 86380 86390 1
540654 99540654 1001 86380 86390 1
541114 99541114 1001 86380 86390 1
541273 99541273 1001 86380 86390 1
540971 99540971 1001 86380 86390 1
541088 99541088 1001 86380 86390 1
541026 99541026 1001 86380 86390 1
540717 99540717 1001 86380 86390 1
540825 99540825 1001 86380 86390 1
541952 99541952 1001 86380 86390 1
541965 99541965 1001 86380 86390 1
542088 99542088 1001 86380 86390 1
542001 99542001 1001 86380 86390 1
541925 99541925 1001 86380 86390 1
541926 99541926 1001 86380 86390 1
541903 99541903 1001 86380 86390 1
541738 99541738 1001 86380 86390 1
541768 99541768 1001 86380 86390 1
541795 99541795 1001 86380 86390 1
541590 99541590 1001 86380 86390 1
541646 99541646 1001 86380 86390 1
541506 99541506 1001 86380 86390 1
541625 99541625 1001 86380 86390 1
541535 99541535 1001 86380 86390 1
542169 99542169 1001 86380 86390 1
542234 99542234 1001 86380 86390 1
542260 99542260 1001 86380 86390 1
542172 99542172 1001 86380 86390 1
542227 99542227 1001 86380 86390 1
542767 99542767 1001 86380 86390 1
542811 99542811 1001 86380 86390 1
542692 99542692 1001 86380 86390 1
542595 99542595 1001 86380 86390 1
542487 99542487 1001 86380 86390 1
543086 99543086 1001 86380 86390 1
542956 99542956 1001 86380 86390 1
543075 99543075 1001 86380 86390 1
542986 99542986 1001 86380 86390 1
543025 99543025 1001 86380 86390 1
543052 99543052 1001 86380 86390 1
543118 99543118 1001 86380 86390 1
543067 99543067 1001 86380 86390 1
543030 99543030 1001 86380 86390 1
543095 99543095 1001 86380 86390 1
543722 99543722 1001 86380 86390 1
543612 99543612 1001 86380 86390 1
543757 99543757 1001 86380 86390 1
543759 99543759 1001 86380 86390 1
543493 99543493 1001 86380 86390 1
543406 99543406 1001 86380 86390 1
543509 99543509 1001 86380 86390 1
543380 99543380 1001 86380 86390 1
543255 99543255 1001 86380 86390 1
543233 99543233 1001 86380 86390 1
543197 99543197 1001 86380 86390 1
543265 99543265 1001 86380 86390 1
543305 99543305 1001 86380 86390 1
543915 99543915 1001 86380 86390 1
544508 99544508 1001 86380 86390 1
544598 99544598 1001 86380 86390 1
544537 99544537 1001 86380 86390 1
544574 99544574 1001 86380 86390 1
544590 99544590 1001 86380 86390 1
544308 99544308 1001 86380 86390 1
544082 99544082 1001 86380 86390 1
543980 99543980 1001 86380 86390 1
544115 99544115 1001 86380 86390 1
544131 99544131 1001 86380 86390 1
410333 214 1001 2340 2757 1
506287 999 1001 60788 61087 1
512047 1057 1001 60746 60845 1
400022 99400022 1001 86380 86390 1
400167 99400167 1001 86380 86390 1
400203 99400203 1001 86380 86390 1
400247 99400247 1001 86380 86390 1
400426 99400426 1001 86380 86390 1
400433 99400433 1001 86380 86390 1
400909 99400909 1001 86380 86390 1
401075 99401075 1001 86380 86390 1
402289 99402289 1001 86380 86390 1
402472 99402472 1001 86380 86390 1
402806 99402806 1001 86380 86390 1
402921 99402921 1001 86380 86390 1
402902 99402902 1001 86380 86390 1
403005 99403005 1001 86380 86390 1
403060 99403060 1001 86380 86390 1
403032 99403032 1001 86380 86390 1
403562 99403562 1001 86380 86390 1
403857 99403857 1001 86380 86390 1
404078 99404078 1001 86380 86390 1
404394 99404394 1001 86380 86390 1
404464 99404464 1001 86380 86390 1
404793 99404793 1001 86380 86390 1
405105 99405105 1001 86380 86390 1
405089 99405089 1001 86380 86390 1
405189 99405189 1001 86380 86390 1
405198 99405198 1001 86380 86390 1
405235 99405235 1001 86380 86390 1
405430 99405430 1001 86380 86390 1
405454 99405454 1001 86380 86390 1
405559 99405559 1001 86380 86390 1
405660 99405660 1001 86380 86390 1
405694 99405694 1001 86380 86390 1
405826 99405826 1001 86380 86390 1
405767 99405767 1001 86380 86390 1
405973 99405973 1001 86380 86390 1
406171 99406171 1001 86380 86390 1
406259 99406259 1001 86380 86390 1
406355 99406355 1001 86380 86390 1
406333 99406333 1001 86380 86390 1
406458 99406458 1001 86380 86390 1
406689 99406689 1001 86380 86390 1
406873 99406873 1001 86380 86390 1
407609 99407609 1001 86380 86390 1
407697 99407697 1001 86380 86390 1
407805 99407805 1001 86380 86390 1
407971 99407971 1001 86380 86390 1
408159 99408159 1001 86380 86390 1
408235 99408235 1001 86380 86390 1
408265 99408265 1001 86380 86390 1
408625 99408625 1001 86380 86390 1
408659 99408659 1001 86380 86390 1
409098 99409098 1001 86380 86390 1
409320 99409320 1001 86380 86390 1
409301 99409301 1001 86380 86390 1
409441 99409441 1001 86380 86390 1
409452 99409452 1001 86380 86390 1
409476 99409476 1001 86380 86390 1
409683 99409683 1001 86380 86390 1
409602 99409602 1001 86380 86390 1
409881 99409881 1001 86380 86390 1
409955 99409955 1001 86380 86390 1
410099 99410099 1001 86380 86390 1
410059 99410059 1001 86380 86390 1
410188 99410188 1001 86380 86390 1
410133 99410133 1001 86380 86390 1
410439 99410439 1001 86380 86390 1
411037 99411037 1001 86380 86390 1
411459 99411459 1001 86380 86390 1
411483 99411483 1001 86380 86390 1
411551 99411551 1001 86380 86390 1
411649 99411649 1001 86380 86390 1
411605 99411605 1001 86380 86390 1
411720 99411720 1001 86380 86390 1
411894 99411894 1001 86380 86390 1
412241 99412241 1001 86380 86390 1
412371 99412371 1001 86380 86390 1
412300 99412300 1001 86380 86390 1
413551 99413551 1001 86380 86390 1
413442 99413442 1001 86380 86390 1
413330 99413330 1001 86380 86390 1
413031 99413031 1001 86380 86390 1
413026 99413026 1001 86380 86390 1
412928 99412928 1001 86380 86390 1
413238 99413238 1001 86380 86390 1
412801 99412801 1001 86380 86390 1
412782 99412782 1001 86380 86390 1
412809 99412809 1001 86380 86390 1
412500 99412500 1001 86380 86390 1
414093 99414093 1001 86380 86390 1
413741 99413741 1001 86380 86390 1
414944 99414944 1001 86380 86390 1
414480 99414480 1001 86380 86390 1
414186 99414186 1001 86380 86390 1
414193 99414193 1001 86380 86390 1
414158 99414158 1001 86380 86390 1
414119 99414119 1001 86380 86390 1
415430 99415430 1001 86380 86390 1
415538 99415538 1001 86380 86390 1
415363 99415363 1001 86380 86390 1
416930 99416930 1001 86380 86390 1
416317 99416317 1001 86380 86390 1
416185 99416185 1001 86380 86390 1
416164 99416164 1001 86380 86390 1
416224 99416224 1001 86380 86390 1
416450 99416450 1001 86380 86390 1
416564 99416564 1001 86380 86390 1
416309 99416309 1001 86380 86390 1
416429 99416429 1001 86380 86390 1
415818 99415818 1001 86380 86390 1
415874 99415874 1001 86380 86390 1
416047 99416047 1001 86380 86390 1
416049 99416049 1001 86380 86390 1
415774 99415774 1001 86380 86390 1
417309 99417309 1001 86380 86390 1
417046 99417046 1001 86380 86390 1
417356 99417356 1001 86380 86390 1
417326 99417326 1001 86380 86390 1
417308 99417308 1001 86380 86390 1
417372 99417372 1001 86380 86390 1
417552 99417552 1001 86380 86390 1
417533 99417533 1001 86380 86390 1
417437 99417437 1001 86380 86390 1
417420 99417420 1001 86380 86390 1
418462 99418462 1001 86380 86390 1
418558 99418558 1001 86380 86390 1
418611 99418611 1001 86380 86390 1
418724 99418724 1001 86380 86390 1
418548 99418548 1001 86380 86390 1
418230 99418230 1001 86380 86390 1
418032 99418032 1001 86380 86390 1
417736 99417736 1001 86380 86390 1
417826 99417826 1001 86380 86390 1
417799 99417799 1001 86380 86390 1
417778 99417778 1001 86380 86390 1
417902 99417902 1001 86380 86390 1
419192 99419192 1001 86380 86390 1
418931 99418931 1001 86380 86390 1
418865 99418865 1001 86380 86390 1
418949 99418949 1001 86380 86390 1
420356 99420356 1001 86380 86390 1
420096 99420096 1001 86380 86390 1
420152 99420152 1001 86380 86390 1
420399 99420399 1001 86380 86390 1
420338 99420338 1001 86380 86390 1
420068 99420068 1001 86380 86390 1
420146 99420146 1001 86380 86390 1
420004 99420004 1001 86380 86390 1
419919 99419919 1001 86380 86390 1
419905 99419905 1001 86380 86390 1
419547 99419547 1001 86380 86390 1
419580 99419580 1001 86380 86390 1
420565 99420565 1001 86380 86390 1
420739 99420739 1001 86380 86390 1
421923 99421923 1001 86380 86390 1
421954 99421954 1001 86380 86390 1
421986 99421986 1001 86380 86390 1
421478 99421478 1001 86380 86390 1
421347 99421347 1001 86380 86390 1
421355 99421355 1001 86380 86390 1
421681 99421681 1001 86380 86390 1
421686 99421686 1001 86380 86390 1
421164 99421164 1001 86380 86390 1
420982 99420982 1001 86380 86390 1
421095 99421095 1001 86380 86390 1
422402 99422402 1001 86380 86390 1
422384 99422384 1001 86380 86390 1
422222 99422222 1001 86380 86390 1
422348 99422348 1001 86380 86390 1
423406 99423406 1001 86380 86390 1
423469 99423469 1001 86380 86390 1
423350 99423350 1001 86380 86390 1
423127 99423127 1001 86380 86390 1
422982 99422982 1001 86380 86390 1
423006 99423006 1001 86380 86390 1
423293 99423293 1001 86380 86390 1
423263 99423263 1001 86380 86390 1
423286 99423286 1001 86380 86390 1
422882 99422882 1001 86380 86390 1
422780 99422780 1001 86380 86390 1
422610 99422610 1001 86380 86390 1
422789 99422789 1001 86380 86390 1
422768 99422768 1001 86380 86390 1
422571 99422571 1001 86380 86390 1
423866 99423866 1001 86380 86390 1
424136 99424136 1001 86380 86390 1
423878 99423878 1001 86380 86390 1
425334 99425334 1001 86380 86390 1
425226 99425226 1001 86380 86390 1
425282 99425282 1001 86380 86390 1
425133 99425133 1001 86380 86390 1
425065 99425065 1001 86380 86390 1
425040 99425040 1001 86380 86390 1
425166 99425166 1001 86380 86390 1
424803 99424803 1001 86380 86390 1
424907 99424907 1001 86380 86390 1
424785 99424785 1001 86380 86390 1
424837 99424837 1001 86380 86390 1
425448 99425448 1001 86380 86390 1
425728 99425728 1001 86380 86390 1
425772 99425772 1001 86380 86390 1
426853 99426853 1001 86380 86390 1
426855 99426855 1001 86380 86390 1
426758 99426758 1001 86380 86390 1
427094 99427094 1001 86380 86390 1
426323 99426323 1001 86380 86390 1
426625 99426625 1001 86380 86390 1
426201 99426201 1001 86380 86390 1
426106 99426106 1001 86380 86390 1
427472 99427472 1001 86380 86390 1
428578 99428578 1001 86380 86390 1
428563 99428563 1001 86380 86390 1
428147 99428147 1001 86380 86390 1
428252 99428252 1001 86380 86390 1
427943 99427943 1001 86380 86390 1
428117 99428117 1001 86380 86390 1
428118 99428118 1001 86380 86390 1
427652 99427652 1001 86380 86390 1
427581 99427581 1001 86380 86390 1
427664 99427664 1001 86380 86390 1
427741 99427741 1001 86380 86390 1
427703 99427703 1001 86380 86390 1
429062 99429062 1001 86380 86390 1
428779 99428779 1001 86380 86390 1
430246 99430246 1001 86380 86390 1
430288 99430288 1001 86380 86390 1
430141 99430141 1001 86380 86390 1
429734 99429734 1001 86380 86390 1
429785 99429785 1001 86380 86390 1
429607 99429607 1001 86380 86390 1
429567 99429567 1001 86380 86390 1
430511 99430511 1001 86380 86390 1
430816 99430816 1001 86380 86390 1
431895 99431895 1001 86380 86390 1
431645 99431645 1001 86380 86390 1
431496 99431496 1001 86380 86390 1
430992 99430992 1001 86380 86390 1
430994 99430994 1001 86380 86390 1
432486 99432486 1001 86380 86390 1
433619 99433619 1001 86380 86390 1
433377 99433377 1001 86380 86390 1
433098 99433098 1001 86380 86390 1
433007 99433007 1001 86380 86390 1
433205 99433205 1001 86380 86390 1
433092 99433092 1001 86380 86390 1
432627 99432627 1001 86380 86390 1
432834 99432834 1001 86380 86390 1
432640 99432640 1001 86380 86390 1
432874 99432874 1001 86380 86390 1
433899 99433899 1001 86380 86390 1
433767 99433767 1001 86380 86390 1
434080 99434080 1001 86380 86390 1
435055 99435055 1001 86380 86390 1
435082 99435082 1001 86380 86390 1
435390 99435390 1001 86380 86390 1
435267 99435267 1001 86380 86390 1
435153 99435153 1001 86380 86390 1
434789 99434789 1001 86380 86390 1
434715 99434715 1001 86380 86390 1
434866 99434866 1001 86380 86390 1
434635 99434635 1001 86380 86390 1
434468 99434468 1001 86380 86390 1
434456 99434456 1001 86380 86390 1
434544 99434544 1001 86380 86390 1
434193 99434193 1001 86380 86390 1
435860 99435860 1001 86380 86390 1
435488 99435488 1001 86380 86390 1
435444 99435444 1001 86380 86390 1
435839 99435839 1001 86380 86390 1
435720 99435720 1001 86380 86390 1
437035 99437035 1001 86380 86390 1
436999 99436999 1001 86380 86390 1
436795 99436795 1001 86380 86390 1
436677 99436677 1001 86380 86390 1
436195 99436195 1001 86380 86390 1
435925 99435925 1001 86380 86390 1
300102 99300102 1001 86380 86390 1
300690 99300690 1001 86380 86390 1
300217 99300217 1001 86380 86390 1
300192 99300192 1001 86380 86390 1
300155 99300155 1001 86380 86390 1
300144 99300144 1001 86380 86390 1
300222 99300222 1001 86380 86390 1
300313 99300313 1001 86380 86390 1
300896 99300896 1001 86380 86390 1
300743 99300743 1001 86380 86390 1
300918 99300918 1001 86380 86390 1
301428 99301428 1001 86380 86390 1
301431 99301431 1001 86380 86390 1
301458 99301458 1001 86380 86390 1
301533 99301533 1001 86380 86390 1
301394 99301394 1001 86380 86390 1
301396 99301396 1001 86380 86390 1
301371 99301371 1001 86380 86390 1
301337 99301337 1001 86380 86390 1
301335 99301335 1001 86380 86390 1
300947 99300947 1001 86380 86390 1
301016 99301016 1001 86380 86390 1
300943 99300943 1001 86380 86390 1
301663 99301663 1001 86380 86390 1
301589 99301589 1001 86380 86390 1
302276 99302276 1001 86380 86390 1
302289 99302289 1001 86380 86390 1
302057 99302057 1001 86380 86390 1
301843 99301843 1001 86380 86390 1
301948 99301948 1001 86380 86390 1
301875 99301875 1001 86380 86390 1
302546 99302546 1001 86380 86390 1
302572 99302572 1001 86380 86390 1
302560 99302560 1001 86380 86390 1
302446 99302446 1001 86380 86390 1
303004 99303004 1001 86380 86390 1
303065 99303065 1001 86380 86390 1
302937 99302937 1001 86380 86390 1
302886 99302886 1001 86380 86390 1
302941 99302941 1001 86380 86390 1
302829 99302829 1001 86380 86390 1
302973 99302973 1001 86380 86390 1
302665 99302665 1001 86380 86390 1
302615 99302615 1001 86380 86390 1
302654 99302654 1001 86380 86390 1
302618 99302618 1001 86380 86390 1
302670 99302670 1001 86380 86390 1
302687 99302687 1001 86380 86390 1
303217 99303217 1001 86380 86390 1
303284 99303284 1001 86380 86390 1
303262 99303262 1001 86380 86390 1
303984 99303984 1001 86380 86390 1
303860 99303860 1001 86380 86390 1
303849 99303849 1001 86380 86390 1
303676 99303676 1001 86380 86390 1
303657 99303657 1001 86380 86390 1
303480 99303480 1001 86380 86390 1
303519 99303519 1001 86380 86390 1
303429 99303429 1001 86380 86390 1
303469 99303469 1001 86380 86390 1
304121 99304121 1001 86380 86390 1
304141 99304141 1001 86380 86390 1
304091 99304091 1001 86380 86390 1
304759 99304759 1001 86380 86390 1
304576 99304576 1001 86380 86390 1
304453 99304453 1001 86380 86390 1
304614 99304614 1001 86380 86390 1
304304 99304304 1001 86380 86390 1
304428 99304428 1001 86380 86390 1
304379 99304379 1001 86380 86390 1
304940 99304940 1001 86380 86390 1
305585 99305585 1001 86380 86390 1
305560 99305560 1001 86380 86390 1
305599 99305599 1001 86380 86390 1
305499 99305499 1001 86380 86390 1
305457 99305457 1001 86380 86390 1
305446 99305446 1001 86380 86390 1
305278 99305278 1001 86380 86390 1
305103 99305103 1001 86380 86390 1
305200 99305200 1001 86380 86390 1
305204 99305204 1001 86380 86390 1
500167 99500167 1001 86380 86390 1
500030 99500030 1001 86380 86390 1
500134 99500134 1001 86380 86390 1
500122 99500122 1001 86380 86390 1
500788 99500788 1001 86380 86390 1
500797 99500797 1001 86380 86390 1
500669 99500669 1001 86380 86390 1
500735 99500735 1001 86380 86390 1
500748 99500748 1001 86380 86390 1
500441 99500441 1001 86380 86390 1
500421 99500421 1001 86380 86390 1
500490 99500490 1001 86380 86390 1
500377 99500377 1001 86380 86390 1
500394 99500394 1001 86380 86390 1
500347 99500347 1001 86380 86390 1
500927 99500927 1001 86380 86390 1
500193 99500193 1001 86380 86390 1
500879 99500879 1001 86380 86390 1
501013 99501013 1001 86380 86390 1
500988 99500988 1001 86380 86390 1
500886 99500886 1001 86380 86390 1
501016 99501016 1001 86380 86390 1
501488 99501488 1001 86380 86390 1
501442 99501442 1001 86380 86390 1
501599 99501599 1001 86380 86390 1
501484 99501484 1001 86380 86390 1
501413 99501413 1001 86380 86390 1
501297 99501297 1001 86380 86390 1
501286 99501286 1001 86380 86390 1
501325 99501325 1001 86380 86390 1
501234 99501234 1001 86380 86390 1
501247 99501247 1001 86380 86390 1
501274 99501274 1001 86380 86390 1
501236 99501236 1001 86380 86390 1
501162 99501162 1001 86380 86390 1
501026 99501026 1001 86380 86390 1
501121 99501121 1001 86380 86390 1
501753 99501753 1001 86380 86390 1
501833 99501833 1001 86380 86390 1
501652 99501652 1001 86380 86390 1
501745 99501745 1001 86380 86390 1
502277 99502277 1001 86380 86390 1
502394 99502394 1001 86380 86390 1
502305 99502305 1001 86380 86390 1
502071 99502071 1001 86380 86390 1
501895 99501895 1001 86380 86390 1
502608 99502608 1001 86380 86390 1
502481 99502481 1001 86380 86390 1
503248 99503248 1001 86380 86390 1
503197 99503197 1001 86380 86390 1
503172 99503172 1001 86380 86390 1
503198 99503198 1001 86380 86390 1
503124 99503124 1001 86380 86390 1
502921 99502921 1001 86380 86390 1
502884 99502884 1001 86380 86390 1
502725 99502725 1001 86380 86390 1
502767 99502767 1001 86380 86390 1
502742 99502742 1001 86380 86390 1
502849 99502849 1001 86380 86390 1
502812 99502812 1001 86380 86390 1
502787 99502787 1001 86380 86390 1
503388 99503388 1001 86380 86390 1
504035 99504035 1001 86380 86390 1
503881 99503881 1001 86380 86390 1
503715 99503715 1001 86380 86390 1
503641 99503641 1001 86380 86390 1
503603 99503603 1001 86380 86390 1
503643 99503643 1001 86380 86390 1
503633 99503633 1001 86380 86390 1
504203 99504203 1001 86380 86390 1
504911 99504911 1001 86380 86390 1
504834 99504834 1001 86380 86390 1
504776 99504776 1001 86380 86390 1
504815 99504815 1001 86380 86390 1
504691 99504691 1001 86380 86390 1
504640 99504640 1001 86380 86390 1
504672 99504672 1001 86380 86390 1
504418 99504418 1001 86380 86390 1
504341 99504341 1001 86380 86390 1
504488 99504488 1001 86380 86390 1
504439 99504439 1001 86380 86390 1
505095 99505095 1001 86380 86390 1
504953 99504953 1001 86380 86390 1
505585 99505585 1001 86380 86390 1
505422 99505422 1001 86380 86390 1
505467 99505467 1001 86380 86390 1
505364 99505364 1001 86380 86390 1
505497 99505497 1001 86380 86390 1
505270 99505270 1001 86380 86390 1
505195 99505195 1001 86380 86390 1
505170 99505170 1001 86380 86390 1
505262 99505262 1001 86380 86390 1
505786 99505786 1001 86380 86390 1
505792 99505792 1001 86380 86390 1
506394 99506394 1001 86380 86390 1
506550 99506550 1001 86380 86390 1
506461 99506461 1001 86380 86390 1
506438 99506438 1001 86380 86390 1
506293 99506293 1001 86380 86390 1
506337 99506337 1001 86380 86390 1
505992 99505992 1001 86380 86390 1
506164 99506164 1001 86380 86390 1
506024 99506024 1001 86380 86390 1
506753 99506753 1001 86380 86390 1
507393 99507393 1001 86380 86390 1
507274 99507274 1001 86380 86390 1
507332 99507332 1001 86380 86390 1
507197 99507197 1001 86380 86390 1
507174 99507174 1001 86380 86390 1
507110 99507110 1001 86380 86390 1
506825 99506825 1001 86380 86390 1
507451 99507451 1001 86380 86390 1
507490 99507490 1001 86380 86390 1
507620 99507620 1001 86380 86390 1
508199 99508199 1001 86380 86390 1
508231 99508231 1001 86380 86390 1
508088 99508088 1001 86380 86390 1
508230 99508230 1001 86380 86390 1
507914 99507914 1001 86380 86390 1
507775 99507775 1001 86380 86390 1
507639 99507639 1001 86380 86390 1
508327 99508327 1001 86380 86390 1
508265 99508265 1001 86380 86390 1
508978 99508978 1001 86380 86390 1
509051 99509051 1001 86380 86390 1
508941 99508941 1001 86380 86390 1
508670 99508670 1001 86380 86390 1
508829 99508829 1001 86380 86390 1
508585 99508585 1001 86380 86390 1
508484 99508484 1001 86380 86390 1
508550 99508550 1001 86380 86390 1
508487 99508487 1001 86380 86390 1
508501 99508501 1001 86380 86390 1
509168 99509168 1001 86380 86390 1
509130 99509130 1001 86380 86390 1
509813 99509813 1001 86380 86390 1
509737 99509737 1001 86380 86390 1
509744 99509744 1001 86380 86390 1
509695 99509695 1001 86380 86390 1
509585 99509585 1001 86380 86390 1
509359 99509359 1001 86380 86390 1
509429 99509429 1001 86380 86390 1
509353 99509353 1001 86380 86390 1
509459 99509459 1001 86380 86390 1
509697 99509697 1001 86380 86390 1
509942 99509942 1001 86380 86390 1
509931 99509931 1001 86380 86390 1
510100 99510100 1001 86380 86390 1
510611 99510611 1001 86380 86390 1
510651 99510651 1001 86380 86390 1
510525 99510525 1001 86380 86390 1
510617 99510617 1001 86380 86390 1
510706 99510706 1001 86380 86390 1
510675 99510675 1001 86380 86390 1
510515 99510515 1001 86380 86390 1
510482 99510482 1001 86380 86390 1
511496 99511496 1001 86380 86390 1
511384 99511384 1001 86380 86390 1
510940 99510940 1001 86380 86390 1
510954 99510954 1001 86380 86390 1
511084 99511084 1001 86380 86390 1
511746 99511746 1001 86380 86390 1
511647 99511647 1001 86380 86390 1
511611 99511611 1001 86380 86390 1
511637 99511637 1001 86380 86390 1
512346 99512346 1001 86380 86390 1
512253 99512253 1001 86380 86390 1
512361 99512361 1001 86380 86390 1
511970 99511970 1001 86380 86390 1
511997 99511997 1001 86380 86390 1
511852 99511852 1001 86380 86390 1
511948 99511948 1001 86380 86390 1
511846 99511846 1001 86380 86390 1
512382 99512382 1001 86380 86390 1
512422 99512422 1001 86380 86390 1
513174 99513174 1001 86380 86390 1
513187 99513187 1001 86380 86390 1
512860 99512860 1001 86380 86390 1
512903 99512903 1001 86380 86390 1
512947 99512947 1001 86380 86390 1
512703 99512703 1001 86380 86390 1
513221 99513221 1001 86380 86390 1
513405 99513405 1001 86380 86390 1
513394 99513394 1001 86380 86390 1
513226 99513226 1001 86380 86390 1
513357 99513357 1001 86380 86390 1
513867 99513867 1001 86380 86390 1
513922 99513922 1001 86380 86390 1
513697 99513697 1001 86380 86390 1
513685 99513685 1001 86380 86390 1
513726 99513726 1001 86380 86390 1
513690 99513690 1001 86380 86390 1
513743 99513743 1001 86380 86390 1
513449 99513449 1001 86380 86390 1
513462 99513462 1001 86380 86390 1
513412 99513412 1001 86380 86390 1
513491 99513491 1001 86380 86390 1
513445 99513445 1001 86380 86390 1
513602 99513602 1001 86380 86390 1
514057 99514057 1001 86380 86390 1
514044 99514044 1001 86380 86390 1
514229 99514229 1001 86380 86390 1
514129 99514129 1001 86380 86390 1
514208 99514208 1001 86380 86390 1
514858 99514858 1001 86380 86390 1
514718 99514718 1001 86380 86390 1
514837 99514837 1001 86380 86390 1
514664 99514664 1001 86380 86390 1
514552 99514552 1001 86380 86390 1
514514 99514514 1001 86380 86390 1
514570 99514570 1001 86380 86390 1
514262 99514262 1001 86380 86390 1
514240 99514240 1001 86380 86390 1
514862 99514862 1001 86380 86390 1
515558 99515558 1001 86380 86390 1
515562 99515562 1001 86380 86390 1
515363 99515363 1001 86380 86390 1
515378 99515378 1001 86380 86390 1
515341 99515341 1001 86380 86390 1
515168 99515168 1001 86380 86390 1
515201 99515201 1001 86380 86390 1
515164 99515164 1001 86380 86390 1
515738 99515738 1001 86380 86390 1
515777 99515777 1001 86380 86390 1
515702 99515702 1001 86380 86390 1
515717 99515717 1001 86380 86390 1
515744 99515744 1001 86380 86390 1
516150 99516150 1001 86380 86390 1
516163 99516163 1001 86380 86390 1
516217 99516217 1001 86380 86390 1
516244 99516244 1001 86380 86390 1
516270 99516270 1001 86380 86390 1
516107 99516107 1001 86380 86390 1
516120 99516120 1001 86380 86390 1
516122 99516122 1001 86380 86390 1
516522 99516522 1001 86380 86390 1
516656 99516656 1001 86380 86390 1
516531 99516531 1001 86380 86390 1
517267 99517267 1001 86380 86390 1
517155 99517155 1001 86380 86390 1
516952 99516952 1001 86380 86390 1
516978 99516978 1001 86380 86390 1
516927 99516927 1001 86380 86390 1
516993 99516993 1001 86380 86390 1
516941 99516941 1001 86380 86390 1
516994 99516994 1001 86380 86390 1
517100 99517100 1001 86380 86390 1
516755 99516755 1001 86380 86390 1
516807 99516807 1001 86380 86390 1
516743 99516743 1001 86380 86390 1
516886 99516886 1001 86380 86390 1
516761 99516761 1001 86380 86390 1
516805 99516805 1001 86380 86390 1
517339 99517339 1001 86380 86390 1
517396 99517396 1001 86380 86390 1
517448 99517448 1001 86380 86390 1
517487 99517487 1001 86380 86390 1
518011 99518011 1001 86380 86390 1
518065 99518065 1001 86380 86390 1
518040 99518040 1001 86380 86390 1
517980 99517980 1001 86380 86390 1
517775 99517775 1001 86380 86390 1
517948 99517948 1001 86380 86390 1
517903 99517903 1001 86380 86390 1
517698 99517698 1001 86380 86390 1
517738 99517738 1001 86380 86390 1
517583 99517583 1001 86380 86390 1
517727 99517727 1001 86380 86390 1
517575 99517575 1001 86380 86390 1
517694 99517694 1001 86380 86390 1
518237 99518237 1001 86380 86390 1
518226 99518226 1001 86380 86390 1
518216 99518216 1001 86380 86390 1
518207 99518207 1001 86380 86390 1
518823 99518823 1001 86380 86390 1
518963 99518963 1001 86380 86390 1
518916 99518916 1001 86380 86390 1
518732 99518732 1001 86380 86390 1
518733 99518733 1001 86380 86390 1
518778 99518778 1001 86380 86390 1
518767 99518767 1001 86380 86390 1
518432 99518432 1001 86380 86390 1
518407 99518407 1001 86380 86390 1
518500 99518500 1001 86380 86390 1
518373 99518373 1001 86380 86390 1
518517 99518517 1001 86380 86390 1
519120 99519120 1001 86380 86390 1
519651 99519651 1001 86380 86390 1
519680 99519680 1001 86380 86390 1
519644 99519644 1001 86380 86390 1
519440 99519440 1001 86380 86390 1
519445 99519445 1001 86380 86390 1
519515 99519515 1001 86380 86390 1
519569 99519569 1001 86380 86390 1
519314 99519314 1001 86380 86390 1
519366 99519366 1001 86380 86390 1
519238 99519238 1001 86380 86390 1
519231 99519231 1001 86380 86390 1
519916 99519916 1001 86380 86390 1
519402 99519402 1001 86380 86390 1
519853 99519853 1001 86380 86390 1
519905 99519905 1001 86380 86390 1
520015 99520015 1001 86380 86390 1
520003 99520003 1001 86380 86390 1
520504 99520504 1001 86380 86390 1
520505 99520505 1001 86380 86390 1
520480 99520480 1001 86380 86390 1
520497 99520497 1001 86380 86390 1
520346 99520346 1001 86380 86390 1
520398 99520398 1001 86380 86390 1
520388 99520388 1001 86380 86390 1
520430 99520430 1001 86380 86390 1
520288 99520288 1001 86380 86390 1
520175 99520175 1001 86380 86390 1
520218 99520218 1001 86380 86390 1
520026 99520026 1001 86380 86390 1
520680 99520680 1001 86380 86390 1
521451 99521451 1001 86380 86390 1
521453 99521453 1001 86380 86390 1
521136 99521136 1001 86380 86390 1
521242 99521242 1001 86380 86390 1
521003 99521003 1001 86380 86390 1
521019 99521019 1001 86380 86390 1
520920 99520920 1001 86380 86390 1
521052 99521052 1001 86380 86390 1
521554 99521554 1001 86380 86390 1
521536 99521536 1001 86380 86390 1
521473 99521473 1001 86380 86390 1
522044 99522044 1001 86380 86390 1
521724 99521724 1001 86380 86390 1
521757 99521757 1001 86380 86390 1
521849 99521849 1001 86380 86390 1
521759 99521759 1001 86380 86390 1
521697 99521697 1001 86380 86390 1
522497 99522497 1001 86380 86390 1
522414 99522414 1001 86380 86390 1
522826 99522826 1001 86380 86390 1
522750 99522750 1001 86380 86390 1
522751 99522751 1001 86380 86390 1
522898 99522898 1001 86380 86390 1
522525 99522525 1001 86380 86390 1
522593 99522593 1001 86380 86390 1
522697 99522697 1001 86380 86390 1
522646 99522646 1001 86380 86390 1
523260 99523260 1001 86380 86390 1
523781 99523781 1001 86380 86390 1
523822 99523822 1001 86380 86390 1
523836 99523836 1001 86380 86390 1
523727 99523727 1001 86380 86390 1
523547 99523547 1001 86380 86390 1
523627 99523627 1001 86380 86390 1
523607 99523607 1001 86380 86390 1
523378 99523378 1001 86380 86390 1
524138 99524138 1001 86380 86390 1
524022 99524022 1001 86380 86390 1
524765 99524765 1001 86380 86390 1
524396 99524396 1001 86380 86390 1
524370 99524370 1001 86380 86390 1
524423 99524423 1001 86380 86390 1
524164 99524164 1001 86380 86390 1
524153 99524153 1001 86380 86390 1
524263 99524263 1001 86380 86390 1
524200 99524200 1001 86380 86390 1
524784 99524784 1001 86380 86390 1
524955 99524955 1001 86380 86390 1
525394 99525394 1001 86380 86390 1
525569 99525569 1001 86380 86390 1
525532 99525532 1001 86380 86390 1
525327 99525327 1001 86380 86390 1
525276 99525276 1001 86380 86390 1
525202 99525202 1001 86380 86390 1
525161 99525161 1001 86380 86390 1
525097 99525097 1001 86380 86390 1
525010 99525010 1001 86380 86390 1
525013 99525013 1001 86380 86390 1
525738 99525738 1001 86380 86390 1
525756 99525756 1001 86380 86390 1
525642 99525642 1001 86380 86390 1
525746 99525746 1001 86380 86390 1
526309 99526309 1001 86380 86390 1
526364 99526364 1001 86380 86390 1
526110 99526110 1001 86380 86390 1
525804 99525804 1001 86380 86390 1
525869 99525869 1001 86380 86390 1
525884 99525884 1001 86380 86390 1
525875 99525875 1001 86380 86390 1
525864 99525864 1001 86380 86390 1
525955 99525955 1001 86380 86390 1
525918 99525918 1001 86380 86390 1
526628 99526628 1001 86380 86390 1
526597 99526597 1001 86380 86390 1
526441 99526441 1001 86380 86390 1
527160 99527160 1001 86380 86390 1
527136 99527136 1001 86380 86390 1
527152 99527152 1001 86380 86390 1
527237 99527237 1001 86380 86390 1
526993 99526993 1001 86380 86390 1
526877 99526877 1001 86380 86390 1
527033 99527033 1001 86380 86390 1
526922 99526922 1001 86380 86390 1
526811 99526811 1001 86380 86390 1
526741 99526741 1001 86380 86390 1
527389 99527389 1001 86380 86390 1
527326 99527326 1001 86380 86390 1
527342 99527342 1001 86380 86390 1
527859 99527859 1001 86380 86390 1
527679 99527679 1001 86380 86390 1
527720 99527720 1001 86380 86390 1
527761 99527761 1001 86380 86390 1
527788 99527788 1001 86380 86390 1
527814 99527814 1001 86380 86390 1
527853 99527853 1001 86380 86390 1
527687 99527687 1001 86380 86390 1
527538 99527538 1001 86380 86390 1
527478 99527478 1001 86380 86390 1
528164 99528164 1001 86380 86390 1
528100 99528100 1001 86380 86390 1
528259 99528259 1001 86380 86390 1
528262 99528262 1001 86380 86390 1
528705 99528705 1001 86380 86390 1
528772 99528772 1001 86380 86390 1
528532 99528532 1001 86380 86390 1
528412 99528412 1001 86380 86390 1
528430 99528430 1001 86380 86390 1
528368 99528368 1001 86380 86390 1
529013 99529013 1001 86380 86390 1
529609 99529609 1001 86380 86390 1
529501 99529501 1001 86380 86390 1
529477 99529477 1001 86380 86390 1
529302 99529302 1001 86380 86390 1
529134 99529134 1001 86380 86390 1
529303 99529303 1001 86380 86390 1
529149 99529149 1001 86380 86390 1
529154 99529154 1001 86380 86390 1
529272 99529272 1001 86380 86390 1
529274 99529274 1001 86380 86390 1
529867 99529867 1001 86380 86390 1
529830 99529830 1001 86380 86390 1
529739 99529739 1001 86380 86390 1
529820 99529820 1001 86380 86390 1
529852 99529852 1001 86380 86390 1
530503 99530503 1001 86380 86390 1
530552 99530552 1001 86380 86390 1
530413 99530413 1001 86380 86390 1
530444 99530444 1001 86380 86390 1
530260 99530260 1001 86380 86390 1
530066 99530066 1001 86380 86390 1
530087 99530087 1001 86380 86390 1
530642 99530642 1001 86380 86390 1
530731 99530731 1001 86380 86390 1
531190 99531190 1001 86380 86390 1
531309 99531309 1001 86380 86390 1
531310 99531310 1001 86380 86390 1
531162 99531162 1001 86380 86390 1
531024 99531024 1001 86380 86390 1
531025 99531025 1001 86380 86390 1
531018 99531018 1001 86380 86390 1
530903 99530903 1001 86380 86390 1
530910 99530910 1001 86380 86390 1
530949 99530949 1001 86380 86390 1
531497 99531497 1001 86380 86390 1
531557 99531557 1001 86380 86390 1
532157 99532157 1001 86380 86390 1
532206 99532206 1001 86380 86390 1
532174 99532174 1001 86380 86390 1
532041 99532041 1001 86380 86390 1
532096 99532096 1001 86380 86390 1
532189 99532189 1001 86380 86390 1
532111 99532111 1001 86380 86390 1
531911 99531911 1001 86380 86390 1
531964 99531964 1001 86380 86390 1
531799 99531799 1001 86380 86390 1
531877 99531877 1001 86380 86390 1
531986 99531986 1001 86380 86390 1
531754 99531754 1001 86380 86390 1
531693 99531693 1001 86380 86390 1
531759 99531759 1001 86380 86390 1
532379 99532379 1001 86380 86390 1
532223 99532223 1001 86380 86390 1
532406 99532406 1001 86380 86390 1
532408 99532408 1001 86380 86390 1
532904 99532904 1001 86380 86390 1
532914 99532914 1001 86380 86390 1
532941 99532941 1001 86380 86390 1
532839 99532839 1001 86380 86390 1
532632 99532632 1001 86380 86390 1
532681 99532681 1001 86380 86390 1
532811 99532811 1001 86380 86390 1
532425 99532425 1001 86380 86390 1
532584 99532584 1001 86380 86390 1
532535 99532535 1001 86380 86390 1
532600 99532600 1001 86380 86390 1
532432 99532432 1001 86380 86390 1
533068 99533068 1001 86380 86390 1
533821 99533821 1001 86380 86390 1
533708 99533708 1001 86380 86390 1
533749 99533749 1001 86380 86390 1
533699 99533699 1001 86380 86390 1
533853 99533853 1001 86380 86390 1
533593 99533593 1001 86380 86390 1
533570 99533570 1001 86380 86390 1
533652 99533652 1001 86380 86390 1
533316 99533316 1001 86380 86390 1
533426 99533426 1001 86380 86390 1
533274 99533274 1001 86380 86390 1
533896 99533896 1001 86380 86390 1
534005 99534005 1001 86380 86390 1
534006 99534006 1001 86380 86390 1
534047 99534047 1001 86380 86390 1
533997 99533997 1001 86380 86390 1
534608 99534608 1001 86380 86390 1
534510 99534510 1001 86380 86390 1
534628 99534628 1001 86380 86390 1
534666 99534666 1001 86380 86390 1
534581 99534581 1001 86380 86390 1
534461 99534461 1001 86380 86390 1
534384 99534384 1001 86380 86390 1
534283 99534283 1001 86380 86390 1
534193 99534193 1001 86380 86390 1
534120 99534120 1001 86380 86390 1
534133 99534133 1001 86380 86390 1
534831 99534831 1001 86380 86390 1
534823 99534823 1001 86380 86390 1
535488 99535488 1001 86380 86390 1
535405 99535405 1001 86380 86390 1
535502 99535502 1001 86380 86390 1
535207 99535207 1001 86380 86390 1
535116 99535116 1001 86380 86390 1
535173 99535173 1001 86380 86390 1
534993 99534993 1001 86380 86390 1
534902 99534902 1001 86380 86390 1
535008 99535008 1001 86380 86390 1
534971 99534971 1001 86380 86390 1
535077 99535077 1001 86380 86390 1
534936 99534936 1001 86380 86390 1
536279 99536279 1001 86380 86390 1
536281 99536281 1001 86380 86390 1
536058 99536058 1001 86380 86390 1
536011 99536011 1001 86380 86390 1
536129 99536129 1001 86380 86390 1
535795 99535795 1001 86380 86390 1
535797 99535797 1001 86380 86390 1
535901 99535901 1001 86380 86390 1
537073 99537073 1001 86380 86390 1
536963 99536963 1001 86380 86390 1
537119 99537119 1001 86380 86390 1
537068 99537068 1001 86380 86390 1
536780 99536780 1001 86380 86390 1
536822 99536822 1001 86380 86390 1
536939 99536939 1001 86380 86390 1
536672 99536672 1001 86380 86390 1
536543 99536543 1001 86380 86390 1
536609 99536609 1001 86380 86390 1
536546 99536546 1001 86380 86390 1
536715 99536715 1001 86380 86390 1
537302 99537302 1001 86380 86390 1
537361 99537361 1001 86380 86390 1
537899 99537899 1001 86380 86390 1
537850 99537850 1001 86380 86390 1
537905 99537905 1001 86380 86390 1
537672 99537672 1001 86380 86390 1
537639 99537639 1001 86380 86390 1
537640 99537640 1001 86380 86390 1
537536 99537536 1001 86380 86390 1
537438 99537438 1001 86380 86390 1
537573 99537573 1001 86380 86390 1
538076 99538076 1001 86380 86390 1
538080 99538080 1001 86380 86390 1
538021 99538021 1001 86380 86390 1
538165 99538165 1001 86380 86390 1
538121 99538121 1001 86380 86390 1
538136 99538136 1001 86380 86390 1
538715 99538715 1001 86380 86390 1
538642 99538642 1001 86380 86390 1
538734 99538734 1001 86380 86390 1
538468 99538468 1001 86380 86390 1
538559 99538559 1001 86380 86390 1
538472 99538472 1001 86380 86390 1
538565 99538565 1001 86380 86390 1
538236 99538236 1001 86380 86390 1
538206 99538206 1001 86380 86390 1
538945 99538945 1001 86380 86390 1
539005 99539005 1001 86380 86390 1
539515 99539515 1001 86380 86390 1
539626 99539626 1001 86380 86390 1
539522 99539522 1001 86380 86390 1
539055 99539055 1001 86380 86390 1
539030 99539030 1001 86380 86390 1
539743 99539743 1001 86380 86390 1
539834 99539834 1001 86380 86390 1
539744 99539744 1001 86380 86390 1
539800 99539800 1001 86380 86390 1
540439 99540439 1001 86380 86390 1
540444 99540444 1001 86380 86390 1
540349 99540349 1001 86380 86390 1
540109 99540109 1001 86380 86390 1
540098 99540098 1001 86380 86390 1
540151 99540151 1001 86380 86390 1
540088 99540088 1001 86380 86390 1
540128 99540128 1001 86380 86390 1
540169 99540169 1001 86380 86390 1
540092 99540092 1001 86380 86390 1
539925 99539925 1001 86380 86390 1
539878 99539878 1001 86380 86390 1
539995 99539995 1001 86380 86390 1
539957 99539957 1001 86380 86390 1
540022 99540022 1001 86380 86390 1
539961 99539961 1001 86380 86390 1
540566 99540566 1001 86380 86390 1
541195 99541195 1001 86380 86390 1
541201 99541201 1001 86380 86390 1
541241 99541241 1001 86380 86390 1
541049 99541049 1001 86380 86390 1
541062 99541062 1001 86380 86390 1
540897 99540897 1001 86380 86390 1
540901 99540901 1001 86380 86390 1
540916 99540916 1001 86380 86390 1
540816 99540816 1001 86380 86390 1
540755 99540755 1001 86380 86390 1
540807 99540807 1001 86380 86390 1
540756 99540756 1001 86380 86390 1
540718 99540718 1001 86380 86390 1
540731 99540731 1001 86380 86390 1
540784 99540784 1001 86380 86390 1
540707 99540707 1001 86380 86390 1
540673 99540673 1001 86380 86390 1
541428 99541428 1001 86380 86390 1
541300 99541300 1001 86380 86390 1
542008 99542008 1001 86380 86390 1
542036 99542036 1001 86380 86390 1
542103 99542103 1001 86380 86390 1
542107 99542107 1001 86380 86390 1
541901 99541901 1001 86380 86390 1
541623 99541623 1001 86380 86390 1
541586 99541586 1001 86380 86390 1
541702 99541702 1001 86380 86390 1
542300 99542300 1001 86380 86390 1
542132 99542132 1001 86380 86390 1
542253 99542253 1001 86380 86390 1
542216 99542216 1001 86380 86390 1
542871 99542871 1001 86380 86390 1
542930 99542930 1001 86380 86390 1
542865 99542865 1001 86380 86390 1
542829 99542829 1001 86380 86390 1
542650 99542650 1001 86380 86390 1
542587 99542587 1001 86380 86390 1
542613 99542613 1001 86380 86390 1
542562 99542562 1001 86380 86390 1
542541 99542541 1001 86380 86390 1
542465 99542465 1001 86380 86390 1
542978 99542978 1001 86380 86390 1
543745 99543745 1001 86380 86390 1
543667 99543667 1001 86380 86390 1
543527 99543527 1001 86380 86390 1
543412 99543412 1001 86380 86390 1
543360 99543360 1001 86380 86390 1
543560 99543560 1001 86380 86390 1
543345 99543345 1001 86380 86390 1
543230 99543230 1001 86380 86390 1
543155 99543155 1001 86380 86390 1
543168 99543168 1001 86380 86390 1
543262 99543262 1001 86380 86390 1
543240 99543240 1001 86380 86390 1
543925 99543925 1001 86380 86390 1
543850 99543850 1001 86380 86390 1
543920 99543920 1001 86380 86390 1
544443 99544443 1001 86380 86390 1
544560 99544560 1001 86380 86390 1
544554 99544554 1001 86380 86390 1
544543 99544543 1001 86380 86390 1
544557 99544557 1001 86380 86390 1
544259 99544259 1001 86380 86390 1
544647 99544647 1001 86380 86390 1
544656 99544656 1001 86380 86390 1
426833 221 1001 67140 67977 1
500997 946 1001 53119 53419 1
537291 609 1002 38453 48098 1
400200 99400200 1001 86380 86390 1
400295 99400295 1001 86380 86390 1
400512 99400512 1001 86380 86390 1
400460 99400460 1001 86380 86390 1
400519 99400519 1001 86380 86390 1
400787 99400787 1001 86380 86390 1
400727 99400727 1001 86380 86390 1
400907 99400907 1001 86380 86390 1
401062 99401062 1001 86380 86390 1
401124 99401124 1001 86380 86390 1
401076 99401076 1001 86380 86390 1
401176 99401176 1001 86380 86390 1
401234 99401234 1001 86380 86390 1
401323 99401323 1001 86380 86390 1
401377 99401377 1001 86380 86390 1
401393 99401393 1001 86380 86390 1
401496 99401496 1001 86380 86390 1
401963 99401963 1001 86380 86390 1
401974 99401974 1001 86380 86390 1
402443 99402443 1001 86380 86390 1
402446 99402446 1001 86380 86390 1
402523 99402523 1001 86380 86390 1
402587 99402587 1001 86380 86390 1
402591 99402591 1001 86380 86390 1
402730 99402730 1001 86380 86390 1
402751 99402751 1001 86380 86390 1
402944 99402944 1001 86380 86390 1
403063 99403063 1001 86380 86390 1
403176 99403176 1001 86380 86390 1
403300 99403300 1001 86380 86390 1
403472 99403472 1001 86380 86390 1
403571 99403571 1001 86380 86390 1
403612 99403612 1001 86380 86390 1
403704 99403704 1001 86380 86390 1
403994 99403994 1001 86380 86390 1
404134 99404134 1001 86380 86390 1
404246 99404246 1001 86380 86390 1
404305 99404305 1001 86380 86390 1
404472 99404472 1001 86380 86390 1
404404 99404404 1001 86380 86390 1
404433 99404433 1001 86380 86390 1
404697 99404697 1001 86380 86390 1
404743 99404743 1001 86380 86390 1
404835 99404835 1001 86380 86390 1
404992 99404992 1001 86380 86390 1
405022 99405022 1001 86380 86390 1
405016 99405016 1001 86380 86390 1
405295 99405295 1001 86380 86390 1
405362 99405362 1001 86380 86390 1
405216 99405216 1001 86380 86390 1
405349 99405349 1001 86380 86390 1
405462 99405462 1001 86380 86390 1
405464 99405464 1001 86380 86390 1
405484 99405484 1001 86380 86390 1
405431 99405431 1001 86380 86390 1
405418 99405418 1001 86380 86390 1
405705 99405705 1001 86380 86390 1
405967 99405967 1001 86380 86390 1
405882 99405882 1001 86380 86390 1
405899 99405899 1001 86380 86390 1
406005 99406005 1001 86380 86390 1
406020 99406020 1001 86380 86390 1
406186 99406186 1001 86380 86390 1
406518 99406518 1001 86380 86390 1
406657 99406657 1001 86380 86390 1
406634 99406634 1001 86380 86390 1
406773 99406773 1001 86380 86390 1
406907 99406907 1001 86380 86390 1
407038 99407038 1001 86380 86390 1
407237 99407237 1001 86380 86390 1
407512 99407512 1001 86380 86390 1
407631 99407631 1001 86380 86390 1
407693 99407693 1001 86380 86390 1
407952 99407952 1001 86380 86390 1
408054 99408054 1001 86380 86390 1
408106 99408106 1001 86380 86390 1
408387 99408387 1001 86380 86390 1
408579 99408579 1001 86380 86390 1
408604 99408604 1001 86380 86390 1
408606 99408606 1001 86380 86390 1
408607 99408607 1001 86380 86390 1
408609 99408609 1001 86380 86390 1
408621 99408621 1001 86380 86390 1
408730 99408730 1001 86380 86390 1
408704 99408704 1001 86380 86390 1
408803 99408803 1001 86380 86390 1
409114 99409114 1001 86380 86390 1
409195 99409195 1001 86380 86390 1
409397 99409397 1001 86380 86390 1
409592 99409592 1001 86380 86390 1
409749 99409749 1001 86380 86390 1
409877 99409877 1001 86380 86390 1
409931 99409931 1001 86380 86390 1
409911 99409911 1001 86380 86390 1
410085 99410085 1001 86380 86390 1
410143 99410143 1001 86380 86390 1
410226 99410226 1001 86380 86390 1
410365 99410365 1001 86380 86390 1
410457 99410457 1001 86380 86390 1
410525 99410525 1001 86380 86390 1
411025 99411025 1001 86380 86390 1
411092 99411092 1001 86380 86390 1
411182 99411182 1001 86380 86390 1
411253 99411253 1001 86380 86390 1
411407 99411407 1001 86380 86390 1
411347 99411347 1001 86380 86390 1
411466 99411466 1001 86380 86390 1
411824 99411824 1001 86380 86390 1
411841 99411841 1001 86380 86390 1
412007 99412007 1001 86380 86390 1
412025 99412025 1001 86380 86390 1
412002 99412002 1001 86380 86390 1
413627 99413627 1001 86380 86390 1
413438 99413438 1001 86380 86390 1
412952 99412952 1001 86380 86390 1
412960 99412960 1001 86380 86390 1
412669 99412669 1001 86380 86390 1
414072 99414072 1001 86380 86390 1
413779 99413779 1001 86380 86390 1
414925 99414925 1001 86380 86390 1
415265 99415265 1001 86380 86390 1
414703 99414703 1001 86380 86390 1
414841 99414841 1001 86380 86390 1
414616 99414616 1001 86380 86390 1
414782 99414782 1001 86380 86390 1
414728 99414728 1001 86380 86390 1
414815 99414815 1001 86380 86390 1
414254 99414254 1001 86380 86390 1
414438 99414438 1001 86380 86390 1
414447 99414447 1001 86380 86390 1
414247 99414247 1001 86380 86390 1
415663 99415663 1001 86380 86390 1
416860 99416860 1001 86380 86390 1
416766 99416766 1001 86380 86390 1
416994 99416994 1001 86380 86390 1
416551 99416551 1001 86380 86390 1
416033 99416033 1001 86380 86390 1
415915 99415915 1001 86380 86390 1
417358 99417358 1001 86380 86390 1
417245 99417245 1001 86380 86390 1
417403 99417403 1001 86380 86390 1
418460 99418460 1001 86380 86390 1
418599 99418599 1001 86380 86390 1
418581 99418581 1001 86380 86390 1
418780 99418780 1001 86380 86390 1
418335 99418335 1001 86380 86390 1
418221 99418221 1001 86380 86390 1
418060 99418060 1001 86380 86390 1
418087 99418087 1001 86380 86390 1
418242 99418242 1001 86380 86390 1
417639 99417639 1001 86380 86390 1
417762 99417762 1001 86380 86390 1
419100 99419100 1001 86380 86390 1
417611 99417611 1001 86380 86390 1
418941 99418941 1001 86380 86390 1
420215 99420215 1001 86380 86390 1
420073 99420073 1001 86380 86390 1
420145 99420145 1001 86380 86390 1
419701 99419701 1001 86380 86390 1
419975 99419975 1001 86380 86390 1
419714 99419714 1001 86380 86390 1
420028 99420028 1001 86380 86390 1
419417 99419417 1001 86380 86390 1
419341 99419341 1001 86380 86390 1
419590 99419590 1001 86380 86390 1
420449 99420449 1001 86380 86390 1
420458 99420458 1001 86380 86390 1
420705 99420705 1001 86380 86390 1
421965 99421965 1001 86380 86390 1
421979 99421979 1001 86380 86390 1
421851 99421851 1001 86380 86390 1
421885 99421885 1001 86380 86390 1
421937 99421937 1001 86380 86390 1
421537 99421537 1001 86380 86390 1
421275 99421275 1001 86380 86390 1
422308 99422308 1001 86380 86390 1
422291 99422291 1001 86380 86390 1
422454 99422454 1001 86380 86390 1
423557 99423557 1001 86380 86390 1
423329 99423329 1001 86380 86390 1
423131 99423131 1001 86380 86390 1
422956 99422956 1001 86380 86390 1
422680 99422680 1001 86380 86390 1
422806 99422806 1001 86380 86390 1
422917 99422917 1001 86380 86390 1
422640 99422640 1001 86380 86390 1
423865 99423865 1001 86380 86390 1
423795 99423795 1001 86380 86390 1
423923 99423923 1001 86380 86390 1
423863 99423863 1001 86380 86390 1
425257 99425257 1001 86380 86390 1
424934 99424934 1001 86380 86390 1
424691 99424691 1001 86380 86390 1
424219 99424219 1001 86380 86390 1
424158 99424158 1001 86380 86390 1
424283 99424283 1001 86380 86390 1
424519 99424519 1001 86380 86390 1
424407 99424407 1001 86380 86390 1
424242 99424242 1001 86380 86390 1
425829 99425829 1001 86380 86390 1
425585 99425585 1001 86380 86390 1
425566 99425566 1001 86380 86390 1
425515 99425515 1001 86380 86390 1
425456 99425456 1001 86380 86390 1
425705 99425705 1001 86380 86390 1
425629 99425629 1001 86380 86390 1
426805 99426805 1001 86380 86390 1
426317 99426317 1001 86380 86390 1
426442 99426442 1001 86380 86390 1
426097 99426097 1001 86380 86390 1
425948 99425948 1001 86380 86390 1
426146 99426146 1001 86380 86390 1
427315 99427315 1001 86380 86390 1
427122 99427122 1001 86380 86390 1
427180 99427180 1001 86380 86390 1
427280 99427280 1001 86380 86390 1
428373 99428373 1001 86380 86390 1
428427 99428427 1001 86380 86390 1
428655 99428655 1001 86380 86390 1
428145 99428145 1001 86380 86390 1
427732 99427732 1001 86380 86390 1
427690 99427690 1001 86380 86390 1
427884 99427884 1001 86380 86390 1
427838 99427838 1001 86380 86390 1
427746 99427746 1001 86380 86390 1
427919 99427919 1001 86380 86390 1
428942 99428942 1001 86380 86390 1
429067 99429067 1001 86380 86390 1
429006 99429006 1001 86380 86390 1
429022 99429022 1001 86380 86390 1
430199 99430199 1001 86380 86390 1
430010 99430010 1001 86380 86390 1
429938 99429938 1001 86380 86390 1
429566 99429566 1001 86380 86390 1
429297 99429297 1001 86380 86390 1
429395 99429395 1001 86380 86390 1
429398 99429398 1001 86380 86390 1
429535 99429535 1001 86380 86390 1
429456 99429456 1001 86380 86390 1
429185 99429185 1001 86380 86390 1
429461 99429461 1001 86380 86390 1
430724 99430724 1001 86380 86390 1
431999 99431999 1001 86380 86390 1
432027 99432027 1001 86380 86390 1
431688 99431688 1001 86380 86390 1
432049 99432049 1001 86380 86390 1
431299 99431299 1001 86380 86390 1
431494 99431494 1001 86380 86390 1
430972 99430972 1001 86380 86390 1
431066 99431066 1001 86380 86390 1
431215 99431215 1001 86380 86390 1
431073 99431073 1001 86380 86390 1
430859 99430859 1001 86380 86390 1
432268 99432268 1001 86380 86390 1
432158 99432158 1001 86380 86390 1
432212 99432212 1001 86380 86390 1
432136 99432136 1001 86380 86390 1
432286 99432286 1001 86380 86390 1
433411 99433411 1001 86380 86390 1
433350 99433350 1001 86380 86390 1
433449 99433449 1001 86380 86390 1
433274 99433274 1001 86380 86390 1
432978 99432978 1001 86380 86390 1
433147 99433147 1001 86380 86390 1
433089 99433089 1001 86380 86390 1
433131 99433131 1001 86380 86390 1
433290 99433290 1001 86380 86390 1
432553 99432553 1001 86380 86390 1
432731 99432731 1001 86380 86390 1
435286 99435286 1001 86380 86390 1
435008 99435008 1001 86380 86390 1
435262 99435262 1001 86380 86390 1
435414 99435414 1001 86380 86390 1
434706 99434706 1001 86380 86390 1
434920 99434920 1001 86380 86390 1
434887 99434887 1001 86380 86390 1
434727 99434727 1001 86380 86390 1
434339 99434339 1001 86380 86390 1
434340 99434340 1001 86380 86390 1
435762 99435762 1001 86380 86390 1
435627 99435627 1001 86380 86390 1
435461 99435461 1001 86380 86390 1
435694 99435694 1001 86380 86390 1
435506 99435506 1001 86380 86390 1
435539 99435539 1001 86380 86390 1
436853 99436853 1001 86380 86390 1
436566 99436566 1001 86380 86390 1
436684 99436684 1001 86380 86390 1
436687 99436687 1001 86380 86390 1
436413 99436413 1001 86380 86390 1
436193 99436193 1001 86380 86390 1
436177 99436177 1001 86380 86390 1
437320 99437320 1001 86380 86390 1
437321 99437321 1001 86380 86390 1
300033 99300033 1001 86380 86390 1
437219 99437219 1001 86380 86390 1
437224 99437224 1001 86380 86390 1
300088 99300088 1001 86380 86390 1
437286 99437286 1001 86380 86390 1
300092 99300092 1001 86380 86390 1
300054 99300054 1001 86380 86390 1
300538 99300538 1001 86380 86390 1
300564 99300564 1001 86380 86390 1
300609 99300609 1001 86380 86390 1
300382 99300382 1001 86380 86390 1
300487 99300487 1001 86380 86390 1
300452 99300452 1001 86380 86390 1
300252 99300252 1001 86380 86390 1
300259 99300259 1001 86380 86390 1
300842 99300842 1001 86380 86390 1
300921 99300921 1001 86380 86390 1
300780 99300780 1001 86380 86390 1
300793 99300793 1001 86380 86390 1
300846 99300846 1001 86380 86390 1
300813 99300813 1001 86380 86390 1
300814 99300814 1001 86380 86390 1
301454 99301454 1001 86380 86390 1
301416 99301416 1001 86380 86390 1
301500 99301500 1001 86380 86390 1
301475 99301475 1001 86380 86390 1
301360 99301360 1001 86380 86390 1
301411 99301411 1001 86380 86390 1
301548 99301548 1001 86380 86390 1
301169 99301169 1001 86380 86390 1
301221 99301221 1001 86380 86390 1
301145 99301145 1001 86380 86390 1
301104 99301104 1001 86380 86390 1
301014 99301014 1001 86380 86390 1
301044 99301044 1001 86380 86390 1
301057 99301057 1001 86380 86390 1
301009 99301009 1001 86380 86390 1
301644 99301644 1001 86380 86390 1
301717 99301717 1001 86380 86390 1
301743 99301743 1001 86380 86390 1
302188 99302188 1001 86380 86390 1
302351 99302351 1001 86380 86390 1
302333 99302333 1001 86380 86390 1
302309 99302309 1001 86380 86390 1
302219 99302219 1001 86380 86390 1
302274 99302274 1001 86380 86390 1
302143 99302143 1001 86380 86390 1
302068 99302068 1001 86380 86390 1
301800 99301800 1001 86380 86390 1
301848 99301848 1001 86380 86390 1
301823 99301823 1001 86380 86390 1
302469 99302469 1001 86380 86390 1
303119 99303119 1001 86380 86390 1
303120 99303120 1001 86380 86390 1
303168 99303168 1001 86380 86390 1
302824 99302824 1001 86380 86390 1
302850 99302850 1001 86380 86390 1
302799 99302799 1001 86380 86390 1
302882 99302882 1001 86380 86390 1
302870 99302870 1001 86380 86390 1
302691 99302691 1001 86380 86390 1
302694 99302694 1001 86380 86390 1
302772 99302772 1001 86380 86390 1
302592 99302592 1001 86380 86390 1
302778 99302778 1001 86380 86390 1
303282 99303282 1001 86380 86390 1
303234 99303234 1001 86380 86390 1
303325 99303325 1001 86380 86390 1
303976 99303976 1001 86380 86390 1
304021 99304021 1001 86380 86390 1
304024 99304024 1001 86380 86390 1
303636 99303636 1001 86380 86390 1
303638 99303638 1001 86380 86390 1
303415 99303415 1001 86380 86390 1
303432 99303432 1001 86380 86390 1
303472 99303472 1001 86380 86390 1
303576 99303576 1001 86380 86390 1
303565 99303565 1001 86380 86390 1
304109 99304109 1001 86380 86390 1
304137 99304137 1001 86380 86390 1
304046 99304046 1001 86380 86390 1
304117 99304117 1001 86380 86390 1
304133 99304133 1001 86380 86390 1
304859 99304859 1001 86380 86390 1
304798 99304798 1001 86380 86390 1
304837 99304837 1001 86380 86390 1
304836 99304836 1001 86380 86390 1
304606 99304606 1001 86380 86390 1
304646 99304646 1001 86380 86390 1
304478 99304478 1001 86380 86390 1
304518 99304518 1001 86380 86390 1
304622 99304622 1001 86380 86390 1
304407 99304407 1001 86380 86390 1
304383 99304383 1001 86380 86390 1
304258 99304258 1001 86380 86390 1
304301 99304301 1001 86380 86390 1
304340 99304340 1001 86380 86390 1
304367 99304367 1001 86380 86390 1
305052 99305052 1001 86380 86390 1
305057 99305057 1001 86380 86390 1
304919 99304919 1001 86380 86390 1
305596 99305596 1001 86380 86390 1
305662 99305662 1001 86380 86390 1
305664 99305664 1001 86380 86390 1
305603 99305603 1001 86380 86390 1
305515 99305515 1001 86380 86390 1
305377 99305377 1001 86380 86390 1
305340 99305340 1001 86380 86390 1
305288 99305288 1001 86380 86390 1
305171 99305171 1001 86380 86390 1
305124 99305124 1001 86380 86390 1
305100 99305100 1001 86380 86390 1
500119 99500119 1001 86380 86390 1
500048 99500048 1001 86380 86390 1
500724 99500724 1001 86380 86390 1
500703 99500703 1001 86380 86390 1
500667 99500667 1001 86380 86390 1
500643 99500643 1001 86380 86390 1
500485 99500485 1001 86380 86390 1
500478 99500478 1001 86380 86390 1
500284 99500284 1001 86380 86390 1
500385 99500385 1001 86380 86390 1
501012 99501012 1001 86380 86390 1
500858 99500858 1001 86380 86390 1
501606 99501606 1001 86380 86390 1
501503 99501503 1001 86380 86390 1
501452 99501452 1001 86380 86390 1
501629 99501629 1001 86380 86390 1
501523 99501523 1001 86380 86390 1
501601 99501601 1001 86380 86390 1
501348 99501348 1001 86380 86390 1
501387 99501387 1001 86380 86390 1
501260 99501260 1001 86380 86390 1
501315 99501315 1001 86380 86390 1
501174 99501174 1001 86380 86390 1
501189 99501189 1001 86380 86390 1
501021 99501021 1001 86380 86390 1
501139 99501139 1001 86380 86390 1
501076 99501076 1001 86380 86390 1
501102 99501102 1001 86380 86390 1
501115 99501115 1001 86380 86390 1
501128 99501128 1001 86380 86390 1
501193 99501193 1001 86380 86390 1
501714 99501714 1001 86380 86390 1
501822 99501822 1001 86380 86390 1
501732 99501732 1001 86380 86390 1
501751 99501751 1001 86380 86390 1
501752 99501752 1001 86380 86390 1
502436 99502436 1001 86380 86390 1
502319 99502319 1001 86380 86390 1
502237 99502237 1001 86380 86390 1
502227 99502227 1001 86380 86390 1
502141 99502141 1001 86380 86390 1
502026 99502026 1001 86380 86390 1
501873 99501873 1001 86380 86390 1
502023 99502023 1001 86380 86390 1
502554 99502554 1001 86380 86390 1
502581 99502581 1001 86380 86390 1
502633 99502633 1001 86380 86390 1
502639 99502639 1001 86380 86390 1
503073 99503073 1001 86380 86390 1
503077 99503077 1001 86380 86390 1
502762 99502762 1001 86380 86390 1
502759 99502759 1001 86380 86390 1
502864 99502864 1001 86380 86390 1
503294 99503294 1001 86380 86390 1
503322 99503322 1001 86380 86390 1
503401 99503401 1001 86380 86390 1
503466 99503466 1001 86380 86390 1
503430 99503430 1001 86380 86390 1
504041 99504041 1001 86380 86390 1
503946 99503946 1001 86380 86390 1
503851 99503851 1001 86380 86390 1
503864 99503864 1001 86380 86390 1
503748 99503748 1001 86380 86390 1
503841 99503841 1001 86380 86390 1
503738 99503738 1001 86380 86390 1
503818 99503818 1001 86380 86390 1
503655 99503655 1001 86380 86390 1
503528 99503528 1001 86380 86390 1
503583 99503583 1001 86380 86390 1
503688 99503688 1001 86380 86390 1
503626 99503626 1001 86380 86390 1
504322 99504322 1001 86380 86390 1
504301 99504301 1001 86380 86390 1
504225 99504225 1001 86380 86390 1
504855 99504855 1001 86380 86390 1
504832 99504832 1001 86380 86390 1
504795 99504795 1001 86380 86390 1
504889 99504889 1001 86380 86390 1
504786 99504786 1001 86380 86390 1
504865 99504865 1001 86380 86390 1
504814 99504814 1001 86380 86390 1
504828 99504828 1001 86380 86390 1
504583 99504583 1001 86380 86390 1
504700 99504700 1001 86380 86390 1
504654 99504654 1001 86380 86390 1
504631 99504631 1001 86380 86390 1
504644 99504644 1001 86380 86390 1
504684 99504684 1001 86380 86390 1
504506 99504506 1001 86380 86390 1
504447 99504447 1001 86380 86390 1
504344 99504344 1001 86380 86390 1
505045 99505045 1001 86380 86390 1
505138 99505138 1001 86380 86390 1
505100 99505100 1001 86380 86390 1
504947 99504947 1001 86380 86390 1
505642 99505642 1001 86380 86390 1
505767 99505767 1001 86380 86390 1
505659 99505659 1001 86380 86390 1
505654 99505654 1001 86380 86390 1
505463 99505463 1001 86380 86390 1
505496 99505496 1001 86380 86390 1
505285 99505285 1001 86380 86390 1
505355 99505355 1001 86380 86390 1
505846 99505846 1001 86380 86390 1
505945 99505945 1001 86380 86390 1
506264 99506264 1001 86380 86390 1
506390 99506390 1001 86380 86390 1
506031 99506031 1001 86380 86390 1
506138 99506138 1001 86380 86390 1
506154 99506154 1001 86380 86390 1
506026 99506026 1001 86380 86390 1
506091 99506091 1001 86380 86390 1
506660 99506660 1001 86380 86390 1
506664 99506664 1001 86380 86390 1
506729 99506729 1001 86380 86390 1
507219 99507219 1001 86380 86390 1
507363 99507363 1001 86380 86390 1
507247 99507247 1001 86380 86390 1
507367 99507367 1001 86380 86390 1
507180 99507180 1001 86380 86390 1
507181 99507181 1001 86380 86390 1
507069 99507069 1001 86380 86390 1
507199 99507199 1001 86380 86390 1
507059 99507059 1001 86380 86390 1
506872 99506872 1001 86380 86390 1
506977 99506977 1001 86380 86390 1
506941 99506941 1001 86380 86390 1
507588 99507588 1001 86380 86390 1
507475 99507475 1001 86380 86390 1
507489 99507489 1001 86380 86390 1
507606 99507606 1001 86380 86390 1
507557 99507557 1001 86380 86390 1
508068 99508068 1001 86380 86390 1
508247 99508247 1001 86380 86390 1
508101 99508101 1001 86380 86390 1
508051 99508051 1001 86380 86390 1
507881 99507881 1001 86380 86390 1
507920 99507920 1001 86380 86390 1
508038 99508038 1001 86380 86390 1
507758 99507758 1001 86380 86390 1
507689 99507689 1001 86380 86390 1
508741 99508741 1001 86380 86390 1
508677 99508677 1001 86380 86390 1
508836 99508836 1001 86380 86390 1
508852 99508852 1001 86380 86390 1
508738 99508738 1001 86380 86390 1
508739 99508739 1001 86380 86390 1
508662 99508662 1001 86380 86390 1
508641 99508641 1001 86380 86390 1
508556 99508556 1001 86380 86390 1
508478 99508478 1001 86380 86390 1
508634 99508634 1001 86380 86390 1
509139 99509139 1001 86380 86390 1
509102 99509102 1001 86380 86390 1
509246 99509246 1001 86380 86390 1
509247 99509247 1001 86380 86390 1
509094 99509094 1001 86380 86390 1
509722 99509722 1001 86380 86390 1
509858 99509858 1001 86380 86390 1
509510 99509510 1001 86380 86390 1
509590 99509590 1001 86380 86390 1
509384 99509384 1001 86380 86390 1
509462 99509462 1001 86380 86390 1
509450 99509450 1001 86380 86390 1
509386 99509386 1001 86380 86390 1
509391 99509391 1001 86380 86390 1
509485 99509485 1001 86380 86390 1
509911 99509911 1001 86380 86390 1
509968 99509968 1001 86380 86390 1
510538 99510538 1001 86380 86390 1
510643 99510643 1001 86380 86390 1
510544 99510544 1001 86380 86390 1
510445 99510445 1001 86380 86390 1
510425 99510425 1001 86380 86390 1
510464 99510464 1001 86380 86390 1
510508 99510508 1001 86380 86390 1
510263 99510263 1001 86380 86390 1
510303 99510303 1001 86380 86390 1
510205 99510205 1001 86380 86390 1
510768 99510768 1001 86380 86390 1
510859 99510859 1001 86380 86390 1
510837 99510837 1001 86380 86390 1
511381 99511381 1001 86380 86390 1
511544 99511544 1001 86380 86390 1
511287 99511287 1001 86380 86390 1
511667 99511667 1001 86380 86390 1
511648 99511648 1001 86380 86390 1
511638 99511638 1001 86380 86390 1
512291 99512291 1001 86380 86390 1
512228 99512228 1001 86380 86390 1
512244 99512244 1001 86380 86390 1
512270 99512270 1001 86380 86390 1
512223 99512223 1001 86380 86390 1
511993 99511993 1001 86380 86390 1
512060 99512060 1001 86380 86390 1
512081 99512081 1001 86380 86390 1
512107 99512107 1001 86380 86390 1
511835 99511835 1001 86380 86390 1
512584 99512584 1001 86380 86390 1
512534 99512534 1001 86380 86390 1
512464 99512464 1001 86380 86390 1
512504 99512504 1001 86380 86390 1
513094 99513094 1001 86380 86390 1
512990 99512990 1001 86380 86390 1
512796 99512796 1001 86380 86390 1
512957 99512957 1001 86380 86390 1
512946 99512946 1001 86380 86390 1
512767 99512767 1001 86380 86390 1
512655 99512655 1001 86380 86390 1
512772 99512772 1001 86380 86390 1
513233 99513233 1001 86380 86390 1
513304 99513304 1001 86380 86390 1
513955 99513955 1001 86380 86390 1
513828 99513828 1001 86380 86390 1
513918 99513918 1001 86380 86390 1
513901 99513901 1001 86380 86390 1
513953 99513953 1001 86380 86390 1
513649 99513649 1001 86380 86390 1
513808 99513808 1001 86380 86390 1
513757 99513757 1001 86380 86390 1
513785 99513785 1001 86380 86390 1
513568 99513568 1001 86380 86390 1
513496 99513496 1001 86380 86390 1
513588 99513588 1001 86380 86390 1
513473 99513473 1001 86380 86390 1
514097 99514097 1001 86380 86390 1
514136 99514136 1001 86380 86390 1
514100 99514100 1001 86380 86390 1
514048 99514048 1001 86380 86390 1
514840 99514840 1001 86380 86390 1
514673 99514673 1001 86380 86390 1
514738 99514738 1001 86380 86390 1
514663 99514663 1001 86380 86390 1
514575 99514575 1001 86380 86390 1
514525 99514525 1001 86380 86390 1
514551 99514551 1001 86380 86390 1
514476 99514476 1001 86380 86390 1
514453 99514453 1001 86380 86390 1
514318 99514318 1001 86380 86390 1
514242 99514242 1001 86380 86390 1
514257 99514257 1001 86380 86390 1
514361 99514361 1001 86380 86390 1
514272 99514272 1001 86380 86390 1
514442 99514442 1001 86380 86390 1
514958 99514958 1001 86380 86390 1
514918 99514918 1001 86380 86390 1
515671 99515671 1001 86380 86390 1
515603 99515603 1001 86380 86390 1
515616 99515616 1001 86380 86390 1
515681 99515681 1001 86380 86390 1
515680 99515680 1001 86380 86390 1
515274 99515274 1001 86380 86390 1
515443 99515443 1001 86380 86390 1
515381 99515381 1001 86380 86390 1
515265 99515265 1001 86380 86390 1
515072 99515072 1001 86380 86390 1
515772 99515772 1001 86380 86390 1
515739 99515739 1001 86380 86390 1
516383 99516383 1001 86380 86390 1
516422 99516422 1001 86380 86390 1
516403 99516403 1001 86380 86390 1
516216 99516216 1001 86380 86390 1
516018 99516018 1001 86380 86390 1
516058 99516058 1001 86380 86390 1
515891 99515891 1001 86380 86390 1
515999 99515999 1001 86380 86390 1
515908 99515908 1001 86380 86390 1
515910 99515910 1001 86380 86390 1
516093 99516093 1001 86380 86390 1
516055 99516055 1001 86380 86390 1
515965 99515965 1001 86380 86390 1
516557 99516557 1001 86380 86390 1
516687 99516687 1001 86380 86390 1
517168 99517168 1001 86380 86390 1
517250 99517250 1001 86380 86390 1
517239 99517239 1001 86380 86390 1
517330 99517330 1001 86380 86390 1
516970 99516970 1001 86380 86390 1
517091 99517091 1001 86380 86390 1
516780 99516780 1001 86380 86390 1
516832 99516832 1001 86380 86390 1
516820 99516820 1001 86380 86390 1
516717 99516717 1001 86380 86390 1
516792 99516792 1001 86380 86390 1
517530 99517530 1001 86380 86390 1
517429 99517429 1001 86380 86390 1
517445 99517445 1001 86380 86390 1
517513 99517513 1001 86380 86390 1
518103 99518103 1001 86380 86390 1
517820 99517820 1001 86380 86390 1
518217 99518217 1001 86380 86390 1
518364 99518364 1001 86380 86390 1
518866 99518866 1001 86380 86390 1
518790 99518790 1001 86380 86390 1
518625 99518625 1001 86380 86390 1
518664 99518664 1001 86380 86390 1
518380 99518380 1001 86380 86390 1
518395 99518395 1001 86380 86390 1
518546 99518546 1001 86380 86390 1
518990 99518990 1001 86380 86390 1
519086 99519086 1001 86380 86390 1
519177 99519177 1001 86380 86390 1
519801 99519801 1001 86380 86390 1
519804 99519804 1001 86380 86390 1
519657 99519657 1001 86380 86390 1
519599 99519599 1001 86380 86390 1
519458 99519458 1001 86380 86390 1
519449 99519449 1001 86380 86390 1
519541 99519541 1001 86380 86390 1
519385 99519385 1001 86380 86390 1
519374 99519374 1001 86380 86390 1
519864 99519864 1001 86380 86390 1
519917 99519917 1001 86380 86390 1
519995 99519995 1001 86380 86390 1
519886 99519886 1001 86380 86390 1
520604 99520604 1001 86380 86390 1
520565 99520565 1001 86380 86390 1
520489 99520489 1001 86380 86390 1
520543 99520543 1001 86380 86390 1
520467 99520467 1001 86380 86390 1
520456 99520456 1001 86380 86390 1
520573 99520573 1001 86380 86390 1
520385 99520385 1001 86380 86390 1
520425 99520425 1001 86380 86390 1
520304 99520304 1001 86380 86390 1
520136 99520136 1001 86380 86390 1
520086 99520086 1001 86380 86390 1
520180 99520180 1001 86380 86390 1
520158 99520158 1001 86380 86390 1
520070 99520070 1001 86380 86390 1
520743 99520743 1001 86380 86390 1
520758 99520758 1001 86380 86390 1
520836 99520836 1001 86380 86390 1
520799 99520799 1001 86380 86390 1
520698 99520698 1001 86380 86390 1
520843 99520843 1001 86380 86390 1
521366 99521366 1001 86380 86390 1
521379 99521379 1001 86380 86390 1
521392 99521392 1001 86380 86390 1
521437 99521437 1001 86380 86390 1
521270 99521270 1001 86380 86390 1
521170 99521170 1001 86380 86390 1
521069 99521069 1001 86380 86390 1
521241 99521241 1001 86380 86390 1
520977 99520977 1001 86380 86390 1
520918 99520918 1001 86380 86390 1
521541 99521541 1001 86380 86390 1
521645 99521645 1001 86380 86390 1
521658 99521658 1001 86380 86390 1
521660 99521660 1001 86380 86390 1
522092 99522092 1001 86380 86390 1
522158 99522158 1001 86380 86390 1
522087 99522087 1001 86380 86390 1
521922 99521922 1001 86380 86390 1
522053 99522053 1001 86380 86390 1
521992 99521992 1001 86380 86390 1
521981 99521981 1001 86380 86390 1
522059 99522059 1001 86380 86390 1
521789 99521789 1001 86380 86390 1
521857 99521857 1001 86380 86390 1
521874 99521874 1001 86380 86390 1
522471 99522471 1001 86380 86390 1
522369 99522369 1001 86380 86390 1
522474 99522474 1001 86380 86390 1
522301 99522301 1001 86380 86390 1
523037 99523037 1001 86380 86390 1
522914 99522914 1001 86380 86390 1
522749 99522749 1001 86380 86390 1
522818 99522818 1001 86380 86390 1
522754 99522754 1001 86380 86390 1
522533 99522533 1001 86380 86390 1
522626 99522626 1001 86380 86390 1
523120 99523120 1001 86380 86390 1
523290 99523290 1001 86380 86390 1
523213 99523213 1001 86380 86390 1
523214 99523214 1001 86380 86390 1
523943 99523943 1001 86380 86390 1
523805 99523805 1001 86380 86390 1
523890 99523890 1001 86380 86390 1
523827 99523827 1001 86380 86390 1
523704 99523704 1001 86380 86390 1
524058 99524058 1001 86380 86390 1
524091 99524091 1001 86380 86390 1
523991 99523991 1001 86380 86390 1
524409 99524409 1001 86380 86390 1
524488 99524488 1001 86380 86390 1
524521 99524521 1001 86380 86390 1
524484 99524484 1001 86380 86390 1
524564 99524564 1001 86380 86390 1
524173 99524173 1001 86380 86390 1
524239 99524239 1001 86380 86390 1
524918 99524918 1001 86380 86390 1
525530 99525530 1001 86380 86390 1
525262 99525262 1001 86380 86390 1
525243 99525243 1001 86380 86390 1
525246 99525246 1001 86380 86390 1
525349 99525349 1001 86380 86390 1
525324 99525324 1001 86380 86390 1
525299 99525299 1001 86380 86390 1
525209 99525209 1001 86380 86390 1
525093 99525093 1001 86380 86390 1
524996 99524996 1001 86380 86390 1
525026 99525026 1001 86380 86390 1
525105 99525105 1001 86380 86390 1
525724 99525724 1001 86380 86390 1
525690 99525690 1001 86380 86390 1
525652 99525652 1001 86380 86390 1
525747 99525747 1001 86380 86390 1
526329 99526329 1001 86380 86390 1
526317 99526317 1001 86380 86390 1
526025 99526025 1001 86380 86390 1
526054 99526054 1001 86380 86390 1
526094 99526094 1001 86380 86390 1
525889 99525889 1001 86380 86390 1
525941 99525941 1001 86380 86390 1
526462 99526462 1001 86380 86390 1
526600 99526600 1001 86380 86390 1
527095 99527095 1001 86380 86390 1
526873 99526873 1001 86380 86390 1
526758 99526758 1001 86380 86390 1
526785 99526785 1001 86380 86390 1
526643 99526643 1001 86380 86390 1
527311 99527311 1001 86380 86390 1
527330 99527330 1001 86380 86390 1
527334 99527334 1001 86380 86390 1
527297 99527297 1001 86380 86390 1
527973 99527973 1001 86380 86390 1
527950 99527950 1001 86380 86390 1
527875 99527875 1001 86380 86390 1
528005 99528005 1001 86380 86390 1
528065 99528065 1001 86380 86390 1
528022 99528022 1001 86380 86390 1
527920 99527920 1001 86380 86390 1
527709 99527709 1001 86380 86390 1
527763 99527763 1001 86380 86390 1
527675 99527675 1001 86380 86390 1
527613 99527613 1001 86380 86390 1
528264 99528264 1001 86380 86390 1
528786 99528786 1001 86380 86390 1
528839 99528839 1001 86380 86390 1
528762 99528762 1001 86380 86390 1
528868 99528868 1001 86380 86390 1
528754 99528754 1001 86380 86390 1
528717 99528717 1001 86380 86390 1
528795 99528795 1001 86380 86390 1
528821 99528821 1001 86380 86390 1
528861 99528861 1001 86380 86390 1
528686 99528686 1001 86380 86390 1
528636 99528636 1001 86380 86390 1
528511 99528511 1001 86380 86390 1
528293 99528293 1001 86380 86390 1
529024 99529024 1001 86380 86390 1
528974 99528974 1001 86380 86390 1
529600 99529600 1001 86380 86390 1
529683 99529683 1001 86380 86390 1
529685 99529685 1001 86380 86390 1
529715 99529715 1001 86380 86390 1
529585 99529585 1001 86380 86390 1
529518 99529518 1001 86380 86390 1
529480 99529480 1001 86380 86390 1
529209 99529209 1001 86380 86390 1
529312 99529312 1001 86380 86390 1
529733 99529733 1001 86380 86390 1
530403 99530403 1001 86380 86390 1
530418 99530418 1001 86380 86390 1
530543 99530543 1001 86380 86390 1
530339 99530339 1001 86380 86390 1
530267 99530267 1001 86380 86390 1
530217 99530217 1001 86380 86390 1
530001 99530001 1001 86380 86390 1
530068 99530068 1001 86380 86390 1
530004 99530004 1001 86380 86390 1
530108 99530108 1001 86380 86390 1
530009 99530009 1001 86380 86390 1
530693 99530693 1001 86380 86390 1
530623 99530623 1001 86380 86390 1
530726 99530726 1001 86380 86390 1
530705 99530705 1001 86380 86390 1
531288 99531288 1001 86380 86390 1
531370 99531370 1001 86380 86390 1
531315 99531315 1001 86380 86390 1
531007 99531007 1001 86380 86390 1
531151 99531151 1001 86380 86390 1
531075 99531075 1001 86380 86390 1
531127 99531127 1001 86380 86390 1
531067 99531067 1001 86380 86390 1
531171 99531171 1001 86380 86390 1
531042 99531042 1001 86380 86390 1
530932 99530932 1001 86380 86390 1
530933 99530933 1001 86380 86390 1
530882 99530882 1001 86380 86390 1
530947 99530947 1001 86380 86390 1
531419 99531419 1001 86380 86390 1
531540 99531540 1001 86380 86390 1
532020 99532020 1001 86380 86390 1
532087 99532087 1001 86380 86390 1
532197 99532197 1001 86380 86390 1
532200 99532200 1001 86380 86390 1
531638 99531638 1001 86380 86390 1
531747 99531747 1001 86380 86390 1
532281 99532281 1001 86380 86390 1
532257 99532257 1001 86380 86390 1
532219 99532219 1001 86380 86390 1
532220 99532220 1001 86380 86390 1
532366 99532366 1001 86380 86390 1
532960 99532960 1001 86380 86390 1
532838 99532838 1001 86380 86390 1
532543 99532543 1001 86380 86390 1
532454 99532454 1001 86380 86390 1
532472 99532472 1001 86380 86390 1
532448 99532448 1001 86380 86390 1
533678 99533678 1001 86380 86390 1
533796 99533796 1001 86380 86390 1
533826 99533826 1001 86380 86390 1
533748 99533748 1001 86380 86390 1
533715 99533715 1001 86380 86390 1
533780 99533780 1001 86380 86390 1
533852 99533852 1001 86380 86390 1
533510 99533510 1001 86380 86390 1
533485 99533485 1001 86380 86390 1
533632 99533632 1001 86380 86390 1
533382 99533382 1001 86380 86390 1
533344 99533344 1001 86380 86390 1
534014 99534014 1001 86380 86390 1
533904 99533904 1001 86380 86390 1
534612 99534612 1001 86380 86390 1
534486 99534486 1001 86380 86390 1
534643 99534643 1001 86380 86390 1
534594 99534594 1001 86380 86390 1
534339 99534339 1001 86380 86390 1
534443 99534443 1001 86380 86390 1
534158 99534158 1001 86380 86390 1
534086 99534086 1001 86380 86390 1
534720 99534720 1001 86380 86390 1
534840 99534840 1001 86380 86390 1
535369 99535369 1001 86380 86390 1
535510 99535510 1001 86380 86390 1
535454 99535454 1001 86380 86390 1
535404 99535404 1001 86380 86390 1
535368 99535368 1001 86380 86390 1
535420 99535420 1001 86380 86390 1
535149 99535149 1001 86380 86390 1
535192 99535192 1001 86380 86390 1
535097 99535097 1001 86380 86390 1
534921 99534921 1001 86380 86390 1
534986 99534986 1001 86380 86390 1
535603 99535603 1001 86380 86390 1
535694 99535694 1001 86380 86390 1
535578 99535578 1001 86380 86390 1
535594 99535594 1001 86380 86390 1
536248 99536248 1001 86380 86390 1
536041 99536041 1001 86380 86390 1
536124 99536124 1001 86380 86390 1
536103 99536103 1001 86380 86390 1
535910 99535910 1001 86380 86390 1
535860 99535860 1001 86380 86390 1
535888 99535888 1001 86380 86390 1
535789 99535789 1001 86380 86390 1
536373 99536373 1001 86380 86390 1
536403 99536403 1001 86380 86390 1
536460 99536460 1001 86380 86390 1
537035 99537035 1001 86380 86390 1
536997 99536997 1001 86380 86390 1
537076 99537076 1001 86380 86390 1
537013 99537013 1001 86380 86390 1
536977 99536977 1001 86380 86390 1
536841 99536841 1001 86380 86390 1
536958 99536958 1001 86380 86390 1
536926 99536926 1001 86380 86390 1
536852 99536852 1001 86380 86390 1
536740 99536740 1001 86380 86390 1
536600 99536600 1001 86380 86390 1
536682 99536682 1001 86380 86390 1
536722 99536722 1001 86380 86390 1
537240 99537240 1001 86380 86390 1
537168 99537168 1001 86380 86390 1
537366 99537366 1001 86380 86390 1
537874 99537874 1001 86380 86390 1
537812 99537812 1001 86380 86390 1
537825 99537825 1001 86380 86390 1
537864 99537864 1001 86380 86390 1
537805 99537805 1001 86380 86390 1
537603 99537603 1001 86380 86390 1
537586 99537586 1001 86380 86390 1
537518 99537518 1001 86380 86390 1
538024 99538024 1001 86380 86390 1
538016 99538016 1001 86380 86390 1
538115 99538115 1001 86380 86390 1
538106 99538106 1001 86380 86390 1
538673 99538673 1001 86380 86390 1
538676 99538676 1001 86380 86390 1
538653 99538653 1001 86380 86390 1
538633 99538633 1001 86380 86390 1
538521 99538521 1001 86380 86390 1
538523 99538523 1001 86380 86390 1
538556 99538556 1001 86380 86390 1
538207 99538207 1001 86380 86390 1
538929 99538929 1001 86380 86390 1
538891 99538891 1001 86380 86390 1
539590 99539590 1001 86380 86390 1
539530 99539530 1001 86380 86390 1
539445 99539445 1001 86380 86390 1
539311 99539311 1001 86380 86390 1
539233 99539233 1001 86380 86390 1
539339 99539339 1001 86380 86390 1
539248 99539248 1001 86380 86390 1
539369 99539369 1001 86380 86390 1
539153 99539153 1001 86380 86390 1
539219 99539219 1001 86380 86390 1
539093 99539093 1001 86380 86390 1
539742 99539742 1001 86380 86390 1
539681 99539681 1001 86380 86390 1
539824 99539824 1001 86380 86390 1
539709 99539709 1001 86380 86390 1
539803 99539803 1001 86380 86390 1
540452 99540452 1001 86380 86390 1
540460 99540460 1001 86380 86390 1
540243 99540243 1001 86380 86390 1
540260 99540260 1001 86380 86390 1
539873 99539873 1001 86380 86390 1
540040 99540040 1001 86380 86390 1
540573 99540573 1001 86380 86390 1
540593 99540593 1001 86380 86390 1
541139 99541139 1001 86380 86390 1
541152 99541152 1001 86380 86390 1
541168 99541168 1001 86380 86390 1
541172 99541172 1001 86380 86390 1
541283 99541283 1001 86380 86390 1
541200 99541200 1001 86380 86390 1
541286 99541286 1001 86380 86390 1
540951 99540951 1001 86380 86390 1
541003 99541003 1001 86380 86390 1
541032 99541032 1001 86380 86390 1
540955 99540955 1001 86380 86390 1
540739 99540739 1001 86380 86390 1
540676 99540676 1001 86380 86390 1
540795 99540795 1001 86380 86390 1
540852 99540852 1001 86380 86390 1
541381 99541381 1001 86380 86390 1
541395 99541395 1001 86380 86390 1
541331 99541331 1001 86380 86390 1
541309 99541309 1001 86380 86390 1
541311 99541311 1001 86380 86390 1
541365 99541365 1001 86380 86390 1
541470 99541470 1001 86380 86390 1
542119 99542119 1001 86380 86390 1
541719 99541719 1001 86380 86390 1
541733 99541733 1001 86380 86390 1
541840 99541840 1001 86380 86390 1
541871 99541871 1001 86380 86390 1
541820 99541820 1001 86380 86390 1
541886 99541886 1001 86380 86390 1
541500 99541500 1001 86380 86390 1
541632 99541632 1001 86380 86390 1
541572 99541572 1001 86380 86390 1
542277 99542277 1001 86380 86390 1
542148 99542148 1001 86380 86390 1
542161 99542161 1001 86380 86390 1
542187 99542187 1001 86380 86390 1
542137 99542137 1001 86380 86390 1
542219 99542219 1001 86380 86390 1
542585 99542585 1001 86380 86390 1
542546 99542546 1001 86380 86390 1
542566 99542566 1001 86380 86390 1
542723 99542723 1001 86380 86390 1
542449 99542449 1001 86380 86390 1
542333 99542333 1001 86380 86390 1
542439 99542439 1001 86380 86390 1
543038 99543038 1001 86380 86390 1
543672 99543672 1001 86380 86390 1
543647 99543647 1001 86380 86390 1
543639 99543639 1001 86380 86390 1
543378 99543378 1001 86380 86390 1
543432 99543432 1001 86380 86390 1
543510 99543510 1001 86380 86390 1
543332 99543332 1001 86380 86390 1
543340 99543340 1001 86380 86390 1
543822 99543822 1001 86380 86390 1
543854 99543854 1001 86380 86390 1
543882 99543882 1001 86380 86390 1
543780 99543780 1001 86380 86390 1
544412 99544412 1001 86380 86390 1
544217 99544217 1001 86380 86390 1
544283 99544283 1001 86380 86390 1
544374 99544374 1001 86380 86390 1
544390 99544390 1001 86380 86390 1
544072 99544072 1001 86380 86390 1
544114 99544114 1001 86380 86390 1
544695 99544695 1001 86380 86390 1
544645 99544645 1001 86380 86390 1
428594 217 1001 24420 24777 1
503786 1063 1001 69719 70019 1
526034 632 1001 45123 45422 1
400120 99400120 1001 86380 86390 1
400347 99400347 1001 86380 86390 1
400516 99400516 1001 86380 86390 1
400419 99400419 1001 86380 86390 1
400538 99400538 1001 86380 86390 1
400645 99400645 1001 86380 86390 1
400719 99400719 1001 86380 86390 1
400974 99400974 1001 86380 86390 1
401342 99401342 1001 86380 86390 1
401544 99401544 1001 86380 86390 1
401807 99401807 1001 86380 86390 1
401818 99401818 1001 86380 86390 1
401834 99401834 1001 86380 86390 1
402053 99402053 1001 86380 86390 1
402167 99402167 1001 86380 86390 1
402559 99402559 1001 86380 86390 1
402695 99402695 1001 86380 86390 1
402779 99402779 1001 86380 86390 1
402805 99402805 1001 86380 86390 1
403183 99403183 1001 86380 86390 1
403215 99403215 1001 86380 86390 1
403322 99403322 1001 86380 86390 1
403514 99403514 1001 86380 86390 1
403664 99403664 1001 86380 86390 1
403820 99403820 1001 86380 86390 1
404009 99404009 1001 86380 86390 1
404011 99404011 1001 86380 86390 1
403964 99403964 1001 86380 86390 1
404527 99404527 1001 86380 86390 1
404865 99404865 1001 86380 86390 1
404989 99404989 1001 86380 86390 1
404944 99404944 1001 86380 86390 1
405303 99405303 1001 86380 86390 1
405234 99405234 1001 86380 86390 1
405419 99405419 1001 86380 86390 1
405508 99405508 1001 86380 86390 1
405953 99405953 1001 86380 86390 1
405938 99405938 1001 86380 86390 1
406177 99406177 1001 86380 86390 1
406086 99406086 1001 86380 86390 1
406301 99406301 1001 86380 86390 1
406679 99406679 1001 86380 86390 1
406729 99406729 1001 86380 86390 1
406683 99406683 1001 86380 86390 1
406760 99406760 1001 86380 86390 1
406895 99406895 1001 86380 86390 1
406923 99406923 1001 86380 86390 1
407328 99407328 1001 86380 86390 1
407427 99407427 1001 86380 86390 1
407660 99407660 1001 86380 86390 1
407905 99407905 1001 86380 86390 1
408111 99408111 1001 86380 86390 1
408292 99408292 1001 86380 86390 1
408498 99408498 1001 86380 86390 1
408678 99408678 1001 86380 86390 1
408692 99408692 1001 86380 86390 1
408857 99408857 1001 86380 86390 1
408877 99408877 1001 86380 86390 1
408896 99408896 1001 86380 86390 1
409105 99409105 1001 86380 86390 1
409202 99409202 1001 86380 86390 1
409331 99409331 1001 86380 86390 1
409341 99409341 1001 86380 86390 1
409377 99409377 1001 86380 86390 1
409596 99409596 1001 86380 86390 1
409549 99409549 1001 86380 86390 1
409725 99409725 1001 86380 86390 1
409704 99409704 1001 86380 86390 1
409810 99409810 1001 86380 86390 1
409898 99409898 1001 86380 86390 1
409899 99409899 1001 86380 86390 1
410076 99410076 1001 86380 86390 1
410294 99410294 1001 86380 86390 1
410264 99410264 1001 86380 86390 1
410267 99410267 1001 86380 86390 1
410369 99410369 1001 86380 86390 1
410458 99410458 1001 86380 86390 1
410692 99410692 1001 86380 86390 1
410749 99410749 1001 86380 86390 1
411094 99411094 1001 86380 86390 1
411089 99411089 1001 86380 86390 1
411172 99411172 1001 86380 86390 1
411220 99411220 1001 86380 86390 1
411198 99411198 1001 86380 86390 1
411354 99411354 1001 86380 86390 1
411436 99411436 1001 86380 86390 1
411608 99411608 1001 86380 86390 1
411650 99411650 1001 86380 86390 1
411732 99411732 1001 86380 86390 1
411805 99411805 1001 86380 86390 1
412236 99412236 1001 86380 86390 1
412340 99412340 1001 86380 86390 1
413508 99413508 1001 86380 86390 1
413685 99413685 1001 86380 86390 1
413563 99413563 1001 86380 86390 1
412911 99412911 1001 86380 86390 1
413087 99413087 1001 86380 86390 1
413042 99413042 1001 86380 86390 1
413287 99413287 1001 86380 86390 1
412579 99412579 1001 86380 86390 1
412485 99412485 1001 86380 86390 1
412709 99412709 1001 86380 86390 1
412736 99412736 1001 86380 86390 1
413756 99413756 1001 86380 86390 1
413985 99413985 1001 86380 86390 1
413701 99413701 1001 86380 86390 1
414052 99414052 1001 86380 86390 1
415216 99415216 1001 86380 86390 1
415008 99415008 1001 86380 86390 1
415153 99415153 1001 86380 86390 1
415312 99415312 1001 86380 86390 1
414692 99414692 1001 86380 86390 1
414714 99414714 1001 86380 86390 1
414700 99414700 1001 86380 86390 1
414754 99414754 1001 86380 86390 1
414446 99414446 1001 86380 86390 1
414270 99414270 1001 86380 86390 1
415627 99415627 1001 86380 86390 1
415468 99415468 1001 86380 86390 1
415470 99415470 1001 86380 86390 1
415716 99415716 1001 86380 86390 1
416748 99416748 1001 86380 86390 1
416160 99416160 1001 86380 86390 1
416506 99416506 1001 86380 86390 1
416572 99416572 1001 86380 86390 1
415964 99415964 1001 86380 86390 1
415865 99415865 1001 86380 86390 1
415978 99415978 1001 86380 86390 1
416074 99416074 1001 86380 86390 1
415769 99415769 1001 86380 86390 1
417084 99417084 1001 86380 86390 1
417435 99417435 1001 86380 86390 1
417562 99417562 1001 86380 86390 1
418154 99418154 1001 86380 86390 1
417937 99417937 1001 86380 86390 1
417769 99417769 1001 86380 86390 1
417850 99417850 1001 86380 86390 1
417643 99417643 1001 86380 86390 1
418013 99418013 1001 86380 86390 1
417651 99417651 1001 86380 86390 1
419031 99419031 1001 86380 86390 1
418940 99418940 1001 86380 86390 1
418831 99418831 1001 86380 86390 1
418995 99418995 1001 86380 86390 1
420197 99420197 1001 86380 86390 1
420363 99420363 1001 86380 86390 1
420199 99420199 1001 86380 86390 1
420369 99420369 1001 86380 86390 1
419906 99419906 1001 86380 86390 1
419748 99419748 1001 86380 86390 1
419918 99419918 1001 86380 86390 1
419374 99419374 1001 86380 86390 1
419630 99419630 1001 86380 86390 1
419593 99419593 1001 86380 86390 1
419322 99419322 1001 86380 86390 1
419545 99419545 1001 86380 86390 1
419519 99419519 1001 86380 86390 1
420599 99420599 1001 86380 86390 1
421826 99421826 1001 86380 86390 1
421635 99421635 1001 86380 86390 1
421568 99421568 1001 86380 86390 1
421511 99421511 1001 86380 86390 1
421461 99421461 1001 86380 86390 1
420940 99420940 1001 86380 86390 1
421148 99421148 1001 86380 86390 1
420952 99420952 1001 86380 86390 1
422360 99422360 1001 86380 86390 1
422390 99422390 1001 86380 86390 1
422448 99422448 1001 86380 86390 1
422269 99422269 1001 86380 86390 1
423519 99423519 1001 86380 86390 1
423317 99423317 1001 86380 86390 1
423391 99423391 1001 86380 86390 1
423496 99423496 1001 86380 86390 1
423266 99423266 1001 86380 86390 1
423278 99423278 1001 86380 86390 1
423139 99423139 1001 86380 86390 1
423282 99423282 1001 86380 86390 1
423123 99423123 1001 86380 86390 1
423303 99423303 1001 86380 86390 1
422723 99422723 1001 86380 86390 1
422906 99422906 1001 86380 86390 1
422778 99422778 1001 86380 86390 1
422705 99422705 1001 86380 86390 1
422890 99422890 1001 86380 86390 1
423787 99423787 1001 86380 86390 1
425134 99425134 1001 86380 86390 1
425350 99425350 1001 86380 86390 1
425296 99425296 1001 86380 86390 1
424698 99424698 1001 86380 86390 1
424390 99424390 1001 86380 86390 1
424391 99424391 1001 86380 86390 1
424439 99424439 1001 86380 86390 1
424536 99424536 1001 86380 86390 1
424381 99424381 1001 86380 86390 1
425743 99425743 1001 86380 86390 1
425693 99425693 1001 86380 86390 1
425399 99425399 1001 86380 86390 1
426765 99426765 1001 86380 86390 1
427049 99427049 1001 86380 86390 1
426827 99426827 1001 86380 86390 1
426808 99426808 1001 86380 86390 1
426409 99426409 1001 86380 86390 1
426611 99426611 1001 86380 86390 1
425969 99425969 1001 86380 86390 1
427146 99427146 1001 86380 86390 1
427494 99427494 1001 86380 86390 1
428734 99428734 1001 86380 86390 1
428671 99428671 1001 86380 86390 1
428476 99428476 1001 86380 86390 1
428487 99428487 1001 86380 86390 1
428458 99428458 1001 86380 86390 1
428388 99428388 1001 86380 86390 1
428128 99428128 1001 86380 86390 1
427777 99427777 1001 86380 86390 1
427782 99427782 1001 86380 86390 1
427907 99427907 1001 86380 86390 1
427911 99427911 1001 86380 86390 1
427672 99427672 1001 86380 86390 1
427573 99427573 1001 86380 86390 1
429174 99429174 1001 86380 86390 1
429026 99429026 1001 86380 86390 1
428953 99428953 1001 86380 86390 1
429141 99429141 1001 86380 86390 1
429123 99429123 1001 86380 86390 1
430306 99430306 1001 86380 86390 1
429997 99429997 1001 86380 86390 1
430337 99430337 1001 86380 86390 1
429632 99429632 1001 86380 86390 1
429870 99429870 1001 86380 86390 1
429202 99429202 1001 86380 86390 1
429440 99429440 1001 86380 86390 1
429253 99429253 1001 86380 86390 1
429530 99429530 1001 86380 86390 1
429556 99429556 1001 86380 86390 1
429193 99429193 1001 86380 86390 1
429544 99429544 1001 86380 86390 1
430402 99430402 1001 86380 86390 1
431910 99431910 1001 86380 86390 1
431723 99431723 1001 86380 86390 1
432041 99432041 1001 86380 86390 1
431816 99431816 1001 86380 86390 1
431400 99431400 1001 86380 86390 1
431632 99431632 1001 86380 86390 1
431575 99431575 1001 86380 86390 1
431426 99431426 1001 86380 86390 1
431021 99431021 1001 86380 86390 1
432438 99432438 1001 86380 86390 1
433552 99433552 1001 86380 86390 1
433321 99433321 1001 86380 86390 1
433373 99433373 1001 86380 86390 1
433588 99433588 1001 86380 86390 1
433646 99433646 1001 86380 86390 1
433706 99433706 1001 86380 86390 1
432965 99432965 1001 86380 86390 1
432953 99432953 1001 86380 86390 1
433117 99433117 1001 86380 86390 1
433264 99433264 1001 86380 86390 1
433312 99433312 1001 86380 86390 1
432530 99432530 1001 86380 86390 1
432884 99432884 1001 86380 86390 1
432694 99432694 1001 86380 86390 1
432891 99432891 1001 86380 86390 1
435100 99435100 1001 86380 86390 1
435075 99435075 1001 86380 86390 1
434658 99434658 1001 86380 86390 1
434904 99434904 1001 86380 86390 1
434371 99434371 1001 86380 86390 1
434263 99434263 1001 86380 86390 1
434471 99434471 1001 86380 86390 1
435802 99435802 1001 86380 86390 1
436858 99436858 1001 86380 86390 1
437032 99437032 1001 86380 86390 1
437136 99437136 1001 86380 86390 1
436245 99436245 1001 86380 86390 1
435938 99435938 1001 86380 86390 1
435940 99435940 1001 86380 86390 1
435919 99435919 1001 86380 86390 1
437188 99437188 1001 86380 86390 1
437208 99437208 1001 86380 86390 1
300550 99300550 1001 86380 86390 1
300705 99300705 1001 86380 86390 1
300581 99300581 1001 86380 86390 1
300661 99300661 1001 86380 86390 1
300688 99300688 1001 86380 86390 1
300435 99300435 1001 86380 86390 1
300462 99300462 1001 86380 86390 1
300332 99300332 1001 86380 86390 1
300455 99300455 1001 86380 86390 1
300200 99300200 1001 86380 86390 1
300202 99300202 1001 86380 86390 1
300830 99300830 1001 86380 86390 1
300818 99300818 1001 86380 86390 1
300913 99300913 1001 86380 86390 1
300916 99300916 1001 86380 86390 1
301441 99301441 1001 86380 86390 1
301526 99301526 1001 86380 86390 1
301536 99301536 1001 86380 86390 1
301423 99301423 1001 86380 86390 1
301398 99301398 1001 86380 86390 1
301247 99301247 1001 86380 86390 1
301172 99301172 1001 86380 86390 1
301328 99301328 1001 86380 86390 1
301240 99301240 1001 86380 86390 1
301279 99301279 1001 86380 86390 1
301130 99301130 1001 86380 86390 1
301708 99301708 1001 86380 86390 1
301608 99301608 1001 86380 86390 1
301634 99301634 1001 86380 86390 1
301557 99301557 1001 86380 86390 1
301713 99301713 1001 86380 86390 1
301758 99301758 1001 86380 86390 1
302381 99302381 1001 86380 86390 1
302255 99302255 1001 86380 86390 1
302371 99302371 1001 86380 86390 1
302040 99302040 1001 86380 86390 1
302105 99302105 1001 86380 86390 1
302146 99302146 1001 86380 86390 1
302095 99302095 1001 86380 86390 1
301825 99301825 1001 86380 86390 1
301932 99301932 1001 86380 86390 1
301902 99301902 1001 86380 86390 1
302514 99302514 1001 86380 86390 1
302465 99302465 1001 86380 86390 1
302543 99302543 1001 86380 86390 1
302402 99302402 1001 86380 86390 1
303056 99303056 1001 86380 86390 1
303070 99303070 1001 86380 86390 1
303163 99303163 1001 86380 86390 1
303164 99303164 1001 86380 86390 1
303113 99303113 1001 86380 86390 1
303152 99303152 1001 86380 86390 1
303140 99303140 1001 86380 86390 1
303038 99303038 1001 86380 86390 1
302938 99302938 1001 86380 86390 1
302878 99302878 1001 86380 86390 1
302881 99302881 1001 86380 86390 1
302960 99302960 1001 86380 86390 1
302639 99302639 1001 86380 86390 1
302731 99302731 1001 86380 86390 1
302688 99302688 1001 86380 86390 1
302610 99302610 1001 86380 86390 1
303337 99303337 1001 86380 86390 1
303248 99303248 1001 86380 86390 1
303316 99303316 1001 86380 86390 1
303912 99303912 1001 86380 86390 1
303979 99303979 1001 86380 86390 1
303916 99303916 1001 86380 86390 1
303647 99303647 1001 86380 86390 1
303738 99303738 1001 86380 86390 1
303700 99303700 1001 86380 86390 1
303741 99303741 1001 86380 86390 1
303808 99303808 1001 86380 86390 1
303658 99303658 1001 86380 86390 1
303697 99303697 1001 86380 86390 1
303546 99303546 1001 86380 86390 1
303619 99303619 1001 86380 86390 1
304057 99304057 1001 86380 86390 1
304199 99304199 1001 86380 86390 1
304170 99304170 1001 86380 86390 1
304774 99304774 1001 86380 86390 1
304712 99304712 1001 86380 86390 1
304752 99304752 1001 86380 86390 1
304519 99304519 1001 86380 86390 1
304303 99304303 1001 86380 86390 1
304311 99304311 1001 86380 86390 1
304405 99304405 1001 86380 86390 1
304999 99304999 1001 86380 86390 1
304926 99304926 1001 86380 86390 1
305544 99305544 1001 86380 86390 1
305685 99305685 1001 86380 86390 1
305524 99305524 1001 86380 86390 1
305673 99305673 1001 86380 86390 1
305556 99305556 1001 86380 86390 1
305352 99305352 1001 86380 86390 1
305305 99305305 1001 86380 86390 1
305331 99305331 1001 86380 86390 1
305448 99305448 1001 86380 86390 1
305361 99305361 1001 86380 86390 1
305222 99305222 1001 86380 86390 1
305076 99305076 1001 86380 86390 1
500192 99500192 1001 86380 86390 1
500037 99500037 1001 86380 86390 1
305688 99305688 1001 86380 86390 1
500162 99500162 1001 86380 86390 1
500059 99500059 1001 86380 86390 1
500151 99500151 1001 86380 86390 1
500655 99500655 1001 86380 86390 1
500427 99500427 1001 86380 86390 1
500522 99500522 1001 86380 86390 1
500471 99500471 1001 86380 86390 1
500413 99500413 1001 86380 86390 1
500309 99500309 1001 86380 86390 1
500300 99500300 1001 86380 86390 1
500352 99500352 1001 86380 86390 1
500368 99500368 1001 86380 86390 1
500862 99500862 1001 86380 86390 1
500842 99500842 1001 86380 86390 1
500869 99500869 1001 86380 86390 1
500896 99500896 1001 86380 86390 1
500964 99500964 1001 86380 86390 1
500978 99500978 1001 86380 86390 1
501470 99501470 1001 86380 86390 1
501285 99501285 1001 86380 86390 1
501402 99501402 1001 86380 86390 1
501065 99501065 1001 86380 86390 1
501091 99501091 1001 86380 86390 1
501746 99501746 1001 86380 86390 1
501838 99501838 1001 86380 86390 1
501697 99501697 1001 86380 86390 1
502147 99502147 1001 86380 86390 1
502177 99502177 1001 86380 86390 1
502220 99502220 1001 86380 86390 1
502182 99502182 1001 86380 86390 1
501912 99501912 1001 86380 86390 1
501964 99501964 1001 86380 86390 1
501978 99501978 1001 86380 86390 1
501893 99501893 1001 86380 86390 1
501855 99501855 1001 86380 86390 1
502555 99502555 1001 86380 86390 1
502649 99502649 1001 86380 86390 1
503243 99503243 1001 86380 86390 1
503263 99503263 1001 86380 86390 1
503091 99503091 1001 86380 86390 1
503169 99503169 1001 86380 86390 1
503221 99503221 1001 86380 86390 1
503030 99503030 1001 86380 86390 1
503006 99503006 1001 86380 86390 1
502866 99502866 1001 86380 86390 1
502841 99502841 1001 86380 86390 1
502738 99502738 1001 86380 86390 1
502844 99502844 1001 86380 86390 1
502689 99502689 1001 86380 86390 1
502845 99502845 1001 86380 86390 1
503420 99503420 1001 86380 86390 1
503392 99503392 1001 86380 86390 1
504005 99504005 1001 86380 86390 1
504102 99504102 1001 86380 86390 1
503804 99503804 1001 86380 86390 1
503767 99503767 1001 86380 86390 1
503696 99503696 1001 86380 86390 1
503606 99503606 1001 86380 86390 1
503685 99503685 1001 86380 86390 1
503543 99503543 1001 86380 86390 1
503531 99503531 1001 86380 86390 1
504276 99504276 1001 86380 86390 1
504200 99504200 1001 86380 86390 1
504136 99504136 1001 86380 86390 1
504163 99504163 1001 86380 86390 1
504280 99504280 1001 86380 86390 1
504803 99504803 1001 86380 86390 1
504823 99504823 1001 86380 86390 1
504762 99504762 1001 86380 86390 1
504573 99504573 1001 86380 86390 1
504600 99504600 1001 86380 86390 1
504685 99504685 1001 86380 86390 1
504434 99504434 1001 86380 86390 1
504426 99504426 1001 86380 86390 1
505072 99505072 1001 86380 86390 1
505035 99505035 1001 86380 86390 1
505090 99505090 1001 86380 86390 1
505668 99505668 1001 86380 86390 1
505672 99505672 1001 86380 86390 1
505648 99505648 1001 86380 86390 1
505726 99505726 1001 86380 86390 1
505576 99505576 1001 86380 86390 1
505601 99505601 1001 86380 86390 1
505367 99505367 1001 86380 86390 1
505395 99505395 1001 86380 86390 1
505331 99505331 1001 86380 86390 1
505258 99505258 1001 86380 86390 1
505225 99505225 1001 86380 86390 1
505806 99505806 1001 86380 86390 1
505833 99505833 1001 86380 86390 1
505963 99505963 1001 86380 86390 1
505771 99505771 1001 86380 86390 1
505920 99505920 1001 86380 86390 1
506533 99506533 1001 86380 86390 1
506418 99506418 1001 86380 86390 1
506452 99506452 1001 86380 86390 1
506343 99506343 1001 86380 86390 1
506268 99506268 1001 86380 86390 1
506050 99506050 1001 86380 86390 1
506670 99506670 1001 86380 86390 1
507259 99507259 1001 86380 86390 1
507403 99507403 1001 86380 86390 1
507228 99507228 1001 86380 86390 1
507151 99507151 1001 86380 86390 1
506879 99506879 1001 86380 86390 1
506855 99506855 1001 86380 86390 1
506959 99506959 1001 86380 86390 1
506804 99506804 1001 86380 86390 1
507000 99507000 1001 86380 86390 1
506904 99506904 1001 86380 86390 1
508110 99508110 1001 86380 86390 1
508224 99508224 1001 86380 86390 1
508064 99508064 1001 86380 86390 1
508156 99508156 1001 86380 86390 1
508066 99508066 1001 86380 86390 1
508240 99508240 1001 86380 86390 1
507927 99507927 1001 86380 86390 1
507955 99507955 1001 86380 86390 1
507894 99507894 1001 86380 86390 1
507855 99507855 1001 86380 86390 1
507895 99507895 1001 86380 86390 1
507949 99507949 1001 86380 86390 1
507722 99507722 1001 86380 86390 1
507788 99507788 1001 86380 86390 1
507711 99507711 1001 86380 86390 1
507646 99507646 1001 86380 86390 1
507817 99507817 1001 86380 86390 1
507831 99507831 1001 86380 86390 1
507676 99507676 1001 86380 86390 1
507717 99507717 1001 86380 86390 1
508353 99508353 1001 86380 86390 1
508393 99508393 1001 86380 86390 1
508253 99508253 1001 86380 86390 1
508452 99508452 1001 86380 86390 1
508979 99508979 1001 86380 86390 1
509057 99509057 1001 86380 86390 1
508981 99508981 1001 86380 86390 1
509062 99509062 1001 86380 86390 1
508944 99508944 1001 86380 86390 1
509069 99509069 1001 86380 86390 1
508827 99508827 1001 86380 86390 1
508866 99508866 1001 86380 86390 1
508725 99508725 1001 86380 86390 1
508586 99508586 1001 86380 86390 1
508614 99508614 1001 86380 86390 1
508551 99508551 1001 86380 86390 1
508592 99508592 1001 86380 86390 1
508502 99508502 1001 86380 86390 1
508608 99508608 1001 86380 86390 1
509113 99509113 1001 86380 86390 1
509235 99509235 1001 86380 86390 1
509712 99509712 1001 86380 86390 1
509881 99509881 1001 86380 86390 1
509834 99509834 1001 86380 86390 1
509718 99509718 1001 86380 86390 1
509631 99509631 1001 86380 86390 1
509647 99509647 1001 86380 86390 1
509583 99509583 1001 86380 86390 1
509505 99509505 1001 86380 86390 1
509532 99509532 1001 86380 86390 1
509600 99509600 1001 86380 86390 1
509653 99509653 1001 86380 86390 1
509679 99509679 1001 86380 86390 1
509449 99509449 1001 86380 86390 1
509454 99509454 1001 86380 86390 1
509394 99509394 1001 86380 86390 1
509330 99509330 1001 86380 86390 1
510008 99510008 1001 86380 86390 1
510001 99510001 1001 86380 86390 1
510624 99510624 1001 86380 86390 1
510552 99510552 1001 86380 86390 1
510427 99510427 1001 86380 86390 1
510493 99510493 1001 86380 86390 1
510236 99510236 1001 86380 86390 1
510314 99510314 1001 86380 86390 1
510741 99510741 1001 86380 86390 1
510771 99510771 1001 86380 86390 1
510926 99510926 1001 86380 86390 1
510772 99510772 1001 86380 86390 1
510888 99510888 1001 86380 86390 1
511426 99511426 1001 86380 86390 1
511523 99511523 1001 86380 86390 1
511365 99511365 1001 86380 86390 1
511482 99511482 1001 86380 86390 1
511324 99511324 1001 86380 86390 1
511247 99511247 1001 86380 86390 1
511143 99511143 1001 86380 86390 1
511227 99511227 1001 86380 86390 1
511177 99511177 1001 86380 86390 1
510996 99510996 1001 86380 86390 1
511564 99511564 1001 86380 86390 1
511673 99511673 1001 86380 86390 1
511584 99511584 1001 86380 86390 1
512277 99512277 1001 86380 86390 1
512215 99512215 1001 86380 86390 1
512243 99512243 1001 86380 86390 1
512312 99512312 1001 86380 86390 1
512325 99512325 1001 86380 86390 1
512377 99512377 1001 86380 86390 1
511988 99511988 1001 86380 86390 1
512054 99512054 1001 86380 86390 1
511839 99511839 1001 86380 86390 1
512416 99512416 1001 86380 86390 1
512429 99512429 1001 86380 86390 1
512431 99512431 1001 86380 86390 1
512437 99512437 1001 86380 86390 1
513205 99513205 1001 86380 86390 1
513056 99513056 1001 86380 86390 1
513182 99513182 1001 86380 86390 1
512808 99512808 1001 86380 86390 1
512651 99512651 1001 86380 86390 1
512680 99512680 1001 86380 86390 1
512737 99512737 1001 86380 86390 1
512789 99512789 1001 86380 86390 1
512673 99512673 1001 86380 86390 1
513349 99513349 1001 86380 86390 1
513246 99513246 1001 86380 86390 1
513338 99513338 1001 86380 86390 1
513278 99513278 1001 86380 86390 1
513956 99513956 1001 86380 86390 1
513870 99513870 1001 86380 86390 1
514022 99514022 1001 86380 86390 1
513887 99513887 1001 86380 86390 1
513712 99513712 1001 86380 86390 1
513703 99513703 1001 86380 86390 1
513638 99513638 1001 86380 86390 1
513528 99513528 1001 86380 86390 1
513532 99513532 1001 86380 86390 1
513611 99513611 1001 86380 86390 1
513578 99513578 1001 86380 86390 1
514067 99514067 1001 86380 86390 1
514159 99514159 1001 86380 86390 1
514185 99514185 1001 86380 86390 1
514152 99514152 1001 86380 86390 1
514144 99514144 1001 86380 86390 1
514820 99514820 1001 86380 86390 1
514810 99514810 1001 86380 86390 1
514735 99514735 1001 86380 86390 1
514800 99514800 1001 86380 86390 1
514636 99514636 1001 86380 86390 1
514649 99514649 1001 86380 86390 1
514454 99514454 1001 86380 86390 1
514483 99514483 1001 86380 86390 1
514302 99514302 1001 86380 86390 1
514382 99514382 1001 86380 86390 1
514283 99514283 1001 86380 86390 1
514271 99514271 1001 86380 86390 1
514985 99514985 1001 86380 86390 1
514947 99514947 1001 86380 86390 1
515060 99515060 1001 86380 86390 1
515555 99515555 1001 86380 86390 1
515547 99515547 1001 86380 86390 1
515509 99515509 1001 86380 86390 1
515640 99515640 1001 86380 86390 1
515349 99515349 1001 86380 86390 1
515424 99515424 1001 86380 86390 1
515186 99515186 1001 86380 86390 1
515735 99515735 1001 86380 86390 1
515696 99515696 1001 86380 86390 1
515841 99515841 1001 86380 86390 1
515693 99515693 1001 86380 86390 1
516394 99516394 1001 86380 86390 1
516481 99516481 1001 86380 86390 1
516463 99516463 1001 86380 86390 1
516388 99516388 1001 86380 86390 1
516377 99516377 1001 86380 86390 1
516316 99516316 1001 86380 86390 1
516237 99516237 1001 86380 86390 1
516212 99516212 1001 86380 86390 1
515942 99515942 1001 86380 86390 1
515930 99515930 1001 86380 86390 1
516048 99516048 1001 86380 86390 1
515951 99515951 1001 86380 86390 1
516589 99516589 1001 86380 86390 1
516553 99516553 1001 86380 86390 1
516527 99516527 1001 86380 86390 1
517222 99517222 1001 86380 86390 1
517215 99517215 1001 86380 86390 1
516977 99516977 1001 86380 86390 1
517096 99517096 1001 86380 86390 1
517109 99517109 1001 86380 86390 1
517012 99517012 1001 86380 86390 1
516987 99516987 1001 86380 86390 1
516859 99516859 1001 86380 86390 1
516901 99516901 1001 86380 86390 1
516738 99516738 1001 86380 86390 1
517490 99517490 1001 86380 86390 1
517433 99517433 1001 86380 86390 1
518133 99518133 1001 86380 86390 1
518076 99518076 1001 86380 86390 1
517999 99517999 1001 86380 86390 1
518153 99518153 1001 86380 86390 1
517814 99517814 1001 86380 86390 1
517762 99517762 1001 86380 86390 1
517789 99517789 1001 86380 86390 1
517817 99517817 1001 86380 86390 1
517950 99517950 1001 86380 86390 1
517638 99517638 1001 86380 86390 1
517682 99517682 1001 86380 86390 1
517734 99517734 1001 86380 86390 1
517644 99517644 1001 86380 86390 1
518250 99518250 1001 86380 86390 1
518865 99518865 1001 86380 86390 1
518867 99518867 1001 86380 86390 1
518868 99518868 1001 86380 86390 1
518833 99518833 1001 86380 86390 1
518446 99518446 1001 86380 86390 1
518375 99518375 1001 86380 86390 1
519168 99519168 1001 86380 86390 1
519005 99519005 1001 86380 86390 1
518993 99518993 1001 86380 86390 1
519020 99519020 1001 86380 86390 1
519178 99519178 1001 86380 86390 1
519703 99519703 1001 86380 86390 1
519716 99519716 1001 86380 86390 1
519772 99519772 1001 86380 86390 1
519618 99519618 1001 86380 86390 1
519807 99519807 1001 86380 86390 1
519560 99519560 1001 86380 86390 1
519206 99519206 1001 86380 86390 1
519241 99519241 1001 86380 86390 1
519242 99519242 1001 86380 86390 1
519372 99519372 1001 86380 86390 1
519610 99519610 1001 86380 86390 1
519870 99519870 1001 86380 86390 1
519989 99519989 1001 86380 86390 1
520594 99520594 1001 86380 86390 1
520621 99520621 1001 86380 86390 1
520495 99520495 1001 86380 86390 1
520598 99520598 1001 86380 86390 1
520298 99520298 1001 86380 86390 1
520365 99520365 1001 86380 86390 1
520291 99520291 1001 86380 86390 1
520678 99520678 1001 86380 86390 1
520642 99520642 1001 86380 86390 1
520817 99520817 1001 86380 86390 1
520701 99520701 1001 86380 86390 1
520805 99520805 1001 86380 86390 1
521289 99521289 1001 86380 86390 1
521408 99521408 1001 86380 86390 1
521293 99521293 1001 86380 86390 1
521222 99521222 1001 86380 86390 1
521082 99521082 1001 86380 86390 1
521151 99521151 1001 86380 86390 1
520859 99520859 1001 86380 86390 1
520873 99520873 1001 86380 86390 1
520868 99520868 1001 86380 86390 1
520908 99520908 1001 86380 86390 1
521558 99521558 1001 86380 86390 1
521535 99521535 1001 86380 86390 1
521553 99521553 1001 86380 86390 1
522267 99522267 1001 86380 86390 1
522147 99522147 1001 86380 86390 1
522288 99522288 1001 86380 86390 1
521951 99521951 1001 86380 86390 1
522006 99522006 1001 86380 86390 1
521880 99521880 1001 86380 86390 1
521816 99521816 1001 86380 86390 1
521845 99521845 1001 86380 86390 1
521705 99521705 1001 86380 86390 1
521783 99521783 1001 86380 86390 1
521851 99521851 1001 86380 86390 1
522394 99522394 1001 86380 86390 1
522462 99522462 1001 86380 86390 1
522466 99522466 1001 86380 86390 1
522480 99522480 1001 86380 86390 1
522494 99522494 1001 86380 86390 1
522927 99522927 1001 86380 86390 1
523060 99523060 1001 86380 86390 1
523012 99523012 1001 86380 86390 1
523105 99523105 1001 86380 86390 1
522910 99522910 1001 86380 86390 1
522716 99522716 1001 86380 86390 1
522551 99522551 1001 86380 86390 1
522527 99522527 1001 86380 86390 1
523323 99523323 1001 86380 86390 1
523291 99523291 1001 86380 86390 1
523305 99523305 1001 86380 86390 1
523764 99523764 1001 86380 86390 1
523749 99523749 1001 86380 86390 1
523719 99523719 1001 86380 86390 1
523659 99523659 1001 86380 86390 1
523492 99523492 1001 86380 86390 1
523437 99523437 1001 86380 86390 1
524123 99524123 1001 86380 86390 1
524111 99524111 1001 86380 86390 1
524102 99524102 1001 86380 86390 1
524094 99524094 1001 86380 86390 1
524700 99524700 1001 86380 86390 1
524649 99524649 1001 86380 86390 1
524416 99524416 1001 86380 86390 1
524507 99524507 1001 86380 86390 1
524325 99524325 1001 86380 86390 1
524289 99524289 1001 86380 86390 1
524279 99524279 1001 86380 86390 1
524888 99524888 1001 86380 86390 1
524800 99524800 1001 86380 86390 1
525495 99525495 1001 86380 86390 1
525589 99525589 1001 86380 86390 1
525414 99525414 1001 86380 86390 1
525588 99525588 1001 86380 86390 1
525261 99525261 1001 86380 86390 1
525068 99525068 1001 86380 86390 1
525071 99525071 1001 86380 86390 1
524999 99524999 1001 86380 86390 1
525168 99525168 1001 86380 86390 1
524988 99524988 1001 86380 86390 1
525686 99525686 1001 86380 86390 1
525753 99525753 1001 86380 86390 1
525780 99525780 1001 86380 86390 1
525783 99525783 1001 86380 86390 1
525695 99525695 1001 86380 86390 1
525722 99525722 1001 86380 86390 1
526400 99526400 1001 86380 86390 1
526357 99526357 1001 86380 86390 1
526109 99526109 1001 86380 86390 1
525932 99525932 1001 86380 86390 1
525850 99525850 1001 86380 86390 1
525863 99525863 1001 86380 86390 1
526005 99526005 1001 86380 86390 1
525840 99525840 1001 86380 86390 1
526564 99526564 1001 86380 86390 1
527173 99527173 1001 86380 86390 1
527212 99527212 1001 86380 86390 1
527161 99527161 1001 86380 86390 1
527072 99527072 1001 86380 86390 1
527112 99527112 1001 86380 86390 1
527127 99527127 1001 86380 86390 1
527185 99527185 1001 86380 86390 1
526955 99526955 1001 86380 86390 1
526865 99526865 1001 86380 86390 1
526842 99526842 1001 86380 86390 1
526974 99526974 1001 86380 86390 1
527026 99527026 1001 86380 86390 1
526926 99526926 1001 86380 86390 1
526695 99526695 1001 86380 86390 1
526753 99526753 1001 86380 86390 1
526818 99526818 1001 86380 86390 1
526835 99526835 1001 86380 86390 1
527367 99527367 1001 86380 86390 1
528075 99528075 1001 86380 86390 1
527988 99527988 1001 86380 86390 1
527877 99527877 1001 86380 86390 1
527846 99527846 1001 86380 86390 1
527665 99527665 1001 86380 86390 1
527823 99527823 1001 86380 86390 1
527576 99527576 1001 86380 86390 1
527568 99527568 1001 86380 86390 1
528156 99528156 1001 86380 86390 1
528120 99528120 1001 86380 86390 1
528173 99528173 1001 86380 86390 1
528761 99528761 1001 86380 86390 1
528819 99528819 1001 86380 86390 1
528618 99528618 1001 86380 86390 1
528645 99528645 1001 86380 86390 1
528544 99528544 1001 86380 86390 1
528557 99528557 1001 86380 86390 1
528300 99528300 1001 86380 86390 1
528444 99528444 1001 86380 86390 1
528990 99528990 1001 86380 86390 1
529017 99529017 1001 86380 86390 1
528927 99528927 1001 86380 86390 1
529096 99529096 1001 86380 86390 1
529019 99529019 1001 86380 86390 1
529097 99529097 1001 86380 86390 1
528916 99528916 1001 86380 86390 1
528987 99528987 1001 86380 86390 1
529552 99529552 1001 86380 86390 1
529344 99529344 1001 86380 86390 1
529452 99529452 1001 86380 86390 1
529226 99529226 1001 86380 86390 1
529284 99529284 1001 86380 86390 1
529155 99529155 1001 86380 86390 1
529782 99529782 1001 86380 86390 1
529757 99529757 1001 86380 86390 1
529762 99529762 1001 86380 86390 1
529801 99529801 1001 86380 86390 1
530490 99530490 1001 86380 86390 1
530388 99530388 1001 86380 86390 1
530526 99530526 1001 86380 86390 1
530390 99530390 1001 86380 86390 1
530369 99530369 1001 86380 86390 1
530383 99530383 1001 86380 86390 1
530463 99530463 1001 86380 86390 1
530144 99530144 1001 86380 86390 1
530175 99530175 1001 86380 86390 1
530153 99530153 1001 86380 86390 1
530075 99530075 1001 86380 86390 1
530064 99530064 1001 86380 86390 1
530120 99530120 1001 86380 86390 1
529951 99529951 1001 86380 86390 1
530095 99530095 1001 86380 86390 1
530019 99530019 1001 86380 86390 1
530071 99530071 1001 86380 86390 1
530097 99530097 1001 86380 86390 1
530033 99530033 1001 86380 86390 1
530086 99530086 1001 86380 86390 1
530736 99530736 1001 86380 86390 1
530724 99530724 1001 86380 86390 1
530653 99530653 1001 86380 86390 1
531227 99531227 1001 86380 86390 1
531331 99531331 1001 86380 86390 1
531233 99531233 1001 86380 86390 1
531300 99531300 1001 86380 86390 1
531140 99531140 1001 86380 86390 1
531039 99531039 1001 86380 86390 1
530978 99530978 1001 86380 86390 1
530783 99530783 1001 86380 86390 1
531429 99531429 1001 86380 86390 1
531585 99531585 1001 86380 86390 1
531444 99531444 1001 86380 86390 1
531473 99531473 1001 86380 86390 1
531556 99531556 1001 86380 86390 1
531531 99531531 1001 86380 86390 1
531570 99531570 1001 86380 86390 1
532155 99532155 1001 86380 86390 1
532203 99532203 1001 86380 86390 1
532013 99532013 1001 86380 86390 1
532173 99532173 1001 86380 86390 1
532186 99532186 1001 86380 86390 1
532149 99532149 1001 86380 86390 1
532008 99532008 1001 86380 86390 1
532021 99532021 1001 86380 86390 1
532098 99532098 1001 86380 86390 1
532195 99532195 1001 86380 86390 1
531826 99531826 1001 86380 86390 1
531947 99531947 1001 86380 86390 1
531706 99531706 1001 86380 86390 1
531686 99531686 1001 86380 86390 1
531699 99531699 1001 86380 86390 1
532387 99532387 1001 86380 86390 1
532221 99532221 1001 86380 86390 1
532343 99532343 1001 86380 86390 1
532958 99532958 1001 86380 86390 1
532934 99532934 1001 86380 86390 1
532832 99532832 1001 86380 86390 1
532737 99532737 1001 86380 86390 1
532739 99532739 1001 86380 86390 1
532766 99532766 1001 86380 86390 1
532628 99532628 1001 86380 86390 1
532630 99532630 1001 86380 86390 1
532414 99532414 1001 86380 86390 1
532441 99532441 1001 86380 86390 1
532458 99532458 1001 86380 86390 1
532461 99532461 1001 86380 86390 1
533226 99533226 1001 86380 86390 1
533231 99533231 1001 86380 86390 1
533797 99533797 1001 86380 86390 1
533658 99533658 1001 86380 86390 1
533661 99533661 1001 86380 86390 1
533471 99533471 1001 86380 86390 1
533588 99533588 1001 86380 86390 1
533453 99533453 1001 86380 86390 1
533456 99533456 1001 86380 86390 1
533419 99533419 1001 86380 86390 1
533281 99533281 1001 86380 86390 1
533307 99533307 1001 86380 86390 1
533399 99533399 1001 86380 86390 1
533271 99533271 1001 86380 86390 1
533894 99533894 1001 86380 86390 1
534063 99534063 1001 86380 86390 1
534039 99534039 1001 86380 86390 1
533994 99533994 1001 86380 86390 1
534652 99534652 1001 86380 86390 1
534535 99534535 1001 86380 86390 1
534393 99534393 1001 86380 86390 1
534395 99534395 1001 86380 86390 1
534357 99534357 1001 86380 86390 1
534293 99534293 1001 86380 86390 1
534157 99534157 1001 86380 86390 1
534262 99534262 1001 86380 86390 1
534212 99534212 1001 86380 86390 1
534239 99534239 1001 86380 86390 1
534252 99534252 1001 86380 86390 1
534124 99534124 1001 86380 86390 1
534241 99534241 1001 86380 86390 1
534242 99534242 1001 86380 86390 1
534087 99534087 1001 86380 86390 1
534777 99534777 1001 86380 86390 1
534847 99534847 1001 86380 86390 1
534860 99534860 1001 86380 86390 1
534745 99534745 1001 86380 86390 1
535266 99535266 1001 86380 86390 1
535216 99535216 1001 86380 86390 1
535255 99535255 1001 86380 86390 1
535247 99535247 1001 86380 86390 1
534926 99534926 1001 86380 86390 1
534927 99534927 1001 86380 86390 1
535056 99535056 1001 86380 86390 1
535535 99535535 1001 86380 86390 1
535631 99535631 1001 86380 86390 1
535683 99535683 1001 86380 86390 1
535635 99535635 1001 86380 86390 1
536235 99536235 1001 86380 86390 1
536201 99536201 1001 86380 86390 1
536292 99536292 1001 86380 86390 1
535953 99535953 1001 86380 86390 1
535979 99535979 1001 86380 86390 1
536057 99536057 1001 86380 86390 1
536047 99536047 1001 86380 86390 1
535819 99535819 1001 86380 86390 1
535799 99535799 1001 86380 86390 1
537090 99537090 1001 86380 86390 1
537040 99537040 1001 86380 86390 1
536949 99536949 1001 86380 86390 1
536771 99536771 1001 86380 86390 1
536851 99536851 1001 86380 86390 1
536559 99536559 1001 86380 86390 1
536612 99536612 1001 86380 86390 1
536703 99536703 1001 86380 86390 1
536693 99536693 1001 86380 86390 1
537227 99537227 1001 86380 86390 1
537189 99537189 1001 86380 86390 1
537257 99537257 1001 86380 86390 1
537300 99537300 1001 86380 86390 1
537313 99537313 1001 86380 86390 1
537631 99537631 1001 86380 86390 1
537462 99537462 1001 86380 86390 1
537529 99537529 1001 86380 86390 1
537379 99537379 1001 86380 86390 1
538066 99538066 1001 86380 86390 1
538032 99538032 1001 86380 86390 1
538058 99538058 1001 86380 86390 1
538072 99538072 1001 86380 86390 1
538152 99538152 1001 86380 86390 1
538795 99538795 1001 86380 86390 1
538670 99538670 1001 86380 86390 1
538426 99538426 1001 86380 86390 1
538299 99538299 1001 86380 86390 1
538312 99538312 1001 86380 86390 1
538222 99538222 1001 86380 86390 1
538240 99538240 1001 86380 86390 1
538331 99538331 1001 86380 86390 1
538357 99538357 1001 86380 86390 1
538371 99538371 1001 86380 86390 1
538294 99538294 1001 86380 86390 1
538386 99538386 1001 86380 86390 1
539008 99539008 1001 86380 86390 1
538919 99538919 1001 86380 86390 1
538953 99538953 1001 86380 86390 1
539513 99539513 1001 86380 86390 1
539479 99539479 1001 86380 86390 1
539560 99539560 1001 86380 86390 1
539631 99539631 1001 86380 86390 1
539141 99539141 1001 86380 86390 1
539220 99539220 1001 86380 86390 1
539094 99539094 1001 86380 86390 1
539082 99539082 1001 86380 86390 1
539213 99539213 1001 86380 86390 1
539827 99539827 1001 86380 86390 1
539805 99539805 1001 86380 86390 1
540339 99540339 1001 86380 86390 1
540302 99540302 1001 86380 86390 1
540094 99540094 1001 86380 86390 1
540161 99540161 1001 86380 86390 1
540168 99540168 1001 86380 86390 1
540143 99540143 1001 86380 86390 1
539952 99539952 1001 86380 86390 1
540044 99540044 1001 86380 86390 1
539999 99539999 1001 86380 86390 1
540025 99540025 1001 86380 86390 1
539897 99539897 1001 86380 86390 1
540581 99540581 1001 86380 86390 1
540521 99540521 1001 86380 86390 1
540651 99540651 1001 86380 86390 1
540668 99540668 1001 86380 86390 1
540591 99540591 1001 86380 86390 1
540527 99540527 1001 86380 86390 1
541264 99541264 1001 86380 86390 1
541169 99541169 1001 86380 86390 1
541182 99541182 1001 86380 86390 1
541248 99541248 1001 86380 86390 1
541099 99541099 1001 86380 86390 1
541202 99541202 1001 86380 86390 1
540959 99540959 1001 86380 86390 1
541054 99541054 1001 86380 86390 1
540914 99540914 1001 86380 86390 1
541018 99541018 1001 86380 86390 1
540970 99540970 1001 86380 86390 1
540737 99540737 1001 86380 86390 1
540766 99540766 1001 86380 86390 1
540792 99540792 1001 86380 86390 1
540835 99540835 1001 86380 86390 1
540813 99540813 1001 86380 86390 1
541394 99541394 1001 86380 86390 1
541319 99541319 1001 86380 86390 1
541335 99541335 1001 86380 86390 1
541352 99541352 1001 86380 86390 1
541494 99541494 1001 86380 86390 1
541945 99541945 1001 86380 86390 1
542109 99542109 1001 86380 86390 1
541951 99541951 1001 86380 86390 1
541722 99541722 1001 86380 86390 1
541891 99541891 1001 86380 86390 1
541541 99541541 1001 86380 86390 1
542266 99542266 1001 86380 86390 1
542241 99542241 1001 86380 86390 1
542295 99542295 1001 86380 86390 1
542819 99542819 1001 86380 86390 1
542784 99542784 1001 86380 86390 1
542623 99542623 1001 86380 86390 1
542604 99542604 1001 86380 86390 1
542685 99542685 1001 86380 86390 1
542556 99542556 1001 86380 86390 1
542482 99542482 1001 86380 86390 1
542521 99542521 1001 86380 86390 1
542512 99542512 1001 86380 86390 1
542505 99542505 1001 86380 86390 1
542981 99542981 1001 86380 86390 1
543115 99543115 1001 86380 86390 1
543078 99543078 1001 86380 86390 1
543041 99543041 1001 86380 86390 1
543134 99543134 1001 86380 86390 1
542953 99542953 1001 86380 86390 1
543716 99543716 1001 86380 86390 1
543566 99543566 1001 86380 86390 1
543388 99543388 1001 86380 86390 1
543414 99543414 1001 86380 86390 1
543219 99543219 1001 86380 86390 1
543315 99543315 1001 86380 86390 1
543318 99543318 1001 86380 86390 1
543950 99543950 1001 86380 86390 1
543862 99543862 1001 86380 86390 1
543889 99543889 1001 86380 86390 1
543840 99543840 1001 86380 86390 1
543905 99543905 1001 86380 86390 1
543975 99543975 1001 86380 86390 1
544564 99544564 1001 86380 86390 1
544518 99544518 1001 86380 86390 1
544290 99544290 1001 86380 86390 1
544360 99544360 1001 86380 86390 1
544389 99544389 1001 86380 86390 1
543994 99543994 1001 86380 86390 1
543999 99543999 1001 86380 86390 1
544079 99544079 1001 86380 86390 1
410447 802 1001 78600 80457 1
433446 1015 1001 57600 58917 1
402454 380 1001 62220 63477 1
512034 751 1001 48863 49162 1
540112 871 1002 60328 65630 1
400122 99400122 1001 86380 86390 1
400215 99400215 1001 86380 86390 1
400147 99400147 1001 86380 86390 1
400350 99400350 1001 86380 86390 1
400495 99400495 1001 86380 86390 1
400635 99400635 1001 86380 86390 1
400665 99400665 1001 86380 86390 1
400742 99400742 1001 86380 86390 1
400775 99400775 1001 86380 86390 1
400842 99400842 1001 86380 86390 1
400888 99400888 1001 86380 86390 1
400919 99400919 1001 86380 86390 1
401139 99401139 1001 86380 86390 1
401267 99401267 1001 86380 86390 1
401326 99401326 1001 86380 86390 1
401308 99401308 1001 86380 86390 1
401444 99401444 1001 86380 86390 1
401383 99401383 1001 86380 86390 1
401543 99401543 1001 86380 86390 1
401601 99401601 1001 86380 86390 1
401967 99401967 1001 86380 86390 1
401978 99401978 1001 86380 86390 1
402112 99402112 1001 86380 86390 1
402372 99402372 1001 86380 86390 1
402526 99402526 1001 86380 86390 1
402703 99402703 1001 86380 86390 1
402746 99402746 1001 86380 86390 1
402803 99402803 1001 86380 86390 1
402932 99402932 1001 86380 86390 1
403050 99403050 1001 86380 86390 1
403082 99403082 1001 86380 86390 1
403149 99403149 1001 86380 86390 1
403602 99403602 1001 86380 86390 1
403537 99403537 1001 86380 86390 1
403825 99403825 1001 86380 86390 1
403906 99403906 1001 86380 86390 1
403879 99403879 1001 86380 86390 1
403831 99403831 1001 86380 86390 1
404027 99404027 1001 86380 86390 1
403942 99403942 1001 86380 86390 1
404249 99404249 1001 86380 86390 1
404530 99404530 1001 86380 86390 1
404629 99404629 1001 86380 86390 1
404788 99404788 1001 86380 86390 1
405080 99405080 1001 86380 86390 1
405225 99405225 1001 86380 86390 1
405425 99405425 1001 86380 86390 1
405649 99405649 1001 86380 86390 1
405666 99405666 1001 86380 86390 1
405727 99405727 1001 86380 86390 1
405828 99405828 1001 86380 86390 1
405988 99405988 1001 86380 86390 1
406092 99406092 1001 86380 86390 1
406122 99406122 1001 86380 86390 1
406101 99406101 1001 86380 86390 1
406087 99406087 1001 86380 86390 1
406613 99406613 1001 86380 86390 1
406695 99406695 1001 86380 86390 1
406827 99406827 1001 86380 86390 1
406956 99406956 1001 86380 86390 1
407003 99407003 1001 86380 86390 1
406981 99406981 1001 86380 86390 1
407099 99407099 1001 86380 86390 1
407180 99407180 1001 86380 86390 1
407236 99407236 1001 86380 86390 1
407033 99407033 1001 86380 86390 1
407414 99407414 1001 86380 86390 1
407416 99407416 1001 86380 86390 1
407436 99407436 1001 86380 86390 1
407424 99407424 1001 86380 86390 1
407568 99407568 1001 86380 86390 1
408000 99408000 1001 86380 86390 1
408174 99408174 1001 86380 86390 1
408283 99408283 1001 86380 86390 1
408599 99408599 1001 86380 86390 1
408744 99408744 1001 86380 86390 1
408846 99408846 1001 86380 86390 1
408870 99408870 1001 86380 86390 1
409071 99409071 1001 86380 86390 1
409457 99409457 1001 86380 86390 1
409501 99409501 1001 86380 86390 1
409787 99409787 1001 86380 86390 1
409811 99409811 1001 86380 86390 1
409947 99409947 1001 86380 86390 1
410024 99410024 1001 86380 86390 1
410263 99410263 1001 86380 86390 1
410289 99410289 1001 86380 86390 1
410344 99410344 1001 86380 86390 1
410357 99410357 1001 86380 86390 1
410448 99410448 1001 86380 86390 1
410571 99410571 1001 86380 86390 1
410725 99410725 1001 86380 86390 1
410641 99410641 1001 86380 86390 1
410868 99410868 1001 86380 86390 1
410979 99410979 1001 86380 86390 1
411232 99411232 1001 86380 86390 1
411484 99411484 1001 86380 86390 1
411448 99411448 1001 86380 86390 1
411427 99411427 1001 86380 86390 1
411701 99411701 1001 86380 86390 1
411709 99411709 1001 86380 86390 1
411779 99411779 1001 86380 86390 1
412252 99412252 1001 86380 86390 1
412374 99412374 1001 86380 86390 1
412404 99412404 1001 86380 86390 1
412412 99412412 1001 86380 86390 1
413450 99413450 1001 86380 86390 1
413543 99413543 1001 86380 86390 1
413645 99413645 1001 86380 86390 1
413387 99413387 1001 86380 86390 1
413063 99413063 1001 86380 86390 1
412996 99412996 1001 86380 86390 1
413255 99413255 1001 86380 86390 1
412703 99412703 1001 86380 86390 1
413889 99413889 1001 86380 86390 1
413806 99413806 1001 86380 86390 1
413839 99413839 1001 86380 86390 1
414020 99414020 1001 86380 86390 1
413845 99413845 1001 86380 86390 1
413815 99413815 1001 86380 86390 1
414690 99414690 1001 86380 86390 1
414622 99414622 1001 86380 86390 1
414673 99414673 1001 86380 86390 1
414154 99414154 1001 86380 86390 1
415381 99415381 1001 86380 86390 1
415441 99415441 1001 86380 86390 1
416646 99416646 1001 86380 86390 1
416600 99416600 1001 86380 86390 1
416975 99416975 1001 86380 86390 1
416901 99416901 1001 86380 86390 1
416071 99416071 1001 86380 86390 1
415848 99415848 1001 86380 86390 1
415896 99415896 1001 86380 86390 1
415923 99415923 1001 86380 86390 1
415878 99415878 1001 86380 86390 1
416002 99416002 1001 86380 86390 1
417376 99417376 1001 86380 86390 1
417143 99417143 1001 86380 86390 1
417080 99417080 1001 86380 86390 1
417042 99417042 1001 86380 86390 1
418557 99418557 1001 86380 86390 1
418636 99418636 1001 86380 86390 1
418287 99418287 1001 86380 86390 1
418171 99418171 1001 86380 86390 1
417777 99417777 1001 86380 86390 1
417700 99417700 1001 86380 86390 1
418821 99418821 1001 86380 86390 1
419150 99419150 1001 86380 86390 1
418997 99418997 1001 86380 86390 1
420417 99420417 1001 86380 86390 1
420070 99420070 1001 86380 86390 1
420420 99420420 1001 86380 86390 1
419786 99419786 1001 86380 86390 1
419893 99419893 1001 86380 86390 1
419976 99419976 1001 86380 86390 1
419930 99419930 1001 86380 86390 1
420054 99420054 1001 86380 86390 1
419575 99419575 1001 86380 86390 1
419392 99419392 1001 86380 86390 1
419610 99419610 1001 86380 86390 1
419373 99419373 1001 86380 86390 1
420768 99420768 1001 86380 86390 1
420518 99420518 1001 86380 86390 1
420724 99420724 1001 86380 86390 1
421715 99421715 1001 86380 86390 1
421983 99421983 1001 86380 86390 1
421595 99421595 1001 86380 86390 1
421441 99421441 1001 86380 86390 1
421360 99421360 1001 86380 86390 1
421448 99421448 1001 86380 86390 1
421204 99421204 1001 86380 86390 1
421163 99421163 1001 86380 86390 1
420939 99420939 1001 86380 86390 1
422359 99422359 1001 86380 86390 1
422317 99422317 1001 86380 86390 1
422208 99422208 1001 86380 86390 1
422158 99422158 1001 86380 86390 1
423690 99423690 1001 86380 86390 1
423352 99423352 1001 86380 86390 1
423573 99423573 1001 86380 86390 1
423176 99423176 1001 86380 86390 1
422696 99422696 1001 86380 86390 1
422834 99422834 1001 86380 86390 1
422751 99422751 1001 86380 86390 1
422859 99422859 1001 86380 86390 1
422910 99422910 1001 86380 86390 1
422863 99422863 1001 86380 86390 1
422872 99422872 1001 86380 86390 1
422851 99422851 1001 86380 86390 1
423949 99423949 1001 86380 86390 1
424053 99424053 1001 86380 86390 1
423854 99423854 1001 86380 86390 1
425346 99425346 1001 86380 86390 1
425345 99425345 1001 86380 86390 1
425043 99425043 1001 86380 86390 1
424800 99424800 1001 86380 86390 1
424938 99424938 1001 86380 86390 1
424561 99424561 1001 86380 86390 1
424374 99424374 1001 86380 86390 1
424331 99424331 1001 86380 86390 1
424207 99424207 1001 86380 86390 1
425605 99425605 1001 86380 86390 1
425712 99425712 1001 86380 86390 1
425427 99425427 1001 86380 86390 1
425529 99425529 1001 86380 86390 1
425841 99425841 1001 86380 86390 1
425873 99425873 1001 86380 86390 1
426168 99426168 1001 86380 86390 1
427167 99427167 1001 86380 86390 1
427334 99427334 1001 86380 86390 1
427189 99427189 1001 86380 86390 1
427134 99427134 1001 86380 86390 1
428506 99428506 1001 86380 86390 1
428595 99428595 1001 86380 86390 1
428056 99428056 1001 86380 86390 1
428254 99428254 1001 86380 86390 1
427629 99427629 1001 86380 86390 1
427605 99427605 1001 86380 86390 1
427660 99427660 1001 86380 86390 1
427696 99427696 1001 86380 86390 1
427816 99427816 1001 86380 86390 1
428772 99428772 1001 86380 86390 1
428929 99428929 1001 86380 86390 1
430154 99430154 1001 86380 86390 1
429829 99429829 1001 86380 86390 1
429831 99429831 1001 86380 86390 1
429721 99429721 1001 86380 86390 1
429586 99429586 1001 86380 86390 1
429224 99429224 1001 86380 86390 1
429555 99429555 1001 86380 86390 1
430496 99430496 1001 86380 86390 1
431664 99431664 1001 86380 86390 1
431265 99431265 1001 86380 86390 1
431387 99431387 1001 86380 86390 1
431337 99431337 1001 86380 86390 1
431541 99431541 1001 86380 86390 1
430827 99430827 1001 86380 86390 1
430832 99430832 1001 86380 86390 1
431098 99431098 1001 86380 86390 1
431140 99431140 1001 86380 86390 1
432226 99432226 1001 86380 86390 1
432255 99432255 1001 86380 86390 1
432363 99432363 1001 86380 86390 1
432334 99432334 1001 86380 86390 1
432240 99432240 1001 86380 86390 1
433419 99433419 1001 86380 86390 1
433336 99433336 1001 86380 86390 1
433634 99433634 1001 86380 86390 1
433272 99433272 1001 86380 86390 1
433015 99433015 1001 86380 86390 1
432983 99432983 1001 86380 86390 1
432541 99432541 1001 86380 86390 1
432842 99432842 1001 86380 86390 1
432899 99432899 1001 86380 86390 1
434029 99434029 1001 86380 86390 1
434052 99434052 1001 86380 86390 1
434015 99434015 1001 86380 86390 1
433853 99433853 1001 86380 86390 1
435386 99435386 1001 86380 86390 1
435385 99435385 1001 86380 86390 1
435166 99435166 1001 86380 86390 1
435406 99435406 1001 86380 86390 1
435212 99435212 1001 86380 86390 1
434843 99434843 1001 86380 86390 1
434660 99434660 1001 86380 86390 1
434766 99434766 1001 86380 86390 1
434668 99434668 1001 86380 86390 1
434702 99434702 1001 86380 86390 1
434891 99434891 1001 86380 86390 1
434261 99434261 1001 86380 86390 1
434564 99434564 1001 86380 86390 1
434428 99434428 1001 86380 86390 1
434441 99434441 1001 86380 86390 1
434579 99434579 1001 86380 86390 1
435454 99435454 1001 86380 86390 1
435708 99435708 1001 86380 86390 1
435494 99435494 1001 86380 86390 1
436714 99436714 1001 86380 86390 1
436465 99436465 1001 86380 86390 1
436510 99436510 1001 86380 86390 1
436319 99436319 1001 86380 86390 1
436050 99436050 1001 86380 86390 1
436149 99436149 1001 86380 86390 1
436112 99436112 1001 86380 86390 1
300043 99300043 1001 86380 86390 1
300058 99300058 1001 86380 86390 1
300036 99300036 1001 86380 86390 1
300514 99300514 1001 86380 86390 1
300504 99300504 1001 86380 86390 1
300380 99300380 1001 86380 86390 1
300731 99300731 1001 86380 86390 1
301521 99301521 1001 86380 86390 1
301455 99301455 1001 86380 86390 1
301495 99301495 1001 86380 86390 1
301366 99301366 1001 86380 86390 1
301238 99301238 1001 86380 86390 1
301148 99301148 1001 86380 86390 1
300973 99300973 1001 86380 86390 1
301699 99301699 1001 86380 86390 1
301751 99301751 1001 86380 86390 1
301637 99301637 1001 86380 86390 1
301652 99301652 1001 86380 86390 1
302232 99302232 1001 86380 86390 1
302377 99302377 1001 86380 86390 1
302014 99302014 1001 86380 86390 1
302079 99302079 1001 86380 86390 1
302043 99302043 1001 86380 86390 1
301812 99301812 1001 86380 86390 1
301813 99301813 1001 86380 86390 1
302519 99302519 1001 86380 86390 1
303187 99303187 1001 86380 86390 1
303060 99303060 1001 86380 86390 1
303153 99303153 1001 86380 86390 1
302908 99302908 1001 86380 86390 1
302923 99302923 1001 86380 86390 1
302733 99302733 1001 86380 86390 1
302643 99302643 1001 86380 86390 1
303246 99303246 1001 86380 86390 1
303406 99303406 1001 86380 86390 1
304009 99304009 1001 86380 86390 1
303994 99303994 1001 86380 86390 1
303649 99303649 1001 86380 86390 1
303811 99303811 1001 86380 86390 1
303569 99303569 1001 86380 86390 1
303548 99303548 1001 86380 86390 1
304070 99304070 1001 86380 86390 1
304139 99304139 1001 86380 86390 1
304158 99304158 1001 86380 86390 1
304825 99304825 1001 86380 86390 1
304766 99304766 1001 86380 86390 1
304473 99304473 1001 86380 86390 1
304449 99304449 1001 86380 86390 1
304644 99304644 1001 86380 86390 1
304290 99304290 1001 86380 86390 1
304395 99304395 1001 86380 86390 1
304315 99304315 1001 86380 86390 1
304870 99304870 1001 86380 86390 1
304977 99304977 1001 86380 86390 1
304966 99304966 1001 86380 86390 1
305007 99305007 1001 86380 86390 1
304879 99304879 1001 86380 86390 1
304972 99304972 1001 86380 86390 1
305507 99305507 1001 86380 86390 1
305533 99305533 1001 86380 86390 1
305683 99305683 1001 86380 86390 1
305379 99305379 1001 86380 86390 1
305357 99305357 1001 86380 86390 1
305449 99305449 1001 86380 86390 1
305477 99305477 1001 86380 86390 1
305296 99305296 1001 86380 86390 1
305375 99305375 1001 86380 86390 1
305401 99305401 1001 86380 86390 1
305143 99305143 1001 86380 86390 1
305182 99305182 1001 86380 86390 1
305134 99305134 1001 86380 86390 1
305174 99305174 1001 86380 86390 1
305178 99305178 1001 86380 86390 1
500101 99500101 1001 86380 86390 1
500147 99500147 1001 86380 86390 1
500689 99500689 1001 86380 86390 1
500652 99500652 1001 86380 86390 1
500720 99500720 1001 86380 86390 1
500683 99500683 1001 86380 86390 1
500696 99500696 1001 86380 86390 1
500505 99500505 1001 86380 86390 1
500545 99500545 1001 86380 86390 1
500546 99500546 1001 86380 86390 1
500523 99500523 1001 86380 86390 1
500542 99500542 1001 86380 86390 1
500247 99500247 1001 86380 86390 1
500392 99500392 1001 86380 86390 1
500967 99500967 1001 86380 86390 1
500985 99500985 1001 86380 86390 1
500883 99500883 1001 86380 86390 1
500845 99500845 1001 86380 86390 1
501002 99501002 1001 86380 86390 1
500822 99500822 1001 86380 86390 1
501607 99501607 1001 86380 86390 1
501448 99501448 1001 86380 86390 1
501640 99501640 1001 86380 86390 1
501501 99501501 1001 86380 86390 1
501456 99501456 1001 86380 86390 1
501574 99501574 1001 86380 86390 1
501323 99501323 1001 86380 86390 1
501375 99501375 1001 86380 86390 1
501429 99501429 1001 86380 86390 1
501020 99501020 1001 86380 86390 1
501089 99501089 1001 86380 86390 1
501090 99501090 1001 86380 86390 1
501066 99501066 1001 86380 86390 1
501107 99501107 1001 86380 86390 1
501644 99501644 1001 86380 86390 1
501800 99501800 1001 86380 86390 1
501841 99501841 1001 86380 86390 1
502299 99502299 1001 86380 86390 1
502292 99502292 1001 86380 86390 1
502371 99502371 1001 86380 86390 1
502462 99502462 1001 86380 86390 1
502150 99502150 1001 86380 86390 1
502257 99502257 1001 86380 86390 1
501990 99501990 1001 86380 86390 1
501874 99501874 1001 86380 86390 1
502018 99502018 1001 86380 86390 1
501954 99501954 1001 86380 86390 1
501970 99501970 1001 86380 86390 1
502011 99502011 1001 86380 86390 1
502525 99502525 1001 86380 86390 1
503231 99503231 1001 86380 86390 1
503129 99503129 1001 86380 86390 1
503284 99503284 1001 86380 86390 1
503023 99503023 1001 86380 86390 1
503011 99503011 1001 86380 86390 1
502911 99502911 1001 86380 86390 1
503019 99503019 1001 86380 86390 1
503008 99503008 1001 86380 86390 1
502724 99502724 1001 86380 86390 1
502834 99502834 1001 86380 86390 1
502678 99502678 1001 86380 86390 1
502824 99502824 1001 86380 86390 1
503328 99503328 1001 86380 86390 1
503431 99503431 1001 86380 86390 1
503444 99503444 1001 86380 86390 1
503316 99503316 1001 86380 86390 1
503310 99503310 1001 86380 86390 1
503404 99503404 1001 86380 86390 1
503942 99503942 1001 86380 86390 1
503935 99503935 1001 86380 86390 1
503783 99503783 1001 86380 86390 1
503823 99503823 1001 86380 86390 1
503828 99503828 1001 86380 86390 1
503647 99503647 1001 86380 86390 1
503507 99503507 1001 86380 86390 1
503625 99503625 1001 86380 86390 1
504764 99504764 1001 86380 86390 1
504906 99504906 1001 86380 86390 1
504899 99504899 1001 86380 86390 1
504787 99504787 1001 86380 86390 1
504866 99504866 1001 86380 86390 1
504892 99504892 1001 86380 86390 1
504905 99504905 1001 86380 86390 1
504663 99504663 1001 86380 86390 1
504608 99504608 1001 86380 86390 1
504518 99504518 1001 86380 86390 1
504337 99504337 1001 86380 86390 1
504467 99504467 1001 86380 86390 1
504493 99504493 1001 86380 86390 1
504380 99504380 1001 86380 86390 1
504503 99504503 1001 86380 86390 1
505086 99505086 1001 86380 86390 1
505142 99505142 1001 86380 86390 1
505066 99505066 1001 86380 86390 1
505606 99505606 1001 86380 86390 1
505751 99505751 1001 86380 86390 1
505753 99505753 1001 86380 86390 1
505756 99505756 1001 86380 86390 1
505586 99505586 1001 86380 86390 1
505665 99505665 1001 86380 86390 1
505371 99505371 1001 86380 86390 1
505414 99505414 1001 86380 86390 1
505443 99505443 1001 86380 86390 1
505214 99505214 1001 86380 86390 1
505259 99505259 1001 86380 86390 1
505291 99505291 1001 86380 86390 1
505174 99505174 1001 86380 86390 1
506508 99506508 1001 86380 86390 1
506393 99506393 1001 86380 86390 1
506433 99506433 1001 86380 86390 1
506290 99506290 1001 86380 86390 1
506368 99506368 1001 86380 86390 1
506147 99506147 1001 86380 86390 1
506005 99506005 1001 86380 86390 1
506058 99506058 1001 86380 86390 1
506021 99506021 1001 86380 86390 1
506711 99506711 1001 86380 86390 1
506621 99506621 1001 86380 86390 1
506636 99506636 1001 86380 86390 1
506787 99506787 1001 86380 86390 1
507336 99507336 1001 86380 86390 1
507286 99507286 1001 86380 86390 1
507312 99507312 1001 86380 86390 1
507413 99507413 1001 86380 86390 1
507088 99507088 1001 86380 86390 1
507184 99507184 1001 86380 86390 1
507073 99507073 1001 86380 86390 1
507215 99507215 1001 86380 86390 1
507138 99507138 1001 86380 86390 1
506947 99506947 1001 86380 86390 1
507484 99507484 1001 86380 86390 1
507497 99507497 1001 86380 86390 1
507527 99507527 1001 86380 86390 1
507492 99507492 1001 86380 86390 1
507598 99507598 1001 86380 86390 1
507612 99507612 1001 86380 86390 1
508083 99508083 1001 86380 86390 1
508200 99508200 1001 86380 86390 1
508084 99508084 1001 86380 86390 1
508223 99508223 1001 86380 86390 1
508167 99508167 1001 86380 86390 1
508157 99508157 1001 86380 86390 1
508106 99508106 1001 86380 86390 1
508030 99508030 1001 86380 86390 1
507841 99507841 1001 86380 86390 1
507961 99507961 1001 86380 86390 1
507668 99507668 1001 86380 86390 1
507798 99507798 1001 86380 86390 1
507721 99507721 1001 86380 86390 1
507779 99507779 1001 86380 86390 1
508349 99508349 1001 86380 86390 1
508337 99508337 1001 86380 86390 1
509002 99509002 1001 86380 86390 1
508995 99508995 1001 86380 86390 1
508869 99508869 1001 86380 86390 1
508792 99508792 1001 86380 86390 1
508808 99508808 1001 86380 86390 1
508778 99508778 1001 86380 86390 1
508523 99508523 1001 86380 86390 1
509088 99509088 1001 86380 86390 1
509083 99509083 1001 86380 86390 1
509772 99509772 1001 86380 86390 1
509790 99509790 1001 86380 86390 1
509739 99509739 1001 86380 86390 1
509833 99509833 1001 86380 86390 1
509608 99509608 1001 86380 86390 1
509571 99509571 1001 86380 86390 1
509677 99509677 1001 86380 86390 1
509563 99509563 1001 86380 86390 1
509576 99509576 1001 86380 86390 1
509430 99509430 1001 86380 86390 1
509444 99509444 1001 86380 86390 1
509950 99509950 1001 86380 86390 1
510054 99510054 1001 86380 86390 1
510016 99510016 1001 86380 86390 1
509489 99509489 1001 86380 86390 1
509956 99509956 1001 86380 86390 1
510073 99510073 1001 86380 86390 1
510658 99510658 1001 86380 86390 1
510581 99510581 1001 86380 86390 1
510569 99510569 1001 86380 86390 1
510718 99510718 1001 86380 86390 1
510336 99510336 1001 86380 86390 1
510145 99510145 1001 86380 86390 1
510808 99510808 1001 86380 86390 1
510787 99510787 1001 86380 86390 1
511455 99511455 1001 86380 86390 1
511458 99511458 1001 86380 86390 1
511473 99511473 1001 86380 86390 1
511184 99511184 1001 86380 86390 1
511188 99511188 1001 86380 86390 1
511229 99511229 1001 86380 86390 1
511042 99511042 1001 86380 86390 1
511094 99511094 1001 86380 86390 1
510983 99510983 1001 86380 86390 1
511690 99511690 1001 86380 86390 1
512163 99512163 1001 86380 86390 1
511975 99511975 1001 86380 86390 1
511811 99511811 1001 86380 86390 1
511760 99511760 1001 86380 86390 1
511872 99511872 1001 86380 86390 1
511860 99511860 1001 86380 86390 1
512506 99512506 1001 86380 86390 1
512417 99512417 1001 86380 86390 1
512547 99512547 1001 86380 86390 1
512560 99512560 1001 86380 86390 1
512523 99512523 1001 86380 86390 1
512479 99512479 1001 86380 86390 1
513003 99513003 1001 86380 86390 1
513082 99513082 1001 86380 86390 1
513086 99513086 1001 86380 86390 1
512884 99512884 1001 86380 86390 1
512835 99512835 1001 86380 86390 1
512797 99512797 1001 86380 86390 1
512799 99512799 1001 86380 86390 1
512843 99512843 1001 86380 86390 1
512749 99512749 1001 86380 86390 1
513263 99513263 1001 86380 86390 1
513947 99513947 1001 86380 86390 1
513975 99513975 1001 86380 86390 1
513683 99513683 1001 86380 86390 1
513826 99513826 1001 86380 86390 1
513776 99513776 1001 86380 86390 1
513806 99513806 1001 86380 86390 1
513807 99513807 1001 86380 86390 1
513718 99513718 1001 86380 86390 1
513824 99513824 1001 86380 86390 1
513493 99513493 1001 86380 86390 1
513507 99513507 1001 86380 86390 1
514070 99514070 1001 86380 86390 1
514036 99514036 1001 86380 86390 1
514181 99514181 1001 86380 86390 1
514654 99514654 1001 86380 86390 1
514667 99514667 1001 86380 86390 1
514799 99514799 1001 86380 86390 1
514775 99514775 1001 86380 86390 1
514750 99514750 1001 86380 86390 1
514765 99514765 1001 86380 86390 1
514561 99514561 1001 86380 86390 1
514471 99514471 1001 86380 86390 1
514482 99514482 1001 86380 86390 1
514368 99514368 1001 86380 86390 1
514423 99514423 1001 86380 86390 1
515040 99515040 1001 86380 86390 1
515002 99515002 1001 86380 86390 1
515016 99515016 1001 86380 86390 1
514888 99514888 1001 86380 86390 1
514875 99514875 1001 86380 86390 1
514993 99514993 1001 86380 86390 1
515596 99515596 1001 86380 86390 1
515538 99515538 1001 86380 86390 1
515298 99515298 1001 86380 86390 1
515354 99515354 1001 86380 86390 1
515319 99515319 1001 86380 86390 1
515153 99515153 1001 86380 86390 1
515218 99515218 1001 86380 86390 1
515246 99515246 1001 86380 86390 1
515800 99515800 1001 86380 86390 1
515764 99515764 1001 86380 86390 1
515727 99515727 1001 86380 86390 1
515706 99515706 1001 86380 86390 1
516447 99516447 1001 86380 86390 1
516372 99516372 1001 86380 86390 1
516483 99516483 1001 86380 86390 1
516487 99516487 1001 86380 86390 1
516312 99516312 1001 86380 86390 1
516338 99516338 1001 86380 86390 1
516189 99516189 1001 86380 86390 1
516116 99516116 1001 86380 86390 1
516157 99516157 1001 86380 86390 1
516183 99516183 1001 86380 86390 1
515917 99515917 1001 86380 86390 1
516036 99516036 1001 86380 86390 1
515924 99515924 1001 86380 86390 1
516081 99516081 1001 86380 86390 1
516549 99516549 1001 86380 86390 1
516571 99516571 1001 86380 86390 1
517253 99517253 1001 86380 86390 1
517191 99517191 1001 86380 86390 1
517167 99517167 1001 86380 86390 1
517016 99517016 1001 86380 86390 1
516938 99516938 1001 86380 86390 1
517125 99517125 1001 86380 86390 1
516923 99516923 1001 86380 86390 1
516718 99516718 1001 86380 86390 1
516759 99516759 1001 86380 86390 1
516775 99516775 1001 86380 86390 1
516867 99516867 1001 86380 86390 1
516727 99516727 1001 86380 86390 1
517492 99517492 1001 86380 86390 1
518021 99518021 1001 86380 86390 1
518075 99518075 1001 86380 86390 1
518105 99518105 1001 86380 86390 1
518067 99518067 1001 86380 86390 1
518107 99518107 1001 86380 86390 1
517966 99517966 1001 86380 86390 1
517933 99517933 1001 86380 86390 1
517870 99517870 1001 86380 86390 1
517956 99517956 1001 86380 86390 1
517659 99517659 1001 86380 86390 1
517635 99517635 1001 86380 86390 1
517650 99517650 1001 86380 86390 1
517617 99517617 1001 86380 86390 1
518317 99518317 1001 86380 86390 1
518306 99518306 1001 86380 86390 1
518294 99518294 1001 86380 86390 1
518297 99518297 1001 86380 86390 1
518898 99518898 1001 86380 86390 1
518810 99518810 1001 86380 86390 1
518837 99518837 1001 86380 86390 1
518922 99518922 1001 86380 86390 1
518667 99518667 1001 86380 86390 1
518719 99518719 1001 86380 86390 1
518580 99518580 1001 86380 86390 1
518725 99518725 1001 86380 86390 1
518779 99518779 1001 86380 86390 1
518562 99518562 1001 86380 86390 1
518397 99518397 1001 86380 86390 1
518436 99518436 1001 86380 86390 1
518390 99518390 1001 86380 86390 1
518559 99518559 1001 86380 86390 1
518469 99518469 1001 86380 86390 1
519108 99519108 1001 86380 86390 1
519441 99519441 1001 86380 86390 1
519430 99519430 1001 86380 86390 1
519561 99519561 1001 86380 86390 1
519423 99519423 1001 86380 86390 1
519413 99519413 1001 86380 86390 1
519452 99519452 1001 86380 86390 1
519226 99519226 1001 86380 86390 1
519863 99519863 1001 86380 86390 1
519938 99519938 1001 86380 86390 1
520514 99520514 1001 86380 86390 1
520562 99520562 1001 86380 86390 1
520274 99520274 1001 86380 86390 1
520355 99520355 1001 86380 86390 1
520193 99520193 1001 86380 86390 1
520210 99520210 1001 86380 86390 1
520107 99520107 1001 86380 86390 1
520833 99520833 1001 86380 86390 1
520838 99520838 1001 86380 86390 1
521331 99521331 1001 86380 86390 1
521457 99521457 1001 86380 86390 1
521374 99521374 1001 86380 86390 1
521323 99521323 1001 86380 86390 1
521105 99521105 1001 86380 86390 1
521049 99521049 1001 86380 86390 1
520881 99520881 1001 86380 86390 1
521639 99521639 1001 86380 86390 1
521640 99521640 1001 86380 86390 1
521629 99521629 1001 86380 86390 1
521630 99521630 1001 86380 86390 1
522244 99522244 1001 86380 86390 1
522136 99522136 1001 86380 86390 1
521842 99521842 1001 86380 86390 1
521869 99521869 1001 86380 86390 1
521748 99521748 1001 86380 86390 1
522446 99522446 1001 86380 86390 1
522383 99522383 1001 86380 86390 1
522333 99522333 1001 86380 86390 1
522346 99522346 1001 86380 86390 1
522352 99522352 1001 86380 86390 1
522928 99522928 1001 86380 86390 1
522942 99522942 1001 86380 86390 1
522955 99522955 1001 86380 86390 1
523046 99523046 1001 86380 86390 1
522957 99522957 1001 86380 86390 1
522962 99522962 1001 86380 86390 1
522720 99522720 1001 86380 86390 1
522825 99522825 1001 86380 86390 1
522906 99522906 1001 86380 86390 1
522653 99522653 1001 86380 86390 1
522669 99522669 1001 86380 86390 1
522517 99522517 1001 86380 86390 1
523299 99523299 1001 86380 86390 1
523250 99523250 1001 86380 86390 1
523140 99523140 1001 86380 86390 1
523141 99523141 1001 86380 86390 1
523870 99523870 1001 86380 86390 1
523743 99523743 1001 86380 86390 1
523873 99523873 1001 86380 86390 1
523762 99523762 1001 86380 86390 1
523676 99523676 1001 86380 86390 1
523692 99523692 1001 86380 86390 1
523695 99523695 1001 86380 86390 1
523466 99523466 1001 86380 86390 1
523339 99523339 1001 86380 86390 1
523380 99523380 1001 86380 86390 1
524050 99524050 1001 86380 86390 1
524078 99524078 1001 86380 86390 1
523949 99523949 1001 86380 86390 1
524359 99524359 1001 86380 86390 1
524498 99524498 1001 86380 86390 1
524210 99524210 1001 86380 86390 1
524198 99524198 1001 86380 86390 1
524225 99524225 1001 86380 86390 1
524201 99524201 1001 86380 86390 1
524950 99524950 1001 86380 86390 1
524940 99524940 1001 86380 86390 1
524774 99524774 1001 86380 86390 1
524867 99524867 1001 86380 86390 1
524920 99524920 1001 86380 86390 1
525422 99525422 1001 86380 86390 1
525264 99525264 1001 86380 86390 1
525254 99525254 1001 86380 86390 1
525194 99525194 1001 86380 86390 1
525364 99525364 1001 86380 86390 1
525002 99525002 1001 86380 86390 1
524992 99524992 1001 86380 86390 1
525177 99525177 1001 86380 86390 1
525169 99525169 1001 86380 86390 1
525621 99525621 1001 86380 86390 1
525689 99525689 1001 86380 86390 1
525651 99525651 1001 86380 86390 1
525667 99525667 1001 86380 86390 1
525732 99525732 1001 86380 86390 1
525761 99525761 1001 86380 86390 1
526302 99526302 1001 86380 86390 1
526331 99526331 1001 86380 86390 1
526197 99526197 1001 86380 86390 1
526083 99526083 1001 86380 86390 1
526122 99526122 1001 86380 86390 1
526045 99526045 1001 86380 86390 1
526175 99526175 1001 86380 86390 1
525856 99525856 1001 86380 86390 1
525874 99525874 1001 86380 86390 1
526566 99526566 1001 86380 86390 1
527105 99527105 1001 86380 86390 1
527144 99527144 1001 86380 86390 1
526970 99526970 1001 86380 86390 1
526985 99526985 1001 86380 86390 1
526885 99526885 1001 86380 86390 1
526642 99526642 1001 86380 86390 1
526801 99526801 1001 86380 86390 1
526828 99526828 1001 86380 86390 1
526829 99526829 1001 86380 86390 1
526729 99526729 1001 86380 86390 1
527285 99527285 1001 86380 86390 1
527393 99527393 1001 86380 86390 1
527375 99527375 1001 86380 86390 1
527986 99527986 1001 86380 86390 1
527896 99527896 1001 86380 86390 1
527981 99527981 1001 86380 86390 1
527805 99527805 1001 86380 86390 1
527767 99527767 1001 86380 86390 1
527612 99527612 1001 86380 86390 1
527498 99527498 1001 86380 86390 1
528085 99528085 1001 86380 86390 1
528190 99528190 1001 86380 86390 1
528260 99528260 1001 86380 86390 1
528263 99528263 1001 86380 86390 1
528084 99528084 1001 86380 86390 1
528880 99528880 1001 86380 86390 1
528706 99528706 1001 86380 86390 1
528619 99528619 1001 86380 86390 1
528608 99528608 1001 86380 86390 1
528535 99528535 1001 86380 86390 1
528404 99528404 1001 86380 86390 1
528366 99528366 1001 86380 86390 1
528931 99528931 1001 86380 86390 1
528905 99528905 1001 86380 86390 1
528945 99528945 1001 86380 86390 1
528971 99528971 1001 86380 86390 1
528984 99528984 1001 86380 86390 1
529014 99529014 1001 86380 86390 1
529573 99529573 1001 86380 86390 1
529343 99529343 1001 86380 86390 1
529144 99529144 1001 86380 86390 1
529119 99529119 1001 86380 86390 1
529915 99529915 1001 86380 86390 1
529749 99529749 1001 86380 86390 1
530373 99530373 1001 86380 86390 1
530551 99530551 1001 86380 86390 1
530465 99530465 1001 86380 86390 1
530474 99530474 1001 86380 86390 1
530154 99530154 1001 86380 86390 1
530220 99530220 1001 86380 86390 1
530077 99530077 1001 86380 86390 1
530132 99530132 1001 86380 86390 1
530122 99530122 1001 86380 86390 1
530047 99530047 1001 86380 86390 1
530732 99530732 1001 86380 86390 1
530655 99530655 1001 86380 86390 1
530606 99530606 1001 86380 86390 1
530575 99530575 1001 86380 86390 1
530576 99530576 1001 86380 86390 1
531290 99531290 1001 86380 86390 1
531348 99531348 1001 86380 86390 1
531244 99531244 1001 86380 86390 1
531338 99531338 1001 86380 86390 1
531248 99531248 1001 86380 86390 1
531223 99531223 1001 86380 86390 1
531249 99531249 1001 86380 86390 1
531137 99531137 1001 86380 86390 1
531154 99531154 1001 86380 86390 1
531144 99531144 1001 86380 86390 1
531094 99531094 1001 86380 86390 1
530881 99530881 1001 86380 86390 1
530908 99530908 1001 86380 86390 1
532144 99532144 1001 86380 86390 1
532175 99532175 1001 86380 86390 1
532007 99532007 1001 86380 86390 1
532128 99532128 1001 86380 86390 1
531811 99531811 1001 86380 86390 1
531866 99531866 1001 86380 86390 1
531970 99531970 1001 86380 86390 1
531617 99531617 1001 86380 86390 1
532229 99532229 1001 86380 86390 1
532214 99532214 1001 86380 86390 1
532956 99532956 1001 86380 86390 1
532660 99532660 1001 86380 86390 1
532712 99532712 1001 86380 86390 1
532792 99532792 1001 86380 86390 1
532805 99532805 1001 86380 86390 1
532689 99532689 1001 86380 86390 1
532768 99532768 1001 86380 86390 1
532503 99532503 1001 86380 86390 1
532468 99532468 1001 86380 86390 1
532433 99532433 1001 86380 86390 1
533097 99533097 1001 86380 86390 1
533149 99533149 1001 86380 86390 1
533227 99533227 1001 86380 86390 1
533050 99533050 1001 86380 86390 1
533156 99533156 1001 86380 86390 1
533053 99533053 1001 86380 86390 1
533656 99533656 1001 86380 86390 1
533778 99533778 1001 86380 86390 1
533688 99533688 1001 86380 86390 1
533591 99533591 1001 86380 86390 1
533475 99533475 1001 86380 86390 1
533579 99533579 1001 86380 86390 1
533561 99533561 1001 86380 86390 1
534667 99534667 1001 86380 86390 1
534617 99534617 1001 86380 86390 1
534673 99534673 1001 86380 86390 1
534401 99534401 1001 86380 86390 1
534326 99534326 1001 86380 86390 1
534315 99534315 1001 86380 86390 1
534268 99534268 1001 86380 86390 1
534757 99534757 1001 86380 86390 1
534706 99534706 1001 86380 86390 1
535396 99535396 1001 86380 86390 1
535376 99535376 1001 86380 86390 1
535351 99535351 1001 86380 86390 1
535215 99535215 1001 86380 86390 1
535197 99535197 1001 86380 86390 1
534930 99534930 1001 86380 86390 1
534958 99534958 1001 86380 86390 1
535094 99535094 1001 86380 86390 1
534900 99534900 1001 86380 86390 1
535703 99535703 1001 86380 86390 1
535591 99535591 1001 86380 86390 1
535685 99535685 1001 86380 86390 1
535686 99535686 1001 86380 86390 1
535713 99535713 1001 86380 86390 1
536264 99536264 1001 86380 86390 1
536216 99536216 1001 86380 86390 1
535966 99535966 1001 86380 86390 1
535992 99535992 1001 86380 86390 1
536018 99536018 1001 86380 86390 1
535930 99535930 1001 86380 86390 1
536360 99536360 1001 86380 86390 1
536477 99536477 1001 86380 86390 1
536519 99536519 1001 86380 86390 1
536456 99536456 1001 86380 86390 1
536522 99536522 1001 86380 86390 1
536358 99536358 1001 86380 86390 1
537160 99537160 1001 86380 86390 1
536924 99536924 1001 86380 86390 1
536951 99536951 1001 86380 86390 1
536619 99536619 1001 86380 86390 1
536701 99536701 1001 86380 86390 1
536718 99536718 1001 86380 86390 1
536720 99536720 1001 86380 86390 1
536593 99536593 1001 86380 86390 1
537251 99537251 1001 86380 86390 1
537202 99537202 1001 86380 86390 1
537306 99537306 1001 86380 86390 1
537848 99537848 1001 86380 86390 1
537797 99537797 1001 86380 86390 1
537836 99537836 1001 86380 86390 1
537964 99537964 1001 86380 86390 1
537840 99537840 1001 86380 86390 1
537982 99537982 1001 86380 86390 1
537632 99537632 1001 86380 86390 1
537582 99537582 1001 86380 86390 1
537650 99537650 1001 86380 86390 1
537742 99537742 1001 86380 86390 1
537473 99537473 1001 86380 86390 1
537413 99537413 1001 86380 86390 1
537465 99537465 1001 86380 86390 1
537388 99537388 1001 86380 86390 1
537377 99537377 1001 86380 86390 1
538095 99538095 1001 86380 86390 1
538148 99538148 1001 86380 86390 1
538688 99538688 1001 86380 86390 1
538690 99538690 1001 86380 86390 1
538469 99538469 1001 86380 86390 1
538432 99538432 1001 86380 86390 1
538346 99538346 1001 86380 86390 1
538827 99538827 1001 86380 86390 1
538973 99538973 1001 86380 86390 1
538862 99538862 1001 86380 86390 1
539512 99539512 1001 86380 86390 1
539448 99539448 1001 86380 86390 1
539594 99539594 1001 86380 86390 1
539285 99539285 1001 86380 86390 1
539429 99539429 1001 86380 86390 1
539287 99539287 1001 86380 86390 1
539059 99539059 1001 86380 86390 1
539102 99539102 1001 86380 86390 1
539180 99539180 1001 86380 86390 1
539825 99539825 1001 86380 86390 1
539662 99539662 1001 86380 86390 1
540355 99540355 1001 86380 86390 1
540445 99540445 1001 86380 86390 1
540258 99540258 1001 86380 86390 1
539877 99539877 1001 86380 86390 1
540034 99540034 1001 86380 86390 1
540009 99540009 1001 86380 86390 1
540529 99540529 1001 86380 86390 1
540525 99540525 1001 86380 86390 1
540630 99540630 1001 86380 86390 1
541102 99541102 1001 86380 86390 1
541143 99541143 1001 86380 86390 1
541158 99541158 1001 86380 86390 1
541120 99541120 1001 86380 86390 1
540898 99540898 1001 86380 86390 1
541055 99541055 1001 86380 86390 1
540953 99540953 1001 86380 86390 1
541085 99541085 1001 86380 86390 1
541008 99541008 1001 86380 86390 1
540957 99540957 1001 86380 86390 1
540785 99540785 1001 86380 86390 1
540773 99540773 1001 86380 86390 1
540850 99540850 1001 86380 86390 1
541329 99541329 1001 86380 86390 1
541443 99541443 1001 86380 86390 1
541444 99541444 1001 86380 86390 1
541445 99541445 1001 86380 86390 1
541927 99541927 1001 86380 86390 1
541970 99541970 1001 86380 86390 1
541976 99541976 1001 86380 86390 1
541734 99541734 1001 86380 86390 1
541838 99541838 1001 86380 86390 1
541735 99541735 1001 86380 86390 1
541757 99541757 1001 86380 86390 1
541553 99541553 1001 86380 86390 1
542246 99542246 1001 86380 86390 1
542210 99542210 1001 86380 86390 1
542320 99542320 1001 86380 86390 1
542857 99542857 1001 86380 86390 1
542922 99542922 1001 86380 86390 1
542704 99542704 1001 86380 86390 1
542682 99542682 1001 86380 86390 1
542711 99542711 1001 86380 86390 1
542542 99542542 1001 86380 86390 1
542583 99542583 1001 86380 86390 1
542495 99542495 1001 86380 86390 1
542445 99542445 1001 86380 86390 1
542459 99542459 1001 86380 86390 1
543011 99543011 1001 86380 86390 1
543734 99543734 1001 86380 86390 1
543700 99543700 1001 86380 86390 1
543746 99543746 1001 86380 86390 1
543748 99543748 1001 86380 86390 1
543750 99543750 1001 86380 86390 1
543401 99543401 1001 86380 86390 1
543458 99543458 1001 86380 86390 1
543384 99543384 1001 86380 86390 1
543206 99543206 1001 86380 86390 1
543329 99543329 1001 86380 86390 1
543188 99543188 1001 86380 86390 1
543266 99543266 1001 86380 86390 1
543838 99543838 1001 86380 86390 1
543932 99543932 1001 86380 86390 1
543948 99543948 1001 86380 86390 1
544567 99544567 1001 86380 86390 1
544555 99544555 1001 86380 86390 1
544585 99544585 1001 86380 86390 1
544453 99544453 1001 86380 86390 1
544239 99544239 1001 86380 86390 1
544206 99544206 1001 86380 86390 1
544313 99544313 1001 86380 86390 1
544262 99544262 1001 86380 86390 1
544147 99544147 1001 86380 86390 1
544031 99544031 1001 86380 86390 1
544139 99544139 1001 86380 86390 1
544127 99544127 1001 86380 86390 1
544128 99544128 1001 86380 86390 1
544091 99544091 1001 86380 86390 1
544612 99544612 1001 86380 86390 1
432902 1112 1001 17040 17457 1
421048 604 1001 56700 57657 1
512004 736 1002 55754 58233 1
540109 866 1002 31204 36173 1
400060 99400060 1001 86380 86390 1
400435 99400435 1001 86380 86390 1
400749 99400749 1001 86380 86390 1
400902 99400902 1001 86380 86390 1
400915 99400915 1001 86380 86390 1
400964 99400964 1001 86380 86390 1
401132 99401132 1001 86380 86390 1
401195 99401195 1001 86380 86390 1
401515 99401515 1001 86380 86390 1
401715 99401715 1001 86380 86390 1
401908 99401908 1001 86380 86390 1
401926 99401926 1001 86380 86390 1
402038 99402038 1001 86380 86390 1
401956 99401956 1001 86380 86390 1
402158 99402158 1001 86380 86390 1
402365 99402365 1001 86380 86390 1
402413 99402413 1001 86380 86390 1
402670 99402670 1001 86380 86390 1
403011 99403011 1001 86380 86390 1
403148 99403148 1001 86380 86390 1
403372 99403372 1001 86380 86390 1
403338 99403338 1001 86380 86390 1
403501 99403501 1001 86380 86390 1
403479 99403479 1001 86380 86390 1
403491 99403491 1001 86380 86390 1
403494 99403494 1001 86380 86390 1
403449 99403449 1001 86380 86390 1
403586 99403586 1001 86380 86390 1
403717 99403717 1001 86380 86390 1
403648 99403648 1001 86380 86390 1
404423 99404423 1001 86380 86390 1
404919 99404919 1001 86380 86390 1
404933 99404933 1001 86380 86390 1
404943 99404943 1001 86380 86390 1
405015 99405015 1001 86380 86390 1
405205 99405205 1001 86380 86390 1
405175 99405175 1001 86380 86390 1
405224 99405224 1001 86380 86390 1
405433 99405433 1001 86380 86390 1
405530 99405530 1001 86380 86390 1
405616 99405616 1001 86380 86390 1
405871 99405871 1001 86380 86390 1
406108 99406108 1001 86380 86390 1
406314 99406314 1001 86380 86390 1
406605 99406605 1001 86380 86390 1
406571 99406571 1001 86380 86390 1
406700 99406700 1001 86380 86390 1
406826 99406826 1001 86380 86390 1
406756 99406756 1001 86380 86390 1
406741 99406741 1001 86380 86390 1
406925 99406925 1001 86380 86390 1
406846 99406846 1001 86380 86390 1
407444 99407444 1001 86380 86390 1
407382 99407382 1001 86380 86390 1
407527 99407527 1001 86380 86390 1
407737 99407737 1001 86380 86390 1
407721 99407721 1001 86380 86390 1
407988 99407988 1001 86380 86390 1
407978 99407978 1001 86380 86390 1
408593 99408593 1001 86380 86390 1
408706 99408706 1001 86380 86390 1
408651 99408651 1001 86380 86390 1
408804 99408804 1001 86380 86390 1
409045 99409045 1001 86380 86390 1
409039 99409039 1001 86380 86390 1
409077 99409077 1001 86380 86390 1
409282 99409282 1001 86380 86390 1
409349 99409349 1001 86380 86390 1
409315 99409315 1001 86380 86390 1
409480 99409480 1001 86380 86390 1
409631 99409631 1001 86380 86390 1
409668 99409668 1001 86380 86390 1
409728 99409728 1001 86380 86390 1
409713 99409713 1001 86380 86390 1
409861 99409861 1001 86380 86390 1
409935 99409935 1001 86380 86390 1
410001 99410001 1001 86380 86390 1
410008 99410008 1001 86380 86390 1
410051 99410051 1001 86380 86390 1
410180 99410180 1001 86380 86390 1
410278 99410278 1001 86380 86390 1
410442 99410442 1001 86380 86390 1
410461 99410461 1001 86380 86390 1
410594 99410594 1001 86380 86390 1
410804 99410804 1001 86380 86390 1
410855 99410855 1001 86380 86390 1
410880 99410880 1001 86380 86390 1
411293 99411293 1001 86380 86390 1
411405 99411405 1001 86380 86390 1
411342 99411342 1001 86380 86390 1
411939 99411939 1001 86380 86390 1
412137 99412137 1001 86380 86390 1
412464 99412464 1001 86380 86390 1
413566 99413566 1001 86380 86390 1
413428 99413428 1001 86380 86390 1
413478 99413478 1001 86380 86390 1
413661 99413661 1001 86380 86390 1
413488 99413488 1001 86380 86390 1
413672 99413672 1001 86380 86390 1
413183 99413183 1001 86380 86390 1
413084 99413084 1001 86380 86390 1
413119 99413119 1001 86380 86390 1
413050 99413050 1001 86380 86390 1
412866 99412866 1001 86380 86390 1
412804 99412804 1001 86380 86390 1
412827 99412827 1001 86380 86390 1
412707 99412707 1001 86380 86390 1
412772 99412772 1001 86380 86390 1
412818 99412818 1001 86380 86390 1
413969 99413969 1001 86380 86390 1
413986 99413986 1001 86380 86390 1
413928 99413928 1001 86380 86390 1
414027 99414027 1001 86380 86390 1
413720 99413720 1001 86380 86390 1
415063 99415063 1001 86380 86390 1
415138 99415138 1001 86380 86390 1
414280 99414280 1001 86380 86390 1
414483 99414483 1001 86380 86390 1
414195 99414195 1001 86380 86390 1
415539 99415539 1001 86380 86390 1
415469 99415469 1001 86380 86390 1
416931 99416931 1001 86380 86390 1
416844 99416844 1001 86380 86390 1
416913 99416913 1001 86380 86390 1
416346 99416346 1001 86380 86390 1
416218 99416218 1001 86380 86390 1
416341 99416341 1001 86380 86390 1
416361 99416361 1001 86380 86390 1
415766 99415766 1001 86380 86390 1
416101 99416101 1001 86380 86390 1
418744 99418744 1001 86380 86390 1
418512 99418512 1001 86380 86390 1
418648 99418648 1001 86380 86390 1
418795 99418795 1001 86380 86390 1
418274 99418274 1001 86380 86390 1
418419 99418419 1001 86380 86390 1
418181 99418181 1001 86380 86390 1
417709 99417709 1001 86380 86390 1
417795 99417795 1001 86380 86390 1
417929 99417929 1001 86380 86390 1
418845 99418845 1001 86380 86390 1
419044 99419044 1001 86380 86390 1
419092 99419092 1001 86380 86390 1
420308 99420308 1001 86380 86390 1
420314 99420314 1001 86380 86390 1
420144 99420144 1001 86380 86390 1
419717 99419717 1001 86380 86390 1
419568 99419568 1001 86380 86390 1
419381 99419381 1001 86380 86390 1
419574 99419574 1001 86380 86390 1
419412 99419412 1001 86380 86390 1
419558 99419558 1001 86380 86390 1
420718 99420718 1001 86380 86390 1
420764 99420764 1001 86380 86390 1
422117 99422117 1001 86380 86390 1
421935 99421935 1001 86380 86390 1
421675 99421675 1001 86380 86390 1
421099 99421099 1001 86380 86390 1
421100 99421100 1001 86380 86390 1
421043 99421043 1001 86380 86390 1
421255 99421255 1001 86380 86390 1
422509 99422509 1001 86380 86390 1
422230 99422230 1001 86380 86390 1
422381 99422381 1001 86380 86390 1
422477 99422477 1001 86380 86390 1
423547 99423547 1001 86380 86390 1
423744 99423744 1001 86380 86390 1
422965 99422965 1001 86380 86390 1
423140 99423140 1001 86380 86390 1
423103 99423103 1001 86380 86390 1
422632 99422632 1001 86380 86390 1
423825 99423825 1001 86380 86390 1
425298 99425298 1001 86380 86390 1
425153 99425153 1001 86380 86390 1
425114 99425114 1001 86380 86390 1
425242 99425242 1001 86380 86390 1
425289 99425289 1001 86380 86390 1
425212 99425212 1001 86380 86390 1
424899 99424899 1001 86380 86390 1
424879 99424879 1001 86380 86390 1
424341 99424341 1001 86380 86390 1
424280 99424280 1001 86380 86390 1
424182 99424182 1001 86380 86390 1
425782 99425782 1001 86380 86390 1
425599 99425599 1001 86380 86390 1
426278 99426278 1001 86380 86390 1
426655 99426655 1001 86380 86390 1
426642 99426642 1001 86380 86390 1
426443 99426443 1001 86380 86390 1
425940 99425940 1001 86380 86390 1
426015 99426015 1001 86380 86390 1
426252 99426252 1001 86380 86390 1
427148 99427148 1001 86380 86390 1
427301 99427301 1001 86380 86390 1
427495 99427495 1001 86380 86390 1
427252 99427252 1001 86380 86390 1
427309 99427309 1001 86380 86390 1
427476 99427476 1001 86380 86390 1
427286 99427286 1001 86380 86390 1
428556 99428556 1001 86380 86390 1
428720 99428720 1001 86380 86390 1
428723 99428723 1001 86380 86390 1
428124 99428124 1001 86380 86390 1
428282 99428282 1001 86380 86390 1
427818 99427818 1001 86380 86390 1
428992 99428992 1001 86380 86390 1
429066 99429066 1001 86380 86390 1
429097 99429097 1001 86380 86390 1
428943 99428943 1001 86380 86390 1
429052 99429052 1001 86380 86390 1
428775 99428775 1001 86380 86390 1
428905 99428905 1001 86380 86390 1
430217 99430217 1001 86380 86390 1
430195 99430195 1001 86380 86390 1
430204 99430204 1001 86380 86390 1
430092 99430092 1001 86380 86390 1
429884 99429884 1001 86380 86390 1
429765 99429765 1001 86380 86390 1
429701 99429701 1001 86380 86390 1
429653 99429653 1001 86380 86390 1
429678 99429678 1001 86380 86390 1
429703 99429703 1001 86380 86390 1
429393 99429393 1001 86380 86390 1
429220 99429220 1001 86380 86390 1
430381 99430381 1001 86380 86390 1
430714 99430714 1001 86380 86390 1
430467 99430467 1001 86380 86390 1
430470 99430470 1001 86380 86390 1
431702 99431702 1001 86380 86390 1
431477 99431477 1001 86380 86390 1
431576 99431576 1001 86380 86390 1
431126 99431126 1001 86380 86390 1
431250 99431250 1001 86380 86390 1
432304 99432304 1001 86380 86390 1
432160 99432160 1001 86380 86390 1
432101 99432101 1001 86380 86390 1
432166 99432166 1001 86380 86390 1
433486 99433486 1001 86380 86390 1
433356 99433356 1001 86380 86390 1
433427 99433427 1001 86380 86390 1
433606 99433606 1001 86380 86390 1
433715 99433715 1001 86380 86390 1
433190 99433190 1001 86380 86390 1
433318 99433318 1001 86380 86390 1
432971 99432971 1001 86380 86390 1
433054 99433054 1001 86380 86390 1
432775 99432775 1001 86380 86390 1
432498 99432498 1001 86380 86390 1
432783 99432783 1001 86380 86390 1
432766 99432766 1001 86380 86390 1
432715 99432715 1001 86380 86390 1
433883 99433883 1001 86380 86390 1
434093 99434093 1001 86380 86390 1
435106 99435106 1001 86380 86390 1
435037 99435037 1001 86380 86390 1
435162 99435162 1001 86380 86390 1
435423 99435423 1001 86380 86390 1
434767 99434767 1001 86380 86390 1
434319 99434319 1001 86380 86390 1
435574 99435574 1001 86380 86390 1
435712 99435712 1001 86380 86390 1
435527 99435527 1001 86380 86390 1
435806 99435806 1001 86380 86390 1
435692 99435692 1001 86380 86390 1
436952 99436952 1001 86380 86390 1
436878 99436878 1001 86380 86390 1
436993 99436993 1001 86380 86390 1
437039 99437039 1001 86380 86390 1
436402 99436402 1001 86380 86390 1
436722 99436722 1001 86380 86390 1
436621 99436621 1001 86380 86390 1
436214 99436214 1001 86380 86390 1
436173 99436173 1001 86380 86390 1
435961 99435961 1001 86380 86390 1
436032 99436032 1001 86380 86390 1
436307 99436307 1001 86380 86390 1
300055 99300055 1001 86380 86390 1
300107 99300107 1001 86380 86390 1
300083 99300083 1001 86380 86390 1
437352 99437352 1001 86380 86390 1
437173 99437173 1001 86380 86390 1
300063 99300063 1001 86380 86390 1
300612 99300612 1001 86380 86390 1
300523 99300523 1001 86380 86390 1
300477 99300477 1001 86380 86390 1
300444 99300444 1001 86380 86390 1
300247 99300247 1001 86380 86390 1
300157 99300157 1001 86380 86390 1
300119 99300119 1001 86380 86390 1
300855 99300855 1001 86380 86390 1
300744 99300744 1001 86380 86390 1
300929 99300929 1001 86380 86390 1
300761 99300761 1001 86380 86390 1
300789 99300789 1001 86380 86390 1
301350 99301350 1001 86380 86390 1
301188 99301188 1001 86380 86390 1
301347 99301347 1001 86380 86390 1
301348 99301348 1001 86380 86390 1
301092 99301092 1001 86380 86390 1
300990 99300990 1001 86380 86390 1
300952 99300952 1001 86380 86390 1
301140 99301140 1001 86380 86390 1
302291 99302291 1001 86380 86390 1
302330 99302330 1001 86380 86390 1
302246 99302246 1001 86380 86390 1
302223 99302223 1001 86380 86390 1
302117 99302117 1001 86380 86390 1
302134 99302134 1001 86380 86390 1
302071 99302071 1001 86380 86390 1
301830 99301830 1001 86380 86390 1
301883 99301883 1001 86380 86390 1
301962 99301962 1001 86380 86390 1
301927 99301927 1001 86380 86390 1
302384 99302384 1001 86380 86390 1
303117 99303117 1001 86380 86390 1
303109 99303109 1001 86380 86390 1
303007 99303007 1001 86380 86390 1
303199 99303199 1001 86380 86390 1
302802 99302802 1001 86380 86390 1
302974 99302974 1001 86380 86390 1
302717 99302717 1001 86380 86390 1
302744 99302744 1001 86380 86390 1
302617 99302617 1001 86380 86390 1
302791 99302791 1001 86380 86390 1
302676 99302676 1001 86380 86390 1
303279 99303279 1001 86380 86390 1
303254 99303254 1001 86380 86390 1
303267 99303267 1001 86380 86390 1
303842 99303842 1001 86380 86390 1
303923 99303923 1001 86380 86390 1
303725 99303725 1001 86380 86390 1
303622 99303622 1001 86380 86390 1
303730 99303730 1001 86380 86390 1
303723 99303723 1001 86380 86390 1
303499 99303499 1001 86380 86390 1
304040 99304040 1001 86380 86390 1
304787 99304787 1001 86380 86390 1
304674 99304674 1001 86380 86390 1
304488 99304488 1001 86380 86390 1
304591 99304591 1001 86380 86390 1
304266 99304266 1001 86380 86390 1
304331 99304331 1001 86380 86390 1
304253 99304253 1001 86380 86390 1
304436 99304436 1001 86380 86390 1
304287 99304287 1001 86380 86390 1
304975 99304975 1001 86380 86390 1
304937 99304937 1001 86380 86390 1
305031 99305031 1001 86380 86390 1
304930 99304930 1001 86380 86390 1
305609 99305609 1001 86380 86390 1
305628 99305628 1001 86380 86390 1
305525 99305525 1001 86380 86390 1
305681 99305681 1001 86380 86390 1
305480 99305480 1001 86380 86390 1
305299 99305299 1001 86380 86390 1
305431 99305431 1001 86380 86390 1
500128 99500128 1001 86380 86390 1
500078 99500078 1001 86380 86390 1
500069 99500069 1001 86380 86390 1
500778 99500778 1001 86380 86390 1
500661 99500661 1001 86380 86390 1
500729 99500729 1001 86380 86390 1
500665 99500665 1001 86380 86390 1
500627 99500627 1001 86380 86390 1
500600 99500600 1001 86380 86390 1
500591 99500591 1001 86380 86390 1
500401 99500401 1001 86380 86390 1
500293 99500293 1001 86380 86390 1
500889 99500889 1001 86380 86390 1
500954 99500954 1001 86380 86390 1
500944 99500944 1001 86380 86390 1
500919 99500919 1001 86380 86390 1
500844 99500844 1001 86380 86390 1
500965 99500965 1001 86380 86390 1
501603 99501603 1001 86380 86390 1
501292 99501292 1001 86380 86390 1
501372 99501372 1001 86380 86390 1
501304 99501304 1001 86380 86390 1
501148 99501148 1001 86380 86390 1
501058 99501058 1001 86380 86390 1
501142 99501142 1001 86380 86390 1
501094 99501094 1001 86380 86390 1
501793 99501793 1001 86380 86390 1
501720 99501720 1001 86380 86390 1
501759 99501759 1001 86380 86390 1
501761 99501761 1001 86380 86390 1
501723 99501723 1001 86380 86390 1
501675 99501675 1001 86380 86390 1
502449 99502449 1001 86380 86390 1
502358 99502358 1001 86380 86390 1
502335 99502335 1001 86380 86390 1
502414 99502414 1001 86380 86390 1
502124 99502124 1001 86380 86390 1
502230 99502230 1001 86380 86390 1
501858 99501858 1001 86380 86390 1
501939 99501939 1001 86380 86390 1
501982 99501982 1001 86380 86390 1
501852 99501852 1001 86380 86390 1
502671 99502671 1001 86380 86390 1
502529 99502529 1001 86380 86390 1
502651 99502651 1001 86380 86390 1
502600 99502600 1001 86380 86390 1
503098 99503098 1001 86380 86390 1
502892 99502892 1001 86380 86390 1
502686 99502686 1001 86380 86390 1
502739 99502739 1001 86380 86390 1
502770 99502770 1001 86380 86390 1
502772 99502772 1001 86380 86390 1
503471 99503471 1001 86380 86390 1
503313 99503313 1001 86380 86390 1
504046 99504046 1001 86380 86390 1
504101 99504101 1001 86380 86390 1
503934 99503934 1001 86380 86390 1
503878 99503878 1001 86380 86390 1
503781 99503781 1001 86380 86390 1
503821 99503821 1001 86380 86390 1
503565 99503565 1001 86380 86390 1
503542 99503542 1001 86380 86390 1
503582 99503582 1001 86380 86390 1
503634 99503634 1001 86380 86390 1
503686 99503686 1001 86380 86390 1
503546 99503546 1001 86380 86390 1
503665 99503665 1001 86380 86390 1
504168 99504168 1001 86380 86390 1
504146 99504146 1001 86380 86390 1
504213 99504213 1001 86380 86390 1
504215 99504215 1001 86380 86390 1
504860 99504860 1001 86380 86390 1
504877 99504877 1001 86380 86390 1
504813 99504813 1001 86380 86390 1
504852 99504852 1001 86380 86390 1
504536 99504536 1001 86380 86390 1
504552 99504552 1001 86380 86390 1
504646 99504646 1001 86380 86390 1
505148 99505148 1001 86380 86390 1
504976 99504976 1001 86380 86390 1
505093 99505093 1001 86380 86390 1
505068 99505068 1001 86380 86390 1
505603 99505603 1001 86380 86390 1
505746 99505746 1001 86380 86390 1
505653 99505653 1001 86380 86390 1
505768 99505768 1001 86380 86390 1
505530 99505530 1001 86380 86390 1
505362 99505362 1001 86380 86390 1
505558 99505558 1001 86380 86390 1
505368 99505368 1001 86380 86390 1
505460 99505460 1001 86380 86390 1
505332 99505332 1001 86380 86390 1
505314 99505314 1001 86380 86390 1
505186 99505186 1001 86380 86390 1
505277 99505277 1001 86380 86390 1
505909 99505909 1001 86380 86390 1
505948 99505948 1001 86380 86390 1
506520 99506520 1001 86380 86390 1
506495 99506495 1001 86380 86390 1
506570 99506570 1001 86380 86390 1
506516 99506516 1001 86380 86390 1
506558 99506558 1001 86380 86390 1
506014 99506014 1001 86380 86390 1
506700 99506700 1001 86380 86390 1
507399 99507399 1001 86380 86390 1
507366 99507366 1001 86380 86390 1
507276 99507276 1001 86380 86390 1
507290 99507290 1001 86380 86390 1
507136 99507136 1001 86380 86390 1
506840 99506840 1001 86380 86390 1
506819 99506819 1001 86380 86390 1
507440 99507440 1001 86380 86390 1
507454 99507454 1001 86380 86390 1
508173 99508173 1001 86380 86390 1
508127 99508127 1001 86380 86390 1
508243 99508243 1001 86380 86390 1
507902 99507902 1001 86380 86390 1
507890 99507890 1001 86380 86390 1
508008 99508008 1001 86380 86390 1
507921 99507921 1001 86380 86390 1
508025 99508025 1001 86380 86390 1
508027 99508027 1001 86380 86390 1
507705 99507705 1001 86380 86390 1
507821 99507821 1001 86380 86390 1
508311 99508311 1001 86380 86390 1
508454 99508454 1001 86380 86390 1
508988 99508988 1001 86380 86390 1
508943 99508943 1001 86380 86390 1
508970 99508970 1001 86380 86390 1
508984 99508984 1001 86380 86390 1
508882 99508882 1001 86380 86390 1
508847 99508847 1001 86380 86390 1
508680 99508680 1001 86380 86390 1
508773 99508773 1001 86380 86390 1
508507 99508507 1001 86380 86390 1
508524 99508524 1001 86380 86390 1
508460 99508460 1001 86380 86390 1
509253 99509253 1001 86380 86390 1
509215 99509215 1001 86380 86390 1
509151 99509151 1001 86380 86390 1
509243 99509243 1001 86380 86390 1
509248 99509248 1001 86380 86390 1
509159 99509159 1001 86380 86390 1
509211 99509211 1001 86380 86390 1
509110 99509110 1001 86380 86390 1
509831 99509831 1001 86380 86390 1
509806 99509806 1001 86380 86390 1
509716 99509716 1001 86380 86390 1
509605 99509605 1001 86380 86390 1
509567 99509567 1001 86380 86390 1
509595 99509595 1001 86380 86390 1
509534 99509534 1001 86380 86390 1
509509 99509509 1001 86380 86390 1
509414 99509414 1001 86380 86390 1
509460 99509460 1001 86380 86390 1
509966 99509966 1001 86380 86390 1
510697 99510697 1001 86380 86390 1
510644 99510644 1001 86380 86390 1
510673 99510673 1001 86380 86390 1
510717 99510717 1001 86380 86390 1
510341 99510341 1001 86380 86390 1
[truncated: 4,076,967 more chars]
