# Supplementary material for: Fast and near-optimal monitoring for healthcare acquired infection outbreaks
Source: PLoS Comput Biol. 2019 Sep 16;15(9):e1007284. doi: 10.1371/journal.pcbi.1007284 (PMC6762212; doi:10.1371/journal.pcbi.1007284)
Supplement: S2 Data — (ZIP) [file pcbi.1007284.s007.zip › MobilityLogs2/HAISE_Carilion_all_visits_day_132.txt]

#Person location Sublocation StartTime EndTime Type
417352 775 1001 25140 25617 1
409910 1146 1001 57180 57897 1
433193 693 1001 55560 59397 1
437202 924 1001 53400 56097 1
503600 804 1001 44875 45174 1
509217 963 1001 70240 70539 1
517547 595 1002 31040 38894 1
540071 477 1002 33585 37635 1
540072 477 1002 53327 61402 1
543009 470 1002 31473 31747 1
400052 99400052 1001 86380 86390 1
400264 99400264 1001 86380 86390 1
400332 99400332 1001 86380 86390 1
400617 99400617 1001 86380 86390 1
400655 99400655 1001 86380 86390 1
400791 99400791 1001 86380 86390 1
400750 99400750 1001 86380 86390 1
400999 99400999 1001 86380 86390 1
400943 99400943 1001 86380 86390 1
401146 99401146 1001 86380 86390 1
401105 99401105 1001 86380 86390 1
401110 99401110 1001 86380 86390 1
401183 99401183 1001 86380 86390 1
401342 99401342 1001 86380 86390 1
401360 99401360 1001 86380 86390 1
401697 99401697 1001 86380 86390 1
401650 99401650 1001 86380 86390 1
401769 99401769 1001 86380 86390 1
401742 99401742 1001 86380 86390 1
401966 99401966 1001 86380 86390 1
402028 99402028 1001 86380 86390 1
401984 99401984 1001 86380 86390 1
402338 99402338 1001 86380 86390 1
402527 99402527 1001 86380 86390 1
402636 99402636 1001 86380 86390 1
402722 99402722 1001 86380 86390 1
402726 99402726 1001 86380 86390 1
402700 99402700 1001 86380 86390 1
403259 99403259 1001 86380 86390 1
403447 99403447 1001 86380 86390 1
403770 99403770 1001 86380 86390 1
403755 99403755 1001 86380 86390 1
404028 99404028 1001 86380 86390 1
404009 99404009 1001 86380 86390 1
404034 99404034 1001 86380 86390 1
404237 99404237 1001 86380 86390 1
404322 99404322 1001 86380 86390 1
404274 99404274 1001 86380 86390 1
404311 99404311 1001 86380 86390 1
404418 99404418 1001 86380 86390 1
404394 99404394 1001 86380 86390 1
405212 99405212 1001 86380 86390 1
405013 99405013 1001 86380 86390 1
405387 99405387 1001 86380 86390 1
405419 99405419 1001 86380 86390 1
405572 99405572 1001 86380 86390 1
405709 99405709 1001 86380 86390 1
405669 99405669 1001 86380 86390 1
405783 99405783 1001 86380 86390 1
405951 99405951 1001 86380 86390 1
406146 99406146 1001 86380 86390 1
406172 99406172 1001 86380 86390 1
406085 99406085 1001 86380 86390 1
406735 99406735 1001 86380 86390 1
406743 99406743 1001 86380 86390 1
406782 99406782 1001 86380 86390 1
406957 99406957 1001 86380 86390 1
407069 99407069 1001 86380 86390 1
407262 99407262 1001 86380 86390 1
407325 99407325 1001 86380 86390 1
407436 99407436 1001 86380 86390 1
407437 99407437 1001 86380 86390 1
407513 99407513 1001 86380 86390 1
407792 99407792 1001 86380 86390 1
407930 99407930 1001 86380 86390 1
408254 99408254 1001 86380 86390 1
408290 99408290 1001 86380 86390 1
408335 99408335 1001 86380 86390 1
408420 99408420 1001 86380 86390 1
408551 99408551 1001 86380 86390 1
408677 99408677 1001 86380 86390 1
408844 99408844 1001 86380 86390 1
408823 99408823 1001 86380 86390 1
409043 99409043 1001 86380 86390 1
409025 99409025 1001 86380 86390 1
409170 99409170 1001 86380 86390 1
409270 99409270 1001 86380 86390 1
409314 99409314 1001 86380 86390 1
409453 99409453 1001 86380 86390 1
409640 99409640 1001 86380 86390 1
409772 99409772 1001 86380 86390 1
409776 99409776 1001 86380 86390 1
410104 99410104 1001 86380 86390 1
410310 99410310 1001 86380 86390 1
410438 99410438 1001 86380 86390 1
410609 99410609 1001 86380 86390 1
410647 99410647 1001 86380 86390 1
410771 99410771 1001 86380 86390 1
410905 99410905 1001 86380 86390 1
410960 99410960 1001 86380 86390 1
411030 99411030 1001 86380 86390 1
411059 99411059 1001 86380 86390 1
411091 99411091 1001 86380 86390 1
411147 99411147 1001 86380 86390 1
411355 99411355 1001 86380 86390 1
411456 99411456 1001 86380 86390 1
411779 99411779 1001 86380 86390 1
412254 99412254 1001 86380 86390 1
412366 99412366 1001 86380 86390 1
412287 99412287 1001 86380 86390 1
413604 99413604 1001 86380 86390 1
413579 99413579 1001 86380 86390 1
413538 99413538 1001 86380 86390 1
413113 99413113 1001 86380 86390 1
413246 99413246 1001 86380 86390 1
413274 99413274 1001 86380 86390 1
413257 99413257 1001 86380 86390 1
412530 99412530 1001 86380 86390 1
412761 99412761 1001 86380 86390 1
412795 99412795 1001 86380 86390 1
413971 99413971 1001 86380 86390 1
413861 99413861 1001 86380 86390 1
414971 99414971 1001 86380 86390 1
415076 99415076 1001 86380 86390 1
415126 99415126 1001 86380 86390 1
415157 99415157 1001 86380 86390 1
415184 99415184 1001 86380 86390 1
414821 99414821 1001 86380 86390 1
414138 99414138 1001 86380 86390 1
414468 99414468 1001 86380 86390 1
415524 99415524 1001 86380 86390 1
415334 99415334 1001 86380 86390 1
416636 99416636 1001 86380 86390 1
416795 99416795 1001 86380 86390 1
416593 99416593 1001 86380 86390 1
416822 99416822 1001 86380 86390 1
416971 99416971 1001 86380 86390 1
416692 99416692 1001 86380 86390 1
416369 99416369 1001 86380 86390 1
416397 99416397 1001 86380 86390 1
416140 99416140 1001 86380 86390 1
416384 99416384 1001 86380 86390 1
416534 99416534 1001 86380 86390 1
415998 99415998 1001 86380 86390 1
417333 99417333 1001 86380 86390 1
417203 99417203 1001 86380 86390 1
417078 99417078 1001 86380 86390 1
417155 99417155 1001 86380 86390 1
417112 99417112 1001 86380 86390 1
417444 99417444 1001 86380 86390 1
417403 99417403 1001 86380 86390 1
417559 99417559 1001 86380 86390 1
417588 99417588 1001 86380 86390 1
418535 99418535 1001 86380 86390 1
418439 99418439 1001 86380 86390 1
418513 99418513 1001 86380 86390 1
418497 99418497 1001 86380 86390 1
418613 99418613 1001 86380 86390 1
418689 99418689 1001 86380 86390 1
418118 99418118 1001 86380 86390 1
417780 99417780 1001 86380 86390 1
417781 99417781 1001 86380 86390 1
417811 99417811 1001 86380 86390 1
419154 99419154 1001 86380 86390 1
419050 99419050 1001 86380 86390 1
420089 99420089 1001 86380 86390 1
419884 99419884 1001 86380 86390 1
419980 99419980 1001 86380 86390 1
419324 99419324 1001 86380 86390 1
419243 99419243 1001 86380 86390 1
419607 99419607 1001 86380 86390 1
419341 99419341 1001 86380 86390 1
420453 99420453 1001 86380 86390 1
421824 99421824 1001 86380 86390 1
421565 99421565 1001 86380 86390 1
421612 99421612 1001 86380 86390 1
421432 99421432 1001 86380 86390 1
421353 99421353 1001 86380 86390 1
421559 99421559 1001 86380 86390 1
420979 99420979 1001 86380 86390 1
421037 99421037 1001 86380 86390 1
422192 99422192 1001 86380 86390 1
422383 99422383 1001 86380 86390 1
422407 99422407 1001 86380 86390 1
422120 99422120 1001 86380 86390 1
422517 99422517 1001 86380 86390 1
423468 99423468 1001 86380 86390 1
423638 99423638 1001 86380 86390 1
423714 99423714 1001 86380 86390 1
423544 99423544 1001 86380 86390 1
422948 99422948 1001 86380 86390 1
423189 99423189 1001 86380 86390 1
423214 99423214 1001 86380 86390 1
422828 99422828 1001 86380 86390 1
422700 99422700 1001 86380 86390 1
422543 99422543 1001 86380 86390 1
422719 99422719 1001 86380 86390 1
423844 99423844 1001 86380 86390 1
424121 99424121 1001 86380 86390 1
424072 99424072 1001 86380 86390 1
423974 99423974 1001 86380 86390 1
425328 99425328 1001 86380 86390 1
425180 99425180 1001 86380 86390 1
425232 99425232 1001 86380 86390 1
425018 99425018 1001 86380 86390 1
425186 99425186 1001 86380 86390 1
425356 99425356 1001 86380 86390 1
424764 99424764 1001 86380 86390 1
424627 99424627 1001 86380 86390 1
425748 99425748 1001 86380 86390 1
425782 99425782 1001 86380 86390 1
426698 99426698 1001 86380 86390 1
427014 99427014 1001 86380 86390 1
426740 99426740 1001 86380 86390 1
426488 99426488 1001 86380 86390 1
426333 99426333 1001 86380 86390 1
426638 99426638 1001 86380 86390 1
426365 99426365 1001 86380 86390 1
425940 99425940 1001 86380 86390 1
425848 99425848 1001 86380 86390 1
426040 99426040 1001 86380 86390 1
426060 99426060 1001 86380 86390 1
427238 99427238 1001 86380 86390 1
427268 99427268 1001 86380 86390 1
427424 99427424 1001 86380 86390 1
427212 99427212 1001 86380 86390 1
427379 99427379 1001 86380 86390 1
427255 99427255 1001 86380 86390 1
427256 99427256 1001 86380 86390 1
428515 99428515 1001 86380 86390 1
428569 99428569 1001 86380 86390 1
428679 99428679 1001 86380 86390 1
428422 99428422 1001 86380 86390 1
428144 99428144 1001 86380 86390 1
427875 99427875 1001 86380 86390 1
427534 99427534 1001 86380 86390 1
427745 99427745 1001 86380 86390 1
427918 99427918 1001 86380 86390 1
429017 99429017 1001 86380 86390 1
429076 99429076 1001 86380 86390 1
429065 99429065 1001 86380 86390 1
430196 99430196 1001 86380 86390 1
430080 99430080 1001 86380 86390 1
430009 99430009 1001 86380 86390 1
429595 99429595 1001 86380 86390 1
429623 99429623 1001 86380 86390 1
429608 99429608 1001 86380 86390 1
429458 99429458 1001 86380 86390 1
430574 99430574 1001 86380 86390 1
430614 99430614 1001 86380 86390 1
430376 99430376 1001 86380 86390 1
430624 99430624 1001 86380 86390 1
430408 99430408 1001 86380 86390 1
430447 99430447 1001 86380 86390 1
430467 99430467 1001 86380 86390 1
430785 99430785 1001 86380 86390 1
430570 99430570 1001 86380 86390 1
430752 99430752 1001 86380 86390 1
431712 99431712 1001 86380 86390 1
431698 99431698 1001 86380 86390 1
432004 99432004 1001 86380 86390 1
431723 99431723 1001 86380 86390 1
431725 99431725 1001 86380 86390 1
431667 99431667 1001 86380 86390 1
431532 99431532 1001 86380 86390 1
431334 99431334 1001 86380 86390 1
431272 99431272 1001 86380 86390 1
430972 99430972 1001 86380 86390 1
431188 99431188 1001 86380 86390 1
432274 99432274 1001 86380 86390 1
433635 99433635 1001 86380 86390 1
433364 99433364 1001 86380 86390 1
433694 99433694 1001 86380 86390 1
433427 99433427 1001 86380 86390 1
433653 99433653 1001 86380 86390 1
433299 99433299 1001 86380 86390 1
433201 99433201 1001 86380 86390 1
433173 99433173 1001 86380 86390 1
432917 99432917 1001 86380 86390 1
433064 99433064 1001 86380 86390 1
433207 99433207 1001 86380 86390 1
433093 99433093 1001 86380 86390 1
432493 99432493 1001 86380 86390 1
432783 99432783 1001 86380 86390 1
432811 99432811 1001 86380 86390 1
432838 99432838 1001 86380 86390 1
433831 99433831 1001 86380 86390 1
433898 99433898 1001 86380 86390 1
434074 99434074 1001 86380 86390 1
435042 99435042 1001 86380 86390 1
435061 99435061 1001 86380 86390 1
435239 99435239 1001 86380 86390 1
434840 99434840 1001 86380 86390 1
434725 99434725 1001 86380 86390 1
434774 99434774 1001 86380 86390 1
434680 99434680 1001 86380 86390 1
434964 99434964 1001 86380 86390 1
434512 99434512 1001 86380 86390 1
434330 99434330 1001 86380 86390 1
434274 99434274 1001 86380 86390 1
434509 99434509 1001 86380 86390 1
435733 99435733 1001 86380 86390 1
435453 99435453 1001 86380 86390 1
436995 99436995 1001 86380 86390 1
436604 99436604 1001 86380 86390 1
436404 99436404 1001 86380 86390 1
436488 99436488 1001 86380 86390 1
436216 99436216 1001 86380 86390 1
437191 99437191 1001 86380 86390 1
300587 99300587 1001 86380 86390 1
300576 99300576 1001 86380 86390 1
300602 99300602 1001 86380 86390 1
300641 99300641 1001 86380 86390 1
300555 99300555 1001 86380 86390 1
300460 99300460 1001 86380 86390 1
300397 99300397 1001 86380 86390 1
300522 99300522 1001 86380 86390 1
300122 99300122 1001 86380 86390 1
300136 99300136 1001 86380 86390 1
300765 99300765 1001 86380 86390 1
300830 99300830 1001 86380 86390 1
300871 99300871 1001 86380 86390 1
300897 99300897 1001 86380 86390 1
300783 99300783 1001 86380 86390 1
300823 99300823 1001 86380 86390 1
300787 99300787 1001 86380 86390 1
301555 99301555 1001 86380 86390 1
301520 99301520 1001 86380 86390 1
301429 99301429 1001 86380 86390 1
301274 99301274 1001 86380 86390 1
301578 99301578 1001 86380 86390 1
301707 99301707 1001 86380 86390 1
301644 99301644 1001 86380 86390 1
301722 99301722 1001 86380 86390 1
301558 99301558 1001 86380 86390 1
301745 99301745 1001 86380 86390 1
302229 99302229 1001 86380 86390 1
302347 99302347 1001 86380 86390 1
301812 99301812 1001 86380 86390 1
301774 99301774 1001 86380 86390 1
302492 99302492 1001 86380 86390 1
303036 99303036 1001 86380 86390 1
302911 99302911 1001 86380 86390 1
302976 99302976 1001 86380 86390 1
302822 99302822 1001 86380 86390 1
302940 99302940 1001 86380 86390 1
302902 99302902 1001 86380 86390 1
302993 99302993 1001 86380 86390 1
302945 99302945 1001 86380 86390 1
302907 99302907 1001 86380 86390 1
302946 99302946 1001 86380 86390 1
302882 99302882 1001 86380 86390 1
302717 99302717 1001 86380 86390 1
302647 99302647 1001 86380 86390 1
302776 99302776 1001 86380 86390 1
303370 99303370 1001 86380 86390 1
303397 99303397 1001 86380 86390 1
303855 99303855 1001 86380 86390 1
304006 99304006 1001 86380 86390 1
303909 99303909 1001 86380 86390 1
303991 99303991 1001 86380 86390 1
303624 99303624 1001 86380 86390 1
303709 99303709 1001 86380 86390 1
303787 99303787 1001 86380 86390 1
303446 99303446 1001 86380 86390 1
303498 99303498 1001 86380 86390 1
303541 99303541 1001 86380 86390 1
304070 99304070 1001 86380 86390 1
304038 99304038 1001 86380 86390 1
304237 99304237 1001 86380 86390 1
304663 99304663 1001 86380 86390 1
304729 99304729 1001 86380 86390 1
304556 99304556 1001 86380 86390 1
304492 99304492 1001 86380 86390 1
304481 99304481 1001 86380 86390 1
304533 99304533 1001 86380 86390 1
304342 99304342 1001 86380 86390 1
304358 99304358 1001 86380 86390 1
304263 99304263 1001 86380 86390 1
305012 99305012 1001 86380 86390 1
305064 99305064 1001 86380 86390 1
304239 99304239 1001 86380 86390 1
304942 99304942 1001 86380 86390 1
305022 99305022 1001 86380 86390 1
305583 99305583 1001 86380 86390 1
305684 99305684 1001 86380 86390 1
305554 99305554 1001 86380 86390 1
305402 99305402 1001 86380 86390 1
305417 99305417 1001 86380 86390 1
305382 99305382 1001 86380 86390 1
305233 99305233 1001 86380 86390 1
305097 99305097 1001 86380 86390 1
305086 99305086 1001 86380 86390 1
305100 99305100 1001 86380 86390 1
305256 99305256 1001 86380 86390 1
305076 99305076 1001 86380 86390 1
500646 99500646 1001 86380 86390 1
500766 99500766 1001 86380 86390 1
500637 99500637 1001 86380 86390 1
500625 99500625 1001 86380 86390 1
500609 99500609 1001 86380 86390 1
500481 99500481 1001 86380 86390 1
500469 99500469 1001 86380 86390 1
500523 99500523 1001 86380 86390 1
500323 99500323 1001 86380 86390 1
500375 99500375 1001 86380 86390 1
500266 99500266 1001 86380 86390 1
500279 99500279 1001 86380 86390 1
500357 99500357 1001 86380 86390 1
500242 99500242 1001 86380 86390 1
500992 99500992 1001 86380 86390 1
501005 99501005 1001 86380 86390 1
501019 99501019 1001 86380 86390 1
500839 99500839 1001 86380 86390 1
500843 99500843 1001 86380 86390 1
501369 99501369 1001 86380 86390 1
501275 99501275 1001 86380 86390 1
501115 99501115 1001 86380 86390 1
501131 99501131 1001 86380 86390 1
501028 99501028 1001 86380 86390 1
501081 99501081 1001 86380 86390 1
501750 99501750 1001 86380 86390 1
501700 99501700 1001 86380 86390 1
502270 99502270 1001 86380 86390 1
502426 99502426 1001 86380 86390 1
502146 99502146 1001 86380 86390 1
502174 99502174 1001 86380 86390 1
502188 99502188 1001 86380 86390 1
501937 99501937 1001 86380 86390 1
502018 99502018 1001 86380 86390 1
502540 99502540 1001 86380 86390 1
502488 99502488 1001 86380 86390 1
503182 99503182 1001 86380 86390 1
503250 99503250 1001 86380 86390 1
503111 99503111 1001 86380 86390 1
502960 99502960 1001 86380 86390 1
503038 99503038 1001 86380 86390 1
503081 99503081 1001 86380 86390 1
503043 99503043 1001 86380 86390 1
502813 99502813 1001 86380 86390 1
502789 99502789 1001 86380 86390 1
502689 99502689 1001 86380 86390 1
502767 99502767 1001 86380 86390 1
502793 99502793 1001 86380 86390 1
502690 99502690 1001 86380 86390 1
503316 99503316 1001 86380 86390 1
503462 99503462 1001 86380 86390 1
504060 99504060 1001 86380 86390 1
504064 99504064 1001 86380 86390 1
504052 99504052 1001 86380 86390 1
503901 99503901 1001 86380 86390 1
503791 99503791 1001 86380 86390 1
503618 99503618 1001 86380 86390 1
504271 99504271 1001 86380 86390 1
504310 99504310 1001 86380 86390 1
504285 99504285 1001 86380 86390 1
504213 99504213 1001 86380 86390 1
504876 99504876 1001 86380 86390 1
504786 99504786 1001 86380 86390 1
504800 99504800 1001 86380 86390 1
504574 99504574 1001 86380 86390 1
504639 99504639 1001 86380 86390 1
504641 99504641 1001 86380 86390 1
504552 99504552 1001 86380 86390 1
504620 99504620 1001 86380 86390 1
504519 99504519 1001 86380 86390 1
504446 99504446 1001 86380 86390 1
504344 99504344 1001 86380 86390 1
504526 99504526 1001 86380 86390 1
504412 99504412 1001 86380 86390 1
504970 99504970 1001 86380 86390 1
505062 99505062 1001 86380 86390 1
504986 99504986 1001 86380 86390 1
504988 99504988 1001 86380 86390 1
504950 99504950 1001 86380 86390 1
505109 99505109 1001 86380 86390 1
505738 99505738 1001 86380 86390 1
505657 99505657 1001 86380 86390 1
505594 99505594 1001 86380 86390 1
505615 99505615 1001 86380 86390 1
505565 99505565 1001 86380 86390 1
505384 99505384 1001 86380 86390 1
505523 99505523 1001 86380 86390 1
505293 99505293 1001 86380 86390 1
505273 99505273 1001 86380 86390 1
505916 99505916 1001 86380 86390 1
505789 99505789 1001 86380 86390 1
505843 99505843 1001 86380 86390 1
506439 99506439 1001 86380 86390 1
506545 99506545 1001 86380 86390 1
506343 99506343 1001 86380 86390 1
506333 99506333 1001 86380 86390 1
506374 99506374 1001 86380 86390 1
506079 99506079 1001 86380 86390 1
506135 99506135 1001 86380 86390 1
506073 99506073 1001 86380 86390 1
506050 99506050 1001 86380 86390 1
506760 99506760 1001 86380 86390 1
507320 99507320 1001 86380 86390 1
507372 99507372 1001 86380 86390 1
507257 99507257 1001 86380 86390 1
507283 99507283 1001 86380 86390 1
507288 99507288 1001 86380 86390 1
507408 99507408 1001 86380 86390 1
507412 99507412 1001 86380 86390 1
507253 99507253 1001 86380 86390 1
507165 99507165 1001 86380 86390 1
507011 99507011 1001 86380 86390 1
507093 99507093 1001 86380 86390 1
507099 99507099 1001 86380 86390 1
506983 99506983 1001 86380 86390 1
506971 99506971 1001 86380 86390 1
506988 99506988 1001 86380 86390 1
506940 99506940 1001 86380 86390 1
507603 99507603 1001 86380 86390 1
507516 99507516 1001 86380 86390 1
507518 99507518 1001 86380 86390 1
508073 99508073 1001 86380 86390 1
508233 99508233 1001 86380 86390 1
508102 99508102 1001 86380 86390 1
508144 99508144 1001 86380 86390 1
508044 99508044 1001 86380 86390 1
507853 99507853 1001 86380 86390 1
508036 99508036 1001 86380 86390 1
507824 99507824 1001 86380 86390 1
507774 99507774 1001 86380 86390 1
507749 99507749 1001 86380 86390 1
507750 99507750 1001 86380 86390 1
507646 99507646 1001 86380 86390 1
508310 99508310 1001 86380 86390 1
508288 99508288 1001 86380 86390 1
508265 99508265 1001 86380 86390 1
508898 99508898 1001 86380 86390 1
508978 99508978 1001 86380 86390 1
508995 99508995 1001 86380 86390 1
509023 99509023 1001 86380 86390 1
509072 99509072 1001 86380 86390 1
508681 99508681 1001 86380 86390 1
508669 99508669 1001 86380 86390 1
508827 99508827 1001 86380 86390 1
508455 99508455 1001 86380 86390 1
508469 99508469 1001 86380 86390 1
508656 99508656 1001 86380 86390 1
508657 99508657 1001 86380 86390 1
509150 99509150 1001 86380 86390 1
509249 99509249 1001 86380 86390 1
509699 99509699 1001 86380 86390 1
509777 99509777 1001 86380 86390 1
509755 99509755 1001 86380 86390 1
509517 99509517 1001 86380 86390 1
509651 99509651 1001 86380 86390 1
509626 99509626 1001 86380 86390 1
509499 99509499 1001 86380 86390 1
509361 99509361 1001 86380 86390 1
509467 99509467 1001 86380 86390 1
510017 99510017 1001 86380 86390 1
510082 99510082 1001 86380 86390 1
510008 99510008 1001 86380 86390 1
510061 99510061 1001 86380 86390 1
510037 99510037 1001 86380 86390 1
510050 99510050 1001 86380 86390 1
510038 99510038 1001 86380 86390 1
510535 99510535 1001 86380 86390 1
510603 99510603 1001 86380 86390 1
510473 99510473 1001 86380 86390 1
510480 99510480 1001 86380 86390 1
510308 99510308 1001 86380 86390 1
510248 99510248 1001 86380 86390 1
510731 99510731 1001 86380 86390 1
510761 99510761 1001 86380 86390 1
510840 99510840 1001 86380 86390 1
511548 99511548 1001 86380 86390 1
511153 99511153 1001 86380 86390 1
511167 99511167 1001 86380 86390 1
511150 99511150 1001 86380 86390 1
511191 99511191 1001 86380 86390 1
511103 99511103 1001 86380 86390 1
511724 99511724 1001 86380 86390 1
512328 99512328 1001 86380 86390 1
512303 99512303 1001 86380 86390 1
512260 99512260 1001 86380 86390 1
512185 99512185 1001 86380 86390 1
512223 99512223 1001 86380 86390 1
512076 99512076 1001 86380 86390 1
512142 99512142 1001 86380 86390 1
512117 99512117 1001 86380 86390 1
512002 99512002 1001 86380 86390 1
511802 99511802 1001 86380 86390 1
511790 99511790 1001 86380 86390 1
511843 99511843 1001 86380 86390 1
511768 99511768 1001 86380 86390 1
511873 99511873 1001 86380 86390 1
511939 99511939 1001 86380 86390 1
511783 99511783 1001 86380 86390 1
512482 99512482 1001 86380 86390 1
512499 99512499 1001 86380 86390 1
512451 99512451 1001 86380 86390 1
513103 99513103 1001 86380 86390 1
513144 99513144 1001 86380 86390 1
513098 99513098 1001 86380 86390 1
513125 99513125 1001 86380 86390 1
513154 99513154 1001 86380 86390 1
512948 99512948 1001 86380 86390 1
512806 99512806 1001 86380 86390 1
512898 99512898 1001 86380 86390 1
512943 99512943 1001 86380 86390 1
512814 99512814 1001 86380 86390 1
512650 99512650 1001 86380 86390 1
512759 99512759 1001 86380 86390 1
512619 99512619 1001 86380 86390 1
512751 99512751 1001 86380 86390 1
513267 99513267 1001 86380 86390 1
513309 99513309 1001 86380 86390 1
513232 99513232 1001 86380 86390 1
513273 99513273 1001 86380 86390 1
513208 99513208 1001 86380 86390 1
513292 99513292 1001 86380 86390 1
513983 99513983 1001 86380 86390 1
513832 99513832 1001 86380 86390 1
513870 99513870 1001 86380 86390 1
513954 99513954 1001 86380 86390 1
513762 99513762 1001 86380 86390 1
513678 99513678 1001 86380 86390 1
513435 99513435 1001 86380 86390 1
513565 99513565 1001 86380 86390 1
514212 99514212 1001 86380 86390 1
514203 99514203 1001 86380 86390 1
514050 99514050 1001 86380 86390 1
514729 99514729 1001 86380 86390 1
514681 99514681 1001 86380 86390 1
514728 99514728 1001 86380 86390 1
514600 99514600 1001 86380 86390 1
514640 99514640 1001 86380 86390 1
514492 99514492 1001 86380 86390 1
514317 99514317 1001 86380 86390 1
514292 99514292 1001 86380 86390 1
514306 99514306 1001 86380 86390 1
514243 99514243 1001 86380 86390 1
514360 99514360 1001 86380 86390 1
514337 99514337 1001 86380 86390 1
515038 99515038 1001 86380 86390 1
515034 99515034 1001 86380 86390 1
515621 99515621 1001 86380 86390 1
515662 99515662 1001 86380 86390 1
515578 99515578 1001 86380 86390 1
515478 99515478 1001 86380 86390 1
515338 99515338 1001 86380 86390 1
515407 99515407 1001 86380 86390 1
515397 99515397 1001 86380 86390 1
515294 99515294 1001 86380 86390 1
515296 99515296 1001 86380 86390 1
515155 99515155 1001 86380 86390 1
515877 99515877 1001 86380 86390 1
515697 99515697 1001 86380 86390 1
515866 99515866 1001 86380 86390 1
515713 99515713 1001 86380 86390 1
515728 99515728 1001 86380 86390 1
515860 99515860 1001 86380 86390 1
516459 99516459 1001 86380 86390 1
516412 99516412 1001 86380 86390 1
516188 99516188 1001 86380 86390 1
516101 99516101 1001 86380 86390 1
516104 99516104 1001 86380 86390 1
516157 99516157 1001 86380 86390 1
516120 99516120 1001 86380 86390 1
515992 99515992 1001 86380 86390 1
515921 99515921 1001 86380 86390 1
516025 99516025 1001 86380 86390 1
515948 99515948 1001 86380 86390 1
516714 99516714 1001 86380 86390 1
516306 99516306 1001 86380 86390 1
516644 99516644 1001 86380 86390 1
516529 99516529 1001 86380 86390 1
516699 99516699 1001 86380 86390 1
517335 99517335 1001 86380 86390 1
517302 99517302 1001 86380 86390 1
517215 99517215 1001 86380 86390 1
516938 99516938 1001 86380 86390 1
516980 99516980 1001 86380 86390 1
517070 99517070 1001 86380 86390 1
517035 99517035 1001 86380 86390 1
517036 99517036 1001 86380 86390 1
517528 99517528 1001 86380 86390 1
517425 99517425 1001 86380 86390 1
517351 99517351 1001 86380 86390 1
517449 99517449 1001 86380 86390 1
517952 99517952 1001 86380 86390 1
517740 99517740 1001 86380 86390 1
518250 99518250 1001 86380 86390 1
518303 99518303 1001 86380 86390 1
518350 99518350 1001 86380 86390 1
518887 99518887 1001 86380 86390 1
518601 99518601 1001 86380 86390 1
518770 99518770 1001 86380 86390 1
518748 99518748 1001 86380 86390 1
518752 99518752 1001 86380 86390 1
518407 99518407 1001 86380 86390 1
518552 99518552 1001 86380 86390 1
518566 99518566 1001 86380 86390 1
518427 99518427 1001 86380 86390 1
519103 99519103 1001 86380 86390 1
519080 99519080 1001 86380 86390 1
519032 99519032 1001 86380 86390 1
519615 99519615 1001 86380 86390 1
519806 99519806 1001 86380 86390 1
519316 99519316 1001 86380 86390 1
519332 99519332 1001 86380 86390 1
519993 99519993 1001 86380 86390 1
519866 99519866 1001 86380 86390 1
519957 99519957 1001 86380 86390 1
519973 99519973 1001 86380 86390 1
519961 99519961 1001 86380 86390 1
519873 99519873 1001 86380 86390 1
520409 99520409 1001 86380 86390 1
520405 99520405 1001 86380 86390 1
520141 99520141 1001 86380 86390 1
520221 99520221 1001 86380 86390 1
520105 99520105 1001 86380 86390 1
520170 99520170 1001 86380 86390 1
520199 99520199 1001 86380 86390 1
520737 99520737 1001 86380 86390 1
520725 99520725 1001 86380 86390 1
520662 99520662 1001 86380 86390 1
521432 99521432 1001 86380 86390 1
521345 99521345 1001 86380 86390 1
521413 99521413 1001 86380 86390 1
521158 99521158 1001 86380 86390 1
521149 99521149 1001 86380 86390 1
521137 99521137 1001 86380 86390 1
521179 99521179 1001 86380 86390 1
520923 99520923 1001 86380 86390 1
520937 99520937 1001 86380 86390 1
520989 99520989 1001 86380 86390 1
520882 99520882 1001 86380 86390 1
521529 99521529 1001 86380 86390 1
521522 99521522 1001 86380 86390 1
521997 99521997 1001 86380 86390 1
521986 99521986 1001 86380 86390 1
521991 99521991 1001 86380 86390 1
522043 99522043 1001 86380 86390 1
521889 99521889 1001 86380 86390 1
521804 99521804 1001 86380 86390 1
521753 99521753 1001 86380 86390 1
521813 99521813 1001 86380 86390 1
522458 99522458 1001 86380 86390 1
522331 99522331 1001 86380 86390 1
522450 99522450 1001 86380 86390 1
522476 99522476 1001 86380 86390 1
522427 99522427 1001 86380 86390 1
522298 99522298 1001 86380 86390 1
523037 99523037 1001 86380 86390 1
523051 99523051 1001 86380 86390 1
522914 99522914 1001 86380 86390 1
522709 99522709 1001 86380 86390 1
522852 99522852 1001 86380 86390 1
522856 99522856 1001 86380 86390 1
522886 99522886 1001 86380 86390 1
522912 99522912 1001 86380 86390 1
522603 99522603 1001 86380 86390 1
522598 99522598 1001 86380 86390 1
523157 99523157 1001 86380 86390 1
523290 99523290 1001 86380 86390 1
523167 99523167 1001 86380 86390 1
523764 99523764 1001 86380 86390 1
523829 99523829 1001 86380 86390 1
523818 99523818 1001 86380 86390 1
523760 99523760 1001 86380 86390 1
523689 99523689 1001 86380 86390 1
523534 99523534 1001 86380 86390 1
523579 99523579 1001 86380 86390 1
523736 99523736 1001 86380 86390 1
523633 99523633 1001 86380 86390 1
523674 99523674 1001 86380 86390 1
523343 99523343 1001 86380 86390 1
523451 99523451 1001 86380 86390 1
523974 99523974 1001 86380 86390 1
524722 99524722 1001 86380 86390 1
524724 99524724 1001 86380 86390 1
524634 99524634 1001 86380 86390 1
524475 99524475 1001 86380 86390 1
524550 99524550 1001 86380 86390 1
524294 99524294 1001 86380 86390 1
524210 99524210 1001 86380 86390 1
524224 99524224 1001 86380 86390 1
524252 99524252 1001 86380 86390 1
524151 99524151 1001 86380 86390 1
524907 99524907 1001 86380 86390 1
525447 99525447 1001 86380 86390 1
525553 99525553 1001 86380 86390 1
525424 99525424 1001 86380 86390 1
525515 99525515 1001 86380 86390 1
525439 99525439 1001 86380 86390 1
525227 99525227 1001 86380 86390 1
525347 99525347 1001 86380 86390 1
525061 99525061 1001 86380 86390 1
525677 99525677 1001 86380 86390 1
525758 99525758 1001 86380 86390 1
525682 99525682 1001 86380 86390 1
526362 99526362 1001 86380 86390 1
526298 99526298 1001 86380 86390 1
526400 99526400 1001 86380 86390 1
526070 99526070 1001 86380 86390 1
526122 99526122 1001 86380 86390 1
526148 99526148 1001 86380 86390 1
526174 99526174 1001 86380 86390 1
526019 99526019 1001 86380 86390 1
526098 99526098 1001 86380 86390 1
526202 99526202 1001 86380 86390 1
526112 99526112 1001 86380 86390 1
526191 99526191 1001 86380 86390 1
525845 99525845 1001 86380 86390 1
525910 99525910 1001 86380 86390 1
525953 99525953 1001 86380 86390 1
526006 99526006 1001 86380 86390 1
525825 99525825 1001 86380 86390 1
526571 99526571 1001 86380 86390 1
526562 99526562 1001 86380 86390 1
527129 99527129 1001 86380 86390 1
527241 99527241 1001 86380 86390 1
527067 99527067 1001 86380 86390 1
526940 99526940 1001 86380 86390 1
526878 99526878 1001 86380 86390 1
526959 99526959 1001 86380 86390 1
526991 99526991 1001 86380 86390 1
526723 99526723 1001 86380 86390 1
526652 99526652 1001 86380 86390 1
526795 99526795 1001 86380 86390 1
526770 99526770 1001 86380 86390 1
527428 99527428 1001 86380 86390 1
527390 99527390 1001 86380 86390 1
527429 99527429 1001 86380 86390 1
527396 99527396 1001 86380 86390 1
527282 99527282 1001 86380 86390 1
527990 99527990 1001 86380 86390 1
528035 99528035 1001 86380 86390 1
527818 99527818 1001 86380 86390 1
527822 99527822 1001 86380 86390 1
527810 99527810 1001 86380 86390 1
527849 99527849 1001 86380 86390 1
527759 99527759 1001 86380 86390 1
527675 99527675 1001 86380 86390 1
527560 99527560 1001 86380 86390 1
528191 99528191 1001 86380 86390 1
528148 99528148 1001 86380 86390 1
528251 99528251 1001 86380 86390 1
528200 99528200 1001 86380 86390 1
528791 99528791 1001 86380 86390 1
528878 99528878 1001 86380 86390 1
528766 99528766 1001 86380 86390 1
528831 99528831 1001 86380 86390 1
528769 99528769 1001 86380 86390 1
528811 99528811 1001 86380 86390 1
528621 99528621 1001 86380 86390 1
528570 99528570 1001 86380 86390 1
528596 99528596 1001 86380 86390 1
528346 99528346 1001 86380 86390 1
528294 99528294 1001 86380 86390 1
528290 99528290 1001 86380 86390 1
528486 99528486 1001 86380 86390 1
529074 99529074 1001 86380 86390 1
529598 99529598 1001 86380 86390 1
529330 99529330 1001 86380 86390 1
529448 99529448 1001 86380 86390 1
529423 99529423 1001 86380 86390 1
529501 99529501 1001 86380 86390 1
529333 99529333 1001 86380 86390 1
529414 99529414 1001 86380 86390 1
529291 99529291 1001 86380 86390 1
529310 99529310 1001 86380 86390 1
529791 99529791 1001 86380 86390 1
529887 99529887 1001 86380 86390 1
530480 99530480 1001 86380 86390 1
530245 99530245 1001 86380 86390 1
530271 99530271 1001 86380 86390 1
530209 99530209 1001 86380 86390 1
530173 99530173 1001 86380 86390 1
530331 99530331 1001 86380 86390 1
530243 99530243 1001 86380 86390 1
530192 99530192 1001 86380 86390 1
530038 99530038 1001 86380 86390 1
530117 99530117 1001 86380 86390 1
529958 99529958 1001 86380 86390 1
530564 99530564 1001 86380 86390 1
530669 99530669 1001 86380 86390 1
530579 99530579 1001 86380 86390 1
531182 99531182 1001 86380 86390 1
531272 99531272 1001 86380 86390 1
531374 99531374 1001 86380 86390 1
531099 99531099 1001 86380 86390 1
531112 99531112 1001 86380 86390 1
531154 99531154 1001 86380 86390 1
530800 99530800 1001 86380 86390 1
530944 99530944 1001 86380 86390 1
530936 99530936 1001 86380 86390 1
530887 99530887 1001 86380 86390 1
530913 99530913 1001 86380 86390 1
531449 99531449 1001 86380 86390 1
531402 99531402 1001 86380 86390 1
532064 99532064 1001 86380 86390 1
532013 99532013 1001 86380 86390 1
532019 99532019 1001 86380 86390 1
532194 99532194 1001 86380 86390 1
531884 99531884 1001 86380 86390 1
531977 99531977 1001 86380 86390 1
531978 99531978 1001 86380 86390 1
531888 99531888 1001 86380 86390 1
531944 99531944 1001 86380 86390 1
531894 99531894 1001 86380 86390 1
531843 99531843 1001 86380 86390 1
531720 99531720 1001 86380 86390 1
531685 99531685 1001 86380 86390 1
532255 99532255 1001 86380 86390 1
532244 99532244 1001 86380 86390 1
532387 99532387 1001 86380 86390 1
532929 99532929 1001 86380 86390 1
532881 99532881 1001 86380 86390 1
532908 99532908 1001 86380 86390 1
532871 99532871 1001 86380 86390 1
533013 99533013 1001 86380 86390 1
533022 99533022 1001 86380 86390 1
532993 99532993 1001 86380 86390 1
532760 99532760 1001 86380 86390 1
532825 99532825 1001 86380 86390 1
532532 99532532 1001 86380 86390 1
532461 99532461 1001 86380 86390 1
533113 99533113 1001 86380 86390 1
533782 99533782 1001 86380 86390 1
533829 99533829 1001 86380 86390 1
533698 99533698 1001 86380 86390 1
533491 99533491 1001 86380 86390 1
533493 99533493 1001 86380 86390 1
533571 99533571 1001 86380 86390 1
533318 99533318 1001 86380 86390 1
533347 99533347 1001 86380 86390 1
533324 99533324 1001 86380 86390 1
533959 99533959 1001 86380 86390 1
533987 99533987 1001 86380 86390 1
534030 99534030 1001 86380 86390 1
533892 99533892 1001 86380 86390 1
533970 99533970 1001 86380 86390 1
534536 99534536 1001 86380 86390 1
534666 99534666 1001 86380 86390 1
534299 99534299 1001 86380 86390 1
534252 99534252 1001 86380 86390 1
534123 99534123 1001 86380 86390 1
534176 99534176 1001 86380 86390 1
534685 99534685 1001 86380 86390 1
534791 99534791 1001 86380 86390 1
534716 99534716 1001 86380 86390 1
534705 99534705 1001 86380 86390 1
535486 99535486 1001 86380 86390 1
535459 99535459 1001 86380 86390 1
535188 99535188 1001 86380 86390 1
535214 99535214 1001 86380 86390 1
535280 99535280 1001 86380 86390 1
535216 99535216 1001 86380 86390 1
535179 99535179 1001 86380 86390 1
535135 99535135 1001 86380 86390 1
535200 99535200 1001 86380 86390 1
534993 99534993 1001 86380 86390 1
535028 99535028 1001 86380 86390 1
535677 99535677 1001 86380 86390 1
535521 99535521 1001 86380 86390 1
535667 99535667 1001 86380 86390 1
536262 99536262 1001 86380 86390 1
536288 99536288 1001 86380 86390 1
536306 99536306 1001 86380 86390 1
536316 99536316 1001 86380 86390 1
536002 99536002 1001 86380 86390 1
535978 99535978 1001 86380 86390 1
535968 99535968 1001 86380 86390 1
536125 99536125 1001 86380 86390 1
535871 99535871 1001 86380 86390 1
535742 99535742 1001 86380 86390 1
535823 99535823 1001 86380 86390 1
535876 99535876 1001 86380 86390 1
535903 99535903 1001 86380 86390 1
536437 99536437 1001 86380 86390 1
536533 99536533 1001 86380 86390 1
536394 99536394 1001 86380 86390 1
536370 99536370 1001 86380 86390 1
537126 99537126 1001 86380 86390 1
537134 99537134 1001 86380 86390 1
537051 99537051 1001 86380 86390 1
537026 99537026 1001 86380 86390 1
537065 99537065 1001 86380 86390 1
537078 99537078 1001 86380 86390 1
537006 99537006 1001 86380 86390 1
536807 99536807 1001 86380 86390 1
536937 99536937 1001 86380 86390 1
536835 99536835 1001 86380 86390 1
536813 99536813 1001 86380 86390 1
536750 99536750 1001 86380 86390 1
536627 99536627 1001 86380 86390 1
536551 99536551 1001 86380 86390 1
537202 99537202 1001 86380 86390 1
537310 99537310 1001 86380 86390 1
537925 99537925 1001 86380 86390 1
537970 99537970 1001 86380 86390 1
537855 99537855 1001 86380 86390 1
537895 99537895 1001 86380 86390 1
537793 99537793 1001 86380 86390 1
537983 99537983 1001 86380 86390 1
537719 99537719 1001 86380 86390 1
537605 99537605 1001 86380 86390 1
537724 99537724 1001 86380 86390 1
537472 99537472 1001 86380 86390 1
537435 99537435 1001 86380 86390 1
537547 99537547 1001 86380 86390 1
538011 99538011 1001 86380 86390 1
538695 99538695 1001 86380 86390 1
538260 99538260 1001 86380 86390 1
538392 99538392 1001 86380 86390 1
538347 99538347 1001 86380 86390 1
539015 99539015 1001 86380 86390 1
538860 99538860 1001 86380 86390 1
538849 99538849 1001 86380 86390 1
539563 99539563 1001 86380 86390 1
539320 99539320 1001 86380 86390 1
539350 99539350 1001 86380 86390 1
539416 99539416 1001 86380 86390 1
539429 99539429 1001 86380 86390 1
539344 99539344 1001 86380 86390 1
539140 99539140 1001 86380 86390 1
539103 99539103 1001 86380 86390 1
539055 99539055 1001 86380 86390 1
539160 99539160 1001 86380 86390 1
539437 99539437 1001 86380 86390 1
539694 99539694 1001 86380 86390 1
539738 99539738 1001 86380 86390 1
539830 99539830 1001 86380 86390 1
539728 99539728 1001 86380 86390 1
540352 99540352 1001 86380 86390 1
540359 99540359 1001 86380 86390 1
540452 99540452 1001 86380 86390 1
540253 99540253 1001 86380 86390 1
540164 99540164 1001 86380 86390 1
539944 99539944 1001 86380 86390 1
540037 99540037 1001 86380 86390 1
539856 99539856 1001 86380 86390 1
539909 99539909 1001 86380 86390 1
540595 99540595 1001 86380 86390 1
540589 99540589 1001 86380 86390 1
541103 99541103 1001 86380 86390 1
541246 99541246 1001 86380 86390 1
541234 99541234 1001 86380 86390 1
541107 99541107 1001 86380 86390 1
541160 99541160 1001 86380 86390 1
540916 99540916 1001 86380 86390 1
541007 99541007 1001 86380 86390 1
540780 99540780 1001 86380 86390 1
540794 99540794 1001 86380 86390 1
541330 99541330 1001 86380 86390 1
541411 99541411 1001 86380 86390 1
541489 99541489 1001 86380 86390 1
542097 99542097 1001 86380 86390 1
541996 99541996 1001 86380 86390 1
542000 99542000 1001 86380 86390 1
542041 99542041 1001 86380 86390 1
541709 99541709 1001 86380 86390 1
541737 99541737 1001 86380 86390 1
541886 99541886 1001 86380 86390 1
541887 99541887 1001 86380 86390 1
541524 99541524 1001 86380 86390 1
541537 99541537 1001 86380 86390 1
541581 99541581 1001 86380 86390 1
541633 99541633 1001 86380 86390 1
541663 99541663 1001 86380 86390 1
542181 99542181 1001 86380 86390 1
542129 99542129 1001 86380 86390 1
542315 99542315 1001 86380 86390 1
542147 99542147 1001 86380 86390 1
542173 99542173 1001 86380 86390 1
542253 99542253 1001 86380 86390 1
542139 99542139 1001 86380 86390 1
542856 99542856 1001 86380 86390 1
542896 99542896 1001 86380 86390 1
542825 99542825 1001 86380 86390 1
542584 99542584 1001 86380 86390 1
542568 99542568 1001 86380 86390 1
542659 99542659 1001 86380 86390 1
542674 99542674 1001 86380 86390 1
542513 99542513 1001 86380 86390 1
542995 99542995 1001 86380 86390 1
542971 99542971 1001 86380 86390 1
543114 99543114 1001 86380 86390 1
543000 99543000 1001 86380 86390 1
543592 99543592 1001 86380 86390 1
543647 99543647 1001 86380 86390 1
543753 99543753 1001 86380 86390 1
543602 99543602 1001 86380 86390 1
543590 99543590 1001 86380 86390 1
543668 99543668 1001 86380 86390 1
543555 99543555 1001 86380 86390 1
543530 99543530 1001 86380 86390 1
543496 99543496 1001 86380 86390 1
543248 99543248 1001 86380 86390 1
543249 99543249 1001 86380 86390 1
543172 99543172 1001 86380 86390 1
543808 99543808 1001 86380 86390 1
543802 99543802 1001 86380 86390 1
543841 99543841 1001 86380 86390 1
543948 99543948 1001 86380 86390 1
544548 99544548 1001 86380 86390 1
544395 99544395 1001 86380 86390 1
544553 99544553 1001 86380 86390 1
544518 99544518 1001 86380 86390 1
544481 99544481 1001 86380 86390 1
544240 99544240 1001 86380 86390 1
544387 99544387 1001 86380 86390 1
544222 99544222 1001 86380 86390 1
544172 99544172 1001 86380 86390 1
544138 99544138 1001 86380 86390 1
544105 99544105 1001 86380 86390 1
544659 99544659 1001 86380 86390 1
544708 99544708 1001 86380 86390 1
517588 1025 1001 29227 29527 1
400028 99400028 1001 86380 86390 1
400106 99400106 1001 86380 86390 1
400227 99400227 1001 86380 86390 1
400177 99400177 1001 86380 86390 1
400157 99400157 1001 86380 86390 1
400257 99400257 1001 86380 86390 1
400366 99400366 1001 86380 86390 1
400370 99400370 1001 86380 86390 1
400811 99400811 1001 86380 86390 1
400970 99400970 1001 86380 86390 1
401049 99401049 1001 86380 86390 1
401062 99401062 1001 86380 86390 1
401189 99401189 1001 86380 86390 1
401325 99401325 1001 86380 86390 1
401300 99401300 1001 86380 86390 1
401380 99401380 1001 86380 86390 1
401629 99401629 1001 86380 86390 1
401928 99401928 1001 86380 86390 1
401988 99401988 1001 86380 86390 1
402030 99402030 1001 86380 86390 1
402167 99402167 1001 86380 86390 1
402436 99402436 1001 86380 86390 1
402526 99402526 1001 86380 86390 1
402491 99402491 1001 86380 86390 1
402596 99402596 1001 86380 86390 1
402785 99402785 1001 86380 86390 1
402949 99402949 1001 86380 86390 1
402940 99402940 1001 86380 86390 1
403415 99403415 1001 86380 86390 1
403339 99403339 1001 86380 86390 1
403536 99403536 1001 86380 86390 1
403964 99403964 1001 86380 86390 1
404217 99404217 1001 86380 86390 1
404224 99404224 1001 86380 86390 1
404287 99404287 1001 86380 86390 1
404521 99404521 1001 86380 86390 1
404578 99404578 1001 86380 86390 1
404728 99404728 1001 86380 86390 1
405222 99405222 1001 86380 86390 1
405225 99405225 1001 86380 86390 1
405395 99405395 1001 86380 86390 1
405739 99405739 1001 86380 86390 1
405875 99405875 1001 86380 86390 1
406082 99406082 1001 86380 86390 1
406676 99406676 1001 86380 86390 1
406712 99406712 1001 86380 86390 1
406868 99406868 1001 86380 86390 1
406925 99406925 1001 86380 86390 1
406964 99406964 1001 86380 86390 1
407180 99407180 1001 86380 86390 1
407443 99407443 1001 86380 86390 1
407424 99407424 1001 86380 86390 1
407536 99407536 1001 86380 86390 1
407688 99407688 1001 86380 86390 1
407869 99407869 1001 86380 86390 1
408003 99408003 1001 86380 86390 1
408006 99408006 1001 86380 86390 1
407883 99407883 1001 86380 86390 1
407992 99407992 1001 86380 86390 1
408169 99408169 1001 86380 86390 1
408326 99408326 1001 86380 86390 1
408580 99408580 1001 86380 86390 1
408556 99408556 1001 86380 86390 1
408529 99408529 1001 86380 86390 1
409035 99409035 1001 86380 86390 1
409117 99409117 1001 86380 86390 1
409201 99409201 1001 86380 86390 1
409251 99409251 1001 86380 86390 1
409462 99409462 1001 86380 86390 1
409516 99409516 1001 86380 86390 1
409540 99409540 1001 86380 86390 1
409569 99409569 1001 86380 86390 1
409660 99409660 1001 86380 86390 1
410071 99410071 1001 86380 86390 1
410014 99410014 1001 86380 86390 1
410289 99410289 1001 86380 86390 1
410304 99410304 1001 86380 86390 1
410579 99410579 1001 86380 86390 1
410682 99410682 1001 86380 86390 1
410747 99410747 1001 86380 86390 1
410902 99410902 1001 86380 86390 1
410846 99410846 1001 86380 86390 1
410851 99410851 1001 86380 86390 1
411054 99411054 1001 86380 86390 1
411149 99411149 1001 86380 86390 1
411318 99411318 1001 86380 86390 1
411334 99411334 1001 86380 86390 1
411537 99411537 1001 86380 86390 1
411819 99411819 1001 86380 86390 1
411896 99411896 1001 86380 86390 1
411898 99411898 1001 86380 86390 1
412058 99412058 1001 86380 86390 1
412105 99412105 1001 86380 86390 1
412389 99412389 1001 86380 86390 1
412341 99412341 1001 86380 86390 1
413383 99413383 1001 86380 86390 1
413653 99413653 1001 86380 86390 1
413586 99413586 1001 86380 86390 1
413244 99413244 1001 86380 86390 1
412652 99412652 1001 86380 86390 1
412687 99412687 1001 86380 86390 1
414061 99414061 1001 86380 86390 1
413830 99413830 1001 86380 86390 1
415056 99415056 1001 86380 86390 1
415144 99415144 1001 86380 86390 1
415100 99415100 1001 86380 86390 1
414371 99414371 1001 86380 86390 1
414247 99414247 1001 86380 86390 1
415369 99415369 1001 86380 86390 1
415603 99415603 1001 86380 86390 1
415577 99415577 1001 86380 86390 1
415608 99415608 1001 86380 86390 1
415541 99415541 1001 86380 86390 1
416322 99416322 1001 86380 86390 1
416484 99416484 1001 86380 86390 1
416559 99416559 1001 86380 86390 1
416175 99416175 1001 86380 86390 1
415840 99415840 1001 86380 86390 1
415769 99415769 1001 86380 86390 1
416049 99416049 1001 86380 86390 1
417606 99417606 1001 86380 86390 1
417425 99417425 1001 86380 86390 1
417549 99417549 1001 86380 86390 1
417505 99417505 1001 86380 86390 1
418650 99418650 1001 86380 86390 1
418080 99418080 1001 86380 86390 1
417878 99417878 1001 86380 86390 1
417915 99417915 1001 86380 86390 1
419207 99419207 1001 86380 86390 1
419133 99419133 1001 86380 86390 1
418978 99418978 1001 86380 86390 1
420150 99420150 1001 86380 86390 1
420197 99420197 1001 86380 86390 1
420130 99420130 1001 86380 86390 1
420081 99420081 1001 86380 86390 1
420415 99420415 1001 86380 86390 1
420143 99420143 1001 86380 86390 1
420429 99420429 1001 86380 86390 1
419754 99419754 1001 86380 86390 1
419349 99419349 1001 86380 86390 1
419409 99419409 1001 86380 86390 1
419500 99419500 1001 86380 86390 1
420768 99420768 1001 86380 86390 1
420705 99420705 1001 86380 86390 1
421408 99421408 1001 86380 86390 1
421262 99421262 1001 86380 86390 1
420971 99420971 1001 86380 86390 1
421023 99421023 1001 86380 86390 1
422217 99422217 1001 86380 86390 1
422121 99422121 1001 86380 86390 1
422124 99422124 1001 86380 86390 1
422158 99422158 1001 86380 86390 1
423576 99423576 1001 86380 86390 1
423434 99423434 1001 86380 86390 1
423464 99423464 1001 86380 86390 1
423319 99423319 1001 86380 86390 1
423418 99423418 1001 86380 86390 1
423495 99423495 1001 86380 86390 1
423353 99423353 1001 86380 86390 1
423600 99423600 1001 86380 86390 1
423672 99423672 1001 86380 86390 1
423095 99423095 1001 86380 86390 1
423166 99423166 1001 86380 86390 1
422628 99422628 1001 86380 86390 1
422574 99422574 1001 86380 86390 1
422688 99422688 1001 86380 86390 1
422898 99422898 1001 86380 86390 1
422546 99422546 1001 86380 86390 1
423854 99423854 1001 86380 86390 1
423880 99423880 1001 86380 86390 1
424061 99424061 1001 86380 86390 1
425199 99425199 1001 86380 86390 1
425153 99425153 1001 86380 86390 1
425206 99425206 1001 86380 86390 1
425141 99425141 1001 86380 86390 1
424665 99424665 1001 86380 86390 1
424851 99424851 1001 86380 86390 1
424462 99424462 1001 86380 86390 1
424302 99424302 1001 86380 86390 1
424409 99424409 1001 86380 86390 1
425776 99425776 1001 86380 86390 1
425515 99425515 1001 86380 86390 1
425670 99425670 1001 86380 86390 1
425651 99425651 1001 86380 86390 1
426911 99426911 1001 86380 86390 1
426705 99426705 1001 86380 86390 1
426999 99426999 1001 86380 86390 1
425841 99425841 1001 86380 86390 1
426256 99426256 1001 86380 86390 1
427504 99427504 1001 86380 86390 1
428531 99428531 1001 86380 86390 1
428380 99428380 1001 86380 86390 1
428465 99428465 1001 86380 86390 1
428180 99428180 1001 86380 86390 1
427736 99427736 1001 86380 86390 1
427640 99427640 1001 86380 86390 1
427765 99427765 1001 86380 86390 1
429149 99429149 1001 86380 86390 1
428847 99428847 1001 86380 86390 1
428885 99428885 1001 86380 86390 1
428904 99428904 1001 86380 86390 1
430082 99430082 1001 86380 86390 1
430040 99430040 1001 86380 86390 1
429693 99429693 1001 86380 86390 1
429397 99429397 1001 86380 86390 1
430395 99430395 1001 86380 86390 1
430407 99430407 1001 86380 86390 1
430749 99430749 1001 86380 86390 1
430540 99430540 1001 86380 86390 1
430787 99430787 1001 86380 86390 1
431963 99431963 1001 86380 86390 1
431862 99431862 1001 86380 86390 1
431503 99431503 1001 86380 86390 1
431510 99431510 1001 86380 86390 1
431582 99431582 1001 86380 86390 1
430890 99430890 1001 86380 86390 1
431001 99431001 1001 86380 86390 1
431208 99431208 1001 86380 86390 1
430956 99430956 1001 86380 86390 1
432324 99432324 1001 86380 86390 1
433395 99433395 1001 86380 86390 1
433402 99433402 1001 86380 86390 1
433338 99433338 1001 86380 86390 1
433143 99433143 1001 86380 86390 1
433300 99433300 1001 86380 86390 1
433255 99433255 1001 86380 86390 1
432541 99432541 1001 86380 86390 1
432622 99432622 1001 86380 86390 1
434017 99434017 1001 86380 86390 1
434019 99434019 1001 86380 86390 1
434039 99434039 1001 86380 86390 1
433977 99433977 1001 86380 86390 1
433980 99433980 1001 86380 86390 1
434011 99434011 1001 86380 86390 1
433767 99433767 1001 86380 86390 1
435339 99435339 1001 86380 86390 1
435048 99435048 1001 86380 86390 1
435310 99435310 1001 86380 86390 1
435212 99435212 1001 86380 86390 1
435105 99435105 1001 86380 86390 1
434658 99434658 1001 86380 86390 1
434738 99434738 1001 86380 86390 1
434902 99434902 1001 86380 86390 1
434664 99434664 1001 86380 86390 1
434171 99434171 1001 86380 86390 1
434251 99434251 1001 86380 86390 1
436951 99436951 1001 86380 86390 1
437094 99437094 1001 86380 86390 1
436812 99436812 1001 86380 86390 1
436933 99436933 1001 86380 86390 1
436964 99436964 1001 86380 86390 1
436638 99436638 1001 86380 86390 1
436371 99436371 1001 86380 86390 1
436586 99436586 1001 86380 86390 1
436137 99436137 1001 86380 86390 1
436244 99436244 1001 86380 86390 1
435999 99435999 1001 86380 86390 1
437342 99437342 1001 86380 86390 1
300032 99300032 1001 86380 86390 1
437245 99437245 1001 86380 86390 1
437308 99437308 1001 86380 86390 1
300105 99300105 1001 86380 86390 1
300561 99300561 1001 86380 86390 1
300574 99300574 1001 86380 86390 1
300597 99300597 1001 86380 86390 1
300471 99300471 1001 86380 86390 1
300515 99300515 1001 86380 86390 1
300478 99300478 1001 86380 86390 1
300440 99300440 1001 86380 86390 1
300251 99300251 1001 86380 86390 1
300253 99300253 1001 86380 86390 1
300298 99300298 1001 86380 86390 1
300733 99300733 1001 86380 86390 1
300761 99300761 1001 86380 86390 1
300880 99300880 1001 86380 86390 1
301430 99301430 1001 86380 86390 1
301472 99301472 1001 86380 86390 1
301499 99301499 1001 86380 86390 1
301551 99301551 1001 86380 86390 1
301163 99301163 1001 86380 86390 1
301333 99301333 1001 86380 86390 1
300939 99300939 1001 86380 86390 1
300952 99300952 1001 86380 86390 1
301058 99301058 1001 86380 86390 1
301059 99301059 1001 86380 86390 1
300971 99300971 1001 86380 86390 1
301567 99301567 1001 86380 86390 1
301577 99301577 1001 86380 86390 1
302356 99302356 1001 86380 86390 1
302225 99302225 1001 86380 86390 1
301982 99301982 1001 86380 86390 1
301914 99301914 1001 86380 86390 1
302443 99302443 1001 86380 86390 1
302459 99302459 1001 86380 86390 1
302577 99302577 1001 86380 86390 1
302514 99302514 1001 86380 86390 1
303081 99303081 1001 86380 86390 1
302873 99302873 1001 86380 86390 1
302796 99302796 1001 86380 86390 1
302814 99302814 1001 86380 86390 1
302786 99302786 1001 86380 86390 1
302791 99302791 1001 86380 86390 1
302766 99302766 1001 86380 86390 1
302650 99302650 1001 86380 86390 1
303389 99303389 1001 86380 86390 1
303236 99303236 1001 86380 86390 1
303262 99303262 1001 86380 86390 1
303383 99303383 1001 86380 86390 1
303896 99303896 1001 86380 86390 1
303903 99303903 1001 86380 86390 1
303791 99303791 1001 86380 86390 1
303766 99303766 1001 86380 86390 1
303732 99303732 1001 86380 86390 1
303583 99303583 1001 86380 86390 1
303467 99303467 1001 86380 86390 1
303468 99303468 1001 86380 86390 1
303562 99303562 1001 86380 86390 1
304098 99304098 1001 86380 86390 1
304166 99304166 1001 86380 86390 1
304050 99304050 1001 86380 86390 1
304041 99304041 1001 86380 86390 1
304757 99304757 1001 86380 86390 1
304656 99304656 1001 86380 86390 1
304811 99304811 1001 86380 86390 1
304799 99304799 1001 86380 86390 1
304670 99304670 1001 86380 86390 1
304836 99304836 1001 86380 86390 1
304698 99304698 1001 86380 86390 1
304677 99304677 1001 86380 86390 1
304704 99304704 1001 86380 86390 1
304628 99304628 1001 86380 86390 1
304253 99304253 1001 86380 86390 1
304409 99304409 1001 86380 86390 1
304245 99304245 1001 86380 86390 1
304377 99304377 1001 86380 86390 1
304873 99304873 1001 86380 86390 1
304982 99304982 1001 86380 86390 1
305560 99305560 1001 86380 86390 1
305562 99305562 1001 86380 86390 1
305663 99305663 1001 86380 86390 1
305486 99305486 1001 86380 86390 1
305578 99305578 1001 86380 86390 1
305449 99305449 1001 86380 86390 1
305307 99305307 1001 86380 86390 1
305247 99305247 1001 86380 86390 1
305131 99305131 1001 86380 86390 1
305171 99305171 1001 86380 86390 1
305126 99305126 1001 86380 86390 1
305102 99305102 1001 86380 86390 1
305128 99305128 1001 86380 86390 1
500088 99500088 1001 86380 86390 1
500101 99500101 1001 86380 86390 1
500053 99500053 1001 86380 86390 1
305690 99305690 1001 86380 86390 1
500152 99500152 1001 86380 86390 1
500711 99500711 1001 86380 86390 1
500803 99500803 1001 86380 86390 1
500530 99500530 1001 86380 86390 1
500427 99500427 1001 86380 86390 1
500453 99500453 1001 86380 86390 1
500495 99500495 1001 86380 86390 1
500470 99500470 1001 86380 86390 1
500446 99500446 1001 86380 86390 1
500500 99500500 1001 86380 86390 1
500247 99500247 1001 86380 86390 1
500381 99500381 1001 86380 86390 1
500293 99500293 1001 86380 86390 1
500889 99500889 1001 86380 86390 1
500193 99500193 1001 86380 86390 1
501358 99501358 1001 86380 86390 1
501378 99501378 1001 86380 86390 1
501265 99501265 1001 86380 86390 1
501189 99501189 1001 86380 86390 1
501033 99501033 1001 86380 86390 1
501025 99501025 1001 86380 86390 1
501038 99501038 1001 86380 86390 1
501079 99501079 1001 86380 86390 1
501729 99501729 1001 86380 86390 1
501810 99501810 1001 86380 86390 1
501823 99501823 1001 86380 86390 1
502435 99502435 1001 86380 86390 1
502319 99502319 1001 86380 86390 1
502297 99502297 1001 86380 86390 1
502157 99502157 1001 86380 86390 1
502175 99502175 1001 86380 86390 1
502141 99502141 1001 86380 86390 1
501989 99501989 1001 86380 86390 1
501914 99501914 1001 86380 86390 1
501992 99501992 1001 86380 86390 1
501994 99501994 1001 86380 86390 1
501866 99501866 1001 86380 86390 1
502582 99502582 1001 86380 86390 1
502586 99502586 1001 86380 86390 1
502613 99502613 1001 86380 86390 1
502498 99502498 1001 86380 86390 1
502511 99502511 1001 86380 86390 1
502525 99502525 1001 86380 86390 1
503243 99503243 1001 86380 86390 1
503260 99503260 1001 86380 86390 1
503273 99503273 1001 86380 86390 1
503210 99503210 1001 86380 86390 1
503109 99503109 1001 86380 86390 1
502933 99502933 1001 86380 86390 1
503056 99503056 1001 86380 86390 1
502915 99502915 1001 86380 86390 1
503006 99503006 1001 86380 86390 1
502878 99502878 1001 86380 86390 1
502848 99502848 1001 86380 86390 1
502773 99502773 1001 86380 86390 1
502682 99502682 1001 86380 86390 1
503311 99503311 1001 86380 86390 1
503454 99503454 1001 86380 86390 1
503300 99503300 1001 86380 86390 1
503559 99503559 1001 86380 86390 1
503664 99503664 1001 86380 86390 1
503626 99503626 1001 86380 86390 1
504194 99504194 1001 86380 86390 1
504177 99504177 1001 86380 86390 1
504807 99504807 1001 86380 86390 1
504872 99504872 1001 86380 86390 1
504848 99504848 1001 86380 86390 1
504827 99504827 1001 86380 86390 1
504938 99504938 1001 86380 86390 1
504583 99504583 1001 86380 86390 1
504738 99504738 1001 86380 86390 1
504486 99504486 1001 86380 86390 1
504331 99504331 1001 86380 86390 1
504491 99504491 1001 86380 86390 1
505046 99505046 1001 86380 86390 1
505112 99505112 1001 86380 86390 1
504983 99504983 1001 86380 86390 1
505013 99505013 1001 86380 86390 1
505644 99505644 1001 86380 86390 1
505686 99505686 1001 86380 86390 1
505414 99505414 1001 86380 86390 1
505365 99505365 1001 86380 86390 1
505379 99505379 1001 86380 86390 1
505484 99505484 1001 86380 86390 1
505975 99505975 1001 86380 86390 1
505952 99505952 1001 86380 86390 1
505801 99505801 1001 86380 86390 1
506417 99506417 1001 86380 86390 1
506478 99506478 1001 86380 86390 1
506380 99506380 1001 86380 86390 1
506201 99506201 1001 86380 86390 1
506228 99506228 1001 86380 86390 1
506388 99506388 1001 86380 86390 1
506164 99506164 1001 86380 86390 1
506182 99506182 1001 86380 86390 1
506723 99506723 1001 86380 86390 1
506653 99506653 1001 86380 86390 1
506772 99506772 1001 86380 86390 1
507222 99507222 1001 86380 86390 1
507339 99507339 1001 86380 86390 1
507314 99507314 1001 86380 86390 1
507225 99507225 1001 86380 86390 1
507087 99507087 1001 86380 86390 1
507128 99507128 1001 86380 86390 1
507039 99507039 1001 86380 86390 1
507118 99507118 1001 86380 86390 1
507198 99507198 1001 86380 86390 1
507072 99507072 1001 86380 86390 1
507124 99507124 1001 86380 86390 1
507150 99507150 1001 86380 86390 1
506932 99506932 1001 86380 86390 1
506855 99506855 1001 86380 86390 1
506896 99506896 1001 86380 86390 1
506884 99506884 1001 86380 86390 1
506949 99506949 1001 86380 86390 1
506939 99506939 1001 86380 86390 1
507433 99507433 1001 86380 86390 1
507426 99507426 1001 86380 86390 1
508188 99508188 1001 86380 86390 1
508061 99508061 1001 86380 86390 1
508131 99508131 1001 86380 86390 1
507851 99507851 1001 86380 86390 1
507930 99507930 1001 86380 86390 1
507964 99507964 1001 86380 86390 1
507686 99507686 1001 86380 86390 1
507661 99507661 1001 86380 86390 1
507794 99507794 1001 86380 86390 1
508380 99508380 1001 86380 86390 1
508267 99508267 1001 86380 86390 1
509014 99509014 1001 86380 86390 1
509052 99509052 1001 86380 86390 1
508916 99508916 1001 86380 86390 1
508981 99508981 1001 86380 86390 1
509024 99509024 1001 86380 86390 1
508578 99508578 1001 86380 86390 1
509277 99509277 1001 86380 86390 1
509083 99509083 1001 86380 86390 1
509805 99509805 1001 86380 86390 1
509857 99509857 1001 86380 86390 1
509886 99509886 1001 86380 86390 1
509892 99509892 1001 86380 86390 1
509634 99509634 1001 86380 86390 1
509508 99509508 1001 86380 86390 1
509399 99509399 1001 86380 86390 1
509412 99509412 1001 86380 86390 1
509297 99509297 1001 86380 86390 1
509290 99509290 1001 86380 86390 1
509940 99509940 1001 86380 86390 1
510051 99510051 1001 86380 86390 1
510626 99510626 1001 86380 86390 1
510575 99510575 1001 86380 86390 1
510576 99510576 1001 86380 86390 1
510642 99510642 1001 86380 86390 1
510584 99510584 1001 86380 86390 1
510722 99510722 1001 86380 86390 1
510348 99510348 1001 86380 86390 1
510429 99510429 1001 86380 86390 1
510119 99510119 1001 86380 86390 1
510236 99510236 1001 86380 86390 1
510191 99510191 1001 86380 86390 1
510113 99510113 1001 86380 86390 1
510219 99510219 1001 86380 86390 1
510909 99510909 1001 86380 86390 1
510898 99510898 1001 86380 86390 1
510836 99510836 1001 86380 86390 1
510903 99510903 1001 86380 86390 1
511392 99511392 1001 86380 86390 1
511394 99511394 1001 86380 86390 1
511501 99511501 1001 86380 86390 1
511148 99511148 1001 86380 86390 1
511003 99511003 1001 86380 86390 1
510955 99510955 1001 86380 86390 1
511590 99511590 1001 86380 86390 1
511643 99511643 1001 86380 86390 1
511753 99511753 1001 86380 86390 1
512352 99512352 1001 86380 86390 1
512357 99512357 1001 86380 86390 1
512335 99512335 1001 86380 86390 1
512193 99512193 1001 86380 86390 1
512362 99512362 1001 86380 86390 1
512289 99512289 1001 86380 86390 1
512109 99512109 1001 86380 86390 1
512072 99512072 1001 86380 86390 1
512086 99512086 1001 86380 86390 1
512010 99512010 1001 86380 86390 1
512091 99512091 1001 86380 86390 1
511842 99511842 1001 86380 86390 1
511894 99511894 1001 86380 86390 1
511806 99511806 1001 86380 86390 1
511822 99511822 1001 86380 86390 1
512389 99512389 1001 86380 86390 1
512552 99512552 1001 86380 86390 1
512503 99512503 1001 86380 86390 1
512874 99512874 1001 86380 86390 1
512888 99512888 1001 86380 86390 1
512651 99512651 1001 86380 86390 1
512756 99512756 1001 86380 86390 1
512745 99512745 1001 86380 86390 1
512668 99512668 1001 86380 86390 1
512630 99512630 1001 86380 86390 1
513399 99513399 1001 86380 86390 1
513405 99513405 1001 86380 86390 1
513342 99513342 1001 86380 86390 1
513942 99513942 1001 86380 86390 1
513893 99513893 1001 86380 86390 1
513935 99513935 1001 86380 86390 1
513814 99513814 1001 86380 86390 1
513778 99513778 1001 86380 86390 1
513514 99513514 1001 86380 86390 1
513541 99513541 1001 86380 86390 1
513612 99513612 1001 86380 86390 1
513483 99513483 1001 86380 86390 1
513433 99513433 1001 86380 86390 1
513602 99513602 1001 86380 86390 1
514171 99514171 1001 86380 86390 1
514176 99514176 1001 86380 86390 1
514810 99514810 1001 86380 86390 1
514725 99514725 1001 86380 86390 1
514602 99514602 1001 86380 86390 1
514238 99514238 1001 86380 86390 1
514359 99514359 1001 86380 86390 1
514412 99514412 1001 86380 86390 1
514414 99514414 1001 86380 86390 1
514272 99514272 1001 86380 86390 1
514881 99514881 1001 86380 86390 1
514868 99514868 1001 86380 86390 1
515025 99515025 1001 86380 86390 1
515044 99515044 1001 86380 86390 1
515020 99515020 1001 86380 86390 1
515022 99515022 1001 86380 86390 1
515620 99515620 1001 86380 86390 1
515642 99515642 1001 86380 86390 1
515290 99515290 1001 86380 86390 1
515320 99515320 1001 86380 86390 1
515747 99515747 1001 86380 86390 1
515789 99515789 1001 86380 86390 1
515790 99515790 1001 86380 86390 1
515831 99515831 1001 86380 86390 1
516386 99516386 1001 86380 86390 1
516486 99516486 1001 86380 86390 1
516374 99516374 1001 86380 86390 1
516416 99516416 1001 86380 86390 1
516225 99516225 1001 86380 86390 1
516213 99516213 1001 86380 86390 1
516007 99516007 1001 86380 86390 1
515959 99515959 1001 86380 86390 1
516067 99516067 1001 86380 86390 1
516689 99516689 1001 86380 86390 1
516577 99516577 1001 86380 86390 1
517254 99517254 1001 86380 86390 1
517332 99517332 1001 86380 86390 1
516883 99516883 1001 86380 86390 1
516756 99516756 1001 86380 86390 1
516732 99516732 1001 86380 86390 1
516843 99516843 1001 86380 86390 1
516831 99516831 1001 86380 86390 1
517399 99517399 1001 86380 86390 1
517364 99517364 1001 86380 86390 1
517417 99517417 1001 86380 86390 1
517483 99517483 1001 86380 86390 1
517354 99517354 1001 86380 86390 1
517471 99517471 1001 86380 86390 1
517447 99517447 1001 86380 86390 1
517409 99517409 1001 86380 86390 1
518009 99518009 1001 86380 86390 1
518116 99518116 1001 86380 86390 1
517956 99517956 1001 86380 86390 1
517582 99517582 1001 86380 86390 1
517636 99517636 1001 86380 86390 1
518224 99518224 1001 86380 86390 1
518174 99518174 1001 86380 86390 1
518230 99518230 1001 86380 86390 1
518874 99518874 1001 86380 86390 1
518900 99518900 1001 86380 86390 1
518884 99518884 1001 86380 86390 1
518667 99518667 1001 86380 86390 1
518578 99518578 1001 86380 86390 1
518760 99518760 1001 86380 86390 1
518646 99518646 1001 86380 86390 1
518698 99518698 1001 86380 86390 1
518647 99518647 1001 86380 86390 1
518651 99518651 1001 86380 86390 1
518420 99518420 1001 86380 86390 1
518409 99518409 1001 86380 86390 1
518412 99518412 1001 86380 86390 1
518480 99518480 1001 86380 86390 1
518573 99518573 1001 86380 86390 1
518378 99518378 1001 86380 86390 1
519115 99519115 1001 86380 86390 1
519148 99519148 1001 86380 86390 1
518993 99518993 1001 86380 86390 1
519151 99519151 1001 86380 86390 1
519009 99519009 1001 86380 86390 1
519442 99519442 1001 86380 86390 1
519571 99519571 1001 86380 86390 1
519560 99519560 1001 86380 86390 1
519512 99519512 1001 86380 86390 1
519578 99519578 1001 86380 86390 1
519276 99519276 1001 86380 86390 1
519980 99519980 1001 86380 86390 1
519944 99519944 1001 86380 86390 1
519919 99519919 1001 86380 86390 1
520531 99520531 1001 86380 86390 1
520472 99520472 1001 86380 86390 1
520372 99520372 1001 86380 86390 1
520365 99520365 1001 86380 86390 1
520278 99520278 1001 86380 86390 1
520058 99520058 1001 86380 86390 1
520047 99520047 1001 86380 86390 1
520787 99520787 1001 86380 86390 1
520659 99520659 1001 86380 86390 1
521339 99521339 1001 86380 86390 1
521317 99521317 1001 86380 86390 1
521395 99521395 1001 86380 86390 1
521411 99521411 1001 86380 86390 1
521349 99521349 1001 86380 86390 1
521388 99521388 1001 86380 86390 1
521273 99521273 1001 86380 86390 1
521298 99521298 1001 86380 86390 1
521402 99521402 1001 86380 86390 1
521067 99521067 1001 86380 86390 1
521160 99521160 1001 86380 86390 1
521069 99521069 1001 86380 86390 1
521071 99521071 1001 86380 86390 1
521085 99521085 1001 86380 86390 1
521128 99521128 1001 86380 86390 1
521045 99521045 1001 86380 86390 1
521038 99521038 1001 86380 86390 1
521567 99521567 1001 86380 86390 1
522091 99522091 1001 86380 86390 1
522237 99522237 1001 86380 86390 1
521969 99521969 1001 86380 86390 1
521814 99521814 1001 86380 86390 1
521772 99521772 1001 86380 86390 1
521798 99521798 1001 86380 86390 1
521774 99521774 1001 86380 86390 1
522445 99522445 1001 86380 86390 1
522951 99522951 1001 86380 86390 1
522977 99522977 1001 86380 86390 1
523070 99523070 1001 86380 86390 1
522967 99522967 1001 86380 86390 1
523052 99523052 1001 86380 86390 1
522775 99522775 1001 86380 86390 1
522776 99522776 1001 86380 86390 1
522726 99522726 1001 86380 86390 1
522741 99522741 1001 86380 86390 1
522730 99522730 1001 86380 86390 1
522645 99522645 1001 86380 86390 1
523223 99523223 1001 86380 86390 1
523134 99523134 1001 86380 86390 1
523188 99523188 1001 86380 86390 1
523808 99523808 1001 86380 86390 1
523799 99523799 1001 86380 86390 1
523801 99523801 1001 86380 86390 1
523713 99523713 1001 86380 86390 1
523733 99523733 1001 86380 86390 1
523556 99523556 1001 86380 86390 1
523452 99523452 1001 86380 86390 1
523362 99523362 1001 86380 86390 1
524111 99524111 1001 86380 86390 1
524087 99524087 1001 86380 86390 1
524141 99524141 1001 86380 86390 1
524090 99524090 1001 86380 86390 1
523949 99523949 1001 86380 86390 1
524004 99524004 1001 86380 86390 1
524018 99524018 1001 86380 86390 1
524709 99524709 1001 86380 86390 1
524396 99524396 1001 86380 86390 1
524508 99524508 1001 86380 86390 1
524379 99524379 1001 86380 86390 1
524937 99524937 1001 86380 86390 1
524799 99524799 1001 86380 86390 1
524863 99524863 1001 86380 86390 1
525546 99525546 1001 86380 86390 1
525524 99525524 1001 86380 86390 1
525573 99525573 1001 86380 86390 1
525513 99525513 1001 86380 86390 1
525213 99525213 1001 86380 86390 1
525296 99525296 1001 86380 86390 1
525348 99525348 1001 86380 86390 1
525192 99525192 1001 86380 86390 1
525205 99525205 1001 86380 86390 1
525082 99525082 1001 86380 86390 1
524997 99524997 1001 86380 86390 1
525117 99525117 1001 86380 86390 1
525764 99525764 1001 86380 86390 1
525705 99525705 1001 86380 86390 1
525706 99525706 1001 86380 86390 1
525747 99525747 1001 86380 86390 1
525786 99525786 1001 86380 86390 1
525800 99525800 1001 86380 86390 1
525606 99525606 1001 86380 86390 1
526310 99526310 1001 86380 86390 1
526226 99526226 1001 86380 86390 1
526303 99526303 1001 86380 86390 1
526227 99526227 1001 86380 86390 1
526127 99526127 1001 86380 86390 1
526023 99526023 1001 86380 86390 1
526167 99526167 1001 86380 86390 1
526083 99526083 1001 86380 86390 1
526021 99526021 1001 86380 86390 1
525984 99525984 1001 86380 86390 1
525896 99525896 1001 86380 86390 1
525872 99525872 1001 86380 86390 1
525914 99525914 1001 86380 86390 1
525839 99525839 1001 86380 86390 1
526537 99526537 1001 86380 86390 1
526554 99526554 1001 86380 86390 1
526478 99526478 1001 86380 86390 1
527089 99527089 1001 86380 86390 1
527128 99527128 1001 86380 86390 1
526909 99526909 1001 86380 86390 1
527027 99527027 1001 86380 86390 1
526926 99526926 1001 86380 86390 1
526748 99526748 1001 86380 86390 1
526729 99526729 1001 86380 86390 1
526629 99526629 1001 86380 86390 1
527327 99527327 1001 86380 86390 1
527251 99527251 1001 86380 86390 1
527319 99527319 1001 86380 86390 1
527767 99527767 1001 86380 86390 1
527755 99527755 1001 86380 86390 1
527836 99527836 1001 86380 86390 1
527602 99527602 1001 86380 86390 1
527620 99527620 1001 86380 86390 1
527648 99527648 1001 86380 86390 1
528228 99528228 1001 86380 86390 1
528103 99528103 1001 86380 86390 1
528104 99528104 1001 86380 86390 1
528184 99528184 1001 86380 86390 1
528249 99528249 1001 86380 86390 1
528777 99528777 1001 86380 86390 1
528781 99528781 1001 86380 86390 1
528821 99528821 1001 86380 86390 1
528847 99528847 1001 86380 86390 1
528528 99528528 1001 86380 86390 1
528580 99528580 1001 86380 86390 1
528594 99528594 1001 86380 86390 1
528688 99528688 1001 86380 86390 1
528511 99528511 1001 86380 86390 1
528439 99528439 1001 86380 86390 1
528448 99528448 1001 86380 86390 1
529016 99529016 1001 86380 86390 1
528965 99528965 1001 86380 86390 1
528957 99528957 1001 86380 86390 1
529602 99529602 1001 86380 86390 1
529367 99529367 1001 86380 86390 1
529370 99529370 1001 86380 86390 1
529146 99529146 1001 86380 86390 1
529783 99529783 1001 86380 86390 1
529798 99529798 1001 86380 86390 1
529852 99529852 1001 86380 86390 1
530516 99530516 1001 86380 86390 1
530537 99530537 1001 86380 86390 1
530475 99530475 1001 86380 86390 1
530079 99530079 1001 86380 86390 1
530641 99530641 1001 86380 86390 1
530667 99530667 1001 86380 86390 1
530685 99530685 1001 86380 86390 1
530660 99530660 1001 86380 86390 1
530637 99530637 1001 86380 86390 1
530703 99530703 1001 86380 86390 1
531280 99531280 1001 86380 86390 1
531180 99531180 1001 86380 86390 1
531138 99531138 1001 86380 86390 1
531066 99531066 1001 86380 86390 1
530847 99530847 1001 86380 86390 1
531411 99531411 1001 86380 86390 1
531415 99531415 1001 86380 86390 1
532059 99532059 1001 86380 86390 1
532164 99532164 1001 86380 86390 1
531743 99531743 1001 86380 86390 1
531756 99531756 1001 86380 86390 1
531680 99531680 1001 86380 86390 1
531643 99531643 1001 86380 86390 1
531710 99531710 1001 86380 86390 1
532309 99532309 1001 86380 86390 1
532392 99532392 1001 86380 86390 1
532891 99532891 1001 86380 86390 1
532995 99532995 1001 86380 86390 1
532859 99532859 1001 86380 86390 1
532851 99532851 1001 86380 86390 1
532628 99532628 1001 86380 86390 1
532733 99532733 1001 86380 86390 1
532670 99532670 1001 86380 86390 1
532515 99532515 1001 86380 86390 1
532466 99532466 1001 86380 86390 1
532544 99532544 1001 86380 86390 1
532573 99532573 1001 86380 86390 1
532602 99532602 1001 86380 86390 1
533137 99533137 1001 86380 86390 1
533035 99533035 1001 86380 86390 1
533074 99533074 1001 86380 86390 1
533221 99533221 1001 86380 86390 1
533795 99533795 1001 86380 86390 1
533706 99533706 1001 86380 86390 1
533787 99533787 1001 86380 86390 1
533765 99533765 1001 86380 86390 1
533498 99533498 1001 86380 86390 1
533580 99533580 1001 86380 86390 1
533407 99533407 1001 86380 86390 1
533284 99533284 1001 86380 86390 1
533362 99533362 1001 86380 86390 1
533440 99533440 1001 86380 86390 1
533337 99533337 1001 86380 86390 1
533985 99533985 1001 86380 86390 1
534544 99534544 1001 86380 86390 1
534667 99534667 1001 86380 86390 1
534415 99534415 1001 86380 86390 1
534441 99534441 1001 86380 86390 1
534457 99534457 1001 86380 86390 1
534233 99534233 1001 86380 86390 1
534156 99534156 1001 86380 86390 1
534213 99534213 1001 86380 86390 1
534239 99534239 1001 86380 86390 1
534216 99534216 1001 86380 86390 1
534087 99534087 1001 86380 86390 1
534707 99534707 1001 86380 86390 1
534863 99534863 1001 86380 86390 1
534747 99534747 1001 86380 86390 1
534688 99534688 1001 86380 86390 1
534808 99534808 1001 86380 86390 1
535418 99535418 1001 86380 86390 1
535104 99535104 1001 86380 86390 1
534928 99534928 1001 86380 86390 1
535045 99535045 1001 86380 86390 1
535086 99535086 1001 86380 86390 1
535049 99535049 1001 86380 86390 1
535027 99535027 1001 86380 86390 1
535031 99535031 1001 86380 86390 1
535564 99535564 1001 86380 86390 1
536198 99536198 1001 86380 86390 1
536199 99536199 1001 86380 86390 1
536278 99536278 1001 86380 86390 1
536328 99536328 1001 86380 86390 1
536232 99536232 1001 86380 86390 1
536011 99536011 1001 86380 86390 1
536051 99536051 1001 86380 86390 1
535796 99535796 1001 86380 86390 1
535791 99535791 1001 86380 86390 1
535804 99535804 1001 86380 86390 1
536510 99536510 1001 86380 86390 1
536537 99536537 1001 86380 86390 1
536396 99536396 1001 86380 86390 1
537104 99537104 1001 86380 86390 1
537110 99537110 1001 86380 86390 1
536864 99536864 1001 86380 86390 1
536648 99536648 1001 86380 86390 1
536713 99536713 1001 86380 86390 1
536545 99536545 1001 86380 86390 1
536740 99536740 1001 86380 86390 1
536653 99536653 1001 86380 86390 1
536733 99536733 1001 86380 86390 1
537189 99537189 1001 86380 86390 1
537305 99537305 1001 86380 86390 1
537216 99537216 1001 86380 86390 1
537311 99537311 1001 86380 86390 1
537169 99537169 1001 86380 86390 1
537834 99537834 1001 86380 86390 1
537987 99537987 1001 86380 86390 1
537956 99537956 1001 86380 86390 1
537846 99537846 1001 86380 86390 1
537911 99537911 1001 86380 86390 1
537693 99537693 1001 86380 86390 1
537682 99537682 1001 86380 86390 1
537648 99537648 1001 86380 86390 1
537523 99537523 1001 86380 86390 1
537396 99537396 1001 86380 86390 1
537543 99537543 1001 86380 86390 1
537374 99537374 1001 86380 86390 1
537557 99537557 1001 86380 86390 1
538037 99538037 1001 86380 86390 1
538114 99538114 1001 86380 86390 1
538622 99538622 1001 86380 86390 1
538741 99538741 1001 86380 86390 1
538621 99538621 1001 86380 86390 1
538811 99538811 1001 86380 86390 1
538459 99538459 1001 86380 86390 1
538540 99538540 1001 86380 86390 1
538594 99538594 1001 86380 86390 1
538465 99538465 1001 86380 86390 1
538440 99538440 1001 86380 86390 1
538544 99538544 1001 86380 86390 1
538296 99538296 1001 86380 86390 1
538855 99538855 1001 86380 86390 1
538999 99538999 1001 86380 86390 1
538988 99538988 1001 86380 86390 1
538992 99538992 1001 86380 86390 1
539615 99539615 1001 86380 86390 1
539531 99539531 1001 86380 86390 1
539494 99539494 1001 86380 86390 1
539269 99539269 1001 86380 86390 1
539360 99539360 1001 86380 86390 1
539339 99539339 1001 86380 86390 1
539342 99539342 1001 86380 86390 1
539059 99539059 1001 86380 86390 1
539024 99539024 1001 86380 86390 1
539025 99539025 1001 86380 86390 1
539107 99539107 1001 86380 86390 1
539187 99539187 1001 86380 86390 1
539693 99539693 1001 86380 86390 1
539681 99539681 1001 86380 86390 1
539789 99539789 1001 86380 86390 1
539676 99539676 1001 86380 86390 1
540464 99540464 1001 86380 86390 1
540099 99540099 1001 86380 86390 1
540177 99540177 1001 86380 86390 1
540204 99540204 1001 86380 86390 1
540194 99540194 1001 86380 86390 1
539992 99539992 1001 86380 86390 1
539902 99539902 1001 86380 86390 1
539915 99539915 1001 86380 86390 1
539993 99539993 1001 86380 86390 1
540490 99540490 1001 86380 86390 1
540664 99540664 1001 86380 86390 1
540593 99540593 1001 86380 86390 1
541217 99541217 1001 86380 86390 1
541230 99541230 1001 86380 86390 1
541137 99541137 1001 86380 86390 1
541150 99541150 1001 86380 86390 1
540938 99540938 1001 86380 86390 1
541046 99541046 1001 86380 86390 1
540701 99540701 1001 86380 86390 1
540746 99540746 1001 86380 86390 1
541316 99541316 1001 86380 86390 1
541329 99541329 1001 86380 86390 1
541463 99541463 1001 86380 86390 1
541454 99541454 1001 86380 86390 1
541327 99541327 1001 86380 86390 1
541939 99541939 1001 86380 86390 1
541920 99541920 1001 86380 86390 1
541811 99541811 1001 86380 86390 1
541885 99541885 1001 86380 86390 1
541686 99541686 1001 86380 86390 1
542209 99542209 1001 86380 86390 1
542267 99542267 1001 86380 86390 1
542926 99542926 1001 86380 86390 1
542786 99542786 1001 86380 86390 1
542701 99542701 1001 86380 86390 1
542559 99542559 1001 86380 86390 1
542693 99542693 1001 86380 86390 1
542550 99542550 1001 86380 86390 1
542539 99542539 1001 86380 86390 1
542723 99542723 1001 86380 86390 1
542581 99542581 1001 86380 86390 1
542595 99542595 1001 86380 86390 1
542570 99542570 1001 86380 86390 1
542348 99542348 1001 86380 86390 1
542980 99542980 1001 86380 86390 1
543110 99543110 1001 86380 86390 1
543626 99543626 1001 86380 86390 1
543614 99543614 1001 86380 86390 1
543418 99543418 1001 86380 86390 1
543270 99543270 1001 86380 86390 1
543235 99543235 1001 86380 86390 1
543301 99543301 1001 86380 86390 1
543314 99543314 1001 86380 86390 1
543809 99543809 1001 86380 86390 1
543953 99543953 1001 86380 86390 1
543930 99543930 1001 86380 86390 1
543944 99543944 1001 86380 86390 1
544418 99544418 1001 86380 86390 1
544522 99544522 1001 86380 86390 1
544593 99544593 1001 86380 86390 1
544212 99544212 1001 86380 86390 1
544201 99544201 1001 86380 86390 1
544359 99544359 1001 86380 86390 1
544194 99544194 1001 86380 86390 1
544236 99544236 1001 86380 86390 1
544069 99544069 1001 86380 86390 1
544083 99544083 1001 86380 86390 1
544674 99544674 1001 86380 86390 1
523214 822 1002 57537 66498 1
400121 99400121 1001 86380 86390 1
400243 99400243 1001 86380 86390 1
400504 99400504 1001 86380 86390 1
400639 99400639 1001 86380 86390 1
400683 99400683 1001 86380 86390 1
400889 99400889 1001 86380 86390 1
401040 99401040 1001 86380 86390 1
400964 99400964 1001 86380 86390 1
401060 99401060 1001 86380 86390 1
401469 99401469 1001 86380 86390 1
401440 99401440 1001 86380 86390 1
401513 99401513 1001 86380 86390 1
401831 99401831 1001 86380 86390 1
402048 99402048 1001 86380 86390 1
402126 99402126 1001 86380 86390 1
402274 99402274 1001 86380 86390 1
402249 99402249 1001 86380 86390 1
402184 99402184 1001 86380 86390 1
402346 99402346 1001 86380 86390 1
402613 99402613 1001 86380 86390 1
402985 99402985 1001 86380 86390 1
403035 99403035 1001 86380 86390 1
403401 99403401 1001 86380 86390 1
403437 99403437 1001 86380 86390 1
403771 99403771 1001 86380 86390 1
404056 99404056 1001 86380 86390 1
404214 99404214 1001 86380 86390 1
404238 99404238 1001 86380 86390 1
404364 99404364 1001 86380 86390 1
404294 99404294 1001 86380 86390 1
404390 99404390 1001 86380 86390 1
404455 99404455 1001 86380 86390 1
404596 99404596 1001 86380 86390 1
404992 99404992 1001 86380 86390 1
405063 99405063 1001 86380 86390 1
405236 99405236 1001 86380 86390 1
405511 99405511 1001 86380 86390 1
405609 99405609 1001 86380 86390 1
405843 99405843 1001 86380 86390 1
405967 99405967 1001 86380 86390 1
405910 99405910 1001 86380 86390 1
406067 99406067 1001 86380 86390 1
406270 99406270 1001 86380 86390 1
406331 99406331 1001 86380 86390 1
406458 99406458 1001 86380 86390 1
406465 99406465 1001 86380 86390 1
406608 99406608 1001 86380 86390 1
406708 99406708 1001 86380 86390 1
406632 99406632 1001 86380 86390 1
406895 99406895 1001 86380 86390 1
406930 99406930 1001 86380 86390 1
406843 99406843 1001 86380 86390 1
406889 99406889 1001 86380 86390 1
407050 99407050 1001 86380 86390 1
407118 99407118 1001 86380 86390 1
407244 99407244 1001 86380 86390 1
407540 99407540 1001 86380 86390 1
407845 99407845 1001 86380 86390 1
407790 99407790 1001 86380 86390 1
407880 99407880 1001 86380 86390 1
407887 99407887 1001 86380 86390 1
408061 99408061 1001 86380 86390 1
408195 99408195 1001 86380 86390 1
408280 99408280 1001 86380 86390 1
408827 99408827 1001 86380 86390 1
408849 99408849 1001 86380 86390 1
408921 99408921 1001 86380 86390 1
409188 99409188 1001 86380 86390 1
409305 99409305 1001 86380 86390 1
409448 99409448 1001 86380 86390 1
409459 99409459 1001 86380 86390 1
409674 99409674 1001 86380 86390 1
409728 99409728 1001 86380 86390 1
409812 99409812 1001 86380 86390 1
409822 99409822 1001 86380 86390 1
409862 99409862 1001 86380 86390 1
409975 99409975 1001 86380 86390 1
409909 99409909 1001 86380 86390 1
409963 99409963 1001 86380 86390 1
410034 99410034 1001 86380 86390 1
410395 99410395 1001 86380 86390 1
410427 99410427 1001 86380 86390 1
410541 99410541 1001 86380 86390 1
410620 99410620 1001 86380 86390 1
410636 99410636 1001 86380 86390 1
410703 99410703 1001 86380 86390 1
410745 99410745 1001 86380 86390 1
410959 99410959 1001 86380 86390 1
410944 99410944 1001 86380 86390 1
411158 99411158 1001 86380 86390 1
411236 99411236 1001 86380 86390 1
411249 99411249 1001 86380 86390 1
411406 99411406 1001 86380 86390 1
411340 99411340 1001 86380 86390 1
411892 99411892 1001 86380 86390 1
412018 99412018 1001 86380 86390 1
412114 99412114 1001 86380 86390 1
412152 99412152 1001 86380 86390 1
412269 99412269 1001 86380 86390 1
413630 99413630 1001 86380 86390 1
413401 99413401 1001 86380 86390 1
413645 99413645 1001 86380 86390 1
413654 99413654 1001 86380 86390 1
413584 99413584 1001 86380 86390 1
413360 99413360 1001 86380 86390 1
413241 99413241 1001 86380 86390 1
412900 99412900 1001 86380 86390 1
412970 99412970 1001 86380 86390 1
412485 99412485 1001 86380 86390 1
412489 99412489 1001 86380 86390 1
413926 99413926 1001 86380 86390 1
413843 99413843 1001 86380 86390 1
415195 99415195 1001 86380 86390 1
414929 99414929 1001 86380 86390 1
415149 99415149 1001 86380 86390 1
415089 99415089 1001 86380 86390 1
415073 99415073 1001 86380 86390 1
414841 99414841 1001 86380 86390 1
414590 99414590 1001 86380 86390 1
414905 99414905 1001 86380 86390 1
414696 99414696 1001 86380 86390 1
414628 99414628 1001 86380 86390 1
414833 99414833 1001 86380 86390 1
414817 99414817 1001 86380 86390 1
414795 99414795 1001 86380 86390 1
414428 99414428 1001 86380 86390 1
414264 99414264 1001 86380 86390 1
415622 99415622 1001 86380 86390 1
416784 99416784 1001 86380 86390 1
416837 99416837 1001 86380 86390 1
416678 99416678 1001 86380 86390 1
416226 99416226 1001 86380 86390 1
416310 99416310 1001 86380 86390 1
415756 99415756 1001 86380 86390 1
416040 99416040 1001 86380 86390 1
416026 99416026 1001 86380 86390 1
416132 99416132 1001 86380 86390 1
417232 99417232 1001 86380 86390 1
417261 99417261 1001 86380 86390 1
417289 99417289 1001 86380 86390 1
417080 99417080 1001 86380 86390 1
417326 99417326 1001 86380 86390 1
417231 99417231 1001 86380 86390 1
417525 99417525 1001 86380 86390 1
417515 99417515 1001 86380 86390 1
417441 99417441 1001 86380 86390 1
418619 99418619 1001 86380 86390 1
418681 99418681 1001 86380 86390 1
418772 99418772 1001 86380 86390 1
418085 99418085 1001 86380 86390 1
418379 99418379 1001 86380 86390 1
418147 99418147 1001 86380 86390 1
418213 99418213 1001 86380 86390 1
417659 99417659 1001 86380 86390 1
417798 99417798 1001 86380 86390 1
417945 99417945 1001 86380 86390 1
417673 99417673 1001 86380 86390 1
417674 99417674 1001 86380 86390 1
417630 99417630 1001 86380 86390 1
417762 99417762 1001 86380 86390 1
418980 99418980 1001 86380 86390 1
418881 99418881 1001 86380 86390 1
419189 99419189 1001 86380 86390 1
420094 99420094 1001 86380 86390 1
420216 99420216 1001 86380 86390 1
420372 99420372 1001 86380 86390 1
420303 99420303 1001 86380 86390 1
419906 99419906 1001 86380 86390 1
419827 99419827 1001 86380 86390 1
419729 99419729 1001 86380 86390 1
419950 99419950 1001 86380 86390 1
419991 99419991 1001 86380 86390 1
419905 99419905 1001 86380 86390 1
419393 99419393 1001 86380 86390 1
419510 99419510 1001 86380 86390 1
420539 99420539 1001 86380 86390 1
420628 99420628 1001 86380 86390 1
420823 99420823 1001 86380 86390 1
420506 99420506 1001 86380 86390 1
420707 99420707 1001 86380 86390 1
421692 99421692 1001 86380 86390 1
421937 99421937 1001 86380 86390 1
421505 99421505 1001 86380 86390 1
421550 99421550 1001 86380 86390 1
421624 99421624 1001 86380 86390 1
421529 99421529 1001 86380 86390 1
420990 99420990 1001 86380 86390 1
421013 99421013 1001 86380 86390 1
420939 99420939 1001 86380 86390 1
422495 99422495 1001 86380 86390 1
422269 99422269 1001 86380 86390 1
423694 99423694 1001 86380 86390 1
423709 99423709 1001 86380 86390 1
423617 99423617 1001 86380 86390 1
423422 99423422 1001 86380 86390 1
423665 99423665 1001 86380 86390 1
422987 99422987 1001 86380 86390 1
422722 99422722 1001 86380 86390 1
422905 99422905 1001 86380 86390 1
422854 99422854 1001 86380 86390 1
422907 99422907 1001 86380 86390 1
422604 99422604 1001 86380 86390 1
422657 99422657 1001 86380 86390 1
423949 99423949 1001 86380 86390 1
424109 99424109 1001 86380 86390 1
423819 99423819 1001 86380 86390 1
425008 99425008 1001 86380 86390 1
425335 99425335 1001 86380 86390 1
425187 99425187 1001 86380 86390 1
424642 99424642 1001 86380 86390 1
424762 99424762 1001 86380 86390 1
424739 99424739 1001 86380 86390 1
424681 99424681 1001 86380 86390 1
424195 99424195 1001 86380 86390 1
424584 99424584 1001 86380 86390 1
424205 99424205 1001 86380 86390 1
425777 99425777 1001 86380 86390 1
425517 99425517 1001 86380 86390 1
425579 99425579 1001 86380 86390 1
426713 99426713 1001 86380 86390 1
426522 99426522 1001 86380 86390 1
426526 99426526 1001 86380 86390 1
426305 99426305 1001 86380 86390 1
426310 99426310 1001 86380 86390 1
426437 99426437 1001 86380 86390 1
426532 99426532 1001 86380 86390 1
426560 99426560 1001 86380 86390 1
426500 99426500 1001 86380 86390 1
426343 99426343 1001 86380 86390 1
425993 99425993 1001 86380 86390 1
427318 99427318 1001 86380 86390 1
427524 99427524 1001 86380 86390 1
427220 99427220 1001 86380 86390 1
428427 99428427 1001 86380 86390 1
428506 99428506 1001 86380 86390 1
428353 99428353 1001 86380 86390 1
428509 99428509 1001 86380 86390 1
428458 99428458 1001 86380 86390 1
428285 99428285 1001 86380 86390 1
427985 99427985 1001 86380 86390 1
428079 99428079 1001 86380 86390 1
427882 99427882 1001 86380 86390 1
429040 99429040 1001 86380 86390 1
428845 99428845 1001 86380 86390 1
429136 99429136 1001 86380 86390 1
428855 99428855 1001 86380 86390 1
430331 99430331 1001 86380 86390 1
430228 99430228 1001 86380 86390 1
429632 99429632 1001 86380 86390 1
429779 99429779 1001 86380 86390 1
429887 99429887 1001 86380 86390 1
429578 99429578 1001 86380 86390 1
429895 99429895 1001 86380 86390 1
429290 99429290 1001 86380 86390 1
430456 99430456 1001 86380 86390 1
430683 99430683 1001 86380 86390 1
430494 99430494 1001 86380 86390 1
430496 99430496 1001 86380 86390 1
430597 99430597 1001 86380 86390 1
431975 99431975 1001 86380 86390 1
431372 99431372 1001 86380 86390 1
431399 99431399 1001 86380 86390 1
431469 99431469 1001 86380 86390 1
431426 99431426 1001 86380 86390 1
431550 99431550 1001 86380 86390 1
431077 99431077 1001 86380 86390 1
431020 99431020 1001 86380 86390 1
431112 99431112 1001 86380 86390 1
432356 99432356 1001 86380 86390 1
432160 99432160 1001 86380 86390 1
432186 99432186 1001 86380 86390 1
433336 99433336 1001 86380 86390 1
433432 99433432 1001 86380 86390 1
433137 99433137 1001 86380 86390 1
433100 99433100 1001 86380 86390 1
433283 99433283 1001 86380 86390 1
433015 99433015 1001 86380 86390 1
432608 99432608 1001 86380 86390 1
432778 99432778 1001 86380 86390 1
432591 99432591 1001 86380 86390 1
432515 99432515 1001 86380 86390 1
433863 99433863 1001 86380 86390 1
433843 99433843 1001 86380 86390 1
433770 99433770 1001 86380 86390 1
434755 99434755 1001 86380 86390 1
434643 99434643 1001 86380 86390 1
434950 99434950 1001 86380 86390 1
434748 99434748 1001 86380 86390 1
434865 99434865 1001 86380 86390 1
434412 99434412 1001 86380 86390 1
434148 99434148 1001 86380 86390 1
434161 99434161 1001 86380 86390 1
435488 99435488 1001 86380 86390 1
435712 99435712 1001 86380 86390 1
435445 99435445 1001 86380 86390 1
435610 99435610 1001 86380 86390 1
435618 99435618 1001 86380 86390 1
437003 99437003 1001 86380 86390 1
436790 99436790 1001 86380 86390 1
436878 99436878 1001 86380 86390 1
436426 99436426 1001 86380 86390 1
436714 99436714 1001 86380 86390 1
436580 99436580 1001 86380 86390 1
436265 99436265 1001 86380 86390 1
436026 99436026 1001 86380 86390 1
436083 99436083 1001 86380 86390 1
436330 99436330 1001 86380 86390 1
300055 99300055 1001 86380 86390 1
300494 99300494 1001 86380 86390 1
300380 99300380 1001 86380 86390 1
300182 99300182 1001 86380 86390 1
300300 99300300 1001 86380 86390 1
300249 99300249 1001 86380 86390 1
300159 99300159 1001 86380 86390 1
300809 99300809 1001 86380 86390 1
301394 99301394 1001 86380 86390 1
301542 99301542 1001 86380 86390 1
301370 99301370 1001 86380 86390 1
301541 99301541 1001 86380 86390 1
301340 99301340 1001 86380 86390 1
301245 99301245 1001 86380 86390 1
301121 99301121 1001 86380 86390 1
300992 99300992 1001 86380 86390 1
301114 99301114 1001 86380 86390 1
301760 99301760 1001 86380 86390 1
301712 99301712 1001 86380 86390 1
301616 99301616 1001 86380 86390 1
302189 99302189 1001 86380 86390 1
302308 99302308 1001 86380 86390 1
302210 99302210 1001 86380 86390 1
302142 99302142 1001 86380 86390 1
302031 99302031 1001 86380 86390 1
301813 99301813 1001 86380 86390 1
301930 99301930 1001 86380 86390 1
301832 99301832 1001 86380 86390 1
301926 99301926 1001 86380 86390 1
302533 99302533 1001 86380 86390 1
302473 99302473 1001 86380 86390 1
302563 99302563 1001 86380 86390 1
302436 99302436 1001 86380 86390 1
302478 99302478 1001 86380 86390 1
302530 99302530 1001 86380 86390 1
302952 99302952 1001 86380 86390 1
302802 99302802 1001 86380 86390 1
302999 99302999 1001 86380 86390 1
302909 99302909 1001 86380 86390 1
302759 99302759 1001 86380 86390 1
302684 99302684 1001 86380 86390 1
302775 99302775 1001 86380 86390 1
303351 99303351 1001 86380 86390 1
303213 99303213 1001 86380 86390 1
303266 99303266 1001 86380 86390 1
303396 99303396 1001 86380 86390 1
303882 99303882 1001 86380 86390 1
303835 99303835 1001 86380 86390 1
303914 99303914 1001 86380 86390 1
303726 99303726 1001 86380 86390 1
303664 99303664 1001 86380 86390 1
303665 99303665 1001 86380 86390 1
303640 99303640 1001 86380 86390 1
303735 99303735 1001 86380 86390 1
303465 99303465 1001 86380 86390 1
303521 99303521 1001 86380 86390 1
303522 99303522 1001 86380 86390 1
303587 99303587 1001 86380 86390 1
303420 99303420 1001 86380 86390 1
303449 99303449 1001 86380 86390 1
304122 99304122 1001 86380 86390 1
304071 99304071 1001 86380 86390 1
304215 99304215 1001 86380 86390 1
304205 99304205 1001 86380 86390 1
304171 99304171 1001 86380 86390 1
304712 99304712 1001 86380 86390 1
304726 99304726 1001 86380 86390 1
304852 99304852 1001 86380 86390 1
304630 99304630 1001 86380 86390 1
304478 99304478 1001 86380 86390 1
304609 99304609 1001 86380 86390 1
304635 99304635 1001 86380 86390 1
304455 99304455 1001 86380 86390 1
304291 99304291 1001 86380 86390 1
304242 99304242 1001 86380 86390 1
304340 99304340 1001 86380 86390 1
304870 99304870 1001 86380 86390 1
305002 99305002 1001 86380 86390 1
304984 99304984 1001 86380 86390 1
305063 99305063 1001 86380 86390 1
305638 99305638 1001 86380 86390 1
305588 99305588 1001 86380 86390 1
305567 99305567 1001 86380 86390 1
305516 99305516 1001 86380 86390 1
305441 99305441 1001 86380 86390 1
305405 99305405 1001 86380 86390 1
305371 99305371 1001 86380 86390 1
305346 99305346 1001 86380 86390 1
305348 99305348 1001 86380 86390 1
305099 99305099 1001 86380 86390 1
305180 99305180 1001 86380 86390 1
500170 99500170 1001 86380 86390 1
500133 99500133 1001 86380 86390 1
500109 99500109 1001 86380 86390 1
500059 99500059 1001 86380 86390 1
500178 99500178 1001 86380 86390 1
500560 99500560 1001 86380 86390 1
500451 99500451 1001 86380 86390 1
500264 99500264 1001 86380 86390 1
500382 99500382 1001 86380 86390 1
500267 99500267 1001 86380 86390 1
500936 99500936 1001 86380 86390 1
501014 99501014 1001 86380 86390 1
500823 99500823 1001 86380 86390 1
501595 99501595 1001 86380 86390 1
501622 99501622 1001 86380 86390 1
501558 99501558 1001 86380 86390 1
501508 99501508 1001 86380 86390 1
501637 99501637 1001 86380 86390 1
501510 99501510 1001 86380 86390 1
501382 99501382 1001 86380 86390 1
501256 99501256 1001 86380 86390 1
501232 99501232 1001 86380 86390 1
501249 99501249 1001 86380 86390 1
501045 99501045 1001 86380 86390 1
501154 99501154 1001 86380 86390 1
501690 99501690 1001 86380 86390 1
501757 99501757 1001 86380 86390 1
501699 99501699 1001 86380 86390 1
501764 99501764 1001 86380 86390 1
501778 99501778 1001 86380 86390 1
502311 99502311 1001 86380 86390 1
502355 99502355 1001 86380 86390 1
502268 99502268 1001 86380 86390 1
502097 99502097 1001 86380 86390 1
502189 99502189 1001 86380 86390 1
502231 99502231 1001 86380 86390 1
501898 99501898 1001 86380 86390 1
501873 99501873 1001 86380 86390 1
501952 99501952 1001 86380 86390 1
501955 99501955 1001 86380 86390 1
502532 99502532 1001 86380 86390 1
502500 99502500 1001 86380 86390 1
502656 99502656 1001 86380 86390 1
503177 99503177 1001 86380 86390 1
503169 99503169 1001 86380 86390 1
503234 99503234 1001 86380 86390 1
502999 99502999 1001 86380 86390 1
502882 99502882 1001 86380 86390 1
502896 99502896 1001 86380 86390 1
502676 99502676 1001 86380 86390 1
502863 99502863 1001 86380 86390 1
503455 99503455 1001 86380 86390 1
503481 99503481 1001 86380 86390 1
504071 99504071 1001 86380 86390 1
504010 99504010 1001 86380 86390 1
504076 99504076 1001 86380 86390 1
503816 99503816 1001 86380 86390 1
503767 99503767 1001 86380 86390 1
503729 99503729 1001 86380 86390 1
503794 99503794 1001 86380 86390 1
503663 99503663 1001 86380 86390 1
504298 99504298 1001 86380 86390 1
504280 99504280 1001 86380 86390 1
504205 99504205 1001 86380 86390 1
504270 99504270 1001 86380 86390 1
504792 99504792 1001 86380 86390 1
504835 99504835 1001 86380 86390 1
504862 99504862 1001 86380 86390 1
504760 99504760 1001 86380 86390 1
504739 99504739 1001 86380 86390 1
504731 99504731 1001 86380 86390 1
504732 99504732 1001 86380 86390 1
504631 99504631 1001 86380 86390 1
504417 99504417 1001 86380 86390 1
505123 99505123 1001 86380 86390 1
505132 99505132 1001 86380 86390 1
505683 99505683 1001 86380 86390 1
505648 99505648 1001 86380 86390 1
505749 99505749 1001 86380 86390 1
505474 99505474 1001 86380 86390 1
505412 99505412 1001 86380 86390 1
505215 99505215 1001 86380 86390 1
505281 99505281 1001 86380 86390 1
505350 99505350 1001 86380 86390 1
505315 99505315 1001 86380 86390 1
505885 99505885 1001 86380 86390 1
505925 99505925 1001 86380 86390 1
506457 99506457 1001 86380 86390 1
506550 99506550 1001 86380 86390 1
506487 99506487 1001 86380 86390 1
506578 99506578 1001 86380 86390 1
506556 99506556 1001 86380 86390 1
506284 99506284 1001 86380 86390 1
506338 99506338 1001 86380 86390 1
506041 99506041 1001 86380 86390 1
506055 99506055 1001 86380 86390 1
506004 99506004 1001 86380 86390 1
506058 99506058 1001 86380 86390 1
506125 99506125 1001 86380 86390 1
506049 99506049 1001 86380 86390 1
506179 99506179 1001 86380 86390 1
506143 99506143 1001 86380 86390 1
506632 99506632 1001 86380 86390 1
506764 99506764 1001 86380 86390 1
506700 99506700 1001 86380 86390 1
506708 99506708 1001 86380 86390 1
506786 99506786 1001 86380 86390 1
507321 99507321 1001 86380 86390 1
507394 99507394 1001 86380 86390 1
507291 99507291 1001 86380 86390 1
507344 99507344 1001 86380 86390 1
507127 99507127 1001 86380 86390 1
507012 99507012 1001 86380 86390 1
507095 99507095 1001 86380 86390 1
507111 99507111 1001 86380 86390 1
506933 99506933 1001 86380 86390 1
506870 99506870 1001 86380 86390 1
506980 99506980 1001 86380 86390 1
506851 99506851 1001 86380 86390 1
506904 99506904 1001 86380 86390 1
507436 99507436 1001 86380 86390 1
507621 99507621 1001 86380 86390 1
507534 99507534 1001 86380 86390 1
508156 99508156 1001 86380 86390 1
507876 99507876 1001 86380 86390 1
507925 99507925 1001 86380 86390 1
507759 99507759 1001 86380 86390 1
507656 99507656 1001 86380 86390 1
507648 99507648 1001 86380 86390 1
508300 99508300 1001 86380 86390 1
508365 99508365 1001 86380 86390 1
508301 99508301 1001 86380 86390 1
508896 99508896 1001 86380 86390 1
508909 99508909 1001 86380 86390 1
509028 99509028 1001 86380 86390 1
509051 99509051 1001 86380 86390 1
508846 99508846 1001 86380 86390 1
508710 99508710 1001 86380 86390 1
508493 99508493 1001 86380 86390 1
508507 99508507 1001 86380 86390 1
508618 99508618 1001 86380 86390 1
509128 99509128 1001 86380 86390 1
509107 99509107 1001 86380 86390 1
509778 99509778 1001 86380 86390 1
509806 99509806 1001 86380 86390 1
509821 99509821 1001 86380 86390 1
509527 99509527 1001 86380 86390 1
509542 99509542 1001 86380 86390 1
509552 99509552 1001 86380 86390 1
509389 99509389 1001 86380 86390 1
510055 99510055 1001 86380 86390 1
510693 99510693 1001 86380 86390 1
510700 99510700 1001 86380 86390 1
510567 99510567 1001 86380 86390 1
510710 99510710 1001 86380 86390 1
510671 99510671 1001 86380 86390 1
510558 99510558 1001 86380 86390 1
510469 99510469 1001 86380 86390 1
510326 99510326 1001 86380 86390 1
510112 99510112 1001 86380 86390 1
510296 99510296 1001 86380 86390 1
510911 99510911 1001 86380 86390 1
510927 99510927 1001 86380 86390 1
511424 99511424 1001 86380 86390 1
511180 99511180 1001 86380 86390 1
511206 99511206 1001 86380 86390 1
511284 99511284 1001 86380 86390 1
511209 99511209 1001 86380 86390 1
511345 99511345 1001 86380 86390 1
511295 99511295 1001 86380 86390 1
510990 99510990 1001 86380 86390 1
511006 99511006 1001 86380 86390 1
511109 99511109 1001 86380 86390 1
511061 99511061 1001 86380 86390 1
510944 99510944 1001 86380 86390 1
511731 99511731 1001 86380 86390 1
511676 99511676 1001 86380 86390 1
512213 99512213 1001 86380 86390 1
512281 99512281 1001 86380 86390 1
512180 99512180 1001 86380 86390 1
512221 99512221 1001 86380 86390 1
512263 99512263 1001 86380 86390 1
512139 99512139 1001 86380 86390 1
512075 99512075 1001 86380 86390 1
512025 99512025 1001 86380 86390 1
511763 99511763 1001 86380 86390 1
511829 99511829 1001 86380 86390 1
512521 99512521 1001 86380 86390 1
512538 99512538 1001 86380 86390 1
513093 99513093 1001 86380 86390 1
513146 99513146 1001 86380 86390 1
513126 99513126 1001 86380 86390 1
513139 99513139 1001 86380 86390 1
513153 99513153 1001 86380 86390 1
512818 99512818 1001 86380 86390 1
512859 99512859 1001 86380 86390 1
512807 99512807 1001 86380 86390 1
512963 99512963 1001 86380 86390 1
512940 99512940 1001 86380 86390 1
512904 99512904 1001 86380 86390 1
512956 99512956 1001 86380 86390 1
512615 99512615 1001 86380 86390 1
512697 99512697 1001 86380 86390 1
512698 99512698 1001 86380 86390 1
513254 99513254 1001 86380 86390 1
513306 99513306 1001 86380 86390 1
513298 99513298 1001 86380 86390 1
513289 99513289 1001 86380 86390 1
513213 99513213 1001 86380 86390 1
513305 99513305 1001 86380 86390 1
513970 99513970 1001 86380 86390 1
513971 99513971 1001 86380 86390 1
513960 99513960 1001 86380 86390 1
513834 99513834 1001 86380 86390 1
514029 99514029 1001 86380 86390 1
513735 99513735 1001 86380 86390 1
513647 99513647 1001 86380 86390 1
513742 99513742 1001 86380 86390 1
513567 99513567 1001 86380 86390 1
513440 99513440 1001 86380 86390 1
514197 99514197 1001 86380 86390 1
514213 99514213 1001 86380 86390 1
514125 99514125 1001 86380 86390 1
514217 99514217 1001 86380 86390 1
514742 99514742 1001 86380 86390 1
514694 99514694 1001 86380 86390 1
514683 99514683 1001 86380 86390 1
514838 99514838 1001 86380 86390 1
514843 99514843 1001 86380 86390 1
514643 99514643 1001 86380 86390 1
514542 99514542 1001 86380 86390 1
514355 99514355 1001 86380 86390 1
514252 99514252 1001 86380 86390 1
514336 99514336 1001 86380 86390 1
514247 99514247 1001 86380 86390 1
514430 99514430 1001 86380 86390 1
515036 99515036 1001 86380 86390 1
515001 99515001 1001 86380 86390 1
514968 99514968 1001 86380 86390 1
515555 99515555 1001 86380 86390 1
515594 99515594 1001 86380 86390 1
515495 99515495 1001 86380 86390 1
515537 99515537 1001 86380 86390 1
515388 99515388 1001 86380 86390 1
515418 99515418 1001 86380 86390 1
515305 99515305 1001 86380 86390 1
515257 99515257 1001 86380 86390 1
515105 99515105 1001 86380 86390 1
515208 99515208 1001 86380 86390 1
515209 99515209 1001 86380 86390 1
515146 99515146 1001 86380 86390 1
515149 99515149 1001 86380 86390 1
515255 99515255 1001 86380 86390 1
515879 99515879 1001 86380 86390 1
516470 99516470 1001 86380 86390 1
516506 99516506 1001 86380 86390 1
516114 99516114 1001 86380 86390 1
516026 99516026 1001 86380 86390 1
515976 99515976 1001 86380 86390 1
515979 99515979 1001 86380 86390 1
516625 99516625 1001 86380 86390 1
516525 99516525 1001 86380 86390 1
516566 99516566 1001 86380 86390 1
516541 99516541 1001 86380 86390 1
517168 99517168 1001 86380 86390 1
517333 99517333 1001 86380 86390 1
517190 99517190 1001 86380 86390 1
517229 99517229 1001 86380 86390 1
517108 99517108 1001 86380 86390 1
516960 99516960 1001 86380 86390 1
517038 99517038 1001 86380 86390 1
516935 99516935 1001 86380 86390 1
516798 99516798 1001 86380 86390 1
516764 99516764 1001 86380 86390 1
516778 99516778 1001 86380 86390 1
516739 99516739 1001 86380 86390 1
517372 99517372 1001 86380 86390 1
517355 99517355 1001 86380 86390 1
517511 99517511 1001 86380 86390 1
518043 99518043 1001 86380 86390 1
518096 99518096 1001 86380 86390 1
517777 99517777 1001 86380 86390 1
517873 99517873 1001 86380 86390 1
517886 99517886 1001 86380 86390 1
517625 99517625 1001 86380 86390 1
518266 99518266 1001 86380 86390 1
518908 99518908 1001 86380 86390 1
518614 99518614 1001 86380 86390 1
518692 99518692 1001 86380 86390 1
518643 99518643 1001 86380 86390 1
518656 99518656 1001 86380 86390 1
518471 99518471 1001 86380 86390 1
518433 99518433 1001 86380 86390 1
518528 99518528 1001 86380 86390 1
518505 99518505 1001 86380 86390 1
518441 99518441 1001 86380 86390 1
518494 99518494 1001 86380 86390 1
519004 99519004 1001 86380 86390 1
519023 99519023 1001 86380 86390 1
518997 99518997 1001 86380 86390 1
519780 99519780 1001 86380 86390 1
519626 99519626 1001 86380 86390 1
519548 99519548 1001 86380 86390 1
519312 99519312 1001 86380 86390 1
519215 99519215 1001 86380 86390 1
519229 99519229 1001 86380 86390 1
519995 99519995 1001 86380 86390 1
519908 99519908 1001 86380 86390 1
520615 99520615 1001 86380 86390 1
520517 99520517 1001 86380 86390 1
520283 99520283 1001 86380 86390 1
520349 99520349 1001 86380 86390 1
520315 99520315 1001 86380 86390 1
520196 99520196 1001 86380 86390 1
520209 99520209 1001 86380 86390 1
520027 99520027 1001 86380 86390 1
520158 99520158 1001 86380 86390 1
520689 99520689 1001 86380 86390 1
520768 99520768 1001 86380 86390 1
520781 99520781 1001 86380 86390 1
520731 99520731 1001 86380 86390 1
520770 99520770 1001 86380 86390 1
520785 99520785 1001 86380 86390 1
520683 99520683 1001 86380 86390 1
520724 99520724 1001 86380 86390 1
520714 99520714 1001 86380 86390 1
521287 99521287 1001 86380 86390 1
521278 99521278 1001 86380 86390 1
521320 99521320 1001 86380 86390 1
521386 99521386 1001 86380 86390 1
521093 99521093 1001 86380 86390 1
521236 99521236 1001 86380 86390 1
521251 99521251 1001 86380 86390 1
521135 99521135 1001 86380 86390 1
521228 99521228 1001 86380 86390 1
521002 99521002 1001 86380 86390 1
521015 99521015 1001 86380 86390 1
520887 99520887 1001 86380 86390 1
520930 99520930 1001 86380 86390 1
520893 99520893 1001 86380 86390 1
520971 99520971 1001 86380 86390 1
521517 99521517 1001 86380 86390 1
521623 99521623 1001 86380 86390 1
521524 99521524 1001 86380 86390 1
521537 99521537 1001 86380 86390 1
521654 99521654 1001 86380 86390 1
521486 99521486 1001 86380 86390 1
522204 99522204 1001 86380 86390 1
522094 99522094 1001 86380 86390 1
522173 99522173 1001 86380 86390 1
522285 99522285 1001 86380 86390 1
522287 99522287 1001 86380 86390 1
521983 99521983 1001 86380 86390 1
522074 99522074 1001 86380 86390 1
522078 99522078 1001 86380 86390 1
522055 99522055 1001 86380 86390 1
521942 99521942 1001 86380 86390 1
521867 99521867 1001 86380 86390 1
521740 99521740 1001 86380 86390 1
521771 99521771 1001 86380 86390 1
522447 99522447 1001 86380 86390 1
522370 99522370 1001 86380 86390 1
522306 99522306 1001 86380 86390 1
523061 99523061 1001 86380 86390 1
523041 99523041 1001 86380 86390 1
522877 99522877 1001 86380 86390 1
522777 99522777 1001 86380 86390 1
522569 99522569 1001 86380 86390 1
522637 99522637 1001 86380 86390 1
522677 99522677 1001 86380 86390 1
522508 99522508 1001 86380 86390 1
523258 99523258 1001 86380 86390 1
523182 99523182 1001 86380 86390 1
523260 99523260 1001 86380 86390 1
523145 99523145 1001 86380 86390 1
523920 99523920 1001 86380 86390 1
523684 99523684 1001 86380 86390 1
523471 99523471 1001 86380 86390 1
523348 99523348 1001 86380 86390 1
524139 99524139 1001 86380 86390 1
524051 99524051 1001 86380 86390 1
524026 99524026 1001 86380 86390 1
523976 99523976 1001 86380 86390 1
523952 99523952 1001 86380 86390 1
524148 99524148 1001 86380 86390 1
524682 99524682 1001 86380 86390 1
524597 99524597 1001 86380 86390 1
524624 99524624 1001 86380 86390 1
524574 99524574 1001 86380 86390 1
524612 99524612 1001 86380 86390 1
524588 99524588 1001 86380 86390 1
524440 99524440 1001 86380 86390 1
524390 99524390 1001 86380 86390 1
524431 99524431 1001 86380 86390 1
524190 99524190 1001 86380 86390 1
524181 99524181 1001 86380 86390 1
524336 99524336 1001 86380 86390 1
524239 99524239 1001 86380 86390 1
524162 99524162 1001 86380 86390 1
525402 99525402 1001 86380 86390 1
525493 99525493 1001 86380 86390 1
525355 99525355 1001 86380 86390 1
525330 99525330 1001 86380 86390 1
525269 99525269 1001 86380 86390 1
525309 99525309 1001 86380 86390 1
525352 99525352 1001 86380 86390 1
525163 99525163 1001 86380 86390 1
525727 99525727 1001 86380 86390 1
526243 99526243 1001 86380 86390 1
526269 99526269 1001 86380 86390 1
526336 99526336 1001 86380 86390 1
526262 99526262 1001 86380 86390 1
526354 99526354 1001 86380 86390 1
526414 99526414 1001 86380 86390 1
526254 99526254 1001 86380 86390 1
526037 99526037 1001 86380 86390 1
526024 99526024 1001 86380 86390 1
526027 99526027 1001 86380 86390 1
526158 99526158 1001 86380 86390 1
526028 99526028 1001 86380 86390 1
526133 99526133 1001 86380 86390 1
526172 99526172 1001 86380 86390 1
526160 99526160 1001 86380 86390 1
525958 99525958 1001 86380 86390 1
525817 99525817 1001 86380 86390 1
525869 99525869 1001 86380 86390 1
525844 99525844 1001 86380 86390 1
525952 99525952 1001 86380 86390 1
525850 99525850 1001 86380 86390 1
526550 99526550 1001 86380 86390 1
526580 99526580 1001 86380 86390 1
526619 99526619 1001 86380 86390 1
527110 99527110 1001 86380 86390 1
527222 99527222 1001 86380 86390 1
527086 99527086 1001 86380 86390 1
527107 99527107 1001 86380 86390 1
526877 99526877 1001 86380 86390 1
526917 99526917 1001 86380 86390 1
526982 99526982 1001 86380 86390 1
526895 99526895 1001 86380 86390 1
526947 99526947 1001 86380 86390 1
527026 99527026 1001 86380 86390 1
526667 99526667 1001 86380 86390 1
526682 99526682 1001 86380 86390 1
526801 99526801 1001 86380 86390 1
526802 99526802 1001 86380 86390 1
526651 99526651 1001 86380 86390 1
527291 99527291 1001 86380 86390 1
527333 99527333 1001 86380 86390 1
527360 99527360 1001 86380 86390 1
527414 99527414 1001 86380 86390 1
528003 99528003 1001 86380 86390 1
528031 99528031 1001 86380 86390 1
527878 99527878 1001 86380 86390 1
527677 99527677 1001 86380 86390 1
527861 99527861 1001 86380 86390 1
527853 99527853 1001 86380 86390 1
527530 99527530 1001 86380 86390 1
527556 99527556 1001 86380 86390 1
528138 99528138 1001 86380 86390 1
528270 99528270 1001 86380 86390 1
528259 99528259 1001 86380 86390 1
528852 99528852 1001 86380 86390 1
528740 99528740 1001 86380 86390 1
528545 99528545 1001 86380 86390 1
528637 99528637 1001 86380 86390 1
528577 99528577 1001 86380 86390 1
528332 99528332 1001 86380 86390 1
528488 99528488 1001 86380 86390 1
529093 99529093 1001 86380 86390 1
528917 99528917 1001 86380 86390 1
529100 99529100 1001 86380 86390 1
528948 99528948 1001 86380 86390 1
529065 99529065 1001 86380 86390 1
529708 99529708 1001 86380 86390 1
529529 99529529 1001 86380 86390 1
529673 99529673 1001 86380 86390 1
529545 99529545 1001 86380 86390 1
529462 99529462 1001 86380 86390 1
529506 99529506 1001 86380 86390 1
529167 99529167 1001 86380 86390 1
529842 99529842 1001 86380 86390 1
529754 99529754 1001 86380 86390 1
529924 99529924 1001 86380 86390 1
529809 99529809 1001 86380 86390 1
529878 99529878 1001 86380 86390 1
529801 99529801 1001 86380 86390 1
530425 99530425 1001 86380 86390 1
530481 99530481 1001 86380 86390 1
530457 99530457 1001 86380 86390 1
530497 99530497 1001 86380 86390 1
530313 99530313 1001 86380 86390 1
530302 99530302 1001 86380 86390 1
530290 99530290 1001 86380 86390 1
530279 99530279 1001 86380 86390 1
530280 99530280 1001 86380 86390 1
530230 99530230 1001 86380 86390 1
530131 99530131 1001 86380 86390 1
529977 99529977 1001 86380 86390 1
530112 99530112 1001 86380 86390 1
530728 99530728 1001 86380 86390 1
531377 99531377 1001 86380 86390 1
531038 99531038 1001 86380 86390 1
531044 99531044 1001 86380 86390 1
530839 99530839 1001 86380 86390 1
530828 99530828 1001 86380 86390 1
530831 99530831 1001 86380 86390 1
530766 99530766 1001 86380 86390 1
530821 99530821 1001 86380 86390 1
530836 99530836 1001 86380 86390 1
531561 99531561 1001 86380 86390 1
531486 99531486 1001 86380 86390 1
531450 99531450 1001 86380 86390 1
532187 99532187 1001 86380 86390 1
532033 99532033 1001 86380 86390 1
532137 99532137 1001 86380 86390 1
532198 99532198 1001 86380 86390 1
532049 99532049 1001 86380 86390 1
531840 99531840 1001 86380 86390 1
531829 99531829 1001 86380 86390 1
531753 99531753 1001 86380 86390 1
531667 99531667 1001 86380 86390 1
531644 99531644 1001 86380 86390 1
532334 99532334 1001 86380 86390 1
532284 99532284 1001 86380 86390 1
532312 99532312 1001 86380 86390 1
532357 99532357 1001 86380 86390 1
532370 99532370 1001 86380 86390 1
532998 99532998 1001 86380 86390 1
532920 99532920 1001 86380 86390 1
532738 99532738 1001 86380 86390 1
532649 99532649 1001 86380 86390 1
532728 99532728 1001 86380 86390 1
532677 99532677 1001 86380 86390 1
532679 99532679 1001 86380 86390 1
532734 99532734 1001 86380 86390 1
532580 99532580 1001 86380 86390 1
532429 99532429 1001 86380 86390 1
532553 99532553 1001 86380 86390 1
533124 99533124 1001 86380 86390 1
533128 99533128 1001 86380 86390 1
533234 99533234 1001 86380 86390 1
533823 99533823 1001 86380 86390 1
533828 99533828 1001 86380 86390 1
533772 99533772 1001 86380 86390 1
533785 99533785 1001 86380 86390 1
533838 99533838 1001 86380 86390 1
533653 99533653 1001 86380 86390 1
533608 99533608 1001 86380 86390 1
533611 99533611 1001 86380 86390 1
533419 99533419 1001 86380 86390 1
533251 99533251 1001 86380 86390 1
533319 99533319 1001 86380 86390 1
533386 99533386 1001 86380 86390 1
533339 99533339 1001 86380 86390 1
533934 99533934 1001 86380 86390 1
533913 99533913 1001 86380 86390 1
534056 99534056 1001 86380 86390 1
533945 99533945 1001 86380 86390 1
534564 99534564 1001 86380 86390 1
534490 99534490 1001 86380 86390 1
534336 99534336 1001 86380 86390 1
534424 99534424 1001 86380 86390 1
534308 99534308 1001 86380 86390 1
534198 99534198 1001 86380 86390 1
534112 99534112 1001 86380 86390 1
534254 99534254 1001 86380 86390 1
534853 99534853 1001 86380 86390 1
534738 99534738 1001 86380 86390 1
535483 99535483 1001 86380 86390 1
535244 99535244 1001 86380 86390 1
535208 99535208 1001 86380 86390 1
535118 99535118 1001 86380 86390 1
535198 99535198 1001 86380 86390 1
535289 99535289 1001 86380 86390 1
535035 99535035 1001 86380 86390 1
534977 99534977 1001 86380 86390 1
535601 99535601 1001 86380 86390 1
535604 99535604 1001 86380 86390 1
535558 99535558 1001 86380 86390 1
536197 99536197 1001 86380 86390 1
536150 99536150 1001 86380 86390 1
536333 99536333 1001 86380 86390 1
536001 99536001 1001 86380 86390 1
536015 99536015 1001 86380 86390 1
535953 99535953 1001 86380 86390 1
535997 99535997 1001 86380 86390 1
536127 99536127 1001 86380 86390 1
535743 99535743 1001 86380 86390 1
535874 99535874 1001 86380 86390 1
535785 99535785 1001 86380 86390 1
535840 99535840 1001 86380 86390 1
535869 99535869 1001 86380 86390 1
536398 99536398 1001 86380 86390 1
536404 99536404 1001 86380 86390 1
536487 99536487 1001 86380 86390 1
537131 99537131 1001 86380 86390 1
536975 99536975 1001 86380 86390 1
537001 99537001 1001 86380 86390 1
537068 99537068 1001 86380 86390 1
537107 99537107 1001 86380 86390 1
536919 99536919 1001 86380 86390 1
536929 99536929 1001 86380 86390 1
536725 99536725 1001 86380 86390 1
536573 99536573 1001 86380 86390 1
536743 99536743 1001 86380 86390 1
536590 99536590 1001 86380 86390 1
536695 99536695 1001 86380 86390 1
537179 99537179 1001 86380 86390 1
537262 99537262 1001 86380 86390 1
537881 99537881 1001 86380 86390 1
537631 99537631 1001 86380 86390 1
537620 99537620 1001 86380 86390 1
537647 99537647 1001 86380 86390 1
537700 99537700 1001 86380 86390 1
537394 99537394 1001 86380 86390 1
537408 99537408 1001 86380 86390 1
537421 99537421 1001 86380 86390 1
537533 99537533 1001 86380 86390 1
538012 99538012 1001 86380 86390 1
538170 99538170 1001 86380 86390 1
538767 99538767 1001 86380 86390 1
538731 99538731 1001 86380 86390 1
538406 99538406 1001 86380 86390 1
538602 99538602 1001 86380 86390 1
538462 99538462 1001 86380 86390 1
538224 99538224 1001 86380 86390 1
538356 99538356 1001 86380 86390 1
538292 99538292 1001 86380 86390 1
538344 99538344 1001 86380 86390 1
538383 99538383 1001 86380 86390 1
538945 99538945 1001 86380 86390 1
538998 99538998 1001 86380 86390 1
538960 99538960 1001 86380 86390 1
538888 99538888 1001 86380 86390 1
539444 99539444 1001 86380 86390 1
539599 99539599 1001 86380 86390 1
539537 99539537 1001 86380 86390 1
539386 99539386 1001 86380 86390 1
539323 99539323 1001 86380 86390 1
539338 99539338 1001 86380 86390 1
539300 99539300 1001 86380 86390 1
539305 99539305 1001 86380 86390 1
539139 99539139 1001 86380 86390 1
539145 99539145 1001 86380 86390 1
539822 99539822 1001 86380 86390 1
539736 99539736 1001 86380 86390 1
539844 99539844 1001 86380 86390 1
540339 99540339 1001 86380 86390 1
540426 99540426 1001 86380 86390 1
540114 99540114 1001 86380 86390 1
540235 99540235 1001 86380 86390 1
539885 99539885 1001 86380 86390 1
539914 99539914 1001 86380 86390 1
539967 99539967 1001 86380 86390 1
539982 99539982 1001 86380 86390 1
539868 99539868 1001 86380 86390 1
540468 99540468 1001 86380 86390 1
540471 99540471 1001 86380 86390 1
540525 99540525 1001 86380 86390 1
540526 99540526 1001 86380 86390 1
541205 99541205 1001 86380 86390 1
541254 99541254 1001 86380 86390 1
541164 99541164 1001 86380 86390 1
540894 99540894 1001 86380 86390 1
541076 99541076 1001 86380 86390 1
541055 99541055 1001 86380 86390 1
541030 99541030 1001 86380 86390 1
540819 99540819 1001 86380 86390 1
540692 99540692 1001 86380 86390 1
541462 99541462 1001 86380 86390 1
541307 99541307 1001 86380 86390 1
541352 99541352 1001 86380 86390 1
541481 99541481 1001 86380 86390 1
542116 99542116 1001 86380 86390 1
542096 99542096 1001 86380 86390 1
542110 99542110 1001 86380 86390 1
541776 99541776 1001 86380 86390 1
541500 99541500 1001 86380 86390 1
541528 99541528 1001 86380 86390 1
541609 99541609 1001 86380 86390 1
541599 99541599 1001 86380 86390 1
541510 99541510 1001 86380 86390 1
541549 99541549 1001 86380 86390 1
542204 99542204 1001 86380 86390 1
542832 99542832 1001 86380 86390 1
542808 99542808 1001 86380 86390 1
542931 99542931 1001 86380 86390 1
542906 99542906 1001 86380 86390 1
542529 99542529 1001 86380 86390 1
542985 99542985 1001 86380 86390 1
543027 99543027 1001 86380 86390 1
543645 99543645 1001 86380 86390 1
543747 99543747 1001 86380 86390 1
543759 99543759 1001 86380 86390 1
543733 99543733 1001 86380 86390 1
543557 99543557 1001 86380 86390 1
543454 99543454 1001 86380 86390 1
543560 99543560 1001 86380 86390 1
543366 99543366 1001 86380 86390 1
543536 99543536 1001 86380 86390 1
543434 99543434 1001 86380 86390 1
543326 99543326 1001 86380 86390 1
543288 99543288 1001 86380 86390 1
543265 99543265 1001 86380 86390 1
543855 99543855 1001 86380 86390 1
543844 99543844 1001 86380 86390 1
544535 99544535 1001 86380 86390 1
544573 99544573 1001 86380 86390 1
544575 99544575 1001 86380 86390 1
544576 99544576 1001 86380 86390 1
544314 99544314 1001 86380 86390 1
544306 99544306 1001 86380 86390 1
544375 99544375 1001 86380 86390 1
544390 99544390 1001 86380 86390 1
544068 99544068 1001 86380 86390 1
544064 99544064 1001 86380 86390 1
544673 99544673 1001 86380 86390 1
544715 99544715 1001 86380 86390 1
426520 219 1001 74160 75537 1
526041 1109 1002 31848 35494 1
542975 812 1002 36179 45095 1
542994 983 1001 43823 43922 1
400063 99400063 1001 86380 86390 1
400158 99400158 1001 86380 86390 1
400232 99400232 1001 86380 86390 1
400530 99400530 1001 86380 86390 1
400658 99400658 1001 86380 86390 1
400721 99400721 1001 86380 86390 1
400966 99400966 1001 86380 86390 1
401050 99401050 1001 86380 86390 1
401402 99401402 1001 86380 86390 1
401444 99401444 1001 86380 86390 1
401505 99401505 1001 86380 86390 1
401558 99401558 1001 86380 86390 1
401607 99401607 1001 86380 86390 1
401948 99401948 1001 86380 86390 1
402040 99402040 1001 86380 86390 1
402240 99402240 1001 86380 86390 1
402452 99402452 1001 86380 86390 1
402501 99402501 1001 86380 86390 1
402676 99402676 1001 86380 86390 1
402848 99402848 1001 86380 86390 1
403213 99403213 1001 86380 86390 1
403521 99403521 1001 86380 86390 1
403788 99403788 1001 86380 86390 1
403822 99403822 1001 86380 86390 1
404023 99404023 1001 86380 86390 1
404249 99404249 1001 86380 86390 1
404204 99404204 1001 86380 86390 1
404344 99404344 1001 86380 86390 1
404472 99404472 1001 86380 86390 1
404538 99404538 1001 86380 86390 1
404659 99404659 1001 86380 86390 1
404618 99404618 1001 86380 86390 1
404695 99404695 1001 86380 86390 1
404879 99404879 1001 86380 86390 1
405148 99405148 1001 86380 86390 1
405272 99405272 1001 86380 86390 1
405580 99405580 1001 86380 86390 1
405507 99405507 1001 86380 86390 1
405692 99405692 1001 86380 86390 1
405987 99405987 1001 86380 86390 1
406163 99406163 1001 86380 86390 1
406105 99406105 1001 86380 86390 1
406086 99406086 1001 86380 86390 1
406249 99406249 1001 86380 86390 1
406342 99406342 1001 86380 86390 1
406575 99406575 1001 86380 86390 1
406501 99406501 1001 86380 86390 1
406667 99406667 1001 86380 86390 1
406776 99406776 1001 86380 86390 1
406756 99406756 1001 86380 86390 1
407036 99407036 1001 86380 86390 1
407221 99407221 1001 86380 86390 1
407552 99407552 1001 86380 86390 1
407469 99407469 1001 86380 86390 1
407661 99407661 1001 86380 86390 1
407662 99407662 1001 86380 86390 1
407733 99407733 1001 86380 86390 1
407756 99407756 1001 86380 86390 1
407938 99407938 1001 86380 86390 1
408089 99408089 1001 86380 86390 1
408235 99408235 1001 86380 86390 1
408307 99408307 1001 86380 86390 1
408312 99408312 1001 86380 86390 1
408579 99408579 1001 86380 86390 1
408979 99408979 1001 86380 86390 1
409094 99409094 1001 86380 86390 1
409208 99409208 1001 86380 86390 1
409241 99409241 1001 86380 86390 1
409801 99409801 1001 86380 86390 1
409807 99409807 1001 86380 86390 1
410076 99410076 1001 86380 86390 1
410164 99410164 1001 86380 86390 1
410263 99410263 1001 86380 86390 1
410268 99410268 1001 86380 86390 1
410308 99410308 1001 86380 86390 1
411011 99411011 1001 86380 86390 1
411291 99411291 1001 86380 86390 1
411810 99411810 1001 86380 86390 1
412161 99412161 1001 86380 86390 1
412326 99412326 1001 86380 86390 1
412310 99412310 1001 86380 86390 1
412386 99412386 1001 86380 86390 1
413302 99413302 1001 86380 86390 1
413656 99413656 1001 86380 86390 1
413324 99413324 1001 86380 86390 1
413017 99413017 1001 86380 86390 1
413152 99413152 1001 86380 86390 1
413105 99413105 1001 86380 86390 1
412928 99412928 1001 86380 86390 1
412748 99412748 1001 86380 86390 1
412862 99412862 1001 86380 86390 1
412723 99412723 1001 86380 86390 1
412856 99412856 1001 86380 86390 1
412538 99412538 1001 86380 86390 1
412540 99412540 1001 86380 86390 1
412774 99412774 1001 86380 86390 1
413969 99413969 1001 86380 86390 1
413993 99413993 1001 86380 86390 1
413918 99413918 1001 86380 86390 1
415257 99415257 1001 86380 86390 1
415204 99415204 1001 86380 86390 1
415022 99415022 1001 86380 86390 1
414674 99414674 1001 86380 86390 1
414879 99414879 1001 86380 86390 1
414325 99414325 1001 86380 86390 1
414467 99414467 1001 86380 86390 1
414173 99414173 1001 86380 86390 1
415443 99415443 1001 86380 86390 1
415547 99415547 1001 86380 86390 1
415452 99415452 1001 86380 86390 1
415656 99415656 1001 86380 86390 1
415628 99415628 1001 86380 86390 1
415409 99415409 1001 86380 86390 1
416897 99416897 1001 86380 86390 1
416771 99416771 1001 86380 86390 1
416898 99416898 1001 86380 86390 1
416725 99416725 1001 86380 86390 1
416320 99416320 1001 86380 86390 1
416323 99416323 1001 86380 86390 1
416240 99416240 1001 86380 86390 1
416085 99416085 1001 86380 86390 1
415792 99415792 1001 86380 86390 1
417116 99417116 1001 86380 86390 1
417361 99417361 1001 86380 86390 1
417229 99417229 1001 86380 86390 1
418576 99418576 1001 86380 86390 1
418510 99418510 1001 86380 86390 1
418658 99418658 1001 86380 86390 1
418492 99418492 1001 86380 86390 1
418780 99418780 1001 86380 86390 1
418159 99418159 1001 86380 86390 1
418399 99418399 1001 86380 86390 1
418068 99418068 1001 86380 86390 1
417644 99417644 1001 86380 86390 1
417734 99417734 1001 86380 86390 1
419102 99419102 1001 86380 86390 1
418890 99418890 1001 86380 86390 1
418893 99418893 1001 86380 86390 1
418945 99418945 1001 86380 86390 1
419202 99419202 1001 86380 86390 1
420066 99420066 1001 86380 86390 1
420406 99420406 1001 86380 86390 1
420268 99420268 1001 86380 86390 1
420270 99420270 1001 86380 86390 1
420235 99420235 1001 86380 86390 1
420352 99420352 1001 86380 86390 1
419800 99419800 1001 86380 86390 1
419677 99419677 1001 86380 86390 1
419877 99419877 1001 86380 86390 1
419293 99419293 1001 86380 86390 1
419533 99419533 1001 86380 86390 1
419558 99419558 1001 86380 86390 1
419625 99419625 1001 86380 86390 1
420780 99420780 1001 86380 86390 1
420535 99420535 1001 86380 86390 1
420485 99420485 1001 86380 86390 1
420559 99420559 1001 86380 86390 1
422026 99422026 1001 86380 86390 1
422115 99422115 1001 86380 86390 1
421872 99421872 1001 86380 86390 1
421954 99421954 1001 86380 86390 1
421769 99421769 1001 86380 86390 1
421507 99421507 1001 86380 86390 1
421671 99421671 1001 86380 86390 1
420867 99420867 1001 86380 86390 1
421084 99421084 1001 86380 86390 1
421202 99421202 1001 86380 86390 1
422307 99422307 1001 86380 86390 1
422309 99422309 1001 86380 86390 1
422348 99422348 1001 86380 86390 1
422324 99422324 1001 86380 86390 1
422299 99422299 1001 86380 86390 1
423403 99423403 1001 86380 86390 1
423710 99423710 1001 86380 86390 1
423594 99423594 1001 86380 86390 1
423623 99423623 1001 86380 86390 1
422982 99422982 1001 86380 86390 1
423199 99423199 1001 86380 86390 1
423176 99423176 1001 86380 86390 1
423008 99423008 1001 86380 86390 1
423036 99423036 1001 86380 86390 1
423182 99423182 1001 86380 86390 1
422553 99422553 1001 86380 86390 1
422636 99422636 1001 86380 86390 1
422786 99422786 1001 86380 86390 1
422903 99422903 1001 86380 86390 1
423971 99423971 1001 86380 86390 1
423835 99423835 1001 86380 86390 1
423927 99423927 1001 86380 86390 1
423763 99423763 1001 86380 86390 1
424110 99424110 1001 86380 86390 1
424146 99424146 1001 86380 86390 1
425282 99425282 1001 86380 86390 1
425183 99425183 1001 86380 86390 1
424978 99424978 1001 86380 86390 1
425005 99425005 1001 86380 86390 1
424806 99424806 1001 86380 86390 1
424866 99424866 1001 86380 86390 1
424970 99424970 1001 86380 86390 1
424919 99424919 1001 86380 86390 1
424658 99424658 1001 86380 86390 1
424750 99424750 1001 86380 86390 1
424189 99424189 1001 86380 86390 1
424466 99424466 1001 86380 86390 1
424451 99424451 1001 86380 86390 1
425587 99425587 1001 86380 86390 1
425399 99425399 1001 86380 86390 1
426894 99426894 1001 86380 86390 1
426899 99426899 1001 86380 86390 1
426557 99426557 1001 86380 86390 1
426218 99426218 1001 86380 86390 1
426065 99426065 1001 86380 86390 1
426252 99426252 1001 86380 86390 1
426194 99426194 1001 86380 86390 1
426167 99426167 1001 86380 86390 1
426106 99426106 1001 86380 86390 1
426144 99426144 1001 86380 86390 1
427288 99427288 1001 86380 86390 1
427489 99427489 1001 86380 86390 1
428554 99428554 1001 86380 86390 1
428416 99428416 1001 86380 86390 1
428357 99428357 1001 86380 86390 1
429052 99429052 1001 86380 86390 1
429079 99429079 1001 86380 86390 1
429028 99429028 1001 86380 86390 1
428955 99428955 1001 86380 86390 1
428775 99428775 1001 86380 86390 1
430217 99430217 1001 86380 86390 1
430147 99430147 1001 86380 86390 1
430249 99430249 1001 86380 86390 1
430336 99430336 1001 86380 86390 1
430229 99430229 1001 86380 86390 1
430158 99430158 1001 86380 86390 1
430065 99430065 1001 86380 86390 1
429635 99429635 1001 86380 86390 1
429781 99429781 1001 86380 86390 1
429434 99429434 1001 86380 86390 1
429348 99429348 1001 86380 86390 1
429257 99429257 1001 86380 86390 1
429258 99429258 1001 86380 86390 1
430584 99430584 1001 86380 86390 1
430387 99430387 1001 86380 86390 1
431895 99431895 1001 86380 86390 1
431854 99431854 1001 86380 86390 1
431575 99431575 1001 86380 86390 1
431058 99431058 1001 86380 86390 1
430866 99430866 1001 86380 86390 1
432241 99432241 1001 86380 86390 1
432414 99432414 1001 86380 86390 1
432266 99432266 1001 86380 86390 1
433537 99433537 1001 86380 86390 1
433623 99433623 1001 86380 86390 1
433717 99433717 1001 86380 86390 1
432935 99432935 1001 86380 86390 1
433202 99433202 1001 86380 86390 1
433208 99433208 1001 86380 86390 1
432751 99432751 1001 86380 86390 1
432786 99432786 1001 86380 86390 1
432787 99432787 1001 86380 86390 1
434114 99434114 1001 86380 86390 1
434118 99434118 1001 86380 86390 1
433972 99433972 1001 86380 86390 1
434072 99434072 1001 86380 86390 1
435004 99435004 1001 86380 86390 1
435159 99435159 1001 86380 86390 1
435386 99435386 1001 86380 86390 1
434769 99434769 1001 86380 86390 1
434861 99434861 1001 86380 86390 1
434909 99434909 1001 86380 86390 1
434957 99434957 1001 86380 86390 1
434888 99434888 1001 86380 86390 1
434263 99434263 1001 86380 86390 1
434455 99434455 1001 86380 86390 1
434176 99434176 1001 86380 86390 1
435622 99435622 1001 86380 86390 1
435792 99435792 1001 86380 86390 1
435489 99435489 1001 86380 86390 1
435877 99435877 1001 86380 86390 1
436724 99436724 1001 86380 86390 1
436656 99436656 1001 86380 86390 1
300029 99300029 1001 86380 86390 1
300004 99300004 1001 86380 86390 1
300096 99300096 1001 86380 86390 1
437350 99437350 1001 86380 86390 1
437224 99437224 1001 86380 86390 1
300010 99300010 1001 86380 86390 1
300054 99300054 1001 86380 86390 1
300708 99300708 1001 86380 86390 1
300381 99300381 1001 86380 86390 1
300346 99300346 1001 86380 86390 1
300359 99300359 1001 86380 86390 1
300199 99300199 1001 86380 86390 1
300112 99300112 1001 86380 86390 1
300307 99300307 1001 86380 86390 1
300178 99300178 1001 86380 86390 1
300113 99300113 1001 86380 86390 1
300140 99300140 1001 86380 86390 1
300129 99300129 1001 86380 86390 1
300259 99300259 1001 86380 86390 1
300768 99300768 1001 86380 86390 1
301406 99301406 1001 86380 86390 1
301147 99301147 1001 86380 86390 1
301175 99301175 1001 86380 86390 1
301240 99301240 1001 86380 86390 1
301082 99301082 1001 86380 86390 1
301007 99301007 1001 86380 86390 1
300996 99300996 1001 86380 86390 1
301657 99301657 1001 86380 86390 1
301351 99301351 1001 86380 86390 1
301587 99301587 1001 86380 86390 1
302265 99302265 1001 86380 86390 1
302332 99302332 1001 86380 86390 1
302242 99302242 1001 86380 86390 1
302282 99302282 1001 86380 86390 1
302321 99302321 1001 86380 86390 1
302196 99302196 1001 86380 86390 1
302315 99302315 1001 86380 86390 1
302226 99302226 1001 86380 86390 1
302051 99302051 1001 86380 86390 1
302158 99302158 1001 86380 86390 1
302094 99302094 1001 86380 86390 1
301799 99301799 1001 86380 86390 1
301857 99301857 1001 86380 86390 1
301845 99301845 1001 86380 86390 1
301925 99301925 1001 86380 86390 1
302430 99302430 1001 86380 86390 1
302482 99302482 1001 86380 86390 1
302491 99302491 1001 86380 86390 1
303062 99303062 1001 86380 86390 1
303128 99303128 1001 86380 86390 1
303202 99303202 1001 86380 86390 1
302983 99302983 1001 86380 86390 1
302633 99302633 1001 86380 86390 1
303349 99303349 1001 86380 86390 1
303391 99303391 1001 86380 86390 1
303238 99303238 1001 86380 86390 1
303854 99303854 1001 86380 86390 1
303843 99303843 1001 86380 86390 1
303986 99303986 1001 86380 86390 1
303680 99303680 1001 86380 86390 1
303655 99303655 1001 86380 86390 1
303786 99303786 1001 86380 86390 1
303710 99303710 1001 86380 86390 1
303568 99303568 1001 86380 86390 1
303509 99303509 1001 86380 86390 1
303460 99303460 1001 86380 86390 1
304186 99304186 1001 86380 86390 1
304097 99304097 1001 86380 86390 1
304061 99304061 1001 86380 86390 1
304217 99304217 1001 86380 86390 1
304833 99304833 1001 86380 86390 1
304737 99304737 1001 86380 86390 1
304460 99304460 1001 86380 86390 1
304585 99304585 1001 86380 86390 1
304316 99304316 1001 86380 86390 1
304356 99304356 1001 86380 86390 1
304361 99304361 1001 86380 86390 1
304272 99304272 1001 86380 86390 1
304299 99304299 1001 86380 86390 1
304301 99304301 1001 86380 86390 1
305001 99305001 1001 86380 86390 1
304885 99304885 1001 86380 86390 1
304939 99304939 1001 86380 86390 1
304888 99304888 1001 86380 86390 1
304903 99304903 1001 86380 86390 1
305596 99305596 1001 86380 86390 1
305584 99305584 1001 86380 86390 1
305657 99305657 1001 86380 86390 1
305513 99305513 1001 86380 86390 1
305566 99305566 1001 86380 86390 1
305502 99305502 1001 86380 86390 1
305492 99305492 1001 86380 86390 1
305569 99305569 1001 86380 86390 1
305363 99305363 1001 86380 86390 1
305366 99305366 1001 86380 86390 1
305367 99305367 1001 86380 86390 1
305380 99305380 1001 86380 86390 1
305356 99305356 1001 86380 86390 1
305333 99305333 1001 86380 86390 1
305161 99305161 1001 86380 86390 1
500075 99500075 1001 86380 86390 1
500192 99500192 1001 86380 86390 1
500142 99500142 1001 86380 86390 1
500156 99500156 1001 86380 86390 1
500031 99500031 1001 86380 86390 1
500137 99500137 1001 86380 86390 1
500665 99500665 1001 86380 86390 1
500616 99500616 1001 86380 86390 1
500732 99500732 1001 86380 86390 1
500710 99500710 1001 86380 86390 1
500476 99500476 1001 86380 86390 1
500424 99500424 1001 86380 86390 1
500208 99500208 1001 86380 86390 1
500994 99500994 1001 86380 86390 1
500962 99500962 1001 86380 86390 1
501550 99501550 1001 86380 86390 1
501623 99501623 1001 86380 86390 1
501258 99501258 1001 86380 86390 1
501420 99501420 1001 86380 86390 1
501101 99501101 1001 86380 86390 1
501208 99501208 1001 86380 86390 1
501121 99501121 1001 86380 86390 1
501134 99501134 1001 86380 86390 1
501792 99501792 1001 86380 86390 1
501833 99501833 1001 86380 86390 1
502453 99502453 1001 86380 86390 1
502333 99502333 1001 86380 86390 1
502282 99502282 1001 86380 86390 1
502118 99502118 1001 86380 86390 1
502176 99502176 1001 86380 86390 1
502152 99502152 1001 86380 86390 1
502205 99502205 1001 86380 86390 1
502244 99502244 1001 86380 86390 1
502129 99502129 1001 86380 86390 1
502143 99502143 1001 86380 86390 1
502182 99502182 1001 86380 86390 1
501910 99501910 1001 86380 86390 1
502028 99502028 1001 86380 86390 1
502045 99502045 1001 86380 86390 1
502034 99502034 1001 86380 86390 1
501946 99501946 1001 86380 86390 1
502605 99502605 1001 86380 86390 1
502468 99502468 1001 86380 86390 1
503215 99503215 1001 86380 86390 1
503093 99503093 1001 86380 86390 1
503108 99503108 1001 86380 86390 1
503135 99503135 1001 86380 86390 1
503077 99503077 1001 86380 86390 1
503080 99503080 1001 86380 86390 1
502954 99502954 1001 86380 86390 1
503071 99503071 1001 86380 86390 1
502917 99502917 1001 86380 86390 1
502713 99502713 1001 86380 86390 1
503380 99503380 1001 86380 86390 1
503459 99503459 1001 86380 86390 1
503369 99503369 1001 86380 86390 1
503421 99503421 1001 86380 86390 1
503383 99503383 1001 86380 86390 1
503449 99503449 1001 86380 86390 1
503327 99503327 1001 86380 86390 1
503852 99503852 1001 86380 86390 1
503615 99503615 1001 86380 86390 1
504287 99504287 1001 86380 86390 1
504190 99504190 1001 86380 86390 1
504803 99504803 1001 86380 86390 1
504662 99504662 1001 86380 86390 1
504555 99504555 1001 86380 86390 1
504672 99504672 1001 86380 86390 1
504450 99504450 1001 86380 86390 1
505060 99505060 1001 86380 86390 1
505100 99505100 1001 86380 86390 1
504999 99504999 1001 86380 86390 1
505079 99505079 1001 86380 86390 1
505617 99505617 1001 86380 86390 1
505632 99505632 1001 86380 86390 1
505636 99505636 1001 86380 86390 1
505762 99505762 1001 86380 86390 1
505453 99505453 1001 86380 86390 1
505389 99505389 1001 86380 86390 1
505537 99505537 1001 86380 86390 1
505382 99505382 1001 86380 86390 1
505306 99505306 1001 86380 86390 1
505165 99505165 1001 86380 86390 1
505166 99505166 1001 86380 86390 1
505220 99505220 1001 86380 86390 1
505351 99505351 1001 86380 86390 1
505301 99505301 1001 86380 86390 1
505187 99505187 1001 86380 86390 1
505949 99505949 1001 86380 86390 1
505874 99505874 1001 86380 86390 1
505853 99505853 1001 86380 86390 1
506443 99506443 1001 86380 86390 1
506575 99506575 1001 86380 86390 1
506449 99506449 1001 86380 86390 1
506261 99506261 1001 86380 86390 1
506342 99506342 1001 86380 86390 1
506072 99506072 1001 86380 86390 1
505998 99505998 1001 86380 86390 1
506141 99506141 1001 86380 86390 1
506751 99506751 1001 86380 86390 1
506731 99506731 1001 86380 86390 1
507336 99507336 1001 86380 86390 1
507226 99507226 1001 86380 86390 1
507191 99507191 1001 86380 86390 1
507037 99507037 1001 86380 86390 1
507050 99507050 1001 86380 86390 1
507013 99507013 1001 86380 86390 1
507143 99507143 1001 86380 86390 1
507055 99507055 1001 86380 86390 1
507186 99507186 1001 86380 86390 1
507112 99507112 1001 86380 86390 1
507177 99507177 1001 86380 86390 1
506905 99506905 1001 86380 86390 1
507588 99507588 1001 86380 86390 1
507524 99507524 1001 86380 86390 1
507581 99507581 1001 86380 86390 1
507440 99507440 1001 86380 86390 1
507610 99507610 1001 86380 86390 1
508121 99508121 1001 86380 86390 1
508248 99508248 1001 86380 86390 1
508096 99508096 1001 86380 86390 1
508098 99508098 1001 86380 86390 1
508150 99508150 1001 86380 86390 1
507940 99507940 1001 86380 86390 1
507870 99507870 1001 86380 86390 1
507924 99507924 1001 86380 86390 1
507859 99507859 1001 86380 86390 1
507744 99507744 1001 86380 86390 1
507762 99507762 1001 86380 86390 1
507791 99507791 1001 86380 86390 1
507768 99507768 1001 86380 86390 1
507666 99507666 1001 86380 86390 1
508323 99508323 1001 86380 86390 1
509075 99509075 1001 86380 86390 1
508886 99508886 1001 86380 86390 1
509061 99509061 1001 86380 86390 1
508845 99508845 1001 86380 86390 1
508822 99508822 1001 86380 86390 1
508699 99508699 1001 86380 86390 1
508777 99508777 1001 86380 86390 1
508648 99508648 1001 86380 86390 1
508472 99508472 1001 86380 86390 1
509240 99509240 1001 86380 86390 1
509241 99509241 1001 86380 86390 1
509271 99509271 1001 86380 86390 1
509250 99509250 1001 86380 86390 1
509817 99509817 1001 86380 86390 1
509714 99509714 1001 86380 86390 1
509670 99509670 1001 86380 86390 1
509572 99509572 1001 86380 86390 1
509454 99509454 1001 86380 86390 1
510014 99510014 1001 86380 86390 1
510003 99510003 1001 86380 86390 1
509956 99509956 1001 86380 86390 1
510012 99510012 1001 86380 86390 1
510613 99510613 1001 86380 86390 1
510590 99510590 1001 86380 86390 1
510632 99510632 1001 86380 86390 1
510323 99510323 1001 86380 86390 1
510121 99510121 1001 86380 86390 1
510111 99510111 1001 86380 86390 1
510216 99510216 1001 86380 86390 1
510881 99510881 1001 86380 86390 1
510756 99510756 1001 86380 86390 1
510930 99510930 1001 86380 86390 1
511168 99511168 1001 86380 86390 1
511082 99511082 1001 86380 86390 1
510995 99510995 1001 86380 86390 1
511591 99511591 1001 86380 86390 1
511565 99511565 1001 86380 86390 1
511697 99511697 1001 86380 86390 1
511716 99511716 1001 86380 86390 1
511588 99511588 1001 86380 86390 1
512374 99512374 1001 86380 86390 1
512276 99512276 1001 86380 86390 1
512058 99512058 1001 86380 86390 1
512020 99512020 1001 86380 86390 1
512151 99512151 1001 86380 86390 1
511824 99511824 1001 86380 86390 1
511877 99511877 1001 86380 86390 1
512541 99512541 1001 86380 86390 1
512922 99512922 1001 86380 86390 1
512974 99512974 1001 86380 86390 1
512876 99512876 1001 86380 86390 1
512843 99512843 1001 86380 86390 1
512701 99512701 1001 86380 86390 1
512666 99512666 1001 86380 86390 1
512693 99512693 1001 86380 86390 1
512734 99512734 1001 86380 86390 1
512658 99512658 1001 86380 86390 1
513320 99513320 1001 86380 86390 1
513329 99513329 1001 86380 86390 1
513879 99513879 1001 86380 86390 1
513867 99513867 1001 86380 86390 1
513920 99513920 1001 86380 86390 1
513632 99513632 1001 86380 86390 1
513765 99513765 1001 86380 86390 1
513652 99513652 1001 86380 86390 1
513784 99513784 1001 86380 86390 1
513708 99513708 1001 86380 86390 1
513618 99513618 1001 86380 86390 1
513484 99513484 1001 86380 86390 1
513536 99513536 1001 86380 86390 1
513549 99513549 1001 86380 86390 1
514148 99514148 1001 86380 86390 1
514202 99514202 1001 86380 86390 1
514793 99514793 1001 86380 86390 1
514614 99514614 1001 86380 86390 1
514526 99514526 1001 86380 86390 1
514638 99514638 1001 86380 86390 1
514356 99514356 1001 86380 86390 1
514945 99514945 1001 86380 86390 1
514937 99514937 1001 86380 86390 1
514938 99514938 1001 86380 86390 1
515484 99515484 1001 86380 86390 1
515539 99515539 1001 86380 86390 1
515414 99515414 1001 86380 86390 1
515275 99515275 1001 86380 86390 1
515444 99515444 1001 86380 86390 1
515408 99515408 1001 86380 86390 1
515117 99515117 1001 86380 86390 1
515262 99515262 1001 86380 86390 1
515190 99515190 1001 86380 86390 1
515735 99515735 1001 86380 86390 1
515804 99515804 1001 86380 86390 1
516462 99516462 1001 86380 86390 1
516333 99516333 1001 86380 86390 1
516103 99516103 1001 86380 86390 1
516247 99516247 1001 86380 86390 1
516299 99516299 1001 86380 86390 1
516223 99516223 1001 86380 86390 1
515915 99515915 1001 86380 86390 1
516096 99516096 1001 86380 86390 1
516021 99516021 1001 86380 86390 1
516035 99516035 1001 86380 86390 1
516600 99516600 1001 86380 86390 1
516640 99516640 1001 86380 86390 1
516670 99516670 1001 86380 86390 1
516674 99516674 1001 86380 86390 1
516713 99516713 1001 86380 86390 1
517171 99517171 1001 86380 86390 1
517288 99517288 1001 86380 86390 1
517240 99517240 1001 86380 86390 1
517176 99517176 1001 86380 86390 1
517206 99517206 1001 86380 86390 1
516962 99516962 1001 86380 86390 1
517097 99517097 1001 86380 86390 1
517128 99517128 1001 86380 86390 1
516860 99516860 1001 86380 86390 1
516838 99516838 1001 86380 86390 1
516916 99516916 1001 86380 86390 1
516866 99516866 1001 86380 86390 1
516906 99516906 1001 86380 86390 1
516829 99516829 1001 86380 86390 1
516881 99516881 1001 86380 86390 1
517360 99517360 1001 86380 86390 1
517373 99517373 1001 86380 86390 1
517374 99517374 1001 86380 86390 1
517530 99517530 1001 86380 86390 1
517455 99517455 1001 86380 86390 1
517969 99517969 1001 86380 86390 1
518063 99518063 1001 86380 86390 1
518145 99518145 1001 86380 86390 1
518056 99518056 1001 86380 86390 1
518083 99518083 1001 86380 86390 1
518019 99518019 1001 86380 86390 1
517817 99517817 1001 86380 86390 1
517793 99517793 1001 86380 86390 1
517781 99517781 1001 86380 86390 1
517834 99517834 1001 86380 86390 1
517558 99517558 1001 86380 86390 1
517612 99517612 1001 86380 86390 1
517626 99517626 1001 86380 86390 1
517717 99517717 1001 86380 86390 1
517627 99517627 1001 86380 86390 1
518292 99518292 1001 86380 86390 1
518305 99518305 1001 86380 86390 1
518361 99518361 1001 86380 86390 1
518275 99518275 1001 86380 86390 1
518950 99518950 1001 86380 86390 1
518806 99518806 1001 86380 86390 1
518833 99518833 1001 86380 86390 1
518666 99518666 1001 86380 86390 1
518616 99518616 1001 86380 86390 1
518771 99518771 1001 86380 86390 1
518722 99518722 1001 86380 86390 1
518592 99518592 1001 86380 86390 1
518702 99518702 1001 86380 86390 1
518756 99518756 1001 86380 86390 1
518455 99518455 1001 86380 86390 1
518418 99518418 1001 86380 86390 1
519156 99519156 1001 86380 86390 1
519040 99519040 1001 86380 86390 1
519047 99519047 1001 86380 86390 1
519152 99519152 1001 86380 86390 1
519688 99519688 1001 86380 86390 1
519629 99519629 1001 86380 86390 1
519427 99519427 1001 86380 86390 1
519557 99519557 1001 86380 86390 1
519471 99519471 1001 86380 86390 1
519464 99519464 1001 86380 86390 1
519219 99519219 1001 86380 86390 1
519876 99519876 1001 86380 86390 1
519955 99519955 1001 86380 86390 1
519943 99519943 1001 86380 86390 1
519882 99519882 1001 86380 86390 1
519818 99519818 1001 86380 86390 1
520500 99520500 1001 86380 86390 1
520266 99520266 1001 86380 86390 1
520188 99520188 1001 86380 86390 1
520189 99520189 1001 86380 86390 1
520184 99520184 1001 86380 86390 1
520691 99520691 1001 86380 86390 1
520730 99520730 1001 86380 86390 1
520740 99520740 1001 86380 86390 1
521286 99521286 1001 86380 86390 1
521325 99521325 1001 86380 86390 1
521329 99521329 1001 86380 86390 1
521442 99521442 1001 86380 86390 1
521344 99521344 1001 86380 86390 1
521385 99521385 1001 86380 86390 1
521457 99521457 1001 86380 86390 1
521119 99521119 1001 86380 86390 1
521146 99521146 1001 86380 86390 1
521189 99521189 1001 86380 86390 1
521112 99521112 1001 86380 86390 1
521041 99521041 1001 86380 86390 1
520874 99520874 1001 86380 86390 1
521516 99521516 1001 86380 86390 1
521493 99521493 1001 86380 86390 1
522206 99522206 1001 86380 86390 1
522283 99522283 1001 86380 86390 1
521975 99521975 1001 86380 86390 1
522080 99522080 1001 86380 86390 1
521871 99521871 1001 86380 86390 1
521757 99521757 1001 86380 86390 1
521733 99521733 1001 86380 86390 1
522395 99522395 1001 86380 86390 1
522318 99522318 1001 86380 86390 1
522391 99522391 1001 86380 86390 1
523004 99523004 1001 86380 86390 1
523091 99523091 1001 86380 86390 1
522920 99522920 1001 86380 86390 1
522837 99522837 1001 86380 86390 1
522876 99522876 1001 86380 86390 1
522721 99522721 1001 86380 86390 1
522813 99522813 1001 86380 86390 1
522722 99522722 1001 86380 86390 1
522723 99522723 1001 86380 86390 1
522580 99522580 1001 86380 86390 1
522652 99522652 1001 86380 86390 1
522704 99522704 1001 86380 86390 1
523259 99523259 1001 86380 86390 1
523191 99523191 1001 86380 86390 1
523819 99523819 1001 86380 86390 1
523755 99523755 1001 86380 86390 1
523807 99523807 1001 86380 86390 1
523796 99523796 1001 86380 86390 1
523775 99523775 1001 86380 86390 1
523827 99523827 1001 86380 86390 1
523678 99523678 1001 86380 86390 1
523616 99523616 1001 86380 86390 1
523567 99523567 1001 86380 86390 1
523481 99523481 1001 86380 86390 1
523326 99523326 1001 86380 86390 1
523356 99523356 1001 86380 86390 1
523436 99523436 1001 86380 86390 1
523398 99523398 1001 86380 86390 1
524061 99524061 1001 86380 86390 1
523959 99523959 1001 86380 86390 1
524037 99524037 1001 86380 86390 1
523999 99523999 1001 86380 86390 1
523967 99523967 1001 86380 86390 1
524707 99524707 1001 86380 86390 1
524669 99524669 1001 86380 86390 1
524622 99524622 1001 86380 86390 1
524730 99524730 1001 86380 86390 1
524766 99524766 1001 86380 86390 1
524546 99524546 1001 86380 86390 1
524926 99524926 1001 86380 86390 1
524903 99524903 1001 86380 86390 1
524853 99524853 1001 86380 86390 1
524775 99524775 1001 86380 86390 1
524802 99524802 1001 86380 86390 1
524828 99524828 1001 86380 86390 1
524932 99524932 1001 86380 86390 1
524882 99524882 1001 86380 86390 1
525561 99525561 1001 86380 86390 1
525535 99525535 1001 86380 86390 1
525436 99525436 1001 86380 86390 1
525327 99525327 1001 86380 86390 1
525315 99525315 1001 86380 86390 1
525239 99525239 1001 86380 86390 1
525059 99525059 1001 86380 86390 1
524983 99524983 1001 86380 86390 1
525102 99525102 1001 86380 86390 1
525778 99525778 1001 86380 86390 1
525653 99525653 1001 86380 86390 1
526271 99526271 1001 86380 86390 1
526351 99526351 1001 86380 86390 1
526288 99526288 1001 86380 86390 1
526241 99526241 1001 86380 86390 1
526294 99526294 1001 86380 86390 1
526128 99526128 1001 86380 86390 1
526097 99526097 1001 86380 86390 1
525833 99525833 1001 86380 86390 1
525885 99525885 1001 86380 86390 1
525891 99525891 1001 86380 86390 1
526540 99526540 1001 86380 86390 1
526426 99526426 1001 86380 86390 1
526546 99526546 1001 86380 86390 1
527108 99527108 1001 86380 86390 1
527184 99527184 1001 86380 86390 1
526866 99526866 1001 86380 86390 1
527009 99527009 1001 86380 86390 1
526680 99526680 1001 86380 86390 1
526836 99526836 1001 86380 86390 1
526656 99526656 1001 86380 86390 1
526787 99526787 1001 86380 86390 1
526736 99526736 1001 86380 86390 1
526714 99526714 1001 86380 86390 1
526753 99526753 1001 86380 86390 1
526637 99526637 1001 86380 86390 1
526704 99526704 1001 86380 86390 1
527317 99527317 1001 86380 86390 1
527369 99527369 1001 86380 86390 1
527253 99527253 1001 86380 86390 1
527373 99527373 1001 86380 86390 1
527858 99527858 1001 86380 86390 1
527860 99527860 1001 86380 86390 1
527720 99527720 1001 86380 86390 1
527824 99527824 1001 86380 86390 1
527532 99527532 1001 86380 86390 1
527561 99527561 1001 86380 86390 1
527606 99527606 1001 86380 86390 1
527478 99527478 1001 86380 86390 1
528209 99528209 1001 86380 86390 1
528120 99528120 1001 86380 86390 1
528712 99528712 1001 86380 86390 1
528857 99528857 1001 86380 86390 1
528707 99528707 1001 86380 86390 1
528614 99528614 1001 86380 86390 1
528589 99528589 1001 86380 86390 1
528552 99528552 1001 86380 86390 1
528384 99528384 1001 86380 86390 1
528350 99528350 1001 86380 86390 1
528299 99528299 1001 86380 86390 1
528404 99528404 1001 86380 86390 1
528367 99528367 1001 86380 86390 1
528915 99528915 1001 86380 86390 1
529639 99529639 1001 86380 86390 1
529659 99529659 1001 86380 86390 1
529509 99529509 1001 86380 86390 1
529362 99529362 1001 86380 86390 1
529517 99529517 1001 86380 86390 1
529429 99529429 1001 86380 86390 1
529301 99529301 1001 86380 86390 1
529265 99529265 1001 86380 86390 1
529292 99529292 1001 86380 86390 1
529177 99529177 1001 86380 86390 1
529764 99529764 1001 86380 86390 1
529747 99529747 1001 86380 86390 1
530494 99530494 1001 86380 86390 1
530533 99530533 1001 86380 86390 1
530220 99530220 1001 86380 86390 1
530328 99530328 1001 86380 86390 1
530025 99530025 1001 86380 86390 1
529989 99529989 1001 86380 86390 1
530099 99530099 1001 86380 86390 1
530734 99530734 1001 86380 86390 1
530751 99530751 1001 86380 86390 1
530742 99530742 1001 86380 86390 1
530600 99530600 1001 86380 86390 1
531212 99531212 1001 86380 86390 1
531278 99531278 1001 86380 86390 1
531216 99531216 1001 86380 86390 1
531205 99531205 1001 86380 86390 1
531371 99531371 1001 86380 86390 1
531073 99531073 1001 86380 86390 1
531126 99531126 1001 86380 86390 1
531049 99531049 1001 86380 86390 1
531141 99531141 1001 86380 86390 1
531057 99531057 1001 86380 86390 1
531559 99531559 1001 86380 86390 1
531394 99531394 1001 86380 86390 1
531472 99531472 1001 86380 86390 1
532077 99532077 1001 86380 86390 1
532085 99532085 1001 86380 86390 1
531897 99531897 1001 86380 86390 1
531951 99531951 1001 86380 86390 1
531972 99531972 1001 86380 86390 1
531792 99531792 1001 86380 86390 1
531639 99531639 1001 86380 86390 1
531600 99531600 1001 86380 86390 1
531770 99531770 1001 86380 86390 1
531783 99531783 1001 86380 86390 1
531773 99531773 1001 86380 86390 1
532322 99532322 1001 86380 86390 1
532342 99532342 1001 86380 86390 1
532330 99532330 1001 86380 86390 1
532904 99532904 1001 86380 86390 1
532930 99532930 1001 86380 86390 1
533032 99533032 1001 86380 86390 1
532850 99532850 1001 86380 86390 1
532864 99532864 1001 86380 86390 1
532637 99532637 1001 86380 86390 1
532767 99532767 1001 86380 86390 1
532456 99532456 1001 86380 86390 1
532537 99532537 1001 86380 86390 1
532617 99532617 1001 86380 86390 1
533237 99533237 1001 86380 86390 1
533743 99533743 1001 86380 86390 1
533836 99533836 1001 86380 86390 1
533697 99533697 1001 86380 86390 1
533540 99533540 1001 86380 86390 1
533515 99533515 1001 86380 86390 1
533541 99533541 1001 86380 86390 1
533619 99533619 1001 86380 86390 1
533456 99533456 1001 86380 86390 1
533412 99533412 1001 86380 86390 1
533274 99533274 1001 86380 86390 1
534040 99534040 1001 86380 86390 1
534055 99534055 1001 86380 86390 1
533901 99533901 1001 86380 86390 1
534524 99534524 1001 86380 86390 1
534644 99534644 1001 86380 86390 1
534581 99534581 1001 86380 86390 1
534453 99534453 1001 86380 86390 1
534428 99534428 1001 86380 86390 1
534433 99534433 1001 86380 86390 1
534422 99534422 1001 86380 86390 1
534129 99534129 1001 86380 86390 1
534078 99534078 1001 86380 86390 1
534144 99534144 1001 86380 86390 1
534196 99534196 1001 86380 86390 1
534073 99534073 1001 86380 86390 1
534191 99534191 1001 86380 86390 1
534748 99534748 1001 86380 86390 1
534696 99534696 1001 86380 86390 1
534841 99534841 1001 86380 86390 1
534725 99534725 1001 86380 86390 1
534831 99534831 1001 86380 86390 1
535232 99535232 1001 86380 86390 1
535236 99535236 1001 86380 86390 1
535263 99535263 1001 86380 86390 1
535007 99535007 1001 86380 86390 1
534984 99534984 1001 86380 86390 1
534988 99534988 1001 86380 86390 1
535598 99535598 1001 86380 86390 1
535696 99535696 1001 86380 86390 1
535658 99535658 1001 86380 86390 1
535532 99535532 1001 86380 86390 1
536300 99536300 1001 86380 86390 1
536108 99536108 1001 86380 86390 1
535755 99535755 1001 86380 86390 1
535921 99535921 1001 86380 86390 1
536363 99536363 1001 86380 86390 1
536371 99536371 1001 86380 86390 1
536526 99536526 1001 86380 86390 1
536410 99536410 1001 86380 86390 1
537112 99537112 1001 86380 86390 1
537010 99537010 1001 86380 86390 1
537025 99537025 1001 86380 86390 1
537148 99537148 1001 86380 86390 1
537151 99537151 1001 86380 86390 1
536769 99536769 1001 86380 86390 1
536942 99536942 1001 86380 86390 1
536930 99536930 1001 86380 86390 1
536724 99536724 1001 86380 86390 1
537211 99537211 1001 86380 86390 1
537306 99537306 1001 86380 86390 1
537798 99537798 1001 86380 86390 1
537892 99537892 1001 86380 86390 1
537807 99537807 1001 86380 86390 1
537667 99537667 1001 86380 86390 1
537777 99537777 1001 86380 86390 1
537662 99537662 1001 86380 86390 1
537743 99537743 1001 86380 86390 1
537600 99537600 1001 86380 86390 1
537512 99537512 1001 86380 86390 1
537475 99537475 1001 86380 86390 1
537491 99537491 1001 86380 86390 1
537403 99537403 1001 86380 86390 1
537494 99537494 1001 86380 86390 1
538000 99538000 1001 86380 86390 1
538081 99538081 1001 86380 86390 1
538100 99538100 1001 86380 86390 1
538117 99538117 1001 86380 86390 1
538118 99538118 1001 86380 86390 1
538718 99538718 1001 86380 86390 1
538682 99538682 1001 86380 86390 1
538587 99538587 1001 86380 86390 1
538486 99538486 1001 86380 86390 1
538474 99538474 1001 86380 86390 1
538526 99538526 1001 86380 86390 1
538543 99538543 1001 86380 86390 1
538287 99538287 1001 86380 86390 1
538262 99538262 1001 86380 86390 1
538385 99538385 1001 86380 86390 1
538258 99538258 1001 86380 86390 1
538925 99538925 1001 86380 86390 1
538990 99538990 1001 86380 86390 1
538913 99538913 1001 86380 86390 1
538901 99538901 1001 86380 86390 1
539518 99539518 1001 86380 86390 1
539442 99539442 1001 86380 86390 1
539571 99539571 1001 86380 86390 1
539423 99539423 1001 86380 86390 1
539385 99539385 1001 86380 86390 1
539363 99539363 1001 86380 86390 1
539326 99539326 1001 86380 86390 1
539105 99539105 1001 86380 86390 1
539108 99539108 1001 86380 86390 1
539764 99539764 1001 86380 86390 1
540432 99540432 1001 86380 86390 1
540304 99540304 1001 86380 86390 1
540446 99540446 1001 86380 86390 1
540294 99540294 1001 86380 86390 1
540450 99540450 1001 86380 86390 1
540362 99540362 1001 86380 86390 1
540463 99540463 1001 86380 86390 1
540211 99540211 1001 86380 86390 1
540173 99540173 1001 86380 86390 1
540169 99540169 1001 86380 86390 1
540015 99540015 1001 86380 86390 1
539913 99539913 1001 86380 86390 1
539849 99539849 1001 86380 86390 1
540023 99540023 1001 86380 86390 1
540014 99540014 1001 86380 86390 1
540583 99540583 1001 86380 86390 1
540499 99540499 1001 86380 86390 1
541235 99541235 1001 86380 86390 1
541051 99541051 1001 86380 86390 1
540913 99540913 1001 86380 86390 1
540679 99540679 1001 86380 86390 1
540773 99540773 1001 86380 86390 1
541408 99541408 1001 86380 86390 1
541402 99541402 1001 86380 86390 1
541945 99541945 1001 86380 86390 1
542113 99542113 1001 86380 86390 1
541777 99541777 1001 86380 86390 1
541861 99541861 1001 86380 86390 1
541641 99541641 1001 86380 86390 1
541539 99541539 1001 86380 86390 1
541552 99541552 1001 86380 86390 1
541514 99541514 1001 86380 86390 1
541505 99541505 1001 86380 86390 1
541535 99541535 1001 86380 86390 1
541522 99541522 1001 86380 86390 1
541601 99541601 1001 86380 86390 1
542194 99542194 1001 86380 86390 1
542312 99542312 1001 86380 86390 1
542314 99542314 1001 86380 86390 1
542266 99542266 1001 86380 86390 1
542254 99542254 1001 86380 86390 1
542190 99542190 1001 86380 86390 1
542284 99542284 1001 86380 86390 1
542857 99542857 1001 86380 86390 1
542872 99542872 1001 86380 86390 1
542782 99542782 1001 86380 86390 1
542899 99542899 1001 86380 86390 1
542762 99542762 1001 86380 86390 1
542879 99542879 1001 86380 86390 1
542688 99542688 1001 86380 86390 1
542639 99542639 1001 86380 86390 1
542644 99542644 1001 86380 86390 1
542710 99542710 1001 86380 86390 1
542685 99542685 1001 86380 86390 1
542350 99542350 1001 86380 86390 1
542416 99542416 1001 86380 86390 1
542520 99542520 1001 86380 86390 1
542433 99542433 1001 86380 86390 1
542397 99542397 1001 86380 86390 1
543139 99543139 1001 86380 86390 1
543013 99543013 1001 86380 86390 1
543714 99543714 1001 86380 86390 1
543756 99543756 1001 86380 86390 1
543449 99543449 1001 86380 86390 1
543443 99543443 1001 86380 86390 1
543393 99543393 1001 86380 86390 1
543409 99543409 1001 86380 86390 1
543397 99543397 1001 86380 86390 1
543267 99543267 1001 86380 86390 1
543273 99543273 1001 86380 86390 1
543950 99543950 1001 86380 86390 1
543963 99543963 1001 86380 86390 1
543860 99543860 1001 86380 86390 1
543951 99543951 1001 86380 86390 1
543151 99543151 1001 86380 86390 1
543773 99543773 1001 86380 86390 1
544406 99544406 1001 86380 86390 1
544493 99544493 1001 86380 86390 1
544442 99544442 1001 86380 86390 1
544296 99544296 1001 86380 86390 1
544235 99544235 1001 86380 86390 1
544159 99544159 1001 86380 86390 1
544087 99544087 1001 86380 86390 1
544025 99544025 1001 86380 86390 1
544079 99544079 1001 86380 86390 1
544603 99544603 1001 86380 86390 1
421223 888 1001 58980 76077 1
409420 220 1001 1860 2337 1
514764 830 1001 32476 32775 1
528529 971 1002 44019 47802 1
542884 1109 1002 58653 69326 1
400039 99400039 1001 86380 86390 1
400386 99400386 1001 86380 86390 1
400689 99400689 1001 86380 86390 1
401165 99401165 1001 86380 86390 1
401302 99401302 1001 86380 86390 1
401393 99401393 1001 86380 86390 1
401515 99401515 1001 86380 86390 1
401592 99401592 1001 86380 86390 1
401751 99401751 1001 86380 86390 1
402039 99402039 1001 86380 86390 1
402131 99402131 1001 86380 86390 1
402158 99402158 1001 86380 86390 1
402125 99402125 1001 86380 86390 1
402255 99402255 1001 86380 86390 1
402364 99402364 1001 86380 86390 1
402357 99402357 1001 86380 86390 1
402418 99402418 1001 86380 86390 1
402413 99402413 1001 86380 86390 1
402612 99402612 1001 86380 86390 1
402767 99402767 1001 86380 86390 1
402707 99402707 1001 86380 86390 1
402773 99402773 1001 86380 86390 1
402701 99402701 1001 86380 86390 1
402877 99402877 1001 86380 86390 1
403206 99403206 1001 86380 86390 1
403264 99403264 1001 86380 86390 1
403501 99403501 1001 86380 86390 1
403725 99403725 1001 86380 86390 1
403690 99403690 1001 86380 86390 1
403924 99403924 1001 86380 86390 1
403845 99403845 1001 86380 86390 1
403880 99403880 1001 86380 86390 1
404027 99404027 1001 86380 86390 1
404689 99404689 1001 86380 86390 1
404690 99404690 1001 86380 86390 1
404877 99404877 1001 86380 86390 1
405101 99405101 1001 86380 86390 1
405234 99405234 1001 86380 86390 1
405242 99405242 1001 86380 86390 1
405343 99405343 1001 86380 86390 1
405582 99405582 1001 86380 86390 1
405607 99405607 1001 86380 86390 1
405744 99405744 1001 86380 86390 1
405972 99405972 1001 86380 86390 1
406165 99406165 1001 86380 86390 1
406295 99406295 1001 86380 86390 1
406472 99406472 1001 86380 86390 1
406539 99406539 1001 86380 86390 1
406650 99406650 1001 86380 86390 1
406748 99406748 1001 86380 86390 1
407023 99407023 1001 86380 86390 1
407236 99407236 1001 86380 86390 1
407171 99407171 1001 86380 86390 1
407281 99407281 1001 86380 86390 1
407406 99407406 1001 86380 86390 1
407547 99407547 1001 86380 86390 1
407549 99407549 1001 86380 86390 1
407657 99407657 1001 86380 86390 1
407806 99407806 1001 86380 86390 1
407779 99407779 1001 86380 86390 1
407783 99407783 1001 86380 86390 1
408106 99408106 1001 86380 86390 1
408126 99408126 1001 86380 86390 1
408135 99408135 1001 86380 86390 1
408138 99408138 1001 86380 86390 1
408224 99408224 1001 86380 86390 1
408278 99408278 1001 86380 86390 1
408272 99408272 1001 86380 86390 1
408699 99408699 1001 86380 86390 1
408951 99408951 1001 86380 86390 1
409128 99409128 1001 86380 86390 1
409158 99409158 1001 86380 86390 1
409349 99409349 1001 86380 86390 1
409398 99409398 1001 86380 86390 1
409376 99409376 1001 86380 86390 1
409537 99409537 1001 86380 86390 1
409401 99409401 1001 86380 86390 1
409816 99409816 1001 86380 86390 1
409787 99409787 1001 86380 86390 1
409927 99409927 1001 86380 86390 1
410267 99410267 1001 86380 86390 1
410458 99410458 1001 86380 86390 1
410615 99410615 1001 86380 86390 1
410587 99410587 1001 86380 86390 1
410692 99410692 1001 86380 86390 1
410670 99410670 1001 86380 86390 1
410728 99410728 1001 86380 86390 1
410832 99410832 1001 86380 86390 1
410877 99410877 1001 86380 86390 1
411057 99411057 1001 86380 86390 1
411066 99411066 1001 86380 86390 1
411142 99411142 1001 86380 86390 1
411152 99411152 1001 86380 86390 1
411135 99411135 1001 86380 86390 1
411255 99411255 1001 86380 86390 1
411261 99411261 1001 86380 86390 1
411384 99411384 1001 86380 86390 1
411473 99411473 1001 86380 86390 1
411636 99411636 1001 86380 86390 1
411686 99411686 1001 86380 86390 1
411732 99411732 1001 86380 86390 1
411955 99411955 1001 86380 86390 1
411884 99411884 1001 86380 86390 1
412022 99412022 1001 86380 86390 1
412168 99412168 1001 86380 86390 1
413497 99413497 1001 86380 86390 1
413405 99413405 1001 86380 86390 1
413407 99413407 1001 86380 86390 1
413399 99413399 1001 86380 86390 1
413006 99413006 1001 86380 86390 1
413115 99413115 1001 86380 86390 1
412758 99412758 1001 86380 86390 1
412786 99412786 1001 86380 86390 1
412814 99412814 1001 86380 86390 1
412519 99412519 1001 86380 86390 1
412661 99412661 1001 86380 86390 1
413900 99413900 1001 86380 86390 1
414099 99414099 1001 86380 86390 1
413740 99413740 1001 86380 86390 1
413845 99413845 1001 86380 86390 1
413909 99413909 1001 86380 86390 1
413958 99413958 1001 86380 86390 1
413854 99413854 1001 86380 86390 1
413937 99413937 1001 86380 86390 1
414007 99414007 1001 86380 86390 1
415004 99415004 1001 86380 86390 1
414973 99414973 1001 86380 86390 1
415042 99415042 1001 86380 86390 1
414736 99414736 1001 86380 86390 1
414545 99414545 1001 86380 86390 1
414883 99414883 1001 86380 86390 1
414733 99414733 1001 86380 86390 1
414892 99414892 1001 86380 86390 1
414176 99414176 1001 86380 86390 1
414404 99414404 1001 86380 86390 1
414274 99414274 1001 86380 86390 1
414240 99414240 1001 86380 86390 1
414290 99414290 1001 86380 86390 1
415501 99415501 1001 86380 86390 1
415688 99415688 1001 86380 86390 1
415714 99415714 1001 86380 86390 1
415497 99415497 1001 86380 86390 1
416965 99416965 1001 86380 86390 1
416980 99416980 1001 86380 86390 1
416549 99416549 1001 86380 86390 1
416524 99416524 1001 86380 86390 1
416503 99416503 1001 86380 86390 1
415795 99415795 1001 86380 86390 1
415955 99415955 1001 86380 86390 1
417094 99417094 1001 86380 86390 1
417075 99417075 1001 86380 86390 1
417121 99417121 1001 86380 86390 1
417105 99417105 1001 86380 86390 1
417012 99417012 1001 86380 86390 1
417352 99417352 1001 86380 86390 1
417572 99417572 1001 86380 86390 1
417410 99417410 1001 86380 86390 1
417562 99417562 1001 86380 86390 1
417602 99417602 1001 86380 86390 1
418714 99418714 1001 86380 86390 1
418512 99418512 1001 86380 86390 1
418517 99418517 1001 86380 86390 1
418663 99418663 1001 86380 86390 1
418790 99418790 1001 86380 86390 1
418471 99418471 1001 86380 86390 1
418210 99418210 1001 86380 86390 1
418427 99418427 1001 86380 86390 1
418332 99418332 1001 86380 86390 1
418072 99418072 1001 86380 86390 1
417735 99417735 1001 86380 86390 1
417777 99417777 1001 86380 86390 1
418011 99418011 1001 86380 86390 1
419008 99419008 1001 86380 86390 1
419063 99419063 1001 86380 86390 1
419157 99419157 1001 86380 86390 1
420183 99420183 1001 86380 86390 1
420269 99420269 1001 86380 86390 1
420190 99420190 1001 86380 86390 1
419777 99419777 1001 86380 86390 1
419888 99419888 1001 86380 86390 1
419988 99419988 1001 86380 86390 1
419894 99419894 1001 86380 86390 1
419977 99419977 1001 86380 86390 1
419814 99419814 1001 86380 86390 1
419979 99419979 1001 86380 86390 1
419657 99419657 1001 86380 86390 1
419424 99419424 1001 86380 86390 1
419295 99419295 1001 86380 86390 1
419356 99419356 1001 86380 86390 1
419458 99419458 1001 86380 86390 1
420562 99420562 1001 86380 86390 1
420753 99420753 1001 86380 86390 1
420762 99420762 1001 86380 86390 1
421941 99421941 1001 86380 86390 1
422018 99422018 1001 86380 86390 1
421546 99421546 1001 86380 86390 1
421318 99421318 1001 86380 86390 1
421420 99421420 1001 86380 86390 1
421341 99421341 1001 86380 86390 1
421231 99421231 1001 86380 86390 1
420936 99420936 1001 86380 86390 1
420982 99420982 1001 86380 86390 1
421010 99421010 1001 86380 86390 1
422258 99422258 1001 86380 86390 1
422317 99422317 1001 86380 86390 1
422179 99422179 1001 86380 86390 1
422454 99422454 1001 86380 86390 1
422401 99422401 1001 86380 86390 1
423630 99423630 1001 86380 86390 1
423215 99423215 1001 86380 86390 1
423030 99423030 1001 86380 86390 1
422950 99422950 1001 86380 86390 1
423282 99423282 1001 86380 86390 1
423188 99423188 1001 86380 86390 1
423054 99423054 1001 86380 86390 1
422864 99422864 1001 86380 86390 1
422896 99422896 1001 86380 86390 1
422677 99422677 1001 86380 86390 1
423942 99423942 1001 86380 86390 1
425260 99425260 1001 86380 86390 1
425284 99425284 1001 86380 86390 1
424667 99424667 1001 86380 86390 1
424982 99424982 1001 86380 86390 1
424938 99424938 1001 86380 86390 1
424530 99424530 1001 86380 86390 1
424535 99424535 1001 86380 86390 1
424274 99424274 1001 86380 86390 1
425788 99425788 1001 86380 86390 1
425818 99425818 1001 86380 86390 1
426764 99426764 1001 86380 86390 1
426767 99426767 1001 86380 86390 1
426929 99426929 1001 86380 86390 1
426787 99426787 1001 86380 86390 1
426285 99426285 1001 86380 86390 1
426566 99426566 1001 86380 86390 1
426686 99426686 1001 86380 86390 1
426342 99426342 1001 86380 86390 1
426518 99426518 1001 86380 86390 1
425915 99425915 1001 86380 86390 1
426109 99426109 1001 86380 86390 1
427394 99427394 1001 86380 86390 1
427517 99427517 1001 86380 86390 1
428516 99428516 1001 86380 86390 1
428727 99428727 1001 86380 86390 1
428265 99428265 1001 86380 86390 1
427940 99427940 1001 86380 86390 1
428314 99428314 1001 86380 86390 1
428182 99428182 1001 86380 86390 1
429013 99429013 1001 86380 86390 1
429036 99429036 1001 86380 86390 1
430102 99430102 1001 86380 86390 1
430083 99430083 1001 86380 86390 1
429614 99429614 1001 86380 86390 1
429904 99429904 1001 86380 86390 1
429603 99429603 1001 86380 86390 1
429917 99429917 1001 86380 86390 1
429747 99429747 1001 86380 86390 1
429370 99429370 1001 86380 86390 1
429486 99429486 1001 86380 86390 1
429535 99429535 1001 86380 86390 1
429185 99429185 1001 86380 86390 1
429490 99429490 1001 86380 86390 1
429560 99429560 1001 86380 86390 1
429515 99429515 1001 86380 86390 1
429494 99429494 1001 86380 86390 1
430421 99430421 1001 86380 86390 1
431910 99431910 1001 86380 86390 1
431714 99431714 1001 86380 86390 1
431677 99431677 1001 86380 86390 1
431972 99431972 1001 86380 86390 1
432034 99432034 1001 86380 86390 1
431410 99431410 1001 86380 86390 1
431439 99431439 1001 86380 86390 1
431571 99431571 1001 86380 86390 1
431364 99431364 1001 86380 86390 1
431579 99431579 1001 86380 86390 1
430928 99430928 1001 86380 86390 1
430836 99430836 1001 86380 86390 1
431258 99431258 1001 86380 86390 1
430843 99430843 1001 86380 86390 1
432103 99432103 1001 86380 86390 1
433486 99433486 1001 86380 86390 1
433080 99433080 1001 86380 86390 1
432798 99432798 1001 86380 86390 1
432678 99432678 1001 86380 86390 1
432640 99432640 1001 86380 86390 1
434037 99434037 1001 86380 86390 1
434090 99434090 1001 86380 86390 1
433929 99433929 1001 86380 86390 1
434059 99434059 1001 86380 86390 1
435244 99435244 1001 86380 86390 1
435081 99435081 1001 86380 86390 1
435248 99435248 1001 86380 86390 1
435319 99435319 1001 86380 86390 1
435379 99435379 1001 86380 86390 1
435140 99435140 1001 86380 86390 1
435051 99435051 1001 86380 86390 1
435336 99435336 1001 86380 86390 1
434638 99434638 1001 86380 86390 1
434704 99434704 1001 86380 86390 1
434877 99434877 1001 86380 86390 1
434652 99434652 1001 86380 86390 1
434911 99434911 1001 86380 86390 1
434437 99434437 1001 86380 86390 1
434389 99434389 1001 86380 86390 1
435544 99435544 1001 86380 86390 1
435734 99435734 1001 86380 86390 1
435713 99435713 1001 86380 86390 1
435852 99435852 1001 86380 86390 1
436873 99436873 1001 86380 86390 1
436864 99436864 1001 86380 86390 1
436993 99436993 1001 86380 86390 1
436713 99436713 1001 86380 86390 1
436721 99436721 1001 86380 86390 1
436267 99436267 1001 86380 86390 1
436292 99436292 1001 86380 86390 1
436270 99436270 1001 86380 86390 1
435964 99435964 1001 86380 86390 1
436149 99436149 1001 86380 86390 1
436090 99436090 1001 86380 86390 1
300099 99300099 1001 86380 86390 1
300036 99300036 1001 86380 86390 1
437181 99437181 1001 86380 86390 1
300554 99300554 1001 86380 86390 1
300711 99300711 1001 86380 86390 1
300394 99300394 1001 86380 86390 1
300332 99300332 1001 86380 86390 1
300379 99300379 1001 86380 86390 1
300176 99300176 1001 86380 86390 1
300131 99300131 1001 86380 86390 1
300913 99300913 1001 86380 86390 1
300877 99300877 1001 86380 86390 1
300774 99300774 1001 86380 86390 1
301400 99301400 1001 86380 86390 1
301554 99301554 1001 86380 86390 1
301467 99301467 1001 86380 86390 1
301432 99301432 1001 86380 86390 1
301438 99301438 1001 86380 86390 1
301182 99301182 1001 86380 86390 1
301203 99301203 1001 86380 86390 1
301255 99301255 1001 86380 86390 1
301307 99301307 1001 86380 86390 1
301154 99301154 1001 86380 86390 1
300999 99300999 1001 86380 86390 1
300965 99300965 1001 86380 86390 1
301005 99301005 1001 86380 86390 1
301022 99301022 1001 86380 86390 1
301669 99301669 1001 86380 86390 1
301556 99301556 1001 86380 86390 1
301626 99301626 1001 86380 86390 1
302340 99302340 1001 86380 86390 1
302140 99302140 1001 86380 86390 1
302070 99302070 1001 86380 86390 1
301963 99301963 1001 86380 86390 1
302534 99302534 1001 86380 86390 1
302480 99302480 1001 86380 86390 1
303004 99303004 1001 86380 86390 1
303134 99303134 1001 86380 86390 1
303084 99303084 1001 86380 86390 1
303136 99303136 1001 86380 86390 1
303099 99303099 1001 86380 86390 1
303114 99303114 1001 86380 86390 1
303155 99303155 1001 86380 86390 1
302980 99302980 1001 86380 86390 1
302969 99302969 1001 86380 86390 1
303261 99303261 1001 86380 86390 1
303355 99303355 1001 86380 86390 1
303369 99303369 1001 86380 86390 1
303686 99303686 1001 86380 86390 1
303661 99303661 1001 86380 86390 1
303719 99303719 1001 86380 86390 1
303760 99303760 1001 86380 86390 1
303657 99303657 1001 86380 86390 1
303531 99303531 1001 86380 86390 1
303510 99303510 1001 86380 86390 1
303523 99303523 1001 86380 86390 1
304174 99304174 1001 86380 86390 1
304138 99304138 1001 86380 86390 1
304192 99304192 1001 86380 86390 1
304063 99304063 1001 86380 86390 1
304090 99304090 1001 86380 86390 1
304787 99304787 1001 86380 86390 1
304848 99304848 1001 86380 86390 1
304820 99304820 1001 86380 86390 1
304855 99304855 1001 86380 86390 1
304538 99304538 1001 86380 86390 1
304577 99304577 1001 86380 86390 1
304580 99304580 1001 86380 86390 1
304477 99304477 1001 86380 86390 1
304490 99304490 1001 86380 86390 1
304543 99304543 1001 86380 86390 1
304307 99304307 1001 86380 86390 1
304415 99304415 1001 86380 86390 1
304417 99304417 1001 86380 86390 1
305013 99305013 1001 86380 86390 1
305031 99305031 1001 86380 86390 1
304954 99304954 1001 86380 86390 1
304867 99304867 1001 86380 86390 1
305558 99305558 1001 86380 86390 1
305589 99305589 1001 86380 86390 1
305551 99305551 1001 86380 86390 1
305553 99305553 1001 86380 86390 1
305672 99305672 1001 86380 86390 1
305541 99305541 1001 86380 86390 1
305618 99305618 1001 86380 86390 1
305632 99305632 1001 86380 86390 1
305325 99305325 1001 86380 86390 1
305469 99305469 1001 86380 86390 1
305358 99305358 1001 86380 86390 1
305362 99305362 1001 86380 86390 1
305117 99305117 1001 86380 86390 1
305183 99305183 1001 86380 86390 1
305081 99305081 1001 86380 86390 1
305069 99305069 1001 86380 86390 1
305123 99305123 1001 86380 86390 1
305244 99305244 1001 86380 86390 1
500067 99500067 1001 86380 86390 1
500739 99500739 1001 86380 86390 1
500790 99500790 1001 86380 86390 1
500795 99500795 1001 86380 86390 1
500630 99500630 1001 86380 86390 1
500429 99500429 1001 86380 86390 1
500482 99500482 1001 86380 86390 1
500439 99500439 1001 86380 86390 1
500351 99500351 1001 86380 86390 1
500852 99500852 1001 86380 86390 1
500904 99500904 1001 86380 86390 1
500907 99500907 1001 86380 86390 1
501492 99501492 1001 86380 86390 1
501384 99501384 1001 86380 86390 1
501084 99501084 1001 86380 86390 1
501059 99501059 1001 86380 86390 1
501219 99501219 1001 86380 86390 1
501692 99501692 1001 86380 86390 1
501809 99501809 1001 86380 86390 1
501686 99501686 1001 86380 86390 1
501661 99501661 1001 86380 86390 1
502428 99502428 1001 86380 86390 1
502264 99502264 1001 86380 86390 1
502344 99502344 1001 86380 86390 1
502348 99502348 1001 86380 86390 1
502105 99502105 1001 86380 86390 1
502237 99502237 1001 86380 86390 1
502232 99502232 1001 86380 86390 1
502117 99502117 1001 86380 86390 1
502044 99502044 1001 86380 86390 1
502571 99502571 1001 86380 86390 1
502496 99502496 1001 86380 86390 1
502603 99502603 1001 86380 86390 1
502629 99502629 1001 86380 86390 1
503148 99503148 1001 86380 86390 1
503124 99503124 1001 86380 86390 1
502989 99502989 1001 86380 86390 1
502710 99502710 1001 86380 86390 1
502754 99502754 1001 86380 86390 1
502808 99502808 1001 86380 86390 1
503476 99503476 1001 86380 86390 1
503334 99503334 1001 86380 86390 1
503299 99503299 1001 86380 86390 1
503954 99503954 1001 86380 86390 1
504090 99504090 1001 86380 86390 1
503933 99503933 1001 86380 86390 1
503758 99503758 1001 86380 86390 1
503725 99503725 1001 86380 86390 1
504294 99504294 1001 86380 86390 1
504908 99504908 1001 86380 86390 1
504793 99504793 1001 86380 86390 1
504783 99504783 1001 86380 86390 1
504534 99504534 1001 86380 86390 1
504651 99504651 1001 86380 86390 1
504718 99504718 1001 86380 86390 1
504591 99504591 1001 86380 86390 1
504634 99504634 1001 86380 86390 1
504543 99504543 1001 86380 86390 1
504423 99504423 1001 86380 86390 1
504489 99504489 1001 86380 86390 1
505107 99505107 1001 86380 86390 1
505069 99505069 1001 86380 86390 1
505590 99505590 1001 86380 86390 1
505619 99505619 1001 86380 86390 1
505650 99505650 1001 86380 86390 1
505764 99505764 1001 86380 86390 1
505540 99505540 1001 86380 86390 1
505381 99505381 1001 86380 86390 1
505164 99505164 1001 86380 86390 1
505297 99505297 1001 86380 86390 1
505311 99505311 1001 86380 86390 1
505771 99505771 1001 86380 86390 1
505827 99505827 1001 86380 86390 1
505818 99505818 1001 86380 86390 1
506429 99506429 1001 86380 86390 1
506595 99506595 1001 86380 86390 1
506549 99506549 1001 86380 86390 1
506301 99506301 1001 86380 86390 1
506331 99506331 1001 86380 86390 1
506319 99506319 1001 86380 86390 1
506244 99506244 1001 86380 86390 1
506192 99506192 1001 86380 86390 1
506390 99506390 1001 86380 86390 1
506001 99506001 1001 86380 86390 1
506092 99506092 1001 86380 86390 1
505981 99505981 1001 86380 86390 1
506075 99506075 1001 86380 86390 1
506128 99506128 1001 86380 86390 1
506181 99506181 1001 86380 86390 1
506156 99506156 1001 86380 86390 1
506780 99506780 1001 86380 86390 1
506640 99506640 1001 86380 86390 1
506666 99506666 1001 86380 86390 1
506785 99506785 1001 86380 86390 1
507274 99507274 1001 86380 86390 1
507140 99507140 1001 86380 86390 1
507043 99507043 1001 86380 86390 1
507017 99507017 1001 86380 86390 1
506986 99506986 1001 86380 86390 1
506910 99506910 1001 86380 86390 1
506833 99506833 1001 86380 86390 1
506951 99506951 1001 86380 86390 1
506849 99506849 1001 86380 86390 1
506865 99506865 1001 86380 86390 1
507552 99507552 1001 86380 86390 1
507479 99507479 1001 86380 86390 1
507519 99507519 1001 86380 86390 1
508159 99508159 1001 86380 86390 1
508056 99508056 1001 86380 86390 1
508128 99508128 1001 86380 86390 1
508132 99508132 1001 86380 86390 1
507955 99507955 1001 86380 86390 1
507959 99507959 1001 86380 86390 1
508014 99508014 1001 86380 86390 1
507900 99507900 1001 86380 86390 1
507771 99507771 1001 86380 86390 1
507761 99507761 1001 86380 86390 1
507688 99507688 1001 86380 86390 1
508344 99508344 1001 86380 86390 1
508282 99508282 1001 86380 86390 1
508335 99508335 1001 86380 86390 1
508399 99508399 1001 86380 86390 1
508989 99508989 1001 86380 86390 1
509003 99509003 1001 86380 86390 1
509018 99509018 1001 86380 86390 1
508954 99508954 1001 86380 86390 1
508729 99508729 1001 86380 86390 1
508813 99508813 1001 86380 86390 1
508662 99508662 1001 86380 86390 1
508483 99508483 1001 86380 86390 1
508496 99508496 1001 86380 86390 1
508576 99508576 1001 86380 86390 1
508461 99508461 1001 86380 86390 1
508463 99508463 1001 86380 86390 1
509278 99509278 1001 86380 86390 1
509786 99509786 1001 86380 86390 1
509876 99509876 1001 86380 86390 1
509803 99509803 1001 86380 86390 1
509605 99509605 1001 86380 86390 1
509661 99509661 1001 86380 86390 1
509584 99509584 1001 86380 86390 1
509649 99509649 1001 86380 86390 1
509589 99509589 1001 86380 86390 1
509950 99509950 1001 86380 86390 1
509992 99509992 1001 86380 86390 1
510044 99510044 1001 86380 86390 1
509947 99509947 1001 86380 86390 1
510550 99510550 1001 86380 86390 1
510615 99510615 1001 86380 86390 1
510330 99510330 1001 86380 86390 1
510384 99510384 1001 86380 86390 1
510320 99510320 1001 86380 86390 1
510333 99510333 1001 86380 86390 1
510335 99510335 1001 86380 86390 1
510492 99510492 1001 86380 86390 1
510149 99510149 1001 86380 86390 1
510110 99510110 1001 86380 86390 1
510295 99510295 1001 86380 86390 1
510181 99510181 1001 86380 86390 1
510129 99510129 1001 86380 86390 1
510792 99510792 1001 86380 86390 1
510805 99510805 1001 86380 86390 1
510874 99510874 1001 86380 86390 1
511465 99511465 1001 86380 86390 1
511382 99511382 1001 86380 86390 1
511155 99511155 1001 86380 86390 1
511175 99511175 1001 86380 86390 1
511230 99511230 1001 86380 86390 1
511089 99511089 1001 86380 86390 1
511102 99511102 1001 86380 86390 1
511129 99511129 1001 86380 86390 1
511030 99511030 1001 86380 86390 1
511069 99511069 1001 86380 86390 1
511099 99511099 1001 86380 86390 1
511684 99511684 1001 86380 86390 1
511583 99511583 1001 86380 86390 1
511740 99511740 1001 86380 86390 1
511729 99511729 1001 86380 86390 1
511692 99511692 1001 86380 86390 1
512224 99512224 1001 86380 86390 1
512044 99512044 1001 86380 86390 1
512032 99512032 1001 86380 86390 1
512164 99512164 1001 86380 86390 1
511928 99511928 1001 86380 86390 1
511787 99511787 1001 86380 86390 1
511906 99511906 1001 86380 86390 1
511804 99511804 1001 86380 86390 1
511821 99511821 1001 86380 86390 1
512519 99512519 1001 86380 86390 1
512462 99512462 1001 86380 86390 1
512514 99512514 1001 86380 86390 1
513025 99513025 1001 86380 86390 1
513129 99513129 1001 86380 86390 1
513052 99513052 1001 86380 86390 1
513084 99513084 1001 86380 86390 1
512822 99512822 1001 86380 86390 1
512737 99512737 1001 86380 86390 1
512595 99512595 1001 86380 86390 1
513335 99513335 1001 86380 86390 1
513297 99513297 1001 86380 86390 1
513330 99513330 1001 86380 86390 1
513923 99513923 1001 86380 86390 1
513683 99513683 1001 86380 86390 1
513726 99513726 1001 86380 86390 1
513623 99513623 1001 86380 86390 1
513695 99513695 1001 86380 86390 1
513453 99513453 1001 86380 86390 1
513557 99513557 1001 86380 86390 1
513418 99513418 1001 86380 86390 1
514056 99514056 1001 86380 86390 1
514188 99514188 1001 86380 86390 1
514075 99514075 1001 86380 86390 1
514205 99514205 1001 86380 86390 1
514181 99514181 1001 86380 86390 1
514768 99514768 1001 86380 86390 1
514735 99514735 1001 86380 86390 1
514774 99514774 1001 86380 86390 1
514852 99514852 1001 86380 86390 1
514478 99514478 1001 86380 86390 1
514608 99514608 1001 86380 86390 1
514534 99514534 1001 86380 86390 1
514251 99514251 1001 86380 86390 1
514318 99514318 1001 86380 86390 1
514323 99514323 1001 86380 86390 1
514429 99514429 1001 86380 86390 1
514339 99514339 1001 86380 86390 1
514959 99514959 1001 86380 86390 1
514877 99514877 1001 86380 86390 1
514930 99514930 1001 86380 86390 1
515572 99515572 1001 86380 86390 1
515534 99515534 1001 86380 86390 1
515573 99515573 1001 86380 86390 1
515496 99515496 1001 86380 86390 1
515580 99515580 1001 86380 86390 1
515426 99515426 1001 86380 86390 1
515466 99515466 1001 86380 86390 1
515376 99515376 1001 86380 86390 1
515392 99515392 1001 86380 86390 1
515435 99515435 1001 86380 86390 1
515333 99515333 1001 86380 86390 1
515193 99515193 1001 86380 86390 1
515169 99515169 1001 86380 86390 1
515183 99515183 1001 86380 86390 1
515213 99515213 1001 86380 86390 1
515849 99515849 1001 86380 86390 1
515802 99515802 1001 86380 86390 1
515842 99515842 1001 86380 86390 1
515855 99515855 1001 86380 86390 1
515752 99515752 1001 86380 86390 1
515882 99515882 1001 86380 86390 1
516449 99516449 1001 86380 86390 1
516440 99516440 1001 86380 86390 1
516468 99516468 1001 86380 86390 1
516327 99516327 1001 86380 86390 1
516136 99516136 1001 86380 86390 1
516203 99516203 1001 86380 86390 1
516152 99516152 1001 86380 86390 1
516246 99516246 1001 86380 86390 1
516272 99516272 1001 86380 86390 1
516032 99516032 1001 86380 86390 1
516060 99516060 1001 86380 86390 1
515910 99515910 1001 86380 86390 1
516053 99516053 1001 86380 86390 1
515911 99515911 1001 86380 86390 1
516715 99516715 1001 86380 86390 1
516587 99516587 1001 86380 86390 1
516098 99516098 1001 86380 86390 1
516615 99516615 1001 86380 86390 1
516673 99516673 1001 86380 86390 1
517272 99517272 1001 86380 86390 1
517133 99517133 1001 86380 86390 1
516769 99516769 1001 86380 86390 1
516840 99516840 1001 86380 86390 1
516828 99516828 1001 86380 86390 1
516844 99516844 1001 86380 86390 1
517493 99517493 1001 86380 86390 1
517499 99517499 1001 86380 86390 1
518113 99518113 1001 86380 86390 1
518076 99518076 1001 86380 86390 1
518105 99518105 1001 86380 86390 1
518002 99518002 1001 86380 86390 1
518057 99518057 1001 86380 86390 1
517827 99517827 1001 86380 86390 1
517920 99517920 1001 86380 86390 1
517567 99517567 1001 86380 86390 1
517690 99517690 1001 86380 86390 1
517628 99517628 1001 86380 86390 1
518315 99518315 1001 86380 86390 1
517958 99517958 1001 86380 86390 1
518216 99518216 1001 86380 86390 1
518242 99518242 1001 86380 86390 1
518255 99518255 1001 86380 86390 1
518308 99518308 1001 86380 86390 1
518850 99518850 1001 86380 86390 1
518902 99518902 1001 86380 86390 1
518788 99518788 1001 86380 86390 1
518803 99518803 1001 86380 86390 1
518588 99518588 1001 86380 86390 1
518686 99518686 1001 86380 86390 1
518781 99518781 1001 86380 86390 1
518460 99518460 1001 86380 86390 1
518416 99518416 1001 86380 86390 1
518999 99518999 1001 86380 86390 1
519186 99519186 1001 86380 86390 1
519036 99519036 1001 86380 86390 1
519636 99519636 1001 86380 86390 1
519733 99519733 1001 86380 86390 1
519697 99519697 1001 86380 86390 1
519810 99519810 1001 86380 86390 1
519573 99519573 1001 86380 86390 1
519472 99519472 1001 86380 86390 1
519552 99519552 1001 86380 86390 1
519234 99519234 1001 86380 86390 1
519228 99519228 1001 86380 86390 1
519842 99519842 1001 86380 86390 1
519868 99519868 1001 86380 86390 1
520604 99520604 1001 86380 86390 1
520577 99520577 1001 86380 86390 1
520569 99520569 1001 86380 86390 1
520468 99520468 1001 86380 86390 1
520560 99520560 1001 86380 86390 1
520524 99520524 1001 86380 86390 1
520398 99520398 1001 86380 86390 1
520230 99520230 1001 86380 86390 1
520258 99520258 1001 86380 86390 1
520311 99520311 1001 86380 86390 1
520364 99520364 1001 86380 86390 1
520353 99520353 1001 86380 86390 1
520407 99520407 1001 86380 86390 1
520168 99520168 1001 86380 86390 1
520104 99520104 1001 86380 86390 1
520169 99520169 1001 86380 86390 1
520068 99520068 1001 86380 86390 1
520029 99520029 1001 86380 86390 1
520082 99520082 1001 86380 86390 1
520742 99520742 1001 86380 86390 1
521271 99521271 1001 86380 86390 1
521375 99521375 1001 86380 86390 1
521105 99521105 1001 86380 86390 1
521125 99521125 1001 86380 86390 1
521180 99521180 1001 86380 86390 1
521221 99521221 1001 86380 86390 1
520944 99520944 1001 86380 86390 1
521661 99521661 1001 86380 86390 1
521627 99521627 1001 86380 86390 1
521550 99521550 1001 86380 86390 1
521642 99521642 1001 86380 86390 1
522255 99522255 1001 86380 86390 1
522102 99522102 1001 86380 86390 1
522278 99522278 1001 86380 86390 1
522280 99522280 1001 86380 86390 1
521894 99521894 1001 86380 86390 1
521904 99521904 1001 86380 86390 1
521854 99521854 1001 86380 86390 1
521809 99521809 1001 86380 86390 1
522454 99522454 1001 86380 86390 1
522416 99522416 1001 86380 86390 1
523056 99523056 1001 86380 86390 1
522919 99522919 1001 86380 86390 1
523023 99523023 1001 86380 86390 1
523026 99523026 1001 86380 86390 1
522893 99522893 1001 86380 86390 1
522752 99522752 1001 86380 86390 1
522843 99522843 1001 86380 86390 1
522769 99522769 1001 86380 86390 1
522499 99522499 1001 86380 86390 1
522630 99522630 1001 86380 86390 1
522553 99522553 1001 86380 86390 1
522659 99522659 1001 86380 86390 1
523245 99523245 1001 86380 86390 1
523263 99523263 1001 86380 86390 1
523881 99523881 1001 86380 86390 1
523783 99523783 1001 86380 86390 1
523822 99523822 1001 86380 86390 1
523890 99523890 1001 86380 86390 1
523586 99523586 1001 86380 86390 1
523566 99523566 1001 86380 86390 1
523582 99523582 1001 86380 86390 1
523660 99523660 1001 86380 86390 1
523390 99523390 1001 86380 86390 1
523488 99523488 1001 86380 86390 1
523982 99523982 1001 86380 86390 1
523957 99523957 1001 86380 86390 1
524095 99524095 1001 86380 86390 1
524540 99524540 1001 86380 86390 1
524502 99524502 1001 86380 86390 1
524533 99524533 1001 86380 86390 1
524471 99524471 1001 86380 86390 1
524245 99524245 1001 86380 86390 1
524248 99524248 1001 86380 86390 1
524353 99524353 1001 86380 86390 1
524911 99524911 1001 86380 86390 1
524976 99524976 1001 86380 86390 1
524902 99524902 1001 86380 86390 1
524917 99524917 1001 86380 86390 1
524930 99524930 1001 86380 86390 1
525413 99525413 1001 86380 86390 1
525590 99525590 1001 86380 86390 1
525211 99525211 1001 86380 86390 1
525276 99525276 1001 86380 86390 1
525318 99525318 1001 86380 86390 1
525313 99525313 1001 86380 86390 1
525196 99525196 1001 86380 86390 1
525080 99525080 1001 86380 86390 1
525042 99525042 1001 86380 86390 1
525069 99525069 1001 86380 86390 1
525006 99525006 1001 86380 86390 1
525014 99525014 1001 86380 86390 1
525665 99525665 1001 86380 86390 1
525645 99525645 1001 86380 86390 1
526367 99526367 1001 86380 86390 1
526053 99526053 1001 86380 86390 1
526092 99526092 1001 86380 86390 1
526093 99526093 1001 86380 86390 1
526213 99526213 1001 86380 86390 1
526045 99526045 1001 86380 86390 1
526033 99526033 1001 86380 86390 1
525837 99525837 1001 86380 86390 1
525941 99525941 1001 86380 86390 1
525865 99525865 1001 86380 86390 1
526524 99526524 1001 86380 86390 1
526486 99526486 1001 86380 86390 1
526448 99526448 1001 86380 86390 1
526614 99526614 1001 86380 86390 1
527161 99527161 1001 86380 86390 1
527127 99527127 1001 86380 86390 1
527140 99527140 1001 86380 86390 1
527244 99527244 1001 86380 86390 1
527146 99527146 1001 86380 86390 1
526993 99526993 1001 86380 86390 1
527036 99527036 1001 86380 86390 1
526939 99526939 1001 86380 86390 1
526696 99526696 1001 86380 86390 1
526698 99526698 1001 86380 86390 1
526660 99526660 1001 86380 86390 1
526649 99526649 1001 86380 86390 1
526754 99526754 1001 86380 86390 1
527454 99527454 1001 86380 86390 1
527407 99527407 1001 86380 86390 1
527265 99527265 1001 86380 86390 1
527335 99527335 1001 86380 86390 1
527701 99527701 1001 86380 86390 1
527727 99527727 1001 86380 86390 1
527689 99527689 1001 86380 86390 1
527850 99527850 1001 86380 86390 1
527840 99527840 1001 86380 86390 1
527483 99527483 1001 86380 86390 1
527632 99527632 1001 86380 86390 1
528152 99528152 1001 86380 86390 1
528087 99528087 1001 86380 86390 1
528247 99528247 1001 86380 86390 1
528815 99528815 1001 86380 86390 1
528850 99528850 1001 86380 86390 1
528659 99528659 1001 86380 86390 1
528634 99528634 1001 86380 86390 1
528564 99528564 1001 86380 86390 1
528319 99528319 1001 86380 86390 1
528436 99528436 1001 86380 86390 1
528295 99528295 1001 86380 86390 1
528353 99528353 1001 86380 86390 1
528976 99528976 1001 86380 86390 1
528980 99528980 1001 86380 86390 1
529665 99529665 1001 86380 86390 1
529627 99529627 1001 86380 86390 1
529679 99529679 1001 86380 86390 1
529421 99529421 1001 86380 86390 1
529435 99529435 1001 86380 86390 1
529401 99529401 1001 86380 86390 1
529378 99529378 1001 86380 86390 1
529326 99529326 1001 86380 86390 1
529392 99529392 1001 86380 86390 1
529236 99529236 1001 86380 86390 1
529304 99529304 1001 86380 86390 1
529207 99529207 1001 86380 86390 1
529776 99529776 1001 86380 86390 1
529910 99529910 1001 86380 86390 1
529835 99529835 1001 86380 86390 1
529915 99529915 1001 86380 86390 1
530388 99530388 1001 86380 86390 1
530505 99530505 1001 86380 86390 1
530390 99530390 1001 86380 86390 1
530429 99530429 1001 86380 86390 1
530470 99530470 1001 86380 86390 1
530194 99530194 1001 86380 86390 1
530326 99530326 1001 86380 86390 1
530307 99530307 1001 86380 86390 1
530205 99530205 1001 86380 86390 1
530153 99530153 1001 86380 86390 1
530141 99530141 1001 86380 86390 1
530092 99530092 1001 86380 86390 1
530654 99530654 1001 86380 86390 1
530733 99530733 1001 86380 86390 1
530568 99530568 1001 86380 86390 1
530635 99530635 1001 86380 86390 1
531359 99531359 1001 86380 86390 1
531271 99531271 1001 86380 86390 1
531007 99531007 1001 86380 86390 1
531061 99531061 1001 86380 86390 1
531065 99531065 1001 86380 86390 1
531171 99531171 1001 86380 86390 1
530772 99530772 1001 86380 86390 1
530844 99530844 1001 86380 86390 1
530949 99530949 1001 86380 86390 1
531416 99531416 1001 86380 86390 1
531470 99531470 1001 86380 86390 1
531483 99531483 1001 86380 86390 1
531537 99531537 1001 86380 86390 1
531421 99531421 1001 86380 86390 1
531423 99531423 1001 86380 86390 1
531478 99531478 1001 86380 86390 1
532157 99532157 1001 86380 86390 1
532160 99532160 1001 86380 86390 1
532032 99532032 1001 86380 86390 1
532191 99532191 1001 86380 86390 1
531926 99531926 1001 86380 86390 1
531991 99531991 1001 86380 86390 1
531901 99531901 1001 86380 86390 1
531914 99531914 1001 86380 86390 1
531992 99531992 1001 86380 86390 1
531930 99531930 1001 86380 86390 1
531918 99531918 1001 86380 86390 1
531814 99531814 1001 86380 86390 1
531588 99531588 1001 86380 86390 1
531656 99531656 1001 86380 86390 1
531648 99531648 1001 86380 86390 1
532216 99532216 1001 86380 86390 1
532286 99532286 1001 86380 86390 1
532252 99532252 1001 86380 86390 1
532344 99532344 1001 86380 86390 1
532956 99532956 1001 86380 86390 1
532931 99532931 1001 86380 86390 1
532986 99532986 1001 86380 86390 1
532834 99532834 1001 86380 86390 1
532976 99532976 1001 86380 86390 1
532991 99532991 1001 86380 86390 1
532725 99532725 1001 86380 86390 1
532702 99532702 1001 86380 86390 1
532668 99532668 1001 86380 86390 1
532465 99532465 1001 86380 86390 1
532595 99532595 1001 86380 86390 1
532428 99532428 1001 86380 86390 1
532521 99532521 1001 86380 86390 1
532433 99532433 1001 86380 86390 1
532538 99532538 1001 86380 86390 1
532448 99532448 1001 86380 86390 1
532579 99532579 1001 86380 86390 1
533154 99533154 1001 86380 86390 1
533078 99533078 1001 86380 86390 1
533158 99533158 1001 86380 86390 1
533825 99533825 1001 86380 86390 1
533750 99533750 1001 86380 86390 1
533729 99533729 1001 86380 86390 1
533315 99533315 1001 86380 86390 1
533239 99533239 1001 86380 86390 1
533269 99533269 1001 86380 86390 1
533402 99533402 1001 86380 86390 1
533404 99533404 1001 86380 86390 1
533446 99533446 1001 86380 86390 1
533859 99533859 1001 86380 86390 1
533900 99533900 1001 86380 86390 1
534681 99534681 1001 86380 86390 1
534570 99534570 1001 86380 86390 1
534443 99534443 1001 86380 86390 1
534411 99534411 1001 86380 86390 1
534104 99534104 1001 86380 86390 1
534101 99534101 1001 86380 86390 1
534772 99534772 1001 86380 86390 1
534064 99534064 1001 86380 86390 1
534816 99534816 1001 86380 86390 1
534699 99534699 1001 86380 86390 1
534857 99534857 1001 86380 86390 1
534793 99534793 1001 86380 86390 1
534832 99534832 1001 86380 86390 1
534689 99534689 1001 86380 86390 1
534821 99534821 1001 86380 86390 1
534887 99534887 1001 86380 86390 1
535193 99535193 1001 86380 86390 1
535194 99535194 1001 86380 86390 1
535116 99535116 1001 86380 86390 1
535221 99535221 1001 86380 86390 1
535159 99535159 1001 86380 86390 1
534954 99534954 1001 86380 86390 1
534944 99534944 1001 86380 86390 1
535021 99535021 1001 86380 86390 1
534985 99534985 1001 86380 86390 1
534908 99534908 1001 86380 86390 1
535560 99535560 1001 86380 86390 1
535690 99535690 1001 86380 86390 1
535524 99535524 1001 86380 86390 1
535686 99535686 1001 86380 86390 1
536185 99536185 1001 86380 86390 1
536322 99536322 1001 86380 86390 1
536180 99536180 1001 86380 86390 1
536014 99536014 1001 86380 86390 1
536032 99536032 1001 86380 86390 1
535780 99535780 1001 86380 86390 1
535910 99535910 1001 86380 86390 1
535736 99535736 1001 86380 86390 1
536426 99536426 1001 86380 86390 1
536531 99536531 1001 86380 86390 1
536418 99536418 1001 86380 86390 1
536380 99536380 1001 86380 86390 1
537161 99537161 1001 86380 86390 1
537031 99537031 1001 86380 86390 1
536905 99536905 1001 86380 86390 1
536948 99536948 1001 86380 86390 1
536848 99536848 1001 86380 86390 1
536838 99536838 1001 86380 86390 1
536635 99536635 1001 86380 86390 1
537279 99537279 1001 86380 86390 1
537923 99537923 1001 86380 86390 1
537668 99537668 1001 86380 86390 1
537617 99537617 1001 86380 86390 1
537738 99537738 1001 86380 86390 1
537653 99537653 1001 86380 86390 1
537554 99537554 1001 86380 86390 1
537427 99537427 1001 86380 86390 1
538180 99538180 1001 86380 86390 1
538766 99538766 1001 86380 86390 1
538815 99538815 1001 86380 86390 1
538744 99538744 1001 86380 86390 1
538655 99538655 1001 86380 86390 1
538736 99538736 1001 86380 86390 1
538634 99538634 1001 86380 86390 1
538711 99538711 1001 86380 86390 1
538417 99538417 1001 86380 86390 1
538536 99538536 1001 86380 86390 1
538463 99538463 1001 86380 86390 1
538259 99538259 1001 86380 86390 1
538382 99538382 1001 86380 86390 1
538955 99538955 1001 86380 86390 1
538866 99538866 1001 86380 86390 1
538921 99538921 1001 86380 86390 1
538950 99538950 1001 86380 86390 1
539517 99539517 1001 86380 86390 1
539505 99539505 1001 86380 86390 1
539621 99539621 1001 86380 86390 1
539498 99539498 1001 86380 86390 1
539337 99539337 1001 86380 86390 1
539414 99539414 1001 86380 86390 1
539395 99539395 1001 86380 86390 1
539202 99539202 1001 86380 86390 1
539228 99539228 1001 86380 86390 1
539188 99539188 1001 86380 86390 1
539715 99539715 1001 86380 86390 1
540377 99540377 1001 86380 86390 1
540249 99540249 1001 86380 86390 1
540137 99540137 1001 86380 86390 1
540102 99540102 1001 86380 86390 1
539873 99539873 1001 86380 86390 1
540043 99540043 1001 86380 86390 1
539893 99539893 1001 86380 86390 1
539984 99539984 1001 86380 86390 1
539962 99539962 1001 86380 86390 1
540672 99540672 1001 86380 86390 1
540508 99540508 1001 86380 86390 1
540536 99540536 1001 86380 86390 1
541218 99541218 1001 86380 86390 1
541184 99541184 1001 86380 86390 1
540964 99540964 1001 86380 86390 1
540887 99540887 1001 86380 86390 1
541018 99541018 1001 86380 86390 1
540768 99540768 1001 86380 86390 1
540846 99540846 1001 86380 86390 1
540719 99540719 1001 86380 86390 1
540723 99540723 1001 86380 86390 1
541304 99541304 1001 86380 86390 1
541450 99541450 1001 86380 86390 1
541308 99541308 1001 86380 86390 1
541401 99541401 1001 86380 86390 1
541457 99541457 1001 86380 86390 1
541976 99541976 1001 86380 86390 1
541888 99541888 1001 86380 86390 1
541785 99541785 1001 86380 86390 1
541892 99541892 1001 86380 86390 1
541815 99541815 1001 86380 86390 1
541830 99541830 1001 86380 86390 1
541728 99541728 1001 86380 86390 1
541900 99541900 1001 86380 86390 1
541654 99541654 1001 86380 86390 1
541667 99541667 1001 86380 86390 1
541593 99541593 1001 86380 86390 1
541506 99541506 1001 86380 86390 1
542285 99542285 1001 86380 86390 1
542211 99542211 1001 86380 86390 1
542241 99542241 1001 86380 86390 1
542835 99542835 1001 86380 86390 1
542761 99542761 1001 86380 86390 1
542841 99542841 1001 86380 86390 1
542777 99542777 1001 86380 86390 1
542572 99542572 1001 86380 86390 1
542567 99542567 1001 86380 86390 1
542431 99542431 1001 86380 86390 1
542367 99542367 1001 86380 86390 1
542474 99542474 1001 86380 86390 1
542398 99542398 1001 86380 86390 1
542453 99542453 1001 86380 86390 1
543128 99543128 1001 86380 86390 1
543119 99543119 1001 86380 86390 1
543657 99543657 1001 86380 86390 1
543571 99543571 1001 86380 86390 1
543650 99543650 1001 86380 86390 1
543706 99543706 1001 86380 86390 1
543707 99543707 1001 86380 86390 1
543720 99543720 1001 86380 86390 1
543531 99543531 1001 86380 86390 1
543544 99543544 1001 86380 86390 1
543485 99543485 1001 86380 86390 1
543220 99543220 1001 86380 86390 1
543353 99543353 1001 86380 86390 1
543885 99543885 1001 86380 86390 1
543838 99543838 1001 86380 86390 1
543920 99543920 1001 86380 86390 1
544398 99544398 1001 86380 86390 1
544584 99544584 1001 86380 86390 1
544544 99544544 1001 86380 86390 1
544244 99544244 1001 86380 86390 1
544030 99544030 1001 86380 86390 1
543986 99543986 1001 86380 86390 1
544625 99544625 1001 86380 86390 1
544615 99544615 1001 86380 86390 1
544646 99544646 1001 86380 86390 1
434904 387 1001 25680 26157 1
514753 741 1002 36618 46366 1
400029 99400029 1001 86380 86390 1
400212 99400212 1001 86380 86390 1
400578 99400578 1001 86380 86390 1
400625 99400625 1001 86380 86390 1
400917 99400917 1001 86380 86390 1
400981 99400981 1001 86380 86390 1
401124 99401124 1001 86380 86390 1
401224 99401224 1001 86380 86390 1
401352 99401352 1001 86380 86390 1
401284 99401284 1001 86380 86390 1
401417 99401417 1001 86380 86390 1
401749 99401749 1001 86380 86390 1
401902 99401902 1001 86380 86390 1
401919 99401919 1001 86380 86390 1
401866 99401866 1001 86380 86390 1
402113 99402113 1001 86380 86390 1
402224 99402224 1001 86380 86390 1
402579 99402579 1001 86380 86390 1
402586 99402586 1001 86380 86390 1
402772 99402772 1001 86380 86390 1
403030 99403030 1001 86380 86390 1
403174 99403174 1001 86380 86390 1
403175 99403175 1001 86380 86390 1
403478 99403478 1001 86380 86390 1
403527 99403527 1001 86380 86390 1
403555 99403555 1001 86380 86390 1
403699 99403699 1001 86380 86390 1
404036 99404036 1001 86380 86390 1
404134 99404134 1001 86380 86390 1
404490 99404490 1001 86380 86390 1
404584 99404584 1001 86380 86390 1
404583 99404583 1001 86380 86390 1
404649 99404649 1001 86380 86390 1
404902 99404902 1001 86380 86390 1
404969 99404969 1001 86380 86390 1
404991 99404991 1001 86380 86390 1
405103 99405103 1001 86380 86390 1
405104 99405104 1001 86380 86390 1
405364 99405364 1001 86380 86390 1
405642 99405642 1001 86380 86390 1
405618 99405618 1001 86380 86390 1
405659 99405659 1001 86380 86390 1
405601 99405601 1001 86380 86390 1
405777 99405777 1001 86380 86390 1
405852 99405852 1001 86380 86390 1
406161 99406161 1001 86380 86390 1
406219 99406219 1001 86380 86390 1
406240 99406240 1001 86380 86390 1
406287 99406287 1001 86380 86390 1
406718 99406718 1001 86380 86390 1
406918 99406918 1001 86380 86390 1
406980 99406980 1001 86380 86390 1
407230 99407230 1001 86380 86390 1
407246 99407246 1001 86380 86390 1
407384 99407384 1001 86380 86390 1
407686 99407686 1001 86380 86390 1
407708 99407708 1001 86380 86390 1
407947 99407947 1001 86380 86390 1
408013 99408013 1001 86380 86390 1
408196 99408196 1001 86380 86390 1
408174 99408174 1001 86380 86390 1
408367 99408367 1001 86380 86390 1
408378 99408378 1001 86380 86390 1
408625 99408625 1001 86380 86390 1
408590 99408590 1001 86380 86390 1
408729 99408729 1001 86380 86390 1
408748 99408748 1001 86380 86390 1
408806 99408806 1001 86380 86390 1
409009 99409009 1001 86380 86390 1
409256 99409256 1001 86380 86390 1
409378 99409378 1001 86380 86390 1
409522 99409522 1001 86380 86390 1
409505 99409505 1001 86380 86390 1
409558 99409558 1001 86380 86390 1
409856 99409856 1001 86380 86390 1
410174 99410174 1001 86380 86390 1
410367 99410367 1001 86380 86390 1
410344 99410344 1001 86380 86390 1
410571 99410571 1001 86380 86390 1
410553 99410553 1001 86380 86390 1
410652 99410652 1001 86380 86390 1
410633 99410633 1001 86380 86390 1
410974 99410974 1001 86380 86390 1
411360 99411360 1001 86380 86390 1
411353 99411353 1001 86380 86390 1
411448 99411448 1001 86380 86390 1
411572 99411572 1001 86380 86390 1
411631 99411631 1001 86380 86390 1
411605 99411605 1001 86380 86390 1
411691 99411691 1001 86380 86390 1
411660 99411660 1001 86380 86390 1
411777 99411777 1001 86380 86390 1
412017 99412017 1001 86380 86390 1
412192 99412192 1001 86380 86390 1
413495 99413495 1001 86380 86390 1
413376 99413376 1001 86380 86390 1
413293 99413293 1001 86380 86390 1
413303 99413303 1001 86380 86390 1
413671 99413671 1001 86380 86390 1
413488 99413488 1001 86380 86390 1
412909 99412909 1001 86380 86390 1
413085 99413085 1001 86380 86390 1
413212 99413212 1001 86380 86390 1
412641 99412641 1001 86380 86390 1
412858 99412858 1001 86380 86390 1
412817 99412817 1001 86380 86390 1
413788 99413788 1001 86380 86390 1
414968 99414968 1001 86380 86390 1
415033 99415033 1001 86380 86390 1
414986 99414986 1001 86380 86390 1
415088 99415088 1001 86380 86390 1
414944 99414944 1001 86380 86390 1
414550 99414550 1001 86380 86390 1
414731 99414731 1001 86380 86390 1
414528 99414528 1001 86380 86390 1
414451 99414451 1001 86380 86390 1
414312 99414312 1001 86380 86390 1
415355 99415355 1001 86380 86390 1
416805 99416805 1001 86380 86390 1
416749 99416749 1001 86380 86390 1
416214 99416214 1001 86380 86390 1
416438 99416438 1001 86380 86390 1
416389 99416389 1001 86380 86390 1
416508 99416508 1001 86380 86390 1
415931 99415931 1001 86380 86390 1
416105 99416105 1001 86380 86390 1
415930 99415930 1001 86380 86390 1
417328 99417328 1001 86380 86390 1
417063 99417063 1001 86380 86390 1
417456 99417456 1001 86380 86390 1
418668 99418668 1001 86380 86390 1
418725 99418725 1001 86380 86390 1
418130 99418130 1001 86380 86390 1
418162 99418162 1001 86380 86390 1
418349 99418349 1001 86380 86390 1
418188 99418188 1001 86380 86390 1
418214 99418214 1001 86380 86390 1
418264 99418264 1001 86380 86390 1
417819 99417819 1001 86380 86390 1
417964 99417964 1001 86380 86390 1
417748 99417748 1001 86380 86390 1
417646 99417646 1001 86380 86390 1
417703 99417703 1001 86380 86390 1
418987 99418987 1001 86380 86390 1
418967 99418967 1001 86380 86390 1
419044 99419044 1001 86380 86390 1
418975 99418975 1001 86380 86390 1
420382 99420382 1001 86380 86390 1
420222 99420222 1001 86380 86390 1
420212 99420212 1001 86380 86390 1
420075 99420075 1001 86380 86390 1
419820 99419820 1001 86380 86390 1
419984 99419984 1001 86380 86390 1
420011 99420011 1001 86380 86390 1
419685 99419685 1001 86380 86390 1
419819 99419819 1001 86380 86390 1
419630 99419630 1001 86380 86390 1
419568 99419568 1001 86380 86390 1
419330 99419330 1001 86380 86390 1
419310 99419310 1001 86380 86390 1
419419 99419419 1001 86380 86390 1
420701 99420701 1001 86380 86390 1
420683 99420683 1001 86380 86390 1
420702 99420702 1001 86380 86390 1
421890 99421890 1001 86380 86390 1
421809 99421809 1001 86380 86390 1
421881 99421881 1001 86380 86390 1
421618 99421618 1001 86380 86390 1
421357 99421357 1001 86380 86390 1
421558 99421558 1001 86380 86390 1
421654 99421654 1001 86380 86390 1
421079 99421079 1001 86380 86390 1
421083 99421083 1001 86380 86390 1
421249 99421249 1001 86380 86390 1
420905 99420905 1001 86380 86390 1
422143 99422143 1001 86380 86390 1
422443 99422443 1001 86380 86390 1
422157 99422157 1001 86380 86390 1
422432 99422432 1001 86380 86390 1
422356 99422356 1001 86380 86390 1
423651 99423651 1001 86380 86390 1
423692 99423692 1001 86380 86390 1
423413 99423413 1001 86380 86390 1
423635 99423635 1001 86380 86390 1
423590 99423590 1001 86380 86390 1
423733 99423733 1001 86380 86390 1
422984 99422984 1001 86380 86390 1
423297 99423297 1001 86380 86390 1
423285 99423285 1001 86380 86390 1
422683 99422683 1001 86380 86390 1
422674 99422674 1001 86380 86390 1
423856 99423856 1001 86380 86390 1
423960 99423960 1001 86380 86390 1
425219 99425219 1001 86380 86390 1
425118 99425118 1001 86380 86390 1
424994 99424994 1001 86380 86390 1
424894 99424894 1001 86380 86390 1
424609 99424609 1001 86380 86390 1
424186 99424186 1001 86380 86390 1
424425 99424425 1001 86380 86390 1
424406 99424406 1001 86380 86390 1
424363 99424363 1001 86380 86390 1
424207 99424207 1001 86380 86390 1
425435 99425435 1001 86380 86390 1
425561 99425561 1001 86380 86390 1
425544 99425544 1001 86380 86390 1
426952 99426952 1001 86380 86390 1
426875 99426875 1001 86380 86390 1
427001 99427001 1001 86380 86390 1
427025 99427025 1001 86380 86390 1
426325 99426325 1001 86380 86390 1
426644 99426644 1001 86380 86390 1
426399 99426399 1001 86380 86390 1
426280 99426280 1001 86380 86390 1
426649 99426649 1001 86380 86390 1
426581 99426581 1001 86380 86390 1
426387 99426387 1001 86380 86390 1
426095 99426095 1001 86380 86390 1
425991 99425991 1001 86380 86390 1
426073 99426073 1001 86380 86390 1
425875 99425875 1001 86380 86390 1
427206 99427206 1001 86380 86390 1
427342 99427342 1001 86380 86390 1
428417 99428417 1001 86380 86390 1
428269 99428269 1001 86380 86390 1
427905 99427905 1001 86380 86390 1
427692 99427692 1001 86380 86390 1
427714 99427714 1001 86380 86390 1
429022 99429022 1001 86380 86390 1
429116 99429116 1001 86380 86390 1
428905 99428905 1001 86380 86390 1
430295 99430295 1001 86380 86390 1
429994 99429994 1001 86380 86390 1
429973 99429973 1001 86380 86390 1
429738 99429738 1001 86380 86390 1
429792 99429792 1001 86380 86390 1
429605 99429605 1001 86380 86390 1
429320 99429320 1001 86380 86390 1
429178 99429178 1001 86380 86390 1
429274 99429274 1001 86380 86390 1
429205 99429205 1001 86380 86390 1
429277 99429277 1001 86380 86390 1
429415 99429415 1001 86380 86390 1
430796 99430796 1001 86380 86390 1
430516 99430516 1001 86380 86390 1
430816 99430816 1001 86380 86390 1
431879 99431879 1001 86380 86390 1
432047 99432047 1001 86380 86390 1
431636 99431636 1001 86380 86390 1
430853 99430853 1001 86380 86390 1
430966 99430966 1001 86380 86390 1
431236 99431236 1001 86380 86390 1
431257 99431257 1001 86380 86390 1
432143 99432143 1001 86380 86390 1
432183 99432183 1001 86380 86390 1
432426 99432426 1001 86380 86390 1
433632 99433632 1001 86380 86390 1
433262 99433262 1001 86380 86390 1
432962 99432962 1001 86380 86390 1
432982 99432982 1001 86380 86390 1
432803 99432803 1001 86380 86390 1
433999 99433999 1001 86380 86390 1
434105 99434105 1001 86380 86390 1
435229 99435229 1001 86380 86390 1
435074 99435074 1001 86380 86390 1
435314 99435314 1001 86380 86390 1
434688 99434688 1001 86380 86390 1
434764 99434764 1001 86380 86390 1
434875 99434875 1001 86380 86390 1
434974 99434974 1001 86380 86390 1
434378 99434378 1001 86380 86390 1
434290 99434290 1001 86380 86390 1
434327 99434327 1001 86380 86390 1
434528 99434528 1001 86380 86390 1
434221 99434221 1001 86380 86390 1
434162 99434162 1001 86380 86390 1
434196 99434196 1001 86380 86390 1
434313 99434313 1001 86380 86390 1
434587 99434587 1001 86380 86390 1
435787 99435787 1001 86380 86390 1
435565 99435565 1001 86380 86390 1
436872 99436872 1001 86380 86390 1
437059 99437059 1001 86380 86390 1
436571 99436571 1001 86380 86390 1
436345 99436345 1001 86380 86390 1
436536 99436536 1001 86380 86390 1
435952 99435952 1001 86380 86390 1
435989 99435989 1001 86380 86390 1
435917 99435917 1001 86380 86390 1
436032 99436032 1001 86380 86390 1
435923 99435923 1001 86380 86390 1
300034 99300034 1001 86380 86390 1
300047 99300047 1001 86380 86390 1
437309 99437309 1001 86380 86390 1
300615 99300615 1001 86380 86390 1
300580 99300580 1001 86380 86390 1
300542 99300542 1001 86380 86390 1
300662 99300662 1001 86380 86390 1
300399 99300399 1001 86380 86390 1
300427 99300427 1001 86380 86390 1
300350 99300350 1001 86380 86390 1
300389 99300389 1001 86380 86390 1
300429 99300429 1001 86380 86390 1
300443 99300443 1001 86380 86390 1
300469 99300469 1001 86380 86390 1
300309 99300309 1001 86380 86390 1
300142 99300142 1001 86380 86390 1
300818 99300818 1001 86380 86390 1
300923 99300923 1001 86380 86390 1
300834 99300834 1001 86380 86390 1
301378 99301378 1001 86380 86390 1
301496 99301496 1001 86380 86390 1
301446 99301446 1001 86380 86390 1
301540 99301540 1001 86380 86390 1
301424 99301424 1001 86380 86390 1
301324 99301324 1001 86380 86390 1
301273 99301273 1001 86380 86390 1
301211 99301211 1001 86380 86390 1
301225 99301225 1001 86380 86390 1
301671 99301671 1001 86380 86390 1
302256 99302256 1001 86380 86390 1
302284 99302284 1001 86380 86390 1
302298 99302298 1001 86380 86390 1
302127 99302127 1001 86380 86390 1
302090 99302090 1001 86380 86390 1
302116 99302116 1001 86380 86390 1
302109 99302109 1001 86380 86390 1
302136 99302136 1001 86380 86390 1
301819 99301819 1001 86380 86390 1
301953 99301953 1001 86380 86390 1
301889 99301889 1001 86380 86390 1
302434 99302434 1001 86380 86390 1
302538 99302538 1001 86380 86390 1
302387 99302387 1001 86380 86390 1
302584 99302584 1001 86380 86390 1
302402 99302402 1001 86380 86390 1
303059 99303059 1001 86380 86390 1
302782 99302782 1001 86380 86390 1
302718 99302718 1001 86380 86390 1
303309 99303309 1001 86380 86390 1
303314 99303314 1001 86380 86390 1
303279 99303279 1001 86380 86390 1
303267 99303267 1001 86380 86390 1
303830 99303830 1001 86380 86390 1
303946 99303946 1001 86380 86390 1
303928 99303928 1001 86380 86390 1
303917 99303917 1001 86380 86390 1
303770 99303770 1001 86380 86390 1
303542 99303542 1001 86380 86390 1
303594 99303594 1001 86380 86390 1
303533 99303533 1001 86380 86390 1
303611 99303611 1001 86380 86390 1
304135 99304135 1001 86380 86390 1
304180 99304180 1001 86380 86390 1
304842 99304842 1001 86380 86390 1
304777 99304777 1001 86380 86390 1
304766 99304766 1001 86380 86390 1
304819 99304819 1001 86380 86390 1
304641 99304641 1001 86380 86390 1
304634 99304634 1001 86380 86390 1
304626 99304626 1001 86380 86390 1
304434 99304434 1001 86380 86390 1
304246 99304246 1001 86380 86390 1
304261 99304261 1001 86380 86390 1
304354 99304354 1001 86380 86390 1
305623 99305623 1001 86380 86390 1
305602 99305602 1001 86380 86390 1
305352 99305352 1001 86380 86390 1
305317 99305317 1001 86380 86390 1
305400 99305400 1001 86380 86390 1
305388 99305388 1001 86380 86390 1
305466 99305466 1001 86380 86390 1
305195 99305195 1001 86380 86390 1
305240 99305240 1001 86380 86390 1
500155 99500155 1001 86380 86390 1
500030 99500030 1001 86380 86390 1
500161 99500161 1001 86380 86390 1
500149 99500149 1001 86380 86390 1
500046 99500046 1001 86380 86390 1
500163 99500163 1001 86380 86390 1
500698 99500698 1001 86380 86390 1
500746 99500746 1001 86380 86390 1
500584 99500584 1001 86380 86390 1
500244 99500244 1001 86380 86390 1
500241 99500241 1001 86380 86390 1
500849 99500849 1001 86380 86390 1
501013 99501013 1001 86380 86390 1
501456 99501456 1001 86380 86390 1
501483 99501483 1001 86380 86390 1
501633 99501633 1001 86380 86390 1
501292 99501292 1001 86380 86390 1
501332 99501332 1001 86380 86390 1
501230 99501230 1001 86380 86390 1
501050 99501050 1001 86380 86390 1
501168 99501168 1001 86380 86390 1
501772 99501772 1001 86380 86390 1
501669 99501669 1001 86380 86390 1
501749 99501749 1001 86380 86390 1
501649 99501649 1001 86380 86390 1
502385 99502385 1001 86380 86390 1
502057 99502057 1001 86380 86390 1
502214 99502214 1001 86380 86390 1
502229 99502229 1001 86380 86390 1
502166 99502166 1001 86380 86390 1
502207 99502207 1001 86380 86390 1
501858 99501858 1001 86380 86390 1
501981 99501981 1001 86380 86390 1
501957 99501957 1001 86380 86390 1
502566 99502566 1001 86380 86390 1
502544 99502544 1001 86380 86390 1
502622 99502622 1001 86380 86390 1
502610 99502610 1001 86380 86390 1
502563 99502563 1001 86380 86390 1
502526 99502526 1001 86380 86390 1
503151 99503151 1001 86380 86390 1
503165 99503165 1001 86380 86390 1
503128 99503128 1001 86380 86390 1
503122 99503122 1001 86380 86390 1
503078 99503078 1001 86380 86390 1
503079 99503079 1001 86380 86390 1
502993 99502993 1001 86380 86390 1
502956 99502956 1001 86380 86390 1
502792 99502792 1001 86380 86390 1
502857 99502857 1001 86380 86390 1
502781 99502781 1001 86380 86390 1
502717 99502717 1001 86380 86390 1
503331 99503331 1001 86380 86390 1
503436 99503436 1001 86380 86390 1
503312 99503312 1001 86380 86390 1
503969 99503969 1001 86380 86390 1
503983 99503983 1001 86380 86390 1
503849 99503849 1001 86380 86390 1
503801 99503801 1001 86380 86390 1
503526 99503526 1001 86380 86390 1
503582 99503582 1001 86380 86390 1
503504 99503504 1001 86380 86390 1
503600 99503600 1001 86380 86390 1
503498 99503498 1001 86380 86390 1
504234 99504234 1001 86380 86390 1
504264 99504264 1001 86380 86390 1
504833 99504833 1001 86380 86390 1
504921 99504921 1001 86380 86390 1
504758 99504758 1001 86380 86390 1
504776 99504776 1001 86380 86390 1
504576 99504576 1001 86380 86390 1
504579 99504579 1001 86380 86390 1
504480 99504480 1001 86380 86390 1
504470 99504470 1001 86380 86390 1
504409 99504409 1001 86380 86390 1
505065 99505065 1001 86380 86390 1
505143 99505143 1001 86380 86390 1
504964 99504964 1001 86380 86390 1
505658 99505658 1001 86380 86390 1
505740 99505740 1001 86380 86390 1
505573 99505573 1001 86380 86390 1
505641 99505641 1001 86380 86390 1
505553 99505553 1001 86380 86390 1
505530 99505530 1001 86380 86390 1
505440 99505440 1001 86380 86390 1
505546 99505546 1001 86380 86390 1
505188 99505188 1001 86380 86390 1
505184 99505184 1001 86380 86390 1
505237 99505237 1001 86380 86390 1
505850 99505850 1001 86380 86390 1
506546 99506546 1001 86380 86390 1
506447 99506447 1001 86380 86390 1
506500 99506500 1001 86380 86390 1
506555 99506555 1001 86380 86390 1
506249 99506249 1001 86380 86390 1
506330 99506330 1001 86380 86390 1
506387 99506387 1001 86380 86390 1
506144 99506144 1001 86380 86390 1
505989 99505989 1001 86380 86390 1
506147 99506147 1001 86380 86390 1
506671 99506671 1001 86380 86390 1
506648 99506648 1001 86380 86390 1
506598 99506598 1001 86380 86390 1
506719 99506719 1001 86380 86390 1
506615 99506615 1001 86380 86390 1
507224 99507224 1001 86380 86390 1
507152 99507152 1001 86380 86390 1
507064 99507064 1001 86380 86390 1
507212 99507212 1001 86380 86390 1
507021 99507021 1001 86380 86390 1
506934 99506934 1001 86380 86390 1
506876 99506876 1001 86380 86390 1
507453 99507453 1001 86380 86390 1
507507 99507507 1001 86380 86390 1
507573 99507573 1001 86380 86390 1
508186 99508186 1001 86380 86390 1
508137 99508137 1001 86380 86390 1
508245 99508245 1001 86380 86390 1
508030 99508030 1001 86380 86390 1
507878 99507878 1001 86380 86390 1
507710 99507710 1001 86380 86390 1
507698 99507698 1001 86380 86390 1
507805 99507805 1001 86380 86390 1
508960 99508960 1001 86380 86390 1
508914 99508914 1001 86380 86390 1
508940 99508940 1001 86380 86390 1
508891 99508891 1001 86380 86390 1
508970 99508970 1001 86380 86390 1
508983 99508983 1001 86380 86390 1
509071 99509071 1001 86380 86390 1
509073 99509073 1001 86380 86390 1
508933 99508933 1001 86380 86390 1
508857 99508857 1001 86380 86390 1
508780 99508780 1001 86380 86390 1
508695 99508695 1001 86380 86390 1
508572 99508572 1001 86380 86390 1
508468 99508468 1001 86380 86390 1
508522 99508522 1001 86380 86390 1
508562 99508562 1001 86380 86390 1
508581 99508581 1001 86380 86390 1
508543 99508543 1001 86380 86390 1
509256 99509256 1001 86380 86390 1
509210 99509210 1001 86380 86390 1
509185 99509185 1001 86380 86390 1
509238 99509238 1001 86380 86390 1
509746 99509746 1001 86380 86390 1
509738 99509738 1001 86380 86390 1
509718 99509718 1001 86380 86390 1
509514 99509514 1001 86380 86390 1
509580 99509580 1001 86380 86390 1
509632 99509632 1001 86380 86390 1
509598 99509598 1001 86380 86390 1
509423 99509423 1001 86380 86390 1
509450 99509450 1001 86380 86390 1
509464 99509464 1001 86380 86390 1
509426 99509426 1001 86380 86390 1
509455 99509455 1001 86380 86390 1
509370 99509370 1001 86380 86390 1
509967 99509967 1001 86380 86390 1
510097 99510097 1001 86380 86390 1
510640 99510640 1001 86380 86390 1
510685 99510685 1001 86380 86390 1
510716 99510716 1001 86380 86390 1
510544 99510544 1001 86380 86390 1
510545 99510545 1001 86380 86390 1
510509 99510509 1001 86380 86390 1
510382 99510382 1001 86380 86390 1
510466 99510466 1001 86380 86390 1
510402 99510402 1001 86380 86390 1
510417 99510417 1001 86380 86390 1
510189 99510189 1001 86380 86390 1
510156 99510156 1001 86380 86390 1
510196 99510196 1001 86380 86390 1
510897 99510897 1001 86380 86390 1
510885 99510885 1001 86380 86390 1
510783 99510783 1001 86380 86390 1
510748 99510748 1001 86380 86390 1
511417 99511417 1001 86380 86390 1
511484 99511484 1001 86380 86390 1
511220 99511220 1001 86380 86390 1
511183 99511183 1001 86380 86390 1
511201 99511201 1001 86380 86390 1
511040 99511040 1001 86380 86390 1
511118 99511118 1001 86380 86390 1
511726 99511726 1001 86380 86390 1
512254 99512254 1001 86380 86390 1
512295 99512295 1001 86380 86390 1
512270 99512270 1001 86380 86390 1
512220 99512220 1001 86380 86390 1
512073 99512073 1001 86380 86390 1
511810 99511810 1001 86380 86390 1
511838 99511838 1001 86380 86390 1
511904 99511904 1001 86380 86390 1
511828 99511828 1001 86380 86390 1
511854 99511854 1001 86380 86390 1
511885 99511885 1001 86380 86390 1
511926 99511926 1001 86380 86390 1
512574 99512574 1001 86380 86390 1
512411 99512411 1001 86380 86390 1
513202 99513202 1001 86380 86390 1
513157 99513157 1001 86380 86390 1
513109 99513109 1001 86380 86390 1
513009 99513009 1001 86380 86390 1
512911 99512911 1001 86380 86390 1
512952 99512952 1001 86380 86390 1
512799 99512799 1001 86380 86390 1
512959 99512959 1001 86380 86390 1
512727 99512727 1001 86380 86390 1
512611 99512611 1001 86380 86390 1
512591 99512591 1001 86380 86390 1
512670 99512670 1001 86380 86390 1
512661 99512661 1001 86380 86390 1
513338 99513338 1001 86380 86390 1
513252 99513252 1001 86380 86390 1
513907 99513907 1001 86380 86390 1
513737 99513737 1001 86380 86390 1
513638 99513638 1001 86380 86390 1
513668 99513668 1001 86380 86390 1
513733 99513733 1001 86380 86390 1
513495 99513495 1001 86380 86390 1
513616 99513616 1001 86380 86390 1
514161 99514161 1001 86380 86390 1
514101 99514101 1001 86380 86390 1
514703 99514703 1001 86380 86390 1
514691 99514691 1001 86380 86390 1
514722 99514722 1001 86380 86390 1
514738 99514738 1001 86380 86390 1
514687 99514687 1001 86380 86390 1
514848 99514848 1001 86380 86390 1
514333 99514333 1001 86380 86390 1
514400 99514400 1001 86380 86390 1
514440 99514440 1001 86380 86390 1
514992 99514992 1001 86380 86390 1
514994 99514994 1001 86380 86390 1
515033 99515033 1001 86380 86390 1
515560 99515560 1001 86380 86390 1
515286 99515286 1001 86380 86390 1
515366 99515366 1001 86380 86390 1
515385 99515385 1001 86380 86390 1
515167 99515167 1001 86380 86390 1
515265 99515265 1001 86380 86390 1
515150 99515150 1001 86380 86390 1
515176 99515176 1001 86380 86390 1
515731 99515731 1001 86380 86390 1
516345 99516345 1001 86380 86390 1
516502 99516502 1001 86380 86390 1
516166 99516166 1001 86380 86390 1
516283 99516283 1001 86380 86390 1
516180 99516180 1001 86380 86390 1
516284 99516284 1001 86380 86390 1
516135 99516135 1001 86380 86390 1
515942 99515942 1001 86380 86390 1
515906 99515906 1001 86380 86390 1
516011 99516011 1001 86380 86390 1
516701 99516701 1001 86380 86390 1
516651 99516651 1001 86380 86390 1
516696 99516696 1001 86380 86390 1
516544 99516544 1001 86380 86390 1
517169 99517169 1001 86380 86390 1
517172 99517172 1001 86380 86390 1
517135 99517135 1001 86380 86390 1
517290 99517290 1001 86380 86390 1
517205 99517205 1001 86380 86390 1
516989 99516989 1001 86380 86390 1
516983 99516983 1001 86380 86390 1
516846 99516846 1001 86380 86390 1
517385 99517385 1001 86380 86390 1
517435 99517435 1001 86380 86390 1
517818 99517818 1001 86380 86390 1
517936 99517936 1001 86380 86390 1
517782 99517782 1001 86380 86390 1
517769 99517769 1001 86380 86390 1
517940 99517940 1001 86380 86390 1
517877 99517877 1001 86380 86390 1
517641 99517641 1001 86380 86390 1
517657 99517657 1001 86380 86390 1
518273 99518273 1001 86380 86390 1
518364 99518364 1001 86380 86390 1
518170 99518170 1001 86380 86390 1
518800 99518800 1001 86380 86390 1
518943 99518943 1001 86380 86390 1
518879 99518879 1001 86380 86390 1
518641 99518641 1001 86380 86390 1
518719 99518719 1001 86380 86390 1
518623 99518623 1001 86380 86390 1
518497 99518497 1001 86380 86390 1
518549 99518549 1001 86380 86390 1
518551 99518551 1001 86380 86390 1
518476 99518476 1001 86380 86390 1
518504 99518504 1001 86380 86390 1
518403 99518403 1001 86380 86390 1
518468 99518468 1001 86380 86390 1
519650 99519650 1001 86380 86390 1
519676 99519676 1001 86380 86390 1
519792 99519792 1001 86380 86390 1
519633 99519633 1001 86380 86390 1
519482 99519482 1001 86380 86390 1
519540 99519540 1001 86380 86390 1
519364 99519364 1001 86380 86390 1
519353 99519353 1001 86380 86390 1
519250 99519250 1001 86380 86390 1
519267 99519267 1001 86380 86390 1
519948 99519948 1001 86380 86390 1
519936 99519936 1001 86380 86390 1
519846 99519846 1001 86380 86390 1
519965 99519965 1001 86380 86390 1
520466 99520466 1001 86380 86390 1
520423 99520423 1001 86380 86390 1
520250 99520250 1001 86380 86390 1
520290 99520290 1001 86380 86390 1
520130 99520130 1001 86380 86390 1
520020 99520020 1001 86380 86390 1
520784 99520784 1001 86380 86390 1
520670 99520670 1001 86380 86390 1
521264 99521264 1001 86380 86390 1
521398 99521398 1001 86380 86390 1
521401 99521401 1001 86380 86390 1
521114 99521114 1001 86380 86390 1
521091 99521091 1001 86380 86390 1
520958 99520958 1001 86380 86390 1
520986 99520986 1001 86380 86390 1
521664 99521664 1001 86380 86390 1
521497 99521497 1001 86380 86390 1
522129 99522129 1001 86380 86390 1
522264 99522264 1001 86380 86390 1
522172 99522172 1001 86380 86390 1
522096 99522096 1001 86380 86390 1
522009 99522009 1001 86380 86390 1
522052 99522052 1001 86380 86390 1
522040 99522040 1001 86380 86390 1
521937 99521937 1001 86380 86390 1
522034 99522034 1001 86380 86390 1
521796 99521796 1001 86380 86390 1
521835 99521835 1001 86380 86390 1
521874 99521874 1001 86380 86390 1
522309 99522309 1001 86380 86390 1
522350 99522350 1001 86380 86390 1
522339 99522339 1001 86380 86390 1
522978 99522978 1001 86380 86390 1
523048 99523048 1001 86380 86390 1
522986 99522986 1001 86380 86390 1
523105 99523105 1001 86380 86390 1
522989 99522989 1001 86380 86390 1
522758 99522758 1001 86380 86390 1
522771 99522771 1001 86380 86390 1
522749 99522749 1001 86380 86390 1
522891 99522891 1001 86380 86390 1
522869 99522869 1001 86380 86390 1
522614 99522614 1001 86380 86390 1
522602 99522602 1001 86380 86390 1
522615 99522615 1001 86380 86390 1
522502 99522502 1001 86380 86390 1
522541 99522541 1001 86380 86390 1
522567 99522567 1001 86380 86390 1
522559 99522559 1001 86380 86390 1
523288 99523288 1001 86380 86390 1
523213 99523213 1001 86380 86390 1
523805 99523805 1001 86380 86390 1
523853 99523853 1001 86380 86390 1
523675 99523675 1001 86380 86390 1
523691 99523691 1001 86380 86390 1
523653 99523653 1001 86380 86390 1
523363 99523363 1001 86380 86390 1
524007 99524007 1001 86380 86390 1
524046 99524046 1001 86380 86390 1
524047 99524047 1001 86380 86390 1
524052 99524052 1001 86380 86390 1
524065 99524065 1001 86380 86390 1
524080 99524080 1001 86380 86390 1
523977 99523977 1001 86380 86390 1
524108 99524108 1001 86380 86390 1
524630 99524630 1001 86380 86390 1
524671 99524671 1001 86380 86390 1
524409 99524409 1001 86380 86390 1
524464 99524464 1001 86380 86390 1
524453 99524453 1001 86380 86390 1
524429 99524429 1001 86380 86390 1
524470 99524470 1001 86380 86390 1
524176 99524176 1001 86380 86390 1
524318 99524318 1001 86380 86390 1
524328 99524328 1001 86380 86390 1
525465 99525465 1001 86380 86390 1
525593 99525593 1001 86380 86390 1
525198 99525198 1001 86380 86390 1
525203 99525203 1001 86380 86390 1
525258 99525258 1001 86380 86390 1
525234 99525234 1001 86380 86390 1
525235 99525235 1001 86380 86390 1
524989 99524989 1001 86380 86390 1
525029 99525029 1001 86380 86390 1
525110 99525110 1001 86380 86390 1
525046 99525046 1001 86380 86390 1
525164 99525164 1001 86380 86390 1
525089 99525089 1001 86380 86390 1
525724 99525724 1001 86380 86390 1
525628 99525628 1001 86380 86390 1
525784 99525784 1001 86380 86390 1
526395 99526395 1001 86380 86390 1
526044 99526044 1001 86380 86390 1
525816 99525816 1001 86380 86390 1
525922 99525922 1001 86380 86390 1
525948 99525948 1001 86380 86390 1
525944 99525944 1001 86380 86390 1
526503 99526503 1001 86380 86390 1
526430 99526430 1001 86380 86390 1
526599 99526599 1001 86380 86390 1
526457 99526457 1001 86380 86390 1
527214 99527214 1001 86380 86390 1
527215 99527215 1001 86380 86390 1
527227 99527227 1001 86380 86390 1
527153 99527153 1001 86380 86390 1
527078 99527078 1001 86380 86390 1
527032 99527032 1001 86380 86390 1
527007 99527007 1001 86380 86390 1
526908 99526908 1001 86380 86390 1
526715 99526715 1001 86380 86390 1
526808 99526808 1001 86380 86390 1
527324 99527324 1001 86380 86390 1
527377 99527377 1001 86380 86390 1
527393 99527393 1001 86380 86390 1
527266 99527266 1001 86380 86390 1
527921 99527921 1001 86380 86390 1
528015 99528015 1001 86380 86390 1
527965 99527965 1001 86380 86390 1
527862 99527862 1001 86380 86390 1
527681 99527681 1001 86380 86390 1
527710 99527710 1001 86380 86390 1
527700 99527700 1001 86380 86390 1
528163 99528163 1001 86380 86390 1
528268 99528268 1001 86380 86390 1
528226 99528226 1001 86380 86390 1
528734 99528734 1001 86380 86390 1
528705 99528705 1001 86380 86390 1
528635 99528635 1001 86380 86390 1
528584 99528584 1001 86380 86390 1
528536 99528536 1001 86380 86390 1
528283 99528283 1001 86380 86390 1
528444 99528444 1001 86380 86390 1
529042 99529042 1001 86380 86390 1
529081 99529081 1001 86380 86390 1
529010 99529010 1001 86380 86390 1
528985 99528985 1001 86380 86390 1
529011 99529011 1001 86380 86390 1
529052 99529052 1001 86380 86390 1
529027 99529027 1001 86380 86390 1
529562 99529562 1001 86380 86390 1
529563 99529563 1001 86380 86390 1
529629 99529629 1001 86380 86390 1
529605 99529605 1001 86380 86390 1
529715 99529715 1001 86380 86390 1
529688 99529688 1001 86380 86390 1
529411 99529411 1001 86380 86390 1
529109 99529109 1001 86380 86390 1
529202 99529202 1001 86380 86390 1
529204 99529204 1001 86380 86390 1
529156 99529156 1001 86380 86390 1
529117 99529117 1001 86380 86390 1
529222 99529222 1001 86380 86390 1
529793 99529793 1001 86380 86390 1
529806 99529806 1001 86380 86390 1
529797 99529797 1001 86380 86390 1
529928 99529928 1001 86380 86390 1
530412 99530412 1001 86380 86390 1
530361 99530361 1001 86380 86390 1
530452 99530452 1001 86380 86390 1
530519 99530519 1001 86380 86390 1
530483 99530483 1001 86380 86390 1
530542 99530542 1001 86380 86390 1
530410 99530410 1001 86380 86390 1
530322 99530322 1001 86380 86390 1
530156 99530156 1001 86380 86390 1
530229 99530229 1001 86380 86390 1
530242 99530242 1001 86380 86390 1
530151 99530151 1001 86380 86390 1
530107 99530107 1001 86380 86390 1
530643 99530643 1001 86380 86390 1
530657 99530657 1001 86380 86390 1
530752 99530752 1001 86380 86390 1
530727 99530727 1001 86380 86390 1
530756 99530756 1001 86380 86390 1
531181 99531181 1001 86380 86390 1
531250 99531250 1001 86380 86390 1
531010 99531010 1001 86380 86390 1
531016 99531016 1001 86380 86390 1
531406 99531406 1001 86380 86390 1
531570 99531570 1001 86380 86390 1
532052 99532052 1001 86380 86390 1
532054 99532054 1001 86380 86390 1
532124 99532124 1001 86380 86390 1
532115 99532115 1001 86380 86390 1
531803 99531803 1001 86380 86390 1
531998 99531998 1001 86380 86390 1
531606 99531606 1001 86380 86390 1
531686 99531686 1001 86380 86390 1
532384 99532384 1001 86380 86390 1
532339 99532339 1001 86380 86390 1
532303 99532303 1001 86380 86390 1
532227 99532227 1001 86380 86390 1
533031 99533031 1001 86380 86390 1
532959 99532959 1001 86380 86390 1
532935 99532935 1001 86380 86390 1
533015 99533015 1001 86380 86390 1
533024 99533024 1001 86380 86390 1
532954 99532954 1001 86380 86390 1
533027 99533027 1001 86380 86390 1
532671 99532671 1001 86380 86390 1
532791 99532791 1001 86380 86390 1
532680 99532680 1001 86380 86390 1
532605 99532605 1001 86380 86390 1
532478 99532478 1001 86380 86390 1
532559 99532559 1001 86380 86390 1
533070 99533070 1001 86380 86390 1
533213 99533213 1001 86380 86390 1
533151 99533151 1001 86380 86390 1
533179 99533179 1001 86380 86390 1
533857 99533857 1001 86380 86390 1
533770 99533770 1001 86380 86390 1
533656 99533656 1001 86380 86390 1
533766 99533766 1001 86380 86390 1
533514 99533514 1001 86380 86390 1
533633 99533633 1001 86380 86390 1
533467 99533467 1001 86380 86390 1
533507 99533507 1001 86380 86390 1
533613 99533613 1001 86380 86390 1
533254 99533254 1001 86380 86390 1
533431 99533431 1001 86380 86390 1
533992 99533992 1001 86380 86390 1
534506 99534506 1001 86380 86390 1
534604 99534604 1001 86380 86390 1
534402 99534402 1001 86380 86390 1
534455 99534455 1001 86380 86390 1
534288 99534288 1001 86380 86390 1
534346 99534346 1001 86380 86390 1
534177 99534177 1001 86380 86390 1
534713 99534713 1001 86380 86390 1
534752 99534752 1001 86380 86390 1
535385 99535385 1001 86380 86390 1
535312 99535312 1001 86380 86390 1
535431 99535431 1001 86380 86390 1
535342 99535342 1001 86380 86390 1
535305 99535305 1001 86380 86390 1
535153 99535153 1001 86380 86390 1
535141 99535141 1001 86380 86390 1
535171 99535171 1001 86380 86390 1
535006 99535006 1001 86380 86390 1
535047 99535047 1001 86380 86390 1
534897 99534897 1001 86380 86390 1
535520 99535520 1001 86380 86390 1
535703 99535703 1001 86380 86390 1
535623 99535623 1001 86380 86390 1
536247 99536247 1001 86380 86390 1
536086 99536086 1001 86380 86390 1
535987 99535987 1001 86380 86390 1
535717 99535717 1001 86380 86390 1
535912 99535912 1001 86380 86390 1
535773 99535773 1001 86380 86390 1
535878 99535878 1001 86380 86390 1
535918 99535918 1001 86380 86390 1
535790 99535790 1001 86380 86390 1
535870 99535870 1001 86380 86390 1
536460 99536460 1001 86380 86390 1
536994 99536994 1001 86380 86390 1
537085 99537085 1001 86380 86390 1
536933 99536933 1001 86380 86390 1
536820 99536820 1001 86380 86390 1
536812 99536812 1001 86380 86390 1
536544 99536544 1001 86380 86390 1
536630 99536630 1001 86380 86390 1
537257 99537257 1001 86380 86390 1
537877 99537877 1001 86380 86390 1
537867 99537867 1001 86380 86390 1
537936 99537936 1001 86380 86390 1
537680 99537680 1001 86380 86390 1
537585 99537585 1001 86380 86390 1
537538 99537538 1001 86380 86390 1
537477 99537477 1001 86380 86390 1
537492 99537492 1001 86380 86390 1
537518 99537518 1001 86380 86390 1
537534 99537534 1001 86380 86390 1
538041 99538041 1001 86380 86390 1
538004 99538004 1001 86380 86390 1
538165 99538165 1001 86380 86390 1
538796 99538796 1001 86380 86390 1
538681 99538681 1001 86380 86390 1
538630 99538630 1001 86380 86390 1
538803 99538803 1001 86380 86390 1
538774 99538774 1001 86380 86390 1
538646 99538646 1001 86380 86390 1
538590 99538590 1001 86380 86390 1
538475 99538475 1001 86380 86390 1
538478 99538478 1001 86380 86390 1
538241 99538241 1001 86380 86390 1
538217 99538217 1001 86380 86390 1
538907 99538907 1001 86380 86390 1
539525 99539525 1001 86380 86390 1
539578 99539578 1001 86380 86390 1
539616 99539616 1001 86380 86390 1
539049 99539049 1001 86380 86390 1
539115 99539115 1001 86380 86390 1
539194 99539194 1001 86380 86390 1
539130 99539130 1001 86380 86390 1
539080 99539080 1001 86380 86390 1
539184 99539184 1001 86380 86390 1
539082 99539082 1001 86380 86390 1
539819 99539819 1001 86380 86390 1
539785 99539785 1001 86380 86390 1
540303 99540303 1001 86380 86390 1
540370 99540370 1001 86380 86390 1
540295 99540295 1001 86380 86390 1
540283 99540283 1001 86380 86390 1
540458 99540458 1001 86380 86390 1
540223 99540223 1001 86380 86390 1
540199 99540199 1001 86380 86390 1
539979 99539979 1001 86380 86390 1
540594 99540594 1001 86380 86390 1
540517 99540517 1001 86380 86390 1
541260 99541260 1001 86380 86390 1
541279 99541279 1001 86380 86390 1
541239 99541239 1001 86380 86390 1
541100 99541100 1001 86380 86390 1
540924 99540924 1001 86380 86390 1
540989 99540989 1001 86380 86390 1
540841 99540841 1001 86380 86390 1
540791 99540791 1001 86380 86390 1
540871 99540871 1001 86380 86390 1
540710 99540710 1001 86380 86390 1
541399 99541399 1001 86380 86390 1
541350 99541350 1001 86380 86390 1
542071 99542071 1001 86380 86390 1
542100 99542100 1001 86380 86390 1
542068 99542068 1001 86380 86390 1
541864 99541864 1001 86380 86390 1
541893 99541893 1001 86380 86390 1
541895 99541895 1001 86380 86390 1
541794 99541794 1001 86380 86390 1
541820 99541820 1001 86380 86390 1
541847 99541847 1001 86380 86390 1
541525 99541525 1001 86380 86390 1
541649 99541649 1001 86380 86390 1
541688 99541688 1001 86380 86390 1
542148 99542148 1001 86380 86390 1
542293 99542293 1001 86380 86390 1
542817 99542817 1001 86380 86390 1
542944 99542944 1001 86380 86390 1
542767 99542767 1001 86380 86390 1
542859 99542859 1001 86380 86390 1
542920 99542920 1001 86380 86390 1
542810 99542810 1001 86380 86390 1
542772 99542772 1001 86380 86390 1
542829 99542829 1001 86380 86390 1
542600 99542600 1001 86380 86390 1
542602 99542602 1001 86380 86390 1
542720 99542720 1001 86380 86390 1
542591 99542591 1001 86380 86390 1
542604 99542604 1001 86380 86390 1
542619 99542619 1001 86380 86390 1
542596 99542596 1001 86380 86390 1
542394 99542394 1001 86380 86390 1
542973 99542973 1001 86380 86390 1
543026 99543026 1001 86380 86390 1
543005 99543005 1001 86380 86390 1
543097 99543097 1001 86380 86390 1
543639 99543639 1001 86380 86390 1
543717 99543717 1001 86380 86390 1
543762 99543762 1001 86380 86390 1
543693 99543693 1001 86380 86390 1
543543 99543543 1001 86380 86390 1
543545 99543545 1001 86380 86390 1
543282 99543282 1001 86380 86390 1
543154 99543154 1001 86380 86390 1
543195 99543195 1001 86380 86390 1
543835 99543835 1001 86380 86390 1
543887 99543887 1001 86380 86390 1
543876 99543876 1001 86380 86390 1
543788 99543788 1001 86380 86390 1
544510 99544510 1001 86380 86390 1
544516 99544516 1001 86380 86390 1
544329 99544329 1001 86380 86390 1
544270 99544270 1001 86380 86390 1
544044 99544044 1001 86380 86390 1
544057 99544057 1001 86380 86390 1
544022 99544022 1001 86380 86390 1
543987 99543987 1001 86380 86390 1
543989 99543989 1001 86380 86390 1
544611 99544611 1001 86380 86390 1
544710 99544710 1001 86380 86390 1
411318 514 1001 14520 23157 1
500982 857 1002 42701 47271 1
517544 697 1002 59747 66635 1
537303 616 1001 35903 36203 1
540057 1053 1001 50731 51030 1
400094 99400094 1001 86380 86390 1
400166 99400166 1001 86380 86390 1
400238 99400238 1001 86380 86390 1
400359 99400359 1001 86380 86390 1
400411 99400411 1001 86380 86390 1
400461 99400461 1001 86380 86390 1
400323 99400323 1001 86380 86390 1
400613 99400613 1001 86380 86390 1
400974 99400974 1001 86380 86390 1
401013 99401013 1001 86380 86390 1
401274 99401274 1001 86380 86390 1
401436 99401436 1001 86380 86390 1
401431 99401431 1001 86380 86390 1
401401 99401401 1001 86380 86390 1
401532 99401532 1001 86380 86390 1
401604 99401604 1001 86380 86390 1
401753 99401753 1001 86380 86390 1
401763 99401763 1001 86380 86390 1
401789 99401789 1001 86380 86390 1
402149 99402149 1001 86380 86390 1
402277 99402277 1001 86380 86390 1
402422 99402422 1001 86380 86390 1
402568 99402568 1001 86380 86390 1
402879 99402879 1001 86380 86390 1
402992 99402992 1001 86380 86390 1
403251 99403251 1001 86380 86390 1
403322 99403322 1001 86380 86390 1
403472 99403472 1001 86380 86390 1
403537 99403537 1001 86380 86390 1
403698 99403698 1001 86380 86390 1
403692 99403692 1001 86380 86390 1
403667 99403667 1001 86380 86390 1
403794 99403794 1001 86380 86390 1
404104 99404104 1001 86380 86390 1
404155 99404155 1001 86380 86390 1
404157 99404157 1001 86380 86390 1
404264 99404264 1001 86380 86390 1
404466 99404466 1001 86380 86390 1
404572 99404572 1001 86380 86390 1
404655 99404655 1001 86380 86390 1
404779 99404779 1001 86380 86390 1
404761 99404761 1001 86380 86390 1
404906 99404906 1001 86380 86390 1
405075 99405075 1001 86380 86390 1
405198 99405198 1001 86380 86390 1
405411 99405411 1001 86380 86390 1
405452 99405452 1001 86380 86390 1
405456 99405456 1001 86380 86390 1
405476 99405476 1001 86380 86390 1
405718 99405718 1001 86380 86390 1
405975 99405975 1001 86380 86390 1
406153 99406153 1001 86380 86390 1
406769 99406769 1001 86380 86390 1
406745 99406745 1001 86380 86390 1
406741 99406741 1001 86380 86390 1
407146 99407146 1001 86380 86390 1
407222 99407222 1001 86380 86390 1
407573 99407573 1001 86380 86390 1
407612 99407612 1001 86380 86390 1
407744 99407744 1001 86380 86390 1
407782 99407782 1001 86380 86390 1
408250 99408250 1001 86380 86390 1
408320 99408320 1001 86380 86390 1
408352 99408352 1001 86380 86390 1
408527 99408527 1001 86380 86390 1
408524 99408524 1001 86380 86390 1
408411 99408411 1001 86380 86390 1
408756 99408756 1001 86380 86390 1
408743 99408743 1001 86380 86390 1
408842 99408842 1001 86380 86390 1
408851 99408851 1001 86380 86390 1
409161 99409161 1001 86380 86390 1
409240 99409240 1001 86380 86390 1
409330 99409330 1001 86380 86390 1
409353 99409353 1001 86380 86390 1
409647 99409647 1001 86380 86390 1
409906 99409906 1001 86380 86390 1
410160 99410160 1001 86380 86390 1
410161 99410161 1001 86380 86390 1
410298 99410298 1001 86380 86390 1
410329 99410329 1001 86380 86390 1
410450 99410450 1001 86380 86390 1
410474 99410474 1001 86380 86390 1
410536 99410536 1001 86380 86390 1
410769 99410769 1001 86380 86390 1
410874 99410874 1001 86380 86390 1
410868 99410868 1001 86380 86390 1
411213 99411213 1001 86380 86390 1
411415 99411415 1001 86380 86390 1
411613 99411613 1001 86380 86390 1
411816 99411816 1001 86380 86390 1
411939 99411939 1001 86380 86390 1
412007 99412007 1001 86380 86390 1
412112 99412112 1001 86380 86390 1
412125 99412125 1001 86380 86390 1
412276 99412276 1001 86380 86390 1
412340 99412340 1001 86380 86390 1
412412 99412412 1001 86380 86390 1
413564 99413564 1001 86380 86390 1
413553 99413553 1001 86380 86390 1
413617 99413617 1001 86380 86390 1
413419 99413419 1001 86380 86390 1
413515 99413515 1001 86380 86390 1
413059 99413059 1001 86380 86390 1
412959 99412959 1001 86380 86390 1
412892 99412892 1001 86380 86390 1
412965 99412965 1001 86380 86390 1
413149 99413149 1001 86380 86390 1
412868 99412868 1001 86380 86390 1
412785 99412785 1001 86380 86390 1
412741 99412741 1001 86380 86390 1
413783 99413783 1001 86380 86390 1
413806 99413806 1001 86380 86390 1
413738 99413738 1001 86380 86390 1
413878 99413878 1001 86380 86390 1
414004 99414004 1001 86380 86390 1
414052 99414052 1001 86380 86390 1
415102 99415102 1001 86380 86390 1
415161 99415161 1001 86380 86390 1
414781 99414781 1001 86380 86390 1
414519 99414519 1001 86380 86390 1
414198 99414198 1001 86380 86390 1
414231 99414231 1001 86380 86390 1
414363 99414363 1001 86380 86390 1
414125 99414125 1001 86380 86390 1
415620 99415620 1001 86380 86390 1
415659 99415659 1001 86380 86390 1
415440 99415440 1001 86380 86390 1
416833 99416833 1001 86380 86390 1
416863 99416863 1001 86380 86390 1
416236 99416236 1001 86380 86390 1
416168 99416168 1001 86380 86390 1
416393 99416393 1001 86380 86390 1
415991 99415991 1001 86380 86390 1
416128 99416128 1001 86380 86390 1
415978 99415978 1001 86380 86390 1
415733 99415733 1001 86380 86390 1
417095 99417095 1001 86380 86390 1
417050 99417050 1001 86380 86390 1
417127 99417127 1001 86380 86390 1
417269 99417269 1001 86380 86390 1
417038 99417038 1001 86380 86390 1
417426 99417426 1001 86380 86390 1
418603 99418603 1001 86380 86390 1
418766 99418766 1001 86380 86390 1
418397 99418397 1001 86380 86390 1
418287 99418287 1001 86380 86390 1
418380 99418380 1001 86380 86390 1
418405 99418405 1001 86380 86390 1
418002 99418002 1001 86380 86390 1
417826 99417826 1001 86380 86390 1
417618 99417618 1001 86380 86390 1
417901 99417901 1001 86380 86390 1
417867 99417867 1001 86380 86390 1
418028 99418028 1001 86380 86390 1
419003 99419003 1001 86380 86390 1
419040 99419040 1001 86380 86390 1
418817 99418817 1001 86380 86390 1
419204 99419204 1001 86380 86390 1
420195 99420195 1001 86380 86390 1
420208 99420208 1001 86380 86390 1
420071 99420071 1001 86380 86390 1
420090 99420090 1001 86380 86390 1
419942 99419942 1001 86380 86390 1
419316 99419316 1001 86380 86390 1
419444 99419444 1001 86380 86390 1
420613 99420613 1001 86380 86390 1
420653 99420653 1001 86380 86390 1
420697 99420697 1001 86380 86390 1
420749 99420749 1001 86380 86390 1
420469 99420469 1001 86380 86390 1
420688 99420688 1001 86380 86390 1
422113 99422113 1001 86380 86390 1
421687 99421687 1001 86380 86390 1
421589 99421589 1001 86380 86390 1
421548 99421548 1001 86380 86390 1
421579 99421579 1001 86380 86390 1
421308 99421308 1001 86380 86390 1
421391 99421391 1001 86380 86390 1
420847 99420847 1001 86380 86390 1
421092 99421092 1001 86380 86390 1
420938 99420938 1001 86380 86390 1
420958 99420958 1001 86380 86390 1
422488 99422488 1001 86380 86390 1
422371 99422371 1001 86380 86390 1
422296 99422296 1001 86380 86390 1
422430 99422430 1001 86380 86390 1
422525 99422525 1001 86380 86390 1
423398 99423398 1001 86380 86390 1
423058 99423058 1001 86380 86390 1
423007 99423007 1001 86380 86390 1
423279 99423279 1001 86380 86390 1
423235 99423235 1001 86380 86390 1
422956 99422956 1001 86380 86390 1
422925 99422925 1001 86380 86390 1
423847 99423847 1001 86380 86390 1
423890 99423890 1001 86380 86390 1
424043 99424043 1001 86380 86390 1
423873 99423873 1001 86380 86390 1
424136 99424136 1001 86380 86390 1
423963 99423963 1001 86380 86390 1
425248 99425248 1001 86380 86390 1
425152 99425152 1001 86380 86390 1
425237 99425237 1001 86380 86390 1
424823 99424823 1001 86380 86390 1
424888 99424888 1001 86380 86390 1
424716 99424716 1001 86380 86390 1
424796 99424796 1001 86380 86390 1
424847 99424847 1001 86380 86390 1
424590 99424590 1001 86380 86390 1
424412 99424412 1001 86380 86390 1
424395 99424395 1001 86380 86390 1
424304 99424304 1001 86380 86390 1
424255 99424255 1001 86380 86390 1
424519 99424519 1001 86380 86390 1
424310 99424310 1001 86380 86390 1
424487 99424487 1001 86380 86390 1
424364 99424364 1001 86380 86390 1
425775 99425775 1001 86380 86390 1
425531 99425531 1001 86380 86390 1
425597 99425597 1001 86380 86390 1
425558 99425558 1001 86380 86390 1
426817 99426817 1001 86380 86390 1
427023 99427023 1001 86380 86390 1
426394 99426394 1001 86380 86390 1
426580 99426580 1001 86380 86390 1
426190 99426190 1001 86380 86390 1
425869 99425869 1001 86380 86390 1
425995 99425995 1001 86380 86390 1
426007 99426007 1001 86380 86390 1
427261 99427261 1001 86380 86390 1
427505 99427505 1001 86380 86390 1
428540 99428540 1001 86380 86390 1
428590 99428590 1001 86380 86390 1
428490 99428490 1001 86380 86390 1
428260 99428260 1001 86380 86390 1
428070 99428070 1001 86380 86390 1
427979 99427979 1001 86380 86390 1
427904 99427904 1001 86380 86390 1
429176 99429176 1001 86380 86390 1
428993 99428993 1001 86380 86390 1
428947 99428947 1001 86380 86390 1
428852 99428852 1001 86380 86390 1
430164 99430164 1001 86380 86390 1
429963 99429963 1001 86380 86390 1
429971 99429971 1001 86380 86390 1
430340 99430340 1001 86380 86390 1
430189 99430189 1001 86380 86390 1
429805 99429805 1001 86380 86390 1
429700 99429700 1001 86380 86390 1
429704 99429704 1001 86380 86390 1
429241 99429241 1001 86380 86390 1
429461 99429461 1001 86380 86390 1
430607 99430607 1001 86380 86390 1
430644 99430644 1001 86380 86390 1
430414 99430414 1001 86380 86390 1
431805 99431805 1001 86380 86390 1
431499 99431499 1001 86380 86390 1
430869 99430869 1001 86380 86390 1
431140 99431140 1001 86380 86390 1
433501 99433501 1001 86380 86390 1
433358 99433358 1001 86380 86390 1
433606 99433606 1001 86380 86390 1
433241 99433241 1001 86380 86390 1
432933 99432933 1001 86380 86390 1
433313 99433313 1001 86380 86390 1
432737 99432737 1001 86380 86390 1
433860 99433860 1001 86380 86390 1
434066 99434066 1001 86380 86390 1
433853 99433853 1001 86380 86390 1
435179 99435179 1001 86380 86390 1
435434 99435434 1001 86380 86390 1
434868 99434868 1001 86380 86390 1
434633 99434633 1001 86380 86390 1
434260 99434260 1001 86380 86390 1
434261 99434261 1001 86380 86390 1
434371 99434371 1001 86380 86390 1
434203 99434203 1001 86380 86390 1
434173 99434173 1001 86380 86390 1
434406 99434406 1001 86380 86390 1
434429 99434429 1001 86380 86390 1
434276 99434276 1001 86380 86390 1
434197 99434197 1001 86380 86390 1
435546 99435546 1001 86380 86390 1
435645 99435645 1001 86380 86390 1
435683 99435683 1001 86380 86390 1
435603 99435603 1001 86380 86390 1
435675 99435675 1001 86380 86390 1
436769 99436769 1001 86380 86390 1
436948 99436948 1001 86380 86390 1
436397 99436397 1001 86380 86390 1
436279 99436279 1001 86380 86390 1
437344 99437344 1001 86380 86390 1
300056 99300056 1001 86380 86390 1
300090 99300090 1001 86380 86390 1
300600 99300600 1001 86380 86390 1
300593 99300593 1001 86380 86390 1
300633 99300633 1001 86380 86390 1
300647 99300647 1001 86380 86390 1
300674 99300674 1001 86380 86390 1
300484 99300484 1001 86380 86390 1
300485 99300485 1001 86380 86390 1
300453 99300453 1001 86380 86390 1
300466 99300466 1001 86380 86390 1
300277 99300277 1001 86380 86390 1
300203 99300203 1001 86380 86390 1
300221 99300221 1001 86380 86390 1
300197 99300197 1001 86380 86390 1
300843 99300843 1001 86380 86390 1
300908 99300908 1001 86380 86390 1
300764 99300764 1001 86380 86390 1
301441 99301441 1001 86380 86390 1
301538 99301538 1001 86380 86390 1
301312 99301312 1001 86380 86390 1
301236 99301236 1001 86380 86390 1
301244 99301244 1001 86380 86390 1
300974 99300974 1001 86380 86390 1
301078 99301078 1001 86380 86390 1
301130 99301130 1001 86380 86390 1
300937 99300937 1001 86380 86390 1
301029 99301029 1001 86380 86390 1
301674 99301674 1001 86380 86390 1
301597 99301597 1001 86380 86390 1
301743 99301743 1001 86380 86390 1
302349 99302349 1001 86380 86390 1
302076 99302076 1001 86380 86390 1
302146 99302146 1001 86380 86390 1
302044 99302044 1001 86380 86390 1
301791 99301791 1001 86380 86390 1
301833 99301833 1001 86380 86390 1
301924 99301924 1001 86380 86390 1
302444 99302444 1001 86380 86390 1
303066 99303066 1001 86380 86390 1
303131 99303131 1001 86380 86390 1
303173 99303173 1001 86380 86390 1
303176 99303176 1001 86380 86390 1
303121 99303121 1001 86380 86390 1
303109 99303109 1001 86380 86390 1
302825 99302825 1001 86380 86390 1
302701 99302701 1001 86380 86390 1
303217 99303217 1001 86380 86390 1
303367 99303367 1001 86380 86390 1
303254 99303254 1001 86380 86390 1
303841 99303841 1001 86380 86390 1
304010 99304010 1001 86380 86390 1
303660 99303660 1001 86380 86390 1
303650 99303650 1001 86380 86390 1
303810 99303810 1001 86380 86390 1
303774 99303774 1001 86380 86390 1
303609 99303609 1001 86380 86390 1
303493 99303493 1001 86380 86390 1
303507 99303507 1001 86380 86390 1
303548 99303548 1001 86380 86390 1
303433 99303433 1001 86380 86390 1
304163 99304163 1001 86380 86390 1
304117 99304117 1001 86380 86390 1
304725 99304725 1001 86380 86390 1
304851 99304851 1001 86380 86390 1
304806 99304806 1001 86380 86390 1
304853 99304853 1001 86380 86390 1
304501 99304501 1001 86380 86390 1
304559 99304559 1001 86380 86390 1
304598 99304598 1001 86380 86390 1
304652 99304652 1001 86380 86390 1
304627 99304627 1001 86380 86390 1
304273 99304273 1001 86380 86390 1
304312 99304312 1001 86380 86390 1
304405 99304405 1001 86380 86390 1
304997 99304997 1001 86380 86390 1
305624 99305624 1001 86380 86390 1
305354 99305354 1001 86380 86390 1
305381 99305381 1001 86380 86390 1
305476 99305476 1001 86380 86390 1
305103 99305103 1001 86380 86390 1
305108 99305108 1001 86380 86390 1
500064 99500064 1001 86380 86390 1
500148 99500148 1001 86380 86390 1
500111 99500111 1001 86380 86390 1
500685 99500685 1001 86380 86390 1
500741 99500741 1001 86380 86390 1
500681 99500681 1001 86380 86390 1
500631 99500631 1001 86380 86390 1
500735 99500735 1001 86380 86390 1
500517 99500517 1001 86380 86390 1
500582 99500582 1001 86380 86390 1
500591 99500591 1001 86380 86390 1
500605 99500605 1001 86380 86390 1
500450 99500450 1001 86380 86390 1
500349 99500349 1001 86380 86390 1
500386 99500386 1001 86380 86390 1
501007 99501007 1001 86380 86390 1
501543 99501543 1001 86380 86390 1
501505 99501505 1001 86380 86390 1
501344 99501344 1001 86380 86390 1
501334 99501334 1001 86380 86390 1
501313 99501313 1001 86380 86390 1
501329 99501329 1001 86380 86390 1
501702 99501702 1001 86380 86390 1
501793 99501793 1001 86380 86390 1
502463 99502463 1001 86380 86390 1
502417 99502417 1001 86380 86390 1
502432 99502432 1001 86380 86390 1
502331 99502331 1001 86380 86390 1
502445 99502445 1001 86380 86390 1
502280 99502280 1001 86380 86390 1
502183 99502183 1001 86380 86390 1
502171 99502171 1001 86380 86390 1
502224 99502224 1001 86380 86390 1
501929 99501929 1001 86380 86390 1
501982 99501982 1001 86380 86390 1
501854 99501854 1001 86380 86390 1
502012 99502012 1001 86380 86390 1
502607 99502607 1001 86380 86390 1
502608 99502608 1001 86380 86390 1
502467 99502467 1001 86380 86390 1
502545 99502545 1001 86380 86390 1
503121 99503121 1001 86380 86390 1
502983 99502983 1001 86380 86390 1
503025 99503025 1001 86380 86390 1
503015 99503015 1001 86380 86390 1
502873 99502873 1001 86380 86390 1
502694 99502694 1001 86380 86390 1
503483 99503483 1001 86380 86390 1
503487 99503487 1001 86380 86390 1
503335 99503335 1001 86380 86390 1
504117 99504117 1001 86380 86390 1
503946 99503946 1001 86380 86390 1
503948 99503948 1001 86380 86390 1
503819 99503819 1001 86380 86390 1
503628 99503628 1001 86380 86390 1
503695 99503695 1001 86380 86390 1
503659 99503659 1001 86380 86390 1
503624 99503624 1001 86380 86390 1
504284 99504284 1001 86380 86390 1
504129 99504129 1001 86380 86390 1
504276 99504276 1001 86380 86390 1
504768 99504768 1001 86380 86390 1
504745 99504745 1001 86380 86390 1
504828 99504828 1001 86380 86390 1
504640 99504640 1001 86380 86390 1
504693 99504693 1001 86380 86390 1
504656 99504656 1001 86380 86390 1
504580 99504580 1001 86380 86390 1
504542 99504542 1001 86380 86390 1
504407 99504407 1001 86380 86390 1
504954 99504954 1001 86380 86390 1
505124 99505124 1001 86380 86390 1
504960 99504960 1001 86380 86390 1
505103 99505103 1001 86380 86390 1
505748 99505748 1001 86380 86390 1
505754 99505754 1001 86380 86390 1
505439 99505439 1001 86380 86390 1
505467 99505467 1001 86380 86390 1
505522 99505522 1001 86380 86390 1
505152 99505152 1001 86380 86390 1
505334 99505334 1001 86380 86390 1
505154 99505154 1001 86380 86390 1
505183 99505183 1001 86380 86390 1
505290 99505290 1001 86380 86390 1
505900 99505900 1001 86380 86390 1
505856 99505856 1001 86380 86390 1
506553 99506553 1001 86380 86390 1
506542 99506542 1001 86380 86390 1
506401 99506401 1001 86380 86390 1
506315 99506315 1001 86380 86390 1
506292 99506292 1001 86380 86390 1
506293 99506293 1001 86380 86390 1
506294 99506294 1001 86380 86390 1
506190 99506190 1001 86380 86390 1
506321 99506321 1001 86380 86390 1
506363 99506363 1001 86380 86390 1
506364 99506364 1001 86380 86390 1
506047 99506047 1001 86380 86390 1
506088 99506088 1001 86380 86390 1
506685 99506685 1001 86380 86390 1
506737 99506737 1001 86380 86390 1
506624 99506624 1001 86380 86390 1
506664 99506664 1001 86380 86390 1
506782 99506782 1001 86380 86390 1
506616 99506616 1001 86380 86390 1
507323 99507323 1001 86380 86390 1
507102 99507102 1001 86380 86390 1
507176 99507176 1001 86380 86390 1
506805 99506805 1001 86380 86390 1
506857 99506857 1001 86380 86390 1
506952 99506952 1001 86380 86390 1
507492 99507492 1001 86380 86390 1
507493 99507493 1001 86380 86390 1
507558 99507558 1001 86380 86390 1
507584 99507584 1001 86380 86390 1
507560 99507560 1001 86380 86390 1
507625 99507625 1001 86380 86390 1
508123 99508123 1001 86380 86390 1
508004 99508004 1001 86380 86390 1
507840 99507840 1001 86380 86390 1
507944 99507944 1001 86380 86390 1
507871 99507871 1001 86380 86390 1
507757 99507757 1001 86380 86390 1
507799 99507799 1001 86380 86390 1
507803 99507803 1001 86380 86390 1
507729 99507729 1001 86380 86390 1
507795 99507795 1001 86380 86390 1
508388 99508388 1001 86380 86390 1
508446 99508446 1001 86380 86390 1
508382 99508382 1001 86380 86390 1
508269 99508269 1001 86380 86390 1
508922 99508922 1001 86380 86390 1
508944 99508944 1001 86380 86390 1
508666 99508666 1001 86380 86390 1
508480 99508480 1001 86380 86390 1
508650 99508650 1001 86380 86390 1
508537 99508537 1001 86380 86390 1
508580 99508580 1001 86380 86390 1
508531 99508531 1001 86380 86390 1
509138 99509138 1001 86380 86390 1
509154 99509154 1001 86380 86390 1
509223 99509223 1001 86380 86390 1
509122 99509122 1001 86380 86390 1
509735 99509735 1001 86380 86390 1
509839 99509839 1001 86380 86390 1
509877 99509877 1001 86380 86390 1
509878 99509878 1001 86380 86390 1
509522 99509522 1001 86380 86390 1
509487 99509487 1001 86380 86390 1
509288 99509288 1001 86380 86390 1
509976 99509976 1001 86380 86390 1
510071 99510071 1001 86380 86390 1
510086 99510086 1001 86380 86390 1
509921 99509921 1001 86380 86390 1
510585 99510585 1001 86380 86390 1
510653 99510653 1001 86380 86390 1
510609 99510609 1001 86380 86390 1
510433 99510433 1001 86380 86390 1
510408 99510408 1001 86380 86390 1
510436 99510436 1001 86380 86390 1
510214 99510214 1001 86380 86390 1
510205 99510205 1001 86380 86390 1
510167 99510167 1001 86380 86390 1
510128 99510128 1001 86380 86390 1
510773 99510773 1001 86380 86390 1
510852 99510852 1001 86380 86390 1
510917 99510917 1001 86380 86390 1
510814 99510814 1001 86380 86390 1
511399 99511399 1001 86380 86390 1
511452 99511452 1001 86380 86390 1
511519 99511519 1001 86380 86390 1
511416 99511416 1001 86380 86390 1
511431 99511431 1001 86380 86390 1
510991 99510991 1001 86380 86390 1
510992 99510992 1001 86380 86390 1
511695 99511695 1001 86380 86390 1
511718 99511718 1001 86380 86390 1
512279 99512279 1001 86380 86390 1
512350 99512350 1001 86380 86390 1
512219 99512219 1001 86380 86390 1
512222 99512222 1001 86380 86390 1
511999 99511999 1001 86380 86390 1
512039 99512039 1001 86380 86390 1
512078 99512078 1001 86380 86390 1
512066 99512066 1001 86380 86390 1
511836 99511836 1001 86380 86390 1
511812 99511812 1001 86380 86390 1
511910 99511910 1001 86380 86390 1
511872 99511872 1001 86380 86390 1
512507 99512507 1001 86380 86390 1
511967 99511967 1001 86380 86390 1
512444 99512444 1001 86380 86390 1
513013 99513013 1001 86380 86390 1
513174 99513174 1001 86380 86390 1
513145 99513145 1001 86380 86390 1
513097 99513097 1001 86380 86390 1
513087 99513087 1001 86380 86390 1
513062 99513062 1001 86380 86390 1
513075 99513075 1001 86380 86390 1
512975 99512975 1001 86380 86390 1
512829 99512829 1001 86380 86390 1
512610 99512610 1001 86380 86390 1
512766 99512766 1001 86380 86390 1
512783 99512783 1001 86380 86390 1
512654 99512654 1001 86380 86390 1
512589 99512589 1001 86380 86390 1
512707 99512707 1001 86380 86390 1
512722 99512722 1001 86380 86390 1
513332 99513332 1001 86380 86390 1
513348 99513348 1001 86380 86390 1
513286 99513286 1001 86380 86390 1
513274 99513274 1001 86380 86390 1
513279 99513279 1001 86380 86390 1
513968 99513968 1001 86380 86390 1
513828 99513828 1001 86380 86390 1
513974 99513974 1001 86380 86390 1
513987 99513987 1001 86380 86390 1
513937 99513937 1001 86380 86390 1
513686 99513686 1001 86380 86390 1
513639 99513639 1001 86380 86390 1
513437 99513437 1001 86380 86390 1
513554 99513554 1001 86380 86390 1
513558 99513558 1001 86380 86390 1
513442 99513442 1001 86380 86390 1
513573 99513573 1001 86380 86390 1
514043 99514043 1001 86380 86390 1
514070 99514070 1001 86380 86390 1
514072 99514072 1001 86380 86390 1
514230 99514230 1001 86380 86390 1
514153 99514153 1001 86380 86390 1
514092 99514092 1001 86380 86390 1
514786 99514786 1001 86380 86390 1
514812 99514812 1001 86380 86390 1
514671 99514671 1001 86380 86390 1
514749 99514749 1001 86380 86390 1
514715 99514715 1001 86380 86390 1
514575 99514575 1001 86380 86390 1
514592 99514592 1001 86380 86390 1
514316 99514316 1001 86380 86390 1
514241 99514241 1001 86380 86390 1
515010 99515010 1001 86380 86390 1
514895 99514895 1001 86380 86390 1
515027 99515027 1001 86380 86390 1
515015 99515015 1001 86380 86390 1
514926 99514926 1001 86380 86390 1
515006 99515006 1001 86380 86390 1
515007 99515007 1001 86380 86390 1
514996 99514996 1001 86380 86390 1
515610 99515610 1001 86380 86390 1
515287 99515287 1001 86380 86390 1
515456 99515456 1001 86380 86390 1
515399 99515399 1001 86380 86390 1
515233 99515233 1001 86380 86390 1
515195 99515195 1001 86380 86390 1
515078 99515078 1001 86380 86390 1
515132 99515132 1001 86380 86390 1
515736 99515736 1001 86380 86390 1
515776 99515776 1001 86380 86390 1
515828 99515828 1001 86380 86390 1
515712 99515712 1001 86380 86390 1
515703 99515703 1001 86380 86390 1
515834 99515834 1001 86380 86390 1
515822 99515822 1001 86380 86390 1
516383 99516383 1001 86380 86390 1
516390 99516390 1001 86380 86390 1
516164 99516164 1001 86380 86390 1
516217 99516217 1001 86380 86390 1
516245 99516245 1001 86380 86390 1
516117 99516117 1001 86380 86390 1
516172 99516172 1001 86380 86390 1
515988 99515988 1001 86380 86390 1
516706 99516706 1001 86380 86390 1
516619 99516619 1001 86380 86390 1
517177 99517177 1001 86380 86390 1
517327 99517327 1001 86380 86390 1
516852 99516852 1001 86380 86390 1
516815 99516815 1001 86380 86390 1
517424 99517424 1001 86380 86390 1
517429 99517429 1001 86380 86390 1
517482 99517482 1001 86380 86390 1
517509 99517509 1001 86380 86390 1
517394 99517394 1001 86380 86390 1
518104 99518104 1001 86380 86390 1
517853 99517853 1001 86380 86390 1
517898 99517898 1001 86380 86390 1
517862 99517862 1001 86380 86390 1
517798 99517798 1001 86380 86390 1
517602 99517602 1001 86380 86390 1
517718 99517718 1001 86380 86390 1
518346 99518346 1001 86380 86390 1
518217 99518217 1001 86380 86390 1
518269 99518269 1001 86380 86390 1
518233 99518233 1001 86380 86390 1
518272 99518272 1001 86380 86390 1
518929 99518929 1001 86380 86390 1
518792 99518792 1001 86380 86390 1
518936 99518936 1001 86380 86390 1
518872 99518872 1001 86380 86390 1
518642 99518642 1001 86380 86390 1
518618 99518618 1001 86380 86390 1
518736 99518736 1001 86380 86390 1
518754 99518754 1001 86380 86390 1
518523 99518523 1001 86380 86390 1
518526 99518526 1001 86380 86390 1
518423 99518423 1001 86380 86390 1
518514 99518514 1001 86380 86390 1
518515 99518515 1001 86380 86390 1
518555 99518555 1001 86380 86390 1
518401 99518401 1001 86380 86390 1
518368 99518368 1001 86380 86390 1
519033 99519033 1001 86380 86390 1
519085 99519085 1001 86380 86390 1
519035 99519035 1001 86380 86390 1
519764 99519764 1001 86380 86390 1
519649 99519649 1001 86380 86390 1
519788 99519788 1001 86380 86390 1
519640 99519640 1001 86380 86390 1
519772 99519772 1001 86380 86390 1
519583 99519583 1001 86380 86390 1
519501 99519501 1001 86380 86390 1
519579 99519579 1001 86380 86390 1
519516 99519516 1001 86380 86390 1
519272 99519272 1001 86380 86390 1
519247 99519247 1001 86380 86390 1
519365 99519365 1001 86380 86390 1
519340 99519340 1001 86380 86390 1
519199 99519199 1001 86380 86390 1
519331 99519331 1001 86380 86390 1
519946 99519946 1001 86380 86390 1
519922 99519922 1001 86380 86390 1
519989 99519989 1001 86380 86390 1
520486 99520486 1001 86380 86390 1
520554 99520554 1001 86380 86390 1
520464 99520464 1001 86380 86390 1
520491 99520491 1001 86380 86390 1
520572 99520572 1001 86380 86390 1
520321 99520321 1001 86380 86390 1
520406 99520406 1001 86380 86390 1
520265 99520265 1001 86380 86390 1
520434 99520434 1001 86380 86390 1
520123 99520123 1001 86380 86390 1
520061 99520061 1001 86380 86390 1
520206 99520206 1001 86380 86390 1
520133 99520133 1001 86380 86390 1
520718 99520718 1001 86380 86390 1
520720 99520720 1001 86380 86390 1
520722 99520722 1001 86380 86390 1
520776 99520776 1001 86380 86390 1
520815 99520815 1001 86380 86390 1
520805 99520805 1001 86380 86390 1
521338 99521338 1001 86380 86390 1
521328 99521328 1001 86380 86390 1
521267 99521267 1001 86380 86390 1
521397 99521397 1001 86380 86390 1
521410 99521410 1001 86380 86390 1
521131 99521131 1001 86380 86390 1
521150 99521150 1001 86380 86390 1
521257 99521257 1001 86380 86390 1
521064 99521064 1001 86380 86390 1
520872 99520872 1001 86380 86390 1
520984 99520984 1001 86380 86390 1
521492 99521492 1001 86380 86390 1
521662 99521662 1001 86380 86390 1
521629 99521629 1001 86380 86390 1
521604 99521604 1001 86380 86390 1
521605 99521605 1001 86380 86390 1
522256 99522256 1001 86380 86390 1
522275 99522275 1001 86380 86390 1
522186 99522186 1001 86380 86390 1
522212 99522212 1001 86380 86390 1
522023 99522023 1001 86380 86390 1
521911 99521911 1001 86380 86390 1
521924 99521924 1001 86380 86390 1
521967 99521967 1001 86380 86390 1
521968 99521968 1001 86380 86390 1
521801 99521801 1001 86380 86390 1
521846 99521846 1001 86380 86390 1
521861 99521861 1001 86380 86390 1
521680 99521680 1001 86380 86390 1
521681 99521681 1001 86380 86390 1
521865 99521865 1001 86380 86390 1
522322 99522322 1001 86380 86390 1
522958 99522958 1001 86380 86390 1
522998 99522998 1001 86380 86390 1
522960 99522960 1001 86380 86390 1
522861 99522861 1001 86380 86390 1
522738 99522738 1001 86380 86390 1
522817 99522817 1001 86380 86390 1
522519 99522519 1001 86380 86390 1
522915 99522915 1001 86380 86390 1
523316 99523316 1001 86380 86390 1
523240 99523240 1001 86380 86390 1
523308 99523308 1001 86380 86390 1
523128 99523128 1001 86380 86390 1
523752 99523752 1001 86380 86390 1
523771 99523771 1001 86380 86390 1
523802 99523802 1001 86380 86390 1
523940 99523940 1001 86380 86390 1
523626 99523626 1001 86380 86390 1
523731 99523731 1001 86380 86390 1
524112 99524112 1001 86380 86390 1
523997 99523997 1001 86380 86390 1
524063 99524063 1001 86380 86390 1
524769 99524769 1001 86380 86390 1
524681 99524681 1001 86380 86390 1
524742 99524742 1001 86380 86390 1
524713 99524713 1001 86380 86390 1
524407 99524407 1001 86380 86390 1
524202 99524202 1001 86380 86390 1
524207 99524207 1001 86380 86390 1
524312 99524312 1001 86380 86390 1
524200 99524200 1001 86380 86390 1
524885 99524885 1001 86380 86390 1
524773 99524773 1001 86380 86390 1
524883 99524883 1001 86380 86390 1
525434 99525434 1001 86380 86390 1
525463 99525463 1001 86380 86390 1
525228 99525228 1001 86380 86390 1
525358 99525358 1001 86380 86390 1
525359 99525359 1001 86380 86390 1
525218 99525218 1001 86380 86390 1
525272 99525272 1001 86380 86390 1
525068 99525068 1001 86380 86390 1
524991 99524991 1001 86380 86390 1
525021 99525021 1001 86380 86390 1
525101 99525101 1001 86380 86390 1
525776 99525776 1001 86380 86390 1
526284 99526284 1001 86380 86390 1
526067 99526067 1001 86380 86390 1
526035 99526035 1001 86380 86390 1
525904 99525904 1001 86380 86390 1
525931 99525931 1001 86380 86390 1
526517 99526517 1001 86380 86390 1
526492 99526492 1001 86380 86390 1
526493 99526493 1001 86380 86390 1
526574 99526574 1001 86380 86390 1
527249 99527249 1001 86380 86390 1
527189 99527189 1001 86380 86390 1
527179 99527179 1001 86380 86390 1
527158 99527158 1001 86380 86390 1
526855 99526855 1001 86380 86390 1
527030 99527030 1001 86380 86390 1
526639 99526639 1001 86380 86390 1
527303 99527303 1001 86380 86390 1
527386 99527386 1001 86380 86390 1
527401 99527401 1001 86380 86390 1
527440 99527440 1001 86380 86390 1
527926 99527926 1001 86380 86390 1
527983 99527983 1001 86380 86390 1
527745 99527745 1001 86380 86390 1
527733 99527733 1001 86380 86390 1
527481 99527481 1001 86380 86390 1
527645 99527645 1001 86380 86390 1
527505 99527505 1001 86380 86390 1
528164 99528164 1001 86380 86390 1
528206 99528206 1001 86380 86390 1
528155 99528155 1001 86380 86390 1
528121 99528121 1001 86380 86390 1
528253 99528253 1001 86380 86390 1
528884 99528884 1001 86380 86390 1
528758 99528758 1001 86380 86390 1
528746 99528746 1001 86380 86390 1
528306 99528306 1001 86380 86390 1
528437 99528437 1001 86380 86390 1
528450 99528450 1001 86380 86390 1
528298 99528298 1001 86380 86390 1
528951 99528951 1001 86380 86390 1
528940 99528940 1001 86380 86390 1
529061 99529061 1001 86380 86390 1
529641 99529641 1001 86380 86390 1
529472 99529472 1001 86380 86390 1
529410 99529410 1001 86380 86390 1
529388 99529388 1001 86380 86390 1
529363 99529363 1001 86380 86390 1
529417 99529417 1001 86380 86390 1
529225 99529225 1001 86380 86390 1
529306 99529306 1001 86380 86390 1
529242 99529242 1001 86380 86390 1
529307 99529307 1001 86380 86390 1
529217 99529217 1001 86380 86390 1
529246 99529246 1001 86380 86390 1
529274 99529274 1001 86380 86390 1
529829 99529829 1001 86380 86390 1
529873 99529873 1001 86380 86390 1
529925 99529925 1001 86380 86390 1
530489 99530489 1001 86380 86390 1
530149 99530149 1001 86380 86390 1
530162 99530162 1001 86380 86390 1
530218 99530218 1001 86380 86390 1
530069 99530069 1001 86380 86390 1
530633 99530633 1001 86380 86390 1
530691 99530691 1001 86380 86390 1
530601 99530601 1001 86380 86390 1
531316 99531316 1001 86380 86390 1
531293 99531293 1001 86380 86390 1
531224 99531224 1001 86380 86390 1
530995 99530995 1001 86380 86390 1
531080 99531080 1001 86380 86390 1
531031 99531031 1001 86380 86390 1
530915 99530915 1001 86380 86390 1
530762 99530762 1001 86380 86390 1
530906 99530906 1001 86380 86390 1
530777 99530777 1001 86380 86390 1
531551 99531551 1001 86380 86390 1
531424 99531424 1001 86380 86390 1
532073 99532073 1001 86380 86390 1
532087 99532087 1001 86380 86390 1
532089 99532089 1001 86380 86390 1
531910 99531910 1001 86380 86390 1
531927 99531927 1001 86380 86390 1
531768 99531768 1001 86380 86390 1
531615 99531615 1001 86380 86390 1
531657 99531657 1001 86380 86390 1
531661 99531661 1001 86380 86390 1
531687 99531687 1001 86380 86390 1
532308 99532308 1001 86380 86390 1
532401 99532401 1001 86380 86390 1
532329 99532329 1001 86380 86390 1
532831 99532831 1001 86380 86390 1
532664 99532664 1001 86380 86390 1
532704 99532704 1001 86380 86390 1
532424 99532424 1001 86380 86390 1
532571 99532571 1001 86380 86390 1
532474 99532474 1001 86380 86390 1
533083 99533083 1001 86380 86390 1
533203 99533203 1001 86380 86390 1
533153 99533153 1001 86380 86390 1
533038 99533038 1001 86380 86390 1
533658 99533658 1001 86380 86390 1
533673 99533673 1001 86380 86390 1
533817 99533817 1001 86380 86390 1
533755 99533755 1001 86380 86390 1
533526 99533526 1001 86380 86390 1
533546 99533546 1001 86380 86390 1
533267 99533267 1001 86380 86390 1
533322 99533322 1001 86380 86390 1
533258 99533258 1001 86380 86390 1
533312 99533312 1001 86380 86390 1
533933 99533933 1001 86380 86390 1
534013 99534013 1001 86380 86390 1
533997 99533997 1001 86380 86390 1
534498 99534498 1001 86380 86390 1
534316 99534316 1001 86380 86390 1
534436 99534436 1001 86380 86390 1
534399 99534399 1001 86380 86390 1
534115 99534115 1001 86380 86390 1
534204 99534204 1001 86380 86390 1
534799 99534799 1001 86380 86390 1
534709 99534709 1001 86380 86390 1
534686 99534686 1001 86380 86390 1
535435 99535435 1001 86380 86390 1
535399 99535399 1001 86380 86390 1
535440 99535440 1001 86380 86390 1
535441 99535441 1001 86380 86390 1
535429 99535429 1001 86380 86390 1
535443 99535443 1001 86380 86390 1
535150 99535150 1001 86380 86390 1
535176 99535176 1001 86380 86390 1
535111 99535111 1001 86380 86390 1
535217 99535217 1001 86380 86390 1
535245 99535245 1001 86380 86390 1
535224 99535224 1001 86380 86390 1
535199 99535199 1001 86380 86390 1
535212 99535212 1001 86380 86390 1
535122 99535122 1001 86380 86390 1
535213 99535213 1001 86380 86390 1
535063 99535063 1001 86380 86390 1
535066 99535066 1001 86380 86390 1
535669 99535669 1001 86380 86390 1
535514 99535514 1001 86380 86390 1
535581 99535581 1001 86380 86390 1
535699 99535699 1001 86380 86390 1
535571 99535571 1001 86380 86390 1
536159 99536159 1001 86380 86390 1
536250 99536250 1001 86380 86390 1
536175 99536175 1001 86380 86390 1
536216 99536216 1001 86380 86390 1
536076 99536076 1001 86380 86390 1
535988 99535988 1001 86380 86390 1
535923 99535923 1001 86380 86390 1
535771 99535771 1001 86380 86390 1
535784 99535784 1001 86380 86390 1
535853 99535853 1001 86380 86390 1
536503 99536503 1001 86380 86390 1
537053 99537053 1001 86380 86390 1
537015 99537015 1001 86380 86390 1
537084 99537084 1001 86380 86390 1
536886 99536886 1001 86380 86390 1
536784 99536784 1001 86380 86390 1
536674 99536674 1001 86380 86390 1
537242 99537242 1001 86380 86390 1
537268 99537268 1001 86380 86390 1
537194 99537194 1001 86380 86390 1
537185 99537185 1001 86380 86390 1
537821 99537821 1001 86380 86390 1
537802 99537802 1001 86380 86390 1
537845 99537845 1001 86380 86390 1
537820 99537820 1001 86380 86390 1
537924 99537924 1001 86380 86390 1
537550 99537550 1001 86380 86390 1
537488 99537488 1001 86380 86390 1
537531 99537531 1001 86380 86390 1
537571 99537571 1001 86380 86390 1
537996 99537996 1001 86380 86390 1
538141 99538141 1001 86380 86390 1
538158 99538158 1001 86380 86390 1
538752 99538752 1001 86380 86390 1
538456 99538456 1001 86380 86390 1
538563 99538563 1001 86380 86390 1
538384 99538384 1001 86380 86390 1
538864 99538864 1001 86380 86390 1
539009 99539009 1001 86380 86390 1
538898 99538898 1001 86380 86390 1
538964 99538964 1001 86380 86390 1
539543 99539543 1001 86380 86390 1
539576 99539576 1001 86380 86390 1
539247 99539247 1001 86380 86390 1
539353 99539353 1001 86380 86390 1
539784 99539784 1001 86380 86390 1
539708 99539708 1001 86380 86390 1
540300 99540300 1001 86380 86390 1
540291 99540291 1001 86380 86390 1
540321 99540321 1001 86380 86390 1
540197 99540197 1001 86380 86390 1
540172 99540172 1001 86380 86390 1
540098 99540098 1001 86380 86390 1
540151 99540151 1001 86380 86390 1
540231 99540231 1001 86380 86390 1
539875 99539875 1001 86380 86390 1
539864 99539864 1001 86380 86390 1
539897 99539897 1001 86380 86390 1
540040 99540040 1001 86380 86390 1
540556 99540556 1001 86380 86390 1
540663 99540663 1001 86380 86390 1
540470 99540470 1001 86380 86390 1
540600 99540600 1001 86380 86390 1
540618 99540618 1001 86380 86390 1
541229 99541229 1001 86380 86390 1
541169 99541169 1001 86380 86390 1
541250 99541250 1001 86380 86390 1
541226 99541226 1001 86380 86390 1
541136 99541136 1001 86380 86390 1
540945 99540945 1001 86380 86390 1
541038 99541038 1001 86380 86390 1
540975 99540975 1001 86380 86390 1
541086 99541086 1001 86380 86390 1
540792 99540792 1001 86380 86390 1
540690 99540690 1001 86380 86390 1
540809 99540809 1001 86380 86390 1
540861 99540861 1001 86380 86390 1
540775 99540775 1001 86380 86390 1
541368 99541368 1001 86380 86390 1
541395 99541395 1001 86380 86390 1
541332 99541332 1001 86380 86390 1
541917 99541917 1001 86380 86390 1
541924 99541924 1001 86380 86390 1
541772 99541772 1001 86380 86390 1
541766 99541766 1001 86380 86390 1
541792 99541792 1001 86380 86390 1
541756 99541756 1001 86380 86390 1
541730 99541730 1001 86380 86390 1
541665 99541665 1001 86380 86390 1
541704 99541704 1001 86380 86390 1
542873 99542873 1001 86380 86390 1
542848 99542848 1001 86380 86390 1
542746 99542746 1001 86380 86390 1
542573 99542573 1001 86380 86390 1
542548 99542548 1001 86380 86390 1
542667 99542667 1001 86380 86390 1
542732 99542732 1001 86380 86390 1
542670 99542670 1001 86380 86390 1
542558 99542558 1001 86380 86390 1
542493 99542493 1001 86380 86390 1
542339 99542339 1001 86380 86390 1
542528 99542528 1001 86380 86390 1
543085 99543085 1001 86380 86390 1
543688 99543688 1001 86380 86390 1
543464 99543464 1001 86380 86390 1
543542 99543542 1001 86380 86390 1
543400 99543400 1001 86380 86390 1
543416 99543416 1001 86380 86390 1
543419 99543419 1001 86380 86390 1
543193 99543193 1001 86380 86390 1
543275 99543275 1001 86380 86390 1
543251 99543251 1001 86380 86390 1
543304 99543304 1001 86380 86390 1
543356 99543356 1001 86380 86390 1
543568 99543568 1001 86380 86390 1
543787 99543787 1001 86380 86390 1
543919 99543919 1001 86380 86390 1
544489 99544489 1001 86380 86390 1
544327 99544327 1001 86380 86390 1
544342 99544342 1001 86380 86390 1
544215 99544215 1001 86380 86390 1
543990 99543990 1001 86380 86390 1
544063 99544063 1001 86380 86390 1
544626 99544626 1001 86380 86390 1
404028 704 1001 78180 84237 1
520375 601 1002 31043 35847 1
523214 822 1001 57227 57527 1
540071 477 1001 33275 33574 1
400122 99400122 1001 86380 86390 1
400265 99400265 1001 86380 86390 1
400381 99400381 1001 86380 86390 1
400522 99400522 1001 86380 86390 1
400549 99400549 1001 86380 86390 1
400711 99400711 1001 86380 86390 1
400682 99400682 1001 86380 86390 1
400634 99400634 1001 86380 86390 1
400851 99400851 1001 86380 86390 1
400852 99400852 1001 86380 86390 1
400888 99400888 1001 86380 86390 1
401263 99401263 1001 86380 86390 1
401368 99401368 1001 86380 86390 1
401597 99401597 1001 86380 86390 1
401608 99401608 1001 86380 86390 1
401765 99401765 1001 86380 86390 1
402220 99402220 1001 86380 86390 1
402206 99402206 1001 86380 86390 1
402181 99402181 1001 86380 86390 1
402373 99402373 1001 86380 86390 1
402296 99402296 1001 86380 86390 1
402279 99402279 1001 86380 86390 1
402308 99402308 1001 86380 86390 1
402509 99402509 1001 86380 86390 1
402626 99402626 1001 86380 86390 1
402738 99402738 1001 86380 86390 1
402784 99402784 1001 86380 86390 1
402905 99402905 1001 86380 86390 1
403133 99403133 1001 86380 86390 1
403149 99403149 1001 86380 86390 1
403150 99403150 1001 86380 86390 1
403123 99403123 1001 86380 86390 1
403319 99403319 1001 86380 86390 1
403413 99403413 1001 86380 86390 1
403528 99403528 1001 86380 86390 1
403606 99403606 1001 86380 86390 1
403711 99403711 1001 86380 86390 1
404135 99404135 1001 86380 86390 1
404085 99404085 1001 86380 86390 1
404413 99404413 1001 86380 86390 1
404464 99404464 1001 86380 86390 1
404765 99404765 1001 86380 86390 1
405064 99405064 1001 86380 86390 1
405016 99405016 1001 86380 86390 1
405129 99405129 1001 86380 86390 1
405123 99405123 1001 86380 86390 1
405354 99405354 1001 86380 86390 1
405484 99405484 1001 86380 86390 1
405493 99405493 1001 86380 86390 1
405525 99405525 1001 86380 86390 1
405506 99405506 1001 86380 86390 1
405644 99405644 1001 86380 86390 1
405627 99405627 1001 86380 86390 1
405761 99405761 1001 86380 86390 1
405849 99405849 1001 86380 86390 1
405897 99405897 1001 86380 86390 1
406179 99406179 1001 86380 86390 1
406104 99406104 1001 86380 86390 1
406272 99406272 1001 86380 86390 1
406281 99406281 1001 86380 86390 1
406184 99406184 1001 86380 86390 1
406301 99406301 1001 86380 86390 1
406589 99406589 1001 86380 86390 1
406942 99406942 1001 86380 86390 1
407175 99407175 1001 86380 86390 1
407346 99407346 1001 86380 86390 1
407415 99407415 1001 86380 86390 1
407516 99407516 1001 86380 86390 1
407456 99407456 1001 86380 86390 1
407660 99407660 1001 86380 86390 1
407641 99407641 1001 86380 86390 1
407592 99407592 1001 86380 86390 1
407698 99407698 1001 86380 86390 1
407768 99407768 1001 86380 86390 1
407967 99407967 1001 86380 86390 1
408037 99408037 1001 86380 86390 1
408045 99408045 1001 86380 86390 1
408340 99408340 1001 86380 86390 1
408601 99408601 1001 86380 86390 1
408637 99408637 1001 86380 86390 1
408918 99408918 1001 86380 86390 1
409062 99409062 1001 86380 86390 1
409039 99409039 1001 86380 86390 1
409255 99409255 1001 86380 86390 1
409331 99409331 1001 86380 86390 1
409301 99409301 1001 86380 86390 1
409433 99409433 1001 86380 86390 1
409473 99409473 1001 86380 86390 1
409664 99409664 1001 86380 86390 1
409800 99409800 1001 86380 86390 1
409834 99409834 1001 86380 86390 1
409863 99409863 1001 86380 86390 1
409840 99409840 1001 86380 86390 1
410002 99410002 1001 86380 86390 1
410101 99410101 1001 86380 86390 1
409996 99409996 1001 86380 86390 1
410245 99410245 1001 86380 86390 1
410405 99410405 1001 86380 86390 1
410515 99410515 1001 86380 86390 1
410601 99410601 1001 86380 86390 1
410523 99410523 1001 86380 86390 1
410640 99410640 1001 86380 86390 1
410892 99410892 1001 86380 86390 1
410847 99410847 1001 86380 86390 1
411188 99411188 1001 86380 86390 1
411265 99411265 1001 86380 86390 1
411407 99411407 1001 86380 86390 1
411392 99411392 1001 86380 86390 1
411342 99411342 1001 86380 86390 1
411461 99411461 1001 86380 86390 1
411468 99411468 1001 86380 86390 1
411587 99411587 1001 86380 86390 1
411749 99411749 1001 86380 86390 1
411726 99411726 1001 86380 86390 1
411924 99411924 1001 86380 86390 1
412092 99412092 1001 86380 86390 1
412107 99412107 1001 86380 86390 1
412140 99412140 1001 86380 86390 1
412290 99412290 1001 86380 86390 1
413542 99413542 1001 86380 86390 1
413375 99413375 1001 86380 86390 1
413058 99413058 1001 86380 86390 1
413216 99413216 1001 86380 86390 1
413061 99413061 1001 86380 86390 1
413122 99413122 1001 86380 86390 1
413282 99413282 1001 86380 86390 1
412529 99412529 1001 86380 86390 1
412781 99412781 1001 86380 86390 1
412659 99412659 1001 86380 86390 1
413758 99413758 1001 86380 86390 1
413840 99413840 1001 86380 86390 1
413957 99413957 1001 86380 86390 1
415201 99415201 1001 86380 86390 1
415203 99415203 1001 86380 86390 1
414855 99414855 1001 86380 86390 1
414651 99414651 1001 86380 86390 1
414838 99414838 1001 86380 86390 1
414488 99414488 1001 86380 86390 1
415550 99415550 1001 86380 86390 1
415602 99415602 1001 86380 86390 1
415611 99415611 1001 86380 86390 1
416614 99416614 1001 86380 86390 1
416619 99416619 1001 86380 86390 1
416246 99416246 1001 86380 86390 1
416057 99416057 1001 86380 86390 1
417316 99417316 1001 86380 86390 1
417243 99417243 1001 86380 86390 1
417366 99417366 1001 86380 86390 1
417395 99417395 1001 86380 86390 1
417503 99417503 1001 86380 86390 1
417531 99417531 1001 86380 86390 1
418595 99418595 1001 86380 86390 1
418491 99418491 1001 86380 86390 1
418057 99418057 1001 86380 86390 1
418164 99418164 1001 86380 86390 1
418145 99418145 1001 86380 86390 1
417725 99417725 1001 86380 86390 1
417861 99417861 1001 86380 86390 1
417791 99417791 1001 86380 86390 1
419196 99419196 1001 86380 86390 1
419070 99419070 1001 86380 86390 1
420356 99420356 1001 86380 86390 1
420154 99420154 1001 86380 86390 1
420281 99420281 1001 86380 86390 1
419519 99419519 1001 86380 86390 1
419308 99419308 1001 86380 86390 1
420731 99420731 1001 86380 86390 1
421865 99421865 1001 86380 86390 1
421779 99421779 1001 86380 86390 1
421781 99421781 1001 86380 86390 1
421758 99421758 1001 86380 86390 1
422106 99422106 1001 86380 86390 1
421886 99421886 1001 86380 86390 1
421613 99421613 1001 86380 86390 1
421455 99421455 1001 86380 86390 1
421493 99421493 1001 86380 86390 1
421309 99421309 1001 86380 86390 1
420907 99420907 1001 86380 86390 1
422338 99422338 1001 86380 86390 1
422232 99422232 1001 86380 86390 1
422350 99422350 1001 86380 86390 1
422380 99422380 1001 86380 86390 1
423684 99423684 1001 86380 86390 1
423525 99423525 1001 86380 86390 1
423736 99423736 1001 86380 86390 1
423668 99423668 1001 86380 86390 1
423625 99423625 1001 86380 86390 1
423273 99423273 1001 86380 86390 1
422986 99422986 1001 86380 86390 1
423278 99423278 1001 86380 86390 1
423069 99423069 1001 86380 86390 1
423212 99423212 1001 86380 86390 1
422780 99422780 1001 86380 86390 1
422632 99422632 1001 86380 86390 1
422943 99422943 1001 86380 86390 1
423801 99423801 1001 86380 86390 1
423836 99423836 1001 86380 86390 1
425289 99425289 1001 86380 86390 1
424973 99424973 1001 86380 86390 1
424998 99424998 1001 86380 86390 1
424427 99424427 1001 86380 86390 1
424307 99424307 1001 86380 86390 1
425664 99425664 1001 86380 86390 1
425410 99425410 1001 86380 86390 1
425412 99425412 1001 86380 86390 1
425524 99425524 1001 86380 86390 1
427004 99427004 1001 86380 86390 1
426446 99426446 1001 86380 86390 1
426596 99426596 1001 86380 86390 1
426623 99426623 1001 86380 86390 1
426301 99426301 1001 86380 86390 1
426439 99426439 1001 86380 86390 1
425988 99425988 1001 86380 86390 1
426231 99426231 1001 86380 86390 1
425851 99425851 1001 86380 86390 1
425858 99425858 1001 86380 86390 1
427455 99427455 1001 86380 86390 1
427180 99427180 1001 86380 86390 1
427160 99427160 1001 86380 86390 1
428541 99428541 1001 86380 86390 1
428445 99428445 1001 86380 86390 1
428184 99428184 1001 86380 86390 1
428007 99428007 1001 86380 86390 1
427712 99427712 1001 86380 86390 1
427789 99427789 1001 86380 86390 1
427670 99427670 1001 86380 86390 1
427644 99427644 1001 86380 86390 1
427699 99427699 1001 86380 86390 1
427846 99427846 1001 86380 86390 1
428782 99428782 1001 86380 86390 1
428848 99428848 1001 86380 86390 1
428922 99428922 1001 86380 86390 1
428957 99428957 1001 86380 86390 1
430280 99430280 1001 86380 86390 1
430174 99430174 1001 86380 86390 1
429729 99429729 1001 86380 86390 1
429925 99429925 1001 86380 86390 1
429345 99429345 1001 86380 86390 1
429248 99429248 1001 86380 86390 1
429343 99429343 1001 86380 86390 1
430630 99430630 1001 86380 86390 1
431981 99431981 1001 86380 86390 1
432025 99432025 1001 86380 86390 1
431512 99431512 1001 86380 86390 1
431641 99431641 1001 86380 86390 1
431370 99431370 1001 86380 86390 1
431172 99431172 1001 86380 86390 1
430872 99430872 1001 86380 86390 1
431035 99431035 1001 86380 86390 1
431130 99431130 1001 86380 86390 1
430851 99430851 1001 86380 86390 1
430959 99430959 1001 86380 86390 1
430960 99430960 1001 86380 86390 1
430905 99430905 1001 86380 86390 1
432304 99432304 1001 86380 86390 1
432388 99432388 1001 86380 86390 1
432264 99432264 1001 86380 86390 1
433489 99433489 1001 86380 86390 1
433642 99433642 1001 86380 86390 1
432931 99432931 1001 86380 86390 1
433233 99433233 1001 86380 86390 1
433186 99433186 1001 86380 86390 1
432611 99432611 1001 86380 86390 1
433753 99433753 1001 86380 86390 1
434069 99434069 1001 86380 86390 1
433821 99433821 1001 86380 86390 1
433877 99433877 1001 86380 86390 1
435193 99435193 1001 86380 86390 1
435296 99435296 1001 86380 86390 1
435335 99435335 1001 86380 86390 1
434820 99434820 1001 86380 86390 1
434920 99434920 1001 86380 86390 1
434597 99434597 1001 86380 86390 1
434866 99434866 1001 86380 86390 1
434472 99434472 1001 86380 86390 1
434431 99434431 1001 86380 86390 1
434186 99434186 1001 86380 86390 1
434414 99434414 1001 86380 86390 1
435708 99435708 1001 86380 86390 1
435577 99435577 1001 86380 86390 1
435462 99435462 1001 86380 86390 1
437047 99437047 1001 86380 86390 1
437079 99437079 1001 86380 86390 1
436963 99436963 1001 86380 86390 1
437114 99437114 1001 86380 86390 1
436911 99436911 1001 86380 86390 1
436418 99436418 1001 86380 86390 1
436630 99436630 1001 86380 86390 1
436343 99436343 1001 86380 86390 1
436678 99436678 1001 86380 86390 1
436746 99436746 1001 86380 86390 1
436066 99436066 1001 86380 86390 1
436010 99436010 1001 86380 86390 1
436141 99436141 1001 86380 86390 1
436110 99436110 1001 86380 86390 1
436029 99436029 1001 86380 86390 1
436335 99436335 1001 86380 86390 1
300030 99300030 1001 86380 86390 1
300073 99300073 1001 86380 86390 1
437356 99437356 1001 86380 86390 1
300077 99300077 1001 86380 86390 1
300617 99300617 1001 86380 86390 1
300656 99300656 1001 86380 86390 1
300333 99300333 1001 86380 86390 1
300349 99300349 1001 86380 86390 1
300505 99300505 1001 86380 86390 1
300481 99300481 1001 86380 86390 1
300353 99300353 1001 86380 86390 1
300392 99300392 1001 86380 86390 1
300278 99300278 1001 86380 86390 1
300847 99300847 1001 86380 86390 1
300822 99300822 1001 86380 86390 1
301529 99301529 1001 86380 86390 1
301445 99301445 1001 86380 86390 1
301381 99301381 1001 86380 86390 1
301537 99301537 1001 86380 86390 1
301386 99301386 1001 86380 86390 1
301399 99301399 1001 86380 86390 1
301477 99301477 1001 86380 86390 1
301155 99301155 1001 86380 86390 1
301293 99301293 1001 86380 86390 1
301116 99301116 1001 86380 86390 1
300970 99300970 1001 86380 86390 1
301619 99301619 1001 86380 86390 1
301611 99301611 1001 86380 86390 1
301625 99301625 1001 86380 86390 1
302255 99302255 1001 86380 86390 1
302351 99302351 1001 86380 86390 1
302296 99302296 1001 86380 86390 1
302260 99302260 1001 86380 86390 1
302112 99302112 1001 86380 86390 1
302126 99302126 1001 86380 86390 1
302050 99302050 1001 86380 86390 1
302105 99302105 1001 86380 86390 1
302120 99302120 1001 86380 86390 1
301968 99301968 1001 86380 86390 1
301827 99301827 1001 86380 86390 1
301829 99301829 1001 86380 86390 1
301884 99301884 1001 86380 86390 1
302486 99302486 1001 86380 86390 1
302400 99302400 1001 86380 86390 1
302583 99302583 1001 86380 86390 1
303092 99303092 1001 86380 86390 1
303093 99303093 1001 86380 86390 1
303014 99303014 1001 86380 86390 1
302954 99302954 1001 86380 86390 1
302866 99302866 1001 86380 86390 1
302677 99302677 1001 86380 86390 1
302678 99302678 1001 86380 86390 1
302675 99302675 1001 86380 86390 1
303361 99303361 1001 86380 86390 1
303271 99303271 1001 86380 86390 1
303209 99303209 1001 86380 86390 1
303395 99303395 1001 86380 86390 1
303215 99303215 1001 86380 86390 1
303255 99303255 1001 86380 86390 1
303873 99303873 1001 86380 86390 1
303994 99303994 1001 86380 86390 1
303662 99303662 1001 86380 86390 1
303799 99303799 1001 86380 86390 1
303572 99303572 1001 86380 86390 1
303600 99303600 1001 86380 86390 1
303549 99303549 1001 86380 86390 1
303575 99303575 1001 86380 86390 1
303615 99303615 1001 86380 86390 1
303487 99303487 1001 86380 86390 1
304104 99304104 1001 86380 86390 1
304159 99304159 1001 86380 86390 1
304718 99304718 1001 86380 86390 1
304659 99304659 1001 86380 86390 1
304593 99304593 1001 86380 86390 1
304645 99304645 1001 86380 86390 1
304504 99304504 1001 86380 86390 1
304399 99304399 1001 86380 86390 1
304374 99304374 1001 86380 86390 1
304999 99304999 1001 86380 86390 1
304922 99304922 1001 86380 86390 1
304943 99304943 1001 86380 86390 1
304933 99304933 1001 86380 86390 1
305641 99305641 1001 86380 86390 1
305487 99305487 1001 86380 86390 1
305645 99305645 1001 86380 86390 1
305324 99305324 1001 86380 86390 1
305350 99305350 1001 86380 86390 1
305286 99305286 1001 86380 86390 1
305342 99305342 1001 86380 86390 1
305332 99305332 1001 86380 86390 1
305426 99305426 1001 86380 86390 1
305124 99305124 1001 86380 86390 1
500181 99500181 1001 86380 86390 1
500130 99500130 1001 86380 86390 1
500436 99500436 1001 86380 86390 1
500554 99500554 1001 86380 86390 1
500363 99500363 1001 86380 86390 1
500389 99500389 1001 86380 86390 1
500878 99500878 1001 86380 86390 1
500882 99500882 1001 86380 86390 1
501593 99501593 1001 86380 86390 1
501454 99501454 1001 86380 86390 1
501267 99501267 1001 86380 86390 1
501426 99501426 1001 86380 86390 1
501354 99501354 1001 86380 86390 1
501304 99501304 1001 86380 86390 1
501201 99501201 1001 86380 86390 1
501073 99501073 1001 86380 86390 1
501158 99501158 1001 86380 86390 1
501210 99501210 1001 86380 86390 1
501082 99501082 1001 86380 86390 1
501736 99501736 1001 86380 86390 1
501814 99501814 1001 86380 86390 1
501803 99501803 1001 86380 86390 1
501662 99501662 1001 86380 86390 1
502363 99502363 1001 86380 86390 1
502364 99502364 1001 86380 86390 1
502300 99502300 1001 86380 86390 1
502466 99502466 1001 86380 86390 1
502421 99502421 1001 86380 86390 1
502375 99502375 1001 86380 86390 1
502414 99502414 1001 86380 86390 1
502251 99502251 1001 86380 86390 1
502128 99502128 1001 86380 86390 1
501949 99501949 1001 86380 86390 1
501976 99501976 1001 86380 86390 1
501899 99501899 1001 86380 86390 1
501915 99501915 1001 86380 86390 1
501995 99501995 1001 86380 86390 1
501920 99501920 1001 86380 86390 1
501921 99501921 1001 86380 86390 1
501909 99501909 1001 86380 86390 1
502592 99502592 1001 86380 86390 1
502659 99502659 1001 86380 86390 1
502557 99502557 1001 86380 86390 1
503141 99503141 1001 86380 86390 1
503157 99503157 1001 86380 86390 1
503274 99503274 1001 86380 86390 1
503288 99503288 1001 86380 86390 1
502944 99502944 1001 86380 86390 1
503022 99503022 1001 86380 86390 1
502985 99502985 1001 86380 86390 1
502904 99502904 1001 86380 86390 1
502816 99502816 1001 86380 86390 1
502770 99502770 1001 86380 86390 1
503345 99503345 1001 86380 86390 1
503480 99503480 1001 86380 86390 1
503921 99503921 1001 86380 86390 1
504112 99504112 1001 86380 86390 1
503745 99503745 1001 86380 86390 1
503721 99503721 1001 86380 86390 1
503724 99503724 1001 86380 86390 1
503779 99503779 1001 86380 86390 1
503727 99503727 1001 86380 86390 1
503510 99503510 1001 86380 86390 1
503541 99503541 1001 86380 86390 1
503544 99503544 1001 86380 86390 1
504206 99504206 1001 86380 86390 1
504323 99504323 1001 86380 86390 1
504223 99504223 1001 86380 86390 1
504898 99504898 1001 86380 86390 1
504809 99504809 1001 86380 86390 1
504861 99504861 1001 86380 86390 1
504701 99504701 1001 86380 86390 1
504734 99504734 1001 86380 86390 1
504405 99504405 1001 86380 86390 1
504372 99504372 1001 86380 86390 1
504438 99504438 1001 86380 86390 1
505071 99505071 1001 86380 86390 1
505552 99505552 1001 86380 86390 1
505478 99505478 1001 86380 86390 1
505482 99505482 1001 86380 86390 1
505246 99505246 1001 86380 86390 1
505354 99505354 1001 86380 86390 1
505796 99505796 1001 86380 86390 1
505816 99505816 1001 86380 86390 1
506435 99506435 1001 86380 86390 1
506287 99506287 1001 86380 86390 1
506314 99506314 1001 86380 86390 1
506307 99506307 1001 86380 86390 1
506191 99506191 1001 86380 86390 1
506118 99506118 1001 86380 86390 1
506157 99506157 1001 86380 86390 1
506028 99506028 1001 86380 86390 1
506132 99506132 1001 86380 86390 1
506007 99506007 1001 86380 86390 1
505996 99505996 1001 86380 86390 1
506103 99506103 1001 86380 86390 1
506738 99506738 1001 86380 86390 1
506649 99506649 1001 86380 86390 1
506727 99506727 1001 86380 86390 1
506721 99506721 1001 86380 86390 1
507374 99507374 1001 86380 86390 1
507235 99507235 1001 86380 86390 1
507326 99507326 1001 86380 86390 1
507249 99507249 1001 86380 86390 1
507382 99507382 1001 86380 86390 1
507179 99507179 1001 86380 86390 1
507125 99507125 1001 86380 86390 1
507151 99507151 1001 86380 86390 1
506804 99506804 1001 86380 86390 1
507505 99507505 1001 86380 86390 1
507441 99507441 1001 86380 86390 1
507546 99507546 1001 86380 86390 1
508032 99508032 1001 86380 86390 1
507868 99507868 1001 86380 86390 1
507835 99507835 1001 86380 86390 1
507792 99507792 1001 86380 86390 1
508363 99508363 1001 86380 86390 1
508261 99508261 1001 86380 86390 1
508396 99508396 1001 86380 86390 1
509027 99509027 1001 86380 86390 1
508900 99508900 1001 86380 86390 1
508991 99508991 1001 86380 86390 1
508766 99508766 1001 86380 86390 1
508757 99508757 1001 86380 86390 1
508506 99508506 1001 86380 86390 1
508624 99508624 1001 86380 86390 1
508539 99508539 1001 86380 86390 1
508488 99508488 1001 86380 86390 1
508514 99508514 1001 86380 86390 1
508566 99508566 1001 86380 86390 1
508465 99508465 1001 86380 86390 1
509175 99509175 1001 86380 86390 1
509556 99509556 1001 86380 86390 1
509520 99509520 1001 86380 86390 1
509424 99509424 1001 86380 86390 1
509456 99509456 1001 86380 86390 1
510072 99510072 1001 86380 86390 1
510098 99510098 1001 86380 86390 1
509917 99509917 1001 86380 86390 1
510035 99510035 1001 86380 86390 1
510591 99510591 1001 86380 86390 1
510645 99510645 1001 86380 86390 1
510532 99510532 1001 86380 86390 1
510420 99510420 1001 86380 86390 1
510430 99510430 1001 86380 86390 1
510185 99510185 1001 86380 86390 1
510304 99510304 1001 86380 86390 1
510806 99510806 1001 86380 86390 1
511518 99511518 1001 86380 86390 1
511390 99511390 1001 86380 86390 1
511421 99511421 1001 86380 86390 1
511325 99511325 1001 86380 86390 1
510960 99510960 1001 86380 86390 1
511078 99511078 1001 86380 86390 1
511053 99511053 1001 86380 86390 1
510964 99510964 1001 86380 86390 1
510941 99510941 1001 86380 86390 1
511084 99511084 1001 86380 86390 1
511020 99511020 1001 86380 86390 1
511059 99511059 1001 86380 86390 1
511047 99511047 1001 86380 86390 1
511682 99511682 1001 86380 86390 1
511747 99511747 1001 86380 86390 1
511683 99511683 1001 86380 86390 1
511569 99511569 1001 86380 86390 1
511625 99511625 1001 86380 86390 1
511652 99511652 1001 86380 86390 1
512351 99512351 1001 86380 86390 1
512204 99512204 1001 86380 86390 1
512257 99512257 1001 86380 86390 1
512336 99512336 1001 86380 86390 1
512194 99512194 1001 86380 86390 1
512287 99512287 1001 86380 86390 1
512036 99512036 1001 86380 86390 1
511989 99511989 1001 86380 86390 1
511918 99511918 1001 86380 86390 1
511907 99511907 1001 86380 86390 1
511830 99511830 1001 86380 86390 1
512432 99512432 1001 86380 86390 1
512434 99512434 1001 86380 86390 1
512516 99512516 1001 86380 86390 1
513031 99513031 1001 86380 86390 1
513070 99513070 1001 86380 86390 1
513123 99513123 1001 86380 86390 1
513137 99513137 1001 86380 86390 1
512937 99512937 1001 86380 86390 1
512990 99512990 1001 86380 86390 1
512915 99512915 1001 86380 86390 1
512800 99512800 1001 86380 86390 1
512839 99512839 1001 86380 86390 1
512597 99512597 1001 86380 86390 1
512729 99512729 1001 86380 86390 1
512769 99512769 1001 86380 86390 1
512616 99512616 1001 86380 86390 1
512642 99512642 1001 86380 86390 1
512696 99512696 1001 86380 86390 1
513284 99513284 1001 86380 86390 1
513210 99513210 1001 86380 86390 1
513251 99513251 1001 86380 86390 1
513303 99513303 1001 86380 86390 1
513278 99513278 1001 86380 86390 1
513830 99513830 1001 86380 86390 1
513991 99513991 1001 86380 86390 1
513803 99513803 1001 86380 86390 1
513653 99513653 1001 86380 86390 1
513693 99513693 1001 86380 86390 1
513669 99513669 1001 86380 86390 1
514145 99514145 1001 86380 86390 1
514850 99514850 1001 86380 86390 1
514779 99514779 1001 86380 86390 1
514459 99514459 1001 86380 86390 1
514538 99514538 1001 86380 86390 1
514489 99514489 1001 86380 86390 1
514620 99514620 1001 86380 86390 1
514329 99514329 1001 86380 86390 1
514374 99514374 1001 86380 86390 1
514973 99514973 1001 86380 86390 1
515004 99515004 1001 86380 86390 1
515595 99515595 1001 86380 86390 1
515659 99515659 1001 86380 86390 1
515562 99515562 1001 86380 86390 1
515671 99515671 1001 86380 86390 1
515672 99515672 1001 86380 86390 1
515681 99515681 1001 86380 86390 1
515567 99515567 1001 86380 86390 1
515316 99515316 1001 86380 86390 1
515259 99515259 1001 86380 86390 1
515234 99515234 1001 86380 86390 1
515107 99515107 1001 86380 86390 1
515081 99515081 1001 86380 86390 1
515109 99515109 1001 86380 86390 1
515875 99515875 1001 86380 86390 1
515837 99515837 1001 86380 86390 1
515880 99515880 1001 86380 86390 1
515779 99515779 1001 86380 86390 1
515702 99515702 1001 86380 86390 1
516330 99516330 1001 86380 86390 1
516372 99516372 1001 86380 86390 1
516347 99516347 1001 86380 86390 1
516438 99516438 1001 86380 86390 1
516494 99516494 1001 86380 86390 1
516296 99516296 1001 86380 86390 1
516132 99516132 1001 86380 86390 1
516520 99516520 1001 86380 86390 1
516590 99516590 1001 86380 86390 1
516617 99516617 1001 86380 86390 1
516568 99516568 1001 86380 86390 1
516596 99516596 1001 86380 86390 1
517210 99517210 1001 86380 86390 1
517249 99517249 1001 86380 86390 1
517277 99517277 1001 86380 86390 1
516930 99516930 1001 86380 86390 1
517050 99517050 1001 86380 86390 1
516986 99516986 1001 86380 86390 1
517064 99517064 1001 86380 86390 1
517091 99517091 1001 86380 86390 1
516914 99516914 1001 86380 86390 1
516917 99516917 1001 86380 86390 1
517459 99517459 1001 86380 86390 1
518048 99518048 1001 86380 86390 1
518109 99518109 1001 86380 86390 1
517805 99517805 1001 86380 86390 1
517759 99517759 1001 86380 86390 1
517904 99517904 1001 86380 86390 1
517619 99517619 1001 86380 86390 1
517648 99517648 1001 86380 86390 1
518278 99518278 1001 86380 86390 1
518231 99518231 1001 86380 86390 1
518348 99518348 1001 86380 86390 1
518324 99518324 1001 86380 86390 1
518885 99518885 1001 86380 86390 1
518913 99518913 1001 86380 86390 1
518862 99518862 1001 86380 86390 1
518906 99518906 1001 86380 86390 1
518979 99518979 1001 86380 86390 1
518603 99518603 1001 86380 86390 1
518563 99518563 1001 86380 86390 1
518369 99518369 1001 86380 86390 1
518397 99518397 1001 86380 86390 1
518371 99518371 1001 86380 86390 1
519026 99519026 1001 86380 86390 1
519159 99519159 1001 86380 86390 1
519639 99519639 1001 86380 86390 1
519684 99519684 1001 86380 86390 1
519418 99519418 1001 86380 86390 1
519406 99519406 1001 86380 86390 1
519474 99519474 1001 86380 86390 1
519593 99519593 1001 86380 86390 1
519297 99519297 1001 86380 86390 1
519358 99519358 1001 86380 86390 1
519610 99519610 1001 86380 86390 1
519827 99519827 1001 86380 86390 1
519880 99519880 1001 86380 86390 1
519887 99519887 1001 86380 86390 1
520454 99520454 1001 86380 86390 1
520456 99520456 1001 86380 86390 1
520586 99520586 1001 86380 86390 1
520268 99520268 1001 86380 86390 1
520260 99520260 1001 86380 86390 1
520338 99520338 1001 86380 86390 1
520351 99520351 1001 86380 86390 1
520339 99520339 1001 86380 86390 1
520379 99520379 1001 86380 86390 1
520251 99520251 1001 86380 86390 1
520032 99520032 1001 86380 86390 1
520072 99520072 1001 86380 86390 1
520191 99520191 1001 86380 86390 1
520089 99520089 1001 86380 86390 1
520077 99520077 1001 86380 86390 1
520780 99520780 1001 86380 86390 1
520812 99520812 1001 86380 86390 1
520657 99520657 1001 86380 86390 1
520684 99520684 1001 86380 86390 1
520649 99520649 1001 86380 86390 1
521437 99521437 1001 86380 86390 1
521303 99521303 1001 86380 86390 1
521282 99521282 1001 86380 86390 1
521374 99521374 1001 86380 86390 1
521081 99521081 1001 86380 86390 1
521198 99521198 1001 86380 86390 1
521148 99521148 1001 86380 86390 1
521090 99521090 1001 86380 86390 1
521194 99521194 1001 86380 86390 1
521259 99521259 1001 86380 86390 1
521234 99521234 1001 86380 86390 1
521033 99521033 1001 86380 86390 1
521008 99521008 1001 86380 86390 1
521568 99521568 1001 86380 86390 1
521530 99521530 1001 86380 86390 1
522169 99522169 1001 86380 86390 1
522208 99522208 1001 86380 86390 1
522119 99522119 1001 86380 86390 1
522163 99522163 1001 86380 86390 1
521932 99521932 1001 86380 86390 1
521958 99521958 1001 86380 86390 1
522077 99522077 1001 86380 86390 1
521925 99521925 1001 86380 86390 1
521927 99521927 1001 86380 86390 1
521891 99521891 1001 86380 86390 1
522047 99522047 1001 86380 86390 1
521860 99521860 1001 86380 86390 1
521770 99521770 1001 86380 86390 1
522345 99522345 1001 86380 86390 1
522462 99522462 1001 86380 86390 1
522403 99522403 1001 86380 86390 1
522991 99522991 1001 86380 86390 1
523057 99523057 1001 86380 86390 1
522957 99522957 1001 86380 86390 1
522970 99522970 1001 86380 86390 1
522733 99522733 1001 86380 86390 1
522892 99522892 1001 86380 86390 1
522765 99522765 1001 86380 86390 1
522627 99522627 1001 86380 86390 1
522705 99522705 1001 86380 86390 1
522540 99522540 1001 86380 86390 1
522608 99522608 1001 86380 86390 1
522609 99522609 1001 86380 86390 1
522548 99522548 1001 86380 86390 1
523291 99523291 1001 86380 86390 1
523307 99523307 1001 86380 86390 1
523855 99523855 1001 86380 86390 1
523913 99523913 1001 86380 86390 1
523746 99523746 1001 86380 86390 1
523762 99523762 1001 86380 86390 1
523651 99523651 1001 86380 86390 1
523574 99523574 1001 86380 86390 1
523440 99523440 1001 86380 86390 1
523339 99523339 1001 86380 86390 1
523405 99523405 1001 86380 86390 1
523477 99523477 1001 86380 86390 1
523413 99523413 1001 86380 86390 1
523989 99523989 1001 86380 86390 1
524629 99524629 1001 86380 86390 1
524599 99524599 1001 86380 86390 1
524436 99524436 1001 86380 86390 1
524516 99524516 1001 86380 86390 1
524374 99524374 1001 86380 86390 1
524362 99524362 1001 86380 86390 1
524538 99524538 1001 86380 86390 1
524198 99524198 1001 86380 86390 1
524172 99524172 1001 86380 86390 1
524820 99524820 1001 86380 86390 1
524826 99524826 1001 86380 86390 1
524818 99524818 1001 86380 86390 1
524961 99524961 1001 86380 86390 1
525547 99525547 1001 86380 86390 1
525423 99525423 1001 86380 86390 1
525518 99525518 1001 86380 86390 1
525264 99525264 1001 86380 86390 1
525298 99525298 1001 86380 86390 1
525106 99525106 1001 86380 86390 1
524980 99524980 1001 86380 86390 1
525175 99525175 1001 86380 86390 1
525048 99525048 1001 86380 86390 1
525025 99525025 1001 86380 86390 1
525673 99525673 1001 86380 86390 1
525743 99525743 1001 86380 86390 1
525668 99525668 1001 86380 86390 1
525694 99525694 1001 86380 86390 1
525671 99525671 1001 86380 86390 1
526364 99526364 1001 86380 86390 1
526368 99526368 1001 86380 86390 1
526116 99526116 1001 86380 86390 1
526135 99526135 1001 86380 86390 1
526031 99526031 1001 86380 86390 1
526072 99526072 1001 86380 86390 1
526163 99526163 1001 86380 86390 1
525841 99525841 1001 86380 86390 1
525830 99525830 1001 86380 86390 1
525883 99525883 1001 86380 86390 1
526447 99526447 1001 86380 86390 1
525803 99525803 1001 86380 86390 1
526539 99526539 1001 86380 86390 1
526463 99526463 1001 86380 86390 1
527073 99527073 1001 86380 86390 1
526890 99526890 1001 86380 86390 1
526942 99526942 1001 86380 86390 1
526968 99526968 1001 86380 86390 1
527034 99527034 1001 86380 86390 1
526907 99526907 1001 86380 86390 1
526933 99526933 1001 86380 86390 1
526989 99526989 1001 86380 86390 1
527015 99527015 1001 86380 86390 1
526685 99526685 1001 86380 86390 1
526700 99526700 1001 86380 86390 1
526804 99526804 1001 86380 86390 1
526781 99526781 1001 86380 86390 1
526666 99526666 1001 86380 86390 1
527365 99527365 1001 86380 86390 1
527281 99527281 1001 86380 86390 1
527310 99527310 1001 86380 86390 1
528025 99528025 1001 86380 86390 1
528060 99528060 1001 86380 86390 1
527787 99527787 1001 86380 86390 1
527749 99527749 1001 86380 86390 1
527775 99527775 1001 86380 86390 1
527855 99527855 1001 86380 86390 1
527613 99527613 1001 86380 86390 1
527474 99527474 1001 86380 86390 1
527529 99527529 1001 86380 86390 1
528141 99528141 1001 86380 86390 1
528091 99528091 1001 86380 86390 1
528080 99528080 1001 86380 86390 1
528817 99528817 1001 86380 86390 1
528595 99528595 1001 86380 86390 1
528591 99528591 1001 86380 86390 1
528401 99528401 1001 86380 86390 1
528369 99528369 1001 86380 86390 1
528382 99528382 1001 86380 86390 1
528292 99528292 1001 86380 86390 1
529015 99529015 1001 86380 86390 1
528927 99528927 1001 86380 86390 1
529599 99529599 1001 86380 86390 1
529537 99529537 1001 86380 86390 1
529646 99529646 1001 86380 86390 1
529556 99529556 1001 86380 86390 1
529717 99529717 1001 86380 86390 1
529419 99529419 1001 86380 86390 1
529343 99529343 1001 86380 86390 1
529438 99529438 1001 86380 86390 1
529160 99529160 1001 86380 86390 1
529277 99529277 1001 86380 86390 1
529122 99529122 1001 86380 86390 1
529282 99529282 1001 86380 86390 1
529145 99529145 1001 86380 86390 1
529843 99529843 1001 86380 86390 1
530484 99530484 1001 86380 86390 1
530535 99530535 1001 86380 86390 1
530538 99530538 1001 86380 86390 1
530460 99530460 1001 86380 86390 1
530196 99530196 1001 86380 86390 1
530319 99530319 1001 86380 86390 1
530268 99530268 1001 86380 86390 1
530019 99530019 1001 86380 86390 1
530047 99530047 1001 86380 86390 1
530706 99530706 1001 86380 86390 1
530609 99530609 1001 86380 86390 1
530755 99530755 1001 86380 86390 1
530717 99530717 1001 86380 86390 1
530589 99530589 1001 86380 86390 1
531238 99531238 1001 86380 86390 1
531325 99531325 1001 86380 86390 1
531338 99531338 1001 86380 86390 1
531276 99531276 1001 86380 86390 1
530994 99530994 1001 86380 86390 1
531106 99531106 1001 86380 86390 1
531145 99531145 1001 86380 86390 1
531122 99531122 1001 86380 86390 1
530854 99530854 1001 86380 86390 1
530921 99530921 1001 86380 86390 1
530925 99530925 1001 86380 86390 1
531443 99531443 1001 86380 86390 1
531574 99531574 1001 86380 86390 1
531485 99531485 1001 86380 86390 1
531448 99531448 1001 86380 86390 1
531412 99531412 1001 86380 86390 1
531543 99531543 1001 86380 86390 1
531440 99531440 1001 86380 86390 1
532140 99532140 1001 86380 86390 1
531862 99531862 1001 86380 86390 1
531954 99531954 1001 86380 86390 1
531682 99531682 1001 86380 86390 1
531761 99531761 1001 86380 86390 1
531778 99531778 1001 86380 86390 1
532232 99532232 1001 86380 86390 1
532854 99532854 1001 86380 86390 1
532750 99532750 1001 86380 86390 1
532477 99532477 1001 86380 86390 1
532531 99532531 1001 86380 86390 1
532467 99532467 1001 86380 86390 1
532510 99532510 1001 86380 86390 1
533072 99533072 1001 86380 86390 1
533820 99533820 1001 86380 86390 1
533841 99533841 1001 86380 86390 1
533804 99533804 1001 86380 86390 1
533472 99533472 1001 86380 86390 1
533487 99533487 1001 86380 86390 1
533578 99533578 1001 86380 86390 1
533382 99533382 1001 86380 86390 1
533405 99533405 1001 86380 86390 1
534000 99534000 1001 86380 86390 1
534019 99534019 1001 86380 86390 1
533903 99533903 1001 86380 86390 1
534387 99534387 1001 86380 86390 1
534413 99534413 1001 86380 86390 1
534080 99534080 1001 86380 86390 1
534136 99534136 1001 86380 86390 1
534085 99534085 1001 86380 86390 1
534695 99534695 1001 86380 86390 1
534817 99534817 1001 86380 86390 1
534792 99534792 1001 86380 86390 1
534715 99534715 1001 86380 86390 1
534770 99534770 1001 86380 86390 1
535509 99535509 1001 86380 86390 1
535448 99535448 1001 86380 86390 1
535425 99535425 1001 86380 86390 1
535465 99535465 1001 86380 86390 1
535414 99535414 1001 86380 86390 1
535471 99535471 1001 86380 86390 1
535202 99535202 1001 86380 86390 1
535191 99535191 1001 86380 86390 1
535233 99535233 1001 86380 86390 1
535261 99535261 1001 86380 86390 1
535174 99535174 1001 86380 86390 1
534943 99534943 1001 86380 86390 1
535085 99535085 1001 86380 86390 1
534973 99534973 1001 86380 86390 1
534991 99534991 1001 86380 86390 1
535552 99535552 1001 86380 86390 1
536144 99536144 1001 86380 86390 1
536277 99536277 1001 86380 86390 1
536200 99536200 1001 86380 86390 1
536285 99536285 1001 86380 86390 1
535963 99535963 1001 86380 86390 1
535965 99535965 1001 86380 86390 1
535833 99535833 1001 86380 86390 1
535891 99535891 1001 86380 86390 1
535844 99535844 1001 86380 86390 1
536529 99536529 1001 86380 86390 1
536401 99536401 1001 86380 86390 1
536495 99536495 1001 86380 86390 1
536395 99536395 1001 86380 86390 1
536988 99536988 1001 86380 86390 1
536753 99536753 1001 86380 86390 1
536873 99536873 1001 86380 86390 1
536912 99536912 1001 86380 86390 1
536758 99536758 1001 86380 86390 1
536736 99536736 1001 86380 86390 1
536608 99536608 1001 86380 86390 1
536688 99536688 1001 86380 86390 1
537174 99537174 1001 86380 86390 1
537178 99537178 1001 86380 86390 1
537297 99537297 1001 86380 86390 1
537812 99537812 1001 86380 86390 1
537978 99537978 1001 86380 86390 1
537683 99537683 1001 86380 86390 1
537713 99537713 1001 86380 86390 1
537623 99537623 1001 86380 86390 1
537649 99537649 1001 86380 86390 1
537537 99537537 1001 86380 86390 1
537436 99537436 1001 86380 86390 1
537385 99537385 1001 86380 86390 1
537453 99537453 1001 86380 86390 1
537376 99537376 1001 86380 86390 1
538077 99538077 1001 86380 86390 1
538014 99538014 1001 86380 86390 1
538060 99538060 1001 86380 86390 1
538154 99538154 1001 86380 86390 1
538171 99538171 1001 86380 86390 1
538149 99538149 1001 86380 86390 1
538445 99538445 1001 86380 86390 1
538233 99538233 1001 86380 86390 1
538340 99538340 1001 86380 86390 1
538250 99538250 1001 86380 86390 1
538308 99538308 1001 86380 86390 1
538980 99538980 1001 86380 86390 1
538403 99538403 1001 86380 86390 1
538831 99538831 1001 86380 86390 1
538940 99538940 1001 86380 86390 1
539555 99539555 1001 86380 86390 1
539625 99539625 1001 86380 86390 1
539293 99539293 1001 86380 86390 1
539270 99539270 1001 86380 86390 1
539413 99539413 1001 86380 86390 1
539311 99539311 1001 86380 86390 1
539355 99539355 1001 86380 86390 1
539408 99539408 1001 86380 86390 1
539037 99539037 1001 86380 86390 1
539027 99539027 1001 86380 86390 1
539054 99539054 1001 86380 86390 1
539070 99539070 1001 86380 86390 1
539771 99539771 1001 86380 86390 1
539812 99539812 1001 86380 86390 1
539762 99539762 1001 86380 86390 1
539842 99539842 1001 86380 86390 1
540466 99540466 1001 86380 86390 1
540268 99540268 1001 86380 86390 1
540334 99540334 1001 86380 86390 1
540338 99540338 1001 86380 86390 1
540217 99540217 1001 86380 86390 1
540090 99540090 1001 86380 86390 1
540221 99540221 1001 86380 86390 1
540261 99540261 1001 86380 86390 1
540031 99540031 1001 86380 86390 1
540034 99540034 1001 86380 86390 1
539974 99539974 1001 86380 86390 1
540660 99540660 1001 86380 86390 1
540587 99540587 1001 86380 86390 1
541232 99541232 1001 86380 86390 1
541116 99541116 1001 86380 86390 1
540882 99540882 1001 86380 86390 1
540928 99540928 1001 86380 86390 1
540845 99540845 1001 86380 86390 1
540875 99540875 1001 86380 86390 1
540772 99540772 1001 86380 86390 1
541445 99541445 1001 86380 86390 1
541997 99541997 1001 86380 86390 1
542104 99542104 1001 86380 86390 1
541949 99541949 1001 86380 86390 1
541797 99541797 1001 86380 86390 1
541733 99541733 1001 86380 86390 1
541710 99541710 1001 86380 86390 1
541693 99541693 1001 86380 86390 1
541534 99541534 1001 86380 86390 1
542161 99542161 1001 86380 86390 1
542765 99542765 1001 86380 86390 1
542766 99542766 1001 86380 86390 1
542907 99542907 1001 86380 86390 1
542719 99542719 1001 86380 86390 1
542721 99542721 1001 86380 86390 1
542660 99542660 1001 86380 86390 1
542700 99542700 1001 86380 86390 1
542473 99542473 1001 86380 86390 1
542426 99542426 1001 86380 86390 1
542452 99542452 1001 86380 86390 1
543141 99543141 1001 86380 86390 1
542960 99542960 1001 86380 86390 1
543648 99543648 1001 86380 86390 1
543750 99543750 1001 86380 86390 1
543755 99543755 1001 86380 86390 1
543439 99543439 1001 86380 86390 1
543430 99543430 1001 86380 86390 1
543487 99543487 1001 86380 86390 1
543323 99543323 1001 86380 86390 1
543352 99543352 1001 86380 86390 1
543291 99543291 1001 86380 86390 1
543821 99543821 1001 86380 86390 1
543878 99543878 1001 86380 86390 1
543828 99543828 1001 86380 86390 1
543776 99543776 1001 86380 86390 1
543883 99543883 1001 86380 86390 1
543819 99543819 1001 86380 86390 1
543923 99543923 1001 86380 86390 1
544568 99544568 1001 86380 86390 1
544461 99544461 1001 86380 86390 1
544476 99544476 1001 86380 86390 1
544203 99544203 1001 86380 86390 1
544323 99544323 1001 86380 86390 1
544260 99544260 1001 86380 86390 1
544107 99544107 1001 86380 86390 1
544089 99544089 1001 86380 86390 1
544731 99544731 1001 86380 86390 1
544641 99544641 1001 86380 86390 1
424813 215 1001 83940 84297 1
512044 793 1001 44745 45044 1
528529 971 1001 43709 44008 1
526039 900 1001 58325 58624 1
540121 1118 1002 59598 63727 1
400073 99400073 1001 86380 86390 1
400298 99400298 1001 86380 86390 1
400339 99400339 1001 86380 86390 1
400348 99400348 1001 86380 86390 1
400396 99400396 1001 86380 86390 1
400350 99400350 1001 86380 86390 1
400602 99400602 1001 86380 86390 1
400664 99400664 1001 86380 86390 1
400755 99400755 1001 86380 86390 1
400734 99400734 1001 86380 86390 1
400808 99400808 1001 86380 86390 1
401003 99401003 1001 86380 86390 1
401020 99401020 1001 86380 86390 1
401154 99401154 1001 86380 86390 1
401107 99401107 1001 86380 86390 1
401234 99401234 1001 86380 86390 1
401613 99401613 1001 86380 86390 1
401949 99401949 1001 86380 86390 1
402141 99402141 1001 86380 86390 1
402343 99402343 1001 86380 86390 1
402575 99402575 1001 86380 86390 1
402595 99402595 1001 86380 86390 1
402679 99402679 1001 86380 86390 1
402743 99402743 1001 86380 86390 1
402783 99402783 1001 86380 86390 1
402880 99402880 1001 86380 86390 1
402896 99402896 1001 86380 86390 1
403008 99403008 1001 86380 86390 1
403014 99403014 1001 86380 86390 1
403116 99403116 1001 86380 86390 1
403239 99403239 1001 86380 86390 1
403431 99403431 1001 86380 86390 1
403614 99403614 1001 86380 86390 1
404402 99404402 1001 86380 86390 1
404489 99404489 1001 86380 86390 1
405015 99405015 1001 86380 86390 1
405164 99405164 1001 86380 86390 1
405431 99405431 1001 86380 86390 1
405556 99405556 1001 86380 86390 1
405581 99405581 1001 86380 86390 1
405661 99405661 1001 86380 86390 1
405591 99405591 1001 86380 86390 1
405694 99405694 1001 86380 86390 1
405902 99405902 1001 86380 86390 1
406041 99406041 1001 86380 86390 1
406032 99406032 1001 86380 86390 1
406020 99406020 1001 86380 86390 1
406088 99406088 1001 86380 86390 1
406185 99406185 1001 86380 86390 1
406433 99406433 1001 86380 86390 1
406419 99406419 1001 86380 86390 1
406657 99406657 1001 86380 86390 1
406664 99406664 1001 86380 86390 1
406907 99406907 1001 86380 86390 1
406938 99406938 1001 86380 86390 1
407000 99407000 1001 86380 86390 1
407045 99407045 1001 86380 86390 1
407328 99407328 1001 86380 86390 1
407639 99407639 1001 86380 86390 1
407670 99407670 1001 86380 86390 1
407590 99407590 1001 86380 86390 1
407566 99407566 1001 86380 86390 1
407568 99407568 1001 86380 86390 1
407742 99407742 1001 86380 86390 1
408017 99408017 1001 86380 86390 1
408049 99408049 1001 86380 86390 1
408167 99408167 1001 86380 86390 1
408157 99408157 1001 86380 86390 1
408253 99408253 1001 86380 86390 1
408593 99408593 1001 86380 86390 1
408761 99408761 1001 86380 86390 1
408763 99408763 1001 86380 86390 1
408934 99408934 1001 86380 86390 1
408960 99408960 1001 86380 86390 1
409077 99409077 1001 86380 86390 1
409547 99409547 1001 86380 86390 1
409675 99409675 1001 86380 86390 1
409711 99409711 1001 86380 86390 1
409934 99409934 1001 86380 86390 1
409919 99409919 1001 86380 86390 1
410182 99410182 1001 86380 86390 1
410229 99410229 1001 86380 86390 1
410294 99410294 1001 86380 86390 1
410356 99410356 1001 86380 86390 1
410586 99410586 1001 86380 86390 1
410696 99410696 1001 86380 86390 1
410853 99410853 1001 86380 86390 1
410866 99410866 1001 86380 86390 1
410988 99410988 1001 86380 86390 1
410993 99410993 1001 86380 86390 1
411103 99411103 1001 86380 86390 1
411108 99411108 1001 86380 86390 1
411133 99411133 1001 86380 86390 1
411217 99411217 1001 86380 86390 1
411346 99411346 1001 86380 86390 1
411354 99411354 1001 86380 86390 1
411485 99411485 1001 86380 86390 1
411921 99411921 1001 86380 86390 1
411975 99411975 1001 86380 86390 1
412046 99412046 1001 86380 86390 1
411995 99411995 1001 86380 86390 1
412170 99412170 1001 86380 86390 1
412189 99412189 1001 86380 86390 1
412316 99412316 1001 86380 86390 1
412431 99412431 1001 86380 86390 1
413520 99413520 1001 86380 86390 1
413356 99413356 1001 86380 86390 1
413697 99413697 1001 86380 86390 1
413366 99413366 1001 86380 86390 1
412911 99412911 1001 86380 86390 1
413024 99413024 1001 86380 86390 1
413153 99413153 1001 86380 86390 1
412798 99412798 1001 86380 86390 1
412848 99412848 1001 86380 86390 1
412585 99412585 1001 86380 86390 1
412731 99412731 1001 86380 86390 1
412820 99412820 1001 86380 86390 1
413805 99413805 1001 86380 86390 1
413842 99413842 1001 86380 86390 1
413919 99413919 1001 86380 86390 1
415216 99415216 1001 86380 86390 1
415121 99415121 1001 86380 86390 1
415263 99415263 1001 86380 86390 1
415265 99415265 1001 86380 86390 1
415185 99415185 1001 86380 86390 1
414566 99414566 1001 86380 86390 1
414921 99414921 1001 86380 86390 1
414761 99414761 1001 86380 86390 1
414678 99414678 1001 86380 86390 1
414804 99414804 1001 86380 86390 1
414549 99414549 1001 86380 86390 1
414128 99414128 1001 86380 86390 1
415371 99415371 1001 86380 86390 1
415663 99415663 1001 86380 86390 1
416762 99416762 1001 86380 86390 1
416901 99416901 1001 86380 86390 1
416983 99416983 1001 86380 86390 1
416159 99416159 1001 86380 86390 1
416536 99416536 1001 86380 86390 1
416339 99416339 1001 86380 86390 1
416514 99416514 1001 86380 86390 1
415822 99415822 1001 86380 86390 1
415981 99415981 1001 86380 86390 1
417092 99417092 1001 86380 86390 1
417309 99417309 1001 86380 86390 1
417048 99417048 1001 86380 86390 1
417003 99417003 1001 86380 86390 1
417308 99417308 1001 86380 86390 1
417435 99417435 1001 86380 86390 1
417459 99417459 1001 86380 86390 1
417567 99417567 1001 86380 86390 1
418532 99418532 1001 86380 86390 1
418520 99418520 1001 86380 86390 1
417966 99417966 1001 86380 86390 1
417942 99417942 1001 86380 86390 1
418008 99418008 1001 86380 86390 1
417898 99417898 1001 86380 86390 1
417883 99417883 1001 86380 86390 1
417627 99417627 1001 86380 86390 1
417914 99417914 1001 86380 86390 1
418844 99418844 1001 86380 86390 1
419032 99419032 1001 86380 86390 1
419167 99419167 1001 86380 86390 1
419084 99419084 1001 86380 86390 1
419148 99419148 1001 86380 86390 1
420070 99420070 1001 86380 86390 1
420145 99420145 1001 86380 86390 1
420027 99420027 1001 86380 86390 1
419265 99419265 1001 86380 86390 1
419348 99419348 1001 86380 86390 1
419555 99419555 1001 86380 86390 1
419581 99419581 1001 86380 86390 1
419339 99419339 1001 86380 86390 1
419559 99419559 1001 86380 86390 1
420730 99420730 1001 86380 86390 1
422032 99422032 1001 86380 86390 1
422060 99422060 1001 86380 86390 1
422057 99422057 1001 86380 86390 1
421851 99421851 1001 86380 86390 1
421622 99421622 1001 86380 86390 1
421379 99421379 1001 86380 86390 1
421362 99421362 1001 86380 86390 1
421345 99421345 1001 86380 86390 1
421055 99421055 1001 86380 86390 1
420909 99420909 1001 86380 86390 1
423577 99423577 1001 86380 86390 1
423752 99423752 1001 86380 86390 1
423699 99423699 1001 86380 86390 1
423216 99423216 1001 86380 86390 1
422533 99422533 1001 86380 86390 1
424099 99424099 1001 86380 86390 1
423989 99423989 1001 86380 86390 1
423869 99423869 1001 86380 86390 1
423788 99423788 1001 86380 86390 1
425104 99425104 1001 86380 86390 1
424765 99424765 1001 86380 86390 1
424914 99424914 1001 86380 86390 1
424899 99424899 1001 86380 86390 1
424920 99424920 1001 86380 86390 1
424821 99424821 1001 86380 86390 1
424252 99424252 1001 86380 86390 1
425471 99425471 1001 86380 86390 1
425634 99425634 1001 86380 86390 1
425666 99425666 1001 86380 86390 1
425492 99425492 1001 86380 86390 1
427115 99427115 1001 86380 86390 1
426715 99426715 1001 86380 86390 1
426983 99426983 1001 86380 86390 1
426991 99426991 1001 86380 86390 1
427016 99427016 1001 86380 86390 1
426885 99426885 1001 86380 86390 1
427085 99427085 1001 86380 86390 1
426966 99426966 1001 86380 86390 1
426422 99426422 1001 86380 86390 1
426643 99426643 1001 86380 86390 1
425864 99425864 1001 86380 86390 1
427425 99427425 1001 86380 86390 1
428420 99428420 1001 86380 86390 1
428439 99428439 1001 86380 86390 1
427723 99427723 1001 86380 86390 1
428761 99428761 1001 86380 86390 1
428849 99428849 1001 86380 86390 1
429108 99429108 1001 86380 86390 1
430046 99430046 1001 86380 86390 1
430286 99430286 1001 86380 86390 1
430010 99430010 1001 86380 86390 1
429933 99429933 1001 86380 86390 1
429392 99429392 1001 86380 86390 1
429296 99429296 1001 86380 86390 1
429444 99429444 1001 86380 86390 1
429209 99429209 1001 86380 86390 1
429335 99429335 1001 86380 86390 1
429235 99429235 1001 86380 86390 1
429307 99429307 1001 86380 86390 1
429460 99429460 1001 86380 86390 1
430526 99430526 1001 86380 86390 1
430688 99430688 1001 86380 86390 1
430521 99430521 1001 86380 86390 1
430542 99430542 1001 86380 86390 1
430394 99430394 1001 86380 86390 1
431863 99431863 1001 86380 86390 1
432008 99432008 1001 86380 86390 1
431735 99431735 1001 86380 86390 1
431381 99431381 1001 86380 86390 1
431507 99431507 1001 86380 86390 1
431360 99431360 1001 86380 86390 1
431541 99431541 1001 86380 86390 1
432195 99432195 1001 86380 86390 1
432287 99432287 1001 86380 86390 1
433726 99433726 1001 86380 86390 1
433643 99433643 1001 86380 86390 1
433387 99433387 1001 86380 86390 1
433219 99433219 1001 86380 86390 1
433055 99433055 1001 86380 86390 1
433253 99433253 1001 86380 86390 1
432558 99432558 1001 86380 86390 1
432863 99432863 1001 86380 86390 1
432657 99432657 1001 86380 86390 1
432893 99432893 1001 86380 86390 1
433922 99433922 1001 86380 86390 1
434126 99434126 1001 86380 86390 1
434076 99434076 1001 86380 86390 1
433927 99433927 1001 86380 86390 1
435433 99435433 1001 86380 86390 1
435108 99435108 1001 86380 86390 1
435230 99435230 1001 86380 86390 1
434671 99434671 1001 86380 86390 1
434433 99434433 1001 86380 86390 1
434306 99434306 1001 86380 86390 1
435677 99435677 1001 86380 86390 1
435762 99435762 1001 86380 86390 1
435870 99435870 1001 86380 86390 1
435476 99435476 1001 86380 86390 1
436992 99436992 1001 86380 86390 1
437129 99437129 1001 86380 86390 1
436888 99436888 1001 86380 86390 1
436544 99436544 1001 86380 86390 1
436359 99436359 1001 86380 86390 1
436272 99436272 1001 86380 86390 1
436112 99436112 1001 86380 86390 1
436183 99436183 1001 86380 86390 1
436062 99436062 1001 86380 86390 1
436336 99436336 1001 86380 86390 1
300049 99300049 1001 86380 86390 1
437256 99437256 1001 86380 86390 1
300639 99300639 1001 86380 86390 1
300589 99300589 1001 86380 86390 1
300552 99300552 1001 86380 86390 1
300540 99300540 1001 86380 86390 1
300584 99300584 1001 86380 86390 1
300502 99300502 1001 86380 86390 1
300451 99300451 1001 86380 86390 1
300464 99300464 1001 86380 86390 1
300115 99300115 1001 86380 86390 1
300194 99300194 1001 86380 86390 1
300301 99300301 1001 86380 86390 1
300816 99300816 1001 86380 86390 1
300909 99300909 1001 86380 86390 1
300911 99300911 1001 86380 86390 1
300757 99300757 1001 86380 86390 1
300926 99300926 1001 86380 86390 1
300810 99300810 1001 86380 86390 1
300814 99300814 1001 86380 86390 1
301366 99301366 1001 86380 86390 1
301408 99301408 1001 86380 86390 1
301545 99301545 1001 86380 86390 1
301220 99301220 1001 86380 86390 1
301259 99301259 1001 86380 86390 1
301345 99301345 1001 86380 86390 1
301309 99301309 1001 86380 86390 1
301297 99301297 1001 86380 86390 1
301051 99301051 1001 86380 86390 1
301052 99301052 1001 86380 86390 1
300967 99300967 1001 86380 86390 1
301036 99301036 1001 86380 86390 1
301656 99301656 1001 86380 86390 1
301654 99301654 1001 86380 86390 1
301667 99301667 1001 86380 86390 1
302190 99302190 1001 86380 86390 1
302333 99302333 1001 86380 86390 1
302353 99302353 1001 86380 86390 1
302206 99302206 1001 86380 86390 1
302336 99302336 1001 86380 86390 1
302261 99302261 1001 86380 86390 1
302151 99302151 1001 86380 86390 1
302048 99302048 1001 86380 86390 1
302061 99302061 1001 86380 86390 1
302093 99302093 1001 86380 86390 1
301932 99301932 1001 86380 86390 1
301922 99301922 1001 86380 86390 1
301885 99301885 1001 86380 86390 1
302497 99302497 1001 86380 86390 1
302513 99302513 1001 86380 86390 1
302569 99302569 1001 86380 86390 1
302390 99302390 1001 86380 86390 1
303043 99303043 1001 86380 86390 1
302860 99302860 1001 86380 86390 1
302990 99302990 1001 86380 86390 1
302996 99302996 1001 86380 86390 1
302784 99302784 1001 86380 86390 1
302720 99302720 1001 86380 86390 1
302735 99302735 1001 86380 86390 1
302620 99302620 1001 86380 86390 1
303402 99303402 1001 86380 86390 1
303315 99303315 1001 86380 86390 1
303831 99303831 1001 86380 86390 1
303947 99303947 1001 86380 86390 1
303862 99303862 1001 86380 86390 1
303659 99303659 1001 86380 86390 1
303476 99303476 1001 86380 86390 1
304200 99304200 1001 86380 86390 1
304110 99304110 1001 86380 86390 1
304060 99304060 1001 86380 86390 1
304091 99304091 1001 86380 86390 1
304826 99304826 1001 86380 86390 1
304793 99304793 1001 86380 86390 1
304480 99304480 1001 86380 86390 1
304597 99304597 1001 86380 86390 1
304612 99304612 1001 86380 86390 1
304458 99304458 1001 86380 86390 1
304295 99304295 1001 86380 86390 1
304412 99304412 1001 86380 86390 1
304310 99304310 1001 86380 86390 1
304375 99304375 1001 86380 86390 1
304376 99304376 1001 86380 86390 1
304895 99304895 1001 86380 86390 1
304977 99304977 1001 86380 86390 1
305006 99305006 1001 86380 86390 1
305545 99305545 1001 86380 86390 1
305612 99305612 1001 86380 86390 1
305281 99305281 1001 86380 86390 1
305373 99305373 1001 86380 86390 1
305200 99305200 1001 86380 86390 1
305241 99305241 1001 86380 86390 1
305164 99305164 1001 86380 86390 1
305165 99305165 1001 86380 86390 1
500173 99500173 1001 86380 86390 1
500058 99500058 1001 86380 86390 1
500151 99500151 1001 86380 86390 1
500776 99500776 1001 86380 86390 1
500673 99500673 1001 86380 86390 1
500649 99500649 1001 86380 86390 1
500740 99500740 1001 86380 86390 1
500767 99500767 1001 86380 86390 1
500801 99500801 1001 86380 86390 1
500572 99500572 1001 86380 86390 1
500352 99500352 1001 86380 86390 1
500354 99500354 1001 86380 86390 1
500306 99500306 1001 86380 86390 1
500269 99500269 1001 86380 86390 1
500958 99500958 1001 86380 86390 1
500924 99500924 1001 86380 86390 1
501503 99501503 1001 86380 86390 1
501497 99501497 1001 86380 86390 1
501424 99501424 1001 86380 86390 1
501364 99501364 1001 86380 86390 1
501262 99501262 1001 86380 86390 1
501151 99501151 1001 86380 86390 1
501191 99501191 1001 86380 86390 1
501663 99501663 1001 86380 86390 1
502464 99502464 1001 86380 86390 1
502314 99502314 1001 86380 86390 1
502340 99502340 1001 86380 86390 1
502409 99502409 1001 86380 86390 1
502084 99502084 1001 86380 86390 1
502110 99502110 1001 86380 86390 1
501871 99501871 1001 86380 86390 1
501872 99501872 1001 86380 86390 1
502030 99502030 1001 86380 86390 1
502596 99502596 1001 86380 86390 1
502481 99502481 1001 86380 86390 1
502482 99502482 1001 86380 86390 1
503104 99503104 1001 86380 86390 1
503237 99503237 1001 86380 86390 1
503285 99503285 1001 86380 86390 1
503001 99503001 1001 86380 86390 1
503070 99503070 1001 86380 86390 1
502955 99502955 1001 86380 86390 1
502903 99502903 1001 86380 86390 1
502736 99502736 1001 86380 86390 1
502840 99502840 1001 86380 86390 1
502828 99502828 1001 86380 86390 1
502830 99502830 1001 86380 86390 1
503458 99503458 1001 86380 86390 1
503484 99503484 1001 86380 86390 1
503460 99503460 1001 86380 86390 1
503451 99503451 1001 86380 86390 1
503387 99503387 1001 86380 86390 1
503440 99503440 1001 86380 86390 1
503482 99503482 1001 86380 86390 1
503966 99503966 1001 86380 86390 1
503960 99503960 1001 86380 86390 1
504113 99504113 1001 86380 86390 1
503893 99503893 1001 86380 86390 1
503885 99503885 1001 86380 86390 1
503911 99503911 1001 86380 86390 1
503756 99503756 1001 86380 86390 1
503513 99503513 1001 86380 86390 1
503580 99503580 1001 86380 86390 1
503698 99503698 1001 86380 86390 1
503634 99503634 1001 86380 86390 1
504199 99504199 1001 86380 86390 1
504869 99504869 1001 86380 86390 1
504818 99504818 1001 86380 86390 1
504772 99504772 1001 86380 86390 1
504609 99504609 1001 86380 86390 1
504648 99504648 1001 86380 86390 1
504713 99504713 1001 86380 86390 1
504535 99504535 1001 86380 86390 1
504668 99504668 1001 86380 86390 1
504735 99504735 1001 86380 86390 1
504350 99504350 1001 86380 86390 1
504421 99504421 1001 86380 86390 1
504360 99504360 1001 86380 86390 1
505099 99505099 1001 86380 86390 1
504974 99504974 1001 86380 86390 1
505122 99505122 1001 86380 86390 1
505736 99505736 1001 86380 86390 1
505608 99505608 1001 86380 86390 1
505652 99505652 1001 86380 86390 1
505505 99505505 1001 86380 86390 1
505532 99505532 1001 86380 86390 1
505485 99505485 1001 86380 86390 1
505269 99505269 1001 86380 86390 1
505171 99505171 1001 86380 86390 1
505923 99505923 1001 86380 86390 1
505872 99505872 1001 86380 86390 1
505915 99505915 1001 86380 86390 1
505969 99505969 1001 86380 86390 1
505907 99505907 1001 86380 86390 1
506444 99506444 1001 86380 86390 1
506522 99506522 1001 86380 86390 1
506485 99506485 1001 86380 86390 1
506594 99506594 1001 86380 86390 1
506204 99506204 1001 86380 86390 1
506295 99506295 1001 86380 86390 1
506068 99506068 1001 86380 86390 1
506018 99506018 1001 86380 86390 1
506046 99506046 1001 86380 86390 1
506611 99506611 1001 86380 86390 1
506692 99506692 1001 86380 86390 1
506601 99506601 1001 86380 86390 1
506629 99506629 1001 86380 86390 1
506695 99506695 1001 86380 86390 1
506748 99506748 1001 86380 86390 1
507130 99507130 1001 86380 86390 1
507208 99507208 1001 86380 86390 1
507040 99507040 1001 86380 86390 1
506880 99506880 1001 86380 86390 1
506959 99506959 1001 86380 86390 1
506895 99506895 1001 86380 86390 1
507500 99507500 1001 86380 86390 1
507476 99507476 1001 86380 86390 1
507477 99507477 1001 86380 86390 1
507508 99507508 1001 86380 86390 1
507470 99507470 1001 86380 86390 1
507547 99507547 1001 86380 86390 1
508153 99508153 1001 86380 86390 1
507967 99507967 1001 86380 86390 1
507860 99507860 1001 86380 86390 1
507692 99507692 1001 86380 86390 1
507796 99507796 1001 86380 86390 1
507748 99507748 1001 86380 86390 1
507776 99507776 1001 86380 86390 1
507653 99507653 1001 86380 86390 1
508350 99508350 1001 86380 86390 1
508273 99508273 1001 86380 86390 1
508304 99508304 1001 86380 86390 1
508292 99508292 1001 86380 86390 1
508397 99508397 1001 86380 86390 1
508256 99508256 1001 86380 86390 1
508413 99508413 1001 86380 86390 1
508883 99508883 1001 86380 86390 1
508930 99508930 1001 86380 86390 1
508982 99508982 1001 86380 86390 1
508677 99508677 1001 86380 86390 1
508861 99508861 1001 86380 86390 1
508725 99508725 1001 86380 86390 1
508639 99508639 1001 86380 86390 1
508501 99508501 1001 86380 86390 1
509179 99509179 1001 86380 86390 1
509135 99509135 1001 86380 86390 1
509771 99509771 1001 86380 86390 1
509571 99509571 1001 86380 86390 1
509507 99509507 1001 86380 86390 1
509575 99509575 1001 86380 86390 1
509629 99509629 1001 86380 86390 1
509352 99509352 1001 86380 86390 1
509407 99509407 1001 86380 86390 1
510025 99510025 1001 86380 86390 1
510628 99510628 1001 86380 86390 1
510539 99510539 1001 86380 86390 1
510445 99510445 1001 86380 86390 1
510360 99510360 1001 86380 86390 1
510275 99510275 1001 86380 86390 1
510819 99510819 1001 86380 86390 1
510833 99510833 1001 86380 86390 1
511445 99511445 1001 86380 86390 1
511475 99511475 1001 86380 86390 1
511156 99511156 1001 86380 86390 1
511275 99511275 1001 86380 86390 1
511198 99511198 1001 86380 86390 1
511149 99511149 1001 86380 86390 1
511019 99511019 1001 86380 86390 1
511071 99511071 1001 86380 86390 1
511559 99511559 1001 86380 86390 1
512216 99512216 1001 86380 86390 1
512361 99512361 1001 86380 86390 1
512272 99512272 1001 86380 86390 1
512209 99512209 1001 86380 86390 1
512339 99512339 1001 86380 86390 1
512161 99512161 1001 86380 86390 1
512113 99512113 1001 86380 86390 1
512168 99512168 1001 86380 86390 1
511975 99511975 1001 86380 86390 1
512015 99512015 1001 86380 86390 1
512170 99512170 1001 86380 86390 1
511774 99511774 1001 86380 86390 1
511960 99511960 1001 86380 86390 1
512481 99512481 1001 86380 86390 1
512533 99512533 1001 86380 86390 1
512547 99512547 1001 86380 86390 1
513168 99513168 1001 86380 86390 1
513027 99513027 1001 86380 86390 1
513162 99513162 1001 86380 86390 1
513022 99513022 1001 86380 86390 1
512899 99512899 1001 86380 86390 1
512849 99512849 1001 86380 86390 1
512980 99512980 1001 86380 86390 1
512623 99512623 1001 86380 86390 1
512600 99512600 1001 86380 86390 1
513248 99513248 1001 86380 86390 1
513829 99513829 1001 86380 86390 1
513945 99513945 1001 86380 86390 1
513580 99513580 1001 86380 86390 1
513583 99513583 1001 86380 86390 1
513574 99513574 1001 86380 86390 1
513485 99513485 1001 86380 86390 1
514180 99514180 1001 86380 86390 1
514233 99514233 1001 86380 86390 1
514052 99514052 1001 86380 86390 1
514677 99514677 1001 86380 86390 1
514727 99514727 1001 86380 86390 1
514805 99514805 1001 86380 86390 1
514568 99514568 1001 86380 86390 1
514464 99514464 1001 86380 86390 1
514646 99514646 1001 86380 86390 1
514621 99514621 1001 86380 86390 1
514284 99514284 1001 86380 86390 1
514246 99514246 1001 86380 86390 1
514378 99514378 1001 86380 86390 1
514871 99514871 1001 86380 86390 1
514924 99514924 1001 86380 86390 1
515028 99515028 1001 86380 86390 1
515391 99515391 1001 86380 86390 1
515329 99515329 1001 86380 86390 1
515369 99515369 1001 86380 86390 1
515409 99515409 1001 86380 86390 1
515185 99515185 1001 86380 86390 1
515771 99515771 1001 86380 86390 1
515692 99515692 1001 86380 86390 1
516437 99516437 1001 86380 86390 1
516366 99516366 1001 86380 86390 1
516457 99516457 1001 86380 86390 1
516202 99516202 1001 86380 86390 1
516218 99516218 1001 86380 86390 1
516232 99516232 1001 86380 86390 1
515919 99515919 1001 86380 86390 1
516039 99516039 1001 86380 86390 1
516093 99516093 1001 86380 86390 1
516534 99516534 1001 86380 86390 1
516537 99516537 1001 86380 86390 1
516622 99516622 1001 86380 86390 1
517252 99517252 1001 86380 86390 1
517139 99517139 1001 86380 86390 1
517005 99517005 1001 86380 86390 1
516994 99516994 1001 86380 86390 1
516970 99516970 1001 86380 86390 1
516780 99516780 1001 86380 86390 1
516757 99516757 1001 86380 86390 1
516760 99516760 1001 86380 86390 1
516725 99516725 1001 86380 86390 1
517516 99517516 1001 86380 86390 1
517440 99517440 1001 86380 86390 1
517402 99517402 1001 86380 86390 1
517343 99517343 1001 86380 86390 1
517974 99517974 1001 86380 86390 1
518078 99518078 1001 86380 86390 1
517963 99517963 1001 86380 86390 1
517964 99517964 1001 86380 86390 1
517914 99517914 1001 86380 86390 1
517660 99517660 1001 86380 86390 1
517609 99517609 1001 86380 86390 1
517624 99517624 1001 86380 86390 1
517601 99517601 1001 86380 86390 1
517747 99517747 1001 86380 86390 1
518265 99518265 1001 86380 86390 1
518941 99518941 1001 86380 86390 1
518868 99518868 1001 86380 86390 1
518731 99518731 1001 86380 86390 1
518634 99518634 1001 86380 86390 1
518422 99518422 1001 86380 86390 1
518425 99518425 1001 86380 86390 1
518571 99518571 1001 86380 86390 1
518547 99518547 1001 86380 86390 1
518990 99518990 1001 86380 86390 1
519057 99519057 1001 86380 86390 1
519058 99519058 1001 86380 86390 1
519061 99519061 1001 86380 86390 1
519648 99519648 1001 86380 86390 1
519678 99519678 1001 86380 86390 1
519627 99519627 1001 86380 86390 1
519724 99519724 1001 86380 86390 1
519428 99519428 1001 86380 86390 1
519420 99519420 1001 86380 86390 1
519550 99519550 1001 86380 86390 1
519602 99519602 1001 86380 86390 1
519302 99519302 1001 86380 86390 1
519878 99519878 1001 86380 86390 1
519869 99519869 1001 86380 86390 1
519966 99519966 1001 86380 86390 1
520579 99520579 1001 86380 86390 1
520386 99520386 1001 86380 86390 1
520298 99520298 1001 86380 86390 1
520352 99520352 1001 86380 86390 1
520276 99520276 1001 86380 86390 1
520356 99520356 1001 86380 86390 1
520046 99520046 1001 86380 86390 1
520120 99520120 1001 86380 86390 1
520044 99520044 1001 86380 86390 1
520656 99520656 1001 86380 86390 1
520814 99520814 1001 86380 86390 1
520699 99520699 1001 86380 86390 1
520688 99520688 1001 86380 86390 1
521315 99521315 1001 86380 86390 1
521381 99521381 1001 86380 86390 1
521456 99521456 1001 86380 86390 1
521237 99521237 1001 86380 86390 1
521242 99521242 1001 86380 86390 1
520848 99520848 1001 86380 86390 1
520992 99520992 1001 86380 86390 1
521502 99521502 1001 86380 86390 1
521580 99521580 1001 86380 86390 1
521470 99521470 1001 86380 86390 1
521484 99521484 1001 86380 86390 1
521512 99521512 1001 86380 86390 1
522236 99522236 1001 86380 86390 1
522124 99522124 1001 86380 86390 1
522035 99522035 1001 86380 86390 1
521984 99521984 1001 86380 86390 1
522024 99522024 1001 86380 86390 1
522051 99522051 1001 86380 86390 1
522041 99522041 1001 86380 86390 1
521888 99521888 1001 86380 86390 1
521892 99521892 1001 86380 86390 1
521701 99521701 1001 86380 86390 1
521872 99521872 1001 86380 86390 1
522437 99522437 1001 86380 86390 1
523068 99523068 1001 86380 86390 1
523017 99523017 1001 86380 86390 1
523032 99523032 1001 86380 86390 1
522929 99522929 1001 86380 86390 1
523101 99523101 1001 86380 86390 1
523107 99523107 1001 86380 86390 1
523111 99523111 1001 86380 86390 1
522962 99522962 1001 86380 86390 1
523065 99523065 1001 86380 86390 1
522874 99522874 1001 86380 86390 1
522719 99522719 1001 86380 86390 1
522537 99522537 1001 86380 86390 1
522550 99522550 1001 86380 86390 1
522592 99522592 1001 86380 86390 1
522619 99522619 1001 86380 86390 1
522584 99522584 1001 86380 86390 1
522612 99522612 1001 86380 86390 1
522664 99522664 1001 86380 86390 1
523159 99523159 1001 86380 86390 1
523945 99523945 1001 86380 86390 1
523721 99523721 1001 86380 86390 1
523505 99523505 1001 86380 86390 1
523379 99523379 1001 86380 86390 1
523523 99523523 1001 86380 86390 1
523368 99523368 1001 86380 86390 1
523332 99523332 1001 86380 86390 1
523360 99523360 1001 86380 86390 1
523504 99523504 1001 86380 86390 1
524100 99524100 1001 86380 86390 1
524010 99524010 1001 86380 86390 1
524121 99524121 1001 86380 86390 1
523954 99523954 1001 86380 86390 1
524737 99524737 1001 86380 86390 1
524583 99524583 1001 86380 86390 1
524614 99524614 1001 86380 86390 1
524449 99524449 1001 86380 86390 1
524565 99524565 1001 86380 86390 1
524445 99524445 1001 86380 86390 1
524408 99524408 1001 86380 86390 1
524486 99524486 1001 86380 86390 1
524168 99524168 1001 86380 86390 1
524340 99524340 1001 86380 86390 1
524781 99524781 1001 86380 86390 1
524859 99524859 1001 86380 86390 1
524782 99524782 1001 86380 86390 1
524946 99524946 1001 86380 86390 1
525521 99525521 1001 86380 86390 1
525496 99525496 1001 86380 86390 1
525522 99525522 1001 86380 86390 1
525587 99525587 1001 86380 86390 1
525491 99525491 1001 86380 86390 1
525225 99525225 1001 86380 86390 1
525266 99525266 1001 86380 86390 1
525246 99525246 1001 86380 86390 1
525112 99525112 1001 86380 86390 1
525181 99525181 1001 86380 86390 1
525672 99525672 1001 86380 86390 1
525739 99525739 1001 86380 86390 1
525707 99525707 1001 86380 86390 1
526130 99526130 1001 86380 86390 1
526182 99526182 1001 86380 86390 1
526147 99526147 1001 86380 86390 1
526212 99526212 1001 86380 86390 1
525908 99525908 1001 86380 86390 1
525834 99525834 1001 86380 86390 1
525888 99525888 1001 86380 86390 1
525940 99525940 1001 86380 86390 1
525969 99525969 1001 86380 86390 1
526569 99526569 1001 86380 86390 1
526531 99526531 1001 86380 86390 1
526598 99526598 1001 86380 86390 1
527113 99527113 1001 86380 86390 1
527154 99527154 1001 86380 86390 1
527240 99527240 1001 86380 86390 1
527183 99527183 1001 86380 86390 1
527068 99527068 1001 86380 86390 1
526841 99526841 1001 86380 86390 1
526921 99526921 1001 86380 86390 1
526665 99526665 1001 86380 86390 1
527376 99527376 1001 86380 86390 1
527392 99527392 1001 86380 86390 1
527332 99527332 1001 86380 86390 1
527384 99527384 1001 86380 86390 1
527427 99527427 1001 86380 86390 1
528061 99528061 1001 86380 86390 1
528022 99528022 1001 86380 86390 1
528073 99528073 1001 86380 86390 1
527676 99527676 1001 86380 86390 1
527716 99527716 1001 86380 86390 1
527785 99527785 1001 86380 86390 1
527493 99527493 1001 86380 86390 1
527577 99527577 1001 86380 86390 1
527473 99527473 1001 86380 86390 1
527565 99527565 1001 86380 86390 1
527621 99527621 1001 86380 86390 1
528202 99528202 1001 86380 86390 1
528169 99528169 1001 86380 86390 1
528196 99528196 1001 86380 86390 1
528084 99528084 1001 86380 86390 1
528266 99528266 1001 86380 86390 1
528736 99528736 1001 86380 86390 1
528842 99528842 1001 86380 86390 1
528807 99528807 1001 86380 86390 1
528607 99528607 1001 86380 86390 1
528603 99528603 1001 86380 86390 1
528514 99528514 1001 86380 86390 1
528338 99528338 1001 86380 86390 1
528978 99528978 1001 86380 86390 1
529588 99529588 1001 86380 86390 1
529725 99529725 1001 86380 86390 1
529559 99529559 1001 86380 86390 1
529368 99529368 1001 86380 86390 1
529318 99529318 1001 86380 86390 1
529340 99529340 1001 86380 86390 1
529288 99529288 1001 86380 86390 1
529315 99529315 1001 86380 86390 1
529258 99529258 1001 86380 86390 1
529884 99529884 1001 86380 86390 1
529742 99529742 1001 86380 86390 1
530378 99530378 1001 86380 86390 1
530508 99530508 1001 86380 86390 1
530546 99530546 1001 86380 86390 1
530297 99530297 1001 86380 86390 1
530312 99530312 1001 86380 86390 1
530277 99530277 1001 86380 86390 1
530334 99530334 1001 86380 86390 1
530063 99530063 1001 86380 86390 1
529961 99529961 1001 86380 86390 1
529963 99529963 1001 86380 86390 1
529993 99529993 1001 86380 86390 1
530591 99530591 1001 86380 86390 1
530750 99530750 1001 86380 86390 1
530674 99530674 1001 86380 86390 1
530623 99530623 1001 86380 86390 1
530558 99530558 1001 86380 86390 1
530704 99530704 1001 86380 86390 1
531191 99531191 1001 86380 86390 1
531328 99531328 1001 86380 86390 1
531162 99531162 1001 86380 86390 1
531033 99531033 1001 86380 86390 1
531128 99531128 1001 86380 86390 1
531465 99531465 1001 86380 86390 1
532057 99532057 1001 86380 86390 1
532045 99532045 1001 86380 86390 1
532152 99532152 1001 86380 86390 1
531898 99531898 1001 86380 86390 1
531919 99531919 1001 86380 86390 1
531767 99531767 1001 86380 86390 1
531750 99531750 1001 86380 86390 1
531764 99531764 1001 86380 86390 1
532323 99532323 1001 86380 86390 1
532337 99532337 1001 86380 86390 1
532248 99532248 1001 86380 86390 1
532222 99532222 1001 86380 86390 1
532997 99532997 1001 86380 86390 1
532856 99532856 1001 86380 86390 1
532847 99532847 1001 86380 86390 1
532901 99532901 1001 86380 86390 1
532659 99532659 1001 86380 86390 1
532763 99532763 1001 86380 86390 1
532822 99532822 1001 86380 86390 1
532453 99532453 1001 86380 86390 1
532561 99532561 1001 86380 86390 1
532523 99532523 1001 86380 86390 1
532603 99532603 1001 86380 86390 1
532487 99532487 1001 86380 86390 1
533097 99533097 1001 86380 86390 1
533033 99533033 1001 86380 86390 1
533060 99533060 1001 86380 86390 1
533105 99533105 1001 86380 86390 1
533774 99533774 1001 86380 86390 1
533710 99533710 1001 86380 86390 1
533842 99533842 1001 86380 86390 1
533689 99533689 1001 86380 86390 1
533579 99533579 1001 86380 86390 1
533621 99533621 1001 86380 86390 1
533366 99533366 1001 86380 86390 1
533870 99533870 1001 86380 86390 1
533991 99533991 1001 86380 86390 1
534621 99534621 1001 86380 86390 1
534623 99534623 1001 86380 86390 1
534606 99534606 1001 86380 86390 1
534275 99534275 1001 86380 86390 1
534305 99534305 1001 86380 86390 1
534360 99534360 1001 86380 86390 1
534478 99534478 1001 86380 86390 1
534864 99534864 1001 86380 86390 1
534826 99534826 1001 86380 86390 1
534769 99534769 1001 86380 86390 1
534860 99534860 1001 86380 86390 1
535460 99535460 1001 86380 86390 1
535351 99535351 1001 86380 86390 1
535496 99535496 1001 86380 86390 1
535498 99535498 1001 86380 86390 1
535353 99535353 1001 86380 86390 1
535379 99535379 1001 86380 86390 1
535458 99535458 1001 86380 86390 1
535241 99535241 1001 86380 86390 1
535204 99535204 1001 86380 86390 1
535100 99535100 1001 86380 86390 1
535286 99535286 1001 86380 86390 1
535034 99535034 1001 86380 86390 1
534893 99534893 1001 86380 86390 1
535522 99535522 1001 86380 86390 1
535683 99535683 1001 86380 86390 1
535713 99535713 1001 86380 86390 1
536208 99536208 1001 86380 86390 1
536291 99536291 1001 86380 86390 1
535977 99535977 1001 86380 86390 1
536044 99536044 1001 86380 86390 1
536019 99536019 1001 86380 86390 1
535729 99535729 1001 86380 86390 1
535847 99535847 1001 86380 86390 1
535856 99535856 1001 86380 86390 1
536534 99536534 1001 86380 86390 1
536500 99536500 1001 86380 86390 1
536987 99536987 1001 86380 86390 1
536867 99536867 1001 86380 86390 1
536795 99536795 1001 86380 86390 1
536836 99536836 1001 86380 86390 1
536876 99536876 1001 86380 86390 1
536853 99536853 1001 86380 86390 1
536956 99536956 1001 86380 86390 1
536634 99536634 1001 86380 86390 1
537303 99537303 1001 86380 86390 1
537307 99537307 1001 86380 86390 1
537363 99537363 1001 86380 86390 1
537340 99537340 1001 86380 86390 1
537899 99537899 1001 86380 86390 1
537930 99537930 1001 86380 86390 1
537963 99537963 1001 86380 86390 1
537883 99537883 1001 86380 86390 1
537708 99537708 1001 86380 86390 1
537723 99537723 1001 86380 86390 1
537687 99537687 1001 86380 86390 1
537485 99537485 1001 86380 86390 1
537423 99537423 1001 86380 86390 1
537517 99537517 1001 86380 86390 1
538067 99538067 1001 86380 86390 1
538005 99538005 1001 86380 86390 1
538701 99538701 1001 86380 86390 1
538613 99538613 1001 86380 86390 1
538629 99538629 1001 86380 86390 1
538472 99538472 1001 86380 86390 1
538422 99538422 1001 86380 86390 1
538366 99538366 1001 86380 86390 1
538369 99538369 1001 86380 86390 1
538332 99538332 1001 86380 86390 1
538826 99538826 1001 86380 86390 1
539003 99539003 1001 86380 86390 1
538875 99538875 1001 86380 86390 1
538836 99538836 1001 86380 86390 1
539512 99539512 1001 86380 86390 1
539581 99539581 1001 86380 86390 1
539530 99539530 1001 86380 86390 1
539453 99539453 1001 86380 86390 1
539620 99539620 1001 86380 86390 1
539369 99539369 1001 86380 86390 1
539036 99539036 1001 86380 86390 1
539064 99539064 1001 86380 86390 1
539782 99539782 1001 86380 86390 1
539799 99539799 1001 86380 86390 1
539722 99539722 1001 86380 86390 1
539776 99539776 1001 86380 86390 1
540198 99540198 1001 86380 86390 1
540212 99540212 1001 86380 86390 1
540088 99540088 1001 86380 86390 1
540140 99540140 1001 86380 86390 1
539977 99539977 1001 86380 86390 1
539850 99539850 1001 86380 86390 1
539996 99539996 1001 86380 86390 1
539847 99539847 1001 86380 86390 1
540584 99540584 1001 86380 86390 1
540598 99540598 1001 86380 86390 1
540565 99540565 1001 86380 86390 1
540657 99540657 1001 86380 86390 1
541129 99541129 1001 86380 86390 1
541158 99541158 1001 86380 86390 1
541214 99541214 1001 86380 86390 1
541190 99541190 1001 86380 86390 1
540893 99540893 1001 86380 86390 1
541014 99541014 1001 86380 86390 1
540741 99540741 1001 86380 86390 1
540858 99540858 1001 86380 86390 1
540689 99540689 1001 86380 86390 1
540872 99540872 1001 86380 86390 1
540787 99540787 1001 86380 86390 1
540865 99540865 1001 86380 86390 1
541356 99541356 1001 86380 86390 1
541346 99541346 1001 86380 86390 1
541439 99541439 1001 86380 86390 1
541300 99541300 1001 86380 86390 1
541952 99541952 1001 86380 86390 1
541946 99541946 1001 86380 86390 1
542109 99542109 1001 86380 86390 1
542002 99542002 1001 86380 86390 1
541752 99541752 1001 86380 86390 1
541778 99541778 1001 86380 86390 1
541835 99541835 1001 86380 86390 1
541526 99541526 1001 86380 86390 1
541536 99541536 1001 86380 86390 1
542246 99542246 1001 86380 86390 1
542146 99542146 1001 86380 86390 1
542318 99542318 1001 86380 86390 1
542935 99542935 1001 86380 86390 1
542733 99542733 1001 86380 86390 1
542538 99542538 1001 86380 86390 1
542592 99542592 1001 86380 86390 1
542696 99542696 1001 86380 86390 1
542632 99542632 1001 86380 86390 1
542542 99542542 1001 86380 86390 1
542571 99542571 1001 86380 86390 1
542648 99542648 1001 86380 86390 1
542419 99542419 1001 86380 86390 1
542525 99542525 1001 86380 86390 1
543064 99543064 1001 86380 86390 1
542987 99542987 1001 86380 86390 1
542961 99542961 1001 86380 86390 1
543105 99543105 1001 86380 86390 1
543122 99543122 1001 86380 86390 1
543678 99543678 1001 86380 86390 1
543402 99543402 1001 86380 86390 1
543466 99543466 1001 86380 86390 1
543547 99543547 1001 86380 86390 1
543535 99543535 1001 86380 86390 1
543472 99543472 1001 86380 86390 1
543552 99543552 1001 86380 86390 1
543293 99543293 1001 86380 86390 1
543177 99543177 1001 86380 86390 1
543307 99543307 1001 86380 86390 1
543234 99543234 1001 86380 86390 1
543260 99543260 1001 86380 86390 1
543299 99543299 1001 86380 86390 1
543213 99543213 1001 86380 86390 1
543278 99543278 1001 86380 86390 1
543958 99543958 1001 86380 86390 1
543921 99543921 1001 86380 86390 1
543975 99543975 1001 86380 86390 1
544567 99544567 1001 86380 86390 1
544487 99544487 1001 86380 86390 1
544293 99544293 1001 86380 86390 1
544336 99544336 1001 86380 86390 1
544301 99544301 1001 86380 86390 1
544150 99544150 1001 86380 86390 1
544001 99544001 1001 86380 86390 1
544624 99544624 1001 86380 86390 1
544614 99544614 1001 86380 86390 1
544616 99544616 1001 86380 86390 1
544669 99544669 1001 86380 86390 1
421560 880 1001 57120 59817 1
500972 1122 1001 53308 53608 1
512031 744 1001 31842 32141 1
520375 601 1001 30733 31033 1
528791 1007 1001 65130 65430 1
531685 765 1002 39323 40555 1
400161 99400161 1001 86380 86390 1
400263 99400263 1001 86380 86390 1
400414 99400414 1001 86380 86390 1
400327 99400327 1001 86380 86390 1
400801 99400801 1001 86380 86390 1
400842 99400842 1001 86380 86390 1
400830 99400830 1001 86380 86390 1
401151 99401151 1001 86380 86390 1
401140 99401140 1001 86380 86390 1
401354 99401354 1001 86380 86390 1
401491 99401491 1001 86380 86390 1
401923 99401923 1001 86380 86390 1
401834 99401834 1001 86380 86390 1
402021 99402021 1001 86380 86390 1
402063 99402063 1001 86380 86390 1
402177 99402177 1001 86380 86390 1
402235 99402235 1001 86380 86390 1
402351 99402351 1001 86380 86390 1
402519 99402519 1001 86380 86390 1
402554 99402554 1001 86380 86390 1
402891 99402891 1001 86380 86390 1
402933 99402933 1001 86380 86390 1
402994 99402994 1001 86380 86390 1
403440 99403440 1001 86380 86390 1
403792 99403792 1001 86380 86390 1
403776 99403776 1001 86380 86390 1
403862 99403862 1001 86380 86390 1
403981 99403981 1001 86380 86390 1
404049 99404049 1001 86380 86390 1
404177 99404177 1001 86380 86390 1
404300 99404300 1001 86380 86390 1
404330 99404330 1001 86380 86390 1
404308 99404308 1001 86380 86390 1
404460 99404460 1001 86380 86390 1
404688 99404688 1001 86380 86390 1
404643 99404643 1001 86380 86390 1
404734 99404734 1001 86380 86390 1
404711 99404711 1001 86380 86390 1
404909 99404909 1001 86380 86390 1
405109 99405109 1001 86380 86390 1
405299 99405299 1001 86380 86390 1
405278 99405278 1001 86380 86390 1
405279 99405279 1001 86380 86390 1
405259 99405259 1001 86380 86390 1
405388 99405388 1001 86380 86390 1
405425 99405425 1001 86380 86390 1
405752 99405752 1001 86380 86390 1
405983 99405983 1001 86380 86390 1
406296 99406296 1001 86380 86390 1
406555 99406555 1001 86380 86390 1
406543 99406543 1001 86380 86390 1
406715 99406715 1001 86380 86390 1
406866 99406866 1001 86380 86390 1
407026 99407026 1001 86380 86390 1
407021 99407021 1001 86380 86390 1
407095 99407095 1001 86380 86390 1
407382 99407382 1001 86380 86390 1
407909 99407909 1001 86380 86390 1
407970 99407970 1001 86380 86390 1
408148 99408148 1001 86380 86390 1
408186 99408186 1001 86380 86390 1
408241 99408241 1001 86380 86390 1
408350 99408350 1001 86380 86390 1
408521 99408521 1001 86380 86390 1
408471 99408471 1001 86380 86390 1
408780 99408780 1001 86380 86390 1
408790 99408790 1001 86380 86390 1
408902 99408902 1001 86380 86390 1
408935 99408935 1001 86380 86390 1
409045 99409045 1001 86380 86390 1
409115 99409115 1001 86380 86390 1
409477 99409477 1001 86380 86390 1
409529 99409529 1001 86380 86390 1
409715 99409715 1001 86380 86390 1
409877 99409877 1001 86380 86390 1
409891 99409891 1001 86380 86390 1
410121 99410121 1001 86380 86390 1
410339 99410339 1001 86380 86390 1
410323 99410323 1001 86380 86390 1
410457 99410457 1001 86380 86390 1
410508 99410508 1001 86380 86390 1
410763 99410763 1001 86380 86390 1
410864 99410864 1001 86380 86390 1
411119 99411119 1001 86380 86390 1
411306 99411306 1001 86380 86390 1
411479 99411479 1001 86380 86390 1
411508 99411508 1001 86380 86390 1
411624 99411624 1001 86380 86390 1
411698 99411698 1001 86380 86390 1
411725 99411725 1001 86380 86390 1
411771 99411771 1001 86380 86390 1
412194 99412194 1001 86380 86390 1
412196 99412196 1001 86380 86390 1
412205 99412205 1001 86380 86390 1
413321 99413321 1001 86380 86390 1
413478 99413478 1001 86380 86390 1
413485 99413485 1001 86380 86390 1
413413 99413413 1001 86380 86390 1
413094 99413094 1001 86380 86390 1
413179 99413179 1001 86380 86390 1
412725 99412725 1001 86380 86390 1
412838 99412838 1001 86380 86390 1
413917 99413917 1001 86380 86390 1
414112 99414112 1001 86380 86390 1
415175 99415175 1001 86380 86390 1
414933 99414933 1001 86380 86390 1
414757 99414757 1001 86380 86390 1
414595 99414595 1001 86380 86390 1
414622 99414622 1001 86380 86390 1
414584 99414584 1001 86380 86390 1
414127 99414127 1001 86380 86390 1
415432 99415432 1001 86380 86390 1
415472 99415472 1001 86380 86390 1
416750 99416750 1001 86380 86390 1
416348 99416348 1001 86380 86390 1
416350 99416350 1001 86380 86390 1
416501 99416501 1001 86380 86390 1
416510 99416510 1001 86380 86390 1
416574 99416574 1001 86380 86390 1
416545 99416545 1001 86380 86390 1
415883 99415883 1001 86380 86390 1
416047 99416047 1001 86380 86390 1
415801 99415801 1001 86380 86390 1
417067 99417067 1001 86380 86390 1
417264 99417264 1001 86380 86390 1
417321 99417321 1001 86380 86390 1
417130 99417130 1001 86380 86390 1
417042 99417042 1001 86380 86390 1
418673 99418673 1001 86380 86390 1
418674 99418674 1001 86380 86390 1
418717 99418717 1001 86380 86390 1
418447 99418447 1001 86380 86390 1
418798 99418798 1001 86380 86390 1
418242 99418242 1001 86380 86390 1
417796 99417796 1001 86380 86390 1
417925 99417925 1001 86380 86390 1
417752 99417752 1001 86380 86390 1
417931 99417931 1001 86380 86390 1
417866 99417866 1001 86380 86390 1
417651 99417651 1001 86380 86390 1
420217 99420217 1001 86380 86390 1
420318 99420318 1001 86380 86390 1
420184 99420184 1001 86380 86390 1
420323 99420323 1001 86380 86390 1
420273 99420273 1001 86380 86390 1
419770 99419770 1001 86380 86390 1
419972 99419972 1001 86380 86390 1
420044 99420044 1001 86380 86390 1
420021 99420021 1001 86380 86390 1
420024 99420024 1001 86380 86390 1
419565 99419565 1001 86380 86390 1
419216 99419216 1001 86380 86390 1
419257 99419257 1001 86380 86390 1
419370 99419370 1001 86380 86390 1
420480 99420480 1001 86380 86390 1
421951 99421951 1001 86380 86390 1
421984 99421984 1001 86380 86390 1
422094 99422094 1001 86380 86390 1
421346 99421346 1001 86380 86390 1
421484 99421484 1001 86380 86390 1
421282 99421282 1001 86380 86390 1
421651 99421651 1001 86380 86390 1
421288 99421288 1001 86380 86390 1
421041 99421041 1001 86380 86390 1
421127 99421127 1001 86380 86390 1
422220 99422220 1001 86380 86390 1
422394 99422394 1001 86380 86390 1
422468 99422468 1001 86380 86390 1
423350 99423350 1001 86380 86390 1
423643 99423643 1001 86380 86390 1
423025 99423025 1001 86380 86390 1
423171 99423171 1001 86380 86390 1
423118 99423118 1001 86380 86390 1
422705 99422705 1001 86380 86390 1
422736 99422736 1001 86380 86390 1
422792 99422792 1001 86380 86390 1
425062 99425062 1001 86380 86390 1
425095 99425095 1001 86380 86390 1
424710 99424710 1001 86380 86390 1
424766 99424766 1001 86380 86390 1
424388 99424388 1001 86380 86390 1
424477 99424477 1001 86380 86390 1
424582 99424582 1001 86380 86390 1
424528 99424528 1001 86380 86390 1
425665 99425665 1001 86380 86390 1
425694 99425694 1001 86380 86390 1
425697 99425697 1001 86380 86390 1
425414 99425414 1001 86380 86390 1
425596 99425596 1001 86380 86390 1
425647 99425647 1001 86380 86390 1
425599 99425599 1001 86380 86390 1
426912 99426912 1001 86380 86390 1
426400 99426400 1001 86380 86390 1
426458 99426458 1001 86380 86390 1
426568 99426568 1001 86380 86390 1
426506 99426506 1001 86380 86390 1
426069 99426069 1001 86380 86390 1
426097 99426097 1001 86380 86390 1
426029 99426029 1001 86380 86390 1
425954 99425954 1001 86380 86390 1
427515 99427515 1001 86380 86390 1
427374 99427374 1001 86380 86390 1
427295 99427295 1001 86380 86390 1
427208 99427208 1001 86380 86390 1
427252 99427252 1001 86380 86390 1
427523 99427523 1001 86380 86390 1
428607 99428607 1001 86380 86390 1
428595 99428595 1001 86380 86390 1
428489 99428489 1001 86380 86390 1
428096 99428096 1001 86380 86390 1
428098 99428098 1001 86380 86390 1
428154 99428154 1001 86380 86390 1
427671 99427671 1001 86380 86390 1
427552 99427552 1001 86380 86390 1
427532 99427532 1001 86380 86390 1
429129 99429129 1001 86380 86390 1
428878 99428878 1001 86380 86390 1
429121 99429121 1001 86380 86390 1
430021 99430021 1001 86380 86390 1
430167 99430167 1001 86380 86390 1
430239 99430239 1001 86380 86390 1
429670 99429670 1001 86380 86390 1
429765 99429765 1001 86380 86390 1
429728 99429728 1001 86380 86390 1
429678 99429678 1001 86380 86390 1
429771 99429771 1001 86380 86390 1
429412 99429412 1001 86380 86390 1
429262 99429262 1001 86380 86390 1
430548 99430548 1001 86380 86390 1
430623 99430623 1001 86380 86390 1
430780 99430780 1001 86380 86390 1
430390 99430390 1001 86380 86390 1
431774 99431774 1001 86380 86390 1
431980 99431980 1001 86380 86390 1
431473 99431473 1001 86380 86390 1
431508 99431508 1001 86380 86390 1
431441 99431441 1001 86380 86390 1
431337 99431337 1001 86380 86390 1
430871 99430871 1001 86380 86390 1
431096 99431096 1001 86380 86390 1
430901 99430901 1001 86380 86390 1
430907 99430907 1001 86380 86390 1
430996 99430996 1001 86380 86390 1
432084 99432084 1001 86380 86390 1
432439 99432439 1001 86380 86390 1
432236 99432236 1001 86380 86390 1
433675 99433675 1001 86380 86390 1
433589 99433589 1001 86380 86390 1
433545 99433545 1001 86380 86390 1
433075 99433075 1001 86380 86390 1
433065 99433065 1001 86380 86390 1
432771 99432771 1001 86380 86390 1
432775 99432775 1001 86380 86390 1
432861 99432861 1001 86380 86390 1
432658 99432658 1001 86380 86390 1
434065 99434065 1001 86380 86390 1
432492 99432492 1001 86380 86390 1
435003 99435003 1001 86380 86390 1
435368 99435368 1001 86380 86390 1
435098 99435098 1001 86380 86390 1
434715 99434715 1001 86380 86390 1
434931 99434931 1001 86380 86390 1
434613 99434613 1001 86380 86390 1
434139 99434139 1001 86380 86390 1
434386 99434386 1001 86380 86390 1
434255 99434255 1001 86380 86390 1
435679 99435679 1001 86380 86390 1
435867 99435867 1001 86380 86390 1
435660 99435660 1001 86380 86390 1
435716 99435716 1001 86380 86390 1
435756 99435756 1001 86380 86390 1
437024 99437024 1001 86380 86390 1
437080 99437080 1001 86380 86390 1
437092 99437092 1001 86380 86390 1
437106 99437106 1001 86380 86390 1
437122 99437122 1001 86380 86390 1
436792 99436792 1001 86380 86390 1
436434 99436434 1001 86380 86390 1
436361 99436361 1001 86380 86390 1
436157 99436157 1001 86380 86390 1
300084 99300084 1001 86380 86390 1
436759 99436759 1001 86380 86390 1
437305 99437305 1001 86380 86390 1
300012 99300012 1001 86380 86390 1
437339 99437339 1001 86380 86390 1
300666 99300666 1001 86380 86390 1
300668 99300668 1001 86380 86390 1
300660 99300660 1001 86380 86390 1
300724 99300724 1001 86380 86390 1
300599 99300599 1001 86380 86390 1
300612 99300612 1001 86380 86390 1
300664 99300664 1001 86380 86390 1
300498 99300498 1001 86380 86390 1
300369 99300369 1001 86380 86390 1
300421 99300421 1001 86380 86390 1
300319 99300319 1001 86380 86390 1
300454 99300454 1001 86380 86390 1
300238 99300238 1001 86380 86390 1
300152 99300152 1001 86380 86390 1
300144 99300144 1001 86380 86390 1
300145 99300145 1001 86380 86390 1
300907 99300907 1001 86380 86390 1
300846 99300846 1001 86380 86390 1
300872 99300872 1001 86380 86390 1
300874 99300874 1001 86380 86390 1
300887 99300887 1001 86380 86390 1
301377 99301377 1001 86380 86390 1
301502 99301502 1001 86380 86390 1
301186 99301186 1001 86380 86390 1
301328 99301328 1001 86380 86390 1
301123 99301123 1001 86380 86390 1
301749 99301749 1001 86380 86390 1
301725 99301725 1001 86380 86390 1
301642 99301642 1001 86380 86390 1
302252 99302252 1001 86380 86390 1
302246 99302246 1001 86380 86390 1
302259 99302259 1001 86380 86390 1
302272 99302272 1001 86380 86390 1
302316 99302316 1001 86380 86390 1
301986 99301986 1001 86380 86390 1
302092 99302092 1001 86380 86390 1
302157 99302157 1001 86380 86390 1
301916 99301916 1001 86380 86390 1
301852 99301852 1001 86380 86390 1
301895 99301895 1001 86380 86390 1
301793 99301793 1001 86380 86390 1
301795 99301795 1001 86380 86390 1
302548 99302548 1001 86380 86390 1
301761 99301761 1001 86380 86390 1
303048 99303048 1001 86380 86390 1
303101 99303101 1001 86380 86390 1
302848 99302848 1001 86380 86390 1
302853 99302853 1001 86380 86390 1
302932 99302932 1001 86380 86390 1
302815 99302815 1001 86380 86390 1
302755 99302755 1001 86380 86390 1
302653 99302653 1001 86380 86390 1
302758 99302758 1001 86380 86390 1
302591 99302591 1001 86380 86390 1
302710 99302710 1001 86380 86390 1
302740 99302740 1001 86380 86390 1
303256 99303256 1001 86380 86390 1
303282 99303282 1001 86380 86390 1
303398 99303398 1001 86380 86390 1
303297 99303297 1001 86380 86390 1
303274 99303274 1001 86380 86390 1
303313 99303313 1001 86380 86390 1
303342 99303342 1001 86380 86390 1
303343 99303343 1001 86380 86390 1
303894 99303894 1001 86380 86390 1
304005 99304005 1001 86380 86390 1
303941 99303941 1001 86380 86390 1
303698 99303698 1001 86380 86390 1
303824 99303824 1001 86380 86390 1
303671 99303671 1001 86380 86390 1
303556 99303556 1001 86380 86390 1
303428 99303428 1001 86380 86390 1
303471 99303471 1001 86380 86390 1
304201 99304201 1001 86380 86390 1
304126 99304126 1001 86380 86390 1
304051 99304051 1001 86380 86390 1
304222 99304222 1001 86380 86390 1
304731 99304731 1001 86380 86390 1
304824 99304824 1001 86380 86390 1
304526 99304526 1001 86380 86390 1
304523 99304523 1001 86380 86390 1
304588 99304588 1001 86380 86390 1
304329 99304329 1001 86380 86390 1
304279 99304279 1001 86380 86390 1
304271 99304271 1001 86380 86390 1
304973 99304973 1001 86380 86390 1
304447 99304447 1001 86380 86390 1
305055 99305055 1001 86380 86390 1
305056 99305056 1001 86380 86390 1
305666 99305666 1001 86380 86390 1
305409 99305409 1001 86380 86390 1
305209 99305209 1001 86380 86390 1
305237 99305237 1001 86380 86390 1
305227 99305227 1001 86380 86390 1
305254 99305254 1001 86380 86390 1
305127 99305127 1001 86380 86390 1
305271 99305271 1001 86380 86390 1
500089 99500089 1001 86380 86390 1
500147 99500147 1001 86380 86390 1
500045 99500045 1001 86380 86390 1
500110 99500110 1001 86380 86390 1
500136 99500136 1001 86380 86390 1
500726 99500726 1001 86380 86390 1
500662 99500662 1001 86380 86390 1
500730 99500730 1001 86380 86390 1
500758 99500758 1001 86380 86390 1
500748 99500748 1001 86380 86390 1
500524 99500524 1001 86380 86390 1
500421 99500421 1001 86380 86390 1
500308 99500308 1001 86380 86390 1
500373 99500373 1001 86380 86390 1
500940 99500940 1001 86380 86390 1
501018 99501018 1001 86380 86390 1
500988 99500988 1001 86380 86390 1
500937 99500937 1001 86380 86390 1
501537 99501537 1001 86380 86390 1
501460 99501460 1001 86380 86390 1
501610 99501610 1001 86380 86390 1
501490 99501490 1001 86380 86390 1
501559 99501559 1001 86380 86390 1
501261 99501261 1001 86380 86390 1
501416 99501416 1001 86380 86390 1
501391 99501391 1001 86380 86390 1
501088 99501088 1001 86380 86390 1
501029 99501029 1001 86380 86390 1
501042 99501042 1001 86380 86390 1
501740 99501740 1001 86380 86390 1
501743 99501743 1001 86380 86390 1
501745 99501745 1001 86380 86390 1
501645 99501645 1001 86380 86390 1
502288 99502288 1001 86380 86390 1
502316 99502316 1001 86380 86390 1
502304 99502304 1001 86380 86390 1
502398 99502398 1001 86380 86390 1
502296 99502296 1001 86380 86390 1
502133 99502133 1001 86380 86390 1
502125 99502125 1001 86380 86390 1
501977 99501977 1001 86380 86390 1
501959 99501959 1001 86380 86390 1
502489 99502489 1001 86380 86390 1
502640 99502640 1001 86380 86390 1
502538 99502538 1001 86380 86390 1
502668 99502668 1001 86380 86390 1
503100 99503100 1001 86380 86390 1
503236 99503236 1001 86380 86390 1
503239 99503239 1001 86380 86390 1
502892 99502892 1001 86380 86390 1
503040 99503040 1001 86380 86390 1
503030 99503030 1001 86380 86390 1
502822 99502822 1001 86380 86390 1
502862 99502862 1001 86380 86390 1
502720 99502720 1001 86380 86390 1
502786 99502786 1001 86380 86390 1
503475 99503475 1001 86380 86390 1
503414 99503414 1001 86380 86390 1
503441 99503441 1001 86380 86390 1
504115 99504115 1001 86380 86390 1
504087 99504087 1001 86380 86390 1
504103 99504103 1001 86380 86390 1
503797 99503797 1001 86380 86390 1
503868 99503868 1001 86380 86390 1
503907 99503907 1001 86380 86390 1
503692 99503692 1001 86380 86390 1
503554 99503554 1001 86380 86390 1
503619 99503619 1001 86380 86390 1
503569 99503569 1001 86380 86390 1
503573 99503573 1001 86380 86390 1
503599 99503599 1001 86380 86390 1
504158 99504158 1001 86380 86390 1
504269 99504269 1001 86380 86390 1
504295 99504295 1001 86380 86390 1
504909 99504909 1001 86380 86390 1
504897 99504897 1001 86380 86390 1
504824 99504824 1001 86380 86390 1
504851 99504851 1001 86380 86390 1
504564 99504564 1001 86380 86390 1
504686 99504686 1001 86380 86390 1
504418 99504418 1001 86380 86390 1
504393 99504393 1001 86380 86390 1
504513 99504513 1001 86380 86390 1
504517 99504517 1001 86380 86390 1
504967 99504967 1001 86380 86390 1
505098 99505098 1001 86380 86390 1
505698 99505698 1001 86380 86390 1
505621 99505621 1001 86380 86390 1
505676 99505676 1001 86380 86390 1
505625 99505625 1001 86380 86390 1
505761 99505761 1001 86380 86390 1
505449 99505449 1001 86380 86390 1
505411 99505411 1001 86380 86390 1
505413 99505413 1001 86380 86390 1
505428 99505428 1001 86380 86390 1
505480 99505480 1001 86380 86390 1
505363 99505363 1001 86380 86390 1
505558 99505558 1001 86380 86390 1
505320 99505320 1001 86380 86390 1
505219 99505219 1001 86380 86390 1
505337 99505337 1001 86380 86390 1
505277 99505277 1001 86380 86390 1
505239 99505239 1001 86380 86390 1
505265 99505265 1001 86380 86390 1
505786 99505786 1001 86380 86390 1
505905 99505905 1001 86380 86390 1
506517 99506517 1001 86380 86390 1
506427 99506427 1001 86380 86390 1
506531 99506531 1001 86380 86390 1
506005 99506005 1001 86380 86390 1
506122 99506122 1001 86380 86390 1
505979 99505979 1001 86380 86390 1
506078 99506078 1001 86380 86390 1
506661 99506661 1001 86380 86390 1
506791 99506791 1001 86380 86390 1
506627 99506627 1001 86380 86390 1
506693 99506693 1001 86380 86390 1
506605 99506605 1001 86380 86390 1
507239 99507239 1001 86380 86390 1
506995 99506995 1001 86380 86390 1
507606 99507606 1001 86380 86390 1
508219 99508219 1001 86380 86390 1
508162 99508162 1001 86380 86390 1
508112 99508112 1001 86380 86390 1
508205 99508205 1001 86380 86390 1
508236 99508236 1001 86380 86390 1
508241 99508241 1001 86380 86390 1
508118 99508118 1001 86380 86390 1
508242 99508242 1001 86380 86390 1
508034 99508034 1001 86380 86390 1
507918 99507918 1001 86380 86390 1
507907 99507907 1001 86380 86390 1
507765 99507765 1001 86380 86390 1
507717 99507717 1001 86380 86390 1
507782 99507782 1001 86380 86390 1
508286 99508286 1001 86380 86390 1
508377 99508377 1001 86380 86390 1
508423 99508423 1001 86380 86390 1
508437 99508437 1001 86380 86390 1
508296 99508296 1001 86380 86390 1
509025 99509025 1001 86380 86390 1
508913 99508913 1001 86380 86390 1
509063 99509063 1001 86380 86390 1
509069 99509069 1001 86380 86390 1
508972 99508972 1001 86380 86390 1
508732 99508732 1001 86380 86390 1
508785 99508785 1001 86380 86390 1
508545 99508545 1001 86380 86390 1
508611 99508611 1001 86380 86390 1
508651 99508651 1001 86380 86390 1
508513 99508513 1001 86380 86390 1
508621 99508621 1001 86380 86390 1
509126 99509126 1001 86380 86390 1
509117 99509117 1001 86380 86390 1
509734 99509734 1001 86380 86390 1
509710 99509710 1001 86380 86390 1
509776 99509776 1001 86380 86390 1
509793 99509793 1001 86380 86390 1
509716 99509716 1001 86380 86390 1
509705 99509705 1001 86380 86390 1
509490 99509490 1001 86380 86390 1
509585 99509585 1001 86380 86390 1
509611 99509611 1001 86380 86390 1
509565 99509565 1001 86380 86390 1
509283 99509283 1001 86380 86390 1
509296 99509296 1001 86380 86390 1
509433 99509433 1001 86380 86390 1
509926 99509926 1001 86380 86390 1
509994 99509994 1001 86380 86390 1
509970 99509970 1001 86380 86390 1
509973 99509973 1001 86380 86390 1
510565 99510565 1001 86380 86390 1
510511 99510511 1001 86380 86390 1
510145 99510145 1001 86380 86390 1
510238 99510238 1001 86380 86390 1
510150 99510150 1001 86380 86390 1
510178 99510178 1001 86380 86390 1
510886 99510886 1001 86380 86390 1
510811 99510811 1001 86380 86390 1
510838 99510838 1001 86380 86390 1
511524 99511524 1001 86380 86390 1
511231 99511231 1001 86380 86390 1
511257 99511257 1001 86380 86390 1
511219 99511219 1001 86380 86390 1
511301 99511301 1001 86380 86390 1
511303 99511303 1001 86380 86390 1
511317 99511317 1001 86380 86390 1
510962 99510962 1001 86380 86390 1
510943 99510943 1001 86380 86390 1
511645 99511645 1001 86380 86390 1
511671 99511671 1001 86380 86390 1
511582 99511582 1001 86380 86390 1
511623 99511623 1001 86380 86390 1
511639 99511639 1001 86380 86390 1
512366 99512366 1001 86380 86390 1
512247 99512247 1001 86380 86390 1
512162 99512162 1001 86380 86390 1
512163 99512163 1001 86380 86390 1
512152 99512152 1001 86380 86390 1
511945 99511945 1001 86380 86390 1
511780 99511780 1001 86380 86390 1
512445 99512445 1001 86380 86390 1
512384 99512384 1001 86380 86390 1
512515 99512515 1001 86380 86390 1
512440 99512440 1001 86380 86390 1
513077 99513077 1001 86380 86390 1
513121 99513121 1001 86380 86390 1
513021 99513021 1001 86380 86390 1
513112 99513112 1001 86380 86390 1
512886 99512886 1001 86380 86390 1
512836 99512836 1001 86380 86390 1
512854 99512854 1001 86380 86390 1
512715 99512715 1001 86380 86390 1
512638 99512638 1001 86380 86390 1
512781 99512781 1001 86380 86390 1
512723 99512723 1001 86380 86390 1
512791 99512791 1001 86380 86390 1
513255 99513255 1001 86380 86390 1
513307 99513307 1001 86380 86390 1
513328 99513328 1001 86380 86390 1
513840 99513840 1001 86380 86390 1
513944 99513944 1001 86380 86390 1
513933 99513933 1001 86380 86390 1
513951 99513951 1001 86380 86390 1
513849 99513849 1001 86380 86390 1
513727 99513727 1001 86380 86390 1
513779 99513779 1001 86380 86390 1
513424 99513424 1001 86380 86390 1
513518 99513518 1001 86380 86390 1
513575 99513575 1001 86380 86390 1
514173 99514173 1001 86380 86390 1
514083 99514083 1001 86380 86390 1
514189 99514189 1001 86380 86390 1
514167 99514167 1001 86380 86390 1
514206 99514206 1001 86380 86390 1
514716 99514716 1001 86380 86390 1
514807 99514807 1001 86380 86390 1
514693 99514693 1001 86380 86390 1
514682 99514682 1001 86380 86390 1
514712 99514712 1001 86380 86390 1
514713 99514713 1001 86380 86390 1
514740 99514740 1001 86380 86390 1
514753 99514753 1001 86380 86390 1
514541 99514541 1001 86380 86390 1
514624 99514624 1001 86380 86390 1
514394 99514394 1001 86380 86390 1
514371 99514371 1001 86380 86390 1
514373 99514373 1001 86380 86390 1
514348 99514348 1001 86380 86390 1
514389 99514389 1001 86380 86390 1
514299 99514299 1001 86380 86390 1
514867 99514867 1001 86380 86390 1
515040 99515040 1001 86380 86390 1
515582 99515582 1001 86380 86390 1
515596 99515596 1001 86380 86390 1
515337 99515337 1001 86380 86390 1
515352 99515352 1001 86380 86390 1
515433 99515433 1001 86380 86390 1
515244 99515244 1001 86380 86390 1
515207 99515207 1001 86380 86390 1
515239 99515239 1001 86380 86390 1
515826 99515826 1001 86380 86390 1
515778 99515778 1001 86380 86390 1
515688 99515688 1001 86380 86390 1
515818 99515818 1001 86380 86390 1
515819 99515819 1001 86380 86390 1
515886 99515886 1001 86380 86390 1
516368 99516368 1001 86380 86390 1
516346 99516346 1001 86380 86390 1
516439 99516439 1001 86380 86390 1
516488 99516488 1001 86380 86390 1
516336 99516336 1001 86380 86390 1
516243 99516243 1001 86380 86390 1
516133 99516133 1001 86380 86390 1
516108 99516108 1001 86380 86390 1
516058 99516058 1001 86380 86390 1
515930 99515930 1001 86380 86390 1
516064 99516064 1001 86380 86390 1
515908 99515908 1001 86380 86390 1
516065 99516065 1001 86380 86390 1
516081 99516081 1001 86380 86390 1
516004 99516004 1001 86380 86390 1
516547 99516547 1001 86380 86390 1
516511 99516511 1001 86380 86390 1
516697 99516697 1001 86380 86390 1
517300 99517300 1001 86380 86390 1
517222 99517222 1001 86380 86390 1
517197 99517197 1001 86380 86390 1
517161 99517161 1001 86380 86390 1
517325 99517325 1001 86380 86390 1
517219 99517219 1001 86380 86390 1
517048 99517048 1001 86380 86390 1
516821 99516821 1001 86380 86390 1
516784 99516784 1001 86380 86390 1
516827 99516827 1001 86380 86390 1
516869 99516869 1001 86380 86390 1
517339 99517339 1001 86380 86390 1
517496 99517496 1001 86380 86390 1
517522 99517522 1001 86380 86390 1
517525 99517525 1001 86380 86390 1
518121 99518121 1001 86380 86390 1
517841 99517841 1001 86380 86390 1
517865 99517865 1001 86380 86390 1
517604 99517604 1001 86380 86390 1
518251 99518251 1001 86380 86390 1
518345 99518345 1001 86380 86390 1
518180 99518180 1001 86380 86390 1
518928 99518928 1001 86380 86390 1
518793 99518793 1001 86380 86390 1
518620 99518620 1001 86380 86390 1
518750 99518750 1001 86380 86390 1
518406 99518406 1001 86380 86390 1
518527 99518527 1001 86380 86390 1
518516 99518516 1001 86380 86390 1
518542 99518542 1001 86380 86390 1
518414 99518414 1001 86380 86390 1
518456 99518456 1001 86380 86390 1
518431 99518431 1001 86380 86390 1
519624 99519624 1001 86380 86390 1
519690 99519690 1001 86380 86390 1
519718 99519718 1001 86380 86390 1
519654 99519654 1001 86380 86390 1
519407 99519407 1001 86380 86390 1
519411 99519411 1001 86380 86390 1
519306 99519306 1001 86380 86390 1
519960 99519960 1001 86380 86390 1
519999 99519999 1001 86380 86390 1
519912 99519912 1001 86380 86390 1
519822 99519822 1001 86380 86390 1
520487 99520487 1001 86380 86390 1
520542 99520542 1001 86380 86390 1
520602 99520602 1001 86380 86390 1
520331 99520331 1001 86380 86390 1
520325 99520325 1001 86380 86390 1
520071 99520071 1001 86380 86390 1
520084 99520084 1001 86380 86390 1
520177 99520177 1001 86380 86390 1
520154 99520154 1001 86380 86390 1
520161 99520161 1001 86380 86390 1
520743 99520743 1001 86380 86390 1
520796 99520796 1001 86380 86390 1
520697 99520697 1001 86380 86390 1
520674 99520674 1001 86380 86390 1
521434 99521434 1001 86380 86390 1
521405 99521405 1001 86380 86390 1
521276 99521276 1001 86380 86390 1
521446 99521446 1001 86380 86390 1
521269 99521269 1001 86380 86390 1
521311 99521311 1001 86380 86390 1
521249 99521249 1001 86380 86390 1
521094 99521094 1001 86380 86390 1
521161 99521161 1001 86380 86390 1
521140 99521140 1001 86380 86390 1
520860 99520860 1001 86380 86390 1
520865 99520865 1001 86380 86390 1
520987 99520987 1001 86380 86390 1
521026 99521026 1001 86380 86390 1
521572 99521572 1001 86380 86390 1
521561 99521561 1001 86380 86390 1
521667 99521667 1001 86380 86390 1
521472 99521472 1001 86380 86390 1
522138 99522138 1001 86380 86390 1
522139 99522139 1001 86380 86390 1
522166 99522166 1001 86380 86390 1
521896 99521896 1001 86380 86390 1
522020 99522020 1001 86380 86390 1
521802 99521802 1001 86380 86390 1
521708 99521708 1001 86380 86390 1
521787 99521787 1001 86380 86390 1
521878 99521878 1001 86380 86390 1
522367 99522367 1001 86380 86390 1
522356 99522356 1001 86380 86390 1
522426 99522426 1001 86380 86390 1
522340 99522340 1001 86380 86390 1
522938 99522938 1001 86380 86390 1
523117 99523117 1001 86380 86390 1
522928 99522928 1001 86380 86390 1
522993 99522993 1001 86380 86390 1
523088 99523088 1001 86380 86390 1
522944 99522944 1001 86380 86390 1
522836 99522836 1001 86380 86390 1
522831 99522831 1001 86380 86390 1
522667 99522667 1001 86380 86390 1
522696 99522696 1001 86380 86390 1
522671 99522671 1001 86380 86390 1
522557 99522557 1001 86380 86390 1
522534 99522534 1001 86380 86390 1
523324 99523324 1001 86380 86390 1
523170 99523170 1001 86380 86390 1
523124 99523124 1001 86380 86390 1
523766 99523766 1001 86380 86390 1
523844 99523844 1001 86380 86390 1
523862 99523862 1001 86380 86390 1
523811 99523811 1001 86380 86390 1
523867 99523867 1001 86380 86390 1
523640 99523640 1001 86380 86390 1
523325 99523325 1001 86380 86390 1
523353 99523353 1001 86380 86390 1
523366 99523366 1001 86380 86390 1
524020 99524020 1001 86380 86390 1
524050 99524050 1001 86380 86390 1
524118 99524118 1001 86380 86390 1
524734 99524734 1001 86380 86390 1
524581 99524581 1001 86380 86390 1
524758 99524758 1001 86380 86390 1
524428 99524428 1001 86380 86390 1
524536 99524536 1001 86380 86390 1
524421 99524421 1001 86380 86390 1
524345 99524345 1001 86380 86390 1
524975 99524975 1001 86380 86390 1
524821 99524821 1001 86380 86390 1
524789 99524789 1001 86380 86390 1
524895 99524895 1001 86380 86390 1
524792 99524792 1001 86380 86390 1
525495 99525495 1001 86380 86390 1
525270 99525270 1001 86380 86390 1
525336 99525336 1001 86380 86390 1
525375 99525375 1001 86380 86390 1
525008 99525008 1001 86380 86390 1
525166 99525166 1001 86380 86390 1
525179 99525179 1001 86380 86390 1
525765 99525765 1001 86380 86390 1
525793 99525793 1001 86380 86390 1
525615 99525615 1001 86380 86390 1
525760 99525760 1001 86380 86390 1
526268 99526268 1001 86380 86390 1
526062 99526062 1001 86380 86390 1
526150 99526150 1001 86380 86390 1
526189 99526189 1001 86380 86390 1
526178 99526178 1001 86380 86390 1
525923 99525923 1001 86380 86390 1
525939 99525939 1001 86380 86390 1
526007 99526007 1001 86380 86390 1
526008 99526008 1001 86380 86390 1
526465 99526465 1001 86380 86390 1
526594 99526594 1001 86380 86390 1
526439 99526439 1001 86380 86390 1
526547 99526547 1001 86380 86390 1
526536 99526536 1001 86380 86390 1
527160 99527160 1001 86380 86390 1
527216 99527216 1001 86380 86390 1
527164 99527164 1001 86380 86390 1
527052 99527052 1001 86380 86390 1
527239 99527239 1001 86380 86390 1
526994 99526994 1001 86380 86390 1
526986 99526986 1001 86380 86390 1
527013 99527013 1001 86380 86390 1
526708 99526708 1001 86380 86390 1
526791 99526791 1001 86380 86390 1
526796 99526796 1001 86380 86390 1
527416 99527416 1001 86380 86390 1
527313 99527313 1001 86380 86390 1
527342 99527342 1001 86380 86390 1
527381 99527381 1001 86380 86390 1
527883 99527883 1001 86380 86390 1
527922 99527922 1001 86380 86390 1
527974 99527974 1001 86380 86390 1
528050 99528050 1001 86380 86390 1
527805 99527805 1001 86380 86390 1
527732 99527732 1001 86380 86390 1
527508 99527508 1001 86380 86390 1
527550 99527550 1001 86380 86390 1
527641 99527641 1001 86380 86390 1
527564 99527564 1001 86380 86390 1
527502 99527502 1001 86380 86390 1
528124 99528124 1001 86380 86390 1
528192 99528192 1001 86380 86390 1
528232 99528232 1001 86380 86390 1
528277 99528277 1001 86380 86390 1
528867 99528867 1001 86380 86390 1
528895 99528895 1001 86380 86390 1
528898 99528898 1001 86380 86390 1
528592 99528592 1001 86380 86390 1
528645 99528645 1001 86380 86390 1
528565 99528565 1001 86380 86390 1
528643 99528643 1001 86380 86390 1
528390 99528390 1001 86380 86390 1
529590 99529590 1001 86380 86390 1
529566 99529566 1001 86380 86390 1
529624 99529624 1001 86380 86390 1
529384 99529384 1001 86380 86390 1
529452 99529452 1001 86380 86390 1
529323 99529323 1001 86380 86390 1
529247 99529247 1001 86380 86390 1
529790 99529790 1001 86380 86390 1
529766 99529766 1001 86380 86390 1
529755 99529755 1001 86380 86390 1
529760 99529760 1001 86380 86390 1
529929 99529929 1001 86380 86390 1
530411 99530411 1001 86380 86390 1
530208 99530208 1001 86380 86390 1
530198 99530198 1001 86380 86390 1
530204 99530204 1001 86380 86390 1
530231 99530231 1001 86380 86390 1
530095 99530095 1001 86380 86390 1
530111 99530111 1001 86380 86390 1
529956 99529956 1001 86380 86390 1
530671 99530671 1001 86380 86390 1
530686 99530686 1001 86380 86390 1
530638 99530638 1001 86380 86390 1
531201 99531201 1001 86380 86390 1
531279 99531279 1001 86380 86390 1
531312 99531312 1001 86380 86390 1
531184 99531184 1001 86380 86390 1
531196 99531196 1001 86380 86390 1
531315 99531315 1001 86380 86390 1
531117 99531117 1001 86380 86390 1
530988 99530988 1001 86380 86390 1
530930 99530930 1001 86380 86390 1
530804 99530804 1001 86380 86390 1
530806 99530806 1001 86380 86390 1
531546 99531546 1001 86380 86390 1
531498 99531498 1001 86380 86390 1
531527 99531527 1001 86380 86390 1
531936 99531936 1001 86380 86390 1
531798 99531798 1001 86380 86390 1
531853 99531853 1001 86380 86390 1
531856 99531856 1001 86380 86390 1
531817 99531817 1001 86380 86390 1
531602 99531602 1001 86380 86390 1
531632 99531632 1001 86380 86390 1
532399 99532399 1001 86380 86390 1
532299 99532299 1001 86380 86390 1
532873 99532873 1001 86380 86390 1
532963 99532963 1001 86380 86390 1
532964 99532964 1001 86380 86390 1
532952 99532952 1001 86380 86390 1
532902 99532902 1001 86380 86390 1
532698 99532698 1001 86380 86390 1
532621 99532621 1001 86380 86390 1
532756 99532756 1001 86380 86390 1
532568 99532568 1001 86380 86390 1
532583 99532583 1001 86380 86390 1
532443 99532443 1001 86380 86390 1
532572 99532572 1001 86380 86390 1
533094 99533094 1001 86380 86390 1
533200 99533200 1001 86380 86390 1
533162 99533162 1001 86380 86390 1
533036 99533036 1001 86380 86390 1
533730 99533730 1001 86380 86390 1
533666 99533666 1001 86380 86390 1
533727 99533727 1001 86380 86390 1
533463 99533463 1001 86380 86390 1
533632 99533632 1001 86380 86390 1
533355 99533355 1001 86380 86390 1
533360 99533360 1001 86380 86390 1
533376 99533376 1001 86380 86390 1
533973 99533973 1001 86380 86390 1
534031 99534031 1001 86380 86390 1
534060 99534060 1001 86380 86390 1
533957 99533957 1001 86380 86390 1
533971 99533971 1001 86380 86390 1
533880 99533880 1001 86380 86390 1
534548 99534548 1001 86380 86390 1
534640 99534640 1001 86380 86390 1
534278 99534278 1001 86380 86390 1
534475 99534475 1001 86380 86390 1
534206 99534206 1001 86380 86390 1
534247 99534247 1001 86380 86390 1
534236 99534236 1001 86380 86390 1
534162 99534162 1001 86380 86390 1
534268 99534268 1001 86380 86390 1
534788 99534788 1001 86380 86390 1
534881 99534881 1001 86380 86390 1
534888 99534888 1001 86380 86390 1
535331 99535331 1001 86380 86390 1
535510 99535510 1001 86380 86390 1
535415 99535415 1001 86380 86390 1
535162 99535162 1001 86380 86390 1
535230 99535230 1001 86380 86390 1
535222 99535222 1001 86380 86390 1
534998 99534998 1001 86380 86390 1
535051 99535051 1001 86380 86390 1
535572 99535572 1001 86380 86390 1
535563 99535563 1001 86380 86390 1
535628 99535628 1001 86380 86390 1
535540 99535540 1001 86380 86390 1
535606 99535606 1001 86380 86390 1
535582 99535582 1001 86380 86390 1
536335 99536335 1001 86380 86390 1
536163 99536163 1001 86380 86390 1
536268 99536268 1001 86380 86390 1
536152 99536152 1001 86380 86390 1
536217 99536217 1001 86380 86390 1
536297 99536297 1001 86380 86390 1
536107 99536107 1001 86380 86390 1
536112 99536112 1001 86380 86390 1
535897 99535897 1001 86380 86390 1
535904 99535904 1001 86380 86390 1
536453 99536453 1001 86380 86390 1
536532 99536532 1001 86380 86390 1
536513 99536513 1001 86380 86390 1
536488 99536488 1001 86380 86390 1
536540 99536540 1001 86380 86390 1
536996 99536996 1001 86380 86390 1
536974 99536974 1001 86380 86390 1
537044 99537044 1001 86380 86390 1
536780 99536780 1001 86380 86390 1
536923 99536923 1001 86380 86390 1
536899 99536899 1001 86380 86390 1
536760 99536760 1001 86380 86390 1
536569 99536569 1001 86380 86390 1
536584 99536584 1001 86380 86390 1
537238 99537238 1001 86380 86390 1
537355 99537355 1001 86380 86390 1
537344 99537344 1001 86380 86390 1
537941 99537941 1001 86380 86390 1
537813 99537813 1001 86380 86390 1
537904 99537904 1001 86380 86390 1
537757 99537757 1001 86380 86390 1
537658 99537658 1001 86380 86390 1
537516 99537516 1001 86380 86390 1
537785 99537785 1001 86380 86390 1
538139 99538139 1001 86380 86390 1
538181 99538181 1001 86380 86390 1
538093 99538093 1001 86380 86390 1
538098 99538098 1001 86380 86390 1
538662 99538662 1001 86380 86390 1
538652 99538652 1001 86380 86390 1
538793 99538793 1001 86380 86390 1
538532 99538532 1001 86380 86390 1
538510 99538510 1001 86380 86390 1
538421 99538421 1001 86380 86390 1
538411 99538411 1001 86380 86390 1
538477 99538477 1001 86380 86390 1
538542 99538542 1001 86380 86390 1
538351 99538351 1001 86380 86390 1
538326 99538326 1001 86380 86390 1
538245 99538245 1001 86380 86390 1
538981 99538981 1001 86380 86390 1
538997 99538997 1001 86380 86390 1
538833 99538833 1001 86380 86390 1
538977 99538977 1001 86380 86390 1
538926 99538926 1001 86380 86390 1
539526 99539526 1001 86380 86390 1
539332 99539332 1001 86380 86390 1
539410 99539410 1001 86380 86390 1
539388 99539388 1001 86380 86390 1
539341 99539341 1001 86380 86390 1
539073 99539073 1001 86380 86390 1
539077 99539077 1001 86380 86390 1
539703 99539703 1001 86380 86390 1
539766 99539766 1001 86380 86390 1
540438 99540438 1001 86380 86390 1
540156 99540156 1001 86380 86390 1
540182 99540182 1001 86380 86390 1
539937 99539937 1001 86380 86390 1
539980 99539980 1001 86380 86390 1
539903 99539903 1001 86380 86390 1
540046 99540046 1001 86380 86390 1
539985 99539985 1001 86380 86390 1
539987 99539987 1001 86380 86390 1
540504 99540504 1001 86380 86390 1
540530 99540530 1001 86380 86390 1
540612 99540612 1001 86380 86390 1
540574 99540574 1001 86380 86390 1
540551 99540551 1001 86380 86390 1
541242 99541242 1001 86380 86390 1
541156 99541156 1001 86380 86390 1
541281 99541281 1001 86380 86390 1
541124 99541124 1001 86380 86390 1
541216 99541216 1001 86380 86390 1
540933 99540933 1001 86380 86390 1
540948 99540948 1001 86380 86390 1
541013 99541013 1001 86380 86390 1
540988 99540988 1001 86380 86390 1
540897 99540897 1001 86380 86390 1
540939 99540939 1001 86380 86390 1
540902 99540902 1001 86380 86390 1
540942 99540942 1001 86380 86390 1
540700 99540700 1001 86380 86390 1
540855 99540855 1001 86380 86390 1
540868 99540868 1001 86380 86390 1
540831 99540831 1001 86380 86390 1
540730 99540730 1001 86380 86390 1
540808 99540808 1001 86380 86390 1
540798 99540798 1001 86380 86390 1
540761 99540761 1001 86380 86390 1
540736 99540736 1001 86380 86390 1
541437 99541437 1001 86380 86390 1
541351 99541351 1001 86380 86390 1
541992 99541992 1001 86380 86390 1
542090 99542090 1001 86380 86390 1
541918 99541918 1001 86380 86390 1
542073 99542073 1001 86380 86390 1
542022 99542022 1001 86380 86390 1
541985 99541985 1001 86380 86390 1
542112 99542112 1001 86380 86390 1
542114 99542114 1001 86380 86390 1
541784 99541784 1001 86380 86390 1
541741 99541741 1001 86380 86390 1
541832 99541832 1001 86380 86390 1
541566 99541566 1001 86380 86390 1
541518 99541518 1001 86380 86390 1
541635 99541635 1001 86380 86390 1
541546 99541546 1001 86380 86390 1
541560 99541560 1001 86380 86390 1
541625 99541625 1001 86380 86390 1
542182 99542182 1001 86380 86390 1
542309 99542309 1001 86380 86390 1
542310 99542310 1001 86380 86390 1
542141 99542141 1001 86380 86390 1
542908 99542908 1001 86380 86390 1
542871 99542871 1001 86380 86390 1
542826 99542826 1001 86380 86390 1
542690 99542690 1001 86380 86390 1
542587 99542587 1001 86380 86390 1
542672 99542672 1001 86380 86390 1
542724 99542724 1001 86380 86390 1
542583 99542583 1001 86380 86390 1
542387 99542387 1001 86380 86390 1
542400 99542400 1001 86380 86390 1
543033 99543033 1001 86380 86390 1
543098 99543098 1001 86380 86390 1
543076 99543076 1001 86380 86390 1
543619 99543619 1001 86380 86390 1
543712 99543712 1001 86380 86390 1
543704 99543704 1001 86380 86390 1
543589 99543589 1001 86380 86390 1
543767 99543767 1001 86380 86390 1
543501 99543501 1001 86380 86390 1
543503 99543503 1001 86380 86390 1
543491 99543491 1001 86380 86390 1
543505 99543505 1001 86380 86390 1
543428 99543428 1001 86380 86390 1
543346 99543346 1001 86380 86390 1
543257 99543257 1001 86380 86390 1
543342 99543342 1001 86380 86390 1
544547 99544547 1001 86380 86390 1
544416 99544416 1001 86380 86390 1
544226 99544226 1001 86380 86390 1
544200 99544200 1001 86380 86390 1
544345 99544345 1001 86380 86390 1
544374 99544374 1001 86380 86390 1
544339 99544339 1001 86380 86390 1
544175 99544175 1001 86380 86390 1
544059 99544059 1001 86380 86390 1
543995 99543995 1001 86380 86390 1
544127 99544127 1001 86380 86390 1
543998 99543998 1001 86380 86390 1
544026 99544026 1001 86380 86390 1
544183 99544183 1001 86380 86390 1
544672 99544672 1001 86380 86390 1
544737 99544737 1001 86380 86390 1
544702 99544702 1001 86380 86390 1
544613 99544613 1001 86380 86390 1
400679 281 1001 32700 33357 1
435461 558 1001 19620 21777 1
421628 372 1001 18240 18717 1
400215 99400215 1001 86380 86390 1
400301 99400301 1001 86380 86390 1
400260 99400260 1001 86380 86390 1
400318 99400318 1001 86380 86390 1
400255 99400255 1001 86380 86390 1
400451 99400451 1001 86380 86390 1
400538 99400538 1001 86380 86390 1
400561 99400561 1001 86380 86390 1
400713 99400713 1001 86380 86390 1
401908 99401908 1001 86380 86390 1
402268 99402268 1001 86380 86390 1
402441 99402441 1001 86380 86390 1
402464 99402464 1001 86380 86390 1
402592 99402592 1001 86380 86390 1
402733 99402733 1001 86380 86390 1
402764 99402764 1001 86380 86390 1
402875 99402875 1001 86380 86390 1
403062 99403062 1001 86380 86390 1
403037 99403037 1001 86380 86390 1
403249 99403249 1001 86380 86390 1
403507 99403507 1001 86380 86390 1
403593 99403593 1001 86380 86390 1
403842 99403842 1001 86380 86390 1
403927 99403927 1001 86380 86390 1
403883 99403883 1001 86380 86390 1
403946 99403946 1001 86380 86390 1
403986 99403986 1001 86380 86390 1
404043 99404043 1001 86380 86390 1
404047 99404047 1001 86380 86390 1
404316 99404316 1001 86380 86390 1
404292 99404292 1001 86380 86390 1
404507 99404507 1001 86380 86390 1
404735 99404735 1001 86380 86390 1
404814 99404814 1001 86380 86390 1
405000 99405000 1001 86380 86390 1
405022 99405022 1001 86380 86390 1
405288 99405288 1001 86380 86390 1
405467 99405467 1001 86380 86390 1
405558 99405558 1001 86380 86390 1
405530 99405530 1001 86380 86390 1
405512 99405512 1001 86380 86390 1
405568 99405568 1001 86380 86390 1
405686 99405686 1001 86380 86390 1
405835 99405835 1001 86380 86390 1
406975 99406975 1001 86380 86390 1
407019 99407019 1001 86380 86390 1
407098 99407098 1001 86380 86390 1
407528 99407528 1001 86380 86390 1
407731 99407731 1001 86380 86390 1
407678 99407678 1001 86380 86390 1
407816 99407816 1001 86380 86390 1
407797 99407797 1001 86380 86390 1
408026 99408026 1001 86380 86390 1
408123 99408123 1001 86380 86390 1
408178 99408178 1001 86380 86390 1
408296 99408296 1001 86380 86390 1
408213 99408213 1001 86380 86390 1
408877 99408877 1001 86380 86390 1
408899 99408899 1001 86380 86390 1
409042 99409042 1001 86380 86390 1
408987 99408987 1001 86380 86390 1
409254 99409254 1001 86380 86390 1
409284 99409284 1001 86380 86390 1
409308 99409308 1001 86380 86390 1
409435 99409435 1001 86380 86390 1
409457 99409457 1001 86380 86390 1
409561 99409561 1001 86380 86390 1
409695 99409695 1001 86380 86390 1
410460 99410460 1001 86380 86390 1
410465 99410465 1001 86380 86390 1
410867 99410867 1001 86380 86390 1
411076 99411076 1001 86380 86390 1
411062 99411062 1001 86380 86390 1
411089 99411089 1001 86380 86390 1
411138 99411138 1001 86380 86390 1
411444 99411444 1001 86380 86390 1
411555 99411555 1001 86380 86390 1
411808 99411808 1001 86380 86390 1
412069 99412069 1001 86380 86390 1
412000 99412000 1001 86380 86390 1
412183 99412183 1001 86380 86390 1
412338 99412338 1001 86380 86390 1
412279 99412279 1001 86380 86390 1
412429 99412429 1001 86380 86390 1
413339 99413339 1001 86380 86390 1
413611 99413611 1001 86380 86390 1
413443 99413443 1001 86380 86390 1
413069 99413069 1001 86380 86390 1
412929 99412929 1001 86380 86390 1
412881 99412881 1001 86380 86390 1
412818 99412818 1001 86380 86390 1
412841 99412841 1001 86380 86390 1
413951 99413951 1001 86380 86390 1
413875 99413875 1001 86380 86390 1
415054 99415054 1001 86380 86390 1
414577 99414577 1001 86380 86390 1
414561 99414561 1001 86380 86390 1
414160 99414160 1001 86380 86390 1
414476 99414476 1001 86380 86390 1
414275 99414275 1001 86380 86390 1
414382 99414382 1001 86380 86390 1
414486 99414486 1001 86380 86390 1
414349 99414349 1001 86380 86390 1
415399 99415399 1001 86380 86390 1
415684 99415684 1001 86380 86390 1
415376 99415376 1001 86380 86390 1
416943 99416943 1001 86380 86390 1
416743 99416743 1001 86380 86390 1
416911 99416911 1001 86380 86390 1
416745 99416745 1001 86380 86390 1
416689 99416689 1001 86380 86390 1
416607 99416607 1001 86380 86390 1
416521 99416521 1001 86380 86390 1
416289 99416289 1001 86380 86390 1
416525 99416525 1001 86380 86390 1
416293 99416293 1001 86380 86390 1
416579 99416579 1001 86380 86390 1
415891 99415891 1001 86380 86390 1
415857 99415857 1001 86380 86390 1
417402 99417402 1001 86380 86390 1
417226 99417226 1001 86380 86390 1
417324 99417324 1001 86380 86390 1
417040 99417040 1001 86380 86390 1
417089 99417089 1001 86380 86390 1
417351 99417351 1001 86380 86390 1
417431 99417431 1001 86380 86390 1
418597 99418597 1001 86380 86390 1
418747 99418747 1001 86380 86390 1
418489 99418489 1001 86380 86390 1
418795 99418795 1001 86380 86390 1
418414 99418414 1001 86380 86390 1
418288 99418288 1001 86380 86390 1
418184 99418184 1001 86380 86390 1
418094 99418094 1001 86380 86390 1
418056 99418056 1001 86380 86390 1
417668 99417668 1001 86380 86390 1
419131 99419131 1001 86380 86390 1
419079 99419079 1001 86380 86390 1
418914 99418914 1001 86380 86390 1
419199 99419199 1001 86380 86390 1
418918 99418918 1001 86380 86390 1
418837 99418837 1001 86380 86390 1
420068 99420068 1001 86380 86390 1
419968 99419968 1001 86380 86390 1
419807 99419807 1001 86380 86390 1
419993 99419993 1001 86380 86390 1
419838 99419838 1001 86380 86390 1
420003 99420003 1001 86380 86390 1
420468 99420468 1001 86380 86390 1
420712 99420712 1001 86380 86390 1
420798 99420798 1001 86380 86390 1
420783 99420783 1001 86380 86390 1
421799 99421799 1001 86380 86390 1
421857 99421857 1001 86380 86390 1
422104 99422104 1001 86380 86390 1
421347 99421347 1001 86380 86390 1
421482 99421482 1001 86380 86390 1
421621 99421621 1001 86380 86390 1
421314 99421314 1001 86380 86390 1
420912 99420912 1001 86380 86390 1
420952 99420952 1001 86380 86390 1
420954 99420954 1001 86380 86390 1
421006 99421006 1001 86380 86390 1
421255 99421255 1001 86380 86390 1
422384 99422384 1001 86380 86390 1
422250 99422250 1001 86380 86390 1
422507 99422507 1001 86380 86390 1
422490 99422490 1001 86380 86390 1
422389 99422389 1001 86380 86390 1
422130 99422130 1001 86380 86390 1
423519 99423519 1001 86380 86390 1
423711 99423711 1001 86380 86390 1
423738 99423738 1001 86380 86390 1
422834 99422834 1001 86380 86390 1
422660 99422660 1001 86380 86390 1
424069 99424069 1001 86380 86390 1
424005 99424005 1001 86380 86390 1
423857 99423857 1001 86380 86390 1
425351 99425351 1001 86380 86390 1
425098 99425098 1001 86380 86390 1
424800 99424800 1001 86380 86390 1
424769 99424769 1001 86380 86390 1
424495 99424495 1001 86380 86390 1
424501 99424501 1001 86380 86390 1
425498 99425498 1001 86380 86390 1
425537 99425537 1001 86380 86390 1
425540 99425540 1001 86380 86390 1
425736 99425736 1001 86380 86390 1
426703 99426703 1001 86380 86390 1
426709 99426709 1001 86380 86390 1
426861 99426861 1001 86380 86390 1
426576 99426576 1001 86380 86390 1
426326 99426326 1001 86380 86390 1
426490 99426490 1001 86380 86390 1
426129 99426129 1001 86380 86390 1
426182 99426182 1001 86380 86390 1
427484 99427484 1001 86380 86390 1
428473 99428473 1001 86380 86390 1
428611 99428611 1001 86380 86390 1
428623 99428623 1001 86380 86390 1
428354 99428354 1001 86380 86390 1
428282 99428282 1001 86380 86390 1
427966 99427966 1001 86380 86390 1
427603 99427603 1001 86380 86390 1
427683 99427683 1001 86380 86390 1
427784 99427784 1001 86380 86390 1
428960 99428960 1001 86380 86390 1
428876 99428876 1001 86380 86390 1
429008 99429008 1001 86380 86390 1
430246 99430246 1001 86380 86390 1
429641 99429641 1001 86380 86390 1
429824 99429824 1001 86380 86390 1
429946 99429946 1001 86380 86390 1
429390 99429390 1001 86380 86390 1
429340 99429340 1001 86380 86390 1
430495 99430495 1001 86380 86390 1
430538 99430538 1001 86380 86390 1
430627 99430627 1001 86380 86390 1
430653 99430653 1001 86380 86390 1
431926 99431926 1001 86380 86390 1
431702 99431702 1001 86380 86390 1
431609 99431609 1001 86380 86390 1
431320 99431320 1001 86380 86390 1
431302 99431302 1001 86380 86390 1
431243 99431243 1001 86380 86390 1
431247 99431247 1001 86380 86390 1
431015 99431015 1001 86380 86390 1
430887 99430887 1001 86380 86390 1
432127 99432127 1001 86380 86390 1
432417 99432417 1001 86380 86390 1
432102 99432102 1001 86380 86390 1
432283 99432283 1001 86380 86390 1
432215 99432215 1001 86380 86390 1
432217 99432217 1001 86380 86390 1
432373 99432373 1001 86380 86390 1
433721 99433721 1001 86380 86390 1
433677 99433677 1001 86380 86390 1
433322 99433322 1001 86380 86390 1
433159 99433159 1001 86380 86390 1
433169 99433169 1001 86380 86390 1
433260 99433260 1001 86380 86390 1
432668 99432668 1001 86380 86390 1
432756 99432756 1001 86380 86390 1
432710 99432710 1001 86380 86390 1
433866 99433866 1001 86380 86390 1
433820 99433820 1001 86380 86390 1
433982 99433982 1001 86380 86390 1
435342 99435342 1001 86380 86390 1
435271 99435271 1001 86380 86390 1
434649 99434649 1001 86380 86390 1
434396 99434396 1001 86380 86390 1
434570 99434570 1001 86380 86390 1
435446 99435446 1001 86380 86390 1
435501 99435501 1001 86380 86390 1
437085 99437085 1001 86380 86390 1
437102 99437102 1001 86380 86390 1
436386 99436386 1001 86380 86390 1
436425 99436425 1001 86380 86390 1
436484 99436484 1001 86380 86390 1
436560 99436560 1001 86380 86390 1
436751 99436751 1001 86380 86390 1
436016 99436016 1001 86380 86390 1
436329 99436329 1001 86380 86390 1
436307 99436307 1001 86380 86390 1
300068 99300068 1001 86380 86390 1
300108 99300108 1001 86380 86390 1
437298 99437298 1001 86380 86390 1
300021 99300021 1001 86380 86390 1
300022 99300022 1001 86380 86390 1
300476 99300476 1001 86380 86390 1
300296 99300296 1001 86380 86390 1
300910 99300910 1001 86380 86390 1
300849 99300849 1001 86380 86390 1
300878 99300878 1001 86380 86390 1
300854 99300854 1001 86380 86390 1
300751 99300751 1001 86380 86390 1
301498 99301498 1001 86380 86390 1
301294 99301294 1001 86380 86390 1
301218 99301218 1001 86380 86390 1
301062 99301062 1001 86380 86390 1
301687 99301687 1001 86380 86390 1
301564 99301564 1001 86380 86390 1
302280 99302280 1001 86380 86390 1
302181 99302181 1001 86380 86390 1
302287 99302287 1001 86380 86390 1
302236 99302236 1001 86380 86390 1
302264 99302264 1001 86380 86390 1
302277 99302277 1001 86380 86390 1
302077 99302077 1001 86380 86390 1
302144 99302144 1001 86380 86390 1
302071 99302071 1001 86380 86390 1
301802 99301802 1001 86380 86390 1
301908 99301908 1001 86380 86390 1
303141 99303141 1001 86380 86390 1
302925 99302925 1001 86380 86390 1
302900 99302900 1001 86380 86390 1
302862 99302862 1001 86380 86390 1
302864 99302864 1001 86380 86390 1
302982 99302982 1001 86380 86390 1
302856 99302856 1001 86380 86390 1
302601 99302601 1001 86380 86390 1
302679 99302679 1001 86380 86390 1
302629 99302629 1001 86380 86390 1
302711 99302711 1001 86380 86390 1
302662 99302662 1001 86380 86390 1
303259 99303259 1001 86380 86390 1
303251 99303251 1001 86380 86390 1
303316 99303316 1001 86380 86390 1
303368 99303368 1001 86380 86390 1
303853 99303853 1001 86380 86390 1
304032 99304032 1001 86380 86390 1
303881 99303881 1001 86380 86390 1
304007 99304007 1001 86380 86390 1
303838 99303838 1001 86380 86390 1
303744 99303744 1001 86380 86390 1
303822 99303822 1001 86380 86390 1
303694 99303694 1001 86380 86390 1
303645 99303645 1001 86380 86390 1
303762 99303762 1001 86380 86390 1
303607 99303607 1001 86380 86390 1
303414 99303414 1001 86380 86390 1
303540 99303540 1001 86380 86390 1
304231 99304231 1001 86380 86390 1
304078 99304078 1001 86380 86390 1
304235 99304235 1001 86380 86390 1
304809 99304809 1001 86380 86390 1
304835 99304835 1001 86380 86390 1
304802 99304802 1001 86380 86390 1
304589 99304589 1001 86380 86390 1
304513 99304513 1001 86380 86390 1
304484 99304484 1001 86380 86390 1
304442 99304442 1001 86380 86390 1
304366 99304366 1001 86380 86390 1
304289 99304289 1001 86380 86390 1
304923 99304923 1001 86380 86390 1
304860 99304860 1001 86380 86390 1
305049 99305049 1001 86380 86390 1
305585 99305585 1001 86380 86390 1
305668 99305668 1001 86380 86390 1
305677 99305677 1001 86380 86390 1
305275 99305275 1001 86380 86390 1
305463 99305463 1001 86380 86390 1
305284 99305284 1001 86380 86390 1
305440 99305440 1001 86380 86390 1
305155 99305155 1001 86380 86390 1
305143 99305143 1001 86380 86390 1
305157 99305157 1001 86380 86390 1
305250 99305250 1001 86380 86390 1
305160 99305160 1001 86380 86390 1
305696 99305696 1001 86380 86390 1
500143 99500143 1001 86380 86390 1
500080 99500080 1001 86380 86390 1
500108 99500108 1001 86380 86390 1
500125 99500125 1001 86380 86390 1
500712 99500712 1001 86380 86390 1
500622 99500622 1001 86380 86390 1
500628 99500628 1001 86380 86390 1
500629 99500629 1001 86380 86390 1
500583 99500583 1001 86380 86390 1
500507 99500507 1001 86380 86390 1
500471 99500471 1001 86380 86390 1
500478 99500478 1001 86380 86390 1
500901 99500901 1001 86380 86390 1
500979 99500979 1001 86380 86390 1
500918 99500918 1001 86380 86390 1
500898 99500898 1001 86380 86390 1
501592 99501592 1001 86380 86390 1
501612 99501612 1001 86380 86390 1
501542 99501542 1001 86380 86390 1
501440 99501440 1001 86380 86390 1
501504 99501504 1001 86380 86390 1
501270 99501270 1001 86380 86390 1
501413 99501413 1001 86380 86390 1
501404 99501404 1001 86380 86390 1
501330 99501330 1001 86380 86390 1
501123 99501123 1001 86380 86390 1
501021 99501021 1001 86380 86390 1
501034 99501034 1001 86380 86390 1
501126 99501126 1001 86380 86390 1
501139 99501139 1001 86380 86390 1
501129 99501129 1001 86380 86390 1
501027 99501027 1001 86380 86390 1
501812 99501812 1001 86380 86390 1
502391 99502391 1001 86380 86390 1
502320 99502320 1001 86380 86390 1
502160 99502160 1001 86380 86390 1
502142 99502142 1001 86380 86390 1
502168 99502168 1001 86380 86390 1
502010 99502010 1001 86380 86390 1
502658 99502658 1001 86380 86390 1
502661 99502661 1001 86380 86390 1
502495 99502495 1001 86380 86390 1
502639 99502639 1001 86380 86390 1
503168 99503168 1001 86380 86390 1
503207 99503207 1001 86380 86390 1
503095 99503095 1001 86380 86390 1
503010 99503010 1001 86380 86390 1
502972 99502972 1001 86380 86390 1
503083 99503083 1001 86380 86390 1
502994 99502994 1001 86380 86390 1
502870 99502870 1001 86380 86390 1
503452 99503452 1001 86380 86390 1
503389 99503389 1001 86380 86390 1
503931 99503931 1001 86380 86390 1
504102 99504102 1001 86380 86390 1
504050 99504050 1001 86380 86390 1
503947 99503947 1001 86380 86390 1
503751 99503751 1001 86380 86390 1
503858 99503858 1001 86380 86390 1
503781 99503781 1001 86380 86390 1
503593 99503593 1001 86380 86390 1
504617 99504617 1001 86380 86390 1
504479 99504479 1001 86380 86390 1
504510 99504510 1001 86380 86390 1
504485 99504485 1001 86380 86390 1
505138 99505138 1001 86380 86390 1
504977 99504977 1001 86380 86390 1
505719 99505719 1001 86380 86390 1
505720 99505720 1001 86380 86390 1
505568 99505568 1001 86380 86390 1
505742 99505742 1001 86380 86390 1
505361 99505361 1001 86380 86390 1
505531 99505531 1001 86380 86390 1
505443 99505443 1001 86380 86390 1
505431 99505431 1001 86380 86390 1
505458 99505458 1001 86380 86390 1
505538 99505538 1001 86380 86390 1
505345 99505345 1001 86380 86390 1
505310 99505310 1001 86380 86390 1
505285 99505285 1001 86380 86390 1
505286 99505286 1001 86380 86390 1
505251 99505251 1001 86380 86390 1
505303 99505303 1001 86380 86390 1
505355 99505355 1001 86380 86390 1
505859 99505859 1001 86380 86390 1
505928 99505928 1001 86380 86390 1
505830 99505830 1001 86380 86390 1
506509 99506509 1001 86380 86390 1
506475 99506475 1001 86380 86390 1
506515 99506515 1001 86380 86390 1
506413 99506413 1001 86380 86390 1
506504 99506504 1001 86380 86390 1
506186 99506186 1001 86380 86390 1
506231 99506231 1001 86380 86390 1
506064 99506064 1001 86380 86390 1
506739 99506739 1001 86380 86390 1
506779 99506779 1001 86380 86390 1
506732 99506732 1001 86380 86390 1
507294 99507294 1001 86380 86390 1
507244 99507244 1001 86380 86390 1
507297 99507297 1001 86380 86390 1
507378 99507378 1001 86380 86390 1
507228 99507228 1001 86380 86390 1
507318 99507318 1001 86380 86390 1
507044 99507044 1001 86380 86390 1
506831 99506831 1001 86380 86390 1
507000 99507000 1001 86380 86390 1
506820 99506820 1001 86380 86390 1
506835 99506835 1001 86380 86390 1
506979 99506979 1001 86380 86390 1
506824 99506824 1001 86380 86390 1
507551 99507551 1001 86380 86390 1
507522 99507522 1001 86380 86390 1
508185 99508185 1001 86380 86390 1
508201 99508201 1001 86380 86390 1
508204 99508204 1001 86380 86390 1
508229 99508229 1001 86380 86390 1
508179 99508179 1001 86380 86390 1
508167 99508167 1001 86380 86390 1
508244 99508244 1001 86380 86390 1
507982 99507982 1001 86380 86390 1
507919 99507919 1001 86380 86390 1
507897 99507897 1001 86380 86390 1
507937 99507937 1001 86380 86390 1
507816 99507816 1001 86380 86390 1
507807 99507807 1001 86380 86390 1
508274 99508274 1001 86380 86390 1
508333 99508333 1001 86380 86390 1
509038 99509038 1001 86380 86390 1
508911 99508911 1001 86380 86390 1
509048 99509048 1001 86380 86390 1
508876 99508876 1001 86380 86390 1
508852 99508852 1001 86380 86390 1
508762 99508762 1001 86380 86390 1
508577 99508577 1001 86380 86390 1
508462 99508462 1001 86380 86390 1
508505 99508505 1001 86380 86390 1
509151 99509151 1001 86380 86390 1
509127 99509127 1001 86380 86390 1
509078 99509078 1001 86380 86390 1
509133 99509133 1001 86380 86390 1
509082 99509082 1001 86380 86390 1
509763 99509763 1001 86380 86390 1
509701 99509701 1001 86380 86390 1
509896 99509896 1001 86380 86390 1
509618 99509618 1001 86380 86390 1
509671 99509671 1001 86380 86390 1
509563 99509563 1001 86380 86390 1
509307 99509307 1001 86380 86390 1
510045 99510045 1001 86380 86390 1
509948 99509948 1001 86380 86390 1
510664 99510664 1001 86380 86390 1
510562 99510562 1001 86380 86390 1
510627 99510627 1001 86380 86390 1
510703 99510703 1001 86380 86390 1
510619 99510619 1001 86380 86390 1
510622 99510622 1001 86380 86390 1
510431 99510431 1001 86380 86390 1
510343 99510343 1001 86380 86390 1
510395 99510395 1001 86380 86390 1
510450 99510450 1001 86380 86390 1
510508 99510508 1001 86380 86390 1
510261 99510261 1001 86380 86390 1
510160 99510160 1001 86380 86390 1
510161 99510161 1001 86380 86390 1
510175 99510175 1001 86380 86390 1
510266 99510266 1001 86380 86390 1
510292 99510292 1001 86380 86390 1
510228 99510228 1001 86380 86390 1
510192 99510192 1001 86380 86390 1
510231 99510231 1001 86380 86390 1
510258 99510258 1001 86380 86390 1
510867 99510867 1001 86380 86390 1
510919 99510919 1001 86380 86390 1
510844 99510844 1001 86380 86390 1
511402 99511402 1001 86380 86390 1
511430 99511430 1001 86380 86390 1
511449 99511449 1001 86380 86390 1
511411 99511411 1001 86380 86390 1
511336 99511336 1001 86380 86390 1
511304 99511304 1001 86380 86390 1
511330 99511330 1001 86380 86390 1
511076 99511076 1001 86380 86390 1
511044 99511044 1001 86380 86390 1
511085 99511085 1001 86380 86390 1
511721 99511721 1001 86380 86390 1
511658 99511658 1001 86380 86390 1
511555 99511555 1001 86380 86390 1
512176 99512176 1001 86380 86390 1
512353 99512353 1001 86380 86390 1
511968 99511968 1001 86380 86390 1
[truncated: 4,074,379 more chars]
