# Supplementary material for: Fast and near-optimal monitoring for healthcare acquired infection outbreaks
Source: PLoS Comput Biol. 2019 Sep 16;15(9):e1007284. doi: 10.1371/journal.pcbi.1007284 (PMC6762212; doi:10.1371/journal.pcbi.1007284)
Supplement: S2 Data — (ZIP) [file pcbi.1007284.s007.zip › MobilityLogs2/HAISE_Carilion_all_visits_day_133.txt]

#Person location Sublocation StartTime EndTime Type
433656 682 1001 55260 63597 1
501000 656 1002 49260 49567 1
528779 742 1001 56453 56753 1
531642 1020 1001 34454 34753 1
400187 99400187 1001 86380 86390 1
400259 99400259 1001 86380 86390 1
400283 99400283 1001 86380 86390 1
400335 99400335 1001 86380 86390 1
400614 99400614 1001 86380 86390 1
400624 99400624 1001 86380 86390 1
400550 99400550 1001 86380 86390 1
401015 99401015 1001 86380 86390 1
401240 99401240 1001 86380 86390 1
402070 99402070 1001 86380 86390 1
402218 99402218 1001 86380 86390 1
402187 99402187 1001 86380 86390 1
402527 99402527 1001 86380 86390 1
402566 99402566 1001 86380 86390 1
402659 99402659 1001 86380 86390 1
402899 99402899 1001 86380 86390 1
402989 99402989 1001 86380 86390 1
402972 99402972 1001 86380 86390 1
403030 99403030 1001 86380 86390 1
403072 99403072 1001 86380 86390 1
403476 99403476 1001 86380 86390 1
403624 99403624 1001 86380 86390 1
403558 99403558 1001 86380 86390 1
403588 99403588 1001 86380 86390 1
403671 99403671 1001 86380 86390 1
403762 99403762 1001 86380 86390 1
403819 99403819 1001 86380 86390 1
403921 99403921 1001 86380 86390 1
403928 99403928 1001 86380 86390 1
403943 99403943 1001 86380 86390 1
404075 99404075 1001 86380 86390 1
404251 99404251 1001 86380 86390 1
404231 99404231 1001 86380 86390 1
404471 99404471 1001 86380 86390 1
404458 99404458 1001 86380 86390 1
404403 99404403 1001 86380 86390 1
404549 99404549 1001 86380 86390 1
404666 99404666 1001 86380 86390 1
404739 99404739 1001 86380 86390 1
404743 99404743 1001 86380 86390 1
404868 99404868 1001 86380 86390 1
404903 99404903 1001 86380 86390 1
405006 99405006 1001 86380 86390 1
405010 99405010 1001 86380 86390 1
405057 99405057 1001 86380 86390 1
405459 99405459 1001 86380 86390 1
405516 99405516 1001 86380 86390 1
405887 99405887 1001 86380 86390 1
405960 99405960 1001 86380 86390 1
405876 99405876 1001 86380 86390 1
406127 99406127 1001 86380 86390 1
406135 99406135 1001 86380 86390 1
406462 99406462 1001 86380 86390 1
406581 99406581 1001 86380 86390 1
406553 99406553 1001 86380 86390 1
406518 99406518 1001 86380 86390 1
406995 99406995 1001 86380 86390 1
406944 99406944 1001 86380 86390 1
407070 99407070 1001 86380 86390 1
407236 99407236 1001 86380 86390 1
407251 99407251 1001 86380 86390 1
407263 99407263 1001 86380 86390 1
407671 99407671 1001 86380 86390 1
407736 99407736 1001 86380 86390 1
407753 99407753 1001 86380 86390 1
408069 99408069 1001 86380 86390 1
408171 99408171 1001 86380 86390 1
408210 99408210 1001 86380 86390 1
408135 99408135 1001 86380 86390 1
408278 99408278 1001 86380 86390 1
408257 99408257 1001 86380 86390 1
408306 99408306 1001 86380 86390 1
408289 99408289 1001 86380 86390 1
408447 99408447 1001 86380 86390 1
408428 99408428 1001 86380 86390 1
408847 99408847 1001 86380 86390 1
409042 99409042 1001 86380 86390 1
409052 99409052 1001 86380 86390 1
409144 99409144 1001 86380 86390 1
409102 99409102 1001 86380 86390 1
409110 99409110 1001 86380 86390 1
409290 99409290 1001 86380 86390 1
409262 99409262 1001 86380 86390 1
409330 99409330 1001 86380 86390 1
409364 99409364 1001 86380 86390 1
409842 99409842 1001 86380 86390 1
409941 99409941 1001 86380 86390 1
409927 99409927 1001 86380 86390 1
410199 99410199 1001 86380 86390 1
410323 99410323 1001 86380 86390 1
410376 99410376 1001 86380 86390 1
410444 99410444 1001 86380 86390 1
410530 99410530 1001 86380 86390 1
410592 99410592 1001 86380 86390 1
410667 99410667 1001 86380 86390 1
410913 99410913 1001 86380 86390 1
411253 99411253 1001 86380 86390 1
411235 99411235 1001 86380 86390 1
411270 99411270 1001 86380 86390 1
411466 99411466 1001 86380 86390 1
412185 99412185 1001 86380 86390 1
412135 99412135 1001 86380 86390 1
412251 99412251 1001 86380 86390 1
412188 99412188 1001 86380 86390 1
412280 99412280 1001 86380 86390 1
413649 99413649 1001 86380 86390 1
413613 99413613 1001 86380 86390 1
413563 99413563 1001 86380 86390 1
413108 99413108 1001 86380 86390 1
412587 99412587 1001 86380 86390 1
412804 99412804 1001 86380 86390 1
412795 99412795 1001 86380 86390 1
414034 99414034 1001 86380 86390 1
413842 99413842 1001 86380 86390 1
413773 99413773 1001 86380 86390 1
413794 99413794 1001 86380 86390 1
413743 99413743 1001 86380 86390 1
415272 99415272 1001 86380 86390 1
414955 99414955 1001 86380 86390 1
415019 99415019 1001 86380 86390 1
414744 99414744 1001 86380 86390 1
414825 99414825 1001 86380 86390 1
414781 99414781 1001 86380 86390 1
414833 99414833 1001 86380 86390 1
414651 99414651 1001 86380 86390 1
414205 99414205 1001 86380 86390 1
414297 99414297 1001 86380 86390 1
414363 99414363 1001 86380 86390 1
414456 99414456 1001 86380 86390 1
414412 99414412 1001 86380 86390 1
414371 99414371 1001 86380 86390 1
414132 99414132 1001 86380 86390 1
414312 99414312 1001 86380 86390 1
414507 99414507 1001 86380 86390 1
415606 99415606 1001 86380 86390 1
415711 99415711 1001 86380 86390 1
415539 99415539 1001 86380 86390 1
416884 99416884 1001 86380 86390 1
416980 99416980 1001 86380 86390 1
416306 99416306 1001 86380 86390 1
416574 99416574 1001 86380 86390 1
416154 99416154 1001 86380 86390 1
416545 99416545 1001 86380 86390 1
415748 99415748 1001 86380 86390 1
415780 99415780 1001 86380 86390 1
415786 99415786 1001 86380 86390 1
415815 99415815 1001 86380 86390 1
415914 99415914 1001 86380 86390 1
416123 99416123 1001 86380 86390 1
416070 99416070 1001 86380 86390 1
417391 99417391 1001 86380 86390 1
417321 99417321 1001 86380 86390 1
417444 99417444 1001 86380 86390 1
418619 99418619 1001 86380 86390 1
418651 99418651 1001 86380 86390 1
418706 99418706 1001 86380 86390 1
418547 99418547 1001 86380 86390 1
418199 99418199 1001 86380 86390 1
418208 99418208 1001 86380 86390 1
418171 99418171 1001 86380 86390 1
418234 99418234 1001 86380 86390 1
418332 99418332 1001 86380 86390 1
417917 99417917 1001 86380 86390 1
417668 99417668 1001 86380 86390 1
417630 99417630 1001 86380 86390 1
418906 99418906 1001 86380 86390 1
419107 99419107 1001 86380 86390 1
420186 99420186 1001 86380 86390 1
420429 99420429 1001 86380 86390 1
420167 99420167 1001 86380 86390 1
420233 99420233 1001 86380 86390 1
419886 99419886 1001 86380 86390 1
420009 99420009 1001 86380 86390 1
419890 99419890 1001 86380 86390 1
419891 99419891 1001 86380 86390 1
420044 99420044 1001 86380 86390 1
419660 99419660 1001 86380 86390 1
419215 99419215 1001 86380 86390 1
419610 99419610 1001 86380 86390 1
419401 99419401 1001 86380 86390 1
420537 99420537 1001 86380 86390 1
420710 99420710 1001 86380 86390 1
420718 99420718 1001 86380 86390 1
420780 99420780 1001 86380 86390 1
420665 99420665 1001 86380 86390 1
420609 99420609 1001 86380 86390 1
420483 99420483 1001 86380 86390 1
421802 99421802 1001 86380 86390 1
421763 99421763 1001 86380 86390 1
421546 99421546 1001 86380 86390 1
421580 99421580 1001 86380 86390 1
420940 99420940 1001 86380 86390 1
421121 99421121 1001 86380 86390 1
421022 99421022 1001 86380 86390 1
420879 99420879 1001 86380 86390 1
420854 99420854 1001 86380 86390 1
421096 99421096 1001 86380 86390 1
422251 99422251 1001 86380 86390 1
422460 99422460 1001 86380 86390 1
422488 99422488 1001 86380 86390 1
422125 99422125 1001 86380 86390 1
422524 99422524 1001 86380 86390 1
422132 99422132 1001 86380 86390 1
422303 99422303 1001 86380 86390 1
423405 99423405 1001 86380 86390 1
423638 99423638 1001 86380 86390 1
423329 99423329 1001 86380 86390 1
423191 99423191 1001 86380 86390 1
423219 99423219 1001 86380 86390 1
423006 99423006 1001 86380 86390 1
423069 99423069 1001 86380 86390 1
422896 99422896 1001 86380 86390 1
422876 99422876 1001 86380 86390 1
423774 99423774 1001 86380 86390 1
423857 99423857 1001 86380 86390 1
425302 99425302 1001 86380 86390 1
425226 99425226 1001 86380 86390 1
425036 99425036 1001 86380 86390 1
424863 99424863 1001 86380 86390 1
424934 99424934 1001 86380 86390 1
424914 99424914 1001 86380 86390 1
424943 99424943 1001 86380 86390 1
424748 99424748 1001 86380 86390 1
424302 99424302 1001 86380 86390 1
424446 99424446 1001 86380 86390 1
425396 99425396 1001 86380 86390 1
427014 99427014 1001 86380 86390 1
427055 99427055 1001 86380 86390 1
426941 99426941 1001 86380 86390 1
426434 99426434 1001 86380 86390 1
426605 99426605 1001 86380 86390 1
425938 99425938 1001 86380 86390 1
426243 99426243 1001 86380 86390 1
425942 99425942 1001 86380 86390 1
425873 99425873 1001 86380 86390 1
426103 99426103 1001 86380 86390 1
426238 99426238 1001 86380 86390 1
427197 99427197 1001 86380 86390 1
427346 99427346 1001 86380 86390 1
427487 99427487 1001 86380 86390 1
427311 99427311 1001 86380 86390 1
428124 99428124 1001 86380 86390 1
428128 99428128 1001 86380 86390 1
428217 99428217 1001 86380 86390 1
427925 99427925 1001 86380 86390 1
428107 99428107 1001 86380 86390 1
427993 99427993 1001 86380 86390 1
427753 99427753 1001 86380 86390 1
427739 99427739 1001 86380 86390 1
427671 99427671 1001 86380 86390 1
429103 99429103 1001 86380 86390 1
429058 99429058 1001 86380 86390 1
428775 99428775 1001 86380 86390 1
428957 99428957 1001 86380 86390 1
430118 99430118 1001 86380 86390 1
430210 99430210 1001 86380 86390 1
430166 99430166 1001 86380 86390 1
429635 99429635 1001 86380 86390 1
429832 99429832 1001 86380 86390 1
429670 99429670 1001 86380 86390 1
429607 99429607 1001 86380 86390 1
429496 99429496 1001 86380 86390 1
429375 99429375 1001 86380 86390 1
429558 99429558 1001 86380 86390 1
430551 99430551 1001 86380 86390 1
430636 99430636 1001 86380 86390 1
430552 99430552 1001 86380 86390 1
430443 99430443 1001 86380 86390 1
430624 99430624 1001 86380 86390 1
431861 99431861 1001 86380 86390 1
431751 99431751 1001 86380 86390 1
432039 99432039 1001 86380 86390 1
431316 99431316 1001 86380 86390 1
431617 99431617 1001 86380 86390 1
431521 99431521 1001 86380 86390 1
431245 99431245 1001 86380 86390 1
430829 99430829 1001 86380 86390 1
430932 99430932 1001 86380 86390 1
430866 99430866 1001 86380 86390 1
432361 99432361 1001 86380 86390 1
432068 99432068 1001 86380 86390 1
432365 99432365 1001 86380 86390 1
433137 99433137 1001 86380 86390 1
433272 99433272 1001 86380 86390 1
433081 99433081 1001 86380 86390 1
433007 99433007 1001 86380 86390 1
433043 99433043 1001 86380 86390 1
432828 99432828 1001 86380 86390 1
432702 99432702 1001 86380 86390 1
432729 99432729 1001 86380 86390 1
432654 99432654 1001 86380 86390 1
432788 99432788 1001 86380 86390 1
434094 99434094 1001 86380 86390 1
433908 99433908 1001 86380 86390 1
435054 99435054 1001 86380 86390 1
435158 99435158 1001 86380 86390 1
435169 99435169 1001 86380 86390 1
435238 99435238 1001 86380 86390 1
435176 99435176 1001 86380 86390 1
434718 99434718 1001 86380 86390 1
434230 99434230 1001 86380 86390 1
434572 99434572 1001 86380 86390 1
434509 99434509 1001 86380 86390 1
435870 99435870 1001 86380 86390 1
435588 99435588 1001 86380 86390 1
436828 99436828 1001 86380 86390 1
437092 99437092 1001 86380 86390 1
436460 99436460 1001 86380 86390 1
436210 99436210 1001 86380 86390 1
436279 99436279 1001 86380 86390 1
437188 99437188 1001 86380 86390 1
300073 99300073 1001 86380 86390 1
300035 99300035 1001 86380 86390 1
300074 99300074 1001 86380 86390 1
437197 99437197 1001 86380 86390 1
300089 99300089 1001 86380 86390 1
437235 99437235 1001 86380 86390 1
300575 99300575 1001 86380 86390 1
300550 99300550 1001 86380 86390 1
300552 99300552 1001 86380 86390 1
300714 99300714 1001 86380 86390 1
300532 99300532 1001 86380 86390 1
300336 99300336 1001 86380 86390 1
300354 99300354 1001 86380 86390 1
300110 99300110 1001 86380 86390 1
300258 99300258 1001 86380 86390 1
300133 99300133 1001 86380 86390 1
300740 99300740 1001 86380 86390 1
300874 99300874 1001 86380 86390 1
300838 99300838 1001 86380 86390 1
300919 99300919 1001 86380 86390 1
300751 99300751 1001 86380 86390 1
301380 99301380 1001 86380 86390 1
301384 99301384 1001 86380 86390 1
301436 99301436 1001 86380 86390 1
301157 99301157 1001 86380 86390 1
301288 99301288 1001 86380 86390 1
301147 99301147 1001 86380 86390 1
301230 99301230 1001 86380 86390 1
301206 99301206 1001 86380 86390 1
301077 99301077 1001 86380 86390 1
300995 99300995 1001 86380 86390 1
301075 99301075 1001 86380 86390 1
301669 99301669 1001 86380 86390 1
301563 99301563 1001 86380 86390 1
302253 99302253 1001 86380 86390 1
302228 99302228 1001 86380 86390 1
302217 99302217 1001 86380 86390 1
302192 99302192 1001 86380 86390 1
302193 99302193 1001 86380 86390 1
302219 99302219 1001 86380 86390 1
302361 99302361 1001 86380 86390 1
302313 99302313 1001 86380 86390 1
301988 99301988 1001 86380 86390 1
302067 99302067 1001 86380 86390 1
302147 99302147 1001 86380 86390 1
302018 99302018 1001 86380 86390 1
301840 99301840 1001 86380 86390 1
301957 99301957 1001 86380 86390 1
301782 99301782 1001 86380 86390 1
301899 99301899 1001 86380 86390 1
302573 99302573 1001 86380 86390 1
302465 99302465 1001 86380 86390 1
303071 99303071 1001 86380 86390 1
302900 99302900 1001 86380 86390 1
302896 99302896 1001 86380 86390 1
302612 99302612 1001 86380 86390 1
302651 99302651 1001 86380 86390 1
302742 99302742 1001 86380 86390 1
302667 99302667 1001 86380 86390 1
303362 99303362 1001 86380 86390 1
303388 99303388 1001 86380 86390 1
303301 99303301 1001 86380 86390 1
303318 99303318 1001 86380 86390 1
303875 99303875 1001 86380 86390 1
303952 99303952 1001 86380 86390 1
303703 99303703 1001 86380 86390 1
303758 99303758 1001 86380 86390 1
303788 99303788 1001 86380 86390 1
303598 99303598 1001 86380 86390 1
303430 99303430 1001 86380 86390 1
303457 99303457 1001 86380 86390 1
304075 99304075 1001 86380 86390 1
304154 99304154 1001 86380 86390 1
304038 99304038 1001 86380 86390 1
304237 99304237 1001 86380 86390 1
304797 99304797 1001 86380 86390 1
304682 99304682 1001 86380 86390 1
304663 99304663 1001 86380 86390 1
304434 99304434 1001 86380 86390 1
304294 99304294 1001 86380 86390 1
304307 99304307 1001 86380 86390 1
304375 99304375 1001 86380 86390 1
304977 99304977 1001 86380 86390 1
304904 99304904 1001 86380 86390 1
304881 99304881 1001 86380 86390 1
305682 99305682 1001 86380 86390 1
305519 99305519 1001 86380 86390 1
305513 99305513 1001 86380 86390 1
305517 99305517 1001 86380 86390 1
305608 99305608 1001 86380 86390 1
305287 99305287 1001 86380 86390 1
305315 99305315 1001 86380 86390 1
305329 99305329 1001 86380 86390 1
305280 99305280 1001 86380 86390 1
305411 99305411 1001 86380 86390 1
305197 99305197 1001 86380 86390 1
305262 99305262 1001 86380 86390 1
305160 99305160 1001 86380 86390 1
305238 99305238 1001 86380 86390 1
305088 99305088 1001 86380 86390 1
305270 99305270 1001 86380 86390 1
500123 99500123 1001 86380 86390 1
500178 99500178 1001 86380 86390 1
500674 99500674 1001 86380 86390 1
500798 99500798 1001 86380 86390 1
500719 99500719 1001 86380 86390 1
500807 99500807 1001 86380 86390 1
500538 99500538 1001 86380 86390 1
500552 99500552 1001 86380 86390 1
500335 99500335 1001 86380 86390 1
500297 99500297 1001 86380 86390 1
500262 99500262 1001 86380 86390 1
500357 99500357 1001 86380 86390 1
500836 99500836 1001 86380 86390 1
500996 99500996 1001 86380 86390 1
500846 99500846 1001 86380 86390 1
500937 99500937 1001 86380 86390 1
500912 99500912 1001 86380 86390 1
501609 99501609 1001 86380 86390 1
501549 99501549 1001 86380 86390 1
501434 99501434 1001 86380 86390 1
501405 99501405 1001 86380 86390 1
501263 99501263 1001 86380 86390 1
501122 99501122 1001 86380 86390 1
501204 99501204 1001 86380 86390 1
501146 99501146 1001 86380 86390 1
501714 99501714 1001 86380 86390 1
501845 99501845 1001 86380 86390 1
501810 99501810 1001 86380 86390 1
501736 99501736 1001 86380 86390 1
502416 99502416 1001 86380 86390 1
502381 99502381 1001 86380 86390 1
502343 99502343 1001 86380 86390 1
502146 99502146 1001 86380 86390 1
502075 99502075 1001 86380 86390 1
501988 99501988 1001 86380 86390 1
502545 99502545 1001 86380 86390 1
502610 99502610 1001 86380 86390 1
502573 99502573 1001 86380 86390 1
502599 99502599 1001 86380 86390 1
503241 99503241 1001 86380 86390 1
503155 99503155 1001 86380 86390 1
503181 99503181 1001 86380 86390 1
502905 99502905 1001 86380 86390 1
502866 99502866 1001 86380 86390 1
502789 99502789 1001 86380 86390 1
502674 99502674 1001 86380 86390 1
502740 99502740 1001 86380 86390 1
502694 99502694 1001 86380 86390 1
502721 99502721 1001 86380 86390 1
503474 99503474 1001 86380 86390 1
503333 99503333 1001 86380 86390 1
503424 99503424 1001 86380 86390 1
503334 99503334 1001 86380 86390 1
503360 99503360 1001 86380 86390 1
503399 99503399 1001 86380 86390 1
503477 99503477 1001 86380 86390 1
503327 99503327 1001 86380 86390 1
504062 99504062 1001 86380 86390 1
503972 99503972 1001 86380 86390 1
503823 99503823 1001 86380 86390 1
503902 99503902 1001 86380 86390 1
503845 99503845 1001 86380 86390 1
503716 99503716 1001 86380 86390 1
503665 99503665 1001 86380 86390 1
504168 99504168 1001 86380 86390 1
504312 99504312 1001 86380 86390 1
504133 99504133 1001 86380 86390 1
504897 99504897 1001 86380 86390 1
504923 99504923 1001 86380 86390 1
504827 99504827 1001 86380 86390 1
504571 99504571 1001 86380 86390 1
504623 99504623 1001 86380 86390 1
504547 99504547 1001 86380 86390 1
504612 99504612 1001 86380 86390 1
504677 99504677 1001 86380 86390 1
504629 99504629 1001 86380 86390 1
504694 99504694 1001 86380 86390 1
504417 99504417 1001 86380 86390 1
504459 99504459 1001 86380 86390 1
504498 99504498 1001 86380 86390 1
504395 99504395 1001 86380 86390 1
504476 99504476 1001 86380 86390 1
505010 99505010 1001 86380 86390 1
505004 99505004 1001 86380 86390 1
505756 99505756 1001 86380 86390 1
505359 99505359 1001 86380 86390 1
505405 99505405 1001 86380 86390 1
505431 99505431 1001 86380 86390 1
505470 99505470 1001 86380 86390 1
505215 99505215 1001 86380 86390 1
505219 99505219 1001 86380 86390 1
505233 99505233 1001 86380 86390 1
505263 99505263 1001 86380 86390 1
505187 99505187 1001 86380 86390 1
505968 99505968 1001 86380 86390 1
506470 99506470 1001 86380 86390 1
506509 99506509 1001 86380 86390 1
506535 99506535 1001 86380 86390 1
506422 99506422 1001 86380 86390 1
506249 99506249 1001 86380 86390 1
506285 99506285 1001 86380 86390 1
506084 99506084 1001 86380 86390 1
506175 99506175 1001 86380 86390 1
506775 99506775 1001 86380 86390 1
506639 99506639 1001 86380 86390 1
506717 99506717 1001 86380 86390 1
506784 99506784 1001 86380 86390 1
506773 99506773 1001 86380 86390 1
507422 99507422 1001 86380 86390 1
507262 99507262 1001 86380 86390 1
507140 99507140 1001 86380 86390 1
507150 99507150 1001 86380 86390 1
506921 99506921 1001 86380 86390 1
506848 99506848 1001 86380 86390 1
507428 99507428 1001 86380 86390 1
508077 99508077 1001 86380 86390 1
508117 99508117 1001 86380 86390 1
507943 99507943 1001 86380 86390 1
507935 99507935 1001 86380 86390 1
508028 99508028 1001 86380 86390 1
507900 99507900 1001 86380 86390 1
507751 99507751 1001 86380 86390 1
507713 99507713 1001 86380 86390 1
508424 99508424 1001 86380 86390 1
508913 99508913 1001 86380 86390 1
508952 99508952 1001 86380 86390 1
508941 99508941 1001 86380 86390 1
509061 99509061 1001 86380 86390 1
508583 99508583 1001 86380 86390 1
508558 99508558 1001 86380 86390 1
508494 99508494 1001 86380 86390 1
508559 99508559 1001 86380 86390 1
508586 99508586 1001 86380 86390 1
508592 99508592 1001 86380 86390 1
508657 99508657 1001 86380 86390 1
508516 99508516 1001 86380 86390 1
509103 99509103 1001 86380 86390 1
509170 99509170 1001 86380 86390 1
509145 99509145 1001 86380 86390 1
509703 99509703 1001 86380 86390 1
509595 99509595 1001 86380 86390 1
509573 99509573 1001 86380 86390 1
509549 99509549 1001 86380 86390 1
509691 99509691 1001 86380 86390 1
509396 99509396 1001 86380 86390 1
509487 99509487 1001 86380 86390 1
509404 99509404 1001 86380 86390 1
509907 99509907 1001 86380 86390 1
510524 99510524 1001 86380 86390 1
510539 99510539 1001 86380 86390 1
510579 99510579 1001 86380 86390 1
510327 99510327 1001 86380 86390 1
510341 99510341 1001 86380 86390 1
510458 99510458 1001 86380 86390 1
510511 99510511 1001 86380 86390 1
510350 99510350 1001 86380 86390 1
510391 99510391 1001 86380 86390 1
510430 99510430 1001 86380 86390 1
510125 99510125 1001 86380 86390 1
510270 99510270 1001 86380 86390 1
510523 99510523 1001 86380 86390 1
510925 99510925 1001 86380 86390 1
510904 99510904 1001 86380 86390 1
511470 99511470 1001 86380 86390 1
511207 99511207 1001 86380 86390 1
511182 99511182 1001 86380 86390 1
511274 99511274 1001 86380 86390 1
511225 99511225 1001 86380 86390 1
511177 99511177 1001 86380 86390 1
511256 99511256 1001 86380 86390 1
511115 99511115 1001 86380 86390 1
512318 99512318 1001 86380 86390 1
512271 99512271 1001 86380 86390 1
512208 99512208 1001 86380 86390 1
511981 99511981 1001 86380 86390 1
512167 99512167 1001 86380 86390 1
512039 99512039 1001 86380 86390 1
511786 99511786 1001 86380 86390 1
511841 99511841 1001 86380 86390 1
511764 99511764 1001 86380 86390 1
512471 99512471 1001 86380 86390 1
512497 99512497 1001 86380 86390 1
512526 99512526 1001 86380 86390 1
512464 99512464 1001 86380 86390 1
512503 99512503 1001 86380 86390 1
512400 99512400 1001 86380 86390 1
513132 99513132 1001 86380 86390 1
513185 99513185 1001 86380 86390 1
512952 99512952 1001 86380 86390 1
512736 99512736 1001 86380 86390 1
513255 99513255 1001 86380 86390 1
513365 99513365 1001 86380 86390 1
513211 99513211 1001 86380 86390 1
513408 99513408 1001 86380 86390 1
514030 99514030 1001 86380 86390 1
513922 99513922 1001 86380 86390 1
513911 99513911 1001 86380 86390 1
513976 99513976 1001 86380 86390 1
513764 99513764 1001 86380 86390 1
513636 99513636 1001 86380 86390 1
513625 99513625 1001 86380 86390 1
513807 99513807 1001 86380 86390 1
513824 99513824 1001 86380 86390 1
513594 99513594 1001 86380 86390 1
513511 99513511 1001 86380 86390 1
514179 99514179 1001 86380 86390 1
514052 99514052 1001 86380 86390 1
514118 99514118 1001 86380 86390 1
514753 99514753 1001 86380 86390 1
514779 99514779 1001 86380 86390 1
514563 99514563 1001 86380 86390 1
514514 99514514 1001 86380 86390 1
514579 99514579 1001 86380 86390 1
514468 99514468 1001 86380 86390 1
514573 99514573 1001 86380 86390 1
514263 99514263 1001 86380 86390 1
514341 99514341 1001 86380 86390 1
514240 99514240 1001 86380 86390 1
515040 99515040 1001 86380 86390 1
514939 99514939 1001 86380 86390 1
515555 99515555 1001 86380 86390 1
515531 99515531 1001 86380 86390 1
515552 99515552 1001 86380 86390 1
515313 99515313 1001 86380 86390 1
515327 99515327 1001 86380 86390 1
515405 99515405 1001 86380 86390 1
515461 99515461 1001 86380 86390 1
515345 99515345 1001 86380 86390 1
515282 99515282 1001 86380 86390 1
515221 99515221 1001 86380 86390 1
515186 99515186 1001 86380 86390 1
515266 99515266 1001 86380 86390 1
515138 99515138 1001 86380 86390 1
515747 99515747 1001 86380 86390 1
515804 99515804 1001 86380 86390 1
515843 99515843 1001 86380 86390 1
515688 99515688 1001 86380 86390 1
515857 99515857 1001 86380 86390 1
515767 99515767 1001 86380 86390 1
515847 99515847 1001 86380 86390 1
515861 99515861 1001 86380 86390 1
516453 99516453 1001 86380 86390 1
516363 99516363 1001 86380 86390 1
516495 99516495 1001 86380 86390 1
516430 99516430 1001 86380 86390 1
516165 99516165 1001 86380 86390 1
516194 99516194 1001 86380 86390 1
516285 99516285 1001 86380 86390 1
516107 99516107 1001 86380 86390 1
516200 99516200 1001 86380 86390 1
515969 99515969 1001 86380 86390 1
516086 99516086 1001 86380 86390 1
516688 99516688 1001 86380 86390 1
516574 99516574 1001 86380 86390 1
516614 99516614 1001 86380 86390 1
516617 99516617 1001 86380 86390 1
516556 99516556 1001 86380 86390 1
517286 99517286 1001 86380 86390 1
517258 99517258 1001 86380 86390 1
517332 99517332 1001 86380 86390 1
517029 99517029 1001 86380 86390 1
517042 99517042 1001 86380 86390 1
516754 99516754 1001 86380 86390 1
516875 99516875 1001 86380 86390 1
516747 99516747 1001 86380 86390 1
516787 99516787 1001 86380 86390 1
516826 99516826 1001 86380 86390 1
516918 99516918 1001 86380 86390 1
516725 99516725 1001 86380 86390 1
517435 99517435 1001 86380 86390 1
517539 99517539 1001 86380 86390 1
518047 99518047 1001 86380 86390 1
518102 99518102 1001 86380 86390 1
517961 99517961 1001 86380 86390 1
518104 99518104 1001 86380 86390 1
517967 99517967 1001 86380 86390 1
517993 99517993 1001 86380 86390 1
518032 99518032 1001 86380 86390 1
517777 99517777 1001 86380 86390 1
517893 99517893 1001 86380 86390 1
517845 99517845 1001 86380 86390 1
517914 99517914 1001 86380 86390 1
517773 99517773 1001 86380 86390 1
517891 99517891 1001 86380 86390 1
517645 99517645 1001 86380 86390 1
517594 99517594 1001 86380 86390 1
517741 99517741 1001 86380 86390 1
517682 99517682 1001 86380 86390 1
517670 99517670 1001 86380 86390 1
518199 99518199 1001 86380 86390 1
518238 99518238 1001 86380 86390 1
518335 99518335 1001 86380 86390 1
518222 99518222 1001 86380 86390 1
518824 99518824 1001 86380 86390 1
518800 99518800 1001 86380 86390 1
518627 99518627 1001 86380 86390 1
518758 99518758 1001 86380 86390 1
518668 99518668 1001 86380 86390 1
518697 99518697 1001 86380 86390 1
518687 99518687 1001 86380 86390 1
518586 99518586 1001 86380 86390 1
518729 99518729 1001 86380 86390 1
518420 99518420 1001 86380 86390 1
518486 99518486 1001 86380 86390 1
518475 99518475 1001 86380 86390 1
519027 99519027 1001 86380 86390 1
519079 99519079 1001 86380 86390 1
519068 99519068 1001 86380 86390 1
519191 99519191 1001 86380 86390 1
519049 99519049 1001 86380 86390 1
519153 99519153 1001 86380 86390 1
519628 99519628 1001 86380 86390 1
519720 99519720 1001 86380 86390 1
519802 99519802 1001 86380 86390 1
519695 99519695 1001 86380 86390 1
519774 99519774 1001 86380 86390 1
519405 99519405 1001 86380 86390 1
519576 99519576 1001 86380 86390 1
519594 99519594 1001 86380 86390 1
519299 99519299 1001 86380 86390 1
519365 99519365 1001 86380 86390 1
519329 99519329 1001 86380 86390 1
519226 99519226 1001 86380 86390 1
519241 99519241 1001 86380 86390 1
519816 99519816 1001 86380 86390 1
519896 99519896 1001 86380 86390 1
519897 99519897 1001 86380 86390 1
520473 99520473 1001 86380 86390 1
520544 99520544 1001 86380 86390 1
520571 99520571 1001 86380 86390 1
520602 99520602 1001 86380 86390 1
520266 99520266 1001 86380 86390 1
520254 99520254 1001 86380 86390 1
520345 99520345 1001 86380 86390 1
520309 99520309 1001 86380 86390 1
520206 99520206 1001 86380 86390 1
520121 99520121 1001 86380 86390 1
520795 99520795 1001 86380 86390 1
520798 99520798 1001 86380 86390 1
520660 99520660 1001 86380 86390 1
520778 99520778 1001 86380 86390 1
521334 99521334 1001 86380 86390 1
521311 99521311 1001 86380 86390 1
521158 99521158 1001 86380 86390 1
521147 99521147 1001 86380 86390 1
521239 99521239 1001 86380 86390 1
521085 99521085 1001 86380 86390 1
521215 99521215 1001 86380 86390 1
521166 99521166 1001 86380 86390 1
521231 99521231 1001 86380 86390 1
521103 99521103 1001 86380 86390 1
520873 99520873 1001 86380 86390 1
520977 99520977 1001 86380 86390 1
520991 99520991 1001 86380 86390 1
520851 99520851 1001 86380 86390 1
520870 99520870 1001 86380 86390 1
521619 99521619 1001 86380 86390 1
521503 99521503 1001 86380 86390 1
521570 99521570 1001 86380 86390 1
521638 99521638 1001 86380 86390 1
522116 99522116 1001 86380 86390 1
521842 99521842 1001 86380 86390 1
522323 99522323 1001 86380 86390 1
522363 99522363 1001 86380 86390 1
522402 99522402 1001 86380 86390 1
522300 99522300 1001 86380 86390 1
523094 99523094 1001 86380 86390 1
523096 99523096 1001 86380 86390 1
522934 99522934 1001 86380 86390 1
523105 99523105 1001 86380 86390 1
522848 99522848 1001 86380 86390 1
522746 99522746 1001 86380 86390 1
522785 99522785 1001 86380 86390 1
522774 99522774 1001 86380 86390 1
522867 99522867 1001 86380 86390 1
522743 99522743 1001 86380 86390 1
522630 99522630 1001 86380 86390 1
522683 99522683 1001 86380 86390 1
522699 99522699 1001 86380 86390 1
522690 99522690 1001 86380 86390 1
523259 99523259 1001 86380 86390 1
523272 99523272 1001 86380 86390 1
523158 99523158 1001 86380 86390 1
523290 99523290 1001 86380 86390 1
523924 99523924 1001 86380 86390 1
523707 99523707 1001 86380 86390 1
523552 99523552 1001 86380 86390 1
523376 99523376 1001 86380 86390 1
523421 99523421 1001 86380 86390 1
523345 99523345 1001 86380 86390 1
523450 99523450 1001 86380 86390 1
523986 99523986 1001 86380 86390 1
524108 99524108 1001 86380 86390 1
524148 99524148 1001 86380 86390 1
524629 99524629 1001 86380 86390 1
524740 99524740 1001 86380 86390 1
524607 99524607 1001 86380 86390 1
524712 99524712 1001 86380 86390 1
524625 99524625 1001 86380 86390 1
524587 99524587 1001 86380 86390 1
524691 99524691 1001 86380 86390 1
524453 99524453 1001 86380 86390 1
524161 99524161 1001 86380 86390 1
524962 99524962 1001 86380 86390 1
524836 99524836 1001 86380 86390 1
525494 99525494 1001 86380 86390 1
525430 99525430 1001 86380 86390 1
525497 99525497 1001 86380 86390 1
525498 99525498 1001 86380 86390 1
525276 99525276 1001 86380 86390 1
525202 99525202 1001 86380 86390 1
525294 99525294 1001 86380 86390 1
525283 99525283 1001 86380 86390 1
525323 99525323 1001 86380 86390 1
525326 99525326 1001 86380 86390 1
525133 99525133 1001 86380 86390 1
524982 99524982 1001 86380 86390 1
525796 99525796 1001 86380 86390 1
525696 99525696 1001 86380 86390 1
525774 99525774 1001 86380 86390 1
526398 99526398 1001 86380 86390 1
526358 99526358 1001 86380 86390 1
526384 99526384 1001 86380 86390 1
526159 99526159 1001 86380 86390 1
526086 99526086 1001 86380 86390 1
526152 99526152 1001 86380 86390 1
526178 99526178 1001 86380 86390 1
525897 99525897 1001 86380 86390 1
526603 99526603 1001 86380 86390 1
526591 99526591 1001 86380 86390 1
526011 99526011 1001 86380 86390 1
526575 99526575 1001 86380 86390 1
527126 99527126 1001 86380 86390 1
527102 99527102 1001 86380 86390 1
526982 99526982 1001 86380 86390 1
527000 99527000 1001 86380 86390 1
526951 99526951 1001 86380 86390 1
526693 99526693 1001 86380 86390 1
526634 99526634 1001 86380 86390 1
526782 99526782 1001 86380 86390 1
527045 99527045 1001 86380 86390 1
527450 99527450 1001 86380 86390 1
527923 99527923 1001 86380 86390 1
528067 99528067 1001 86380 86390 1
527906 99527906 1001 86380 86390 1
527666 99527666 1001 86380 86390 1
527706 99527706 1001 86380 86390 1
527719 99527719 1001 86380 86390 1
527732 99527732 1001 86380 86390 1
527829 99527829 1001 86380 86390 1
527630 99527630 1001 86380 86390 1
528168 99528168 1001 86380 86390 1
528160 99528160 1001 86380 86390 1
528721 99528721 1001 86380 86390 1
528760 99528760 1001 86380 86390 1
528764 99528764 1001 86380 86390 1
528856 99528856 1001 86380 86390 1
528754 99528754 1001 86380 86390 1
528505 99528505 1001 86380 86390 1
528597 99528597 1001 86380 86390 1
528666 99528666 1001 86380 86390 1
528540 99528540 1001 86380 86390 1
528682 99528682 1001 86380 86390 1
528438 99528438 1001 86380 86390 1
528457 99528457 1001 86380 86390 1
528980 99528980 1001 86380 86390 1
529104 99529104 1001 86380 86390 1
529066 99529066 1001 86380 86390 1
529547 99529547 1001 86380 86390 1
529560 99529560 1001 86380 86390 1
529712 99529712 1001 86380 86390 1
529722 99529722 1001 86380 86390 1
529407 99529407 1001 86380 86390 1
529373 99529373 1001 86380 86390 1
529453 99529453 1001 86380 86390 1
529237 99529237 1001 86380 86390 1
529265 99529265 1001 86380 86390 1
529268 99529268 1001 86380 86390 1
529270 99529270 1001 86380 86390 1
529906 99529906 1001 86380 86390 1
529868 99529868 1001 86380 86390 1
529896 99529896 1001 86380 86390 1
529910 99529910 1001 86380 86390 1
529798 99529798 1001 86380 86390 1
530355 99530355 1001 86380 86390 1
530485 99530485 1001 86380 86390 1
530437 99530437 1001 86380 86390 1
530312 99530312 1001 86380 86390 1
530301 99530301 1001 86380 86390 1
530198 99530198 1001 86380 86390 1
530151 99530151 1001 86380 86390 1
530178 99530178 1001 86380 86390 1
530081 99530081 1001 86380 86390 1
530658 99530658 1001 86380 86390 1
530743 99530743 1001 86380 86390 1
531307 99531307 1001 86380 86390 1
531233 99531233 1001 86380 86390 1
531222 99531222 1001 86380 86390 1
531000 99531000 1001 86380 86390 1
531132 99531132 1001 86380 86390 1
531082 99531082 1001 86380 86390 1
531070 99531070 1001 86380 86390 1
530800 99530800 1001 86380 86390 1
530962 99530962 1001 86380 86390 1
531506 99531506 1001 86380 86390 1
531433 99531433 1001 86380 86390 1
531447 99531447 1001 86380 86390 1
531491 99531491 1001 86380 86390 1
532079 99532079 1001 86380 86390 1
532187 99532187 1001 86380 86390 1
532191 99532191 1001 86380 86390 1
532126 99532126 1001 86380 86390 1
531962 99531962 1001 86380 86390 1
531990 99531990 1001 86380 86390 1
531809 99531809 1001 86380 86390 1
531798 99531798 1001 86380 86390 1
531853 99531853 1001 86380 86390 1
531868 99531868 1001 86380 86390 1
531998 99531998 1001 86380 86390 1
531805 99531805 1001 86380 86390 1
531718 99531718 1001 86380 86390 1
531706 99531706 1001 86380 86390 1
531698 99531698 1001 86380 86390 1
531597 99531597 1001 86380 86390 1
532283 99532283 1001 86380 86390 1
532982 99532982 1001 86380 86390 1
532779 99532779 1001 86380 86390 1
532650 99532650 1001 86380 86390 1
532715 99532715 1001 86380 86390 1
532669 99532669 1001 86380 86390 1
532696 99532696 1001 86380 86390 1
532541 99532541 1001 86380 86390 1
532524 99532524 1001 86380 86390 1
532577 99532577 1001 86380 86390 1
532513 99532513 1001 86380 86390 1
532579 99532579 1001 86380 86390 1
533175 99533175 1001 86380 86390 1
533101 99533101 1001 86380 86390 1
533233 99533233 1001 86380 86390 1
533222 99533222 1001 86380 86390 1
533809 99533809 1001 86380 86390 1
533656 99533656 1001 86380 86390 1
533734 99533734 1001 86380 86390 1
533671 99533671 1001 86380 86390 1
533697 99533697 1001 86380 86390 1
533589 99533589 1001 86380 86390 1
533355 99533355 1001 86380 86390 1
533241 99533241 1001 86380 86390 1
533947 99533947 1001 86380 86390 1
533992 99533992 1001 86380 86390 1
534507 99534507 1001 86380 86390 1
534572 99534572 1001 86380 86390 1
534339 99534339 1001 86380 86390 1
534422 99534422 1001 86380 86390 1
534307 99534307 1001 86380 86390 1
534424 99534424 1001 86380 86390 1
534373 99534373 1001 86380 86390 1
534387 99534387 1001 86380 86390 1
534126 99534126 1001 86380 86390 1
534815 99534815 1001 86380 86390 1
535383 99535383 1001 86380 86390 1
535410 99535410 1001 86380 86390 1
535323 99535323 1001 86380 86390 1
535362 99535362 1001 86380 86390 1
535227 99535227 1001 86380 86390 1
535163 99535163 1001 86380 86390 1
535117 99535117 1001 86380 86390 1
535299 99535299 1001 86380 86390 1
535146 99535146 1001 86380 86390 1
535000 99535000 1001 86380 86390 1
535536 99535536 1001 86380 86390 1
535579 99535579 1001 86380 86390 1
535644 99535644 1001 86380 86390 1
535660 99535660 1001 86380 86390 1
536236 99536236 1001 86380 86390 1
536288 99536288 1001 86380 86390 1
536135 99536135 1001 86380 86390 1
536290 99536290 1001 86380 86390 1
536217 99536217 1001 86380 86390 1
536207 99536207 1001 86380 86390 1
536001 99536001 1001 86380 86390 1
536030 99536030 1001 86380 86390 1
536035 99536035 1001 86380 86390 1
536012 99536012 1001 86380 86390 1
535812 99535812 1001 86380 86390 1
535918 99535918 1001 86380 86390 1
536417 99536417 1001 86380 86390 1
536383 99536383 1001 86380 86390 1
536384 99536384 1001 86380 86390 1
536462 99536462 1001 86380 86390 1
536901 99536901 1001 86380 86390 1
536606 99536606 1001 86380 86390 1
536697 99536697 1001 86380 86390 1
536710 99536710 1001 86380 86390 1
537211 99537211 1001 86380 86390 1
537330 99537330 1001 86380 86390 1
537311 99537311 1001 86380 86390 1
537287 99537287 1001 86380 86390 1
537184 99537184 1001 86380 86390 1
537314 99537314 1001 86380 86390 1
537888 99537888 1001 86380 86390 1
537881 99537881 1001 86380 86390 1
537773 99537773 1001 86380 86390 1
537619 99537619 1001 86380 86390 1
537750 99537750 1001 86380 86390 1
537664 99537664 1001 86380 86390 1
537480 99537480 1001 86380 86390 1
537522 99537522 1001 86380 86390 1
538062 99538062 1001 86380 86390 1
538051 99538051 1001 86380 86390 1
538041 99538041 1001 86380 86390 1
538072 99538072 1001 86380 86390 1
538165 99538165 1001 86380 86390 1
538169 99538169 1001 86380 86390 1
538104 99538104 1001 86380 86390 1
538092 99538092 1001 86380 86390 1
538814 99538814 1001 86380 86390 1
538715 99538715 1001 86380 86390 1
538795 99538795 1001 86380 86390 1
538805 99538805 1001 86380 86390 1
538441 99538441 1001 86380 86390 1
538494 99538494 1001 86380 86390 1
538430 99538430 1001 86380 86390 1
538443 99538443 1001 86380 86390 1
538563 99538563 1001 86380 86390 1
538517 99538517 1001 86380 86390 1
538250 99538250 1001 86380 86390 1
538353 99538353 1001 86380 86390 1
538355 99538355 1001 86380 86390 1
538360 99538360 1001 86380 86390 1
538941 99538941 1001 86380 86390 1
538878 99538878 1001 86380 86390 1
538973 99538973 1001 86380 86390 1
538938 99538938 1001 86380 86390 1
539512 99539512 1001 86380 86390 1
539608 99539608 1001 86380 86390 1
539594 99539594 1001 86380 86390 1
539613 99539613 1001 86380 86390 1
539491 99539491 1001 86380 86390 1
539504 99539504 1001 86380 86390 1
539596 99539596 1001 86380 86390 1
539459 99539459 1001 86380 86390 1
539333 99539333 1001 86380 86390 1
539273 99539273 1001 86380 86390 1
539395 99539395 1001 86380 86390 1
539162 99539162 1001 86380 86390 1
539021 99539021 1001 86380 86390 1
540275 99540275 1001 86380 86390 1
540269 99540269 1001 86380 86390 1
540145 99540145 1001 86380 86390 1
540147 99540147 1001 86380 86390 1
540092 99540092 1001 86380 86390 1
539873 99539873 1001 86380 86390 1
539990 99539990 1001 86380 86390 1
540023 99540023 1001 86380 86390 1
540025 99540025 1001 86380 86390 1
540549 99540549 1001 86380 86390 1
540541 99540541 1001 86380 86390 1
541219 99541219 1001 86380 86390 1
541220 99541220 1001 86380 86390 1
541234 99541234 1001 86380 86390 1
541151 99541151 1001 86380 86390 1
540789 99540789 1001 86380 86390 1
540815 99540815 1001 86380 86390 1
540817 99540817 1001 86380 86390 1
540755 99540755 1001 86380 86390 1
540853 99540853 1001 86380 86390 1
541409 99541409 1001 86380 86390 1
541372 99541372 1001 86380 86390 1
541489 99541489 1001 86380 86390 1
541467 99541467 1001 86380 86390 1
541471 99541471 1001 86380 86390 1
542104 99542104 1001 86380 86390 1
541948 99541948 1001 86380 86390 1
542110 99542110 1001 86380 86390 1
542067 99542067 1001 86380 86390 1
541728 99541728 1001 86380 86390 1
541680 99541680 1001 86380 86390 1
541529 99541529 1001 86380 86390 1
541659 99541659 1001 86380 86390 1
541672 99541672 1001 86380 86390 1
541635 99541635 1001 86380 86390 1
541510 99541510 1001 86380 86390 1
542298 99542298 1001 86380 86390 1
542242 99542242 1001 86380 86390 1
542140 99542140 1001 86380 86390 1
542937 99542937 1001 86380 86390 1
542559 99542559 1001 86380 86390 1
542655 99542655 1001 86380 86390 1
542415 99542415 1001 86380 86390 1
542509 99542509 1001 86380 86390 1
542981 99542981 1001 86380 86390 1
543116 99543116 1001 86380 86390 1
543055 99543055 1001 86380 86390 1
543639 99543639 1001 86380 86390 1
543518 99543518 1001 86380 86390 1
543394 99543394 1001 86380 86390 1
543255 99543255 1001 86380 86390 1
543298 99543298 1001 86380 86390 1
543155 99543155 1001 86380 86390 1
543183 99543183 1001 86380 86390 1
543211 99543211 1001 86380 86390 1
543849 99543849 1001 86380 86390 1
543939 99543939 1001 86380 86390 1
543953 99543953 1001 86380 86390 1
544525 99544525 1001 86380 86390 1
544513 99544513 1001 86380 86390 1
544453 99544453 1001 86380 86390 1
544214 99544214 1001 86380 86390 1
544274 99544274 1001 86380 86390 1
544107 99544107 1001 86380 86390 1
544097 99544097 1001 86380 86390 1
544078 99544078 1001 86380 86390 1
543989 99543989 1001 86380 86390 1
544739 99544739 1001 86380 86390 1
544682 99544682 1001 86380 86390 1
544645 99544645 1001 86380 86390 1
506520 1115 1002 57481 65935 1
400121 99400121 1001 86380 86390 1
400108 99400108 1001 86380 86390 1
400158 99400158 1001 86380 86390 1
400154 99400154 1001 86380 86390 1
400247 99400247 1001 86380 86390 1
400339 99400339 1001 86380 86390 1
400533 99400533 1001 86380 86390 1
400663 99400663 1001 86380 86390 1
401000 99401000 1001 86380 86390 1
401181 99401181 1001 86380 86390 1
401343 99401343 1001 86380 86390 1
401280 99401280 1001 86380 86390 1
401773 99401773 1001 86380 86390 1
401888 99401888 1001 86380 86390 1
401971 99401971 1001 86380 86390 1
402013 99402013 1001 86380 86390 1
402077 99402077 1001 86380 86390 1
402121 99402121 1001 86380 86390 1
402453 99402453 1001 86380 86390 1
402590 99402590 1001 86380 86390 1
402635 99402635 1001 86380 86390 1
402592 99402592 1001 86380 86390 1
402820 99402820 1001 86380 86390 1
402830 99402830 1001 86380 86390 1
402811 99402811 1001 86380 86390 1
403077 99403077 1001 86380 86390 1
403213 99403213 1001 86380 86390 1
403373 99403373 1001 86380 86390 1
403344 99403344 1001 86380 86390 1
403482 99403482 1001 86380 86390 1
403465 99403465 1001 86380 86390 1
403705 99403705 1001 86380 86390 1
403869 99403869 1001 86380 86390 1
403909 99403909 1001 86380 86390 1
403984 99403984 1001 86380 86390 1
404119 99404119 1001 86380 86390 1
404120 99404120 1001 86380 86390 1
404187 99404187 1001 86380 86390 1
404241 99404241 1001 86380 86390 1
404482 99404482 1001 86380 86390 1
404505 99404505 1001 86380 86390 1
404506 99404506 1001 86380 86390 1
404649 99404649 1001 86380 86390 1
404757 99404757 1001 86380 86390 1
404811 99404811 1001 86380 86390 1
405012 99405012 1001 86380 86390 1
404931 99404931 1001 86380 86390 1
405390 99405390 1001 86380 86390 1
405371 99405371 1001 86380 86390 1
405476 99405476 1001 86380 86390 1
405664 99405664 1001 86380 86390 1
405681 99405681 1001 86380 86390 1
405691 99405691 1001 86380 86390 1
405767 99405767 1001 86380 86390 1
406185 99406185 1001 86380 86390 1
406402 99406402 1001 86380 86390 1
406760 99406760 1001 86380 86390 1
406938 99406938 1001 86380 86390 1
407026 99407026 1001 86380 86390 1
407199 99407199 1001 86380 86390 1
407315 99407315 1001 86380 86390 1
407552 99407552 1001 86380 86390 1
407630 99407630 1001 86380 86390 1
407686 99407686 1001 86380 86390 1
407893 99407893 1001 86380 86390 1
407976 99407976 1001 86380 86390 1
408083 99408083 1001 86380 86390 1
408058 99408058 1001 86380 86390 1
408096 99408096 1001 86380 86390 1
408013 99408013 1001 86380 86390 1
408204 99408204 1001 86380 86390 1
408229 99408229 1001 86380 86390 1
408241 99408241 1001 86380 86390 1
408461 99408461 1001 86380 86390 1
408762 99408762 1001 86380 86390 1
408856 99408856 1001 86380 86390 1
408863 99408863 1001 86380 86390 1
408913 99408913 1001 86380 86390 1
408921 99408921 1001 86380 86390 1
409045 99409045 1001 86380 86390 1
409297 99409297 1001 86380 86390 1
409216 99409216 1001 86380 86390 1
409194 99409194 1001 86380 86390 1
409525 99409525 1001 86380 86390 1
409505 99409505 1001 86380 86390 1
409775 99409775 1001 86380 86390 1
409985 99409985 1001 86380 86390 1
410218 99410218 1001 86380 86390 1
410198 99410198 1001 86380 86390 1
410944 99410944 1001 86380 86390 1
411051 99411051 1001 86380 86390 1
411152 99411152 1001 86380 86390 1
411285 99411285 1001 86380 86390 1
411371 99411371 1001 86380 86390 1
411515 99411515 1001 86380 86390 1
411709 99411709 1001 86380 86390 1
411799 99411799 1001 86380 86390 1
411781 99411781 1001 86380 86390 1
411900 99411900 1001 86380 86390 1
411934 99411934 1001 86380 86390 1
412196 99412196 1001 86380 86390 1
412254 99412254 1001 86380 86390 1
412258 99412258 1001 86380 86390 1
412314 99412314 1001 86380 86390 1
412458 99412458 1001 86380 86390 1
413543 99413543 1001 86380 86390 1
413337 99413337 1001 86380 86390 1
413570 99413570 1001 86380 86390 1
413387 99413387 1001 86380 86390 1
413326 99413326 1001 86380 86390 1
412955 99412955 1001 86380 86390 1
413061 99413061 1001 86380 86390 1
412929 99412929 1001 86380 86390 1
412548 99412548 1001 86380 86390 1
412749 99412749 1001 86380 86390 1
412602 99412602 1001 86380 86390 1
413951 99413951 1001 86380 86390 1
413770 99413770 1001 86380 86390 1
413877 99413877 1001 86380 86390 1
413774 99413774 1001 86380 86390 1
413941 99413941 1001 86380 86390 1
414946 99414946 1001 86380 86390 1
415256 99415256 1001 86380 86390 1
415118 99415118 1001 86380 86390 1
415102 99415102 1001 86380 86390 1
414984 99414984 1001 86380 86390 1
415282 99415282 1001 86380 86390 1
415207 99415207 1001 86380 86390 1
415212 99415212 1001 86380 86390 1
414964 99414964 1001 86380 86390 1
414587 99414587 1001 86380 86390 1
414736 99414736 1001 86380 86390 1
414705 99414705 1001 86380 86390 1
414894 99414894 1001 86380 86390 1
414572 99414572 1001 86380 86390 1
414903 99414903 1001 86380 86390 1
414649 99414649 1001 86380 86390 1
414565 99414565 1001 86380 86390 1
414120 99414120 1001 86380 86390 1
414437 99414437 1001 86380 86390 1
415336 99415336 1001 86380 86390 1
415369 99415369 1001 86380 86390 1
416622 99416622 1001 86380 86390 1
416883 99416883 1001 86380 86390 1
416381 99416381 1001 86380 86390 1
416226 99416226 1001 86380 86390 1
416359 99416359 1001 86380 86390 1
416543 99416543 1001 86380 86390 1
415899 99415899 1001 86380 86390 1
415900 99415900 1001 86380 86390 1
415775 99415775 1001 86380 86390 1
417376 99417376 1001 86380 86390 1
417057 99417057 1001 86380 86390 1
417362 99417362 1001 86380 86390 1
417060 99417060 1001 86380 86390 1
417602 99417602 1001 86380 86390 1
418761 99418761 1001 86380 86390 1
418517 99418517 1001 86380 86390 1
418542 99418542 1001 86380 86390 1
418369 99418369 1001 86380 86390 1
417820 99417820 1001 86380 86390 1
417867 99417867 1001 86380 86390 1
419084 99419084 1001 86380 86390 1
420216 99420216 1001 86380 86390 1
420355 99420355 1001 86380 86390 1
420343 99420343 1001 86380 86390 1
420071 99420071 1001 86380 86390 1
420230 99420230 1001 86380 86390 1
420054 99420054 1001 86380 86390 1
419362 99419362 1001 86380 86390 1
422088 99422088 1001 86380 86390 1
421955 99421955 1001 86380 86390 1
422086 99422086 1001 86380 86390 1
421791 99421791 1001 86380 86390 1
422106 99422106 1001 86380 86390 1
421371 99421371 1001 86380 86390 1
420839 99420839 1001 86380 86390 1
421079 99421079 1001 86380 86390 1
420877 99420877 1001 86380 86390 1
421161 99421161 1001 86380 86390 1
421033 99421033 1001 86380 86390 1
422222 99422222 1001 86380 86390 1
423608 99423608 1001 86380 86390 1
423585 99423585 1001 86380 86390 1
423424 99423424 1001 86380 86390 1
423331 99423331 1001 86380 86390 1
423215 99423215 1001 86380 86390 1
422964 99422964 1001 86380 86390 1
422948 99422948 1001 86380 86390 1
423279 99423279 1001 86380 86390 1
423015 99423015 1001 86380 86390 1
422683 99422683 1001 86380 86390 1
422662 99422662 1001 86380 86390 1
422917 99422917 1001 86380 86390 1
422688 99422688 1001 86380 86390 1
423800 99423800 1001 86380 86390 1
423864 99423864 1001 86380 86390 1
424907 99424907 1001 86380 86390 1
424967 99424967 1001 86380 86390 1
424599 99424599 1001 86380 86390 1
424651 99424651 1001 86380 86390 1
424657 99424657 1001 86380 86390 1
424945 99424945 1001 86380 86390 1
424923 99424923 1001 86380 86390 1
424561 99424561 1001 86380 86390 1
424317 99424317 1001 86380 86390 1
424255 99424255 1001 86380 86390 1
425743 99425743 1001 86380 86390 1
425406 99425406 1001 86380 86390 1
425579 99425579 1001 86380 86390 1
426816 99426816 1001 86380 86390 1
426875 99426875 1001 86380 86390 1
426999 99426999 1001 86380 86390 1
426356 99426356 1001 86380 86390 1
426637 99426637 1001 86380 86390 1
426420 99426420 1001 86380 86390 1
426018 99426018 1001 86380 86390 1
425900 99425900 1001 86380 86390 1
426206 99426206 1001 86380 86390 1
425878 99425878 1001 86380 86390 1
426268 99426268 1001 86380 86390 1
425906 99425906 1001 86380 86390 1
426270 99426270 1001 86380 86390 1
425886 99425886 1001 86380 86390 1
428632 99428632 1001 86380 86390 1
428441 99428441 1001 86380 86390 1
428687 99428687 1001 86380 86390 1
428721 99428721 1001 86380 86390 1
428184 99428184 1001 86380 86390 1
428226 99428226 1001 86380 86390 1
427851 99427851 1001 86380 86390 1
427828 99427828 1001 86380 86390 1
427740 99427740 1001 86380 86390 1
427761 99427761 1001 86380 86390 1
428845 99428845 1001 86380 86390 1
428945 99428945 1001 86380 86390 1
428949 99428949 1001 86380 86390 1
429169 99429169 1001 86380 86390 1
430021 99430021 1001 86380 86390 1
429269 99429269 1001 86380 86390 1
429228 99429228 1001 86380 86390 1
430555 99430555 1001 86380 86390 1
430495 99430495 1001 86380 86390 1
430658 99430658 1001 86380 86390 1
431691 99431691 1001 86380 86390 1
431922 99431922 1001 86380 86390 1
431657 99431657 1001 86380 86390 1
431946 99431946 1001 86380 86390 1
431667 99431667 1001 86380 86390 1
432045 99432045 1001 86380 86390 1
431688 99431688 1001 86380 86390 1
431457 99431457 1001 86380 86390 1
431627 99431627 1001 86380 86390 1
431643 99431643 1001 86380 86390 1
431064 99431064 1001 86380 86390 1
430850 99430850 1001 86380 86390 1
430901 99430901 1001 86380 86390 1
431138 99431138 1001 86380 86390 1
433621 99433621 1001 86380 86390 1
433418 99433418 1001 86380 86390 1
433358 99433358 1001 86380 86390 1
433269 99433269 1001 86380 86390 1
433020 99433020 1001 86380 86390 1
433247 99433247 1001 86380 86390 1
433193 99433193 1001 86380 86390 1
433223 99433223 1001 86380 86390 1
433260 99433260 1001 86380 86390 1
433262 99433262 1001 86380 86390 1
433154 99433154 1001 86380 86390 1
432649 99432649 1001 86380 86390 1
432571 99432571 1001 86380 86390 1
433945 99433945 1001 86380 86390 1
433974 99433974 1001 86380 86390 1
433740 99433740 1001 86380 86390 1
433798 99433798 1001 86380 86390 1
433843 99433843 1001 86380 86390 1
433958 99433958 1001 86380 86390 1
434034 99434034 1001 86380 86390 1
435107 99435107 1001 86380 86390 1
435252 99435252 1001 86380 86390 1
435000 99435000 1001 86380 86390 1
434765 99434765 1001 86380 86390 1
434978 99434978 1001 86380 86390 1
434613 99434613 1001 86380 86390 1
434470 99434470 1001 86380 86390 1
434270 99434270 1001 86380 86390 1
434334 99434334 1001 86380 86390 1
434391 99434391 1001 86380 86390 1
435775 99435775 1001 86380 86390 1
437156 99437156 1001 86380 86390 1
437160 99437160 1001 86380 86390 1
436785 99436785 1001 86380 86390 1
436919 99436919 1001 86380 86390 1
437134 99437134 1001 86380 86390 1
436699 99436699 1001 86380 86390 1
436011 99436011 1001 86380 86390 1
436079 99436079 1001 86380 86390 1
436024 99436024 1001 86380 86390 1
436328 99436328 1001 86380 86390 1
436226 99436226 1001 86380 86390 1
435948 99435948 1001 86380 86390 1
300078 99300078 1001 86380 86390 1
300349 99300349 1001 86380 86390 1
300294 99300294 1001 86380 86390 1
300274 99300274 1001 86380 86390 1
300118 99300118 1001 86380 86390 1
300882 99300882 1001 86380 86390 1
300896 99300896 1001 86380 86390 1
300813 99300813 1001 86380 86390 1
301144 99301144 1001 86380 86390 1
301184 99301184 1001 86380 86390 1
301291 99301291 1001 86380 86390 1
301163 99301163 1001 86380 86390 1
301284 99301284 1001 86380 86390 1
301073 99301073 1001 86380 86390 1
301592 99301592 1001 86380 86390 1
301758 99301758 1001 86380 86390 1
302254 99302254 1001 86380 86390 1
302268 99302268 1001 86380 86390 1
302289 99302289 1001 86380 86390 1
302102 99302102 1001 86380 86390 1
301973 99301973 1001 86380 86390 1
302129 99302129 1001 86380 86390 1
302118 99302118 1001 86380 86390 1
301853 99301853 1001 86380 86390 1
301945 99301945 1001 86380 86390 1
301783 99301783 1001 86380 86390 1
302510 99302510 1001 86380 86390 1
302439 99302439 1001 86380 86390 1
302416 99302416 1001 86380 86390 1
303068 99303068 1001 86380 86390 1
303111 99303111 1001 86380 86390 1
303153 99303153 1001 86380 86390 1
303078 99303078 1001 86380 86390 1
302809 99302809 1001 86380 86390 1
302997 99302997 1001 86380 86390 1
302871 99302871 1001 86380 86390 1
302615 99302615 1001 86380 86390 1
302654 99302654 1001 86380 86390 1
302745 99302745 1001 86380 86390 1
302616 99302616 1001 86380 86390 1
302637 99302637 1001 86380 86390 1
303285 99303285 1001 86380 86390 1
303340 99303340 1001 86380 86390 1
303405 99303405 1001 86380 86390 1
303367 99303367 1001 86380 86390 1
303239 99303239 1001 86380 86390 1
303267 99303267 1001 86380 86390 1
303997 99303997 1001 86380 86390 1
303842 99303842 1001 86380 86390 1
303868 99303868 1001 86380 86390 1
303870 99303870 1001 86380 86390 1
303948 99303948 1001 86380 86390 1
303937 99303937 1001 86380 86390 1
303836 99303836 1001 86380 86390 1
304017 99304017 1001 86380 86390 1
303837 99303837 1001 86380 86390 1
303663 99303663 1001 86380 86390 1
303684 99303684 1001 86380 86390 1
303466 99303466 1001 86380 86390 1
303558 99303558 1001 86380 86390 1
303572 99303572 1001 86380 86390 1
303497 99303497 1001 86380 86390 1
303448 99303448 1001 86380 86390 1
303450 99303450 1001 86380 86390 1
303593 99303593 1001 86380 86390 1
304059 99304059 1001 86380 86390 1
304195 99304195 1001 86380 86390 1
304094 99304094 1001 86380 86390 1
304684 99304684 1001 86380 86390 1
304801 99304801 1001 86380 86390 1
304660 99304660 1001 86380 86390 1
304841 99304841 1001 86380 86390 1
304537 99304537 1001 86380 86390 1
304565 99304565 1001 86380 86390 1
304632 99304632 1001 86380 86390 1
304571 99304571 1001 86380 86390 1
304610 99304610 1001 86380 86390 1
304285 99304285 1001 86380 86390 1
304415 99304415 1001 86380 86390 1
304312 99304312 1001 86380 86390 1
304898 99304898 1001 86380 86390 1
305054 99305054 1001 86380 86390 1
304938 99304938 1001 86380 86390 1
305497 99305497 1001 86380 86390 1
305576 99305576 1001 86380 86390 1
305463 99305463 1001 86380 86390 1
305399 99305399 1001 86380 86390 1
305296 99305296 1001 86380 86390 1
305237 99305237 1001 86380 86390 1
500711 99500711 1001 86380 86390 1
500611 99500611 1001 86380 86390 1
500789 99500789 1001 86380 86390 1
500729 99500729 1001 86380 86390 1
500640 99500640 1001 86380 86390 1
500505 99500505 1001 86380 86390 1
500506 99500506 1001 86380 86390 1
500532 99500532 1001 86380 86390 1
500495 99500495 1001 86380 86390 1
500418 99500418 1001 86380 86390 1
500474 99500474 1001 86380 86390 1
500270 99500270 1001 86380 86390 1
500246 99500246 1001 86380 86390 1
500259 99500259 1001 86380 86390 1
500276 99500276 1001 86380 86390 1
500877 99500877 1001 86380 86390 1
500947 99500947 1001 86380 86390 1
500900 99500900 1001 86380 86390 1
501485 99501485 1001 86380 86390 1
501526 99501526 1001 86380 86390 1
501620 99501620 1001 86380 86390 1
501467 99501467 1001 86380 86390 1
501598 99501598 1001 86380 86390 1
501628 99501628 1001 86380 86390 1
501574 99501574 1001 86380 86390 1
501397 99501397 1001 86380 86390 1
501259 99501259 1001 86380 86390 1
501350 99501350 1001 86380 86390 1
501187 99501187 1001 86380 86390 1
501151 99501151 1001 86380 86390 1
501078 99501078 1001 86380 86390 1
501663 99501663 1001 86380 86390 1
501824 99501824 1001 86380 86390 1
501645 99501645 1001 86380 86390 1
502339 99502339 1001 86380 86390 1
502432 99502432 1001 86380 86390 1
502276 99502276 1001 86380 86390 1
502265 99502265 1001 86380 86390 1
502304 99502304 1001 86380 86390 1
502387 99502387 1001 86380 86390 1
502096 99502096 1001 86380 86390 1
502240 99502240 1001 86380 86390 1
502150 99502150 1001 86380 86390 1
502074 99502074 1001 86380 86390 1
502101 99502101 1001 86380 86390 1
502232 99502232 1001 86380 86390 1
502064 99502064 1001 86380 86390 1
501847 99501847 1001 86380 86390 1
502553 99502553 1001 86380 86390 1
502762 99502762 1001 86380 86390 1
502830 99502830 1001 86380 86390 1
502779 99502779 1001 86380 86390 1
502676 99502676 1001 86380 86390 1
502755 99502755 1001 86380 86390 1
502681 99502681 1001 86380 86390 1
503381 99503381 1001 86380 86390 1
503307 99503307 1001 86380 86390 1
503480 99503480 1001 86380 86390 1
504003 99504003 1001 86380 86390 1
503994 99503994 1001 86380 86390 1
504103 99504103 1001 86380 86390 1
503824 99503824 1001 86380 86390 1
503750 99503750 1001 86380 86390 1
503778 99503778 1001 86380 86390 1
503614 99503614 1001 86380 86390 1
503654 99503654 1001 86380 86390 1
503616 99503616 1001 86380 86390 1
503643 99503643 1001 86380 86390 1
503703 99503703 1001 86380 86390 1
504310 99504310 1001 86380 86390 1
504201 99504201 1001 86380 86390 1
504189 99504189 1001 86380 86390 1
504768 99504768 1001 86380 86390 1
504807 99504807 1001 86380 86390 1
504763 99504763 1001 86380 86390 1
504572 99504572 1001 86380 86390 1
504574 99504574 1001 86380 86390 1
504639 99504639 1001 86380 86390 1
504536 99504536 1001 86380 86390 1
504603 99504603 1001 86380 86390 1
504376 99504376 1001 86380 86390 1
504493 99504493 1001 86380 86390 1
505141 99505141 1001 86380 86390 1
505025 99505025 1001 86380 86390 1
505066 99505066 1001 86380 86390 1
505056 99505056 1001 86380 86390 1
505657 99505657 1001 86380 86390 1
505736 99505736 1001 86380 86390 1
505685 99505685 1001 86380 86390 1
505747 99505747 1001 86380 86390 1
505664 99505664 1001 86380 86390 1
505677 99505677 1001 86380 86390 1
505575 99505575 1001 86380 86390 1
505718 99505718 1001 86380 86390 1
505448 99505448 1001 86380 86390 1
505451 99505451 1001 86380 86390 1
505413 99505413 1001 86380 86390 1
505428 99505428 1001 86380 86390 1
505429 99505429 1001 86380 86390 1
505377 99505377 1001 86380 86390 1
505445 99505445 1001 86380 86390 1
505433 99505433 1001 86380 86390 1
505486 99505486 1001 86380 86390 1
505242 99505242 1001 86380 86390 1
505179 99505179 1001 86380 86390 1
505238 99505238 1001 86380 86390 1
505833 99505833 1001 86380 86390 1
505825 99505825 1001 86380 86390 1
506496 99506496 1001 86380 86390 1
506566 99506566 1001 86380 86390 1
506301 99506301 1001 86380 86390 1
506340 99506340 1001 86380 86390 1
506290 99506290 1001 86380 86390 1
506001 99506001 1001 86380 86390 1
505980 99505980 1001 86380 86390 1
506613 99506613 1001 86380 86390 1
507297 99507297 1001 86380 86390 1
507376 99507376 1001 86380 86390 1
507278 99507278 1001 86380 86390 1
507415 99507415 1001 86380 86390 1
507183 99507183 1001 86380 86390 1
507056 99507056 1001 86380 86390 1
507175 99507175 1001 86380 86390 1
506925 99506925 1001 86380 86390 1
507006 99507006 1001 86380 86390 1
507475 99507475 1001 86380 86390 1
507540 99507540 1001 86380 86390 1
507436 99507436 1001 86380 86390 1
507515 99507515 1001 86380 86390 1
507477 99507477 1001 86380 86390 1
507544 99507544 1001 86380 86390 1
507467 99507467 1001 86380 86390 1
508107 99508107 1001 86380 86390 1
508075 99508075 1001 86380 86390 1
508053 99508053 1001 86380 86390 1
508065 99508065 1001 86380 86390 1
508020 99508020 1001 86380 86390 1
507796 99507796 1001 86380 86390 1
507680 99507680 1001 86380 86390 1
508312 99508312 1001 86380 86390 1
508250 99508250 1001 86380 86390 1
508308 99508308 1001 86380 86390 1
508452 99508452 1001 86380 86390 1
508976 99508976 1001 86380 86390 1
509030 99509030 1001 86380 86390 1
509056 99509056 1001 86380 86390 1
508994 99508994 1001 86380 86390 1
509062 99509062 1001 86380 86390 1
508998 99508998 1001 86380 86390 1
508862 99508862 1001 86380 86390 1
508764 99508764 1001 86380 86390 1
508777 99508777 1001 86380 86390 1
508544 99508544 1001 86380 86390 1
508651 99508651 1001 86380 86390 1
508614 99508614 1001 86380 86390 1
508491 99508491 1001 86380 86390 1
508465 99508465 1001 86380 86390 1
508492 99508492 1001 86380 86390 1
508518 99508518 1001 86380 86390 1
509116 99509116 1001 86380 86390 1
509207 99509207 1001 86380 86390 1
509260 99509260 1001 86380 86390 1
509235 99509235 1001 86380 86390 1
509080 99509080 1001 86380 86390 1
509276 99509276 1001 86380 86390 1
509840 99509840 1001 86380 86390 1
509841 99509841 1001 86380 86390 1
509504 99509504 1001 86380 86390 1
509494 99509494 1001 86380 86390 1
509590 99509590 1001 86380 86390 1
509363 99509363 1001 86380 86390 1
509483 99509483 1001 86380 86390 1
509289 99509289 1001 86380 86390 1
509950 99509950 1001 86380 86390 1
510054 99510054 1001 86380 86390 1
510067 99510067 1001 86380 86390 1
510088 99510088 1001 86380 86390 1
510690 99510690 1001 86380 86390 1
510698 99510698 1001 86380 86390 1
510722 99510722 1001 86380 86390 1
510382 99510382 1001 86380 86390 1
510491 99510491 1001 86380 86390 1
510323 99510323 1001 86380 86390 1
510402 99510402 1001 86380 86390 1
510403 99510403 1001 86380 86390 1
510339 99510339 1001 86380 86390 1
510119 99510119 1001 86380 86390 1
510162 99510162 1001 86380 86390 1
510763 99510763 1001 86380 86390 1
510866 99510866 1001 86380 86390 1
510831 99510831 1001 86380 86390 1
510834 99510834 1001 86380 86390 1
510786 99510786 1001 86380 86390 1
510761 99510761 1001 86380 86390 1
511464 99511464 1001 86380 86390 1
511366 99511366 1001 86380 86390 1
511395 99511395 1001 86380 86390 1
511397 99511397 1001 86380 86390 1
511547 99511547 1001 86380 86390 1
511197 99511197 1001 86380 86390 1
511224 99511224 1001 86380 86390 1
511242 99511242 1001 86380 86390 1
511024 99511024 1001 86380 86390 1
511108 99511108 1001 86380 86390 1
511720 99511720 1001 86380 86390 1
511682 99511682 1001 86380 86390 1
511633 99511633 1001 86380 86390 1
511686 99511686 1001 86380 86390 1
511639 99511639 1001 86380 86390 1
512347 99512347 1001 86380 86390 1
512182 99512182 1001 86380 86390 1
512285 99512285 1001 86380 86390 1
512312 99512312 1001 86380 86390 1
512186 99512186 1001 86380 86390 1
512289 99512289 1001 86380 86390 1
512052 99512052 1001 86380 86390 1
512171 99512171 1001 86380 86390 1
512134 99512134 1001 86380 86390 1
511797 99511797 1001 86380 86390 1
511849 99511849 1001 86380 86390 1
511798 99511798 1001 86380 86390 1
511927 99511927 1001 86380 86390 1
511873 99511873 1001 86380 86390 1
512563 99512563 1001 86380 86390 1
512412 99512412 1001 86380 86390 1
513092 99513092 1001 86380 86390 1
513054 99513054 1001 86380 86390 1
513108 99513108 1001 86380 86390 1
513096 99513096 1001 86380 86390 1
513022 99513022 1001 86380 86390 1
512896 99512896 1001 86380 86390 1
512962 99512962 1001 86380 86390 1
512824 99512824 1001 86380 86390 1
512999 99512999 1001 86380 86390 1
512662 99512662 1001 86380 86390 1
512670 99512670 1001 86380 86390 1
512735 99512735 1001 86380 86390 1
512592 99512592 1001 86380 86390 1
513309 99513309 1001 86380 86390 1
513363 99513363 1001 86380 86390 1
514016 99514016 1001 86380 86390 1
514021 99514021 1001 86380 86390 1
513967 99513967 1001 86380 86390 1
513800 99513800 1001 86380 86390 1
513791 99513791 1001 86380 86390 1
513688 99513688 1001 86380 86390 1
513796 99513796 1001 86380 86390 1
513720 99513720 1001 86380 86390 1
513546 99513546 1001 86380 86390 1
513521 99513521 1001 86380 86390 1
514188 99514188 1001 86380 86390 1
514048 99514048 1001 86380 86390 1
514142 99514142 1001 86380 86390 1
514729 99514729 1001 86380 86390 1
514814 99514814 1001 86380 86390 1
514661 99514661 1001 86380 86390 1
514754 99514754 1001 86380 86390 1
514618 99514618 1001 86380 86390 1
514502 99514502 1001 86380 86390 1
514451 99514451 1001 86380 86390 1
515016 99515016 1001 86380 86390 1
515323 99515323 1001 86380 86390 1
515378 99515378 1001 86380 86390 1
515302 99515302 1001 86380 86390 1
515276 99515276 1001 86380 86390 1
515346 99515346 1001 86380 86390 1
515281 99515281 1001 86380 86390 1
515220 99515220 1001 86380 86390 1
515151 99515151 1001 86380 86390 1
515165 99515165 1001 86380 86390 1
515758 99515758 1001 86380 86390 1
515825 99515825 1001 86380 86390 1
515796 99515796 1001 86380 86390 1
515693 99515693 1001 86380 86390 1
516329 99516329 1001 86380 86390 1
516398 99516398 1001 86380 86390 1
516400 99516400 1001 86380 86390 1
516209 99516209 1001 86380 86390 1
516290 99516290 1001 86380 86390 1
515985 99515985 1001 86380 86390 1
515973 99515973 1001 86380 86390 1
515989 99515989 1001 86380 86390 1
516676 99516676 1001 86380 86390 1
516580 99516580 1001 86380 86390 1
516607 99516607 1001 86380 86390 1
517220 99517220 1001 86380 86390 1
517334 99517334 1001 86380 86390 1
517018 99517018 1001 86380 86390 1
517071 99517071 1001 86380 86390 1
517064 99517064 1001 86380 86390 1
516910 99516910 1001 86380 86390 1
516762 99516762 1001 86380 86390 1
516750 99516750 1001 86380 86390 1
516765 99516765 1001 86380 86390 1
517360 99517360 1001 86380 86390 1
518135 99518135 1001 86380 86390 1
517978 99517978 1001 86380 86390 1
518058 99518058 1001 86380 86390 1
517953 99517953 1001 86380 86390 1
517916 99517916 1001 86380 86390 1
517904 99517904 1001 86380 86390 1
517633 99517633 1001 86380 86390 1
518228 99518228 1001 86380 86390 1
518244 99518244 1001 86380 86390 1
518166 99518166 1001 86380 86390 1
518275 99518275 1001 86380 86390 1
518826 99518826 1001 86380 86390 1
518882 99518882 1001 86380 86390 1
518770 99518770 1001 86380 86390 1
518631 99518631 1001 86380 86390 1
518619 99518619 1001 86380 86390 1
518621 99518621 1001 86380 86390 1
518598 99518598 1001 86380 86390 1
518512 99518512 1001 86380 86390 1
518426 99518426 1001 86380 86390 1
518478 99518478 1001 86380 86390 1
518430 99518430 1001 86380 86390 1
518508 99518508 1001 86380 86390 1
519091 99519091 1001 86380 86390 1
519171 99519171 1001 86380 86390 1
519088 99519088 1001 86380 86390 1
519791 99519791 1001 86380 86390 1
519736 99519736 1001 86380 86390 1
519466 99519466 1001 86380 86390 1
519464 99519464 1001 86380 86390 1
519452 99519452 1001 86380 86390 1
519271 99519271 1001 86380 86390 1
519298 99519298 1001 86380 86390 1
519313 99519313 1001 86380 86390 1
519200 99519200 1001 86380 86390 1
519907 99519907 1001 86380 86390 1
519959 99519959 1001 86380 86390 1
520499 99520499 1001 86380 86390 1
520441 99520441 1001 86380 86390 1
520346 99520346 1001 86380 86390 1
520349 99520349 1001 86380 86390 1
520326 99520326 1001 86380 86390 1
520205 99520205 1001 86380 86390 1
520117 99520117 1001 86380 86390 1
520720 99520720 1001 86380 86390 1
520673 99520673 1001 86380 86390 1
520714 99520714 1001 86380 86390 1
521284 99521284 1001 86380 86390 1
521108 99521108 1001 86380 86390 1
521228 99521228 1001 86380 86390 1
521195 99521195 1001 86380 86390 1
521015 99521015 1001 86380 86390 1
521023 99521023 1001 86380 86390 1
520998 99520998 1001 86380 86390 1
521546 99521546 1001 86380 86390 1
521561 99521561 1001 86380 86390 1
521550 99521550 1001 86380 86390 1
522233 99522233 1001 86380 86390 1
522145 99522145 1001 86380 86390 1
522099 99522099 1001 86380 86390 1
521893 99521893 1001 86380 86390 1
521999 99521999 1001 86380 86390 1
522005 99522005 1001 86380 86390 1
521967 99521967 1001 86380 86390 1
521879 99521879 1001 86380 86390 1
521765 99521765 1001 86380 86390 1
521844 99521844 1001 86380 86390 1
521819 99521819 1001 86380 86390 1
522432 99522432 1001 86380 86390 1
522403 99522403 1001 86380 86390 1
522378 99522378 1001 86380 86390 1
523021 99523021 1001 86380 86390 1
522924 99522924 1001 86380 86390 1
522868 99522868 1001 86380 86390 1
522805 99522805 1001 86380 86390 1
522679 99522679 1001 86380 86390 1
522590 99522590 1001 86380 86390 1
522616 99522616 1001 86380 86390 1
522645 99522645 1001 86380 86390 1
522586 99522586 1001 86380 86390 1
523181 99523181 1001 86380 86390 1
523277 99523277 1001 86380 86390 1
523293 99523293 1001 86380 86390 1
523244 99523244 1001 86380 86390 1
523832 99523832 1001 86380 86390 1
523848 99523848 1001 86380 86390 1
523800 99523800 1001 86380 86390 1
523776 99523776 1001 86380 86390 1
523637 99523637 1001 86380 86390 1
523625 99523625 1001 86380 86390 1
523729 99523729 1001 86380 86390 1
523579 99523579 1001 86380 86390 1
523631 99523631 1001 86380 86390 1
523466 99523466 1001 86380 86390 1
523509 99523509 1001 86380 86390 1
523472 99523472 1001 86380 86390 1
523342 99523342 1001 86380 86390 1
524073 99524073 1001 86380 86390 1
524617 99524617 1001 86380 86390 1
524643 99524643 1001 86380 86390 1
524716 99524716 1001 86380 86390 1
524764 99524764 1001 86380 86390 1
524435 99524435 1001 86380 86390 1
524384 99524384 1001 86380 86390 1
524516 99524516 1001 86380 86390 1
524506 99524506 1001 86380 86390 1
524460 99524460 1001 86380 86390 1
524190 99524190 1001 86380 86390 1
524862 99524862 1001 86380 86390 1
524776 99524776 1001 86380 86390 1
525450 99525450 1001 86380 86390 1
525186 99525186 1001 86380 86390 1
525201 99525201 1001 86380 86390 1
525339 99525339 1001 86380 86390 1
525352 99525352 1001 86380 86390 1
525119 99525119 1001 86380 86390 1
524980 99524980 1001 86380 86390 1
525149 99525149 1001 86380 86390 1
525111 99525111 1001 86380 86390 1
525008 99525008 1001 86380 86390 1
525767 99525767 1001 86380 86390 1
525756 99525756 1001 86380 86390 1
525642 99525642 1001 86380 86390 1
526420 99526420 1001 86380 86390 1
526311 99526311 1001 86380 86390 1
526236 99526236 1001 86380 86390 1
526405 99526405 1001 86380 86390 1
526206 99526206 1001 86380 86390 1
526083 99526083 1001 86380 86390 1
525974 99525974 1001 86380 86390 1
525988 99525988 1001 86380 86390 1
526528 99526528 1001 86380 86390 1
526469 99526469 1001 86380 86390 1
526611 99526611 1001 86380 86390 1
526601 99526601 1001 86380 86390 1
526445 99526445 1001 86380 86390 1
527160 99527160 1001 86380 86390 1
527181 99527181 1001 86380 86390 1
527080 99527080 1001 86380 86390 1
527185 99527185 1001 86380 86390 1
526706 99526706 1001 86380 86390 1
526773 99526773 1001 86380 86390 1
526674 99526674 1001 86380 86390 1
526779 99526779 1001 86380 86390 1
526805 99526805 1001 86380 86390 1
526756 99526756 1001 86380 86390 1
527425 99527425 1001 86380 86390 1
527296 99527296 1001 86380 86390 1
527875 99527875 1001 86380 86390 1
528034 99528034 1001 86380 86390 1
527688 99527688 1001 86380 86390 1
527780 99527780 1001 86380 86390 1
527822 99527822 1001 86380 86390 1
527602 99527602 1001 86380 86390 1
527616 99527616 1001 86380 86390 1
528086 99528086 1001 86380 86390 1
528087 99528087 1001 86380 86390 1
528114 99528114 1001 86380 86390 1
528129 99528129 1001 86380 86390 1
528265 99528265 1001 86380 86390 1
528803 99528803 1001 86380 86390 1
528716 99528716 1001 86380 86390 1
528849 99528849 1001 86380 86390 1
528653 99528653 1001 86380 86390 1
528526 99528526 1001 86380 86390 1
528466 99528466 1001 86380 86390 1
528340 99528340 1001 86380 86390 1
528370 99528370 1001 86380 86390 1
528422 99528422 1001 86380 86390 1
528914 99528914 1001 86380 86390 1
529626 99529626 1001 86380 86390 1
529575 99529575 1001 86380 86390 1
529589 99529589 1001 86380 86390 1
529624 99529624 1001 86380 86390 1
529522 99529522 1001 86380 86390 1
529451 99529451 1001 86380 86390 1
529362 99529362 1001 86380 86390 1
529428 99529428 1001 86380 86390 1
529352 99529352 1001 86380 86390 1
529482 99529482 1001 86380 86390 1
529267 99529267 1001 86380 86390 1
529310 99529310 1001 86380 86390 1
529287 99529287 1001 86380 86390 1
529872 99529872 1001 86380 86390 1
529886 99529886 1001 86380 86390 1
530494 99530494 1001 86380 86390 1
530404 99530404 1001 86380 86390 1
530540 99530540 1001 86380 86390 1
530515 99530515 1001 86380 86390 1
530156 99530156 1001 86380 86390 1
530250 99530250 1001 86380 86390 1
530281 99530281 1001 86380 86390 1
529953 99529953 1001 86380 86390 1
529954 99529954 1001 86380 86390 1
529981 99529981 1001 86380 86390 1
529945 99529945 1001 86380 86390 1
530621 99530621 1001 86380 86390 1
530570 99530570 1001 86380 86390 1
530754 99530754 1001 86380 86390 1
531214 99531214 1001 86380 86390 1
531261 99531261 1001 86380 86390 1
531313 99531313 1001 86380 86390 1
531021 99531021 1001 86380 86390 1
531153 99531153 1001 86380 86390 1
530972 99530972 1001 86380 86390 1
531051 99531051 1001 86380 86390 1
531092 99531092 1001 86380 86390 1
530760 99530760 1001 86380 86390 1
530868 99530868 1001 86380 86390 1
530883 99530883 1001 86380 86390 1
530860 99530860 1001 86380 86390 1
530925 99530925 1001 86380 86390 1
531456 99531456 1001 86380 86390 1
531548 99531548 1001 86380 86390 1
531486 99531486 1001 86380 86390 1
531437 99531437 1001 86380 86390 1
531566 99531566 1001 86380 86390 1
531453 99531453 1001 86380 86390 1
532170 99532170 1001 86380 86390 1
532181 99532181 1001 86380 86390 1
532122 99532122 1001 86380 86390 1
532135 99532135 1001 86380 86390 1
531832 99531832 1001 86380 86390 1
531871 99531871 1001 86380 86390 1
531866 99531866 1001 86380 86390 1
531715 99531715 1001 86380 86390 1
531678 99531678 1001 86380 86390 1
531696 99531696 1001 86380 86390 1
531712 99531712 1001 86380 86390 1
532358 99532358 1001 86380 86390 1
532306 99532306 1001 86380 86390 1
532897 99532897 1001 86380 86390 1
532675 99532675 1001 86380 86390 1
532766 99532766 1001 86380 86390 1
532425 99532425 1001 86380 86390 1
532545 99532545 1001 86380 86390 1
532588 99532588 1001 86380 86390 1
533133 99533133 1001 86380 86390 1
533200 99533200 1001 86380 86390 1
533050 99533050 1001 86380 86390 1
533038 99533038 1001 86380 86390 1
533819 99533819 1001 86380 86390 1
533563 99533563 1001 86380 86390 1
533467 99533467 1001 86380 86390 1
533343 99533343 1001 86380 86390 1
533284 99533284 1001 86380 86390 1
533339 99533339 1001 86380 86390 1
533392 99533392 1001 86380 86390 1
534000 99534000 1001 86380 86390 1
534481 99534481 1001 86380 86390 1
534488 99534488 1001 86380 86390 1
534502 99534502 1001 86380 86390 1
534619 99534619 1001 86380 86390 1
534350 99534350 1001 86380 86390 1
534389 99534389 1001 86380 86390 1
534248 99534248 1001 86380 86390 1
534173 99534173 1001 86380 86390 1
534135 99534135 1001 86380 86390 1
534878 99534878 1001 86380 86390 1
534700 99534700 1001 86380 86390 1
535474 99535474 1001 86380 86390 1
535332 99535332 1001 86380 86390 1
535345 99535345 1001 86380 86390 1
535479 99535479 1001 86380 86390 1
535425 99535425 1001 86380 86390 1
535415 99535415 1001 86380 86390 1
535407 99535407 1001 86380 86390 1
535134 99535134 1001 86380 86390 1
535278 99535278 1001 86380 86390 1
535291 99535291 1001 86380 86390 1
534954 99534954 1001 86380 86390 1
534905 99534905 1001 86380 86390 1
535040 99535040 1001 86380 86390 1
534940 99534940 1001 86380 86390 1
535663 99535663 1001 86380 86390 1
535638 99535638 1001 86380 86390 1
535531 99535531 1001 86380 86390 1
535675 99535675 1001 86380 86390 1
536252 99536252 1001 86380 86390 1
536193 99536193 1001 86380 86390 1
536297 99536297 1001 86380 86390 1
535977 99535977 1001 86380 86390 1
536075 99536075 1001 86380 86390 1
536089 99536089 1001 86380 86390 1
535858 99535858 1001 86380 86390 1
535717 99535717 1001 86380 86390 1
535719 99535719 1001 86380 86390 1
535826 99535826 1001 86380 86390 1
535903 99535903 1001 86380 86390 1
535853 99535853 1001 86380 86390 1
536455 99536455 1001 86380 86390 1
536495 99536495 1001 86380 86390 1
536431 99536431 1001 86380 86390 1
536393 99536393 1001 86380 86390 1
536381 99536381 1001 86380 86390 1
536524 99536524 1001 86380 86390 1
537073 99537073 1001 86380 86390 1
536866 99536866 1001 86380 86390 1
536751 99536751 1001 86380 86390 1
536897 99536897 1001 86380 86390 1
536949 99536949 1001 86380 86390 1
536899 99536899 1001 86380 86390 1
536912 99536912 1001 86380 86390 1
536747 99536747 1001 86380 86390 1
536567 99536567 1001 86380 86390 1
537333 99537333 1001 86380 86390 1
537204 99537204 1001 86380 86390 1
537270 99537270 1001 86380 86390 1
537309 99537309 1001 86380 86390 1
537809 99537809 1001 86380 86390 1
537858 99537858 1001 86380 86390 1
537475 99537475 1001 86380 86390 1
537476 99537476 1001 86380 86390 1
537567 99537567 1001 86380 86390 1
537467 99537467 1001 86380 86390 1
537457 99537457 1001 86380 86390 1
537509 99537509 1001 86380 86390 1
538022 99538022 1001 86380 86390 1
538050 99538050 1001 86380 86390 1
538000 99538000 1001 86380 86390 1
538071 99538071 1001 86380 86390 1
538614 99538614 1001 86380 86390 1
538691 99538691 1001 86380 86390 1
538746 99538746 1001 86380 86390 1
538583 99538583 1001 86380 86390 1
538535 99538535 1001 86380 86390 1
538458 99538458 1001 86380 86390 1
538438 99538438 1001 86380 86390 1
538326 99538326 1001 86380 86390 1
538217 99538217 1001 86380 86390 1
538958 99538958 1001 86380 86390 1
538926 99538926 1001 86380 86390 1
538979 99538979 1001 86380 86390 1
539461 99539461 1001 86380 86390 1
539449 99539449 1001 86380 86390 1
539528 99539528 1001 86380 86390 1
539580 99539580 1001 86380 86390 1
539559 99539559 1001 86380 86390 1
539534 99539534 1001 86380 86390 1
539319 99539319 1001 86380 86390 1
539279 99539279 1001 86380 86390 1
539214 99539214 1001 86380 86390 1
539190 99539190 1001 86380 86390 1
539055 99539055 1001 86380 86390 1
539146 99539146 1001 86380 86390 1
539787 99539787 1001 86380 86390 1
540383 99540383 1001 86380 86390 1
540444 99540444 1001 86380 86390 1
540280 99540280 1001 86380 86390 1
540398 99540398 1001 86380 86390 1
540188 99540188 1001 86380 86390 1
540191 99540191 1001 86380 86390 1
540261 99540261 1001 86380 86390 1
539877 99539877 1001 86380 86390 1
540036 99540036 1001 86380 86390 1
539871 99539871 1001 86380 86390 1
540561 99540561 1001 86380 86390 1
540564 99540564 1001 86380 86390 1
540486 99540486 1001 86380 86390 1
541222 99541222 1001 86380 86390 1
541275 99541275 1001 86380 86390 1
541291 99541291 1001 86380 86390 1
540926 99540926 1001 86380 86390 1
540918 99540918 1001 86380 86390 1
540781 99540781 1001 86380 86390 1
540682 99540682 1001 86380 86390 1
540723 99540723 1001 86380 86390 1
541369 99541369 1001 86380 86390 1
540881 99540881 1001 86380 86390 1
541297 99541297 1001 86380 86390 1
541966 99541966 1001 86380 86390 1
541984 99541984 1001 86380 86390 1
542062 99542062 1001 86380 86390 1
541934 99541934 1001 86380 86390 1
541973 99541973 1001 86380 86390 1
541852 99541852 1001 86380 86390 1
541856 99541856 1001 86380 86390 1
541565 99541565 1001 86380 86390 1
541657 99541657 1001 86380 86390 1
541502 99541502 1001 86380 86390 1
541584 99541584 1001 86380 86390 1
541652 99541652 1001 86380 86390 1
542149 99542149 1001 86380 86390 1
542190 99542190 1001 86380 86390 1
542282 99542282 1001 86380 86390 1
542914 99542914 1001 86380 86390 1
542771 99542771 1001 86380 86390 1
542581 99542581 1001 86380 86390 1
542556 99542556 1001 86380 86390 1
542648 99542648 1001 86380 86390 1
542558 99542558 1001 86380 86390 1
542467 99542467 1001 86380 86390 1
542430 99542430 1001 86380 86390 1
542326 99542326 1001 86380 86390 1
542335 99542335 1001 86380 86390 1
543115 99543115 1001 86380 86390 1
543143 99543143 1001 86380 86390 1
543016 99543016 1001 86380 86390 1
542951 99542951 1001 86380 86390 1
543721 99543721 1001 86380 86390 1
543594 99543594 1001 86380 86390 1
543698 99543698 1001 86380 86390 1
543573 99543573 1001 86380 86390 1
543553 99543553 1001 86380 86390 1
543451 99543451 1001 86380 86390 1
543470 99543470 1001 86380 86390 1
543458 99543458 1001 86380 86390 1
543447 99543447 1001 86380 86390 1
543157 99543157 1001 86380 86390 1
543352 99543352 1001 86380 86390 1
543861 99543861 1001 86380 86390 1
543916 99543916 1001 86380 86390 1
543904 99543904 1001 86380 86390 1
543828 99543828 1001 86380 86390 1
543881 99543881 1001 86380 86390 1
544549 99544549 1001 86380 86390 1
544397 99544397 1001 86380 86390 1
544422 99544422 1001 86380 86390 1
544530 99544530 1001 86380 86390 1
544507 99544507 1001 86380 86390 1
544364 99544364 1001 86380 86390 1
544365 99544365 1001 86380 86390 1
544118 99544118 1001 86380 86390 1
544737 99544737 1001 86380 86390 1
544742 99544742 1001 86380 86390 1
544652 99544652 1001 86380 86390 1
544710 99544710 1001 86380 86390 1
418043 640 1001 40800 43197 1
509235 1056 1002 36177 46815 1
400182 99400182 1001 86380 86390 1
400130 99400130 1001 86380 86390 1
400293 99400293 1001 86380 86390 1
400358 99400358 1001 86380 86390 1
400406 99400406 1001 86380 86390 1
400350 99400350 1001 86380 86390 1
400700 99400700 1001 86380 86390 1
401019 99401019 1001 86380 86390 1
401119 99401119 1001 86380 86390 1
401313 99401313 1001 86380 86390 1
401380 99401380 1001 86380 86390 1
401529 99401529 1001 86380 86390 1
401686 99401686 1001 86380 86390 1
401879 99401879 1001 86380 86390 1
401835 99401835 1001 86380 86390 1
402110 99402110 1001 86380 86390 1
402068 99402068 1001 86380 86390 1
402372 99402372 1001 86380 86390 1
402392 99402392 1001 86380 86390 1
402475 99402475 1001 86380 86390 1
402395 99402395 1001 86380 86390 1
402676 99402676 1001 86380 86390 1
402816 99402816 1001 86380 86390 1
402944 99402944 1001 86380 86390 1
403061 99403061 1001 86380 86390 1
403010 99403010 1001 86380 86390 1
403146 99403146 1001 86380 86390 1
403432 99403432 1001 86380 86390 1
403872 99403872 1001 86380 86390 1
403917 99403917 1001 86380 86390 1
404154 99404154 1001 86380 86390 1
404378 99404378 1001 86380 86390 1
404415 99404415 1001 86380 86390 1
405194 99405194 1001 86380 86390 1
405265 99405265 1001 86380 86390 1
405222 99405222 1001 86380 86390 1
405553 99405553 1001 86380 86390 1
405501 99405501 1001 86380 86390 1
405623 99405623 1001 86380 86390 1
405686 99405686 1001 86380 86390 1
405667 99405667 1001 86380 86390 1
405828 99405828 1001 86380 86390 1
405931 99405931 1001 86380 86390 1
406038 99406038 1001 86380 86390 1
406457 99406457 1001 86380 86390 1
406499 99406499 1001 86380 86390 1
406870 99406870 1001 86380 86390 1
406889 99406889 1001 86380 86390 1
406952 99406952 1001 86380 86390 1
407009 99407009 1001 86380 86390 1
407231 99407231 1001 86380 86390 1
407214 99407214 1001 86380 86390 1
407641 99407641 1001 86380 86390 1
407647 99407647 1001 86380 86390 1
407651 99407651 1001 86380 86390 1
407835 99407835 1001 86380 86390 1
407845 99407845 1001 86380 86390 1
407941 99407941 1001 86380 86390 1
408040 99408040 1001 86380 86390 1
408076 99408076 1001 86380 86390 1
408429 99408429 1001 86380 86390 1
408714 99408714 1001 86380 86390 1
408815 99408815 1001 86380 86390 1
408771 99408771 1001 86380 86390 1
409039 99409039 1001 86380 86390 1
409257 99409257 1001 86380 86390 1
409349 99409349 1001 86380 86390 1
409501 99409501 1001 86380 86390 1
409712 99409712 1001 86380 86390 1
409913 99409913 1001 86380 86390 1
410554 99410554 1001 86380 86390 1
410709 99410709 1001 86380 86390 1
410762 99410762 1001 86380 86390 1
411148 99411148 1001 86380 86390 1
411167 99411167 1001 86380 86390 1
411471 99411471 1001 86380 86390 1
411810 99411810 1001 86380 86390 1
412037 99412037 1001 86380 86390 1
412234 99412234 1001 86380 86390 1
412316 99412316 1001 86380 86390 1
413437 99413437 1001 86380 86390 1
413129 99413129 1001 86380 86390 1
413285 99413285 1001 86380 86390 1
413725 99413725 1001 86380 86390 1
413872 99413872 1001 86380 86390 1
414020 99414020 1001 86380 86390 1
413933 99413933 1001 86380 86390 1
414056 99414056 1001 86380 86390 1
415058 99415058 1001 86380 86390 1
415049 99415049 1001 86380 86390 1
414746 99414746 1001 86380 86390 1
414728 99414728 1001 86380 86390 1
414892 99414892 1001 86380 86390 1
414404 99414404 1001 86380 86390 1
414387 99414387 1001 86380 86390 1
414445 99414445 1001 86380 86390 1
414372 99414372 1001 86380 86390 1
414375 99414375 1001 86380 86390 1
415575 99415575 1001 86380 86390 1
415623 99415623 1001 86380 86390 1
415333 99415333 1001 86380 86390 1
415522 99415522 1001 86380 86390 1
416641 99416641 1001 86380 86390 1
416682 99416682 1001 86380 86390 1
416844 99416844 1001 86380 86390 1
416715 99416715 1001 86380 86390 1
416747 99416747 1001 86380 86390 1
416162 99416162 1001 86380 86390 1
416246 99416246 1001 86380 86390 1
416392 99416392 1001 86380 86390 1
416511 99416511 1001 86380 86390 1
415890 99415890 1001 86380 86390 1
415795 99415795 1001 86380 86390 1
417364 99417364 1001 86380 86390 1
417254 99417254 1001 86380 86390 1
417403 99417403 1001 86380 86390 1
418663 99418663 1001 86380 86390 1
418048 99418048 1001 86380 86390 1
417727 99417727 1001 86380 86390 1
417933 99417933 1001 86380 86390 1
419021 99419021 1001 86380 86390 1
419002 99419002 1001 86380 86390 1
419086 99419086 1001 86380 86390 1
420378 99420378 1001 86380 86390 1
420179 99420179 1001 86380 86390 1
420414 99420414 1001 86380 86390 1
420164 99420164 1001 86380 86390 1
419981 99419981 1001 86380 86390 1
419576 99419576 1001 86380 86390 1
419341 99419341 1001 86380 86390 1
420749 99420749 1001 86380 86390 1
420480 99420480 1001 86380 86390 1
420767 99420767 1001 86380 86390 1
421712 99421712 1001 86380 86390 1
422033 99422033 1001 86380 86390 1
421870 99421870 1001 86380 86390 1
421945 99421945 1001 86380 86390 1
421548 99421548 1001 86380 86390 1
421499 99421499 1001 86380 86390 1
421100 99421100 1001 86380 86390 1
420907 99420907 1001 86380 86390 1
421034 99421034 1001 86380 86390 1
422272 99422272 1001 86380 86390 1
422526 99422526 1001 86380 86390 1
423557 99423557 1001 86380 86390 1
423723 99423723 1001 86380 86390 1
423201 99423201 1001 86380 86390 1
422952 99422952 1001 86380 86390 1
422956 99422956 1001 86380 86390 1
422853 99422853 1001 86380 86390 1
422906 99422906 1001 86380 86390 1
422699 99422699 1001 86380 86390 1
422700 99422700 1001 86380 86390 1
422702 99422702 1001 86380 86390 1
423943 99423943 1001 86380 86390 1
424100 99424100 1001 86380 86390 1
425374 99425374 1001 86380 86390 1
425315 99425315 1001 86380 86390 1
424782 99424782 1001 86380 86390 1
424825 99424825 1001 86380 86390 1
424625 99424625 1001 86380 86390 1
424998 99424998 1001 86380 86390 1
424606 99424606 1001 86380 86390 1
424636 99424636 1001 86380 86390 1
424798 99424798 1001 86380 86390 1
424456 99424456 1001 86380 86390 1
424348 99424348 1001 86380 86390 1
424333 99424333 1001 86380 86390 1
424383 99424383 1001 86380 86390 1
424308 99424308 1001 86380 86390 1
425796 99425796 1001 86380 86390 1
425007 99425007 1001 86380 86390 1
425588 99425588 1001 86380 86390 1
425752 99425752 1001 86380 86390 1
425701 99425701 1001 86380 86390 1
425524 99425524 1001 86380 86390 1
425549 99425549 1001 86380 86390 1
425399 99425399 1001 86380 86390 1
426983 99426983 1001 86380 86390 1
427073 99427073 1001 86380 86390 1
426957 99426957 1001 86380 86390 1
426278 99426278 1001 86380 86390 1
426539 99426539 1001 86380 86390 1
426081 99426081 1001 86380 86390 1
426174 99426174 1001 86380 86390 1
427369 99427369 1001 86380 86390 1
427239 99427239 1001 86380 86390 1
428423 99428423 1001 86380 86390 1
428364 99428364 1001 86380 86390 1
428428 99428428 1001 86380 86390 1
428530 99428530 1001 86380 86390 1
428512 99428512 1001 86380 86390 1
428257 99428257 1001 86380 86390 1
428319 99428319 1001 86380 86390 1
428197 99428197 1001 86380 86390 1
428177 99428177 1001 86380 86390 1
428136 99428136 1001 86380 86390 1
427680 99427680 1001 86380 86390 1
429124 99429124 1001 86380 86390 1
428917 99428917 1001 86380 86390 1
428768 99428768 1001 86380 86390 1
428885 99428885 1001 86380 86390 1
430185 99430185 1001 86380 86390 1
429779 99429779 1001 86380 86390 1
429790 99429790 1001 86380 86390 1
429748 99429748 1001 86380 86390 1
429407 99429407 1001 86380 86390 1
430533 99430533 1001 86380 86390 1
430596 99430596 1001 86380 86390 1
431774 99431774 1001 86380 86390 1
431877 99431877 1001 86380 86390 1
431583 99431583 1001 86380 86390 1
431450 99431450 1001 86380 86390 1
431106 99431106 1001 86380 86390 1
432123 99432123 1001 86380 86390 1
432129 99432129 1001 86380 86390 1
432134 99432134 1001 86380 86390 1
432236 99432236 1001 86380 86390 1
432393 99432393 1001 86380 86390 1
433386 99433386 1001 86380 86390 1
433704 99433704 1001 86380 86390 1
433432 99433432 1001 86380 86390 1
433268 99433268 1001 86380 86390 1
432972 99432972 1001 86380 86390 1
433151 99433151 1001 86380 86390 1
432962 99432962 1001 86380 86390 1
433067 99433067 1001 86380 86390 1
432580 99432580 1001 86380 86390 1
432665 99432665 1001 86380 86390 1
432703 99432703 1001 86380 86390 1
432612 99432612 1001 86380 86390 1
432861 99432861 1001 86380 86390 1
432695 99432695 1001 86380 86390 1
433943 99433943 1001 86380 86390 1
433849 99433849 1001 86380 86390 1
433826 99433826 1001 86380 86390 1
433995 99433995 1001 86380 86390 1
435055 99435055 1001 86380 86390 1
435203 99435203 1001 86380 86390 1
434796 99434796 1001 86380 86390 1
434909 99434909 1001 86380 86390 1
434802 99434802 1001 86380 86390 1
434616 99434616 1001 86380 86390 1
434144 99434144 1001 86380 86390 1
434445 99434445 1001 86380 86390 1
435453 99435453 1001 86380 86390 1
435891 99435891 1001 86380 86390 1
437016 99437016 1001 86380 86390 1
436695 99436695 1001 86380 86390 1
436230 99436230 1001 86380 86390 1
436306 99436306 1001 86380 86390 1
436280 99436280 1001 86380 86390 1
437321 99437321 1001 86380 86390 1
300019 99300019 1001 86380 86390 1
300083 99300083 1001 86380 86390 1
437352 99437352 1001 86380 86390 1
437250 99437250 1001 86380 86390 1
300678 99300678 1001 86380 86390 1
300529 99300529 1001 86380 86390 1
300624 99300624 1001 86380 86390 1
300723 99300723 1001 86380 86390 1
300725 99300725 1001 86380 86390 1
300501 99300501 1001 86380 86390 1
300469 99300469 1001 86380 86390 1
300269 99300269 1001 86380 86390 1
300295 99300295 1001 86380 86390 1
300153 99300153 1001 86380 86390 1
300757 99300757 1001 86380 86390 1
300761 99300761 1001 86380 86390 1
300826 99300826 1001 86380 86390 1
300827 99300827 1001 86380 86390 1
301456 99301456 1001 86380 86390 1
301528 99301528 1001 86380 86390 1
301496 99301496 1001 86380 86390 1
301487 99301487 1001 86380 86390 1
301371 99301371 1001 86380 86390 1
301503 99301503 1001 86380 86390 1
301255 99301255 1001 86380 86390 1
301347 99301347 1001 86380 86390 1
301109 99301109 1001 86380 86390 1
301048 99301048 1001 86380 86390 1
300998 99300998 1001 86380 86390 1
302307 99302307 1001 86380 86390 1
302301 99302301 1001 86380 86390 1
302089 99302089 1001 86380 86390 1
302104 99302104 1001 86380 86390 1
302040 99302040 1001 86380 86390 1
302057 99302057 1001 86380 86390 1
301800 99301800 1001 86380 86390 1
301852 99301852 1001 86380 86390 1
301831 99301831 1001 86380 86390 1
301962 99301962 1001 86380 86390 1
301836 99301836 1001 86380 86390 1
301953 99301953 1001 86380 86390 1
302521 99302521 1001 86380 86390 1
302561 99302561 1001 86380 86390 1
302525 99302525 1001 86380 86390 1
303081 99303081 1001 86380 86390 1
303082 99303082 1001 86380 86390 1
303034 99303034 1001 86380 86390 1
303063 99303063 1001 86380 86390 1
303091 99303091 1001 86380 86390 1
302968 99302968 1001 86380 86390 1
302931 99302931 1001 86380 86390 1
302948 99302948 1001 86380 86390 1
302708 99302708 1001 86380 86390 1
302786 99302786 1001 86380 86390 1
302696 99302696 1001 86380 86390 1
302645 99302645 1001 86380 86390 1
302609 99302609 1001 86380 86390 1
303244 99303244 1001 86380 86390 1
303412 99303412 1001 86380 86390 1
303296 99303296 1001 86380 86390 1
303259 99303259 1001 86380 86390 1
303312 99303312 1001 86380 86390 1
303223 99303223 1001 86380 86390 1
303393 99303393 1001 86380 86390 1
303254 99303254 1001 86380 86390 1
303359 99303359 1001 86380 86390 1
303229 99303229 1001 86380 86390 1
303808 99303808 1001 86380 86390 1
303796 99303796 1001 86380 86390 1
303732 99303732 1001 86380 86390 1
303589 99303589 1001 86380 86390 1
303421 99303421 1001 86380 86390 1
304108 99304108 1001 86380 86390 1
304107 99304107 1001 86380 86390 1
304708 99304708 1001 86380 86390 1
304832 99304832 1001 86380 86390 1
304683 99304683 1001 86380 86390 1
304690 99304690 1001 86380 86390 1
304716 99304716 1001 86380 86390 1
304691 99304691 1001 86380 86390 1
304539 99304539 1001 86380 86390 1
304450 99304450 1001 86380 86390 1
304493 99304493 1001 86380 86390 1
304413 99304413 1001 86380 86390 1
304414 99304414 1001 86380 86390 1
304432 99304432 1001 86380 86390 1
305016 99305016 1001 86380 86390 1
304939 99304939 1001 86380 86390 1
304940 99304940 1001 86380 86390 1
304956 99304956 1001 86380 86390 1
304880 99304880 1001 86380 86390 1
305036 99305036 1001 86380 86390 1
305063 99305063 1001 86380 86390 1
305318 99305318 1001 86380 86390 1
305323 99305323 1001 86380 86390 1
305263 99305263 1001 86380 86390 1
305177 99305177 1001 86380 86390 1
305087 99305087 1001 86380 86390 1
500169 99500169 1001 86380 86390 1
500182 99500182 1001 86380 86390 1
500183 99500183 1001 86380 86390 1
500175 99500175 1001 86380 86390 1
500190 99500190 1001 86380 86390 1
500664 99500664 1001 86380 86390 1
500620 99500620 1001 86380 86390 1
500296 99500296 1001 86380 86390 1
500889 99500889 1001 86380 86390 1
501008 99501008 1001 86380 86390 1
500905 99500905 1001 86380 86390 1
501576 99501576 1001 86380 86390 1
501513 99501513 1001 86380 86390 1
501640 99501640 1001 86380 86390 1
501619 99501619 1001 86380 86390 1
501633 99501633 1001 86380 86390 1
501321 99501321 1001 86380 86390 1
501351 99501351 1001 86380 86390 1
501290 99501290 1001 86380 86390 1
501303 99501303 1001 86380 86390 1
501330 99501330 1001 86380 86390 1
501138 99501138 1001 86380 86390 1
501024 99501024 1001 86380 86390 1
501222 99501222 1001 86380 86390 1
501044 99501044 1001 86380 86390 1
501716 99501716 1001 86380 86390 1
501654 99501654 1001 86380 86390 1
501710 99501710 1001 86380 86390 1
501778 99501778 1001 86380 86390 1
502338 99502338 1001 86380 86390 1
502422 99502422 1001 86380 86390 1
502397 99502397 1001 86380 86390 1
502336 99502336 1001 86380 86390 1
502145 99502145 1001 86380 86390 1
502164 99502164 1001 86380 86390 1
502255 99502255 1001 86380 86390 1
502206 99502206 1001 86380 86390 1
501954 99501954 1001 86380 86390 1
501922 99501922 1001 86380 86390 1
502658 99502658 1001 86380 86390 1
502530 99502530 1001 86380 86390 1
502585 99502585 1001 86380 86390 1
502640 99502640 1001 86380 86390 1
503124 99503124 1001 86380 86390 1
503216 99503216 1001 86380 86390 1
503140 99503140 1001 86380 86390 1
503196 99503196 1001 86380 86390 1
503236 99503236 1001 86380 86390 1
503238 99503238 1001 86380 86390 1
502962 99502962 1001 86380 86390 1
502977 99502977 1001 86380 86390 1
503044 99503044 1001 86380 86390 1
503084 99503084 1001 86380 86390 1
502956 99502956 1001 86380 86390 1
503060 99503060 1001 86380 86390 1
502867 99502867 1001 86380 86390 1
502768 99502768 1001 86380 86390 1
502872 99502872 1001 86380 86390 1
502758 99502758 1001 86380 86390 1
502695 99502695 1001 86380 86390 1
503440 99503440 1001 86380 86390 1
503377 99503377 1001 86380 86390 1
503404 99503404 1001 86380 86390 1
503978 99503978 1001 86380 86390 1
504088 99504088 1001 86380 86390 1
503929 99503929 1001 86380 86390 1
503959 99503959 1001 86380 86390 1
504040 99504040 1001 86380 86390 1
503770 99503770 1001 86380 86390 1
503786 99503786 1001 86380 86390 1
503749 99503749 1001 86380 86390 1
503904 99503904 1001 86380 86390 1
503738 99503738 1001 86380 86390 1
503725 99503725 1001 86380 86390 1
503765 99503765 1001 86380 86390 1
503895 99503895 1001 86380 86390 1
503911 99503911 1001 86380 86390 1
503615 99503615 1001 86380 86390 1
503590 99503590 1001 86380 86390 1
504169 99504169 1001 86380 86390 1
504288 99504288 1001 86380 86390 1
504263 99504263 1001 86380 86390 1
504253 99504253 1001 86380 86390 1
504176 99504176 1001 86380 86390 1
504293 99504293 1001 86380 86390 1
504230 99504230 1001 86380 86390 1
504895 99504895 1001 86380 86390 1
504920 99504920 1001 86380 86390 1
504847 99504847 1001 86380 86390 1
504903 99504903 1001 86380 86390 1
504761 99504761 1001 86380 86390 1
504688 99504688 1001 86380 86390 1
504564 99504564 1001 86380 86390 1
504592 99504592 1001 86380 86390 1
504644 99504644 1001 86380 86390 1
504619 99504619 1001 86380 86390 1
504554 99504554 1001 86380 86390 1
504737 99504737 1001 86380 86390 1
504427 99504427 1001 86380 86390 1
504430 99504430 1001 86380 86390 1
504366 99504366 1001 86380 86390 1
504367 99504367 1001 86380 86390 1
505058 99505058 1001 86380 86390 1
505007 99505007 1001 86380 86390 1
505075 99505075 1001 86380 86390 1
504985 99504985 1001 86380 86390 1
505077 99505077 1001 86380 86390 1
505748 99505748 1001 86380 86390 1
505647 99505647 1001 86380 86390 1
505493 99505493 1001 86380 86390 1
505546 99505546 1001 86380 86390 1
505432 99505432 1001 86380 86390 1
505286 99505286 1001 86380 86390 1
505874 99505874 1001 86380 86390 1
505934 99505934 1001 86380 86390 1
506525 99506525 1001 86380 86390 1
506398 99506398 1001 86380 86390 1
506475 99506475 1001 86380 86390 1
506464 99506464 1001 86380 86390 1
506586 99506586 1001 86380 86390 1
506587 99506587 1001 86380 86390 1
506402 99506402 1001 86380 86390 1
506337 99506337 1001 86380 86390 1
506377 99506377 1001 86380 86390 1
506056 99506056 1001 86380 86390 1
506100 99506100 1001 86380 86390 1
506660 99506660 1001 86380 86390 1
506712 99506712 1001 86380 86390 1
506777 99506777 1001 86380 86390 1
506679 99506679 1001 86380 86390 1
506745 99506745 1001 86380 86390 1
507284 99507284 1001 86380 86390 1
507375 99507375 1001 86380 86390 1
507407 99507407 1001 86380 86390 1
507195 99507195 1001 86380 86390 1
507028 99507028 1001 86380 86390 1
506803 99506803 1001 86380 86390 1
506938 99506938 1001 86380 86390 1
506940 99506940 1001 86380 86390 1
506850 99506850 1001 86380 86390 1
507623 99507623 1001 86380 86390 1
507457 99507457 1001 86380 86390 1
507483 99507483 1001 86380 86390 1
508069 99508069 1001 86380 86390 1
508201 99508201 1001 86380 86390 1
508087 99508087 1001 86380 86390 1
507942 99507942 1001 86380 86390 1
507839 99507839 1001 86380 86390 1
507857 99507857 1001 86380 86390 1
507645 99507645 1001 86380 86390 1
508338 99508338 1001 86380 86390 1
508275 99508275 1001 86380 86390 1
508255 99508255 1001 86380 86390 1
508283 99508283 1001 86380 86390 1
508986 99508986 1001 86380 86390 1
508992 99508992 1001 86380 86390 1
508983 99508983 1001 86380 86390 1
508770 99508770 1001 86380 86390 1
508667 99508667 1001 86380 86390 1
508785 99508785 1001 86380 86390 1
508698 99508698 1001 86380 86390 1
508687 99508687 1001 86380 86390 1
508509 99508509 1001 86380 86390 1
508600 99508600 1001 86380 86390 1
508524 99508524 1001 86380 86390 1
508606 99508606 1001 86380 86390 1
509205 99509205 1001 86380 86390 1
509193 99509193 1001 86380 86390 1
509272 99509272 1001 86380 86390 1
509725 99509725 1001 86380 86390 1
509620 99509620 1001 86380 86390 1
509517 99509517 1001 86380 86390 1
509520 99509520 1001 86380 86390 1
509627 99509627 1001 86380 86390 1
509346 99509346 1001 86380 86390 1
509347 99509347 1001 86380 86390 1
509394 99509394 1001 86380 86390 1
510031 99510031 1001 86380 86390 1
509923 99509923 1001 86380 86390 1
510625 99510625 1001 86380 86390 1
510697 99510697 1001 86380 86390 1
510544 99510544 1001 86380 86390 1
510675 99510675 1001 86380 86390 1
510486 99510486 1001 86380 86390 1
510378 99510378 1001 86380 86390 1
510172 99510172 1001 86380 86390 1
510199 99510199 1001 86380 86390 1
510251 99510251 1001 86380 86390 1
510226 99510226 1001 86380 86390 1
510164 99510164 1001 86380 86390 1
510255 99510255 1001 86380 86390 1
510140 99510140 1001 86380 86390 1
510775 99510775 1001 86380 86390 1
511529 99511529 1001 86380 86390 1
511484 99511484 1001 86380 86390 1
511537 99511537 1001 86380 86390 1
511409 99511409 1001 86380 86390 1
511194 99511194 1001 86380 86390 1
511210 99511210 1001 86380 86390 1
511212 99511212 1001 86380 86390 1
511265 99511265 1001 86380 86390 1
511051 99511051 1001 86380 86390 1
511107 99511107 1001 86380 86390 1
510992 99510992 1001 86380 86390 1
511687 99511687 1001 86380 86390 1
512242 99512242 1001 86380 86390 1
512284 99512284 1001 86380 86390 1
512314 99512314 1001 86380 86390 1
512005 99512005 1001 86380 86390 1
511980 99511980 1001 86380 86390 1
512059 99512059 1001 86380 86390 1
512034 99512034 1001 86380 86390 1
512103 99512103 1001 86380 86390 1
512000 99512000 1001 86380 86390 1
511772 99511772 1001 86380 86390 1
511878 99511878 1001 86380 86390 1
511904 99511904 1001 86380 86390 1
511778 99511778 1001 86380 86390 1
511805 99511805 1001 86380 86390 1
511963 99511963 1001 86380 86390 1
511795 99511795 1001 86380 86390 1
511847 99511847 1001 86380 86390 1
512574 99512574 1001 86380 86390 1
512398 99512398 1001 86380 86390 1
513130 99513130 1001 86380 86390 1
513106 99513106 1001 86380 86390 1
513114 99513114 1001 86380 86390 1
512917 99512917 1001 86380 86390 1
512768 99512768 1001 86380 86390 1
512634 99512634 1001 86380 86390 1
512776 99512776 1001 86380 86390 1
512726 99512726 1001 86380 86390 1
513256 99513256 1001 86380 86390 1
513302 99513302 1001 86380 86390 1
513212 99513212 1001 86380 86390 1
513316 99513316 1001 86380 86390 1
513946 99513946 1001 86380 86390 1
514020 99514020 1001 86380 86390 1
513762 99513762 1001 86380 86390 1
513779 99513779 1001 86380 86390 1
513795 99513795 1001 86380 86390 1
513809 99513809 1001 86380 86390 1
513493 99513493 1001 86380 86390 1
513496 99513496 1001 86380 86390 1
514210 99514210 1001 86380 86390 1
514224 99514224 1001 86380 86390 1
514161 99514161 1001 86380 86390 1
514215 99514215 1001 86380 86390 1
514218 99514218 1001 86380 86390 1
514038 99514038 1001 86380 86390 1
514822 99514822 1001 86380 86390 1
514551 99514551 1001 86380 86390 1
514610 99514610 1001 86380 86390 1
514611 99514611 1001 86380 86390 1
514369 99514369 1001 86380 86390 1
514254 99514254 1001 86380 86390 1
514294 99514294 1001 86380 86390 1
514439 99514439 1001 86380 86390 1
514894 99514894 1001 86380 86390 1
515000 99515000 1001 86380 86390 1
514872 99514872 1001 86380 86390 1
515459 99515459 1001 86380 86390 1
515409 99515409 1001 86380 86390 1
515103 99515103 1001 86380 86390 1
515142 99515142 1001 86380 86390 1
515146 99515146 1001 86380 86390 1
515735 99515735 1001 86380 86390 1
515802 99515802 1001 86380 86390 1
516460 99516460 1001 86380 86390 1
516252 99516252 1001 86380 86390 1
516099 99516099 1001 86380 86390 1
516153 99516153 1001 86380 86390 1
516270 99516270 1001 86380 86390 1
516271 99516271 1001 86380 86390 1
515967 99515967 1001 86380 86390 1
516020 99516020 1001 86380 86390 1
515979 99515979 1001 86380 86390 1
516540 99516540 1001 86380 86390 1
516646 99516646 1001 86380 86390 1
516672 99516672 1001 86380 86390 1
516530 99516530 1001 86380 86390 1
516519 99516519 1001 86380 86390 1
517231 99517231 1001 86380 86390 1
517040 99517040 1001 86380 86390 1
516926 99516926 1001 86380 86390 1
517035 99517035 1001 86380 86390 1
517010 99517010 1001 86380 86390 1
517051 99517051 1001 86380 86390 1
516911 99516911 1001 86380 86390 1
516847 99516847 1001 86380 86390 1
516888 99516888 1001 86380 86390 1
516727 99516727 1001 86380 86390 1
517386 99517386 1001 86380 86390 1
517477 99517477 1001 86380 86390 1
517508 99517508 1001 86380 86390 1
517393 99517393 1001 86380 86390 1
518074 99518074 1001 86380 86390 1
518089 99518089 1001 86380 86390 1
518014 99518014 1001 86380 86390 1
518151 99518151 1001 86380 86390 1
517869 99517869 1001 86380 86390 1
517786 99517786 1001 86380 86390 1
517865 99517865 1001 86380 86390 1
517710 99517710 1001 86380 86390 1
517675 99517675 1001 86380 86390 1
517689 99517689 1001 86380 86390 1
517691 99517691 1001 86380 86390 1
517704 99517704 1001 86380 86390 1
518303 99518303 1001 86380 86390 1
518240 99518240 1001 86380 86390 1
518255 99518255 1001 86380 86390 1
518282 99518282 1001 86380 86390 1
518271 99518271 1001 86380 86390 1
518323 99518323 1001 86380 86390 1
518183 99518183 1001 86380 86390 1
518837 99518837 1001 86380 86390 1
518974 99518974 1001 86380 86390 1
518706 99518706 1001 86380 86390 1
518656 99518656 1001 86380 86390 1
518515 99518515 1001 86380 86390 1
518992 99518992 1001 86380 86390 1
519137 99519137 1001 86380 86390 1
519769 99519769 1001 86380 86390 1
519621 99519621 1001 86380 86390 1
519419 99519419 1001 86380 86390 1
519604 99519604 1001 86380 86390 1
519528 99519528 1001 86380 86390 1
519222 99519222 1001 86380 86390 1
519252 99519252 1001 86380 86390 1
519194 99519194 1001 86380 86390 1
519867 99519867 1001 86380 86390 1
519923 99519923 1001 86380 86390 1
519846 99519846 1001 86380 86390 1
519862 99519862 1001 86380 86390 1
519953 99519953 1001 86380 86390 1
520605 99520605 1001 86380 86390 1
520612 99520612 1001 86380 86390 1
520623 99520623 1001 86380 86390 1
520457 99520457 1001 86380 86390 1
520268 99520268 1001 86380 86390 1
520229 99520229 1001 86380 86390 1
520273 99520273 1001 86380 86390 1
520084 99520084 1001 86380 86390 1
520124 99520124 1001 86380 86390 1
520080 99520080 1001 86380 86390 1
520158 99520158 1001 86380 86390 1
520730 99520730 1001 86380 86390 1
520785 99520785 1001 86380 86390 1
520734 99520734 1001 86380 86390 1
520671 99520671 1001 86380 86390 1
521274 99521274 1001 86380 86390 1
521360 99521360 1001 86380 86390 1
521029 99521029 1001 86380 86390 1
521020 99521020 1001 86380 86390 1
521026 99521026 1001 86380 86390 1
521489 99521489 1001 86380 86390 1
521567 99521567 1001 86380 86390 1
521478 99521478 1001 86380 86390 1
521508 99521508 1001 86380 86390 1
521526 99521526 1001 86380 86390 1
522200 99522200 1001 86380 86390 1
521974 99521974 1001 86380 86390 1
521938 99521938 1001 86380 86390 1
521702 99521702 1001 86380 86390 1
521849 99521849 1001 86380 86390 1
521735 99521735 1001 86380 86390 1
522361 99522361 1001 86380 86390 1
522444 99522444 1001 86380 86390 1
522954 99522954 1001 86380 86390 1
522734 99522734 1001 86380 86390 1
522905 99522905 1001 86380 86390 1
522907 99522907 1001 86380 86390 1
522503 99522503 1001 86380 86390 1
522545 99522545 1001 86380 86390 1
522689 99522689 1001 86380 86390 1
523219 99523219 1001 86380 86390 1
523246 99523246 1001 86380 86390 1
523147 99523147 1001 86380 86390 1
523270 99523270 1001 86380 86390 1
523810 99523810 1001 86380 86390 1
523904 99523904 1001 86380 86390 1
523615 99523615 1001 86380 86390 1
523565 99523565 1001 86380 86390 1
523441 99523441 1001 86380 86390 1
523532 99523532 1001 86380 86390 1
523379 99523379 1001 86380 86390 1
523330 99523330 1001 86380 86390 1
523489 99523489 1001 86380 86390 1
524089 99524089 1001 86380 86390 1
523960 99523960 1001 86380 86390 1
524601 99524601 1001 86380 86390 1
524412 99524412 1001 86380 86390 1
524405 99524405 1001 86380 86390 1
524238 99524238 1001 86380 86390 1
524952 99524952 1001 86380 86390 1
525568 99525568 1001 86380 86390 1
525361 99525361 1001 86380 86390 1
525110 99525110 1001 86380 86390 1
525099 99525099 1001 86380 86390 1
525038 99525038 1001 86380 86390 1
525801 99525801 1001 86380 86390 1
525753 99525753 1001 86380 86390 1
525650 99525650 1001 86380 86390 1
525693 99525693 1001 86380 86390 1
525761 99525761 1001 86380 86390 1
526399 99526399 1001 86380 86390 1
526224 99526224 1001 86380 86390 1
526050 99526050 1001 86380 86390 1
526207 99526207 1001 86380 86390 1
526092 99526092 1001 86380 86390 1
525908 99525908 1001 86380 86390 1
525874 99525874 1001 86380 86390 1
525913 99525913 1001 86380 86390 1
525902 99525902 1001 86380 86390 1
526434 99526434 1001 86380 86390 1
527095 99527095 1001 86380 86390 1
527075 99527075 1001 86380 86390 1
527101 99527101 1001 86380 86390 1
527194 99527194 1001 86380 86390 1
527157 99527157 1001 86380 86390 1
527245 99527245 1001 86380 86390 1
527019 99527019 1001 86380 86390 1
527007 99527007 1001 86380 86390 1
526906 99526906 1001 86380 86390 1
526984 99526984 1001 86380 86390 1
526921 99526921 1001 86380 86390 1
526680 99526680 1001 86380 86390 1
526734 99526734 1001 86380 86390 1
526827 99526827 1001 86380 86390 1
527260 99527260 1001 86380 86390 1
527332 99527332 1001 86380 86390 1
527310 99527310 1001 86380 86390 1
527949 99527949 1001 86380 86390 1
527924 99527924 1001 86380 86390 1
527966 99527966 1001 86380 86390 1
528021 99528021 1001 86380 86390 1
527818 99527818 1001 86380 86390 1
527667 99527667 1001 86380 86390 1
527762 99527762 1001 86380 86390 1
527685 99527685 1001 86380 86390 1
527500 99527500 1001 86380 86390 1
527466 99527466 1001 86380 86390 1
528258 99528258 1001 86380 86390 1
528246 99528246 1001 86380 86390 1
528093 99528093 1001 86380 86390 1
528605 99528605 1001 86380 86390 1
528528 99528528 1001 86380 86390 1
528541 99528541 1001 86380 86390 1
528684 99528684 1001 86380 86390 1
528652 99528652 1001 86380 86390 1
528426 99528426 1001 86380 86390 1
528310 99528310 1001 86380 86390 1
528314 99528314 1001 86380 86390 1
528315 99528315 1001 86380 86390 1
528952 99528952 1001 86380 86390 1
529614 99529614 1001 86380 86390 1
529701 99529701 1001 86380 86390 1
529554 99529554 1001 86380 86390 1
529542 99529542 1001 86380 86390 1
529544 99529544 1001 86380 86390 1
529324 99529324 1001 86380 86390 1
529210 99529210 1001 86380 86390 1
529264 99529264 1001 86380 86390 1
529308 99529308 1001 86380 86390 1
529130 99529130 1001 86380 86390 1
529809 99529809 1001 86380 86390 1
529797 99529797 1001 86380 86390 1
529745 99529745 1001 86380 86390 1
529813 99529813 1001 86380 86390 1
530389 99530389 1001 86380 86390 1
530381 99530381 1001 86380 86390 1
530474 99530474 1001 86380 86390 1
530247 99530247 1001 86380 86390 1
529972 99529972 1001 86380 86390 1
530684 99530684 1001 86380 86390 1
530711 99530711 1001 86380 86390 1
530752 99530752 1001 86380 86390 1
530740 99530740 1001 86380 86390 1
531293 99531293 1001 86380 86390 1
531297 99531297 1001 86380 86390 1
531249 99531249 1001 86380 86390 1
530818 99530818 1001 86380 86390 1
530885 99530885 1001 86380 86390 1
531534 99531534 1001 86380 86390 1
531485 99531485 1001 86380 86390 1
532052 99532052 1001 86380 86390 1
532194 99532194 1001 86380 86390 1
531977 99531977 1001 86380 86390 1
531850 99531850 1001 86380 86390 1
531955 99531955 1001 86380 86390 1
531818 99531818 1001 86380 86390 1
531618 99531618 1001 86380 86390 1
532217 99532217 1001 86380 86390 1
532296 99532296 1001 86380 86390 1
532260 99532260 1001 86380 86390 1
532327 99532327 1001 86380 86390 1
532996 99532996 1001 86380 86390 1
532876 99532876 1001 86380 86390 1
532740 99532740 1001 86380 86390 1
532670 99532670 1001 86380 86390 1
532528 99532528 1001 86380 86390 1
532480 99532480 1001 86380 86390 1
532429 99532429 1001 86380 86390 1
533577 99533577 1001 86380 86390 1
533593 99533593 1001 86380 86390 1
533633 99533633 1001 86380 86390 1
533520 99533520 1001 86380 86390 1
533546 99533546 1001 86380 86390 1
533311 99533311 1001 86380 86390 1
533975 99533975 1001 86380 86390 1
533898 99533898 1001 86380 86390 1
533916 99533916 1001 86380 86390 1
534059 99534059 1001 86380 86390 1
534608 99534608 1001 86380 86390 1
534326 99534326 1001 86380 86390 1
534420 99534420 1001 86380 86390 1
534304 99534304 1001 86380 86390 1
534461 99534461 1001 86380 86390 1
534332 99534332 1001 86380 86390 1
534413 99534413 1001 86380 86390 1
534233 99534233 1001 86380 86390 1
534236 99534236 1001 86380 86390 1
534172 99534172 1001 86380 86390 1
534826 99534826 1001 86380 86390 1
534778 99534778 1001 86380 86390 1
534766 99534766 1001 86380 86390 1
534716 99534716 1001 86380 86390 1
534875 99534875 1001 86380 86390 1
535461 99535461 1001 86380 86390 1
535386 99535386 1001 86380 86390 1
535268 99535268 1001 86380 86390 1
535252 99535252 1001 86380 86390 1
535052 99535052 1001 86380 86390 1
535055 99535055 1001 86380 86390 1
535043 99535043 1001 86380 86390 1
535620 99535620 1001 86380 86390 1
535646 99535646 1001 86380 86390 1
535610 99535610 1001 86380 86390 1
536211 99536211 1001 86380 86390 1
536149 99536149 1001 86380 86390 1
536162 99536162 1001 86380 86390 1
536232 99536232 1001 86380 86390 1
536220 99536220 1001 86380 86390 1
535968 99535968 1001 86380 86390 1
536098 99536098 1001 86380 86390 1
536126 99536126 1001 86380 86390 1
535949 99535949 1001 86380 86390 1
535871 99535871 1001 86380 86390 1
535800 99535800 1001 86380 86390 1
536433 99536433 1001 86380 86390 1
537022 99537022 1001 86380 86390 1
537131 99537131 1001 86380 86390 1
536975 99536975 1001 86380 86390 1
537041 99537041 1001 86380 86390 1
536811 99536811 1001 86380 86390 1
536903 99536903 1001 86380 86390 1
536724 99536724 1001 86380 86390 1
536595 99536595 1001 86380 86390 1
536611 99536611 1001 86380 86390 1
536683 99536683 1001 86380 86390 1
537227 99537227 1001 86380 86390 1
537350 99537350 1001 86380 86390 1
537796 99537796 1001 86380 86390 1
537989 99537989 1001 86380 86390 1
537977 99537977 1001 86380 86390 1
537805 99537805 1001 86380 86390 1
537615 99537615 1001 86380 86390 1
537721 99537721 1001 86380 86390 1
537670 99537670 1001 86380 86390 1
537580 99537580 1001 86380 86390 1
537582 99537582 1001 86380 86390 1
537613 99537613 1001 86380 86390 1
537471 99537471 1001 86380 86390 1
537435 99537435 1001 86380 86390 1
537554 99537554 1001 86380 86390 1
537374 99537374 1001 86380 86390 1
537520 99537520 1001 86380 86390 1
538152 99538152 1001 86380 86390 1
538140 99538140 1001 86380 86390 1
538123 99538123 1001 86380 86390 1
538177 99538177 1001 86380 86390 1
538680 99538680 1001 86380 86390 1
538646 99538646 1001 86380 86390 1
538762 99538762 1001 86380 86390 1
538547 99538547 1001 86380 86390 1
538525 99538525 1001 86380 86390 1
538461 99538461 1001 86380 86390 1
538544 99538544 1001 86380 86390 1
538337 99538337 1001 86380 86390 1
538286 99538286 1001 86380 86390 1
538330 99538330 1001 86380 86390 1
538333 99538333 1001 86380 86390 1
538954 99538954 1001 86380 86390 1
538980 99538980 1001 86380 86390 1
538920 99538920 1001 86380 86390 1
538909 99538909 1001 86380 86390 1
539533 99539533 1001 86380 86390 1
539499 99539499 1001 86380 86390 1
539416 99539416 1001 86380 86390 1
539291 99539291 1001 86380 86390 1
539219 99539219 1001 86380 86390 1
539735 99539735 1001 86380 86390 1
540300 99540300 1001 86380 86390 1
540458 99540458 1001 86380 86390 1
540098 99540098 1001 86380 86390 1
539941 99539941 1001 86380 86390 1
539967 99539967 1001 86380 86390 1
539890 99539890 1001 86380 86390 1
539994 99539994 1001 86380 86390 1
539904 99539904 1001 86380 86390 1
541094 99541094 1001 86380 86390 1
541224 99541224 1001 86380 86390 1
541240 99541240 1001 86380 86390 1
541124 99541124 1001 86380 86390 1
540946 99540946 1001 86380 86390 1
541000 99541000 1001 86380 86390 1
540704 99540704 1001 86380 86390 1
540849 99540849 1001 86380 86390 1
541334 99541334 1001 86380 86390 1
541416 99541416 1001 86380 86390 1
541417 99541417 1001 86380 86390 1
541982 99541982 1001 86380 86390 1
541931 99541931 1001 86380 86390 1
542012 99542012 1001 86380 86390 1
542026 99542026 1001 86380 86390 1
541914 99541914 1001 86380 86390 1
541725 99541725 1001 86380 86390 1
541618 99541618 1001 86380 86390 1
541606 99541606 1001 86380 86390 1
541586 99541586 1001 86380 86390 1
542145 99542145 1001 86380 86390 1
542293 99542293 1001 86380 86390 1
542894 99542894 1001 86380 86390 1
542598 99542598 1001 86380 86390 1
542711 99542711 1001 86380 86390 1
542544 99542544 1001 86380 86390 1
542398 99542398 1001 86380 86390 1
542424 99542424 1001 86380 86390 1
542528 99542528 1001 86380 86390 1
542360 99542360 1001 86380 86390 1
542451 99542451 1001 86380 86390 1
542529 99542529 1001 86380 86390 1
543012 99543012 1001 86380 86390 1
543027 99543027 1001 86380 86390 1
543092 99543092 1001 86380 86390 1
543145 99543145 1001 86380 86390 1
543771 99543771 1001 86380 86390 1
543753 99543753 1001 86380 86390 1
543535 99543535 1001 86380 86390 1
543420 99543420 1001 86380 86390 1
543190 99543190 1001 86380 86390 1
543209 99543209 1001 86380 86390 1
543339 99543339 1001 86380 86390 1
543275 99543275 1001 86380 86390 1
543354 99543354 1001 86380 86390 1
543796 99543796 1001 86380 86390 1
543967 99543967 1001 86380 86390 1
543935 99543935 1001 86380 86390 1
544508 99544508 1001 86380 86390 1
544426 99544426 1001 86380 86390 1
544306 99544306 1001 86380 86390 1
544243 99544243 1001 86380 86390 1
544284 99544284 1001 86380 86390 1
544210 99544210 1001 86380 86390 1
543993 99543993 1001 86380 86390 1
544059 99544059 1001 86380 86390 1
543998 99543998 1001 86380 86390 1
544013 99544013 1001 86380 86390 1
544183 99544183 1001 86380 86390 1
544624 99544624 1001 86380 86390 1
544615 99544615 1001 86380 86390 1
544616 99544616 1001 86380 86390 1
405578 682 1001 1740 2817 1
437031 779 1001 70980 73797 1
506223 941 1001 69614 69914 1
400000 99400000 1001 86380 86390 1
400160 99400160 1001 86380 86390 1
400260 99400260 1001 86380 86390 1
400424 99400424 1001 86380 86390 1
400435 99400435 1001 86380 86390 1
400508 99400508 1001 86380 86390 1
400451 99400451 1001 86380 86390 1
400549 99400549 1001 86380 86390 1
400834 99400834 1001 86380 86390 1
401236 99401236 1001 86380 86390 1
401200 99401200 1001 86380 86390 1
401854 99401854 1001 86380 86390 1
402126 99402126 1001 86380 86390 1
402251 99402251 1001 86380 86390 1
402331 99402331 1001 86380 86390 1
402276 99402276 1001 86380 86390 1
402549 99402549 1001 86380 86390 1
402643 99402643 1001 86380 86390 1
402805 99402805 1001 86380 86390 1
402795 99402795 1001 86380 86390 1
403325 99403325 1001 86380 86390 1
403330 99403330 1001 86380 86390 1
403336 99403336 1001 86380 86390 1
403396 99403396 1001 86380 86390 1
403506 99403506 1001 86380 86390 1
403613 99403613 1001 86380 86390 1
403545 99403545 1001 86380 86390 1
403794 99403794 1001 86380 86390 1
403796 99403796 1001 86380 86390 1
403993 99403993 1001 86380 86390 1
404259 99404259 1001 86380 86390 1
404387 99404387 1001 86380 86390 1
404571 99404571 1001 86380 86390 1
404516 99404516 1001 86380 86390 1
404653 99404653 1001 86380 86390 1
404759 99404759 1001 86380 86390 1
404799 99404799 1001 86380 86390 1
405205 99405205 1001 86380 86390 1
405208 99405208 1001 86380 86390 1
405430 99405430 1001 86380 86390 1
405436 99405436 1001 86380 86390 1
405764 99405764 1001 86380 86390 1
405941 99405941 1001 86380 86390 1
405913 99405913 1001 86380 86390 1
405893 99405893 1001 86380 86390 1
405927 99405927 1001 86380 86390 1
406114 99406114 1001 86380 86390 1
406143 99406143 1001 86380 86390 1
406113 99406113 1001 86380 86390 1
406233 99406233 1001 86380 86390 1
406421 99406421 1001 86380 86390 1
406967 99406967 1001 86380 86390 1
407039 99407039 1001 86380 86390 1
407099 99407099 1001 86380 86390 1
407100 99407100 1001 86380 86390 1
407363 99407363 1001 86380 86390 1
407381 99407381 1001 86380 86390 1
407639 99407639 1001 86380 86390 1
407588 99407588 1001 86380 86390 1
407626 99407626 1001 86380 86390 1
407899 99407899 1001 86380 86390 1
407911 99407911 1001 86380 86390 1
408175 99408175 1001 86380 86390 1
408238 99408238 1001 86380 86390 1
408352 99408352 1001 86380 86390 1
408545 99408545 1001 86380 86390 1
408592 99408592 1001 86380 86390 1
408688 99408688 1001 86380 86390 1
408915 99408915 1001 86380 86390 1
409143 99409143 1001 86380 86390 1
409242 99409242 1001 86380 86390 1
409545 99409545 1001 86380 86390 1
409947 99409947 1001 86380 86390 1
410051 99410051 1001 86380 86390 1
410646 99410646 1001 86380 86390 1
410682 99410682 1001 86380 86390 1
410769 99410769 1001 86380 86390 1
410797 99410797 1001 86380 86390 1
410754 99410754 1001 86380 86390 1
410817 99410817 1001 86380 86390 1
410871 99410871 1001 86380 86390 1
411095 99411095 1001 86380 86390 1
411072 99411072 1001 86380 86390 1
411191 99411191 1001 86380 86390 1
411169 99411169 1001 86380 86390 1
411290 99411290 1001 86380 86390 1
411325 99411325 1001 86380 86390 1
411272 99411272 1001 86380 86390 1
411376 99411376 1001 86380 86390 1
411631 99411631 1001 86380 86390 1
411651 99411651 1001 86380 86390 1
411619 99411619 1001 86380 86390 1
411723 99411723 1001 86380 86390 1
411999 99411999 1001 86380 86390 1
412115 99412115 1001 86380 86390 1
413520 99413520 1001 86380 86390 1
413593 99413593 1001 86380 86390 1
413424 99413424 1001 86380 86390 1
413307 99413307 1001 86380 86390 1
413415 99413415 1001 86380 86390 1
412549 99412549 1001 86380 86390 1
412600 99412600 1001 86380 86390 1
413888 99413888 1001 86380 86390 1
413839 99413839 1001 86380 86390 1
413954 99413954 1001 86380 86390 1
413908 99413908 1001 86380 86390 1
413845 99413845 1001 86380 86390 1
415149 99415149 1001 86380 86390 1
414935 99414935 1001 86380 86390 1
415306 99415306 1001 86380 86390 1
415305 99415305 1001 86380 86390 1
414566 99414566 1001 86380 86390 1
414804 99414804 1001 86380 86390 1
414273 99414273 1001 86380 86390 1
414213 99414213 1001 86380 86390 1
414260 99414260 1001 86380 86390 1
415447 99415447 1001 86380 86390 1
415347 99415347 1001 86380 86390 1
415608 99415608 1001 86380 86390 1
415490 99415490 1001 86380 86390 1
416930 99416930 1001 86380 86390 1
416869 99416869 1001 86380 86390 1
416717 99416717 1001 86380 86390 1
416524 99416524 1001 86380 86390 1
416293 99416293 1001 86380 86390 1
416357 99416357 1001 86380 86390 1
415777 99415777 1001 86380 86390 1
415842 99415842 1001 86380 86390 1
415824 99415824 1001 86380 86390 1
415721 99415721 1001 86380 86390 1
417358 99417358 1001 86380 86390 1
417083 99417083 1001 86380 86390 1
417013 99417013 1001 86380 86390 1
418700 99418700 1001 86380 86390 1
418251 99418251 1001 86380 86390 1
418308 99418308 1001 86380 86390 1
418165 99418165 1001 86380 86390 1
418422 99418422 1001 86380 86390 1
418314 99418314 1001 86380 86390 1
418170 99418170 1001 86380 86390 1
417850 99417850 1001 86380 86390 1
417827 99417827 1001 86380 86390 1
417671 99417671 1001 86380 86390 1
417932 99417932 1001 86380 86390 1
417883 99417883 1001 86380 86390 1
419158 99419158 1001 86380 86390 1
418987 99418987 1001 86380 86390 1
419137 99419137 1001 86380 86390 1
418914 99418914 1001 86380 86390 1
418978 99418978 1001 86380 86390 1
420338 99420338 1001 86380 86390 1
420314 99420314 1001 86380 86390 1
420208 99420208 1001 86380 86390 1
420058 99420058 1001 86380 86390 1
419807 99419807 1001 86380 86390 1
419754 99419754 1001 86380 86390 1
419991 99419991 1001 86380 86390 1
419328 99419328 1001 86380 86390 1
419312 99419312 1001 86380 86390 1
419465 99419465 1001 86380 86390 1
420519 99420519 1001 86380 86390 1
421928 99421928 1001 86380 86390 1
421651 99421651 1001 86380 86390 1
421206 99421206 1001 86380 86390 1
421247 99421247 1001 86380 86390 1
420955 99420955 1001 86380 86390 1
422194 99422194 1001 86380 86390 1
422316 99422316 1001 86380 86390 1
422498 99422498 1001 86380 86390 1
423317 99423317 1001 86380 86390 1
423520 99423520 1001 86380 86390 1
423495 99423495 1001 86380 86390 1
423664 99423664 1001 86380 86390 1
423352 99423352 1001 86380 86390 1
423175 99423175 1001 86380 86390 1
423292 99423292 1001 86380 86390 1
423154 99423154 1001 86380 86390 1
423186 99423186 1001 86380 86390 1
422979 99422979 1001 86380 86390 1
423054 99423054 1001 86380 86390 1
422806 99422806 1001 86380 86390 1
422910 99422910 1001 86380 86390 1
422872 99422872 1001 86380 86390 1
424035 99424035 1001 86380 86390 1
423844 99423844 1001 86380 86390 1
423944 99423944 1001 86380 86390 1
425298 99425298 1001 86380 86390 1
425196 99425196 1001 86380 86390 1
425212 99425212 1001 86380 86390 1
425028 99425028 1001 86380 86390 1
425169 99425169 1001 86380 86390 1
424800 99424800 1001 86380 86390 1
424806 99424806 1001 86380 86390 1
424690 99424690 1001 86380 86390 1
424262 99424262 1001 86380 86390 1
424415 99424415 1001 86380 86390 1
425531 99425531 1001 86380 86390 1
425712 99425712 1001 86380 86390 1
425666 99425666 1001 86380 86390 1
425615 99425615 1001 86380 86390 1
425640 99425640 1001 86380 86390 1
425489 99425489 1001 86380 86390 1
425792 99425792 1001 86380 86390 1
426871 99426871 1001 86380 86390 1
426904 99426904 1001 86380 86390 1
426532 99426532 1001 86380 86390 1
426442 99426442 1001 86380 86390 1
426008 99426008 1001 86380 86390 1
425959 99425959 1001 86380 86390 1
425923 99425923 1001 86380 86390 1
425995 99425995 1001 86380 86390 1
427204 99427204 1001 86380 86390 1
427448 99427448 1001 86380 86390 1
428470 99428470 1001 86380 86390 1
428229 99428229 1001 86380 86390 1
428278 99428278 1001 86380 86390 1
428265 99428265 1001 86380 86390 1
427587 99427587 1001 86380 86390 1
427868 99427868 1001 86380 86390 1
427874 99427874 1001 86380 86390 1
429019 99429019 1001 86380 86390 1
428754 99428754 1001 86380 86390 1
428839 99428839 1001 86380 86390 1
429690 99429690 1001 86380 86390 1
429650 99429650 1001 86380 86390 1
429797 99429797 1001 86380 86390 1
429946 99429946 1001 86380 86390 1
429393 99429393 1001 86380 86390 1
429508 99429508 1001 86380 86390 1
429408 99429408 1001 86380 86390 1
430645 99430645 1001 86380 86390 1
430818 99430818 1001 86380 86390 1
431912 99431912 1001 86380 86390 1
431718 99431718 1001 86380 86390 1
431932 99431932 1001 86380 86390 1
431178 99431178 1001 86380 86390 1
431135 99431135 1001 86380 86390 1
430857 99430857 1001 86380 86390 1
431144 99431144 1001 86380 86390 1
431170 99431170 1001 86380 86390 1
432452 99432452 1001 86380 86390 1
433592 99433592 1001 86380 86390 1
433387 99433387 1001 86380 86390 1
433709 99433709 1001 86380 86390 1
433408 99433408 1001 86380 86390 1
432826 99432826 1001 86380 86390 1
432829 99432829 1001 86380 86390 1
432630 99432630 1001 86380 86390 1
432803 99432803 1001 86380 86390 1
432565 99432565 1001 86380 86390 1
434024 99434024 1001 86380 86390 1
433735 99433735 1001 86380 86390 1
433804 99433804 1001 86380 86390 1
434016 99434016 1001 86380 86390 1
434035 99434035 1001 86380 86390 1
435330 99435330 1001 86380 86390 1
435401 99435401 1001 86380 86390 1
435243 99435243 1001 86380 86390 1
434750 99434750 1001 86380 86390 1
434957 99434957 1001 86380 86390 1
434729 99434729 1001 86380 86390 1
434752 99434752 1001 86380 86390 1
434322 99434322 1001 86380 86390 1
434528 99434528 1001 86380 86390 1
434531 99434531 1001 86380 86390 1
435692 99435692 1001 86380 86390 1
435693 99435693 1001 86380 86390 1
435665 99435665 1001 86380 86390 1
435844 99435844 1001 86380 86390 1
435672 99435672 1001 86380 86390 1
435592 99435592 1001 86380 86390 1
435452 99435452 1001 86380 86390 1
437007 99437007 1001 86380 86390 1
436850 99436850 1001 86380 86390 1
436826 99436826 1001 86380 86390 1
437002 99437002 1001 86380 86390 1
436628 99436628 1001 86380 86390 1
436217 99436217 1001 86380 86390 1
436141 99436141 1001 86380 86390 1
436144 99436144 1001 86380 86390 1
435965 99435965 1001 86380 86390 1
300055 99300055 1001 86380 86390 1
437300 99437300 1001 86380 86390 1
300084 99300084 1001 86380 86390 1
300091 99300091 1001 86380 86390 1
437183 99437183 1001 86380 86390 1
300640 99300640 1001 86380 86390 1
300198 99300198 1001 86380 86390 1
300129 99300129 1001 86380 86390 1
300117 99300117 1001 86380 86390 1
300223 99300223 1001 86380 86390 1
300159 99300159 1001 86380 86390 1
300816 99300816 1001 86380 86390 1
300934 99300934 1001 86380 86390 1
300819 99300819 1001 86380 86390 1
300798 99300798 1001 86380 86390 1
301417 99301417 1001 86380 86390 1
301350 99301350 1001 86380 86390 1
301224 99301224 1001 86380 86390 1
301329 99301329 1001 86380 86390 1
301054 99301054 1001 86380 86390 1
300984 99300984 1001 86380 86390 1
301037 99301037 1001 86380 86390 1
300959 99300959 1001 86380 86390 1
301749 99301749 1001 86380 86390 1
301739 99301739 1001 86380 86390 1
301627 99301627 1001 86380 86390 1
301577 99301577 1001 86380 86390 1
302317 99302317 1001 86380 86390 1
302244 99302244 1001 86380 86390 1
302183 99302183 1001 86380 86390 1
302185 99302185 1001 86380 86390 1
302370 99302370 1001 86380 86390 1
302224 99302224 1001 86380 86390 1
302212 99302212 1001 86380 86390 1
302226 99302226 1001 86380 86390 1
301983 99301983 1001 86380 86390 1
302025 99302025 1001 86380 86390 1
302167 99302167 1001 86380 86390 1
302003 99302003 1001 86380 86390 1
302055 99302055 1001 86380 86390 1
301893 99301893 1001 86380 86390 1
301821 99301821 1001 86380 86390 1
302534 99302534 1001 86380 86390 1
302575 99302575 1001 86380 86390 1
302501 99302501 1001 86380 86390 1
302568 99302568 1001 86380 86390 1
303079 99303079 1001 86380 86390 1
303162 99303162 1001 86380 86390 1
303086 99303086 1001 86380 86390 1
303164 99303164 1001 86380 86390 1
303194 99303194 1001 86380 86390 1
302916 99302916 1001 86380 86390 1
302985 99302985 1001 86380 86390 1
302678 99302678 1001 86380 86390 1
302771 99302771 1001 86380 86390 1
302700 99302700 1001 86380 86390 1
302689 99302689 1001 86380 86390 1
303356 99303356 1001 86380 86390 1
303984 99303984 1001 86380 86390 1
303847 99303847 1001 86380 86390 1
303676 99303676 1001 86380 86390 1
303722 99303722 1001 86380 86390 1
303491 99303491 1001 86380 86390 1
303520 99303520 1001 86380 86390 1
303534 99303534 1001 86380 86390 1
303471 99303471 1001 86380 86390 1
304134 99304134 1001 86380 86390 1
304229 99304229 1001 86380 86390 1
304117 99304117 1001 86380 86390 1
304785 99304785 1001 86380 86390 1
304734 99304734 1001 86380 86390 1
304833 99304833 1001 86380 86390 1
304736 99304736 1001 86380 86390 1
304846 99304846 1001 86380 86390 1
304652 99304652 1001 86380 86390 1
304640 99304640 1001 86380 86390 1
304399 99304399 1001 86380 86390 1
304379 99304379 1001 86380 86390 1
304926 99304926 1001 86380 86390 1
305009 99305009 1001 86380 86390 1
305631 99305631 1001 86380 86390 1
305352 99305352 1001 86380 86390 1
305444 99305444 1001 86380 86390 1
305457 99305457 1001 86380 86390 1
305450 99305450 1001 86380 86390 1
305374 99305374 1001 86380 86390 1
305090 99305090 1001 86380 86390 1
305170 99305170 1001 86380 86390 1
305187 99305187 1001 86380 86390 1
305112 99305112 1001 86380 86390 1
305190 99305190 1001 86380 86390 1
500168 99500168 1001 86380 86390 1
500131 99500131 1001 86380 86390 1
500006 99500006 1001 86380 86390 1
500150 99500150 1001 86380 86390 1
500737 99500737 1001 86380 86390 1
500736 99500736 1001 86380 86390 1
500435 99500435 1001 86380 86390 1
500551 99500551 1001 86380 86390 1
500449 99500449 1001 86380 86390 1
500553 99500553 1001 86380 86390 1
500554 99500554 1001 86380 86390 1
500232 99500232 1001 86380 86390 1
500376 99500376 1001 86380 86390 1
500341 99500341 1001 86380 86390 1
500849 99500849 1001 86380 86390 1
500852 99500852 1001 86380 86390 1
500917 99500917 1001 86380 86390 1
500886 99500886 1001 86380 86390 1
500874 99500874 1001 86380 86390 1
501003 99501003 1001 86380 86390 1
501570 99501570 1001 86380 86390 1
501280 99501280 1001 86380 86390 1
501268 99501268 1001 86380 86390 1
501380 99501380 1001 86380 86390 1
501329 99501329 1001 86380 86390 1
501251 99501251 1001 86380 86390 1
501109 99501109 1001 86380 86390 1
501086 99501086 1001 86380 86390 1
501139 99501139 1001 86380 86390 1
501104 99501104 1001 86380 86390 1
501029 99501029 1001 86380 86390 1
501083 99501083 1001 86380 86390 1
501718 99501718 1001 86380 86390 1
501747 99501747 1001 86380 86390 1
501672 99501672 1001 86380 86390 1
501763 99501763 1001 86380 86390 1
502303 99502303 1001 86380 86390 1
502407 99502407 1001 86380 86390 1
502420 99502420 1001 86380 86390 1
502360 99502360 1001 86380 86390 1
502458 99502458 1001 86380 86390 1
502462 99502462 1001 86380 86390 1
502066 99502066 1001 86380 86390 1
502119 99502119 1001 86380 86390 1
502108 99502108 1001 86380 86390 1
502138 99502138 1001 86380 86390 1
502194 99502194 1001 86380 86390 1
501913 99501913 1001 86380 86390 1
501867 99501867 1001 86380 86390 1
501920 99501920 1001 86380 86390 1
502555 99502555 1001 86380 86390 1
502651 99502651 1001 86380 86390 1
502669 99502669 1001 86380 86390 1
503215 99503215 1001 86380 86390 1
503271 99503271 1001 86380 86390 1
502908 99502908 1001 86380 86390 1
502921 99502921 1001 86380 86390 1
502950 99502950 1001 86380 86390 1
502940 99502940 1001 86380 86390 1
503058 99503058 1001 86380 86390 1
502754 99502754 1001 86380 86390 1
502770 99502770 1001 86380 86390 1
502720 99502720 1001 86380 86390 1
502785 99502785 1001 86380 86390 1
502824 99502824 1001 86380 86390 1
503395 99503395 1001 86380 86390 1
503476 99503476 1001 86380 86390 1
503415 99503415 1001 86380 86390 1
503312 99503312 1001 86380 86390 1
504058 99504058 1001 86380 86390 1
503998 99503998 1001 86380 86390 1
504063 99504063 1001 86380 86390 1
503962 99503962 1001 86380 86390 1
503817 99503817 1001 86380 86390 1
503742 99503742 1001 86380 86390 1
503659 99503659 1001 86380 86390 1
503662 99503662 1001 86380 86390 1
503611 99503611 1001 86380 86390 1
503638 99503638 1001 86380 86390 1
503677 99503677 1001 86380 86390 1
504246 99504246 1001 86380 86390 1
504161 99504161 1001 86380 86390 1
504306 99504306 1001 86380 86390 1
504867 99504867 1001 86380 86390 1
504921 99504921 1001 86380 86390 1
504822 99504822 1001 86380 86390 1
504825 99504825 1001 86380 86390 1
504749 99504749 1001 86380 86390 1
504852 99504852 1001 86380 86390 1
504726 99504726 1001 86380 86390 1
504678 99504678 1001 86380 86390 1
504735 99504735 1001 86380 86390 1
504326 99504326 1001 86380 86390 1
504407 99504407 1001 86380 86390 1
504485 99504485 1001 86380 86390 1
504331 99504331 1001 86380 86390 1
504488 99504488 1001 86380 86390 1
505020 99505020 1001 86380 86390 1
505029 99505029 1001 86380 86390 1
505720 99505720 1001 86380 86390 1
505618 99505618 1001 86380 86390 1
505593 99505593 1001 86380 86390 1
505583 99505583 1001 86380 86390 1
505611 99505611 1001 86380 86390 1
505502 99505502 1001 86380 86390 1
505524 99505524 1001 86380 86390 1
505267 99505267 1001 86380 86390 1
505261 99505261 1001 86380 86390 1
505797 99505797 1001 86380 86390 1
505879 99505879 1001 86380 86390 1
505895 99505895 1001 86380 86390 1
506498 99506498 1001 86380 86390 1
506447 99506447 1001 86380 86390 1
506488 99506488 1001 86380 86390 1
506519 99506519 1001 86380 86390 1
506313 99506313 1001 86380 86390 1
506391 99506391 1001 86380 86390 1
506197 99506197 1001 86380 86390 1
506342 99506342 1001 86380 86390 1
506369 99506369 1001 86380 86390 1
506344 99506344 1001 86380 86390 1
506357 99506357 1001 86380 86390 1
506229 99506229 1001 86380 86390 1
505978 99505978 1001 86380 86390 1
506070 99506070 1001 86380 86390 1
506035 99506035 1001 86380 86390 1
505996 99505996 1001 86380 86390 1
506102 99506102 1001 86380 86390 1
506052 99506052 1001 86380 86390 1
506648 99506648 1001 86380 86390 1
506714 99506714 1001 86380 86390 1
506642 99506642 1001 86380 86390 1
506668 99506668 1001 86380 86390 1
506797 99506797 1001 86380 86390 1
506630 99506630 1001 86380 86390 1
507308 99507308 1001 86380 86390 1
507285 99507285 1001 86380 86390 1
507286 99507286 1001 86380 86390 1
507238 99507238 1001 86380 86390 1
507265 99507265 1001 86380 86390 1
507168 99507168 1001 86380 86390 1
507013 99507013 1001 86380 86390 1
507196 99507196 1001 86380 86390 1
507172 99507172 1001 86380 86390 1
507070 99507070 1001 86380 86390 1
506915 99506915 1001 86380 86390 1
507424 99507424 1001 86380 86390 1
507533 99507533 1001 86380 86390 1
507559 99507559 1001 86380 86390 1
508139 99508139 1001 86380 86390 1
507926 99507926 1001 86380 86390 1
508041 99508041 1001 86380 86390 1
507822 99507822 1001 86380 86390 1
507706 99507706 1001 86380 86390 1
507675 99507675 1001 86380 86390 1
507821 99507821 1001 86380 86390 1
509041 99509041 1001 86380 86390 1
509051 99509051 1001 86380 86390 1
509017 99509017 1001 86380 86390 1
508995 99508995 1001 86380 86390 1
508996 99508996 1001 86380 86390 1
508701 99508701 1001 86380 86390 1
508676 99508676 1001 86380 86390 1
508756 99508756 1001 86380 86390 1
508784 99508784 1001 86380 86390 1
508823 99508823 1001 86380 86390 1
508837 99508837 1001 86380 86390 1
508520 99508520 1001 86380 86390 1
508528 99508528 1001 86380 86390 1
508633 99508633 1001 86380 86390 1
508478 99508478 1001 86380 86390 1
509243 99509243 1001 86380 86390 1
509078 99509078 1001 86380 86390 1
509275 99509275 1001 86380 86390 1
509723 99509723 1001 86380 86390 1
509776 99509776 1001 86380 86390 1
509502 99509502 1001 86380 86390 1
509634 99509634 1001 86380 86390 1
509652 99509652 1001 86380 86390 1
509398 99509398 1001 86380 86390 1
509464 99509464 1001 86380 86390 1
509352 99509352 1001 86380 86390 1
509408 99509408 1001 86380 86390 1
509447 99509447 1001 86380 86390 1
510066 99510066 1001 86380 86390 1
510058 99510058 1001 86380 86390 1
510103 99510103 1001 86380 86390 1
510726 99510726 1001 86380 86390 1
510655 99510655 1001 86380 86390 1
510668 99510668 1001 86380 86390 1
510685 99510685 1001 86380 86390 1
510621 99510621 1001 86380 86390 1
510673 99510673 1001 86380 86390 1
510405 99510405 1001 86380 86390 1
510448 99510448 1001 86380 86390 1
510304 99510304 1001 86380 86390 1
510294 99510294 1001 86380 86390 1
510118 99510118 1001 86380 86390 1
510742 99510742 1001 86380 86390 1
511523 99511523 1001 86380 86390 1
511501 99511501 1001 86380 86390 1
511156 99511156 1001 86380 86390 1
511235 99511235 1001 86380 86390 1
511251 99511251 1001 86380 86390 1
510946 99510946 1001 86380 86390 1
511005 99511005 1001 86380 86390 1
511083 99511083 1001 86380 86390 1
511135 99511135 1001 86380 86390 1
511563 99511563 1001 86380 86390 1
511681 99511681 1001 86380 86390 1
511657 99511657 1001 86380 86390 1
511613 99511613 1001 86380 86390 1
512183 99512183 1001 86380 86390 1
512025 99512025 1001 86380 86390 1
512117 99512117 1001 86380 86390 1
511926 99511926 1001 86380 86390 1
512480 99512480 1001 86380 86390 1
512399 99512399 1001 86380 86390 1
512465 99512465 1001 86380 86390 1
513013 99513013 1001 86380 86390 1
513068 99513068 1001 86380 86390 1
513043 99513043 1001 86380 86390 1
513160 99513160 1001 86380 86390 1
513100 99513100 1001 86380 86390 1
512820 99512820 1001 86380 86390 1
512918 99512918 1001 86380 86390 1
512829 99512829 1001 86380 86390 1
512766 99512766 1001 86380 86390 1
513280 99513280 1001 86380 86390 1
513308 99513308 1001 86380 86390 1
513402 99513402 1001 86380 86390 1
513225 99513225 1001 86380 86390 1
514028 99514028 1001 86380 86390 1
513918 99513918 1001 86380 86390 1
513829 99513829 1001 86380 86390 1
513696 99513696 1001 86380 86390 1
513766 99513766 1001 86380 86390 1
513703 99513703 1001 86380 86390 1
513642 99513642 1001 86380 86390 1
513460 99513460 1001 86380 86390 1
513500 99513500 1001 86380 86390 1
514145 99514145 1001 86380 86390 1
514071 99514071 1001 86380 86390 1
514231 99514231 1001 86380 86390 1
514040 99514040 1001 86380 86390 1
514683 99514683 1001 86380 86390 1
514724 99514724 1001 86380 86390 1
514767 99514767 1001 86380 86390 1
514561 99514561 1001 86380 86390 1
514652 99514652 1001 86380 86390 1
514485 99514485 1001 86380 86390 1
514595 99514595 1001 86380 86390 1
514520 99514520 1001 86380 86390 1
514251 99514251 1001 86380 86390 1
514440 99514440 1001 86380 86390 1
514416 99514416 1001 86380 86390 1
515062 99515062 1001 86380 86390 1
514861 99514861 1001 86380 86390 1
515510 99515510 1001 86380 86390 1
515592 99515592 1001 86380 86390 1
515341 99515341 1001 86380 86390 1
515357 99515357 1001 86380 86390 1
515347 99515347 1001 86380 86390 1
515140 99515140 1001 86380 86390 1
515232 99515232 1001 86380 86390 1
515155 99515155 1001 86380 86390 1
515077 99515077 1001 86380 86390 1
515189 99515189 1001 86380 86390 1
515806 99515806 1001 86380 86390 1
516356 99516356 1001 86380 86390 1
516421 99516421 1001 86380 86390 1
516480 99516480 1001 86380 86390 1
516360 99516360 1001 86380 86390 1
516351 99516351 1001 86380 86390 1
516315 99516315 1001 86380 86390 1
516210 99516210 1001 86380 86390 1
515915 99515915 1001 86380 86390 1
515917 99515917 1001 86380 86390 1
516073 99516073 1001 86380 86390 1
515960 99515960 1001 86380 86390 1
515925 99515925 1001 86380 86390 1
516003 99516003 1001 86380 86390 1
516587 99516587 1001 86380 86390 1
516678 99516678 1001 86380 86390 1
516578 99516578 1001 86380 86390 1
516527 99516527 1001 86380 86390 1
516709 99516709 1001 86380 86390 1
516699 99516699 1001 86380 86390 1
517303 99517303 1001 86380 86390 1
517159 99517159 1001 86380 86390 1
516927 99516927 1001 86380 86390 1
516743 99516743 1001 86380 86390 1
516757 99516757 1001 86380 86390 1
516774 99516774 1001 86380 86390 1
516778 99516778 1001 86380 86390 1
518035 99518035 1001 86380 86390 1
517985 99517985 1001 86380 86390 1
517975 99517975 1001 86380 86390 1
518054 99518054 1001 86380 86390 1
517802 99517802 1001 86380 86390 1
517932 99517932 1001 86380 86390 1
517790 99517790 1001 86380 86390 1
517830 99517830 1001 86380 86390 1
517843 99517843 1001 86380 86390 1
517806 99517806 1001 86380 86390 1
517924 99517924 1001 86380 86390 1
517860 99517860 1001 86380 86390 1
517822 99517822 1001 86380 86390 1
517700 99517700 1001 86380 86390 1
517584 99517584 1001 86380 86390 1
517692 99517692 1001 86380 86390 1
517564 99517564 1001 86380 86390 1
517616 99517616 1001 86380 86390 1
518176 99518176 1001 86380 86390 1
518312 99518312 1001 86380 86390 1
518899 99518899 1001 86380 86390 1
518836 99518836 1001 86380 86390 1
518852 99518852 1001 86380 86390 1
518803 99518803 1001 86380 86390 1
518932 99518932 1001 86380 86390 1
518978 99518978 1001 86380 86390 1
518820 99518820 1001 86380 86390 1
518746 99518746 1001 86380 86390 1
518747 99518747 1001 86380 86390 1
518778 99518778 1001 86380 86390 1
518652 99518652 1001 86380 86390 1
518538 99518538 1001 86380 86390 1
518514 99518514 1001 86380 86390 1
518412 99518412 1001 86380 86390 1
518532 99518532 1001 86380 86390 1
518535 99518535 1001 86380 86390 1
518561 99518561 1001 86380 86390 1
519183 99519183 1001 86380 86390 1
519120 99519120 1001 86380 86390 1
519059 99519059 1001 86380 86390 1
519150 99519150 1001 86380 86390 1
519664 99519664 1001 86380 86390 1
519767 99519767 1001 86380 86390 1
519723 99519723 1001 86380 86390 1
519557 99519557 1001 86380 86390 1
519418 99519418 1001 86380 86390 1
519499 99519499 1001 86380 86390 1
519450 99519450 1001 86380 86390 1
519258 99519258 1001 86380 86390 1
519233 99519233 1001 86380 86390 1
519342 99519342 1001 86380 86390 1
519203 99519203 1001 86380 86390 1
519850 99519850 1001 86380 86390 1
519995 99519995 1001 86380 86390 1
519855 99519855 1001 86380 86390 1
520445 99520445 1001 86380 86390 1
520400 99520400 1001 86380 86390 1
520091 99520091 1001 86380 86390 1
520821 99520821 1001 86380 86390 1
520653 99520653 1001 86380 86390 1
520824 99520824 1001 86380 86390 1
521378 99521378 1001 86380 86390 1
521342 99521342 1001 86380 86390 1
521331 99521331 1001 86380 86390 1
521184 99521184 1001 86380 86390 1
521198 99521198 1001 86380 86390 1
521188 99521188 1001 86380 86390 1
521079 99521079 1001 86380 86390 1
520927 99520927 1001 86380 86390 1
521018 99521018 1001 86380 86390 1
520984 99520984 1001 86380 86390 1
521568 99521568 1001 86380 86390 1
521615 99521615 1001 86380 86390 1
522185 99522185 1001 86380 86390 1
522123 99522123 1001 86380 86390 1
522048 99522048 1001 86380 86390 1
522028 99522028 1001 86380 86390 1
521968 99521968 1001 86380 86390 1
521805 99521805 1001 86380 86390 1
521731 99521731 1001 86380 86390 1
521747 99521747 1001 86380 86390 1
523118 99523118 1001 86380 86390 1
522943 99522943 1001 86380 86390 1
523035 99523035 1001 86380 86390 1
523023 99523023 1001 86380 86390 1
523001 99523001 1001 86380 86390 1
522733 99522733 1001 86380 86390 1
522891 99522891 1001 86380 86390 1
522871 99522871 1001 86380 86390 1
522537 99522537 1001 86380 86390 1
522631 99522631 1001 86380 86390 1
522684 99522684 1001 86380 86390 1
522637 99522637 1001 86380 86390 1
522639 99522639 1001 86380 86390 1
523247 99523247 1001 86380 86390 1
523150 99523150 1001 86380 86390 1
523742 99523742 1001 86380 86390 1
523933 99523933 1001 86380 86390 1
523775 99523775 1001 86380 86390 1
523702 99523702 1001 86380 86390 1
523534 99523534 1001 86380 86390 1
523691 99523691 1001 86380 86390 1
523602 99523602 1001 86380 86390 1
523564 99523564 1001 86380 86390 1
523353 99523353 1001 86380 86390 1
523340 99523340 1001 86380 86390 1
523475 99523475 1001 86380 86390 1
523437 99523437 1001 86380 86390 1
523491 99523491 1001 86380 86390 1
524137 99524137 1001 86380 86390 1
524143 99524143 1001 86380 86390 1
523953 99523953 1001 86380 86390 1
524632 99524632 1001 86380 86390 1
524697 99524697 1001 86380 86390 1
524726 99524726 1001 86380 86390 1
524541 99524541 1001 86380 86390 1
524530 99524530 1001 86380 86390 1
524389 99524389 1001 86380 86390 1
524393 99524393 1001 86380 86390 1
524167 99524167 1001 86380 86390 1
524847 99524847 1001 86380 86390 1
524912 99524912 1001 86380 86390 1
524901 99524901 1001 86380 86390 1
524941 99524941 1001 86380 86390 1
524967 99524967 1001 86380 86390 1
524890 99524890 1001 86380 86390 1
524803 99524803 1001 86380 86390 1
524856 99524856 1001 86380 86390 1
525356 99525356 1001 86380 86390 1
525362 99525362 1001 86380 86390 1
525069 99525069 1001 86380 86390 1
525086 99525086 1001 86380 86390 1
525179 99525179 1001 86380 86390 1
525637 99525637 1001 86380 86390 1
525745 99525745 1001 86380 86390 1
525631 99525631 1001 86380 86390 1
526101 99526101 1001 86380 86390 1
526114 99526114 1001 86380 86390 1
526218 99526218 1001 86380 86390 1
526040 99526040 1001 86380 86390 1
526073 99526073 1001 86380 86390 1
525870 99525870 1001 86380 86390 1
525935 99525935 1001 86380 86390 1
525992 99525992 1001 86380 86390 1
525890 99525890 1001 86380 86390 1
525892 99525892 1001 86380 86390 1
526628 99526628 1001 86380 86390 1
526618 99526618 1001 86380 86390 1
526464 99526464 1001 86380 86390 1
526556 99526556 1001 86380 86390 1
526610 99526610 1001 86380 86390 1
526522 99526522 1001 86380 86390 1
526548 99526548 1001 86380 86390 1
527248 99527248 1001 86380 86390 1
527071 99527071 1001 86380 86390 1
527091 99527091 1001 86380 86390 1
527104 99527104 1001 86380 86390 1
527066 99527066 1001 86380 86390 1
526863 99526863 1001 86380 86390 1
526960 99526960 1001 86380 86390 1
526721 99526721 1001 86380 86390 1
526737 99526737 1001 86380 86390 1
526646 99526646 1001 86380 86390 1
526778 99526778 1001 86380 86390 1
526755 99526755 1001 86380 86390 1
526757 99526757 1001 86380 86390 1
527343 99527343 1001 86380 86390 1
527360 99527360 1001 86380 86390 1
527362 99527362 1001 86380 86390 1
527989 99527989 1001 86380 86390 1
527990 99527990 1001 86380 86390 1
528030 99528030 1001 86380 86390 1
527927 99527927 1001 86380 86390 1
528056 99528056 1001 86380 86390 1
527768 99527768 1001 86380 86390 1
527709 99527709 1001 86380 86390 1
527800 99527800 1001 86380 86390 1
527662 99527662 1001 86380 86390 1
527548 99527548 1001 86380 86390 1
527582 99527582 1001 86380 86390 1
528189 99528189 1001 86380 86390 1
528270 99528270 1001 86380 86390 1
528193 99528193 1001 86380 86390 1
528250 99528250 1001 86380 86390 1
528867 99528867 1001 86380 86390 1
528884 99528884 1001 86380 86390 1
528821 99528821 1001 86380 86390 1
528834 99528834 1001 86380 86390 1
528888 99528888 1001 86380 86390 1
528759 99528759 1001 86380 86390 1
528670 99528670 1001 86380 86390 1
528646 99528646 1001 86380 86390 1
528490 99528490 1001 86380 86390 1
528543 99528543 1001 86380 86390 1
528634 99528634 1001 86380 86390 1
528687 99528687 1001 86380 86390 1
528614 99528614 1001 86380 86390 1
528393 99528393 1001 86380 86390 1
529010 99529010 1001 86380 86390 1
528972 99528972 1001 86380 86390 1
529038 99529038 1001 86380 86390 1
529702 99529702 1001 86380 86390 1
529620 99529620 1001 86380 86390 1
529583 99529583 1001 86380 86390 1
529497 99529497 1001 86380 86390 1
529334 99529334 1001 86380 86390 1
529442 99529442 1001 86380 86390 1
529225 99529225 1001 86380 86390 1
529177 99529177 1001 86380 86390 1
529203 99529203 1001 86380 86390 1
529125 99529125 1001 86380 86390 1
529132 99529132 1001 86380 86390 1
529740 99529740 1001 86380 86390 1
529821 99529821 1001 86380 86390 1
529874 99529874 1001 86380 86390 1
530357 99530357 1001 86380 86390 1
530273 99530273 1001 86380 86390 1
530327 99530327 1001 86380 86390 1
530148 99530148 1001 86380 86390 1
529946 99529946 1001 86380 86390 1
530001 99530001 1001 86380 86390 1
530734 99530734 1001 86380 86390 1
531343 99531343 1001 86380 86390 1
531180 99531180 1001 86380 86390 1
531358 99531358 1001 86380 86390 1
531083 99531083 1001 86380 86390 1
530927 99530927 1001 86380 86390 1
530940 99530940 1001 86380 86390 1
530787 99530787 1001 86380 86390 1
530852 99530852 1001 86380 86390 1
530933 99530933 1001 86380 86390 1
530921 99530921 1001 86380 86390 1
530822 99530822 1001 86380 86390 1
531481 99531481 1001 86380 86390 1
531471 99531471 1001 86380 86390 1
531472 99531472 1001 86380 86390 1
531578 99531578 1001 86380 86390 1
531504 99531504 1001 86380 86390 1
532068 99532068 1001 86380 86390 1
532102 99532102 1001 86380 86390 1
532051 99532051 1001 86380 86390 1
531884 99531884 1001 86380 86390 1
531982 99531982 1001 86380 86390 1
531814 99531814 1001 86380 86390 1
531946 99531946 1001 86380 86390 1
531973 99531973 1001 86380 86390 1
531909 99531909 1001 86380 86390 1
531628 99531628 1001 86380 86390 1
532349 99532349 1001 86380 86390 1
532366 99532366 1001 86380 86390 1
532983 99532983 1001 86380 86390 1
533004 99533004 1001 86380 86390 1
532964 99532964 1001 86380 86390 1
532712 99532712 1001 86380 86390 1
532809 99532809 1001 86380 86390 1
532643 99532643 1001 86380 86390 1
532631 99532631 1001 86380 86390 1
532518 99532518 1001 86380 86390 1
532414 99532414 1001 86380 86390 1
532435 99532435 1001 86380 86390 1
533228 99533228 1001 86380 86390 1
533130 99533130 1001 86380 86390 1
533795 99533795 1001 86380 86390 1
533826 99533826 1001 86380 86390 1
533669 99533669 1001 86380 86390 1
533773 99533773 1001 86380 86390 1
533791 99533791 1001 86380 86390 1
533484 99533484 1001 86380 86390 1
533447 99533447 1001 86380 86390 1
533514 99533514 1001 86380 86390 1
533527 99533527 1001 86380 86390 1
533572 99533572 1001 86380 86390 1
533652 99533652 1001 86380 86390 1
533406 99533406 1001 86380 86390 1
533385 99533385 1001 86380 86390 1
533322 99533322 1001 86380 86390 1
533440 99533440 1001 86380 86390 1
533258 99533258 1001 86380 86390 1
534683 99534683 1001 86380 86390 1
534558 99534558 1001 86380 86390 1
534600 99534600 1001 86380 86390 1
534298 99534298 1001 86380 86390 1
534459 99534459 1001 86380 86390 1
534106 99534106 1001 86380 86390 1
534163 99534163 1001 86380 86390 1
534112 99534112 1001 86380 86390 1
534140 99534140 1001 86380 86390 1
534710 99534710 1001 86380 86390 1
534736 99534736 1001 86380 86390 1
534808 99534808 1001 86380 86390 1
535481 99535481 1001 86380 86390 1
535320 99535320 1001 86380 86390 1
535214 99535214 1001 86380 86390 1
535127 99535127 1001 86380 86390 1
535234 99535234 1001 86380 86390 1
535184 99535184 1001 86380 86390 1
535088 99535088 1001 86380 86390 1
535605 99535605 1001 86380 86390 1
535569 99535569 1001 86380 86390 1
536183 99536183 1001 86380 86390 1
536302 99536302 1001 86380 86390 1
536201 99536201 1001 86380 86390 1
536176 99536176 1001 86380 86390 1
536192 99536192 1001 86380 86390 1
536069 99536069 1001 86380 86390 1
535966 99535966 1001 86380 86390 1
536099 99536099 1001 86380 86390 1
536130 99536130 1001 86380 86390 1
535761 99535761 1001 86380 86390 1
535920 99535920 1001 86380 86390 1
536387 99536387 1001 86380 86390 1
536414 99536414 1001 86380 86390 1
536497 99536497 1001 86380 86390 1
536501 99536501 1001 86380 86390 1
536963 99536963 1001 86380 86390 1
536754 99536754 1001 86380 86390 1
536865 99536865 1001 86380 86390 1
536685 99536685 1001 86380 86390 1
536686 99536686 1001 86380 86390 1
537280 99537280 1001 86380 86390 1
537286 99537286 1001 86380 86390 1
537862 99537862 1001 86380 86390 1
537863 99537863 1001 86380 86390 1
537552 99537552 1001 86380 86390 1
537507 99537507 1001 86380 86390 1
537534 99537534 1001 86380 86390 1
538117 99538117 1001 86380 86390 1
538182 99538182 1001 86380 86390 1
538133 99538133 1001 86380 86390 1
538124 99538124 1001 86380 86390 1
538649 99538649 1001 86380 86390 1
538675 99538675 1001 86380 86390 1
538804 99538804 1001 86380 86390 1
538585 99538585 1001 86380 86390 1
538473 99538473 1001 86380 86390 1
538502 99538502 1001 86380 86390 1
538542 99538542 1001 86380 86390 1
538272 99538272 1001 86380 86390 1
538252 99538252 1001 86380 86390 1
538202 99538202 1001 86380 86390 1
538373 99538373 1001 86380 86390 1
539007 99539007 1001 86380 86390 1
538855 99538855 1001 86380 86390 1
539487 99539487 1001 86380 86390 1
539566 99539566 1001 86380 86390 1
539516 99539516 1001 86380 86390 1
539622 99539622 1001 86380 86390 1
539230 99539230 1001 86380 86390 1
539414 99539414 1001 86380 86390 1
539383 99539383 1001 86380 86390 1
539422 99539422 1001 86380 86390 1
539782 99539782 1001 86380 86390 1
539778 99539778 1001 86380 86390 1
539830 99539830 1001 86380 86390 1
540132 99540132 1001 86380 86390 1
540148 99540148 1001 86380 86390 1
540085 99540085 1001 86380 86390 1
540166 99540166 1001 86380 86390 1
540169 99540169 1001 86380 86390 1
539901 99539901 1001 86380 86390 1
540024 99540024 1001 86380 86390 1
540519 99540519 1001 86380 86390 1
540587 99540587 1001 86380 86390 1
540578 99540578 1001 86380 86390 1
540528 99540528 1001 86380 86390 1
541292 99541292 1001 86380 86390 1
541208 99541208 1001 86380 86390 1
541177 99541177 1001 86380 86390 1
540919 99540919 1001 86380 86390 1
540809 99540809 1001 86380 86390 1
541938 99541938 1001 86380 86390 1
541899 99541899 1001 86380 86390 1
541548 99541548 1001 86380 86390 1
541627 99541627 1001 86380 86390 1
542220 99542220 1001 86380 86390 1
542196 99542196 1001 86380 86390 1
542312 99542312 1001 86380 86390 1
542896 99542896 1001 86380 86390 1
542859 99542859 1001 86380 86390 1
542816 99542816 1001 86380 86390 1
542534 99542534 1001 86380 86390 1
542729 99542729 1001 86380 86390 1
542575 99542575 1001 86380 86390 1
542705 99542705 1001 86380 86390 1
542735 99542735 1001 86380 86390 1
542439 99542439 1001 86380 86390 1
543124 99543124 1001 86380 86390 1
543117 99543117 1001 86380 86390 1
542966 99542966 1001 86380 86390 1
543682 99543682 1001 86380 86390 1
543646 99543646 1001 86380 86390 1
543613 99543613 1001 86380 86390 1
543680 99543680 1001 86380 86390 1
543388 99543388 1001 86380 86390 1
543530 99543530 1001 86380 86390 1
543545 99543545 1001 86380 86390 1
543546 99543546 1001 86380 86390 1
543444 99543444 1001 86380 86390 1
543549 99543549 1001 86380 86390 1
543326 99543326 1001 86380 86390 1
543340 99543340 1001 86380 86390 1
543265 99543265 1001 86380 86390 1
543804 99543804 1001 86380 86390 1
544395 99544395 1001 86380 86390 1
544423 99544423 1001 86380 86390 1
544590 99544590 1001 86380 86390 1
544494 99544494 1001 86380 86390 1
544393 99544393 1001 86380 86390 1
544186 99544186 1001 86380 86390 1
544221 99544221 1001 86380 86390 1
544273 99544273 1001 86380 86390 1
544248 99544248 1001 86380 86390 1
544339 99544339 1001 86380 86390 1
544352 99544352 1001 86380 86390 1
544009 99544009 1001 86380 86390 1
544662 99544662 1001 86380 86390 1
544670 99544670 1001 86380 86390 1
544683 99544683 1001 86380 86390 1
544658 99544658 1001 86380 86390 1
409881 1144 1001 70620 71757 1
414815 349 1001 75360 76677 1
401715 1146 1001 62940 63297 1
503777 748 1001 39125 39424 1
509221 494 1002 56660 57724 1
512045 761 1001 27966 28265 1
400033 99400033 1001 86380 86390 1
400287 99400287 1001 86380 86390 1
400679 99400679 1001 86380 86390 1
400664 99400664 1001 86380 86390 1
400649 99400649 1001 86380 86390 1
401044 99401044 1001 86380 86390 1
400966 99400966 1001 86380 86390 1
401106 99401106 1001 86380 86390 1
401206 99401206 1001 86380 86390 1
401381 99401381 1001 86380 86390 1
401533 99401533 1001 86380 86390 1
401537 99401537 1001 86380 86390 1
401781 99401781 1001 86380 86390 1
402015 99402015 1001 86380 86390 1
402181 99402181 1001 86380 86390 1
402436 99402436 1001 86380 86390 1
402742 99402742 1001 86380 86390 1
402903 99402903 1001 86380 86390 1
402931 99402931 1001 86380 86390 1
403057 99403057 1001 86380 86390 1
403093 99403093 1001 86380 86390 1
403206 99403206 1001 86380 86390 1
403282 99403282 1001 86380 86390 1
403298 99403298 1001 86380 86390 1
403355 99403355 1001 86380 86390 1
403514 99403514 1001 86380 86390 1
403862 99403862 1001 86380 86390 1
403841 99403841 1001 86380 86390 1
403910 99403910 1001 86380 86390 1
403883 99403883 1001 86380 86390 1
404560 99404560 1001 86380 86390 1
404655 99404655 1001 86380 86390 1
404701 99404701 1001 86380 86390 1
404702 99404702 1001 86380 86390 1
404905 99404905 1001 86380 86390 1
405107 99405107 1001 86380 86390 1
405188 99405188 1001 86380 86390 1
405408 99405408 1001 86380 86390 1
405343 99405343 1001 86380 86390 1
405506 99405506 1001 86380 86390 1
405627 99405627 1001 86380 86390 1
405648 99405648 1001 86380 86390 1
405605 99405605 1001 86380 86390 1
405999 99405999 1001 86380 86390 1
406084 99406084 1001 86380 86390 1
406139 99406139 1001 86380 86390 1
406219 99406219 1001 86380 86390 1
407421 99407421 1001 86380 86390 1
407572 99407572 1001 86380 86390 1
407712 99407712 1001 86380 86390 1
407804 99407804 1001 86380 86390 1
407800 99407800 1001 86380 86390 1
408155 99408155 1001 86380 86390 1
408516 99408516 1001 86380 86390 1
408571 99408571 1001 86380 86390 1
408848 99408848 1001 86380 86390 1
409004 99409004 1001 86380 86390 1
409254 99409254 1001 86380 86390 1
409755 99409755 1001 86380 86390 1
409765 99409765 1001 86380 86390 1
409899 99409899 1001 86380 86390 1
410228 99410228 1001 86380 86390 1
410483 99410483 1001 86380 86390 1
410683 99410683 1001 86380 86390 1
410623 99410623 1001 86380 86390 1
410876 99410876 1001 86380 86390 1
411244 99411244 1001 86380 86390 1
411405 99411405 1001 86380 86390 1
411346 99411346 1001 86380 86390 1
411546 99411546 1001 86380 86390 1
411700 99411700 1001 86380 86390 1
411656 99411656 1001 86380 86390 1
411928 99411928 1001 86380 86390 1
412017 99412017 1001 86380 86390 1
412025 99412025 1001 86380 86390 1
412431 99412431 1001 86380 86390 1
413339 99413339 1001 86380 86390 1
413488 99413488 1001 86380 86390 1
413311 99413311 1001 86380 86390 1
413006 99413006 1001 86380 86390 1
413032 99413032 1001 86380 86390 1
413087 99413087 1001 86380 86390 1
412942 99412942 1001 86380 86390 1
413276 99413276 1001 86380 86390 1
413202 99413202 1001 86380 86390 1
413173 99413173 1001 86380 86390 1
412949 99412949 1001 86380 86390 1
412855 99412855 1001 86380 86390 1
412765 99412765 1001 86380 86390 1
412573 99412573 1001 86380 86390 1
412547 99412547 1001 86380 86390 1
415258 99415258 1001 86380 86390 1
414930 99414930 1001 86380 86390 1
415312 99415312 1001 86380 86390 1
414895 99414895 1001 86380 86390 1
414667 99414667 1001 86380 86390 1
414886 99414886 1001 86380 86390 1
414699 99414699 1001 86380 86390 1
414815 99414815 1001 86380 86390 1
414755 99414755 1001 86380 86390 1
414920 99414920 1001 86380 86390 1
414166 99414166 1001 86380 86390 1
414300 99414300 1001 86380 86390 1
414137 99414137 1001 86380 86390 1
415573 99415573 1001 86380 86390 1
415405 99415405 1001 86380 86390 1
416732 99416732 1001 86380 86390 1
416850 99416850 1001 86380 86390 1
416773 99416773 1001 86380 86390 1
416901 99416901 1001 86380 86390 1
416580 99416580 1001 86380 86390 1
416557 99416557 1001 86380 86390 1
416172 99416172 1001 86380 86390 1
416228 99416228 1001 86380 86390 1
415970 99415970 1001 86380 86390 1
415727 99415727 1001 86380 86390 1
417190 99417190 1001 86380 86390 1
417531 99417531 1001 86380 86390 1
418678 99418678 1001 86380 86390 1
418636 99418636 1001 86380 86390 1
418456 99418456 1001 86380 86390 1
418172 99418172 1001 86380 86390 1
417799 99417799 1001 86380 86390 1
417927 99417927 1001 86380 86390 1
417978 99417978 1001 86380 86390 1
417695 99417695 1001 86380 86390 1
419003 99419003 1001 86380 86390 1
418940 99418940 1001 86380 86390 1
418834 99418834 1001 86380 86390 1
419121 99419121 1001 86380 86390 1
420148 99420148 1001 86380 86390 1
420062 99420062 1001 86380 86390 1
420416 99420416 1001 86380 86390 1
419880 99419880 1001 86380 86390 1
419971 99419971 1001 86380 86390 1
419757 99419757 1001 86380 86390 1
419718 99419718 1001 86380 86390 1
419354 99419354 1001 86380 86390 1
419217 99419217 1001 86380 86390 1
419554 99419554 1001 86380 86390 1
419507 99419507 1001 86380 86390 1
420676 99420676 1001 86380 86390 1
420783 99420783 1001 86380 86390 1
421865 99421865 1001 86380 86390 1
422117 99422117 1001 86380 86390 1
421717 99421717 1001 86380 86390 1
421968 99421968 1001 86380 86390 1
421875 99421875 1001 86380 86390 1
421831 99421831 1001 86380 86390 1
421505 99421505 1001 86380 86390 1
421372 99421372 1001 86380 86390 1
421671 99421671 1001 86380 86390 1
421559 99421559 1001 86380 86390 1
421362 99421362 1001 86380 86390 1
421135 99421135 1001 86380 86390 1
420937 99420937 1001 86380 86390 1
420985 99420985 1001 86380 86390 1
422162 99422162 1001 86380 86390 1
422446 99422446 1001 86380 86390 1
423327 99423327 1001 86380 86390 1
423365 99423365 1001 86380 86390 1
422944 99422944 1001 86380 86390 1
423135 99423135 1001 86380 86390 1
423176 99423176 1001 86380 86390 1
422967 99422967 1001 86380 86390 1
423068 99423068 1001 86380 86390 1
422677 99422677 1001 86380 86390 1
422551 99422551 1001 86380 86390 1
422783 99422783 1001 86380 86390 1
422864 99422864 1001 86380 86390 1
422900 99422900 1001 86380 86390 1
424151 99424151 1001 86380 86390 1
423775 99423775 1001 86380 86390 1
423801 99423801 1001 86380 86390 1
423763 99423763 1001 86380 86390 1
423914 99423914 1001 86380 86390 1
425070 99425070 1001 86380 86390 1
425046 99425046 1001 86380 86390 1
424642 99424642 1001 86380 86390 1
424761 99424761 1001 86380 86390 1
424771 99424771 1001 86380 86390 1
424895 99424895 1001 86380 86390 1
424245 99424245 1001 86380 86390 1
424387 99424387 1001 86380 86390 1
425576 99425576 1001 86380 86390 1
426911 99426911 1001 86380 86390 1
426890 99426890 1001 86380 86390 1
426445 99426445 1001 86380 86390 1
425981 99425981 1001 86380 86390 1
426069 99426069 1001 86380 86390 1
426126 99426126 1001 86380 86390 1
426073 99426073 1001 86380 86390 1
426079 99426079 1001 86380 86390 1
427456 99427456 1001 86380 86390 1
427513 99427513 1001 86380 86390 1
427419 99427419 1001 86380 86390 1
428536 99428536 1001 86380 86390 1
428005 99428005 1001 86380 86390 1
428279 99428279 1001 86380 86390 1
428063 99428063 1001 86380 86390 1
428196 99428196 1001 86380 86390 1
428266 99428266 1001 86380 86390 1
427863 99427863 1001 86380 86390 1
427637 99427637 1001 86380 86390 1
427644 99427644 1001 86380 86390 1
427846 99427846 1001 86380 86390 1
427748 99427748 1001 86380 86390 1
429046 99429046 1001 86380 86390 1
430014 99430014 1001 86380 86390 1
430375 99430375 1001 86380 86390 1
430332 99430332 1001 86380 86390 1
430001 99430001 1001 86380 86390 1
430258 99430258 1001 86380 86390 1
430129 99430129 1001 86380 86390 1
430135 99430135 1001 86380 86390 1
430206 99430206 1001 86380 86390 1
429664 99429664 1001 86380 86390 1
429909 99429909 1001 86380 86390 1
429601 99429601 1001 86380 86390 1
429603 99429603 1001 86380 86390 1
429820 99429820 1001 86380 86390 1
429293 99429293 1001 86380 86390 1
429296 99429296 1001 86380 86390 1
429258 99429258 1001 86380 86390 1
430397 99430397 1001 86380 86390 1
430578 99430578 1001 86380 86390 1
430743 99430743 1001 86380 86390 1
430414 99430414 1001 86380 86390 1
431738 99431738 1001 86380 86390 1
431862 99431862 1001 86380 86390 1
431745 99431745 1001 86380 86390 1
431661 99431661 1001 86380 86390 1
431664 99431664 1001 86380 86390 1
431976 99431976 1001 86380 86390 1
431670 99431670 1001 86380 86390 1
431573 99431573 1001 86380 86390 1
431577 99431577 1001 86380 86390 1
431394 99431394 1001 86380 86390 1
430921 99430921 1001 86380 86390 1
431185 99431185 1001 86380 86390 1
431103 99431103 1001 86380 86390 1
432379 99432379 1001 86380 86390 1
432252 99432252 1001 86380 86390 1
432446 99432446 1001 86380 86390 1
433521 99433521 1001 86380 86390 1
433341 99433341 1001 86380 86390 1
433703 99433703 1001 86380 86390 1
433430 99433430 1001 86380 86390 1
433086 99433086 1001 86380 86390 1
432938 99432938 1001 86380 86390 1
432581 99432581 1001 86380 86390 1
432494 99432494 1001 86380 86390 1
432543 99432543 1001 86380 86390 1
434093 99434093 1001 86380 86390 1
434118 99434118 1001 86380 86390 1
434104 99434104 1001 86380 86390 1
435037 99435037 1001 86380 86390 1
435005 99435005 1001 86380 86390 1
435136 99435136 1001 86380 86390 1
435392 99435392 1001 86380 86390 1
435025 99435025 1001 86380 86390 1
434898 99434898 1001 86380 86390 1
434396 99434396 1001 86380 86390 1
434536 99434536 1001 86380 86390 1
434455 99434455 1001 86380 86390 1
434472 99434472 1001 86380 86390 1
434291 99434291 1001 86380 86390 1
435802 99435802 1001 86380 86390 1
435563 99435563 1001 86380 86390 1
437099 99437099 1001 86380 86390 1
436790 99436790 1001 86380 86390 1
437011 99437011 1001 86380 86390 1
436866 99436866 1001 86380 86390 1
436388 99436388 1001 86380 86390 1
436522 99436522 1001 86380 86390 1
436725 99436725 1001 86380 86390 1
436066 99436066 1001 86380 86390 1
436311 99436311 1001 86380 86390 1
436218 99436218 1001 86380 86390 1
436107 99436107 1001 86380 86390 1
436090 99436090 1001 86380 86390 1
437329 99437329 1001 86380 86390 1
300688 99300688 1001 86380 86390 1
300355 99300355 1001 86380 86390 1
300446 99300446 1001 86380 86390 1
300335 99300335 1001 86380 86390 1
300466 99300466 1001 86380 86390 1
300305 99300305 1001 86380 86390 1
300182 99300182 1001 86380 86390 1
300286 99300286 1001 86380 86390 1
300288 99300288 1001 86380 86390 1
300884 99300884 1001 86380 86390 1
300731 99300731 1001 86380 86390 1
301372 99301372 1001 86380 86390 1
301502 99301502 1001 86380 86390 1
301341 99301341 1001 86380 86390 1
301174 99301174 1001 86380 86390 1
301213 99301213 1001 86380 86390 1
301333 99301333 1001 86380 86390 1
301089 99301089 1001 86380 86390 1
300966 99300966 1001 86380 86390 1
301124 99301124 1001 86380 86390 1
301672 99301672 1001 86380 86390 1
301686 99301686 1001 86380 86390 1
301716 99301716 1001 86380 86390 1
301653 99301653 1001 86380 86390 1
302242 99302242 1001 86380 86390 1
302372 99302372 1001 86380 86390 1
302238 99302238 1001 86380 86390 1
302085 99302085 1001 86380 86390 1
302034 99302034 1001 86380 86390 1
302087 99302087 1001 86380 86390 1
302153 99302153 1001 86380 86390 1
302105 99302105 1001 86380 86390 1
301894 99301894 1001 86380 86390 1
301859 99301859 1001 86380 86390 1
302382 99302382 1001 86380 86390 1
302395 99302395 1001 86380 86390 1
302541 99302541 1001 86380 86390 1
302464 99302464 1001 86380 86390 1
302582 99302582 1001 86380 86390 1
302505 99302505 1001 86380 86390 1
302390 99302390 1001 86380 86390 1
303066 99303066 1001 86380 86390 1
303175 99303175 1001 86380 86390 1
303126 99303126 1001 86380 86390 1
302811 99302811 1001 86380 86390 1
302920 99302920 1001 86380 86390 1
302729 99302729 1001 86380 86390 1
302754 99302754 1001 86380 86390 1
303309 99303309 1001 86380 86390 1
303310 99303310 1001 86380 86390 1
303299 99303299 1001 86380 86390 1
303379 99303379 1001 86380 86390 1
303892 99303892 1001 86380 86390 1
303972 99303972 1001 86380 86390 1
303857 99303857 1001 86380 86390 1
303886 99303886 1001 86380 86390 1
303978 99303978 1001 86380 86390 1
303623 99303623 1001 86380 86390 1
303677 99303677 1001 86380 86390 1
303769 99303769 1001 86380 86390 1
303760 99303760 1001 86380 86390 1
303426 99303426 1001 86380 86390 1
304073 99304073 1001 86380 86390 1
304037 99304037 1001 86380 86390 1
304041 99304041 1001 86380 86390 1
304106 99304106 1001 86380 86390 1
304668 99304668 1001 86380 86390 1
304772 99304772 1001 86380 86390 1
304838 99304838 1001 86380 86390 1
304512 99304512 1001 86380 86390 1
304460 99304460 1001 86380 86390 1
304618 99304618 1001 86380 86390 1
304503 99304503 1001 86380 86390 1
304637 99304637 1001 86380 86390 1
304482 99304482 1001 86380 86390 1
304548 99304548 1001 86380 86390 1
304398 99304398 1001 86380 86390 1
304438 99304438 1001 86380 86390 1
304402 99304402 1001 86380 86390 1
305046 99305046 1001 86380 86390 1
305047 99305047 1001 86380 86390 1
305011 99305011 1001 86380 86390 1
305533 99305533 1001 86380 86390 1
305644 99305644 1001 86380 86390 1
305606 99305606 1001 86380 86390 1
305607 99305607 1001 86380 86390 1
305442 99305442 1001 86380 86390 1
305314 99305314 1001 86380 86390 1
305394 99305394 1001 86380 86390 1
305437 99305437 1001 86380 86390 1
305282 99305282 1001 86380 86390 1
305086 99305086 1001 86380 86390 1
305089 99305089 1001 86380 86390 1
500078 99500078 1001 86380 86390 1
500783 99500783 1001 86380 86390 1
500788 99500788 1001 86380 86390 1
500757 99500757 1001 86380 86390 1
500732 99500732 1001 86380 86390 1
500762 99500762 1001 86380 86390 1
500405 99500405 1001 86380 86390 1
500485 99500485 1001 86380 86390 1
500301 99500301 1001 86380 86390 1
500904 99500904 1001 86380 86390 1
500881 99500881 1001 86380 86390 1
500933 99500933 1001 86380 86390 1
500959 99500959 1001 86380 86390 1
500895 99500895 1001 86380 86390 1
501552 99501552 1001 86380 86390 1
501535 99501535 1001 86380 86390 1
501427 99501427 1001 86380 86390 1
501272 99501272 1001 86380 86390 1
501316 99501316 1001 86380 86390 1
501149 99501149 1001 86380 86390 1
501098 99501098 1001 86380 86390 1
501163 99501163 1001 86380 86390 1
501183 99501183 1001 86380 86390 1
501196 99501196 1001 86380 86390 1
501119 99501119 1001 86380 86390 1
501709 99501709 1001 86380 86390 1
501812 99501812 1001 86380 86390 1
501749 99501749 1001 86380 86390 1
502292 99502292 1001 86380 86390 1
502092 99502092 1001 86380 86390 1
502133 99502133 1001 86380 86390 1
502251 99502251 1001 86380 86390 1
502189 99502189 1001 86380 86390 1
502202 99502202 1001 86380 86390 1
502099 99502099 1001 86380 86390 1
502087 99502087 1001 86380 86390 1
501940 99501940 1001 86380 86390 1
501891 99501891 1001 86380 86390 1
501919 99501919 1001 86380 86390 1
502025 99502025 1001 86380 86390 1
502580 99502580 1001 86380 86390 1
503101 99503101 1001 86380 86390 1
503115 99503115 1001 86380 86390 1
503218 99503218 1001 86380 86390 1
503245 99503245 1001 86380 86390 1
503268 99503268 1001 86380 86390 1
503279 99503279 1001 86380 86390 1
503199 99503199 1001 86380 86390 1
502976 99502976 1001 86380 86390 1
502915 99502915 1001 86380 86390 1
502673 99502673 1001 86380 86390 1
502835 99502835 1001 86380 86390 1
502825 99502825 1001 86380 86390 1
503483 99503483 1001 86380 86390 1
503413 99503413 1001 86380 86390 1
503391 99503391 1001 86380 86390 1
503443 99503443 1001 86380 86390 1
503313 99503313 1001 86380 86390 1
503968 99503968 1001 86380 86390 1
504033 99504033 1001 86380 86390 1
503982 99503982 1001 86380 86390 1
503920 99503920 1001 86380 86390 1
504027 99504027 1001 86380 86390 1
503832 99503832 1001 86380 86390 1
503794 99503794 1001 86380 86390 1
503550 99503550 1001 86380 86390 1
503526 99503526 1001 86380 86390 1
503644 99503644 1001 86380 86390 1
503531 99503531 1001 86380 86390 1
504128 99504128 1001 86380 86390 1
504798 99504798 1001 86380 86390 1
504935 99504935 1001 86380 86390 1
504712 99504712 1001 86380 86390 1
504441 99504441 1001 86380 86390 1
504981 99504981 1001 86380 86390 1
505111 99505111 1001 86380 86390 1
505062 99505062 1001 86380 86390 1
505038 99505038 1001 86380 86390 1
505145 99505145 1001 86380 86390 1
505669 99505669 1001 86380 86390 1
505663 99505663 1001 86380 86390 1
505757 99505757 1001 86380 86390 1
505651 99505651 1001 86380 86390 1
505666 99505666 1001 86380 86390 1
505487 99505487 1001 86380 86390 1
505489 99505489 1001 86380 86390 1
505378 99505378 1001 86380 86390 1
505550 99505550 1001 86380 86390 1
505564 99505564 1001 86380 86390 1
505189 99505189 1001 86380 86390 1
505257 99505257 1001 86380 86390 1
505195 99505195 1001 86380 86390 1
505313 99505313 1001 86380 86390 1
505326 99505326 1001 86380 86390 1
505339 99505339 1001 86380 86390 1
505899 99505899 1001 86380 86390 1
505920 99505920 1001 86380 86390 1
506553 99506553 1001 86380 86390 1
506491 99506491 1001 86380 86390 1
506480 99506480 1001 86380 86390 1
506327 99506327 1001 86380 86390 1
506392 99506392 1001 86380 86390 1
506198 99506198 1001 86380 86390 1
506215 99506215 1001 86380 86390 1
506246 99506246 1001 86380 86390 1
506196 99506196 1001 86380 86390 1
506040 99506040 1001 86380 86390 1
506079 99506079 1001 86380 86390 1
506096 99506096 1001 86380 86390 1
506659 99506659 1001 86380 86390 1
506763 99506763 1001 86380 86390 1
506779 99506779 1001 86380 86390 1
506707 99506707 1001 86380 86390 1
506603 99506603 1001 86380 86390 1
507281 99507281 1001 86380 86390 1
507269 99507269 1001 86380 86390 1
507275 99507275 1001 86380 86390 1
507228 99507228 1001 86380 86390 1
507077 99507077 1001 86380 86390 1
507138 99507138 1001 86380 86390 1
506827 99506827 1001 86380 86390 1
506874 99506874 1001 86380 86390 1
507578 99507578 1001 86380 86390 1
507580 99507580 1001 86380 86390 1
507531 99507531 1001 86380 86390 1
507522 99507522 1001 86380 86390 1
508148 99508148 1001 86380 86390 1
508066 99508066 1001 86380 86390 1
507928 99507928 1001 86380 86390 1
507917 99507917 1001 86380 86390 1
507840 99507840 1001 86380 86390 1
508035 99508035 1001 86380 86390 1
507772 99507772 1001 86380 86390 1
507806 99507806 1001 86380 86390 1
507820 99507820 1001 86380 86390 1
508339 99508339 1001 86380 86390 1
508265 99508265 1001 86380 86390 1
508266 99508266 1001 86380 86390 1
508360 99508360 1001 86380 86390 1
509028 99509028 1001 86380 86390 1
509060 99509060 1001 86380 86390 1
509073 99509073 1001 86380 86390 1
508766 99508766 1001 86380 86390 1
508643 99508643 1001 86380 86390 1
509268 99509268 1001 86380 86390 1
509220 99509220 1001 86380 86390 1
509090 99509090 1001 86380 86390 1
509265 99509265 1001 86380 86390 1
509738 99509738 1001 86380 86390 1
509829 99509829 1001 86380 86390 1
509856 99509856 1001 86380 86390 1
509893 99509893 1001 86380 86390 1
509706 99509706 1001 86380 86390 1
509511 99509511 1001 86380 86390 1
509345 99509345 1001 86380 86390 1
509385 99509385 1001 86380 86390 1
509468 99509468 1001 86380 86390 1
509318 99509318 1001 86380 86390 1
510034 99510034 1001 86380 86390 1
509973 99509973 1001 86380 86390 1
509961 99509961 1001 86380 86390 1
510587 99510587 1001 86380 86390 1
510654 99510654 1001 86380 86390 1
510700 99510700 1001 86380 86390 1
510682 99510682 1001 86380 86390 1
510670 99510670 1001 86380 86390 1
510557 99510557 1001 86380 86390 1
510353 99510353 1001 86380 86390 1
510470 99510470 1001 86380 86390 1
510374 99510374 1001 86380 86390 1
510349 99510349 1001 86380 86390 1
510210 99510210 1001 86380 86390 1
510146 99510146 1001 86380 86390 1
510112 99510112 1001 86380 86390 1
510259 99510259 1001 86380 86390 1
510272 99510272 1001 86380 86390 1
510918 99510918 1001 86380 86390 1
510778 99510778 1001 86380 86390 1
510783 99510783 1001 86380 86390 1
510836 99510836 1001 86380 86390 1
510930 99510930 1001 86380 86390 1
511373 99511373 1001 86380 86390 1
511518 99511518 1001 86380 86390 1
511507 99511507 1001 86380 86390 1
511545 99511545 1001 86380 86390 1
511234 99511234 1001 86380 86390 1
511171 99511171 1001 86380 86390 1
511329 99511329 1001 86380 86390 1
510958 99510958 1001 86380 86390 1
510984 99510984 1001 86380 86390 1
510985 99510985 1001 86380 86390 1
511042 99511042 1001 86380 86390 1
511045 99511045 1001 86380 86390 1
511060 99511060 1001 86380 86390 1
511741 99511741 1001 86380 86390 1
511718 99511718 1001 86380 86390 1
512292 99512292 1001 86380 86390 1
512320 99512320 1001 86380 86390 1
512087 99512087 1001 86380 86390 1
511984 99511984 1001 86380 86390 1
511914 99511914 1001 86380 86390 1
511837 99511837 1001 86380 86390 1
511916 99511916 1001 86380 86390 1
511905 99511905 1001 86380 86390 1
511854 99511854 1001 86380 86390 1
511932 99511932 1001 86380 86390 1
512584 99512584 1001 86380 86390 1
512552 99512552 1001 86380 86390 1
513170 99513170 1001 86380 86390 1
513015 99513015 1001 86380 86390 1
513164 99513164 1001 86380 86390 1
513062 99513062 1001 86380 86390 1
512821 99512821 1001 86380 86390 1
512809 99512809 1001 86380 86390 1
512691 99512691 1001 86380 86390 1
512782 99512782 1001 86380 86390 1
512673 99512673 1001 86380 86390 1
513310 99513310 1001 86380 86390 1
513206 99513206 1001 86380 86390 1
513376 99513376 1001 86380 86390 1
513210 99513210 1001 86380 86390 1
513253 99513253 1001 86380 86390 1
513853 99513853 1001 86380 86390 1
514001 99514001 1001 86380 86390 1
514023 99514023 1001 86380 86390 1
513685 99513685 1001 86380 86390 1
513698 99513698 1001 86380 86390 1
513818 99513818 1001 86380 86390 1
513651 99513651 1001 86380 86390 1
513628 99513628 1001 86380 86390 1
513584 99513584 1001 86380 86390 1
513481 99513481 1001 86380 86390 1
513598 99513598 1001 86380 86390 1
513418 99513418 1001 86380 86390 1
513473 99513473 1001 86380 86390 1
513590 99513590 1001 86380 86390 1
514119 99514119 1001 86380 86390 1
514139 99514139 1001 86380 86390 1
514783 99514783 1001 86380 86390 1
514682 99514682 1001 86380 86390 1
514841 99514841 1001 86380 86390 1
514675 99514675 1001 86380 86390 1
514855 99514855 1001 86380 86390 1
514616 99514616 1001 86380 86390 1
514604 99514604 1001 86380 86390 1
514518 99514518 1001 86380 86390 1
514340 99514340 1001 86380 86390 1
514329 99514329 1001 86380 86390 1
514407 99514407 1001 86380 86390 1
514331 99514331 1001 86380 86390 1
514267 99514267 1001 86380 86390 1
515658 99515658 1001 86380 86390 1
515603 99515603 1001 86380 86390 1
515526 99515526 1001 86380 86390 1
515541 99515541 1001 86380 86390 1
515172 99515172 1001 86380 86390 1
515126 99515126 1001 86380 86390 1
515810 99515810 1001 86380 86390 1
515840 99515840 1001 86380 86390 1
515711 99515711 1001 86380 86390 1
515856 99515856 1001 86380 86390 1
515884 99515884 1001 86380 86390 1
516507 99516507 1001 86380 86390 1
516397 99516397 1001 86380 86390 1
516385 99516385 1001 86380 86390 1
516506 99516506 1001 86380 86390 1
516123 99516123 1001 86380 86390 1
516178 99516178 1001 86380 86390 1
516104 99516104 1001 86380 86390 1
516198 99516198 1001 86380 86390 1
515954 99515954 1001 86380 86390 1
516008 99516008 1001 86380 86390 1
515999 99515999 1001 86380 86390 1
516600 99516600 1001 86380 86390 1
516707 99516707 1001 86380 86390 1
516566 99516566 1001 86380 86390 1
516696 99516696 1001 86380 86390 1
516634 99516634 1001 86380 86390 1
517242 99517242 1001 86380 86390 1
516974 99516974 1001 86380 86390 1
516863 99516863 1001 86380 86390 1
516854 99516854 1001 86380 86390 1
516804 99516804 1001 86380 86390 1
517466 99517466 1001 86380 86390 1
517415 99517415 1001 86380 86390 1
517358 99517358 1001 86380 86390 1
517995 99517995 1001 86380 86390 1
518140 99518140 1001 86380 86390 1
517855 99517855 1001 86380 86390 1
517884 99517884 1001 86380 86390 1
517902 99517902 1001 86380 86390 1
517577 99517577 1001 86380 86390 1
517750 99517750 1001 86380 86390 1
518188 99518188 1001 86380 86390 1
518218 99518218 1001 86380 86390 1
518168 99518168 1001 86380 86390 1
518248 99518248 1001 86380 86390 1
518785 99518785 1001 86380 86390 1
518642 99518642 1001 86380 86390 1
518768 99518768 1001 86380 86390 1
518743 99518743 1001 86380 86390 1
518445 99518445 1001 86380 86390 1
518380 99518380 1001 86380 86390 1
518487 99518487 1001 86380 86390 1
518399 99518399 1001 86380 86390 1
518528 99518528 1001 86380 86390 1
518404 99518404 1001 86380 86390 1
519089 99519089 1001 86380 86390 1
519144 99519144 1001 86380 86390 1
519160 99519160 1001 86380 86390 1
519096 99519096 1001 86380 86390 1
519187 99519187 1001 86380 86390 1
519750 99519750 1001 86380 86390 1
519726 99519726 1001 86380 86390 1
519790 99519790 1001 86380 86390 1
519757 99519757 1001 86380 86390 1
519669 99519669 1001 86380 86390 1
519671 99519671 1001 86380 86390 1
519565 99519565 1001 86380 86390 1
519424 99519424 1001 86380 86390 1
519593 99519593 1001 86380 86390 1
519478 99519478 1001 86380 86390 1
519363 99519363 1001 86380 86390 1
519276 99519276 1001 86380 86390 1
519304 99519304 1001 86380 86390 1
519240 99519240 1001 86380 86390 1
519306 99519306 1001 86380 86390 1
519921 99519921 1001 86380 86390 1
519988 99519988 1001 86380 86390 1
520479 99520479 1001 86380 86390 1
520494 99520494 1001 86380 86390 1
520269 99520269 1001 86380 86390 1
520323 99520323 1001 86380 86390 1
520278 99520278 1001 86380 86390 1
520421 99520421 1001 86380 86390 1
520110 99520110 1001 86380 86390 1
520150 99520150 1001 86380 86390 1
520180 99520180 1001 86380 86390 1
520169 99520169 1001 86380 86390 1
520669 99520669 1001 86380 86390 1
520697 99520697 1001 86380 86390 1
520648 99520648 1001 86380 86390 1
521390 99521390 1001 86380 86390 1
521396 99521396 1001 86380 86390 1
521448 99521448 1001 86380 86390 1
521320 99521320 1001 86380 86390 1
521135 99521135 1001 86380 86390 1
521123 99521123 1001 86380 86390 1
521254 99521254 1001 86380 86390 1
521598 99521598 1001 86380 86390 1
521482 99521482 1001 86380 86390 1
522103 99522103 1001 86380 86390 1
522158 99522158 1001 86380 86390 1
522227 99522227 1001 86380 86390 1
521962 99521962 1001 86380 86390 1
521885 99521885 1001 86380 86390 1
521763 99521763 1001 86380 86390 1
521791 99521791 1001 86380 86390 1
521792 99521792 1001 86380 86390 1
521719 99521719 1001 86380 86390 1
521875 99521875 1001 86380 86390 1
521683 99521683 1001 86380 86390 1
522473 99522473 1001 86380 86390 1
522374 99522374 1001 86380 86390 1
522919 99522919 1001 86380 86390 1
523009 99523009 1001 86380 86390 1
523099 99523099 1001 86380 86390 1
522936 99522936 1001 86380 86390 1
522976 99522976 1001 86380 86390 1
522732 99522732 1001 86380 86390 1
522849 99522849 1001 86380 86390 1
522765 99522765 1001 86380 86390 1
522757 99522757 1001 86380 86390 1
522627 99522627 1001 86380 86390 1
522563 99522563 1001 86380 86390 1
522564 99522564 1001 86380 86390 1
522539 99522539 1001 86380 86390 1
523262 99523262 1001 86380 86390 1
523288 99523288 1001 86380 86390 1
523134 99523134 1001 86380 86390 1
523318 99523318 1001 86380 86390 1
523177 99523177 1001 86380 86390 1
523217 99523217 1001 86380 86390 1
523830 99523830 1001 86380 86390 1
523856 99523856 1001 86380 86390 1
523858 99523858 1001 86380 86390 1
523850 99523850 1001 86380 86390 1
523734 99523734 1001 86380 86390 1
523619 99523619 1001 86380 86390 1
523363 99523363 1001 86380 86390 1
523492 99523492 1001 86380 86390 1
523508 99523508 1001 86380 86390 1
523446 99523446 1001 86380 86390 1
523498 99523498 1001 86380 86390 1
523356 99523356 1001 86380 86390 1
523478 99523478 1001 86380 86390 1
524071 99524071 1001 86380 86390 1
524630 99524630 1001 86380 86390 1
524708 99524708 1001 86380 86390 1
524670 99524670 1001 86380 86390 1
524640 99524640 1001 86380 86390 1
524413 99524413 1001 86380 86390 1
524479 99524479 1001 86380 86390 1
524432 99524432 1001 86380 86390 1
524498 99524498 1001 86380 86390 1
524320 99524320 1001 86380 86390 1
524274 99524274 1001 86380 86390 1
524213 99524213 1001 86380 86390 1
524949 99524949 1001 86380 86390 1
524924 99524924 1001 86380 86390 1
524799 99524799 1001 86380 86390 1
524864 99524864 1001 86380 86390 1
524775 99524775 1001 86380 86390 1
524842 99524842 1001 86380 86390 1
524946 99524946 1001 86380 86390 1
525534 99525534 1001 86380 86390 1
525543 99525543 1001 86380 86390 1
525190 99525190 1001 86380 86390 1
525310 99525310 1001 86380 86390 1
525377 99525377 1001 86380 86390 1
525045 99525045 1001 86380 86390 1
525100 99525100 1001 86380 86390 1
525076 99525076 1001 86380 86390 1
525711 99525711 1001 86380 86390 1
525715 99525715 1001 86380 86390 1
525744 99525744 1001 86380 86390 1
525747 99525747 1001 86380 86390 1
525710 99525710 1001 86380 86390 1
525606 99525606 1001 86380 86390 1
526359 99526359 1001 86380 86390 1
526375 99526375 1001 86380 86390 1
526337 99526337 1001 86380 86390 1
526397 99526397 1001 86380 86390 1
526331 99526331 1001 86380 86390 1
526319 99526319 1001 86380 86390 1
526045 99526045 1001 86380 86390 1
526058 99526058 1001 86380 86390 1
526060 99526060 1001 86380 86390 1
526176 99526176 1001 86380 86390 1
525830 99525830 1001 86380 86390 1
526000 99526000 1001 86380 86390 1
525925 99525925 1001 86380 86390 1
525951 99525951 1001 86380 86390 1
525928 99525928 1001 86380 86390 1
525917 99525917 1001 86380 86390 1
526560 99526560 1001 86380 86390 1
526535 99526535 1001 86380 86390 1
527151 99527151 1001 86380 86390 1
527190 99527190 1001 86380 86390 1
527139 99527139 1001 86380 86390 1
527209 99527209 1001 86380 86390 1
526969 99526969 1001 86380 86390 1
526667 99526667 1001 86380 86390 1
526811 99526811 1001 86380 86390 1
526738 99526738 1001 86380 86390 1
526835 99526835 1001 86380 86390 1
527415 99527415 1001 86380 86390 1
527366 99527366 1001 86380 86390 1
527253 99527253 1001 86380 86390 1
528001 99528001 1001 86380 86390 1
527886 99527886 1001 86380 86390 1
527928 99527928 1001 86380 86390 1
528066 99528066 1001 86380 86390 1
527858 99527858 1001 86380 86390 1
527668 99527668 1001 86380 86390 1
527752 99527752 1001 86380 86390 1
527559 99527559 1001 86380 86390 1
527656 99527656 1001 86380 86390 1
528806 99528806 1001 86380 86390 1
528797 99528797 1001 86380 86390 1
528824 99528824 1001 86380 86390 1
528660 99528660 1001 86380 86390 1
528410 99528410 1001 86380 86390 1
528360 99528360 1001 86380 86390 1
528350 99528350 1001 86380 86390 1
528390 99528390 1001 86380 86390 1
528429 99528429 1001 86380 86390 1
528367 99528367 1001 86380 86390 1
528342 99528342 1001 86380 86390 1
528938 99528938 1001 86380 86390 1
528926 99528926 1001 86380 86390 1
528942 99528942 1001 86380 86390 1
529087 99529087 1001 86380 86390 1
529013 99529013 1001 86380 86390 1
529566 99529566 1001 86380 86390 1
529567 99529567 1001 86380 86390 1
529580 99529580 1001 86380 86390 1
529674 99529674 1001 86380 86390 1
529687 99529687 1001 86380 86390 1
529725 99529725 1001 86380 86390 1
529477 99529477 1001 86380 86390 1
529173 99529173 1001 86380 86390 1
529241 99529241 1001 86380 86390 1
529190 99529190 1001 86380 86390 1
529260 99529260 1001 86380 86390 1
529183 99529183 1001 86380 86390 1
529118 99529118 1001 86380 86390 1
529733 99529733 1001 86380 86390 1
529916 99529916 1001 86380 86390 1
530507 99530507 1001 86380 86390 1
530379 99530379 1001 86380 86390 1
530380 99530380 1001 86380 86390 1
530435 99530435 1001 86380 86390 1
530463 99530463 1001 86380 86390 1
530252 99530252 1001 86380 86390 1
530103 99530103 1001 86380 86390 1
529947 99529947 1001 86380 86390 1
530735 99530735 1001 86380 86390 1
531299 99531299 1001 86380 86390 1
531374 99531374 1001 86380 86390 1
531085 99531085 1001 86380 86390 1
531137 99531137 1001 86380 86390 1
531023 99531023 1001 86380 86390 1
531090 99531090 1001 86380 86390 1
531103 99531103 1001 86380 86390 1
531129 99531129 1001 86380 86390 1
531160 99531160 1001 86380 86390 1
531031 99531031 1001 86380 86390 1
530827 99530827 1001 86380 86390 1
530907 99530907 1001 86380 86390 1
530797 99530797 1001 86380 86390 1
530810 99530810 1001 86380 86390 1
531494 99531494 1001 86380 86390 1
531561 99531561 1001 86380 86390 1
531511 99531511 1001 86380 86390 1
531541 99531541 1001 86380 86390 1
531414 99531414 1001 86380 86390 1
532026 99532026 1001 86380 86390 1
532119 99532119 1001 86380 86390 1
532201 99532201 1001 86380 86390 1
531988 99531988 1001 86380 86390 1
531849 99531849 1001 86380 86390 1
531956 99531956 1001 86380 86390 1
531817 99531817 1001 86380 86390 1
531740 99531740 1001 86380 86390 1
531789 99531789 1001 86380 86390 1
532216 99532216 1001 86380 86390 1
532361 99532361 1001 86380 86390 1
532338 99532338 1001 86380 86390 1
532279 99532279 1001 86380 86390 1
532215 99532215 1001 86380 86390 1
532885 99532885 1001 86380 86390 1
532806 99532806 1001 86380 86390 1
532819 99532819 1001 86380 86390 1
532794 99532794 1001 86380 86390 1
532784 99532784 1001 86380 86390 1
532554 99532554 1001 86380 86390 1
532470 99532470 1001 86380 86390 1
533230 99533230 1001 86380 86390 1
533221 99533221 1001 86380 86390 1
533079 99533079 1001 86380 86390 1
533797 99533797 1001 86380 86390 1
533779 99533779 1001 86380 86390 1
533491 99533491 1001 86380 86390 1
533611 99533611 1001 86380 86390 1
533409 99533409 1001 86380 86390 1
533414 99533414 1001 86380 86390 1
534505 99534505 1001 86380 86390 1
534595 99534595 1001 86380 86390 1
534671 99534671 1001 86380 86390 1
534568 99534568 1001 86380 86390 1
534633 99534633 1001 86380 86390 1
534297 99534297 1001 86380 86390 1
534454 99534454 1001 86380 86390 1
534447 99534447 1001 86380 86390 1
534168 99534168 1001 86380 86390 1
534271 99534271 1001 86380 86390 1
534712 99534712 1001 86380 86390 1
534817 99534817 1001 86380 86390 1
534728 99534728 1001 86380 86390 1
534858 99534858 1001 86380 86390 1
535380 99535380 1001 86380 86390 1
535166 99535166 1001 86380 86390 1
535284 99535284 1001 86380 86390 1
535236 99535236 1001 86380 86390 1
535186 99535186 1001 86380 86390 1
535148 99535148 1001 86380 86390 1
535200 99535200 1001 86380 86390 1
535048 99535048 1001 86380 86390 1
535016 99535016 1001 86380 86390 1
535582 99535582 1001 86380 86390 1
535673 99535673 1001 86380 86390 1
535635 99535635 1001 86380 86390 1
536172 99536172 1001 86380 86390 1
536263 99536263 1001 86380 86390 1
536257 99536257 1001 86380 86390 1
536245 99536245 1001 86380 86390 1
535978 99535978 1001 86380 86390 1
536034 99536034 1001 86380 86390 1
536000 99536000 1001 86380 86390 1
535795 99535795 1001 86380 86390 1
535834 99535834 1001 86380 86390 1
536424 99536424 1001 86380 86390 1
536479 99536479 1001 86380 86390 1
536523 99536523 1001 86380 86390 1
536474 99536474 1001 86380 86390 1
537076 99537076 1001 86380 86390 1
537052 99537052 1001 86380 86390 1
536993 99536993 1001 86380 86390 1
536772 99536772 1001 86380 86390 1
536837 99536837 1001 86380 86390 1
536799 99536799 1001 86380 86390 1
536674 99536674 1001 86380 86390 1
536676 99536676 1001 86380 86390 1
536573 99536573 1001 86380 86390 1
536730 99536730 1001 86380 86390 1
536669 99536669 1001 86380 86390 1
537174 99537174 1001 86380 86390 1
537203 99537203 1001 86380 86390 1
537271 99537271 1001 86380 86390 1
537349 99537349 1001 86380 86390 1
537929 99537929 1001 86380 86390 1
537921 99537921 1001 86380 86390 1
537575 99537575 1001 86380 86390 1
537518 99537518 1001 86380 86390 1
538121 99538121 1001 86380 86390 1
538738 99538738 1001 86380 86390 1
538730 99538730 1001 86380 86390 1
538798 99538798 1001 86380 86390 1
538429 99538429 1001 86380 86390 1
538610 99538610 1001 86380 86390 1
538407 99538407 1001 86380 86390 1
538437 99538437 1001 86380 86390 1
538351 99538351 1001 86380 86390 1
538238 99538238 1001 86380 86390 1
538381 99538381 1001 86380 86390 1
538203 99538203 1001 86380 86390 1
538323 99538323 1001 86380 86390 1
538929 99538929 1001 86380 86390 1
538937 99538937 1001 86380 86390 1
538963 99538963 1001 86380 86390 1
539411 99539411 1001 86380 86390 1
539063 99539063 1001 86380 86390 1
539141 99539141 1001 86380 86390 1
539218 99539218 1001 86380 86390 1
539220 99539220 1001 86380 86390 1
539707 99539707 1001 86380 86390 1
539646 99539646 1001 86380 86390 1
539647 99539647 1001 86380 86390 1
539818 99539818 1001 86380 86390 1
540342 99540342 1001 86380 86390 1
540360 99540360 1001 86380 86390 1
540350 99540350 1001 86380 86390 1
540299 99540299 1001 86380 86390 1
540135 99540135 1001 86380 86390 1
540075 99540075 1001 86380 86390 1
540128 99540128 1001 86380 86390 1
540196 99540196 1001 86380 86390 1
539939 99539939 1001 86380 86390 1
539981 99539981 1001 86380 86390 1
539884 99539884 1001 86380 86390 1
539975 99539975 1001 86380 86390 1
540607 99540607 1001 86380 86390 1
540660 99540660 1001 86380 86390 1
540583 99540583 1001 86380 86390 1
540536 99540536 1001 86380 86390 1
540643 99540643 1001 86380 86390 1
541270 99541270 1001 86380 86390 1
541070 99541070 1001 86380 86390 1
541006 99541006 1001 86380 86390 1
540768 99540768 1001 86380 86390 1
540774 99540774 1001 86380 86390 1
541305 99541305 1001 86380 86390 1
541462 99541462 1001 86380 86390 1
541373 99541373 1001 86380 86390 1
541325 99541325 1001 86380 86390 1
541468 99541468 1001 86380 86390 1
542045 99542045 1001 86380 86390 1
542058 99542058 1001 86380 86390 1
542098 99542098 1001 86380 86390 1
541932 99541932 1001 86380 86390 1
541888 99541888 1001 86380 86390 1
541710 99541710 1001 86380 86390 1
541693 99541693 1001 86380 86390 1
541582 99541582 1001 86380 86390 1
541609 99541609 1001 86380 86390 1
541612 99541612 1001 86380 86390 1
542132 99542132 1001 86380 86390 1
542172 99542172 1001 86380 86390 1
542226 99542226 1001 86380 86390 1
542136 99542136 1001 86380 86390 1
542255 99542255 1001 86380 86390 1
542645 99542645 1001 86380 86390 1
542570 99542570 1001 86380 86390 1
542712 99542712 1001 86380 86390 1
542571 99542571 1001 86380 86390 1
542420 99542420 1001 86380 86390 1
542473 99542473 1001 86380 86390 1
542525 99542525 1001 86380 86390 1
542516 99542516 1001 86380 86390 1
543125 99543125 1001 86380 86390 1
543024 99543024 1001 86380 86390 1
543376 99543376 1001 86380 86390 1
543446 99543446 1001 86380 86390 1
543485 99543485 1001 86380 86390 1
543408 99543408 1001 86380 86390 1
543552 99543552 1001 86380 86390 1
543180 99543180 1001 86380 86390 1
543239 99543239 1001 86380 86390 1
543815 99543815 1001 86380 86390 1
544448 99544448 1001 86380 86390 1
544374 99544374 1001 86380 86390 1
544068 99544068 1001 86380 86390 1
544087 99544087 1001 86380 86390 1
544025 99544025 1001 86380 86390 1
544051 99544051 1001 86380 86390 1
544039 99544039 1001 86380 86390 1
544635 99544635 1001 86380 86390 1
544693 99544693 1001 86380 86390 1
401715 1142 1001 61500 62817 1
503764 484 1002 56081 60617 1
542951 652 1002 48232 61334 1
537006 469 1002 60073 66530 1
400006 99400006 1001 86380 86390 1
400629 99400629 1001 86380 86390 1
400711 99400711 1001 86380 86390 1
400642 99400642 1001 86380 86390 1
400667 99400667 1001 86380 86390 1
400893 99400893 1001 86380 86390 1
401074 99401074 1001 86380 86390 1
401308 99401308 1001 86380 86390 1
401449 99401449 1001 86380 86390 1
402002 99402002 1001 86380 86390 1
402038 99402038 1001 86380 86390 1
402072 99402072 1001 86380 86390 1
402206 99402206 1001 86380 86390 1
402531 99402531 1001 86380 86390 1
402504 99402504 1001 86380 86390 1
402689 99402689 1001 86380 86390 1
402744 99402744 1001 86380 86390 1
403016 99403016 1001 86380 86390 1
403155 99403155 1001 86380 86390 1
403297 99403297 1001 86380 86390 1
403437 99403437 1001 86380 86390 1
403386 99403386 1001 86380 86390 1
403426 99403426 1001 86380 86390 1
403519 99403519 1001 86380 86390 1
403590 99403590 1001 86380 86390 1
403684 99403684 1001 86380 86390 1
403727 99403727 1001 86380 86390 1
403776 99403776 1001 86380 86390 1
404181 99404181 1001 86380 86390 1
404300 99404300 1001 86380 86390 1
404341 99404341 1001 86380 86390 1
404433 99404433 1001 86380 86390 1
404857 99404857 1001 86380 86390 1
404960 99404960 1001 86380 86390 1
405026 99405026 1001 86380 86390 1
405187 99405187 1001 86380 86390 1
405309 99405309 1001 86380 86390 1
405576 99405576 1001 86380 86390 1
405584 99405584 1001 86380 86390 1
405568 99405568 1001 86380 86390 1
406359 99406359 1001 86380 86390 1
406426 99406426 1001 86380 86390 1
406597 99406597 1001 86380 86390 1
406881 99406881 1001 86380 86390 1
406912 99406912 1001 86380 86390 1
406922 99406922 1001 86380 86390 1
407171 99407171 1001 86380 86390 1
407297 99407297 1001 86380 86390 1
407384 99407384 1001 86380 86390 1
407693 99407693 1001 86380 86390 1
407723 99407723 1001 86380 86390 1
407858 99407858 1001 86380 86390 1
408049 99408049 1001 86380 86390 1
408092 99408092 1001 86380 86390 1
408292 99408292 1001 86380 86390 1
408319 99408319 1001 86380 86390 1
408441 99408441 1001 86380 86390 1
408522 99408522 1001 86380 86390 1
408593 99408593 1001 86380 86390 1
408641 99408641 1001 86380 86390 1
408596 99408596 1001 86380 86390 1
409235 99409235 1001 86380 86390 1
409361 99409361 1001 86380 86390 1
409448 99409448 1001 86380 86390 1
409425 99409425 1001 86380 86390 1
409685 99409685 1001 86380 86390 1
409742 99409742 1001 86380 86390 1
409749 99409749 1001 86380 86390 1
409711 99409711 1001 86380 86390 1
409838 99409838 1001 86380 86390 1
410071 99410071 1001 86380 86390 1
410076 99410076 1001 86380 86390 1
410096 99410096 1001 86380 86390 1
410277 99410277 1001 86380 86390 1
410369 99410369 1001 86380 86390 1
410322 99410322 1001 86380 86390 1
410360 99410360 1001 86380 86390 1
410421 99410421 1001 86380 86390 1
410806 99410806 1001 86380 86390 1
411030 99411030 1001 86380 86390 1
411059 99411059 1001 86380 86390 1
411547 99411547 1001 86380 86390 1
411939 99411939 1001 86380 86390 1
411861 99411861 1001 86380 86390 1
412097 99412097 1001 86380 86390 1
412459 99412459 1001 86380 86390 1
413334 99413334 1001 86380 86390 1
413297 99413297 1001 86380 86390 1
413552 99413552 1001 86380 86390 1
413656 99413656 1001 86380 86390 1
413058 99413058 1001 86380 86390 1
412896 99412896 1001 86380 86390 1
413105 99413105 1001 86380 86390 1
413133 99413133 1001 86380 86390 1
412721 99412721 1001 86380 86390 1
412489 99412489 1001 86380 86390 1
412601 99412601 1001 86380 86390 1
412774 99412774 1001 86380 86390 1
413970 99413970 1001 86380 86390 1
413957 99413957 1001 86380 86390 1
413909 99413909 1001 86380 86390 1
414010 99414010 1001 86380 86390 1
415068 99415068 1001 86380 86390 1
415237 99415237 1001 86380 86390 1
414637 99414637 1001 86380 86390 1
414803 99414803 1001 86380 86390 1
414834 99414834 1001 86380 86390 1
414237 99414237 1001 86380 86390 1
414470 99414470 1001 86380 86390 1
415476 99415476 1001 86380 86390 1
415602 99415602 1001 86380 86390 1
415389 99415389 1001 86380 86390 1
415534 99415534 1001 86380 86390 1
415381 99415381 1001 86380 86390 1
415518 99415518 1001 86380 86390 1
415666 99415666 1001 86380 86390 1
415670 99415670 1001 86380 86390 1
416962 99416962 1001 86380 86390 1
416320 99416320 1001 86380 86390 1
416189 99416189 1001 86380 86390 1
416554 99416554 1001 86380 86390 1
416325 99416325 1001 86380 86390 1
416562 99416562 1001 86380 86390 1
416513 99416513 1001 86380 86390 1
415933 99415933 1001 86380 86390 1
415889 99415889 1001 86380 86390 1
416051 99416051 1001 86380 86390 1
417263 99417263 1001 86380 86390 1
417155 99417155 1001 86380 86390 1
417303 99417303 1001 86380 86390 1
417133 99417133 1001 86380 86390 1
417503 99417503 1001 86380 86390 1
417525 99417525 1001 86380 86390 1
418483 99418483 1001 86380 86390 1
418571 99418571 1001 86380 86390 1
418077 99418077 1001 86380 86390 1
418414 99418414 1001 86380 86390 1
418284 99418284 1001 86380 86390 1
418382 99418382 1001 86380 86390 1
418425 99418425 1001 86380 86390 1
417634 99417634 1001 86380 86390 1
417967 99417967 1001 86380 86390 1
417692 99417692 1001 86380 86390 1
417753 99417753 1001 86380 86390 1
417673 99417673 1001 86380 86390 1
417732 99417732 1001 86380 86390 1
417626 99417626 1001 86380 86390 1
419199 99419199 1001 86380 86390 1
419114 99419114 1001 86380 86390 1
418943 99418943 1001 86380 86390 1
418832 99418832 1001 86380 86390 1
418903 99418903 1001 86380 86390 1
419206 99419206 1001 86380 86390 1
420448 99420448 1001 86380 86390 1
420243 99420243 1001 86380 86390 1
420337 99420337 1001 86380 86390 1
420341 99420341 1001 86380 86390 1
420351 99420351 1001 86380 86390 1
419683 99419683 1001 86380 86390 1
420051 99420051 1001 86380 86390 1
419794 99419794 1001 86380 86390 1
419685 99419685 1001 86380 86390 1
419492 99419492 1001 86380 86390 1
419270 99419270 1001 86380 86390 1
419302 99419302 1001 86380 86390 1
419220 99419220 1001 86380 86390 1
419460 99419460 1001 86380 86390 1
419464 99419464 1001 86380 86390 1
420620 99420620 1001 86380 86390 1
420574 99420574 1001 86380 86390 1
420603 99420603 1001 86380 86390 1
420702 99420702 1001 86380 86390 1
421819 99421819 1001 86380 86390 1
421821 99421821 1001 86380 86390 1
421986 99421986 1001 86380 86390 1
421478 99421478 1001 86380 86390 1
421593 99421593 1001 86380 86390 1
421113 99421113 1001 86380 86390 1
421228 99421228 1001 86380 86390 1
421255 99421255 1001 86380 86390 1
422406 99422406 1001 86380 86390 1
422509 99422509 1001 86380 86390 1
422130 99422130 1001 86380 86390 1
422468 99422468 1001 86380 86390 1
423714 99423714 1001 86380 86390 1
423391 99423391 1001 86380 86390 1
423058 99423058 1001 86380 86390 1
423134 99423134 1001 86380 86390 1
422954 99422954 1001 86380 86390 1
422606 99422606 1001 86380 86390 1
424086 99424086 1001 86380 86390 1
423934 99423934 1001 86380 86390 1
425232 99425232 1001 86380 86390 1
425133 99425133 1001 86380 86390 1
425037 99425037 1001 86380 86390 1
424866 99424866 1001 86380 86390 1
424689 99424689 1001 86380 86390 1
424744 99424744 1001 86380 86390 1
424847 99424847 1001 86380 86390 1
424511 99424511 1001 86380 86390 1
427033 99427033 1001 86380 86390 1
426951 99426951 1001 86380 86390 1
427059 99427059 1001 86380 86390 1
426756 99426756 1001 86380 86390 1
426451 99426451 1001 86380 86390 1
426429 99426429 1001 86380 86390 1
426639 99426639 1001 86380 86390 1
426658 99426658 1001 86380 86390 1
425915 99425915 1001 86380 86390 1
426256 99426256 1001 86380 86390 1
426029 99426029 1001 86380 86390 1
427250 99427250 1001 86380 86390 1
427361 99427361 1001 86380 86390 1
428550 99428550 1001 86380 86390 1
428577 99428577 1001 86380 86390 1
428718 99428718 1001 86380 86390 1
428488 99428488 1001 86380 86390 1
428318 99428318 1001 86380 86390 1
427934 99427934 1001 86380 86390 1
427921 99427921 1001 86380 86390 1
427559 99427559 1001 86380 86390 1
427905 99427905 1001 86380 86390 1
427806 99427806 1001 86380 86390 1
427666 99427666 1001 86380 86390 1
427647 99427647 1001 86380 86390 1
430281 99430281 1001 86380 86390 1
430330 99430330 1001 86380 86390 1
430035 99430035 1001 86380 86390 1
430088 99430088 1001 86380 86390 1
430360 99430360 1001 86380 86390 1
430365 99430365 1001 86380 86390 1
429693 99429693 1001 86380 86390 1
429925 99429925 1001 86380 86390 1
429202 99429202 1001 86380 86390 1
429369 99429369 1001 86380 86390 1
429209 99429209 1001 86380 86390 1
429262 99429262 1001 86380 86390 1
430531 99430531 1001 86380 86390 1
430474 99430474 1001 86380 86390 1
431996 99431996 1001 86380 86390 1
431897 99431897 1001 86380 86390 1
431434 99431434 1001 86380 86390 1
431612 99431612 1001 86380 86390 1
431267 99431267 1001 86380 86390 1
430870 99430870 1001 86380 86390 1
431215 99431215 1001 86380 86390 1
431061 99431061 1001 86380 86390 1
432356 99432356 1001 86380 86390 1
432316 99432316 1001 86380 86390 1
433537 99433537 1001 86380 86390 1
433329 99433329 1001 86380 86390 1
432965 99432965 1001 86380 86390 1
433071 99433071 1001 86380 86390 1
433009 99433009 1001 86380 86390 1
433285 99433285 1001 86380 86390 1
432585 99432585 1001 86380 86390 1
432501 99432501 1001 86380 86390 1
432696 99432696 1001 86380 86390 1
433770 99433770 1001 86380 86390 1
435368 99435368 1001 86380 86390 1
435057 99435057 1001 86380 86390 1
435101 99435101 1001 86380 86390 1
435147 99435147 1001 86380 86390 1
435074 99435074 1001 86380 86390 1
435052 99435052 1001 86380 86390 1
434969 99434969 1001 86380 86390 1
434850 99434850 1001 86380 86390 1
434876 99434876 1001 86380 86390 1
434880 99434880 1001 86380 86390 1
434699 99434699 1001 86380 86390 1
434314 99434314 1001 86380 86390 1
434139 99434139 1001 86380 86390 1
434429 99434429 1001 86380 86390 1
435786 99435786 1001 86380 86390 1
435679 99435679 1001 86380 86390 1
435494 99435494 1001 86380 86390 1
435742 99435742 1001 86380 86390 1
435743 99435743 1001 86380 86390 1
435852 99435852 1001 86380 86390 1
437144 99437144 1001 86380 86390 1
436314 99436314 1001 86380 86390 1
436272 99436272 1001 86380 86390 1
436055 99436055 1001 86380 86390 1
300018 99300018 1001 86380 86390 1
437346 99437346 1001 86380 86390 1
300614 99300614 1001 86380 86390 1
300701 99300701 1001 86380 86390 1
300621 99300621 1001 86380 86390 1
300622 99300622 1001 86380 86390 1
300330 99300330 1001 86380 86390 1
300408 99300408 1001 86380 86390 1
300514 99300514 1001 86380 86390 1
300476 99300476 1001 86380 86390 1
300502 99300502 1001 86380 86390 1
300379 99300379 1001 86380 86390 1
300122 99300122 1001 86380 86390 1
300272 99300272 1001 86380 86390 1
300766 99300766 1001 86380 86390 1
300857 99300857 1001 86380 86390 1
300913 99300913 1001 86380 86390 1
301356 99301356 1001 86380 86390 1
301370 99301370 1001 86380 86390 1
301424 99301424 1001 86380 86390 1
301325 99301325 1001 86380 86390 1
301289 99301289 1001 86380 86390 1
301099 99301099 1001 86380 86390 1
301100 99301100 1001 86380 86390 1
301709 99301709 1001 86380 86390 1
301673 99301673 1001 86380 86390 1
301558 99301558 1001 86380 86390 1
301663 99301663 1001 86380 86390 1
301640 99301640 1001 86380 86390 1
302282 99302282 1001 86380 86390 1
302321 99302321 1001 86380 86390 1
302206 99302206 1001 86380 86390 1
302075 99302075 1001 86380 86390 1
301815 99301815 1001 86380 86390 1
302523 99302523 1001 86380 86390 1
302551 99302551 1001 86380 86390 1
302552 99302552 1001 86380 86390 1
302514 99302514 1001 86380 86390 1
302478 99302478 1001 86380 86390 1
303094 99303094 1001 86380 86390 1
303180 99303180 1001 86380 86390 1
303147 99303147 1001 86380 86390 1
303129 99303129 1001 86380 86390 1
302602 99302602 1001 86380 86390 1
302590 99302590 1001 86380 86390 1
302644 99302644 1001 86380 86390 1
302751 99302751 1001 86380 86390 1
302778 99302778 1001 86380 86390 1
303231 99303231 1001 86380 86390 1
303322 99303322 1001 86380 86390 1
303209 99303209 1001 86380 86390 1
303210 99303210 1001 86380 86390 1
303263 99303263 1001 86380 86390 1
304006 99304006 1001 86380 86390 1
303900 99303900 1001 86380 86390 1
303877 99303877 1001 86380 86390 1
303626 99303626 1001 86380 86390 1
303456 99303456 1001 86380 86390 1
303613 99303613 1001 86380 86390 1
303591 99303591 1001 86380 86390 1
303489 99303489 1001 86380 86390 1
304056 99304056 1001 86380 86390 1
304060 99304060 1001 86380 86390 1
304151 99304151 1001 86380 86390 1
304190 99304190 1001 86380 86390 1
304067 99304067 1001 86380 86390 1
304224 99304224 1001 86380 86390 1
304802 99304802 1001 86380 86390 1
304751 99304751 1001 86380 86390 1
304689 99304689 1001 86380 86390 1
304546 99304546 1001 86380 86390 1
304254 99304254 1001 86380 86390 1
304440 99304440 1001 86380 86390 1
304339 99304339 1001 86380 86390 1
305013 99305013 1001 86380 86390 1
304988 99304988 1001 86380 86390 1
304875 99304875 1001 86380 86390 1
304985 99304985 1001 86380 86390 1
305302 99305302 1001 86380 86390 1
305279 99305279 1001 86380 86390 1
305332 99305332 1001 86380 86390 1
305451 99305451 1001 86380 86390 1
305272 99305272 1001 86380 86390 1
305182 99305182 1001 86380 86390 1
305186 99305186 1001 86380 86390 1
305082 99305082 1001 86380 86390 1
500075 99500075 1001 86380 86390 1
500086 99500086 1001 86380 86390 1
500687 99500687 1001 86380 86390 1
500790 99500790 1001 86380 86390 1
500696 99500696 1001 86380 86390 1
500466 99500466 1001 86380 86390 1
500222 99500222 1001 86380 86390 1
500289 99500289 1001 86380 86390 1
500393 99500393 1001 86380 86390 1
500891 99500891 1001 86380 86390 1
500826 99500826 1001 86380 86390 1
500906 99500906 1001 86380 86390 1
500921 99500921 1001 86380 86390 1
500986 99500986 1001 86380 86390 1
501000 99501000 1001 86380 86390 1
501441 99501441 1001 86380 86390 1
501557 99501557 1001 86380 86390 1
501584 99501584 1001 86380 86390 1
501215 99501215 1001 86380 86390 1
501160 99501160 1001 86380 86390 1
501834 99501834 1001 86380 86390 1
501825 99501825 1001 86380 86390 1
502392 99502392 1001 86380 86390 1
502330 99502330 1001 86380 86390 1
502241 99502241 1001 86380 86390 1
502065 99502065 1001 86380 86390 1
501901 99501901 1001 86380 86390 1
502554 99502554 1001 86380 86390 1
502597 99502597 1001 86380 86390 1
502522 99502522 1001 86380 86390 1
502590 99502590 1001 86380 86390 1
503187 99503187 1001 86380 86390 1
503162 99503162 1001 86380 86390 1
502919 99502919 1001 86380 86390 1
503040 99503040 1001 86380 86390 1
502924 99502924 1001 86380 86390 1
502968 99502968 1001 86380 86390 1
503085 99503085 1001 86380 86390 1
502711 99502711 1001 86380 86390 1
502777 99502777 1001 86380 86390 1
502706 99502706 1001 86380 86390 1
502708 99502708 1001 86380 86390 1
502799 99502799 1001 86380 86390 1
503316 99503316 1001 86380 86390 1
503422 99503422 1001 86380 86390 1
503371 99503371 1001 86380 86390 1
503454 99503454 1001 86380 86390 1
503989 99503989 1001 86380 86390 1
504029 99504029 1001 86380 86390 1
504081 99504081 1001 86380 86390 1
504004 99504004 1001 86380 86390 1
504034 99504034 1001 86380 86390 1
503913 99503913 1001 86380 86390 1
503811 99503811 1001 86380 86390 1
503878 99503878 1001 86380 86390 1
503737 99503737 1001 86380 86390 1
503912 99503912 1001 86380 86390 1
503592 99503592 1001 86380 86390 1
503618 99503618 1001 86380 86390 1
503608 99503608 1001 86380 86390 1
504223 99504223 1001 86380 86390 1
504202 99504202 1001 86380 86390 1
504754 99504754 1001 86380 86390 1
504782 99504782 1001 86380 86390 1
504757 99504757 1001 86380 86390 1
504901 99504901 1001 86380 86390 1
504654 99504654 1001 86380 86390 1
504401 99504401 1001 86380 86390 1
504404 99504404 1001 86380 86390 1
504399 99504399 1001 86380 86390 1
504517 99504517 1001 86380 86390 1
505673 99505673 1001 86380 86390 1
505625 99505625 1001 86380 86390 1
505652 99505652 1001 86380 86390 1
505514 99505514 1001 86380 86390 1
505336 99505336 1001 86380 86390 1
505337 99505337 1001 86380 86390 1
505342 99505342 1001 86380 86390 1
505965 99505965 1001 86380 86390 1
505966 99505966 1001 86380 86390 1
505802 99505802 1001 86380 86390 1
505841 99505841 1001 86380 86390 1
506579 99506579 1001 86380 86390 1
506518 99506518 1001 86380 86390 1
506590 99506590 1001 86380 86390 1
506592 99506592 1001 86380 86390 1
506355 99506355 1001 86380 86390 1
506087 99506087 1001 86380 86390 1
506143 99506143 1001 86380 86390 1
506761 99506761 1001 86380 86390 1
507329 99507329 1001 86380 86390 1
507411 99507411 1001 86380 86390 1
507267 99507267 1001 86380 86390 1
507332 99507332 1001 86380 86390 1
507034 99507034 1001 86380 86390 1
506971 99506971 1001 86380 86390 1
506894 99506894 1001 86380 86390 1
506898 99506898 1001 86380 86390 1
506886 99506886 1001 86380 86390 1
507004 99507004 1001 86380 86390 1
506992 99506992 1001 86380 86390 1
506839 99506839 1001 86380 86390 1
507446 99507446 1001 86380 86390 1
507556 99507556 1001 86380 86390 1
507518 99507518 1001 86380 86390 1
508140 99508140 1001 86380 86390 1
508182 99508182 1001 86380 86390 1
508131 99508131 1001 86380 86390 1
507952 99507952 1001 86380 86390 1
507978 99507978 1001 86380 86390 1
507852 99507852 1001 86380 86390 1
507798 99507798 1001 86380 86390 1
507813 99507813 1001 86380 86390 1
507788 99507788 1001 86380 86390 1
507817 99507817 1001 86380 86390 1
507677 99507677 1001 86380 86390 1
507651 99507651 1001 86380 86390 1
508429 99508429 1001 86380 86390 1
508404 99508404 1001 86380 86390 1
508358 99508358 1001 86380 86390 1
508385 99508385 1001 86380 86390 1
508361 99508361 1001 86380 86390 1
509038 99509038 1001 86380 86390 1
509039 99509039 1001 86380 86390 1
508884 99508884 1001 86380 86390 1
509045 99509045 1001 86380 86390 1
508918 99508918 1001 86380 86390 1
508932 99508932 1001 86380 86390 1
509023 99509023 1001 86380 86390 1
508946 99508946 1001 86380 86390 1
508857 99508857 1001 86380 86390 1
508821 99508821 1001 86380 86390 1
508724 99508724 1001 86380 86390 1
508629 99508629 1001 86380 86390 1
508631 99508631 1001 86380 86390 1
509273 99509273 1001 86380 86390 1
509864 99509864 1001 86380 86390 1
509889 99509889 1001 86380 86390 1
509684 99509684 1001 86380 86390 1
509597 99509597 1001 86380 86390 1
509587 99509587 1001 86380 86390 1
509552 99509552 1001 86380 86390 1
509604 99509604 1001 86380 86390 1
509395 99509395 1001 86380 86390 1
510029 99510029 1001 86380 86390 1
509980 99509980 1001 86380 86390 1
509916 99509916 1001 86380 86390 1
510629 99510629 1001 86380 86390 1
510578 99510578 1001 86380 86390 1
510617 99510617 1001 86380 86390 1
510707 99510707 1001 86380 86390 1
510674 99510674 1001 86380 86390 1
510397 99510397 1001 86380 86390 1
510398 99510398 1001 86380 86390 1
510437 99510437 1001 86380 86390 1
510375 99510375 1001 86380 86390 1
510109 99510109 1001 86380 86390 1
510176 99510176 1001 86380 86390 1
510167 99510167 1001 86380 86390 1
510755 99510755 1001 86380 86390 1
510863 99510863 1001 86380 86390 1
511402 99511402 1001 86380 86390 1
511531 99511531 1001 86380 86390 1
511534 99511534 1001 86380 86390 1
511485 99511485 1001 86380 86390 1
511542 99511542 1001 86380 86390 1
511551 99511551 1001 86380 86390 1
511324 99511324 1001 86380 86390 1
511176 99511176 1001 86380 86390 1
511130 99511130 1001 86380 86390 1
511069 99511069 1001 86380 86390 1
511044 99511044 1001 86380 86390 1
511122 99511122 1001 86380 86390 1
511565 99511565 1001 86380 86390 1
511636 99511636 1001 86380 86390 1
511585 99511585 1001 86380 86390 1
512328 99512328 1001 86380 86390 1
512307 99512307 1001 86380 86390 1
512295 99512295 1001 86380 86390 1
512046 99512046 1001 86380 86390 1
512136 99512136 1001 86380 86390 1
512012 99512012 1001 86380 86390 1
511889 99511889 1001 86380 86390 1
511954 99511954 1001 86380 86390 1
511825 99511825 1001 86380 86390 1
511960 99511960 1001 86380 86390 1
511780 99511780 1001 86380 86390 1
512558 99512558 1001 86380 86390 1
512469 99512469 1001 86380 86390 1
512482 99512482 1001 86380 86390 1
512397 99512397 1001 86380 86390 1
512502 99512502 1001 86380 86390 1
513168 99513168 1001 86380 86390 1
513119 99513119 1001 86380 86390 1
513069 99513069 1001 86380 86390 1
512958 99512958 1001 86380 86390 1
512615 99512615 1001 86380 86390 1
512641 99512641 1001 86380 86390 1
512633 99512633 1001 86380 86390 1
513371 99513371 1001 86380 86390 1
513398 99513398 1001 86380 86390 1
513233 99513233 1001 86380 86390 1
513951 99513951 1001 86380 86390 1
513815 99513815 1001 86380 86390 1
513808 99513808 1001 86380 86390 1
513825 99513825 1001 86380 86390 1
513465 99513465 1001 86380 86390 1
513581 99513581 1001 86380 86390 1
514208 99514208 1001 86380 86390 1
514235 99514235 1001 86380 86390 1
514703 99514703 1001 86380 86390 1
514720 99514720 1001 86380 86390 1
514735 99514735 1001 86380 86390 1
514684 99514684 1001 86380 86390 1
514842 99514842 1001 86380 86390 1
514475 99514475 1001 86380 86390 1
514289 99514289 1001 86380 86390 1
514437 99514437 1001 86380 86390 1
514339 99514339 1001 86380 86390 1
515010 99515010 1001 86380 86390 1
514960 99514960 1001 86380 86390 1
515051 99515051 1001 86380 86390 1
514928 99514928 1001 86380 86390 1
514983 99514983 1001 86380 86390 1
515582 99515582 1001 86380 86390 1
515652 99515652 1001 86380 86390 1
515671 99515671 1001 86380 86390 1
515590 99515590 1001 86380 86390 1
515439 99515439 1001 86380 86390 1
515363 99515363 1001 86380 86390 1
515377 99515377 1001 86380 86390 1
515316 99515316 1001 86380 86390 1
515205 99515205 1001 86380 86390 1
515131 99515131 1001 86380 86390 1
515067 99515067 1001 86380 86390 1
515070 99515070 1001 86380 86390 1
515137 99515137 1001 86380 86390 1
515696 99515696 1001 86380 86390 1
515831 99515831 1001 86380 86390 1
515833 99515833 1001 86380 86390 1
515822 99515822 1001 86380 86390 1
516446 99516446 1001 86380 86390 1
516470 99516470 1001 86380 86390 1
516140 99516140 1001 86380 86390 1
516129 99516129 1001 86380 86390 1
516181 99516181 1001 86380 86390 1
516118 99516118 1001 86380 86390 1
516186 99516186 1001 86380 86390 1
515906 99515906 1001 86380 86390 1
515991 99515991 1001 86380 86390 1
516546 99516546 1001 86380 86390 1
516650 99516650 1001 86380 86390 1
516549 99516549 1001 86380 86390 1
517248 99517248 1001 86380 86390 1
517210 99517210 1001 86380 86390 1
517068 99517068 1001 86380 86390 1
516940 99516940 1001 86380 86390 1
517125 99517125 1001 86380 86390 1
517063 99517063 1001 86380 86390 1
516999 99516999 1001 86380 86390 1
516872 99516872 1001 86380 86390 1
516887 99516887 1001 86380 86390 1
516830 99516830 1001 86380 86390 1
517399 99517399 1001 86380 86390 1
517503 99517503 1001 86380 86390 1
517492 99517492 1001 86380 86390 1
517392 99517392 1001 86380 86390 1
517408 99517408 1001 86380 86390 1
518127 99518127 1001 86380 86390 1
518092 99518092 1001 86380 86390 1
518119 99518119 1001 86380 86390 1
518029 99518029 1001 86380 86390 1
517898 99517898 1001 86380 86390 1
517774 99517774 1001 86380 86390 1
517656 99517656 1001 86380 86390 1
518276 99518276 1001 86380 86390 1
518331 99518331 1001 86380 86390 1
518359 99518359 1001 86380 86390 1
518325 99518325 1001 86380 86390 1
518300 99518300 1001 86380 86390 1
518965 99518965 1001 86380 86390 1
518831 99518831 1001 86380 86390 1
518779 99518779 1001 86380 86390 1
518562 99518562 1001 86380 86390 1
518396 99518396 1001 86380 86390 1
518507 99518507 1001 86380 86390 1
519634 99519634 1001 86380 86390 1
519430 99519430 1001 86380 86390 1
519292 99519292 1001 86380 86390 1
519932 99519932 1001 86380 86390 1
519819 99519819 1001 86380 86390 1
519927 99519927 1001 86380 86390 1
520474 99520474 1001 86380 86390 1
520618 99520618 1001 86380 86390 1
520536 99520536 1001 86380 86390 1
520459 99520459 1001 86380 86390 1
520537 99520537 1001 86380 86390 1
520295 99520295 1001 86380 86390 1
520257 99520257 1001 86380 86390 1
520322 99520322 1001 86380 86390 1
520428 99520428 1001 86380 86390 1
520313 99520313 1001 86380 86390 1
520417 99520417 1001 86380 86390 1
520166 99520166 1001 86380 86390 1
520225 99520225 1001 86380 86390 1
520664 99520664 1001 86380 86390 1
521265 99521265 1001 86380 86390 1
521389 99521389 1001 86380 86390 1
521136 99521136 1001 86380 86390 1
521154 99521154 1001 86380 86390 1
521206 99521206 1001 86380 86390 1
521220 99521220 1001 86380 86390 1
520925 99520925 1001 86380 86390 1
520974 99520974 1001 86380 86390 1
521596 99521596 1001 86380 86390 1
521474 99521474 1001 86380 86390 1
521906 99521906 1001 86380 86390 1
521887 99521887 1001 86380 86390 1
521717 99521717 1001 86380 86390 1
521730 99521730 1001 86380 86390 1
521808 99521808 1001 86380 86390 1
522484 99522484 1001 86380 86390 1
521672 99521672 1001 86380 86390 1
522089 99522089 1001 86380 86390 1
522309 99522309 1001 86380 86390 1
522926 99522926 1001 86380 86390 1
522979 99522979 1001 86380 86390 1
523092 99523092 1001 86380 86390 1
523101 99523101 1001 86380 86390 1
522923 99522923 1001 86380 86390 1
522745 99522745 1001 86380 86390 1
522758 99522758 1001 86380 86390 1
522820 99522820 1001 86380 86390 1
522514 99522514 1001 86380 86390 1
522634 99522634 1001 86380 86390 1
523220 99523220 1001 86380 86390 1
523128 99523128 1001 86380 86390 1
523871 99523871 1001 86380 86390 1
523898 99523898 1001 86380 86390 1
523745 99523745 1001 86380 86390 1
523900 99523900 1001 86380 86390 1
523864 99523864 1001 86380 86390 1
523638 99523638 1001 86380 86390 1
523551 99523551 1001 86380 86390 1
523394 99523394 1001 86380 86390 1
523375 99523375 1001 86380 86390 1
524124 99524124 1001 86380 86390 1
524039 99524039 1001 86380 86390 1
524003 99524003 1001 86380 86390 1
524042 99524042 1001 86380 86390 1
524056 99524056 1001 86380 86390 1
524694 99524694 1001 86380 86390 1
524621 99524621 1001 86380 86390 1
524597 99524597 1001 86380 86390 1
524639 99524639 1001 86380 86390 1
524665 99524665 1001 86380 86390 1
524666 99524666 1001 86380 86390 1
524505 99524505 1001 86380 86390 1
524429 99524429 1001 86380 86390 1
524244 99524244 1001 86380 86390 1
524312 99524312 1001 86380 86390 1
524781 99524781 1001 86380 86390 1
524899 99524899 1001 86380 86390 1
524916 99524916 1001 86380 86390 1
525471 99525471 1001 86380 86390 1
525438 99525438 1001 86380 86390 1
525288 99525288 1001 86380 86390 1
525355 99525355 1001 86380 86390 1
525381 99525381 1001 86380 86390 1
525240 99525240 1001 86380 86390 1
525257 99525257 1001 86380 86390 1
525296 99525296 1001 86380 86390 1
525338 99525338 1001 86380 86390 1
525031 99525031 1001 86380 86390 1
525674 99525674 1001 86380 86390 1
525782 99525782 1001 86380 86390 1
525679 99525679 1001 86380 86390 1
525770 99525770 1001 86380 86390 1
526394 99526394 1001 86380 86390 1
526315 99526315 1001 86380 86390 1
526303 99526303 1001 86380 86390 1
526380 99526380 1001 86380 86390 1
526382 99526382 1001 86380 86390 1
526370 99526370 1001 86380 86390 1
526230 99526230 1001 86380 86390 1
526026 99526026 1001 86380 86390 1
526052 99526052 1001 86380 86390 1
526183 99526183 1001 86380 86390 1
525894 99525894 1001 86380 86390 1
525947 99525947 1001 86380 86390 1
525844 99525844 1001 86380 86390 1
525805 99525805 1001 86380 86390 1
526551 99526551 1001 86380 86390 1
526604 99526604 1001 86380 86390 1
526424 99526424 1001 86380 86390 1
526441 99526441 1001 86380 86390 1
527072 99527072 1001 86380 86390 1
527164 99527164 1001 86380 86390 1
527154 99527154 1001 86380 86390 1
527234 99527234 1001 86380 86390 1
526928 99526928 1001 86380 86390 1
526970 99526970 1001 86380 86390 1
527011 99527011 1001 86380 86390 1
526883 99526883 1001 86380 86390 1
526886 99526886 1001 86380 86390 1
526720 99526720 1001 86380 86390 1
526751 99526751 1001 86380 86390 1
527327 99527327 1001 86380 86390 1
527348 99527348 1001 86380 86390 1
527961 99527961 1001 86380 86390 1
527938 99527938 1001 86380 86390 1
528049 99528049 1001 86380 86390 1
527876 99527876 1001 86380 86390 1
527832 99527832 1001 86380 86390 1
527739 99527739 1001 86380 86390 1
527482 99527482 1001 86380 86390 1
527524 99527524 1001 86380 86390 1
527512 99527512 1001 86380 86390 1
527592 99527592 1001 86380 86390 1
527556 99527556 1001 86380 86390 1
528229 99528229 1001 86380 86390 1
528153 99528153 1001 86380 86390 1
528804 99528804 1001 86380 86390 1
528499 99528499 1001 86380 86390 1
528452 99528452 1001 86380 86390 1
528297 99528297 1001 86380 86390 1
528349 99528349 1001 86380 86390 1
528927 99528927 1001 86380 86390 1
529097 99529097 1001 86380 86390 1
528982 99528982 1001 86380 86390 1
528946 99528946 1001 86380 86390 1
528961 99528961 1001 86380 86390 1
529609 99529609 1001 86380 86390 1
529329 99529329 1001 86380 86390 1
529326 99529326 1001 86380 86390 1
529133 99529133 1001 86380 86390 1
529255 99529255 1001 86380 86390 1
529178 99529178 1001 86380 86390 1
529230 99529230 1001 86380 86390 1
529169 99529169 1001 86380 86390 1
529815 99529815 1001 86380 86390 1
529828 99529828 1001 86380 86390 1
529754 99529754 1001 86380 86390 1
529871 99529871 1001 86380 86390 1
529732 99529732 1001 86380 86390 1
529772 99529772 1001 86380 86390 1
530453 99530453 1001 86380 86390 1
530394 99530394 1001 86380 86390 1
530278 99530278 1001 86380 86390 1
530344 99530344 1001 86380 86390 1
530267 99530267 1001 86380 86390 1
529939 99529939 1001 86380 86390 1
530058 99530058 1001 86380 86390 1
530071 99530071 1001 86380 86390 1
530034 99530034 1001 86380 86390 1
529944 99529944 1001 86380 86390 1
529957 99529957 1001 86380 86390 1
530745 99530745 1001 86380 86390 1
530709 99530709 1001 86380 86390 1
530594 99530594 1001 86380 86390 1
530558 99530558 1001 86380 86390 1
530575 99530575 1001 86380 86390 1
530757 99530757 1001 86380 86390 1
531335 99531335 1001 86380 86390 1
531221 99531221 1001 86380 86390 1
531325 99531325 1001 86380 86390 1
531301 99531301 1001 86380 86390 1
531099 99531099 1001 86380 86390 1
530812 99530812 1001 86380 86390 1
530931 99530931 1001 86380 86390 1
530803 99530803 1001 86380 86390 1
530832 99530832 1001 86380 86390 1
530820 99530820 1001 86380 86390 1
531418 99531418 1001 86380 86390 1
531384 99531384 1001 86380 86390 1
532177 99532177 1001 86380 86390 1
532045 99532045 1001 86380 86390 1
531979 99531979 1001 86380 86390 1
531981 99531981 1001 86380 86390 1
532232 99532232 1001 86380 86390 1
532392 99532392 1001 86380 86390 1
532831 99532831 1001 86380 86390 1
532847 99532847 1001 86380 86390 1
533023 99533023 1001 86380 86390 1
532597 99532597 1001 86380 86390 1
532511 99532511 1001 86380 86390 1
533107 99533107 1001 86380 86390 1
533226 99533226 1001 86380 86390 1
533220 99533220 1001 86380 86390 1
533106 99533106 1001 86380 86390 1
533692 99533692 1001 86380 86390 1
533789 99533789 1001 86380 86390 1
533497 99533497 1001 86380 86390 1
533567 99533567 1001 86380 86390 1
533464 99533464 1001 86380 86390 1
533345 99533345 1001 86380 86390 1
533270 99533270 1001 86380 86390 1
533324 99533324 1001 86380 86390 1
534016 99534016 1001 86380 86390 1
533888 99533888 1001 86380 86390 1
533993 99533993 1001 86380 86390 1
533930 99533930 1001 86380 86390 1
533880 99533880 1001 86380 86390 1
534495 99534495 1001 86380 86390 1
534560 99534560 1001 86380 86390 1
534659 99534659 1001 86380 86390 1
534627 99534627 1001 86380 86390 1
534682 99534682 1001 86380 86390 1
534336 99534336 1001 86380 86390 1
534294 99534294 1001 86380 86390 1
534283 99534283 1001 86380 86390 1
534104 99534104 1001 86380 86390 1
534195 99534195 1001 86380 86390 1
534260 99534260 1001 86380 86390 1
534145 99534145 1001 86380 86390 1
534257 99534257 1001 86380 86390 1
534721 99534721 1001 86380 86390 1
534715 99534715 1001 86380 86390 1
534755 99534755 1001 86380 86390 1
534797 99534797 1001 86380 86390 1
534706 99534706 1001 86380 86390 1
535378 99535378 1001 86380 86390 1
535208 99535208 1001 86380 86390 1
535288 99535288 1001 86380 86390 1
535135 99535135 1001 86380 86390 1
535045 99535045 1001 86380 86390 1
534899 99534899 1001 86380 86390 1
534901 99534901 1001 86380 86390 1
535044 99535044 1001 86380 86390 1
535083 99535083 1001 86380 86390 1
535599 99535599 1001 86380 86390 1
535694 99535694 1001 86380 86390 1
535566 99535566 1001 86380 86390 1
536208 99536208 1001 86380 86390 1
536170 99536170 1001 86380 86390 1
536171 99536171 1001 86380 86390 1
536134 99536134 1001 86380 86390 1
536225 99536225 1001 86380 86390 1
536284 99536284 1001 86380 86390 1
536181 99536181 1001 86380 86390 1
535989 99535989 1001 86380 86390 1
536081 99536081 1001 86380 86390 1
535997 99535997 1001 86380 86390 1
535832 99535832 1001 86380 86390 1
535847 99535847 1001 86380 86390 1
535862 99535862 1001 86380 86390 1
535734 99535734 1001 86380 86390 1
535778 99535778 1001 86380 86390 1
535908 99535908 1001 86380 86390 1
536469 99536469 1001 86380 86390 1
536472 99536472 1001 86380 86390 1
536343 99536343 1001 86380 86390 1
537075 99537075 1001 86380 86390 1
537088 99537088 1001 86380 86390 1
537011 99537011 1001 86380 86390 1
537013 99537013 1001 86380 86390 1
537106 99537106 1001 86380 86390 1
536977 99536977 1001 86380 86390 1
536948 99536948 1001 86380 86390 1
536938 99536938 1001 86380 86390 1
536770 99536770 1001 86380 86390 1
536702 99536702 1001 86380 86390 1
536549 99536549 1001 86380 86390 1
537786 99537786 1001 86380 86390 1
537942 99537942 1001 86380 86390 1
537813 99537813 1001 86380 86390 1
537973 99537973 1001 86380 86390 1
537498 99537498 1001 86380 86390 1
537541 99537541 1001 86380 86390 1
538012 99538012 1001 86380 86390 1
538064 99538064 1001 86380 86390 1
538059 99538059 1001 86380 86390 1
538047 99538047 1001 86380 86390 1
538186 99538186 1001 86380 86390 1
538740 99538740 1001 86380 86390 1
538654 99538654 1001 86380 86390 1
538707 99538707 1001 86380 86390 1
538671 99538671 1001 86380 86390 1
538808 99538808 1001 86380 86390 1
538587 99538587 1001 86380 86390 1
538472 99538472 1001 86380 86390 1
538512 99538512 1001 86380 86390 1
538377 99538377 1001 86380 86390 1
538296 99538296 1001 86380 86390 1
539015 99539015 1001 86380 86390 1
538952 99538952 1001 86380 86390 1
538863 99538863 1001 86380 86390 1
539490 99539490 1001 86380 86390 1
539612 99539612 1001 86380 86390 1
539595 99539595 1001 86380 86390 1
539598 99539598 1001 86380 86390 1
539628 99539628 1001 86380 86390 1
539627 99539627 1001 86380 86390 1
539550 99539550 1001 86380 86390 1
539242 99539242 1001 86380 86390 1
539346 99539346 1001 86380 86390 1
539245 99539245 1001 86380 86390 1
539252 99539252 1001 86380 86390 1
539833 99539833 1001 86380 86390 1
539822 99539822 1001 86380 86390 1
539800 99539800 1001 86380 86390 1
539685 99539685 1001 86380 86390 1
539659 99539659 1001 86380 86390 1
540460 99540460 1001 86380 86390 1
540298 99540298 1001 86380 86390 1
540389 99540389 1001 86380 86390 1
540082 99540082 1001 86380 86390 1
540123 99540123 1001 86380 86390 1
540136 99540136 1001 86380 86390 1
540216 99540216 1001 86380 86390 1
540153 99540153 1001 86380 86390 1
539928 99539928 1001 86380 86390 1
540019 99540019 1001 86380 86390 1
540008 99540008 1001 86380 86390 1
539971 99539971 1001 86380 86390 1
539948 99539948 1001 86380 86390 1
539962 99539962 1001 86380 86390 1
540634 99540634 1001 86380 86390 1
540597 99540597 1001 86380 86390 1
540606 99540606 1001 86380 86390 1
540951 99540951 1001 86380 86390 1
540991 99540991 1001 86380 86390 1
541074 99541074 1001 86380 86390 1
540876 99540876 1001 86380 86390 1
541422 99541422 1001 86380 86390 1
541478 99541478 1001 86380 86390 1
541445 99541445 1001 86380 86390 1
541497 99541497 1001 86380 86390 1
542085 99542085 1001 86380 86390 1
542000 99542000 1001 86380 86390 1
541880 99541880 1001 86380 86390 1
541751 99541751 1001 86380 86390 1
541907 99541907 1001 86380 86390 1
541538 99541538 1001 86380 86390 1
541620 99541620 1001 86380 86390 1
541611 99541611 1001 86380 86390 1
542313 99542313 1001 86380 86390 1
542253 99542253 1001 86380 86390 1
542820 99542820 1001 86380 86390 1
542821 99542821 1001 86380 86390 1
542924 99542924 1001 86380 86390 1
542892 99542892 1001 86380 86390 1
542854 99542854 1001 86380 86390 1
542650 99542650 1001 86380 86390 1
542654 99542654 1001 86380 86390 1
542603 99542603 1001 86380 86390 1
542404 99542404 1001 86380 86390 1
542513 99542513 1001 86380 86390 1
542526 99542526 1001 86380 86390 1
543048 99543048 1001 86380 86390 1
542950 99542950 1001 86380 86390 1
543671 99543671 1001 86380 86390 1
543672 99543672 1001 86380 86390 1
543725 99543725 1001 86380 86390 1
543627 99543627 1001 86380 86390 1
543398 99543398 1001 86380 86390 1
543219 99543219 1001 86380 86390 1
543259 99543259 1001 86380 86390 1
543302 99543302 1001 86380 86390 1
543290 99543290 1001 86380 86390 1
543176 99543176 1001 86380 86390 1
543899 99543899 1001 86380 86390 1
543773 99543773 1001 86380 86390 1
543801 99543801 1001 86380 86390 1
543905 99543905 1001 86380 86390 1
543776 99543776 1001 86380 86390 1
543907 99543907 1001 86380 86390 1
543805 99543805 1001 86380 86390 1
544412 99544412 1001 86380 86390 1
544583 99544583 1001 86380 86390 1
544454 99544454 1001 86380 86390 1
544237 99544237 1001 86380 86390 1
544344 99544344 1001 86380 86390 1
544242 99544242 1001 86380 86390 1
544148 99544148 1001 86380 86390 1
543995 99543995 1001 86380 86390 1
544156 99544156 1001 86380 86390 1
544092 99544092 1001 86380 86390 1
543988 99543988 1001 86380 86390 1
544621 99544621 1001 86380 86390 1
544664 99544664 1001 86380 86390 1
406501 240 1001 33900 34497 1
501000 656 1001 48950 49250 1
400083 99400083 1001 86380 86390 1
400362 99400362 1001 86380 86390 1
400325 99400325 1001 86380 86390 1
400323 99400323 1001 86380 86390 1
400646 99400646 1001 86380 86390 1
400673 99400673 1001 86380 86390 1
400810 99400810 1001 86380 86390 1
400923 99400923 1001 86380 86390 1
400946 99400946 1001 86380 86390 1
401107 99401107 1001 86380 86390 1
401175 99401175 1001 86380 86390 1
401383 99401383 1001 86380 86390 1
401681 99401681 1001 86380 86390 1
401739 99401739 1001 86380 86390 1
402055 99402055 1001 86380 86390 1
402137 99402137 1001 86380 86390 1
402264 99402264 1001 86380 86390 1
402191 99402191 1001 86380 86390 1
402208 99402208 1001 86380 86390 1
402351 99402351 1001 86380 86390 1
402382 99402382 1001 86380 86390 1
402423 99402423 1001 86380 86390 1
402579 99402579 1001 86380 86390 1
402956 99402956 1001 86380 86390 1
403407 99403407 1001 86380 86390 1
403339 99403339 1001 86380 86390 1
403615 99403615 1001 86380 86390 1
403599 99403599 1001 86380 86390 1
403538 99403538 1001 86380 86390 1
403744 99403744 1001 86380 86390 1
404186 99404186 1001 86380 86390 1
404413 99404413 1001 86380 86390 1
404396 99404396 1001 86380 86390 1
404523 99404523 1001 86380 86390 1
404902 99404902 1001 86380 86390 1
404932 99404932 1001 86380 86390 1
405080 99405080 1001 86380 86390 1
405159 99405159 1001 86380 86390 1
405191 99405191 1001 86380 86390 1
405232 99405232 1001 86380 86390 1
405269 99405269 1001 86380 86390 1
405296 99405296 1001 86380 86390 1
405323 99405323 1001 86380 86390 1
405453 99405453 1001 86380 86390 1
405530 99405530 1001 86380 86390 1
405513 99405513 1001 86380 86390 1
405546 99405546 1001 86380 86390 1
405717 99405717 1001 86380 86390 1
405723 99405723 1001 86380 86390 1
405783 99405783 1001 86380 86390 1
405930 99405930 1001 86380 86390 1
405956 99405956 1001 86380 86390 1
406073 99406073 1001 86380 86390 1
406172 99406172 1001 86380 86390 1
406615 99406615 1001 86380 86390 1
406660 99406660 1001 86380 86390 1
406801 99406801 1001 86380 86390 1
407122 99407122 1001 86380 86390 1
407162 99407162 1001 86380 86390 1
407341 99407341 1001 86380 86390 1
407422 99407422 1001 86380 86390 1
407546 99407546 1001 86380 86390 1
407759 99407759 1001 86380 86390 1
407817 99407817 1001 86380 86390 1
407957 99407957 1001 86380 86390 1
408164 99408164 1001 86380 86390 1
408331 99408331 1001 86380 86390 1
408377 99408377 1001 86380 86390 1
408543 99408543 1001 86380 86390 1
408637 99408637 1001 86380 86390 1
408741 99408741 1001 86380 86390 1
408959 99408959 1001 86380 86390 1
409100 99409100 1001 86380 86390 1
409204 99409204 1001 86380 86390 1
409376 99409376 1001 86380 86390 1
409489 99409489 1001 86380 86390 1
409477 99409477 1001 86380 86390 1
409524 99409524 1001 86380 86390 1
409677 99409677 1001 86380 86390 1
409600 99409600 1001 86380 86390 1
409829 99409829 1001 86380 86390 1
409963 99409963 1001 86380 86390 1
409993 99409993 1001 86380 86390 1
409994 99409994 1001 86380 86390 1
410281 99410281 1001 86380 86390 1
410384 99410384 1001 86380 86390 1
410676 99410676 1001 86380 86390 1
410835 99410835 1001 86380 86390 1
411098 99411098 1001 86380 86390 1
411173 99411173 1001 86380 86390 1
411443 99411443 1001 86380 86390 1
411845 99411845 1001 86380 86390 1
411752 99411752 1001 86380 86390 1
411881 99411881 1001 86380 86390 1
411975 99411975 1001 86380 86390 1
412425 99412425 1001 86380 86390 1
412372 99412372 1001 86380 86390 1
412403 99412403 1001 86380 86390 1
412404 99412404 1001 86380 86390 1
412378 99412378 1001 86380 86390 1
412334 99412334 1001 86380 86390 1
413527 99413527 1001 86380 86390 1
412989 99412989 1001 86380 86390 1
413026 99413026 1001 86380 86390 1
413052 99413052 1001 86380 86390 1
412856 99412856 1001 86380 86390 1
412791 99412791 1001 86380 86390 1
412497 99412497 1001 86380 86390 1
413925 99413925 1001 86380 86390 1
413991 99413991 1001 86380 86390 1
414098 99414098 1001 86380 86390 1
413769 99413769 1001 86380 86390 1
413776 99413776 1001 86380 86390 1
415320 99415320 1001 86380 86390 1
415100 99415100 1001 86380 86390 1
415070 99415070 1001 86380 86390 1
415109 99415109 1001 86380 86390 1
414585 99414585 1001 86380 86390 1
414160 99414160 1001 86380 86390 1
414498 99414498 1001 86380 86390 1
414271 99414271 1001 86380 86390 1
414501 99414501 1001 86380 86390 1
415411 99415411 1001 86380 86390 1
415555 99415555 1001 86380 86390 1
415626 99415626 1001 86380 86390 1
415376 99415376 1001 86380 86390 1
415494 99415494 1001 86380 86390 1
415440 99415440 1001 86380 86390 1
415469 99415469 1001 86380 86390 1
415716 99415716 1001 86380 86390 1
416912 99416912 1001 86380 86390 1
416810 99416810 1001 86380 86390 1
416386 99416386 1001 86380 86390 1
416387 99416387 1001 86380 86390 1
416355 99416355 1001 86380 86390 1
416416 99416416 1001 86380 86390 1
416393 99416393 1001 86380 86390 1
415882 99415882 1001 86380 86390 1
415828 99415828 1001 86380 86390 1
415861 99415861 1001 86380 86390 1
415832 99415832 1001 86380 86390 1
416121 99416121 1001 86380 86390 1
416027 99416027 1001 86380 86390 1
415806 99415806 1001 86380 86390 1
417021 99417021 1001 86380 86390 1
417223 99417223 1001 86380 86390 1
417153 99417153 1001 86380 86390 1
417325 99417325 1001 86380 86390 1
418622 99418622 1001 86380 86390 1
418535 99418535 1001 86380 86390 1
418767 99418767 1001 86380 86390 1
418565 99418565 1001 86380 86390 1
418060 99418060 1001 86380 86390 1
417848 99417848 1001 86380 86390 1
417826 99417826 1001 86380 86390 1
417873 99417873 1001 86380 86390 1
417618 99417618 1001 86380 86390 1
417778 99417778 1001 86380 86390 1
417816 99417816 1001 86380 86390 1
417961 99417961 1001 86380 86390 1
419017 99419017 1001 86380 86390 1
420077 99420077 1001 86380 86390 1
420386 99420386 1001 86380 86390 1
420068 99420068 1001 86380 86390 1
419851 99419851 1001 86380 86390 1
419657 99419657 1001 86380 86390 1
419375 99419375 1001 86380 86390 1
419214 99419214 1001 86380 86390 1
419252 99419252 1001 86380 86390 1
420691 99420691 1001 86380 86390 1
421922 99421922 1001 86380 86390 1
421715 99421715 1001 86380 86390 1
421764 99421764 1001 86380 86390 1
421807 99421807 1001 86380 86390 1
421267 99421267 1001 86380 86390 1
421282 99421282 1001 86380 86390 1
421681 99421681 1001 86380 86390 1
421632 99421632 1001 86380 86390 1
421208 99421208 1001 86380 86390 1
420952 99420952 1001 86380 86390 1
421021 99421021 1001 86380 86390 1
421129 99421129 1001 86380 86390 1
422207 99422207 1001 86380 86390 1
422208 99422208 1001 86380 86390 1
423081 99423081 1001 86380 86390 1
423284 99423284 1001 86380 86390 1
423303 99423303 1001 86380 86390 1
422852 99422852 1001 86380 86390 1
422696 99422696 1001 86380 86390 1
422860 99422860 1001 86380 86390 1
423866 99423866 1001 86380 86390 1
424084 99424084 1001 86380 86390 1
423837 99423837 1001 86380 86390 1
423979 99423979 1001 86380 86390 1
423764 99423764 1001 86380 86390 1
425158 99425158 1001 86380 86390 1
425096 99425096 1001 86380 86390 1
424731 99424731 1001 86380 86390 1
424919 99424919 1001 86380 86390 1
424846 99424846 1001 86380 86390 1
424203 99424203 1001 86380 86390 1
424232 99424232 1001 86380 86390 1
425630 99425630 1001 86380 86390 1
425446 99425446 1001 86380 86390 1
425540 99425540 1001 86380 86390 1
425574 99425574 1001 86380 86390 1
426719 99426719 1001 86380 86390 1
426885 99426885 1001 86380 86390 1
426568 99426568 1001 86380 86390 1
426150 99426150 1001 86380 86390 1
426051 99426051 1001 86380 86390 1
425979 99425979 1001 86380 86390 1
425834 99425834 1001 86380 86390 1
427402 99427402 1001 86380 86390 1
428509 99428509 1001 86380 86390 1
428386 99428386 1001 86380 86390 1
428664 99428664 1001 86380 86390 1
428173 99428173 1001 86380 86390 1
427932 99427932 1001 86380 86390 1
428135 99428135 1001 86380 86390 1
427995 99427995 1001 86380 86390 1
427705 99427705 1001 86380 86390 1
427715 99427715 1001 86380 86390 1
427727 99427727 1001 86380 86390 1
427774 99427774 1001 86380 86390 1
428828 99428828 1001 86380 86390 1
429082 99429082 1001 86380 86390 1
429034 99429034 1001 86380 86390 1
430268 99430268 1001 86380 86390 1
430142 99430142 1001 86380 86390 1
429869 99429869 1001 86380 86390 1
429446 99429446 1001 86380 86390 1
429401 99429401 1001 86380 86390 1
429212 99429212 1001 86380 86390 1
429214 99429214 1001 86380 86390 1
429559 99429559 1001 86380 86390 1
429193 99429193 1001 86380 86390 1
430486 99430486 1001 86380 86390 1
431699 99431699 1001 86380 86390 1
431719 99431719 1001 86380 86390 1
431847 99431847 1001 86380 86390 1
431955 99431955 1001 86380 86390 1
432041 99432041 1001 86380 86390 1
431333 99431333 1001 86380 86390 1
431445 99431445 1001 86380 86390 1
431525 99431525 1001 86380 86390 1
430869 99430869 1001 86380 86390 1
431175 99431175 1001 86380 86390 1
430928 99430928 1001 86380 86390 1
431048 99431048 1001 86380 86390 1
430943 99430943 1001 86380 86390 1
432435 99432435 1001 86380 86390 1
432219 99432219 1001 86380 86390 1
433726 99433726 1001 86380 86390 1
433347 99433347 1001 86380 86390 1
433034 99433034 1001 86380 86390 1
433231 99433231 1001 86380 86390 1
433176 99433176 1001 86380 86390 1
433093 99433093 1001 86380 86390 1
433813 99433813 1001 86380 86390 1
433982 99433982 1001 86380 86390 1
434033 99434033 1001 86380 86390 1
435318 99435318 1001 86380 86390 1
435220 99435220 1001 86380 86390 1
435124 99435124 1001 86380 86390 1
434842 99434842 1001 86380 86390 1
434624 99434624 1001 86380 86390 1
434828 99434828 1001 86380 86390 1
434852 99434852 1001 86380 86390 1
434227 99434227 1001 86380 86390 1
434260 99434260 1001 86380 86390 1
434421 99434421 1001 86380 86390 1
434452 99434452 1001 86380 86390 1
434174 99434174 1001 86380 86390 1
434236 99434236 1001 86380 86390 1
434440 99434440 1001 86380 86390 1
435595 99435595 1001 86380 86390 1
435582 99435582 1001 86380 86390 1
435446 99435446 1001 86380 86390 1
435543 99435543 1001 86380 86390 1
437003 99437003 1001 86380 86390 1
436983 99436983 1001 86380 86390 1
436343 99436343 1001 86380 86390 1
436687 99436687 1001 86380 86390 1
436735 99436735 1001 86380 86390 1
436225 99436225 1001 86380 86390 1
436307 99436307 1001 86380 86390 1
300075 99300075 1001 86380 86390 1
300015 99300015 1001 86380 86390 1
300080 99300080 1001 86380 86390 1
300653 99300653 1001 86380 86390 1
300679 99300679 1001 86380 86390 1
300558 99300558 1001 86380 86390 1
300598 99300598 1001 86380 86390 1
300651 99300651 1001 86380 86390 1
300359 99300359 1001 86380 86390 1
300334 99300334 1001 86380 86390 1
300351 99300351 1001 86380 86390 1
300482 99300482 1001 86380 86390 1
300470 99300470 1001 86380 86390 1
300250 99300250 1001 86380 86390 1
300154 99300154 1001 86380 86390 1
300754 99300754 1001 86380 86390 1
300820 99300820 1001 86380 86390 1
300782 99300782 1001 86380 86390 1
300828 99300828 1001 86380 86390 1
301453 99301453 1001 86380 86390 1
301506 99301506 1001 86380 86390 1
301455 99301455 1001 86380 86390 1
301360 99301360 1001 86380 86390 1
301287 99301287 1001 86380 86390 1
301316 99301316 1001 86380 86390 1
301066 99301066 1001 86380 86390 1
300963 99300963 1001 86380 86390 1
301603 99301603 1001 86380 86390 1
302297 99302297 1001 86380 86390 1
302163 99302163 1001 86380 86390 1
302151 99302151 1001 86380 86390 1
302074 99302074 1001 86380 86390 1
301975 99301975 1001 86380 86390 1
301960 99301960 1001 86380 86390 1
301965 99301965 1001 86380 86390 1
302524 99302524 1001 86380 86390 1
302577 99302577 1001 86380 86390 1
302435 99302435 1001 86380 86390 1
302527 99302527 1001 86380 86390 1
302555 99302555 1001 86380 86390 1
303172 99303172 1001 86380 86390 1
303152 99303152 1001 86380 86390 1
302912 99302912 1001 86380 86390 1
302841 99302841 1001 86380 86390 1
302971 99302971 1001 86380 86390 1
302868 99302868 1001 86380 86390 1
302946 99302946 1001 86380 86390 1
302883 99302883 1001 86380 86390 1
302704 99302704 1001 86380 86390 1
302692 99302692 1001 86380 86390 1
302721 99302721 1001 86380 86390 1
302631 99302631 1001 86380 86390 1
303321 99303321 1001 86380 86390 1
303403 99303403 1001 86380 86390 1
303354 99303354 1001 86380 86390 1
303266 99303266 1001 86380 86390 1
303880 99303880 1001 86380 86390 1
303908 99303908 1001 86380 86390 1
303990 99303990 1001 86380 86390 1
303648 99303648 1001 86380 86390 1
303791 99303791 1001 86380 86390 1
303657 99303657 1001 86380 86390 1
303748 99303748 1001 86380 86390 1
303451 99303451 1001 86380 86390 1
303542 99303542 1001 86380 86390 1
303620 99303620 1001 86380 86390 1
303596 99303596 1001 86380 86390 1
303551 99303551 1001 86380 86390 1
303541 99303541 1001 86380 86390 1
303580 99303580 1001 86380 86390 1
304217 99304217 1001 86380 86390 1
304157 99304157 1001 86380 86390 1
304670 99304670 1001 86380 86390 1
304837 99304837 1001 86380 86390 1
304737 99304737 1001 86380 86390 1
304278 99304278 1001 86380 86390 1
304320 99304320 1001 86380 86390 1
304246 99304246 1001 86380 86390 1
304973 99304973 1001 86380 86390 1
304986 99304986 1001 86380 86390 1
304969 99304969 1001 86380 86390 1
304970 99304970 1001 86380 86390 1
304958 99304958 1001 86380 86390 1
305590 99305590 1001 86380 86390 1
305552 99305552 1001 86380 86390 1
305567 99305567 1001 86380 86390 1
305357 99305357 1001 86380 86390 1
305253 99305253 1001 86380 86390 1
305178 99305178 1001 86380 86390 1
305114 99305114 1001 86380 86390 1
500103 99500103 1001 86380 86390 1
500079 99500079 1001 86380 86390 1
500121 99500121 1001 86380 86390 1
500160 99500160 1001 86380 86390 1
500018 99500018 1001 86380 86390 1
500126 99500126 1001 86380 86390 1
500776 99500776 1001 86380 86390 1
500800 99500800 1001 86380 86390 1
500602 99500602 1001 86380 86390 1
500577 99500577 1001 86380 86390 1
500475 99500475 1001 86380 86390 1
500566 99500566 1001 86380 86390 1
500400 99500400 1001 86380 86390 1
500284 99500284 1001 86380 86390 1
500261 99500261 1001 86380 86390 1
500326 99500326 1001 86380 86390 1
500927 99500927 1001 86380 86390 1
500817 99500817 1001 86380 86390 1
500991 99500991 1001 86380 86390 1
501566 99501566 1001 86380 86390 1
501529 99501529 1001 86380 86390 1
501635 99501635 1001 86380 86390 1
501267 99501267 1001 86380 86390 1
501046 99501046 1001 86380 86390 1
501125 99501125 1001 86380 86390 1
501727 99501727 1001 86380 86390 1
501835 99501835 1001 86380 86390 1
501804 99501804 1001 86380 86390 1
502465 99502465 1001 86380 86390 1
502331 99502331 1001 86380 86390 1
502308 99502308 1001 86380 86390 1
502335 99502335 1001 86380 86390 1
502203 99502203 1001 86380 86390 1
501910 99501910 1001 86380 86390 1
501969 99501969 1001 86380 86390 1
501865 99501865 1001 86380 86390 1
501931 99501931 1001 86380 86390 1
502607 99502607 1001 86380 86390 1
502546 99502546 1001 86380 86390 1
502613 99502613 1001 86380 86390 1
502614 99502614 1001 86380 86390 1
502525 99502525 1001 86380 86390 1
503100 99503100 1001 86380 86390 1
503288 99503288 1001 86380 86390 1
502957 99502957 1001 86380 86390 1
502970 99502970 1001 86380 86390 1
503048 99503048 1001 86380 86390 1
502930 99502930 1001 86380 86390 1
502697 99502697 1001 86380 86390 1
502805 99502805 1001 86380 86390 1
502732 99502732 1001 86380 86390 1
503486 99503486 1001 86380 86390 1
503364 99503364 1001 86380 86390 1
503468 99503468 1001 86380 86390 1
504019 99504019 1001 86380 86390 1
504045 99504045 1001 86380 86390 1
504093 99504093 1001 86380 86390 1
503981 99503981 1001 86380 86390 1
503960 99503960 1001 86380 86390 1
504114 99504114 1001 86380 86390 1
503900 99503900 1001 86380 86390 1
503785 99503785 1001 86380 86390 1
503903 99503903 1001 86380 86390 1
503589 99503589 1001 86380 86390 1
503578 99503578 1001 86380 86390 1
504180 99504180 1001 86380 86390 1
504298 99504298 1001 86380 86390 1
503706 99503706 1001 86380 86390 1
504185 99504185 1001 86380 86390 1
504302 99504302 1001 86380 86390 1
504192 99504192 1001 86380 86390 1
504766 99504766 1001 86380 86390 1
504584 99504584 1001 86380 86390 1
504586 99504586 1001 86380 86390 1
504602 99504602 1001 86380 86390 1
504552 99504552 1001 86380 86390 1
504595 99504595 1001 86380 86390 1
504455 99504455 1001 86380 86390 1
504470 99504470 1001 86380 86390 1
504420 99504420 1001 86380 86390 1
504408 99504408 1001 86380 86390 1
504343 99504343 1001 86380 86390 1
504452 99504452 1001 86380 86390 1
505113 99505113 1001 86380 86390 1
505769 99505769 1001 86380 86390 1
505588 99505588 1001 86380 86390 1
505383 99505383 1001 86380 86390 1
505464 99505464 1001 86380 86390 1
505503 99505503 1001 86380 86390 1
505376 99505376 1001 86380 86390 1
505536 99505536 1001 86380 86390 1
505447 99505447 1001 86380 86390 1
505201 99505201 1001 86380 86390 1
505190 99505190 1001 86380 86390 1
505306 99505306 1001 86380 86390 1
505192 99505192 1001 86380 86390 1
506469 99506469 1001 86380 86390 1
506446 99506446 1001 86380 86390 1
506465 99506465 1001 86380 86390 1
506557 99506557 1001 86380 86390 1
506338 99506338 1001 86380 86390 1
506011 99506011 1001 86380 86390 1
506115 99506115 1001 86380 86390 1
506736 99506736 1001 86380 86390 1
506737 99506737 1001 86380 86390 1
506768 99506768 1001 86380 86390 1
506665 99506665 1001 86380 86390 1
506616 99506616 1001 86380 86390 1
507235 99507235 1001 86380 86390 1
507327 99507327 1001 86380 86390 1
507289 99507289 1001 86380 86390 1
507381 99507381 1001 86380 86390 1
507199 99507199 1001 86380 86390 1
506853 99506853 1001 86380 86390 1
506847 99506847 1001 86380 86390 1
506978 99506978 1001 86380 86390 1
506813 99506813 1001 86380 86390 1
506943 99506943 1001 86380 86390 1
507524 99507524 1001 86380 86390 1
507532 99507532 1001 86380 86390 1
508248 99508248 1001 86380 86390 1
508150 99508150 1001 86380 86390 1
508189 99508189 1001 86380 86390 1
508090 99508090 1001 86380 86390 1
507862 99507862 1001 86380 86390 1
508033 99508033 1001 86380 86390 1
507856 99507856 1001 86380 86390 1
507922 99507922 1001 86380 86390 1
507948 99507948 1001 86380 86390 1
507987 99507987 1001 86380 86390 1
508336 99508336 1001 86380 86390 1
508286 99508286 1001 86380 86390 1
508299 99508299 1001 86380 86390 1
508353 99508353 1001 86380 86390 1
508341 99508341 1001 86380 86390 1
508368 99508368 1001 86380 86390 1
508412 99508412 1001 86380 86390 1
508961 99508961 1001 86380 86390 1
508890 99508890 1001 86380 86390 1
508690 99508690 1001 86380 86390 1
508678 99508678 1001 86380 86390 1
508800 99508800 1001 86380 86390 1
508816 99508816 1001 86380 86390 1
508673 99508673 1001 86380 86390 1
508662 99508662 1001 86380 86390 1
508502 99508502 1001 86380 86390 1
508542 99508542 1001 86380 86390 1
508556 99508556 1001 86380 86390 1
509140 99509140 1001 86380 86390 1
509209 99509209 1001 86380 86390 1
509173 99509173 1001 86380 86390 1
509737 99509737 1001 86380 86390 1
509770 99509770 1001 86380 86390 1
509897 99509897 1001 86380 86390 1
509567 99509567 1001 86380 86390 1
509676 99509676 1001 86380 86390 1
509496 99509496 1001 86380 86390 1
509510 99509510 1001 86380 86390 1
509525 99509525 1001 86380 86390 1
509302 99509302 1001 86380 86390 1
509290 99509290 1001 86380 86390 1
509951 99509951 1001 86380 86390 1
510069 99510069 1001 86380 86390 1
509953 99509953 1001 86380 86390 1
509992 99509992 1001 86380 86390 1
510005 99510005 1001 86380 86390 1
509994 99509994 1001 86380 86390 1
509985 99509985 1001 86380 86390 1
510695 99510695 1001 86380 86390 1
510702 99510702 1001 86380 86390 1
510723 99510723 1001 86380 86390 1
510459 99510459 1001 86380 86390 1
510369 99510369 1001 86380 86390 1
510410 99510410 1001 86380 86390 1
510386 99510386 1001 86380 86390 1
510322 99510322 1001 86380 86390 1
510263 99510263 1001 86380 86390 1
510277 99510277 1001 86380 86390 1
510895 99510895 1001 86380 86390 1
510819 99510819 1001 86380 86390 1
510858 99510858 1001 86380 86390 1
510899 99510899 1001 86380 86390 1
511400 99511400 1001 86380 86390 1
511401 99511401 1001 86380 86390 1
511468 99511468 1001 86380 86390 1
511444 99511444 1001 86380 86390 1
511158 99511158 1001 86380 86390 1
511023 99511023 1001 86380 86390 1
510978 99510978 1001 86380 86390 1
510981 99510981 1001 86380 86390 1
511757 99511757 1001 86380 86390 1
511745 99511745 1001 86380 86390 1
511554 99511554 1001 86380 86390 1
511726 99511726 1001 86380 86390 1
511561 99511561 1001 86380 86390 1
511601 99511601 1001 86380 86390 1
512345 99512345 1001 86380 86390 1
512258 99512258 1001 86380 86390 1
512370 99512370 1001 86380 86390 1
511993 99511993 1001 86380 86390 1
512021 99512021 1001 86380 86390 1
511989 99511989 1001 86380 86390 1
511785 99511785 1001 86380 86390 1
511826 99511826 1001 86380 86390 1
511827 99511827 1001 86380 86390 1
512545 99512545 1001 86380 86390 1
511967 99511967 1001 86380 86390 1
512523 99512523 1001 86380 86390 1
512575 99512575 1001 86380 86390 1
512578 99512578 1001 86380 86390 1
512517 99512517 1001 86380 86390 1
513038 99513038 1001 86380 86390 1
513040 99513040 1001 86380 86390 1
513053 99513053 1001 86380 86390 1
513055 99513055 1001 86380 86390 1
513133 99513133 1001 86380 86390 1
513148 99513148 1001 86380 86390 1
512883 99512883 1001 86380 86390 1
512846 99512846 1001 86380 86390 1
512924 99512924 1001 86380 86390 1
512873 99512873 1001 86380 86390 1
512838 99512838 1001 86380 86390 1
512931 99512931 1001 86380 86390 1
512792 99512792 1001 86380 86390 1
512703 99512703 1001 86380 86390 1
512665 99512665 1001 86380 86390 1
512773 99512773 1001 86380 86390 1
512790 99512790 1001 86380 86390 1
513293 99513293 1001 86380 86390 1
513374 99513374 1001 86380 86390 1
513336 99513336 1001 86380 86390 1
513880 99513880 1001 86380 86390 1
513920 99513920 1001 86380 86390 1
513834 99513834 1001 86380 86390 1
513646 99513646 1001 86380 86390 1
513711 99513711 1001 86380 86390 1
513717 99513717 1001 86380 86390 1
513798 99513798 1001 86380 86390 1
513558 99513558 1001 86380 86390 1
513483 99513483 1001 86380 86390 1
513422 99513422 1001 86380 86390 1
513461 99513461 1001 86380 86390 1
514197 99514197 1001 86380 86390 1
514186 99514186 1001 86380 86390 1
514227 99514227 1001 86380 86390 1
514140 99514140 1001 86380 86390 1
514510 99514510 1001 86380 86390 1
514536 99514536 1001 86380 86390 1
514565 99514565 1001 86380 86390 1
514532 99514532 1001 86380 86390 1
514637 99514637 1001 86380 86390 1
514280 99514280 1001 86380 86390 1
514424 99514424 1001 86380 86390 1
514325 99514325 1001 86380 86390 1
514976 99514976 1001 86380 86390 1
514965 99514965 1001 86380 86390 1
514978 99514978 1001 86380 86390 1
514889 99514889 1001 86380 86390 1
514918 99514918 1001 86380 86390 1
515517 99515517 1001 86380 86390 1
515651 99515651 1001 86380 86390 1
515500 99515500 1001 86380 86390 1
515605 99515605 1001 86380 86390 1
515471 99515471 1001 86380 86390 1
515477 99515477 1001 86380 86390 1
515094 99515094 1001 86380 86390 1
515265 99515265 1001 86380 86390 1
515085 99515085 1001 86380 86390 1
515824 99515824 1001 86380 86390 1
515776 99515776 1001 86380 86390 1
515739 99515739 1001 86380 86390 1
515872 99515872 1001 86380 86390 1
516477 99516477 1001 86380 86390 1
516413 99516413 1001 86380 86390 1
516336 99516336 1001 86380 86390 1
516243 99516243 1001 86380 86390 1
516247 99516247 1001 86380 86390 1
516237 99516237 1001 86380 86390 1
516044 99516044 1001 86380 86390 1
515956 99515956 1001 86380 86390 1
516023 99516023 1001 86380 86390 1
516076 99516076 1001 86380 86390 1
516025 99516025 1001 86380 86390 1
516663 99516663 1001 86380 86390 1
516652 99516652 1001 86380 86390 1
516705 99516705 1001 86380 86390 1
516511 99516511 1001 86380 86390 1
516670 99516670 1001 86380 86390 1
517172 99517172 1001 86380 86390 1
517319 99517319 1001 86380 86390 1
517190 99517190 1001 86380 86390 1
517294 99517294 1001 86380 86390 1
516965 99516965 1001 86380 86390 1
517095 99517095 1001 86380 86390 1
517008 99517008 1001 86380 86390 1
517047 99517047 1001 86380 86390 1
517038 99517038 1001 86380 86390 1
516874 99516874 1001 86380 86390 1
516851 99516851 1001 86380 86390 1
516916 99516916 1001 86380 86390 1
516891 99516891 1001 86380 86390 1
516753 99516753 1001 86380 86390 1
516779 99516779 1001 86380 86390 1
517359 99517359 1001 86380 86390 1
517439 99517439 1001 86380 86390 1
517445 99517445 1001 86380 86390 1
518066 99518066 1001 86380 86390 1
518005 99518005 1001 86380 86390 1
517981 99517981 1001 86380 86390 1
517867 99517867 1001 86380 86390 1
517934 99517934 1001 86380 86390 1
517937 99517937 1001 86380 86390 1
517899 99517899 1001 86380 86390 1
517862 99517862 1001 86380 86390 1
517878 99517878 1001 86380 86390 1
517555 99517555 1001 86380 86390 1
517558 99517558 1001 86380 86390 1
518289 99518289 1001 86380 86390 1
518226 99518226 1001 86380 86390 1
518827 99518827 1001 86380 86390 1
518971 99518971 1001 86380 86390 1
518981 99518981 1001 86380 86390 1
518872 99518872 1001 86380 86390 1
518667 99518667 1001 86380 86390 1
518749 99518749 1001 86380 86390 1
518497 99518497 1001 86380 86390 1
518371 99518371 1001 86380 86390 1
519076 99519076 1001 86380 86390 1
519141 99519141 1001 86380 86390 1
519170 99519170 1001 86380 86390 1
519135 99519135 1001 86380 86390 1
519139 99519139 1001 86380 86390 1
519740 99519740 1001 86380 86390 1
519625 99519625 1001 86380 86390 1
519458 99519458 1001 86380 86390 1
519471 99519471 1001 86380 86390 1
519605 99519605 1001 86380 86390 1
519542 99519542 1001 86380 86390 1
519376 99519376 1001 86380 86390 1
519338 99519338 1001 86380 86390 1
519249 99519249 1001 86380 86390 1
519357 99519357 1001 86380 86390 1
519397 99519397 1001 86380 86390 1
519205 99519205 1001 86380 86390 1
519844 99519844 1001 86380 86390 1
520001 99520001 1001 86380 86390 1
520462 99520462 1001 86380 86390 1
520631 99520631 1001 86380 86390 1
520633 99520633 1001 86380 86390 1
520241 99520241 1001 86380 86390 1
520298 99520298 1001 86380 86390 1
520352 99520352 1001 86380 86390 1
520092 99520092 1001 86380 86390 1
520667 99520667 1001 86380 86390 1
520693 99520693 1001 86380 86390 1
520838 99520838 1001 86380 86390 1
520775 99520775 1001 86380 86390 1
520801 99520801 1001 86380 86390 1
521332 99521332 1001 86380 86390 1
521410 99521410 1001 86380 86390 1
521294 99521294 1001 86380 86390 1
521310 99521310 1001 86380 86390 1
521056 99521056 1001 86380 86390 1
521009 99521009 1001 86380 86390 1
521036 99521036 1001 86380 86390 1
520908 99520908 1001 86380 86390 1
521660 99521660 1001 86380 86390 1
521635 99521635 1001 86380 86390 1
522152 99522152 1001 86380 86390 1
522204 99522204 1001 86380 86390 1
522180 99522180 1001 86380 86390 1
522155 99522155 1001 86380 86390 1
522249 99522249 1001 86380 86390 1
522290 99522290 1001 86380 86390 1
521933 99521933 1001 86380 86390 1
521959 99521959 1001 86380 86390 1
521749 99521749 1001 86380 86390 1
521818 99521818 1001 86380 86390 1
521870 99521870 1001 86380 86390 1
521798 99521798 1001 86380 86390 1
522434 99522434 1001 86380 86390 1
522320 99522320 1001 86380 86390 1
522391 99522391 1001 86380 86390 1
522938 99522938 1001 86380 86390 1
522798 99522798 1001 86380 86390 1
522880 99522880 1001 86380 86390 1
522809 99522809 1001 86380 86390 1
522672 99522672 1001 86380 86390 1
523232 99523232 1001 86380 86390 1
523285 99523285 1001 86380 86390 1
523156 99523156 1001 86380 86390 1
523897 99523897 1001 86380 86390 1
523795 99523795 1001 86380 86390 1
523860 99523860 1001 86380 86390 1
523796 99523796 1001 86380 86390 1
523824 99523824 1001 86380 86390 1
523878 99523878 1001 86380 86390 1
523544 99523544 1001 86380 86390 1
523404 99523404 1001 86380 86390 1
523339 99523339 1001 86380 86390 1
523341 99523341 1001 86380 86390 1
523371 99523371 1001 86380 86390 1
523372 99523372 1001 86380 86390 1
523426 99523426 1001 86380 86390 1
524075 99524075 1001 86380 86390 1
523949 99523949 1001 86380 86390 1
523962 99523962 1001 86380 86390 1
524567 99524567 1001 86380 86390 1
524414 99524414 1001 86380 86390 1
524440 99524440 1001 86380 86390 1
524480 99524480 1001 86380 86390 1
524404 99524404 1001 86380 86390 1
524536 99524536 1001 86380 86390 1
524433 99524433 1001 86380 86390 1
524446 99524446 1001 86380 86390 1
524182 99524182 1001 86380 86390 1
524351 99524351 1001 86380 86390 1
524174 99524174 1001 86380 86390 1
524900 99524900 1001 86380 86390 1
524800 99524800 1001 86380 86390 1
524789 99524789 1001 86380 86390 1
524855 99524855 1001 86380 86390 1
525560 99525560 1001 86380 86390 1
525432 99525432 1001 86380 86390 1
525536 99525536 1001 86380 86390 1
525395 99525395 1001 86380 86390 1
525586 99525586 1001 86380 86390 1
525289 99525289 1001 86380 86390 1
525366 99525366 1001 86380 86390 1
525387 99525387 1001 86380 86390 1
525388 99525388 1001 86380 86390 1
524979 99524979 1001 86380 86390 1
525059 99525059 1001 86380 86390 1
525074 99525074 1001 86380 86390 1
524984 99524984 1001 86380 86390 1
525140 99525140 1001 86380 86390 1
525091 99525091 1001 86380 86390 1
525599 99525599 1001 86380 86390 1
525652 99525652 1001 86380 86390 1
525723 99525723 1001 86380 86390 1
526278 99526278 1001 86380 86390 1
526416 99526416 1001 86380 86390 1
526268 99526268 1001 86380 86390 1
526192 99526192 1001 86380 86390 1
526186 99526186 1001 86380 86390 1
526085 99526085 1001 86380 86390 1
525937 99525937 1001 86380 86390 1
526511 99526511 1001 86380 86390 1
526527 99526527 1001 86380 86390 1
526597 99526597 1001 86380 86390 1
527070 99527070 1001 86380 86390 1
527218 99527218 1001 86380 86390 1
527225 99527225 1001 86380 86390 1
527088 99527088 1001 86380 86390 1
527142 99527142 1001 86380 86390 1
527155 99527155 1001 86380 86390 1
526940 99526940 1001 86380 86390 1
526968 99526968 1001 86380 86390 1
526839 99526839 1001 86380 86390 1
527008 99527008 1001 86380 86390 1
526996 99526996 1001 86380 86390 1
526974 99526974 1001 86380 86390 1
526925 99526925 1001 86380 86390 1
526952 99526952 1001 86380 86390 1
526713 99526713 1001 86380 86390 1
527445 99527445 1001 86380 86390 1
527297 99527297 1001 86380 86390 1
527884 99527884 1001 86380 86390 1
528064 99528064 1001 86380 86390 1
527759 99527759 1001 86380 86390 1
527866 99527866 1001 86380 86390 1
527842 99527842 1001 86380 86390 1
527493 99527493 1001 86380 86390 1
527467 99527467 1001 86380 86390 1
527508 99527508 1001 86380 86390 1
528230 99528230 1001 86380 86390 1
528186 99528186 1001 86380 86390 1
528712 99528712 1001 86380 86390 1
528842 99528842 1001 86380 86390 1
528622 99528622 1001 86380 86390 1
528399 99528399 1001 86380 86390 1
528425 99528425 1001 86380 86390 1
529029 99529029 1001 86380 86390 1
528965 99528965 1001 86380 86390 1
529009 99529009 1001 86380 86390 1
528973 99528973 1001 86380 86390 1
528935 99528935 1001 86380 86390 1
529669 99529669 1001 86380 86390 1
529605 99529605 1001 86380 86390 1
529433 99529433 1001 86380 86390 1
529149 99529149 1001 86380 86390 1
529924 99529924 1001 86380 86390 1
530405 99530405 1001 86380 86390 1
530180 99530180 1001 86380 86390 1
530169 99530169 1001 86380 86390 1
530221 99530221 1001 86380 86390 1
529956 99529956 1001 86380 86390 1
530759 99530759 1001 86380 86390 1
530722 99530722 1001 86380 86390 1
530582 99530582 1001 86380 86390 1
530562 99530562 1001 86380 86390 1
531251 99531251 1001 86380 86390 1
531347 99531347 1001 86380 86390 1
531354 99531354 1001 86380 86390 1
531361 99531361 1001 86380 86390 1
531198 99531198 1001 86380 86390 1
531263 99531263 1001 86380 86390 1
531047 99531047 1001 86380 86390 1
531025 99531025 1001 86380 86390 1
531053 99531053 1001 86380 86390 1
531068 99531068 1001 86380 86390 1
530903 99530903 1001 86380 86390 1
530826 99530826 1001 86380 86390 1
530904 99530904 1001 86380 86390 1
530789 99530789 1001 86380 86390 1
531564 99531564 1001 86380 86390 1
531386 99531386 1001 86380 86390 1
531454 99531454 1001 86380 86390 1
531838 99531838 1001 86380 86390 1
531793 99531793 1001 86380 86390 1
531757 99531757 1001 86380 86390 1
531693 99531693 1001 86380 86390 1
531589 99531589 1001 86380 86390 1
531758 99531758 1001 86380 86390 1
531733 99531733 1001 86380 86390 1
531723 99531723 1001 86380 86390 1
532410 99532410 1001 86380 86390 1
532244 99532244 1001 86380 86390 1
532946 99532946 1001 86380 86390 1
532899 99532899 1001 86380 86390 1
532927 99532927 1001 86380 86390 1
532764 99532764 1001 86380 86390 1
532662 99532662 1001 86380 86390 1
532792 99532792 1001 86380 86390 1
532770 99532770 1001 86380 86390 1
532641 99532641 1001 86380 86390 1
532619 99532619 1001 86380 86390 1
532542 99532542 1001 86380 86390 1
532609 99532609 1001 86380 86390 1
532496 99532496 1001 86380 86390 1
533190 99533190 1001 86380 86390 1
533216 99533216 1001 86380 86390 1
533066 99533066 1001 86380 86390 1
533544 99533544 1001 86380 86390 1
533558 99533558 1001 86380 86390 1
533264 99533264 1001 86380 86390 1
533435 99533435 1001 86380 86390 1
533295 99533295 1001 86380 86390 1
533411 99533411 1001 86380 86390 1
533425 99533425 1001 86380 86390 1
533274 99533274 1001 86380 86390 1
533443 99533443 1001 86380 86390 1
533920 99533920 1001 86380 86390 1
533924 99533924 1001 86380 86390 1
534042 99534042 1001 86380 86390 1
533981 99533981 1001 86380 86390 1
534556 99534556 1001 86380 86390 1
534570 99534570 1001 86380 86390 1
534599 99534599 1001 86380 86390 1
534628 99534628 1001 86380 86390 1
534490 99534490 1001 86380 86390 1
534316 99534316 1001 86380 86390 1
534348 99534348 1001 86380 86390 1
534245 99534245 1001 86380 86390 1
534117 99534117 1001 86380 86390 1
534241 99534241 1001 86380 86390 1
534138 99534138 1001 86380 86390 1
534714 99534714 1001 86380 86390 1
535488 99535488 1001 86380 86390 1
535112 99535112 1001 86380 86390 1
535167 99535167 1001 86380 86390 1
535219 99535219 1001 86380 86390 1
535251 99535251 1001 86380 86390 1
534917 99534917 1001 86380 86390 1
534962 99534962 1001 86380 86390 1
535624 99535624 1001 86380 86390 1
535654 99535654 1001 86380 86390 1
536138 99536138 1001 86380 86390 1
536164 99536164 1001 86380 86390 1
536258 99536258 1001 86380 86390 1
536043 99536043 1001 86380 86390 1
536023 99536023 1001 86380 86390 1
536117 99536117 1001 86380 86390 1
535833 99535833 1001 86380 86390 1
535730 99535730 1001 86380 86390 1
535786 99535786 1001 86380 86390 1
535766 99535766 1001 86380 86390 1
536368 99536368 1001 86380 86390 1
537034 99537034 1001 86380 86390 1
536987 99536987 1001 86380 86390 1
537147 99537147 1001 86380 86390 1
536944 99536944 1001 86380 86390 1
536608 99536608 1001 86380 86390 1
536626 99536626 1001 86380 86390 1
536580 99536580 1001 86380 86390 1
537208 99537208 1001 86380 86390 1
537198 99537198 1001 86380 86390 1
537814 99537814 1001 86380 86390 1
537845 99537845 1001 86380 86390 1
537719 99537719 1001 86380 86390 1
537675 99537675 1001 86380 86390 1
537754 99537754 1001 86380 86390 1
537640 99537640 1001 86380 86390 1
537679 99537679 1001 86380 86390 1
537515 99537515 1001 86380 86390 1
538027 99538027 1001 86380 86390 1
538079 99538079 1001 86380 86390 1
537993 99537993 1001 86380 86390 1
538141 99538141 1001 86380 86390 1
538094 99538094 1001 86380 86390 1
538688 99538688 1001 86380 86390 1
538728 99538728 1001 86380 86390 1
538685 99538685 1001 86380 86390 1
538496 99538496 1001 86380 86390 1
538445 99538445 1001 86380 86390 1
538510 99538510 1001 86380 86390 1
538298 99538298 1001 86380 86390 1
538198 99538198 1001 86380 86390 1
538369 99538369 1001 86380 86390 1
538254 99538254 1001 86380 86390 1
538891 99538891 1001 86380 86390 1
538956 99538956 1001 86380 86390 1
538827 99538827 1001 86380 86390 1
538985 99538985 1001 86380 86390 1
538875 99538875 1001 86380 86390 1
539624 99539624 1001 86380 86390 1
539432 99539432 1001 86380 86390 1
539435 99539435 1001 86380 86390 1
539222 99539222 1001 86380 86390 1
539068 99539068 1001 86380 86390 1
539184 99539184 1001 86380 86390 1
539819 99539819 1001 86380 86390 1
539671 99539671 1001 86380 86390 1
540453 99540453 1001 86380 86390 1
540185 99540185 1001 86380 86390 1
540130 99540130 1001 86380 86390 1
539925 99539925 1001 86380 86390 1
539951 99539951 1001 86380 86390 1
539849 99539849 1001 86380 86390 1
540659 99540659 1001 86380 86390 1
540582 99540582 1001 86380 86390 1
540481 99540481 1001 86380 86390 1
540551 99540551 1001 86380 86390 1
540655 99540655 1001 86380 86390 1
540644 99540644 1001 86380 86390 1
541126 99541126 1001 86380 86390 1
541101 99541101 1001 86380 86390 1
541258 99541258 1001 86380 86390 1
541138 99541138 1001 86380 86390 1
541088 99541088 1001 86380 86390 1
540885 99540885 1001 86380 86390 1
540939 99540939 1001 86380 86390 1
541046 99541046 1001 86380 86390 1
541344 99541344 1001 86380 86390 1
541345 99541345 1001 86380 86390 1
541314 99541314 1001 86380 86390 1
541353 99541353 1001 86380 86390 1
541875 99541875 1001 86380 86390 1
541786 99541786 1001 86380 86390 1
541806 99541806 1001 86380 86390 1
541783 99541783 1001 86380 86390 1
541591 99541591 1001 86380 86390 1
541631 99541631 1001 86380 86390 1
541560 99541560 1001 86380 86390 1
542221 99542221 1001 86380 86390 1
542223 99542223 1001 86380 86390 1
542290 99542290 1001 86380 86390 1
542265 99542265 1001 86380 86390 1
542166 99542166 1001 86380 86390 1
542219 99542219 1001 86380 86390 1
542271 99542271 1001 86380 86390 1
542804 99542804 1001 86380 86390 1
542863 99542863 1001 86380 86390 1
542788 99542788 1001 86380 86390 1
542814 99542814 1001 86380 86390 1
542566 99542566 1001 86380 86390 1
542337 99542337 1001 86380 86390 1
542520 99542520 1001 86380 86390 1
542368 99542368 1001 86380 86390 1
542412 99542412 1001 86380 86390 1
542374 99542374 1001 86380 86390 1
542400 99542400 1001 86380 86390 1
543019 99543019 1001 86380 86390 1
543032 99543032 1001 86380 86390 1
543630 99543630 1001 86380 86390 1
543734 99543734 1001 86380 86390 1
543606 99543606 1001 86380 86390 1
543758 99543758 1001 86380 86390 1
543679 99543679 1001 86380 86390 1
543364 99543364 1001 86380 86390 1
543254 99543254 1001 86380 86390 1
543218 99543218 1001 86380 86390 1
543231 99543231 1001 86380 86390 1
543310 99543310 1001 86380 86390 1
543168 99543168 1001 86380 86390 1
543182 99543182 1001 86380 86390 1
543236 99543236 1001 86380 86390 1
543264 99543264 1001 86380 86390 1
543783 99543783 1001 86380 86390 1
543810 99543810 1001 86380 86390 1
543906 99543906 1001 86380 86390 1
543895 99543895 1001 86380 86390 1
543870 99543870 1001 86380 86390 1
544541 99544541 1001 86380 86390 1
544263 99544263 1001 86380 86390 1
544369 99544369 1001 86380 86390 1
544258 99544258 1001 86380 86390 1
544206 99544206 1001 86380 86390 1
544197 99544197 1001 86380 86390 1
544133 99544133 1001 86380 86390 1
544085 99544085 1001 86380 86390 1
544137 99544137 1001 86380 86390 1
544637 99544637 1001 86380 86390 1
415914 953 1001 76380 82137 1
526027 490 1001 56207 56506 1
400043 99400043 1001 86380 86390 1
400124 99400124 1001 86380 86390 1
400284 99400284 1001 86380 86390 1
400373 99400373 1001 86380 86390 1
400398 99400398 1001 86380 86390 1
400542 99400542 1001 86380 86390 1
400798 99400798 1001 86380 86390 1
400829 99400829 1001 86380 86390 1
400802 99400802 1001 86380 86390 1
401105 99401105 1001 86380 86390 1
401662 99401662 1001 86380 86390 1
401666 99401666 1001 86380 86390 1
401697 99401697 1001 86380 86390 1
401683 99401683 1001 86380 86390 1
401900 99401900 1001 86380 86390 1
401902 99401902 1001 86380 86390 1
402062 99402062 1001 86380 86390 1
402082 99402082 1001 86380 86390 1
402123 99402123 1001 86380 86390 1
402461 99402461 1001 86380 86390 1
402582 99402582 1001 86380 86390 1
402509 99402509 1001 86380 86390 1
402777 99402777 1001 86380 86390 1
402965 99402965 1001 86380 86390 1
403149 99403149 1001 86380 86390 1
403434 99403434 1001 86380 86390 1
403509 99403509 1001 86380 86390 1
403918 99403918 1001 86380 86390 1
404011 99404011 1001 86380 86390 1
404322 99404322 1001 86380 86390 1
404311 99404311 1001 86380 86390 1
404442 99404442 1001 86380 86390 1
404670 99404670 1001 86380 86390 1
404695 99404695 1001 86380 86390 1
405066 99405066 1001 86380 86390 1
405403 99405403 1001 86380 86390 1
405617 99405617 1001 86380 86390 1
405755 99405755 1001 86380 86390 1
405718 99405718 1001 86380 86390 1
406235 99406235 1001 86380 86390 1
406307 99406307 1001 86380 86390 1
406404 99406404 1001 86380 86390 1
406767 99406767 1001 86380 86390 1
406632 99406632 1001 86380 86390 1
406868 99406868 1001 86380 86390 1
406946 99406946 1001 86380 86390 1
407033 99407033 1001 86380 86390 1
407221 99407221 1001 86380 86390 1
407224 99407224 1001 86380 86390 1
407345 99407345 1001 86380 86390 1
407262 99407262 1001 86380 86390 1
407672 99407672 1001 86380 86390 1
407627 99407627 1001 86380 86390 1
407973 99407973 1001 86380 86390 1
408015 99408015 1001 86380 86390 1
408378 99408378 1001 86380 86390 1
408488 99408488 1001 86380 86390 1
408723 99408723 1001 86380 86390 1
409423 99409423 1001 86380 86390 1
409434 99409434 1001 86380 86390 1
409589 99409589 1001 86380 86390 1
409577 99409577 1001 86380 86390 1
409699 99409699 1001 86380 86390 1
409757 99409757 1001 86380 86390 1
409990 99409990 1001 86380 86390 1
410099 99410099 1001 86380 86390 1
410192 99410192 1001 86380 86390 1
410213 99410213 1001 86380 86390 1
410254 99410254 1001 86380 86390 1
410799 99410799 1001 86380 86390 1
410832 99410832 1001 86380 86390 1
411119 99411119 1001 86380 86390 1
411157 99411157 1001 86380 86390 1
411117 99411117 1001 86380 86390 1
411231 99411231 1001 86380 86390 1
411227 99411227 1001 86380 86390 1
411334 99411334 1001 86380 86390 1
411326 99411326 1001 86380 86390 1
411485 99411485 1001 86380 86390 1
411456 99411456 1001 86380 86390 1
411503 99411503 1001 86380 86390 1
411720 99411720 1001 86380 86390 1
411893 99411893 1001 86380 86390 1
411958 99411958 1001 86380 86390 1
411972 99411972 1001 86380 86390 1
412146 99412146 1001 86380 86390 1
412170 99412170 1001 86380 86390 1
412205 99412205 1001 86380 86390 1
412255 99412255 1001 86380 86390 1
412345 99412345 1001 86380 86390 1
413473 99413473 1001 86380 86390 1
412978 99412978 1001 86380 86390 1
412992 99412992 1001 86380 86390 1
413175 99413175 1001 86380 86390 1
412824 99412824 1001 86380 86390 1
412679 99412679 1001 86380 86390 1
412638 99412638 1001 86380 86390 1
413968 99413968 1001 86380 86390 1
413730 99413730 1001 86380 86390 1
414031 99414031 1001 86380 86390 1
415106 99415106 1001 86380 86390 1
415115 99415115 1001 86380 86390 1
414530 99414530 1001 86380 86390 1
414657 99414657 1001 86380 86390 1
414883 99414883 1001 86380 86390 1
414577 99414577 1001 86380 86390 1
414377 99414377 1001 86380 86390 1
414463 99414463 1001 86380 86390 1
414149 99414149 1001 86380 86390 1
415583 99415583 1001 86380 86390 1
415515 99415515 1001 86380 86390 1
415609 99415609 1001 86380 86390 1
416739 99416739 1001 86380 86390 1
416843 99416843 1001 86380 86390 1
416711 99416711 1001 86380 86390 1
416876 99416876 1001 86380 86390 1
416096 99416096 1001 86380 86390 1
416026 99416026 1001 86380 86390 1
417360 99417360 1001 86380 86390 1
417181 99417181 1001 86380 86390 1
417483 99417483 1001 86380 86390 1
417410 99417410 1001 86380 86390 1
417604 99417604 1001 86380 86390 1
418555 99418555 1001 86380 86390 1
418720 99418720 1001 86380 86390 1
418569 99418569 1001 86380 86390 1
418721 99418721 1001 86380 86390 1
418068 99418068 1001 86380 86390 1
418298 99418298 1001 86380 86390 1
417899 99417899 1001 86380 86390 1
417728 99417728 1001 86380 86390 1
417781 99417781 1001 86380 86390 1
419077 99419077 1001 86380 86390 1
418896 99418896 1001 86380 86390 1
420279 99420279 1001 86380 86390 1
420101 99420101 1001 86380 86390 1
420431 99420431 1001 86380 86390 1
419847 99419847 1001 86380 86390 1
419966 99419966 1001 86380 86390 1
419988 99419988 1001 86380 86390 1
419710 99419710 1001 86380 86390 1
420056 99420056 1001 86380 86390 1
419292 99419292 1001 86380 86390 1
419596 99419596 1001 86380 86390 1
419525 99419525 1001 86380 86390 1
419531 99419531 1001 86380 86390 1
420745 99420745 1001 86380 86390 1
420731 99420731 1001 86380 86390 1
420485 99420485 1001 86380 86390 1
420559 99420559 1001 86380 86390 1
421873 99421873 1001 86380 86390 1
421914 99421914 1001 86380 86390 1
421457 99421457 1001 86380 86390 1
421487 99421487 1001 86380 86390 1
421577 99421577 1001 86380 86390 1
421283 99421283 1001 86380 86390 1
421560 99421560 1001 86380 86390 1
420988 99420988 1001 86380 86390 1
420844 99420844 1001 86380 86390 1
421055 99421055 1001 86380 86390 1
422168 99422168 1001 86380 86390 1
422309 99422309 1001 86380 86390 1
422150 99422150 1001 86380 86390 1
422220 99422220 1001 86380 86390 1
422390 99422390 1001 86380 86390 1
422181 99422181 1001 86380 86390 1
422451 99422451 1001 86380 86390 1
422497 99422497 1001 86380 86390 1
423460 99423460 1001 86380 86390 1
423652 99423652 1001 86380 86390 1
423685 99423685 1001 86380 86390 1
423658 99423658 1001 86380 86390 1
423705 99423705 1001 86380 86390 1
423709 99423709 1001 86380 86390 1
422984 99422984 1001 86380 86390 1
423112 99423112 1001 86380 86390 1
423118 99423118 1001 86380 86390 1
423299 99423299 1001 86380 86390 1
423121 99423121 1001 86380 86390 1
422752 99422752 1001 86380 86390 1
422543 99422543 1001 86380 86390 1
423989 99423989 1001 86380 86390 1
424075 99424075 1001 86380 86390 1
424135 99424135 1001 86380 86390 1
423932 99423932 1001 86380 86390 1
424090 99424090 1001 86380 86390 1
425387 99425387 1001 86380 86390 1
425018 99425018 1001 86380 86390 1
425098 99425098 1001 86380 86390 1
425142 99425142 1001 86380 86390 1
424593 99424593 1001 86380 86390 1
424722 99424722 1001 86380 86390 1
424591 99424591 1001 86380 86390 1
424369 99424369 1001 86380 86390 1
425587 99425587 1001 86380 86390 1
425611 99425611 1001 86380 86390 1
425388 99425388 1001 86380 86390 1
425639 99425639 1001 86380 86390 1
425589 99425589 1001 86380 86390 1
426809 99426809 1001 86380 86390 1
426386 99426386 1001 86380 86390 1
426565 99426565 1001 86380 86390 1
426108 99426108 1001 86380 86390 1
427238 99427238 1001 86380 86390 1
427172 99427172 1001 86380 86390 1
427500 99427500 1001 86380 86390 1
428486 99428486 1001 86380 86390 1
427979 99427979 1001 86380 86390 1
427640 99427640 1001 86380 86390 1
427702 99427702 1001 86380 86390 1
428941 99428941 1001 86380 86390 1
428960 99428960 1001 86380 86390 1
428844 99428844 1001 86380 86390 1
429134 99429134 1001 86380 86390 1
429991 99429991 1001 86380 86390 1
430336 99430336 1001 86380 86390 1
430172 99430172 1001 86380 86390 1
429686 99429686 1001 86380 86390 1
429736 99429736 1001 86380 86390 1
429697 99429697 1001 86380 86390 1
429527 99429527 1001 86380 86390 1
429402 99429402 1001 86380 86390 1
430534 99430534 1001 86380 86390 1
430467 99430467 1001 86380 86390 1
430785 99430785 1001 86380 86390 1
431990 99431990 1001 86380 86390 1
431973 99431973 1001 86380 86390 1
431465 99431465 1001 86380 86390 1
431549 99431549 1001 86380 86390 1
431582 99431582 1001 86380 86390 1
431005 99431005 1001 86380 86390 1
430923 99430923 1001 86380 86390 1
431099 99431099 1001 86380 86390 1
431254 99431254 1001 86380 86390 1
432418 99432418 1001 86380 86390 1
432266 99432266 1001 86380 86390 1
433719 99433719 1001 86380 86390 1
433675 99433675 1001 86380 86390 1
433350 99433350 1001 86380 86390 1
433708 99433708 1001 86380 86390 1
433714 99433714 1001 86380 86390 1
433518 99433518 1001 86380 86390 1
433278 99433278 1001 86380 86390 1
432758 99432758 1001 86380 86390 1
432885 99432885 1001 86380 86390 1
432808 99432808 1001 86380 86390 1
432888 99432888 1001 86380 86390 1
432687 99432687 1001 86380 86390 1
433811 99433811 1001 86380 86390 1
435216 99435216 1001 86380 86390 1
434897 99434897 1001 86380 86390 1
434629 99434629 1001 86380 86390 1
434719 99434719 1001 86380 86390 1
434958 99434958 1001 86380 86390 1
434201 99434201 1001 86380 86390 1
434406 99434406 1001 86380 86390 1
434412 99434412 1001 86380 86390 1
434186 99434186 1001 86380 86390 1
434553 99434553 1001 86380 86390 1
435599 99435599 1001 86380 86390 1
435792 99435792 1001 86380 86390 1
435660 99435660 1001 86380 86390 1
435839 99435839 1001 86380 86390 1
435611 99435611 1001 86380 86390 1
436898 99436898 1001 86380 86390 1
437015 99437015 1001 86380 86390 1
436727 99436727 1001 86380 86390 1
436710 99436710 1001 86380 86390 1
436368 99436368 1001 86380 86390 1
436426 99436426 1001 86380 86390 1
436397 99436397 1001 86380 86390 1
436540 99436540 1001 86380 86390 1
436095 99436095 1001 86380 86390 1
436246 99436246 1001 86380 86390 1
300024 99300024 1001 86380 86390 1
300000 99300000 1001 86380 86390 1
300666 99300666 1001 86380 86390 1
300693 99300693 1001 86380 86390 1
300683 99300683 1001 86380 86390 1
300568 99300568 1001 86380 86390 1
300686 99300686 1001 86380 86390 1
300675 99300675 1001 86380 86390 1
300664 99300664 1001 86380 86390 1
300448 99300448 1001 86380 86390 1
300474 99300474 1001 86380 86390 1
300439 99300439 1001 86380 86390 1
300380 99300380 1001 86380 86390 1
300393 99300393 1001 86380 86390 1
300328 99300328 1001 86380 86390 1
300302 99300302 1001 86380 86390 1
300142 99300142 1001 86380 86390 1
300784 99300784 1001 86380 86390 1
300876 99300876 1001 86380 86390 1
301505 99301505 1001 86380 86390 1
301220 99301220 1001 86380 86390 1
301277 99301277 1001 86380 86390 1
301203 99301203 1001 86380 86390 1
301243 99301243 1001 86380 86390 1
301153 99301153 1001 86380 86390 1
301131 99301131 1001 86380 86390 1
301004 99301004 1001 86380 86390 1
301111 99301111 1001 86380 86390 1
301720 99301720 1001 86380 86390 1
301733 99301733 1001 86380 86390 1
301760 99301760 1001 86380 86390 1
301586 99301586 1001 86380 86390 1
302345 99302345 1001 86380 86390 1
302188 99302188 1001 86380 86390 1
302263 99302263 1001 86380 86390 1
302137 99302137 1001 86380 86390 1
302112 99302112 1001 86380 86390 1
302004 99302004 1001 86380 86390 1
302056 99302056 1001 86380 86390 1
301827 99301827 1001 86380 86390 1
301857 99301857 1001 86380 86390 1
301823 99301823 1001 86380 86390 1
301837 99301837 1001 86380 86390 1
302460 99302460 1001 86380 86390 1
302427 99302427 1001 86380 86390 1
302950 99302950 1001 86380 86390 1
303002 99303002 1001 86380 86390 1
302902 99302902 1001 86380 86390 1
302856 99302856 1001 86380 86390 1
302606 99302606 1001 86380 86390 1
302633 99302633 1001 86380 86390 1
302650 99302650 1001 86380 86390 1
303219 99303219 1001 86380 86390 1
303273 99303273 1001 86380 86390 1
303338 99303338 1001 86380 86390 1
303326 99303326 1001 86380 86390 1
303288 99303288 1001 86380 86390 1
303931 99303931 1001 86380 86390 1
303893 99303893 1001 86380 86390 1
303832 99303832 1001 86380 86390 1
304010 99304010 1001 86380 86390 1
303911 99303911 1001 86380 86390 1
303993 99303993 1001 86380 86390 1
303828 99303828 1001 86380 86390 1
303690 99303690 1001 86380 86390 1
303691 99303691 1001 86380 86390 1
303705 99303705 1001 86380 86390 1
304112 99304112 1001 86380 86390 1
304166 99304166 1001 86380 86390 1
304063 99304063 1001 86380 86390 1
304222 99304222 1001 86380 86390 1
304680 99304680 1001 86380 86390 1
304726 99304726 1001 86380 86390 1
304675 99304675 1001 86380 86390 1
304818 99304818 1001 86380 86390 1
304768 99304768 1001 86380 86390 1
304603 99304603 1001 86380 86390 1
304502 99304502 1001 86380 86390 1
304581 99304581 1001 86380 86390 1
304454 99304454 1001 86380 86390 1
304496 99304496 1001 86380 86390 1
304252 99304252 1001 86380 86390 1
304275 99304275 1001 86380 86390 1
304960 99304960 1001 86380 86390 1
305027 99305027 1001 86380 86390 1
304952 99304952 1001 86380 86390 1
304980 99304980 1001 86380 86390 1
304865 99304865 1001 86380 86390 1
305035 99305035 1001 86380 86390 1
305557 99305557 1001 86380 86390 1
305655 99305655 1001 86380 86390 1
305659 99305659 1001 86380 86390 1
305504 99305504 1001 86380 86390 1
305343 99305343 1001 86380 86390 1
305194 99305194 1001 86380 86390 1
305130 99305130 1001 86380 86390 1
305156 99305156 1001 86380 86390 1
305221 99305221 1001 86380 86390 1
305212 99305212 1001 86380 86390 1
305083 99305083 1001 86380 86390 1
305252 99305252 1001 86380 86390 1
500038 99500038 1001 86380 86390 1
500149 99500149 1001 86380 86390 1
500100 99500100 1001 86380 86390 1
500740 99500740 1001 86380 86390 1
500629 99500629 1001 86380 86390 1
500670 99500670 1001 86380 86390 1
500429 99500429 1001 86380 86390 1
500572 99500572 1001 86380 86390 1
500539 99500539 1001 86380 86390 1
500606 99500606 1001 86380 86390 1
500264 99500264 1001 86380 86390 1
500345 99500345 1001 86380 86390 1
500386 99500386 1001 86380 86390 1
501018 99501018 1001 86380 86390 1
500824 99500824 1001 86380 86390 1
500946 99500946 1001 86380 86390 1
500830 99500830 1001 86380 86390 1
500858 99500858 1001 86380 86390 1
500860 99500860 1001 86380 86390 1
501607 99501607 1001 86380 86390 1
501515 99501515 1001 86380 86390 1
501319 99501319 1001 86380 86390 1
501217 99501217 1001 86380 86390 1
501089 99501089 1001 86380 86390 1
501117 99501117 1001 86380 86390 1
501118 99501118 1001 86380 86390 1
501054 99501054 1001 86380 86390 1
501185 99501185 1001 86380 86390 1
501808 99501808 1001 86380 86390 1
501707 99501707 1001 86380 86390 1
501827 99501827 1001 86380 86390 1
502298 99502298 1001 86380 86390 1
502324 99502324 1001 86380 86390 1
502376 99502376 1001 86380 86390 1
502391 99502391 1001 86380 86390 1
502362 99502362 1001 86380 86390 1
502427 99502427 1001 86380 86390 1
502161 99502161 1001 86380 86390 1
502126 99502126 1001 86380 86390 1
502042 99502042 1001 86380 86390 1
501929 99501929 1001 86380 86390 1
501994 99501994 1001 86380 86390 1
501946 99501946 1001 86380 86390 1
501985 99501985 1001 86380 86390 1
501870 99501870 1001 86380 86390 1
502543 99502543 1001 86380 86390 1
502582 99502582 1001 86380 86390 1
502583 99502583 1001 86380 86390 1
502501 99502501 1001 86380 86390 1
503164 99503164 1001 86380 86390 1
503206 99503206 1001 86380 86390 1
503134 99503134 1001 86380 86390 1
502933 99502933 1001 86380 86390 1
503016 99503016 1001 86380 86390 1
502982 99502982 1001 86380 86390 1
502715 99502715 1001 86380 86390 1
502820 99502820 1001 86380 86390 1
502747 99502747 1001 86380 86390 1
502877 99502877 1001 86380 86390 1
503450 99503450 1001 86380 86390 1
504042 99504042 1001 86380 86390 1
503925 99503925 1001 86380 86390 1
503963 99503963 1001 86380 86390 1
503733 99503733 1001 86380 86390 1
503836 99503836 1001 86380 86390 1
503869 99503869 1001 86380 86390 1
503715 99503715 1001 86380 86390 1
503682 99503682 1001 86380 86390 1
503513 99503513 1001 86380 86390 1
503674 99503674 1001 86380 86390 1
503547 99503547 1001 86380 86390 1
503561 99503561 1001 86380 86390 1
504207 99504207 1001 86380 86390 1
504172 99504172 1001 86380 86390 1
504152 99504152 1001 86380 86390 1
504836 99504836 1001 86380 86390 1
504850 99504850 1001 86380 86390 1
504596 99504596 1001 86380 86390 1
504537 99504537 1001 86380 86390 1
504667 99504667 1001 86380 86390 1
504682 99504682 1001 86380 86390 1
504382 99504382 1001 86380 86390 1
505127 99505127 1001 86380 86390 1
505017 99505017 1001 86380 86390 1
505767 99505767 1001 86380 86390 1
505644 99505644 1001 86380 86390 1
505607 99505607 1001 86380 86390 1
505516 99505516 1001 86380 86390 1
505482 99505482 1001 86380 86390 1
505155 99505155 1001 86380 86390 1
505272 99505272 1001 86380 86390 1
505210 99505210 1001 86380 86390 1
505185 99505185 1001 86380 86390 1
505888 99505888 1001 86380 86390 1
505932 99505932 1001 86380 86390 1
506507 99506507 1001 86380 86390 1
506412 99506412 1001 86380 86390 1
506490 99506490 1001 86380 86390 1
506478 99506478 1001 86380 86390 1
506262 99506262 1001 86380 86390 1
506366 99506366 1001 86380 86390 1
506380 99506380 1001 86380 86390 1
506190 99506190 1001 86380 86390 1
506093 99506093 1001 86380 86390 1
506127 99506127 1001 86380 86390 1
506166 99506166 1001 86380 86390 1
506770 99506770 1001 86380 86390 1
507333 99507333 1001 86380 86390 1
507421 99507421 1001 86380 86390 1
507361 99507361 1001 86380 86390 1
507232 99507232 1001 86380 86390 1
507222 99507222 1001 86380 86390 1
507303 99507303 1001 86380 86390 1
507074 99507074 1001 86380 86390 1
507143 99507143 1001 86380 86390 1
507197 99507197 1001 86380 86390 1
507068 99507068 1001 86380 86390 1
507137 99507137 1001 86380 86390 1
507216 99507216 1001 86380 86390 1
506996 99506996 1001 86380 86390 1
507009 99507009 1001 86380 86390 1
506896 99506896 1001 86380 86390 1
506939 99506939 1001 86380 86390 1
506902 99506902 1001 86380 86390 1
506968 99506968 1001 86380 86390 1
507469 99507469 1001 86380 86390 1
508142 99508142 1001 86380 86390 1
508168 99508168 1001 86380 86390 1
508034 99508034 1001 86380 86390 1
507996 99507996 1001 86380 86390 1
507934 99507934 1001 86380 86390 1
507859 99507859 1001 86380 86390 1
507913 99507913 1001 86380 86390 1
507671 99507671 1001 86380 86390 1
507673 99507673 1001 86380 86390 1
507703 99507703 1001 86380 86390 1
508297 99508297 1001 86380 86390 1
508262 99508262 1001 86380 86390 1
508942 99508942 1001 86380 86390 1
508719 99508719 1001 86380 86390 1
509228 99509228 1001 86380 86390 1
509208 99509208 1001 86380 86390 1
509234 99509234 1001 86380 86390 1
509171 99509171 1001 86380 86390 1
509133 99509133 1001 86380 86390 1
509802 99509802 1001 86380 86390 1
509883 99509883 1001 86380 86390 1
509832 99509832 1001 86380 86390 1
509795 99509795 1001 86380 86390 1
509682 99509682 1001 86380 86390 1
509606 99509606 1001 86380 86390 1
509297 99509297 1001 86380 86390 1
509403 99509403 1001 86380 86390 1
510014 99510014 1001 86380 86390 1
510085 99510085 1001 86380 86390 1
510026 99510026 1001 86380 86390 1
510534 99510534 1001 86380 86390 1
510614 99510614 1001 86380 86390 1
510705 99510705 1001 86380 86390 1
510509 99510509 1001 86380 86390 1
510411 99510411 1001 86380 86390 1
510213 99510213 1001 86380 86390 1
510170 99510170 1001 86380 86390 1
511516 99511516 1001 86380 86390 1
511465 99511465 1001 86380 86390 1
511453 99511453 1001 86380 86390 1
511390 99511390 1001 86380 86390 1
511528 99511528 1001 86380 86390 1
511405 99511405 1001 86380 86390 1
511541 99511541 1001 86380 86390 1
511435 99511435 1001 86380 86390 1
511359 99511359 1001 86380 86390 1
511246 99511246 1001 86380 86390 1
511259 99511259 1001 86380 86390 1
511247 99511247 1001 86380 86390 1
511028 99511028 1001 86380 86390 1
510951 99510951 1001 86380 86390 1
511029 99511029 1001 86380 86390 1
510939 99510939 1001 86380 86390 1
510944 99510944 1001 86380 86390 1
511675 99511675 1001 86380 86390 1
512268 99512268 1001 86380 86390 1
512281 99512281 1001 86380 86390 1
512333 99512333 1001 86380 86390 1
512222 99512222 1001 86380 86390 1
512060 99512060 1001 86380 86390 1
512076 99512076 1001 86380 86390 1
512053 99512053 1001 86380 86390 1
512107 99512107 1001 86380 86390 1
511918 99511918 1001 86380 86390 1
511922 99511922 1001 86380 86390 1
512449 99512449 1001 86380 86390 1
512450 99512450 1001 86380 86390 1
513091 99513091 1001 86380 86390 1
513002 99513002 1001 86380 86390 1
513181 99513181 1001 86380 86390 1
512857 99512857 1001 86380 86390 1
512989 99512989 1001 86380 86390 1
512880 99512880 1001 86380 86390 1
512921 99512921 1001 86380 86390 1
512753 99512753 1001 86380 86390 1
512597 99512597 1001 86380 86390 1
512770 99512770 1001 86380 86390 1
512656 99512656 1001 86380 86390 1
513241 99513241 1001 86380 86390 1
513332 99513332 1001 86380 86390 1
512585 99512585 1001 86380 86390 1
513282 99513282 1001 86380 86390 1
513335 99513335 1001 86380 86390 1
513841 99513841 1001 86380 86390 1
513958 99513958 1001 86380 86390 1
513897 99513897 1001 86380 86390 1
513860 99513860 1001 86380 86390 1
513928 99513928 1001 86380 86390 1
513713 99513713 1001 86380 86390 1
513740 99513740 1001 86380 86390 1
513692 99513692 1001 86380 86390 1
513718 99513718 1001 86380 86390 1
513719 99513719 1001 86380 86390 1
513733 99513733 1001 86380 86390 1
513464 99513464 1001 86380 86390 1
513585 99513585 1001 86380 86390 1
514121 99514121 1001 86380 86390 1
514096 99514096 1001 86380 86390 1
514074 99514074 1001 86380 86390 1
514035 99514035 1001 86380 86390 1
514105 99514105 1001 86380 86390 1
514833 99514833 1001 86380 86390 1
514849 99514849 1001 86380 86390 1
514715 99514715 1001 86380 86390 1
514632 99514632 1001 86380 86390 1
514572 99514572 1001 86380 86390 1
514410 99514410 1001 86380 86390 1
514362 99514362 1001 86380 86390 1
514403 99514403 1001 86380 86390 1
514927 99514927 1001 86380 86390 1
514994 99514994 1001 86380 86390 1
515008 99515008 1001 86380 86390 1
515646 99515646 1001 86380 86390 1
515636 99515636 1001 86380 86390 1
515586 99515586 1001 86380 86390 1
515343 99515343 1001 86380 86390 1
515475 99515475 1001 86380 86390 1
515218 99515218 1001 86380 86390 1
515076 99515076 1001 86380 86390 1
515159 99515159 1001 86380 86390 1
515082 99515082 1001 86380 86390 1
515086 99515086 1001 86380 86390 1
515849 99515849 1001 86380 86390 1
515813 99515813 1001 86380 86390 1
516414 99516414 1001 86380 86390 1
516493 99516493 1001 86380 86390 1
516415 99516415 1001 86380 86390 1
516294 99516294 1001 86380 86390 1
516157 99516157 1001 86380 86390 1
515992 99515992 1001 86380 86390 1
515941 99515941 1001 86380 86390 1
516072 99516072 1001 86380 86390 1
515995 99515995 1001 86380 86390 1
516080 99516080 1001 86380 86390 1
516094 99516094 1001 86380 86390 1
516640 99516640 1001 86380 86390 1
516680 99516680 1001 86380 86390 1
516684 99516684 1001 86380 86390 1
516568 99516568 1001 86380 86390 1
516543 99516543 1001 86380 86390 1
517247 99517247 1001 86380 86390 1
517146 99517146 1001 86380 86390 1
517224 99517224 1001 86380 86390 1
517177 99517177 1001 86380 86390 1
517326 99517326 1001 86380 86390 1
516971 99516971 1001 86380 86390 1
517026 99517026 1001 86380 86390 1
516897 99516897 1001 86380 86390 1
516786 99516786 1001 86380 86390 1
517452 99517452 1001 86380 86390 1
517416 99517416 1001 86380 86390 1
517507 99517507 1001 86380 86390 1
517471 99517471 1001 86380 86390 1
517486 99517486 1001 86380 86390 1
518098 99518098 1001 86380 86390 1
517607 99517607 1001 86380 86390 1
517569 99517569 1001 86380 86390 1
517669 99517669 1001 86380 86390 1
518214 99518214 1001 86380 86390 1
518349 99518349 1001 86380 86390 1
518169 99518169 1001 86380 86390 1
518851 99518851 1001 86380 86390 1
518866 99518866 1001 86380 86390 1
518680 99518680 1001 86380 86390 1
518693 99518693 1001 86380 86390 1
518647 99518647 1001 86380 86390 1
518738 99518738 1001 86380 86390 1
518587 99518587 1001 86380 86390 1
519016 99519016 1001 86380 86390 1
519042 99519042 1001 86380 86390 1
519716 99519716 1001 86380 86390 1
519615 99519615 1001 86380 86390 1
519747 99519747 1001 86380 86390 1
519672 99519672 1001 86380 86390 1
519482 99519482 1001 86380 86390 1
519445 99519445 1001 86380 86390 1
519422 99519422 1001 86380 86390 1
519529 99519529 1001 86380 86390 1
519607 99519607 1001 86380 86390 1
519323 99519323 1001 86380 86390 1
519312 99519312 1001 86380 86390 1
519223 99519223 1001 86380 86390 1
519309 99519309 1001 86380 86390 1
519942 99519942 1001 86380 86390 1
519960 99519960 1001 86380 86390 1
520514 99520514 1001 86380 86390 1
520505 99520505 1001 86380 86390 1
520532 99520532 1001 86380 86390 1
520484 99520484 1001 86380 86390 1
520588 99520588 1001 86380 86390 1
520244 99520244 1001 86380 86390 1
520390 99520390 1001 86380 86390 1
520301 99520301 1001 86380 86390 1
520097 99520097 1001 86380 86390 1
520153 99520153 1001 86380 86390 1
520218 99520218 1001 86380 86390 1
520213 99520213 1001 86380 86390 1
520651 99520651 1001 86380 86390 1
520719 99520719 1001 86380 86390 1
520839 99520839 1001 86380 86390 1
520645 99520645 1001 86380 86390 1
520700 99520700 1001 86380 86390 1
520777 99520777 1001 86380 86390 1
520661 99520661 1001 86380 86390 1
521387 99521387 1001 86380 86390 1
521153 99521153 1001 86380 86390 1
520910 99520910 1001 86380 86390 1
520916 99520916 1001 86380 86390 1
520957 99520957 1001 86380 86390 1
521048 99521048 1001 86380 86390 1
521493 99521493 1001 86380 86390 1
521587 99521587 1001 86380 86390 1
521525 99521525 1001 86380 86390 1
522191 99522191 1001 86380 86390 1
522186 99522186 1001 86380 86390 1
521985 99521985 1001 86380 86390 1
521727 99521727 1001 86380 86390 1
521831 99521831 1001 86380 86390 1
521721 99521721 1001 86380 86390 1
522498 99522498 1001 86380 86390 1
522412 99522412 1001 86380 86390 1
522425 99522425 1001 86380 86390 1
522313 99522313 1001 86380 86390 1
522482 99522482 1001 86380 86390 1
522953 99522953 1001 86380 86390 1
523073 99523073 1001 86380 86390 1
522920 99522920 1001 86380 86390 1
523075 99523075 1001 86380 86390 1
523000 99523000 1001 86380 86390 1
522736 99522736 1001 86380 86390 1
522666 99522666 1001 86380 86390 1
522511 99522511 1001 86380 86390 1
522605 99522605 1001 86380 86390 1
522504 99522504 1001 86380 86390 1
522547 99522547 1001 86380 86390 1
522573 99522573 1001 86380 86390 1
523276 99523276 1001 86380 86390 1
523913 99523913 1001 86380 86390 1
523916 99523916 1001 86380 86390 1
523763 99523763 1001 86380 86390 1
523879 99523879 1001 86380 86390 1
523600 99523600 1001 86380 86390 1
523609 99523609 1001 86380 86390 1
523351 99523351 1001 86380 86390 1
523406 99523406 1001 86380 86390 1
523432 99523432 1001 86380 86390 1
523334 99523334 1001 86380 86390 1
524104 99524104 1001 86380 86390 1
523989 99523989 1001 86380 86390 1
524081 99524081 1001 86380 86390 1
524696 99524696 1001 86380 86390 1
524580 99524580 1001 86380 86390 1
524585 99524585 1001 86380 86390 1
524652 99524652 1001 86380 86390 1
524474 99524474 1001 86380 86390 1
524487 99524487 1001 86380 86390 1
524493 99524493 1001 86380 86390 1
524561 99524561 1001 86380 86390 1
524319 99524319 1001 86380 86390 1
524231 99524231 1001 86380 86390 1
524210 99524210 1001 86380 86390 1
524910 99524910 1001 86380 86390 1
524913 99524913 1001 86380 86390 1
525481 99525481 1001 86380 86390 1
525526 99525526 1001 86380 86390 1
525502 99525502 1001 86380 86390 1
525224 99525224 1001 86380 86390 1
525194 99525194 1001 86380 86390 1
525222 99525222 1001 86380 86390 1
525041 99525041 1001 86380 86390 1
525159 99525159 1001 86380 86390 1
525165 99525165 1001 86380 86390 1
525181 99525181 1001 86380 86390 1
525673 99525673 1001 86380 86390 1
526283 99526283 1001 86380 86390 1
526400 99526400 1001 86380 86390 1
526320 99526320 1001 86380 86390 1
526127 99526127 1001 86380 86390 1
526039 99526039 1001 86380 86390 1
526091 99526091 1001 86380 86390 1
526057 99526057 1001 86380 86390 1
525972 99525972 1001 86380 86390 1
525915 99525915 1001 86380 86390 1
526602 99526602 1001 86380 86390 1
526530 99526530 1001 86380 86390 1
526557 99526557 1001 86380 86390 1
527078 99527078 1001 86380 86390 1
527195 99527195 1001 86380 86390 1
527247 99527247 1001 86380 86390 1
526879 99526879 1001 86380 86390 1
527037 99527037 1001 86380 86390 1
526950 99526950 1001 86380 86390 1
526874 99526874 1001 86380 86390 1
526887 99526887 1001 86380 86390 1
526657 99526657 1001 86380 86390 1
526802 99526802 1001 86380 86390 1
526821 99526821 1001 86380 86390 1
526809 99526809 1001 86380 86390 1
527405 99527405 1001 86380 86390 1
527255 99527255 1001 86380 86390 1
528042 99528042 1001 86380 86390 1
527975 99527975 1001 86380 86390 1
527917 99527917 1001 86380 86390 1
527745 99527745 1001 86380 86390 1
527747 99527747 1001 86380 86390 1
527869 99527869 1001 86380 86390 1
527480 99527480 1001 86380 86390 1
527511 99527511 1001 86380 86390 1
527654 99527654 1001 86380 86390 1
527648 99527648 1001 86380 86390 1
528127 99528127 1001 86380 86390 1
528128 99528128 1001 86380 86390 1
528079 99528079 1001 86380 86390 1
528110 99528110 1001 86380 86390 1
528796 99528796 1001 86380 86390 1
528848 99528848 1001 86380 86390 1
528861 99528861 1001 86380 86390 1
528561 99528561 1001 86380 86390 1
528562 99528562 1001 86380 86390 1
528440 99528440 1001 86380 86390 1
528328 99528328 1001 86380 86390 1
528302 99528302 1001 86380 86390 1
528394 99528394 1001 86380 86390 1
528331 99528331 1001 86380 86390 1
528928 99528928 1001 86380 86390 1
528948 99528948 1001 86380 86390 1
529683 99529683 1001 86380 86390 1
529607 99529607 1001 86380 86390 1
529403 99529403 1001 86380 86390 1
529233 99529233 1001 86380 86390 1
529825 99529825 1001 86380 86390 1
529750 99529750 1001 86380 86390 1
530518 99530518 1001 86380 86390 1
530402 99530402 1001 86380 86390 1
530509 99530509 1001 86380 86390 1
530511 99530511 1001 86380 86390 1
530371 99530371 1001 86380 86390 1
530488 99530488 1001 86380 86390 1
530296 99530296 1001 86380 86390 1
530299 99530299 1001 86380 86390 1
530183 99530183 1001 86380 86390 1
530235 99530235 1001 86380 86390 1
530174 99530174 1001 86380 86390 1
530226 99530226 1001 86380 86390 1
530239 99530239 1001 86380 86390 1
530279 99530279 1001 86380 86390 1
530282 99530282 1001 86380 86390 1
530321 99530321 1001 86380 86390 1
530039 99530039 1001 86380 86390 1
530647 99530647 1001 86380 86390 1
530571 99530571 1001 86380 86390 1
531317 99531317 1001 86380 86390 1
531219 99531219 1001 86380 86390 1
531061 99531061 1001 86380 86390 1
531139 99531139 1001 86380 86390 1
531166 99531166 1001 86380 86390 1
530892 99530892 1001 86380 86390 1
530779 99530779 1001 86380 86390 1
531422 99531422 1001 86380 86390 1
531385 99531385 1001 86380 86390 1
531489 99531489 1001 86380 86390 1
531542 99531542 1001 86380 86390 1
532155 99532155 1001 86380 86390 1
532056 99532056 1001 86380 86390 1
532183 99532183 1001 86380 86390 1
532199 99532199 1001 86380 86390 1
531964 99531964 1001 86380 86390 1
531966 99531966 1001 86380 86390 1
531922 99531922 1001 86380 86390 1
531782 99531782 1001 86380 86390 1
531707 99531707 1001 86380 86390 1
531714 99531714 1001 86380 86390 1
532333 99532333 1001 86380 86390 1
532317 99532317 1001 86380 86390 1
533032 99533032 1001 86380 86390 1
532945 99532945 1001 86380 86390 1
532958 99532958 1001 86380 86390 1
533002 99533002 1001 86380 86390 1
533024 99533024 1001 86380 86390 1
532698 99532698 1001 86380 86390 1
532726 99532726 1001 86380 86390 1
532716 99532716 1001 86380 86390 1
532743 99532743 1001 86380 86390 1
532734 99532734 1001 86380 86390 1
532529 99532529 1001 86380 86390 1
532452 99532452 1001 86380 86390 1
532533 99532533 1001 86380 86390 1
532560 99532560 1001 86380 86390 1
532419 99532419 1001 86380 86390 1
532446 99532446 1001 86380 86390 1
532421 99532421 1001 86380 86390 1
533094 99533094 1001 86380 86390 1
533057 99533057 1001 86380 86390 1
533215 99533215 1001 86380 86390 1
533178 99533178 1001 86380 86390 1
533115 99533115 1001 86380 86390 1
533666 99533666 1001 86380 86390 1
533844 99533844 1001 86380 86390 1
533689 99533689 1001 86380 86390 1
533793 99533793 1001 86380 86390 1
533614 99533614 1001 86380 86390 1
533526 99533526 1001 86380 86390 1
533478 99533478 1001 86380 86390 1
533647 99533647 1001 86380 86390 1
533427 99533427 1001 86380 86390 1
534026 99534026 1001 86380 86390 1
534054 99534054 1001 86380 86390 1
533953 99533953 1001 86380 86390 1
533903 99533903 1001 86380 86390 1
534008 99534008 1001 86380 86390 1
534525 99534525 1001 86380 86390 1
534675 99534675 1001 86380 86390 1
534299 99534299 1001 86380 86390 1
534342 99534342 1001 86380 86390 1
534421 99534421 1001 86380 86390 1
534385 99534385 1001 86380 86390 1
534103 99534103 1001 86380 86390 1
534246 99534246 1001 86380 86390 1
534069 99534069 1001 86380 86390 1
534186 99534186 1001 86380 86390 1
534226 99534226 1001 86380 86390 1
534072 99534072 1001 86380 86390 1
534480 99534480 1001 86380 86390 1
534738 99534738 1001 86380 86390 1
534803 99534803 1001 86380 86390 1
534699 99534699 1001 86380 86390 1
534794 99534794 1001 86380 86390 1
534807 99534807 1001 86380 86390 1
534859 99534859 1001 86380 86390 1
534822 99534822 1001 86380 86390 1
534835 99534835 1001 86380 86390 1
534823 99534823 1001 86380 86390 1
535331 99535331 1001 86380 86390 1
535436 99535436 1001 86380 86390 1
535360 99535360 1001 86380 86390 1
535310 99535310 1001 86380 86390 1
535499 99535499 1001 86380 86390 1
535131 99535131 1001 86380 86390 1
535302 99535302 1001 86380 86390 1
534902 99534902 1001 86380 86390 1
534919 99534919 1001 86380 86390 1
534966 99534966 1001 86380 86390 1
535650 99535650 1001 86380 86390 1
535518 99535518 1001 86380 86390 1
536317 99536317 1001 86380 86390 1
536326 99536326 1001 86380 86390 1
536026 99536026 1001 86380 86390 1
535746 99535746 1001 86380 86390 1
535814 99535814 1001 86380 86390 1
535827 99535827 1001 86380 86390 1
535905 99535905 1001 86380 86390 1
535867 99535867 1001 86380 86390 1
536413 99536413 1001 86380 86390 1
536405 99536405 1001 86380 86390 1
537016 99537016 1001 86380 86390 1
537096 99537096 1001 86380 86390 1
536806 99536806 1001 86380 86390 1
536755 99536755 1001 86380 86390 1
536739 99536739 1001 86380 86390 1
536652 99536652 1001 86380 86390 1
536563 99536563 1001 86380 86390 1
536578 99536578 1001 86380 86390 1
536618 99536618 1001 86380 86390 1
537213 99537213 1001 86380 86390 1
537279 99537279 1001 86380 86390 1
537306 99537306 1001 86380 86390 1
537197 99537197 1001 86380 86390 1
537339 99537339 1001 86380 86390 1
537352 99537352 1001 86380 86390 1
537916 99537916 1001 86380 86390 1
537981 99537981 1001 86380 86390 1
537937 99537937 1001 86380 86390 1
537514 99537514 1001 86380 86390 1
537426 99537426 1001 86380 86390 1
537418 99537418 1001 86380 86390 1
538039 99538039 1001 86380 86390 1
538066 99538066 1001 86380 86390 1
538192 99538192 1001 86380 86390 1
538777 99538777 1001 86380 86390 1
538640 99538640 1001 86380 86390 1
538620 99538620 1001 86380 86390 1
538493 99538493 1001 86380 86390 1
538481 99538481 1001 86380 86390 1
538431 99538431 1001 86380 86390 1
538484 99538484 1001 86380 86390 1
538220 99538220 1001 86380 86390 1
538312 99538312 1001 86380 86390 1
538200 99538200 1001 86380 86390 1
539527 99539527 1001 86380 86390 1
539522 99539522 1001 86380 86390 1
539535 99539535 1001 86380 86390 1
539588 99539588 1001 86380 86390 1
539231 99539231 1001 86380 86390 1
539258 99539258 1001 86380 86390 1
539285 99539285 1001 86380 86390 1
539274 99539274 1001 86380 86390 1
539314 99539314 1001 86380 86390 1
539086 99539086 1001 86380 86390 1
539093 99539093 1001 86380 86390 1
539058 99539058 1001 86380 86390 1
539110 99539110 1001 86380 86390 1
539032 99539032 1001 86380 86390 1
539652 99539652 1001 86380 86390 1
539674 99539674 1001 86380 86390 1
540276 99540276 1001 86380 86390 1
540266 99540266 1001 86380 86390 1
540218 99540218 1001 86380 86390 1
540193 99540193 1001 86380 86390 1
539917 99539917 1001 86380 86390 1
539970 99539970 1001 86380 86390 1
540596 99540596 1001 86380 86390 1
540609 99540609 1001 86380 86390 1
540613 99540613 1001 86380 86390 1
540485 99540485 1001 86380 86390 1
540540 99540540 1001 86380 86390 1
541139 99541139 1001 86380 86390 1
541242 99541242 1001 86380 86390 1
541271 99541271 1001 86380 86390 1
540907 99540907 1001 86380 86390 1
540925 99540925 1001 86380 86390 1
540929 99540929 1001 86380 86390 1
541087 99541087 1001 86380 86390 1
541433 99541433 1001 86380 86390 1
541413 99541413 1001 86380 86390 1
541405 99541405 1001 86380 86390 1
542007 99542007 1001 86380 86390 1
542090 99542090 1001 86380 86390 1
541943 99541943 1001 86380 86390 1
542052 99542052 1001 86380 86390 1
541989 99541989 1001 86380 86390 1
541815 99541815 1001 86380 86390 1
541790 99541790 1001 86380 86390 1
541818 99541818 1001 86380 86390 1
541859 99541859 1001 86380 86390 1
541885 99541885 1001 86380 86390 1
541589 99541589 1001 86380 86390 1
541577 99541577 1001 86380 86390 1
541662 99541662 1001 86380 86390 1
541666 99541666 1001 86380 86390 1
542262 99542262 1001 86380 86390 1
542148 99542148 1001 86380 86390 1
542266 99542266 1001 86380 86390 1
542215 99542215 1001 86380 86390 1
542241 99542241 1001 86380 86390 1
542243 99542243 1001 86380 86390 1
542180 99542180 1001 86380 86390 1
542193 99542193 1001 86380 86390 1
542945 99542945 1001 86380 86390 1
542782 99542782 1001 86380 86390 1
542770 99542770 1001 86380 86390 1
542888 99542888 1001 86380 86390 1
542760 99542760 1001 86380 86390 1
542935 99542935 1001 86380 86390 1
542751 99542751 1001 86380 86390 1
542708 99542708 1001 86380 86390 1
542357 99542357 1001 86380 86390 1
542361 99542361 1001 86380 86390 1
542388 99542388 1001 86380 86390 1
543683 99543683 1001 86380 86390 1
543749 99543749 1001 86380 86390 1
543690 99543690 1001 86380 86390 1
543493 99543493 1001 86380 86390 1
543403 99543403 1001 86380 86390 1
543348 99543348 1001 86380 86390 1
543284 99543284 1001 86380 86390 1
543300 99543300 1001 86380 86390 1
543341 99543341 1001 86380 86390 1
543291 99543291 1001 86380 86390 1
543860 99543860 1001 86380 86390 1
543886 99543886 1001 86380 86390 1
543875 99543875 1001 86380 86390 1
543855 99543855 1001 86380 86390 1
544490 99544490 1001 86380 86390 1
544557 99544557 1001 86380 86390 1
544116 99544116 1001 86380 86390 1
544014 99544014 1001 86380 86390 1
544673 99544673 1001 86380 86390 1
544727 99544727 1001 86380 86390 1
544643 99544643 1001 86380 86390 1
418043 219 1001 40200 40797 1
540090 760 1001 61507 61806 1
400127 99400127 1001 86380 86390 1
400462 99400462 1001 86380 86390 1
400612 99400612 1001 86380 86390 1
400713 99400713 1001 86380 86390 1
400704 99400704 1001 86380 86390 1
400818 99400818 1001 86380 86390 1
400883 99400883 1001 86380 86390 1
400974 99400974 1001 86380 86390 1
401066 99401066 1001 86380 86390 1
401141 99401141 1001 86380 86390 1
401257 99401257 1001 86380 86390 1
401505 99401505 1001 86380 86390 1
401579 99401579 1001 86380 86390 1
401618 99401618 1001 86380 86390 1
401812 99401812 1001 86380 86390 1
401830 99401830 1001 86380 86390 1
401940 99401940 1001 86380 86390 1
401919 99401919 1001 86380 86390 1
402030 99402030 1001 86380 86390 1
401968 99401968 1001 86380 86390 1
402117 99402117 1001 86380 86390 1
402328 99402328 1001 86380 86390 1
402435 99402435 1001 86380 86390 1
402501 99402501 1001 86380 86390 1
402741 99402741 1001 86380 86390 1
402845 99402845 1001 86380 86390 1
402906 99402906 1001 86380 86390 1
403003 99403003 1001 86380 86390 1
403062 99403062 1001 86380 86390 1
403322 99403322 1001 86380 86390 1
403271 99403271 1001 86380 86390 1
404074 99404074 1001 86380 86390 1
404082 99404082 1001 86380 86390 1
404102 99404102 1001 86380 86390 1
404174 99404174 1001 86380 86390 1
404211 99404211 1001 86380 86390 1
404287 99404287 1001 86380 86390 1
404528 99404528 1001 86380 86390 1
404692 99404692 1001 86380 86390 1
404887 99404887 1001 86380 86390 1
404894 99404894 1001 86380 86390 1
405086 99405086 1001 86380 86390 1
405195 99405195 1001 86380 86390 1
405311 99405311 1001 86380 86390 1
405224 99405224 1001 86380 86390 1
405363 99405363 1001 86380 86390 1
405493 99405493 1001 86380 86390 1
405693 99405693 1001 86380 86390 1
405974 99405974 1001 86380 86390 1
406123 99406123 1001 86380 86390 1
406128 99406128 1001 86380 86390 1
406085 99406085 1001 86380 86390 1
406224 99406224 1001 86380 86390 1
406197 99406197 1001 86380 86390 1
406391 99406391 1001 86380 86390 1
406422 99406422 1001 86380 86390 1
407098 99407098 1001 86380 86390 1
407114 99407114 1001 86380 86390 1
407207 99407207 1001 86380 86390 1
407335 99407335 1001 86380 86390 1
407350 99407350 1001 86380 86390 1
407375 99407375 1001 86380 86390 1
407559 99407559 1001 86380 86390 1
407703 99407703 1001 86380 86390 1
407876 99407876 1001 86380 86390 1
407898 99407898 1001 86380 86390 1
407910 99407910 1001 86380 86390 1
408105 99408105 1001 86380 86390 1
408206 99408206 1001 86380 86390 1
408102 99408102 1001 86380 86390 1
408345 99408345 1001 86380 86390 1
408312 99408312 1001 86380 86390 1
408601 99408601 1001 86380 86390 1
408681 99408681 1001 86380 86390 1
408790 99408790 1001 86380 86390 1
408875 99408875 1001 86380 86390 1
409243 99409243 1001 86380 86390 1
409734 99409734 1001 86380 86390 1
409810 99409810 1001 86380 86390 1
409980 99409980 1001 86380 86390 1
410101 99410101 1001 86380 86390 1
410006 99410006 1001 86380 86390 1
410143 99410143 1001 86380 86390 1
410395 99410395 1001 86380 86390 1
410491 99410491 1001 86380 86390 1
410475 99410475 1001 86380 86390 1
410576 99410576 1001 86380 86390 1
411011 99411011 1001 86380 86390 1
411136 99411136 1001 86380 86390 1
411229 99411229 1001 86380 86390 1
411397 99411397 1001 86380 86390 1
411223 99411223 1001 86380 86390 1
411444 99411444 1001 86380 86390 1
411520 99411520 1001 86380 86390 1
411695 99411695 1001 86380 86390 1
411730 99411730 1001 86380 86390 1
411854 99411854 1001 86380 86390 1
412036 99412036 1001 86380 86390 1
412220 99412220 1001 86380 86390 1
412272 99412272 1001 86380 86390 1
412236 99412236 1001 86380 86390 1
412450 99412450 1001 86380 86390 1
412480 99412480 1001 86380 86390 1
412415 99412415 1001 86380 86390 1
413566 99413566 1001 86380 86390 1
413459 99413459 1001 86380 86390 1
413324 99413324 1001 86380 86390 1
413470 99413470 1001 86380 86390 1
412907 99412907 1001 86380 86390 1
413094 99413094 1001 86380 86390 1
412900 99412900 1001 86380 86390 1
412639 99412639 1001 86380 86390 1
412752 99412752 1001 86380 86390 1
412654 99412654 1001 86380 86390 1
413738 99413738 1001 86380 86390 1
413817 99413817 1001 86380 86390 1
414004 99414004 1001 86380 86390 1
413883 99413883 1001 86380 86390 1
413861 99413861 1001 86380 86390 1
415061 99415061 1001 86380 86390 1
415034 99415034 1001 86380 86390 1
415176 99415176 1001 86380 86390 1
415198 99415198 1001 86380 86390 1
414568 99414568 1001 86380 86390 1
414731 99414731 1001 86380 86390 1
414224 99414224 1001 86380 86390 1
414505 99414505 1001 86380 86390 1
414165 99414165 1001 86380 86390 1
414231 99414231 1001 86380 86390 1
414383 99414383 1001 86380 86390 1
414413 99414413 1001 86380 86390 1
414440 99414440 1001 86380 86390 1
415581 99415581 1001 86380 86390 1
415688 99415688 1001 86380 86390 1
415402 99415402 1001 86380 86390 1
416679 99416679 1001 86380 86390 1
416849 99416849 1001 86380 86390 1
416751 99416751 1001 86380 86390 1
416233 99416233 1001 86380 86390 1
416326 99416326 1001 86380 86390 1
415931 99415931 1001 86380 86390 1
415769 99415769 1001 86380 86390 1
416003 99416003 1001 86380 86390 1
417045 99417045 1001 86380 86390 1
417354 99417354 1001 86380 86390 1
417150 99417150 1001 86380 86390 1
417392 99417392 1001 86380 86390 1
417061 99417061 1001 86380 86390 1
418800 99418800 1001 86380 86390 1
418504 99418504 1001 86380 86390 1
418717 99418717 1001 86380 86390 1
418765 99418765 1001 86380 86390 1
418413 99418413 1001 86380 86390 1
418037 99418037 1001 86380 86390 1
418202 99418202 1001 86380 86390 1
418094 99418094 1001 86380 86390 1
418385 99418385 1001 86380 86390 1
418216 99418216 1001 86380 86390 1
418056 99418056 1001 86380 86390 1
418950 99418950 1001 86380 86390 1
419034 99419034 1001 86380 86390 1
418828 99418828 1001 86380 86390 1
418831 99418831 1001 86380 86390 1
418992 99418992 1001 86380 86390 1
419097 99419097 1001 86380 86390 1
420333 99420333 1001 86380 86390 1
420309 99420309 1001 86380 86390 1
420392 99420392 1001 86380 86390 1
420081 99420081 1001 86380 86390 1
419986 99419986 1001 86380 86390 1
419812 99419812 1001 86380 86390 1
419406 99419406 1001 86380 86390 1
419517 99419517 1001 86380 86390 1
419546 99419546 1001 86380 86390 1
419409 99419409 1001 86380 86390 1
419368 99419368 1001 86380 86390 1
420599 99420599 1001 86380 86390 1
420781 99420781 1001 86380 86390 1
420558 99420558 1001 86380 86390 1
421880 99421880 1001 86380 86390 1
421730 99421730 1001 86380 86390 1
421828 99421828 1001 86380 86390 1
421328 99421328 1001 86380 86390 1
421064 99421064 1001 86380 86390 1
421099 99421099 1001 86380 86390 1
421120 99421120 1001 86380 86390 1
420948 99420948 1001 86380 86390 1
420979 99420979 1001 86380 86390 1
421163 99421163 1001 86380 86390 1
421061 99421061 1001 86380 86390 1
420884 99420884 1001 86380 86390 1
422292 99422292 1001 86380 86390 1
422413 99422413 1001 86380 86390 1
422396 99422396 1001 86380 86390 1
423653 99423653 1001 86380 86390 1
423692 99423692 1001 86380 86390 1
423345 99423345 1001 86380 86390 1
423328 99423328 1001 86380 86390 1
423455 99423455 1001 86380 86390 1
423110 99423110 1001 86380 86390 1
423204 99423204 1001 86380 86390 1
422695 99422695 1001 86380 86390 1
422775 99422775 1001 86380 86390 1
422837 99422837 1001 86380 86390 1
422610 99422610 1001 86380 86390 1
422741 99422741 1001 86380 86390 1
424067 99424067 1001 86380 86390 1
423796 99423796 1001 86380 86390 1
425176 99425176 1001 86380 86390 1
424826 99424826 1001 86380 86390 1
424913 99424913 1001 86380 86390 1
424658 99424658 1001 86380 86390 1
424700 99424700 1001 86380 86390 1
424234 99424234 1001 86380 86390 1
426744 99426744 1001 86380 86390 1
426898 99426898 1001 86380 86390 1
426801 99426801 1001 86380 86390 1
426776 99426776 1001 86380 86390 1
426761 99426761 1001 86380 86390 1
426972 99426972 1001 86380 86390 1
426664 99426664 1001 86380 86390 1
426582 99426582 1001 86380 86390 1
425866 99425866 1001 86380 86390 1
425850 99425850 1001 86380 86390 1
426092 99426092 1001 86380 86390 1
427484 99427484 1001 86380 86390 1
427517 99427517 1001 86380 86390 1
427469 99427469 1001 86380 86390 1
427312 99427312 1001 86380 86390 1
427388 99427388 1001 86380 86390 1
428609 99428609 1001 86380 86390 1
428680 99428680 1001 86380 86390 1
428551 99428551 1001 86380 86390 1
428414 99428414 1001 86380 86390 1
428246 99428246 1001 86380 86390 1
428304 99428304 1001 86380 86390 1
427735 99427735 1001 86380 86390 1
427867 99427867 1001 86380 86390 1
427747 99427747 1001 86380 86390 1
428974 99428974 1001 86380 86390 1
430192 99430192 1001 86380 86390 1
430317 99430317 1001 86380 86390 1
430099 99430099 1001 86380 86390 1
430032 99430032 1001 86380 86390 1
430286 99430286 1001 86380 86390 1
429857 99429857 1001 86380 86390 1
429721 99429721 1001 86380 86390 1
429203 99429203 1001 86380 86390 1
429335 99429335 1001 86380 86390 1
429453 99429453 1001 86380 86390 1
429486 99429486 1001 86380 86390 1
429425 99429425 1001 86380 86390 1
429308 99429308 1001 86380 86390 1
429542 99429542 1001 86380 86390 1
430521 99430521 1001 86380 86390 1
430483 99430483 1001 86380 86390 1
430758 99430758 1001 86380 86390 1
431709 99431709 1001 86380 86390 1
431883 99431883 1001 86380 86390 1
431403 99431403 1001 86380 86390 1
431320 99431320 1001 86380 86390 1
430922 99430922 1001 86380 86390 1
430827 99430827 1001 86380 86390 1
430963 99430963 1001 86380 86390 1
431225 99431225 1001 86380 86390 1
432375 99432375 1001 86380 86390 1
432227 99432227 1001 86380 86390 1
432396 99432396 1001 86380 86390 1
433585 99433585 1001 86380 86390 1
433469 99433469 1001 86380 86390 1
433427 99433427 1001 86380 86390 1
433100 99433100 1001 86380 86390 1
433251 99433251 1001 86380 86390 1
433180 99433180 1001 86380 86390 1
432963 99432963 1001 86380 86390 1
432553 99432553 1001 86380 86390 1
432757 99432757 1001 86380 86390 1
432738 99432738 1001 86380 86390 1
432845 99432845 1001 86380 86390 1
434126 99434126 1001 86380 86390 1
433980 99433980 1001 86380 86390 1
434127 99434127 1001 86380 86390 1
435248 99435248 1001 86380 86390 1
435296 99435296 1001 86380 86390 1
435205 99435205 1001 86380 86390 1
435178 99435178 1001 86380 86390 1
434735 99434735 1001 86380 86390 1
434648 99434648 1001 86380 86390 1
434679 99434679 1001 86380 86390 1
434261 99434261 1001 86380 86390 1
434402 99434402 1001 86380 86390 1
434362 99434362 1001 86380 86390 1
435454 99435454 1001 86380 86390 1
435787 99435787 1001 86380 86390 1
435805 99435805 1001 86380 86390 1
435603 99435603 1001 86380 86390 1
435772 99435772 1001 86380 86390 1
435561 99435561 1001 86380 86390 1
435675 99435675 1001 86380 86390 1
436897 99436897 1001 86380 86390 1
436931 99436931 1001 86380 86390 1
437009 99437009 1001 86380 86390 1
436792 99436792 1001 86380 86390 1
436598 99436598 1001 86380 86390 1
436554 99436554 1001 86380 86390 1
435928 99435928 1001 86380 86390 1
436077 99436077 1001 86380 86390 1
436078 99436078 1001 86380 86390 1
436174 99436174 1001 86380 86390 1
436274 99436274 1001 86380 86390 1
435999 99435999 1001 86380 86390 1
436234 99436234 1001 86380 86390 1
300016 99300016 1001 86380 86390 1
300030 99300030 1001 86380 86390 1
300095 99300095 1001 86380 86390 1
300009 99300009 1001 86380 86390 1
300709 99300709 1001 86380 86390 1
300634 99300634 1001 86380 86390 1
300648 99300648 1001 86380 86390 1
300585 99300585 1001 86380 86390 1
300372 99300372 1001 86380 86390 1
300413 99300413 1001 86380 86390 1
300426 99300426 1001 86380 86390 1
300161 99300161 1001 86380 86390 1
300125 99300125 1001 86380 86390 1
300205 99300205 1001 86380 86390 1
300296 99300296 1001 86380 86390 1
300311 99300311 1001 86380 86390 1
300933 99300933 1001 86380 86390 1
300744 99300744 1001 86380 86390 1
300851 99300851 1001 86380 86390 1
301354 99301354 1001 86380 86390 1
301431 99301431 1001 86380 86390 1
301511 99301511 1001 86380 86390 1
301215 99301215 1001 86380 86390 1
301128 99301128 1001 86380 86390 1
301105 99301105 1001 86380 86390 1
300969 99300969 1001 86380 86390 1
301008 99301008 1001 86380 86390 1
300944 99300944 1001 86380 86390 1
301721 99301721 1001 86380 86390 1
301600 99301600 1001 86380 86390 1
301602 99301602 1001 86380 86390 1
302330 99302330 1001 86380 86390 1
302205 99302205 1001 86380 86390 1
302364 99302364 1001 86380 86390 1
302032 99302032 1001 86380 86390 1
301776 99301776 1001 86380 86390 1
301765 99301765 1001 86380 86390 1
301792 99301792 1001 86380 86390 1
301952 99301952 1001 86380 86390 1
302511 99302511 1001 86380 86390 1
302564 99302564 1001 86380 86390 1
302553 99302553 1001 86380 86390 1
303027 99303027 1001 86380 86390 1
303120 99303120 1001 86380 86390 1
303096 99303096 1001 86380 86390 1
303059 99303059 1001 86380 86390 1
303077 99303077 1001 86380 86390 1
302939 99302939 1001 86380 86390 1
302850 99302850 1001 86380 86390 1
302801 99302801 1001 86380 86390 1
302936 99302936 1001 86380 86390 1
302638 99302638 1001 86380 86390 1
302652 99302652 1001 86380 86390 1
302614 99302614 1001 86380 86390 1
302784 99302784 1001 86380 86390 1
302617 99302617 1001 86380 86390 1
302753 99302753 1001 86380 86390 1
303349 99303349 1001 86380 86390 1
303365 99303365 1001 86380 86390 1
303330 99303330 1001 86380 86390 1
303933 99303933 1001 86380 86390 1
303897 99303897 1001 86380 86390 1
303872 99303872 1001 86380 86390 1
303468 99303468 1001 86380 86390 1
304123 99304123 1001 86380 86390 1
304087 99304087 1001 86380 86390 1
304233 99304233 1001 86380 86390 1
304210 99304210 1001 86380 86390 1
304707 99304707 1001 86380 86390 1
304711 99304711 1001 86380 86390 1
304816 99304816 1001 86380 86390 1
304729 99304729 1001 86380 86390 1
304730 99304730 1001 86380 86390 1
304586 99304586 1001 86380 86390 1
304264 99304264 1001 86380 86390 1
304355 99304355 1001 86380 86390 1
304269 99304269 1001 86380 86390 1
304261 99304261 1001 86380 86390 1
304870 99304870 1001 86380 86390 1
305053 99305053 1001 86380 86390 1
304447 99304447 1001 86380 86390 1
304925 99304925 1001 86380 86390 1
305544 99305544 1001 86380 86390 1
305600 99305600 1001 86380 86390 1
305564 99305564 1001 86380 86390 1
305603 99305603 1001 86380 86390 1
305672 99305672 1001 86380 86390 1
305379 99305379 1001 86380 86390 1
305400 99305400 1001 86380 86390 1
305251 99305251 1001 86380 86390 1
500192 99500192 1001 86380 86390 1
500011 99500011 1001 86380 86390 1
305689 99305689 1001 86380 86390 1
500763 99500763 1001 86380 86390 1
500615 99500615 1001 86380 86390 1
500667 99500667 1001 86380 86390 1
500669 99500669 1001 86380 86390 1
500509 99500509 1001 86380 86390 1
500275 99500275 1001 86380 86390 1
500213 99500213 1001 86380 86390 1
500850 99500850 1001 86380 86390 1
500973 99500973 1001 86380 86390 1
501486 99501486 1001 86380 86390 1
501461 99501461 1001 86380 86390 1
501377 99501377 1001 86380 86390 1
501048 99501048 1001 86380 86390 1
501102 99501102 1001 86380 86390 1
501065 99501065 1001 86380 86390 1
501057 99501057 1001 86380 86390 1
501658 99501658 1001 86380 86390 1
502390 99502390 1001 86380 86390 1
502280 99502280 1001 86380 86390 1
502201 99502201 1001 86380 86390 1
501993 99501993 1001 86380 86390 1
501930 99501930 1001 86380 86390 1
502051 99502051 1001 86380 86390 1
501857 99501857 1001 86380 86390 1
502476 99502476 1001 86380 86390 1
502619 99502619 1001 86380 86390 1
502505 99502505 1001 86380 86390 1
503275 99503275 1001 86380 86390 1
503211 99503211 1001 86380 86390 1
503224 99503224 1001 86380 86390 1
502949 99502949 1001 86380 86390 1
503043 99503043 1001 86380 86390 1
502891 99502891 1001 86380 86390 1
502778 99502778 1001 86380 86390 1
502874 99502874 1001 86380 86390 1
502707 99502707 1001 86380 86390 1
503431 99503431 1001 86380 86390 1
503393 99503393 1001 86380 86390 1
503324 99503324 1001 86380 86390 1
503402 99503402 1001 86380 86390 1
503977 99503977 1001 86380 86390 1
503958 99503958 1001 86380 86390 1
503987 99503987 1001 86380 86390 1
503890 99503890 1001 86380 86390 1
503804 99503804 1001 86380 86390 1
503780 99503780 1001 86380 86390 1
503680 99503680 1001 86380 86390 1
503632 99503632 1001 86380 86390 1
504910 99504910 1001 86380 86390 1
504806 99504806 1001 86380 86390 1
504756 99504756 1001 86380 86390 1
504828 99504828 1001 86380 86390 1
504638 99504638 1001 86380 86390 1
504468 99504468 1001 86380 86390 1
504352 99504352 1001 86380 86390 1
504369 99504369 1001 86380 86390 1
504398 99504398 1001 86380 86390 1
505021 99505021 1001 86380 86390 1
504957 99504957 1001 86380 86390 1
505750 99505750 1001 86380 86390 1
505408 99505408 1001 86380 86390 1
505206 99505206 1001 86380 86390 1
505285 99505285 1001 86380 86390 1
505311 99505311 1001 86380 86390 1
505182 99505182 1001 86380 86390 1
505287 99505287 1001 86380 86390 1
505158 99505158 1001 86380 86390 1
505171 99505171 1001 86380 86390 1
505328 99505328 1001 86380 86390 1
505795 99505795 1001 86380 86390 1
505902 99505902 1001 86380 86390 1
505774 99505774 1001 86380 86390 1
505893 99505893 1001 86380 86390 1
505947 99505947 1001 86380 86390 1
506468 99506468 1001 86380 86390 1
506521 99506521 1001 86380 86390 1
506460 99506460 1001 86380 86390 1
506438 99506438 1001 86380 86390 1
506263 99506263 1001 86380 86390 1
506293 99506293 1001 86380 86390 1
506362 99506362 1001 86380 86390 1
506080 99506080 1001 86380 86390 1
506171 99506171 1001 86380 86390 1
505976 99505976 1001 86380 86390 1
506726 99506726 1001 86380 86390 1
506690 99506690 1001 86380 86390 1
506626 99506626 1001 86380 86390 1
506615 99506615 1001 86380 86390 1
507100 99507100 1001 86380 86390 1
507152 99507152 1001 86380 86390 1
507043 99507043 1001 86380 86390 1
507020 99507020 1001 86380 86390 1
506815 99506815 1001 86380 86390 1
506980 99506980 1001 86380 86390 1
508037 99508037 1001 86380 86390 1
507977 99507977 1001 86380 86390 1
507630 99507630 1001 86380 86390 1
507674 99507674 1001 86380 86390 1
507691 99507691 1001 86380 86390 1
508324 99508324 1001 86380 86390 1
508326 99508326 1001 86380 86390 1
508276 99508276 1001 86380 86390 1
509050 99509050 1001 86380 86390 1
509054 99509054 1001 86380 86390 1
508928 99508928 1001 86380 86390 1
508675 99508675 1001 86380 86390 1
508636 99508636 1001 86380 86390 1
509256 99509256 1001 86380 86390 1
509107 99509107 1001 86380 86390 1
509159 99509159 1001 86380 86390 1
509851 99509851 1001 86380 86390 1
509796 99509796 1001 86380 86390 1
509633 99509633 1001 86380 86390 1
509503 99509503 1001 86380 86390 1
509583 99509583 1001 86380 86390 1
509533 99509533 1001 86380 86390 1
509550 99509550 1001 86380 86390 1
509401 99509401 1001 86380 86390 1
509440 99509440 1001 86380 86390 1
509466 99509466 1001 86380 86390 1
509455 99509455 1001 86380 86390 1
510097 99510097 1001 86380 86390 1
509999 99509999 1001 86380 86390 1
509975 99509975 1001 86380 86390 1
510065 99510065 1001 86380 86390 1
510691 99510691 1001 86380 86390 1
510609 99510609 1001 86380 86390 1
510342 99510342 1001 86380 86390 1
510343 99510343 1001 86380 86390 1
510476 99510476 1001 86380 86390 1
510427 99510427 1001 86380 86390 1
510337 99510337 1001 86380 86390 1
510171 99510171 1001 86380 86390 1
510185 99510185 1001 86380 86390 1
510253 99510253 1001 86380 86390 1
510242 99510242 1001 86380 86390 1
510816 99510816 1001 86380 86390 1
510883 99510883 1001 86380 86390 1
510822 99510822 1001 86380 86390 1
510852 99510852 1001 86380 86390 1
510788 99510788 1001 86380 86390 1
511434 99511434 1001 86380 86390 1
511398 99511398 1001 86380 86390 1
511203 99511203 1001 86380 86390 1
511295 99511295 1001 86380 86390 1
511103 99511103 1001 86380 86390 1
511053 99511053 1001 86380 86390 1
511736 99511736 1001 86380 86390 1
511582 99511582 1001 86380 86390 1
511688 99511688 1001 86380 86390 1
511714 99511714 1001 86380 86390 1
512200 99512200 1001 86380 86390 1
512214 99512214 1001 86380 86390 1
512319 99512319 1001 86380 86390 1
512013 99512013 1001 86380 86390 1
512065 99512065 1001 86380 86390 1
512080 99512080 1001 86380 86390 1
512120 99512120 1001 86380 86390 1
511978 99511978 1001 86380 86390 1
511948 99511948 1001 86380 86390 1
512381 99512381 1001 86380 86390 1
512553 99512553 1001 86380 86390 1
513134 99513134 1001 86380 86390 1
513083 99513083 1001 86380 86390 1
513128 99513128 1001 86380 86390 1
512835 99512835 1001 86380 86390 1
512803 99512803 1001 86380 86390 1
512689 99512689 1001 86380 86390 1
512605 99512605 1001 86380 86390 1
512711 99512711 1001 86380 86390 1
512609 99512609 1001 86380 86390 1
513865 99513865 1001 86380 86390 1
513850 99513850 1001 86380 86390 1
513889 99513889 1001 86380 86390 1
513775 99513775 1001 86380 86390 1
513654 99513654 1001 86380 86390 1
513784 99513784 1001 86380 86390 1
513655 99513655 1001 86380 86390 1
513525 99513525 1001 86380 86390 1
514054 99514054 1001 86380 86390 1
514153 99514153 1001 86380 86390 1
514781 99514781 1001 86380 86390 1
514830 99514830 1001 86380 86390 1
514786 99514786 1001 86380 86390 1
514843 99514843 1001 86380 86390 1
514805 99514805 1001 86380 86390 1
514503 99514503 1001 86380 86390 1
514545 99514545 1001 86380 86390 1
514597 99514597 1001 86380 86390 1
514649 99514649 1001 86380 86390 1
514521 99514521 1001 86380 86390 1
514321 99514321 1001 86380 86390 1
514309 99514309 1001 86380 86390 1
514389 99514389 1001 86380 86390 1
514338 99514338 1001 86380 86390 1
514923 99514923 1001 86380 86390 1
514911 99514911 1001 86380 86390 1
514873 99514873 1001 86380 86390 1
514929 99514929 1001 86380 86390 1
515594 99515594 1001 86380 86390 1
515530 99515530 1001 86380 86390 1
515570 99515570 1001 86380 86390 1
515573 99515573 1001 86380 86390 1
515314 99515314 1001 86380 86390 1
515397 99515397 1001 86380 86390 1
515136 99515136 1001 86380 86390 1
515799 99515799 1001 86380 86390 1
516509 99516509 1001 86380 86390 1
516478 99516478 1001 86380 86390 1
516411 99516411 1001 86380 86390 1
516361 99516361 1001 86380 86390 1
516392 99516392 1001 86380 86390 1
516305 99516305 1001 86380 86390 1
516231 99516231 1001 86380 86390 1
516212 99516212 1001 86380 86390 1
516586 99516586 1001 86380 86390 1
516694 99516694 1001 86380 86390 1
516526 99516526 1001 86380 86390 1
516632 99516632 1001 86380 86390 1
516647 99516647 1001 86380 86390 1
517261 99517261 1001 86380 86390 1
517288 99517288 1001 86380 86390 1
517094 99517094 1001 86380 86390 1
516780 99516780 1001 86380 86390 1
516848 99516848 1001 86380 86390 1
516866 99516866 1001 86380 86390 1
517348 99517348 1001 86380 86390 1
517444 99517444 1001 86380 86390 1
517483 99517483 1001 86380 86390 1
517512 99517512 1001 86380 86390 1
517996 99517996 1001 86380 86390 1
518087 99518087 1001 86380 86390 1
518055 99518055 1001 86380 86390 1
517980 99517980 1001 86380 86390 1
517868 99517868 1001 86380 86390 1
517606 99517606 1001 86380 86390 1
517658 99517658 1001 86380 86390 1
517636 99517636 1001 86380 86390 1
517576 99517576 1001 86380 86390 1
517657 99517657 1001 86380 86390 1
518215 99518215 1001 86380 86390 1
518307 99518307 1001 86380 86390 1
518310 99518310 1001 86380 86390 1
518904 99518904 1001 86380 86390 1
518933 99518933 1001 86380 86390 1
518910 99518910 1001 86380 86390 1
518720 99518720 1001 86380 86390 1
518582 99518582 1001 86380 86390 1
518755 99518755 1001 86380 86390 1
518500 99518500 1001 86380 86390 1
518410 99518410 1001 86380 86390 1
518436 99518436 1001 86380 86390 1
518567 99518567 1001 86380 86390 1
518482 99518482 1001 86380 86390 1
519012 99519012 1001 86380 86390 1
519081 99519081 1001 86380 86390 1
519799 99519799 1001 86380 86390 1
519406 99519406 1001 86380 86390 1
519590 99519590 1001 86380 86390 1
519461 99519461 1001 86380 86390 1
519543 99519543 1001 86380 86390 1
519300 99519300 1001 86380 86390 1
519341 99519341 1001 86380 86390 1
519825 99519825 1001 86380 86390 1
519981 99519981 1001 86380 86390 1
519966 99519966 1001 86380 86390 1
520556 99520556 1001 86380 86390 1
520518 99520518 1001 86380 86390 1
520318 99520318 1001 86380 86390 1
520389 99520389 1001 86380 86390 1
520061 99520061 1001 86380 86390 1
520140 99520140 1001 86380 86390 1
520224 99520224 1001 86380 86390 1
520676 99520676 1001 86380 86390 1
521391 99521391 1001 86380 86390 1
521345 99521345 1001 86380 86390 1
521371 99521371 1001 86380 86390 1
521347 99521347 1001 86380 86390 1
521249 99521249 1001 86380 86390 1
521185 99521185 1001 86380 86390 1
521237 99521237 1001 86380 86390 1
521102 99521102 1001 86380 86390 1
520887 99520887 1001 86380 86390 1
521006 99521006 1001 86380 86390 1
520890 99520890 1001 86380 86390 1
520883 99520883 1001 86380 86390 1
521013 99521013 1001 86380 86390 1
521625 99521625 1001 86380 86390 1
521642 99521642 1001 86380 86390 1
522167 99522167 1001 86380 86390 1
522265 99522265 1001 86380 86390 1
522283 99522283 1001 86380 86390 1
521701 99521701 1001 86380 86390 1
521795 99521795 1001 86380 86390 1
521771 99521771 1001 86380 86390 1
522393 99522393 1001 86380 86390 1
522371 99522371 1001 86380 86390 1
522496 99522496 1001 86380 86390 1
523119 99523119 1001 86380 86390 1
523091 99523091 1001 86380 86390 1
522955 99522955 1001 86380 86390 1
522986 99522986 1001 86380 86390 1
522826 99522826 1001 86380 86390 1
522903 99522903 1001 86380 86390 1
522852 99522852 1001 86380 86390 1
522712 99522712 1001 86380 86390 1
522513 99522513 1001 86380 86390 1
522606 99522606 1001 86380 86390 1
522609 99522609 1001 86380 86390 1
522548 99522548 1001 86380 86390 1
523207 99523207 1001 86380 86390 1
523300 99523300 1001 86380 86390 1
523126 99523126 1001 86380 86390 1
523154 99523154 1001 86380 86390 1
523887 99523887 1001 86380 86390 1
523549 99523549 1001 86380 86390 1
523693 99523693 1001 86380 86390 1
523708 99523708 1001 86380 86390 1
523389 99523389 1001 86380 86390 1
523383 99523383 1001 86380 86390 1
523449 99523449 1001 86380 86390 1
523361 99523361 1001 86380 86390 1
523439 99523439 1001 86380 86390 1
523983 99523983 1001 86380 86390 1
524070 99524070 1001 86380 86390 1
524693 99524693 1001 86380 86390 1
524620 99524620 1001 86380 86390 1
524598 99524598 1001 86380 86390 1
524761 99524761 1001 86380 86390 1
524545 99524545 1001 86380 86390 1
524470 99524470 1001 86380 86390 1
524306 99524306 1001 86380 86390 1
524217 99524217 1001 86380 86390 1
524322 99524322 1001 86380 86390 1
524239 99524239 1001 86380 86390 1
524816 99524816 1001 86380 86390 1
524881 99524881 1001 86380 86390 1
525496 99525496 1001 86380 86390 1
525446 99525446 1001 86380 86390 1
525578 99525578 1001 86380 86390 1
525442 99525442 1001 86380 86390 1
525304 99525304 1001 86380 86390 1
525214 99525214 1001 86380 86390 1
525228 99525228 1001 86380 86390 1
525308 99525308 1001 86380 86390 1
525312 99525312 1001 86380 86390 1
524978 99524978 1001 86380 86390 1
525018 99525018 1001 86380 86390 1
525087 99525087 1001 86380 86390 1
525024 99525024 1001 86380 86390 1
525064 99525064 1001 86380 86390 1
526324 99526324 1001 86380 86390 1
526014 99526014 1001 86380 86390 1
526055 99526055 1001 86380 86390 1
526160 99526160 1001 86380 86390 1
526148 99526148 1001 86380 86390 1
526018 99526018 1001 86380 86390 1
525939 99525939 1001 86380 86390 1
525875 99525875 1001 86380 86390 1
525954 99525954 1001 86380 86390 1
525813 99525813 1001 86380 86390 1
526461 99526461 1001 86380 86390 1
526514 99526514 1001 86380 86390 1
526613 99526613 1001 86380 86390 1
527082 99527082 1001 86380 86390 1
527219 99527219 1001 86380 86390 1
526953 99526953 1001 86380 86390 1
527024 99527024 1001 86380 86390 1
527038 99527038 1001 86380 86390 1
526991 99526991 1001 86380 86390 1
526654 99526654 1001 86380 86390 1
526645 99526645 1001 86380 86390 1
526742 99526742 1001 86380 86390 1
527312 99527312 1001 86380 86390 1
527320 99527320 1001 86380 86390 1
528047 99528047 1001 86380 86390 1
527823 99527823 1001 86380 86390 1
527721 99527721 1001 86380 86390 1
527495 99527495 1001 86380 86390 1
527469 99527469 1001 86380 86390 1
527641 99527641 1001 86380 86390 1
527486 99527486 1001 86380 86390 1
527501 99527501 1001 86380 86390 1
527568 99527568 1001 86380 86390 1
527518 99527518 1001 86380 86390 1
528152 99528152 1001 86380 86390 1
528247 99528247 1001 86380 86390 1
528135 99528135 1001 86380 86390 1
528212 99528212 1001 86380 86390 1
528813 99528813 1001 86380 86390 1
528788 99528788 1001 86380 86390 1
528714 99528714 1001 86380 86390 1
528830 99528830 1001 86380 86390 1
528882 99528882 1001 86380 86390 1
528494 99528494 1001 86380 86390 1
528550 99528550 1001 86380 86390 1
528604 99528604 1001 86380 86390 1
528423 99528423 1001 86380 86390 1
528324 99528324 1001 86380 86390 1
528299 99528299 1001 86380 86390 1
528405 99528405 1001 86380 86390 1
528380 99528380 1001 86380 86390 1
528445 99528445 1001 86380 86390 1
528991 99528991 1001 86380 86390 1
529047 99529047 1001 86380 86390 1
528906 99528906 1001 86380 86390 1
529036 99529036 1001 86380 86390 1
529077 99529077 1001 86380 86390 1
529671 99529671 1001 86380 86390 1
529557 99529557 1001 86380 86390 1
529636 99529636 1001 86380 86390 1
529367 99529367 1001 86380 86390 1
529319 99529319 1001 86380 86390 1
529426 99529426 1001 86380 86390 1
529366 99529366 1001 86380 86390 1
529161 99529161 1001 86380 86390 1
529228 99529228 1001 86380 86390 1
529181 99529181 1001 86380 86390 1
529808 99529808 1001 86380 86390 1
529823 99529823 1001 86380 86390 1
529827 99529827 1001 86380 86390 1
529892 99529892 1001 86380 86390 1
530400 99530400 1001 86380 86390 1
530505 99530505 1001 86380 86390 1
530442 99530442 1001 86380 86390 1
530445 99530445 1001 86380 86390 1
530340 99530340 1001 86380 86390 1
530289 99530289 1001 86380 86390 1
530253 99530253 1001 86380 86390 1
529951 99529951 1001 86380 86390 1
530698 99530698 1001 86380 86390 1
530712 99530712 1001 86380 86390 1
530610 99530610 1001 86380 86390 1
530587 99530587 1001 86380 86390 1
530730 99530730 1001 86380 86390 1
530679 99530679 1001 86380 86390 1
530589 99530589 1001 86380 86390 1
531089 99531089 1001 86380 86390 1
531169 99531169 1001 86380 86390 1
531144 99531144 1001 86380 86390 1
531170 99531170 1001 86380 86390 1
531172 99531172 1001 86380 86390 1
530824 99530824 1001 86380 86390 1
530928 99530928 1001 86380 86390 1
530769 99530769 1001 86380 86390 1
530952 99530952 1001 86380 86390 1
531519 99531519 1001 86380 86390 1
531419 99531419 1001 86380 86390 1
531459 99531459 1001 86380 86390 1
531398 99531398 1001 86380 86390 1
531518 99531518 1001 86380 86390 1
532171 99532171 1001 86380 86390 1
532082 99532082 1001 86380 86390 1
532097 99532097 1001 86380 86390 1
532196 99532196 1001 86380 86390 1
531941 99531941 1001 86380 86390 1
531994 99531994 1001 86380 86390 1
531867 99531867 1001 86380 86390 1
531935 99531935 1001 86380 86390 1
531655 99531655 1001 86380 86390 1
531684 99531684 1001 86380 86390 1
531594 99531594 1001 86380 86390 1
531635 99531635 1001 86380 86390 1
531713 99531713 1001 86380 86390 1
531586 99531586 1001 86380 86390 1
532234 99532234 1001 86380 86390 1
532300 99532300 1001 86380 86390 1
532380 99532380 1001 86380 86390 1
532265 99532265 1001 86380 86390 1
532240 99532240 1001 86380 86390 1
532893 99532893 1001 86380 86390 1
532855 99532855 1001 86380 86390 1
532963 99532963 1001 86380 86390 1
533028 99533028 1001 86380 86390 1
532676 99532676 1001 86380 86390 1
532495 99532495 1001 86380 86390 1
533229 99533229 1001 86380 86390 1
533139 99533139 1001 86380 86390 1
533129 99533129 1001 86380 86390 1
533731 99533731 1001 86380 86390 1
533828 99533828 1001 86380 86390 1
533829 99533829 1001 86380 86390 1
533670 99533670 1001 86380 86390 1
533683 99533683 1001 86380 86390 1
533698 99533698 1001 86380 86390 1
533594 99533594 1001 86380 86390 1
533608 99533608 1001 86380 86390 1
533393 99533393 1001 86380 86390 1
533408 99533408 1001 86380 86390 1
533266 99533266 1001 86380 86390 1
533305 99533305 1001 86380 86390 1
533350 99533350 1001 86380 86390 1
533402 99533402 1001 86380 86390 1
533351 99533351 1001 86380 86390 1
533959 99533959 1001 86380 86390 1
533985 99533985 1001 86380 86390 1
533951 99533951 1001 86380 86390 1
534062 99534062 1001 86380 86390 1
534548 99534548 1001 86380 86390 1
534499 99534499 1001 86380 86390 1
534403 99534403 1001 86380 86390 1
534452 99534452 1001 86380 86390 1
534122 99534122 1001 86380 86390 1
534176 99534176 1001 86380 86390 1
534191 99534191 1001 86380 86390 1
534828 99534828 1001 86380 86390 1
534687 99534687 1001 86380 86390 1
534719 99534719 1001 86380 86390 1
535509 99535509 1001 86380 86390 1
535384 99535384 1001 86380 86390 1
535308 99535308 1001 86380 86390 1
535309 99535309 1001 86380 86390 1
535399 99535399 1001 86380 86390 1
535376 99535376 1001 86380 86390 1
535446 99535446 1001 86380 86390 1
535294 99535294 1001 86380 86390 1
535153 99535153 1001 86380 86390 1
535199 99535199 1001 86380 86390 1
535007 99535007 1001 86380 86390 1
534918 99534918 1001 86380 86390 1
534986 99534986 1001 86380 86390 1
534974 99534974 1001 86380 86390 1
534989 99534989 1001 86380 86390 1
534914 99534914 1001 86380 86390 1
535539 99535539 1001 86380 86390 1
535553 99535553 1001 86380 86390 1
535594 99535594 1001 86380 86390 1
535649 99535649 1001 86380 86390 1
536219 99536219 1001 86380 86390 1
536106 99536106 1001 86380 86390 1
536003 99536003 1001 86380 86390 1
536019 99536019 1001 86380 86390 1
536058 99536058 1001 86380 86390 1
535831 99535831 1001 86380 86390 1
536515 99536515 1001 86380 86390 1
536490 99536490 1001 86380 86390 1
536452 99536452 1001 86380 86390 1
536457 99536457 1001 86380 86390 1
536432 99536432 1001 86380 86390 1
536982 99536982 1001 86380 86390 1
536996 99536996 1001 86380 86390 1
537119 99537119 1001 86380 86390 1
536777 99536777 1001 86380 86390 1
536817 99536817 1001 86380 86390 1
536926 99536926 1001 86380 86390 1
536852 99536852 1001 86380 86390 1
536581 99536581 1001 86380 86390 1
536629 99536629 1001 86380 86390 1
536565 99536565 1001 86380 86390 1
536631 99536631 1001 86380 86390 1
537356 99537356 1001 86380 86390 1
537324 99537324 1001 86380 86390 1
537918 99537918 1001 86380 86390 1
537846 99537846 1001 86380 86390 1
537772 99537772 1001 86380 86390 1
537502 99537502 1001 86380 86390 1
538019 99538019 1001 86380 86390 1
538660 99538660 1001 86380 86390 1
538635 99538635 1001 86380 86390 1
538626 99538626 1001 86380 86390 1
538641 99538641 1001 86380 86390 1
538771 99538771 1001 86380 86390 1
538708 99538708 1001 86380 86390 1
538455 99538455 1001 86380 86390 1
538522 99538522 1001 86380 86390 1
538503 99538503 1001 86380 86390 1
538529 99538529 1001 86380 86390 1
538608 99538608 1001 86380 86390 1
538363 99538363 1001 86380 86390 1
538274 99538274 1001 86380 86390 1
538379 99538379 1001 86380 86390 1
538344 99538344 1001 86380 86390 1
538204 99538204 1001 86380 86390 1
538860 99538860 1001 86380 86390 1
539564 99539564 1001 86380 86390 1
539578 99539578 1001 86380 86390 1
539543 99539543 1001 86380 86390 1
539621 99539621 1001 86380 86390 1
539425 99539425 1001 86380 86390 1
539350 99539350 1001 86380 86390 1
539276 99539276 1001 86380 86390 1
539331 99539331 1001 86380 86390 1
539192 99539192 1001 86380 86390 1
539037 99539037 1001 86380 86390 1
539197 99539197 1001 86380 86390 1
539651 99539651 1001 86380 86390 1
539757 99539757 1001 86380 86390 1
539796 99539796 1001 86380 86390 1
540365 99540365 1001 86380 86390 1
540174 99540174 1001 86380 86390 1
540162 99540162 1001 86380 86390 1
540201 99540201 1001 86380 86390 1
540151 99540151 1001 86380 86390 1
540115 99540115 1001 86380 86390 1
539911 99539911 1001 86380 86390 1
539887 99539887 1001 86380 86390 1
540017 99540017 1001 86380 86390 1
539916 99539916 1001 86380 86390 1
539932 99539932 1001 86380 86390 1
540594 99540594 1001 86380 86390 1
540492 99540492 1001 86380 86390 1
540639 99540639 1001 86380 86390 1
540590 99540590 1001 86380 86390 1
541117 99541117 1001 86380 86390 1
541267 99541267 1001 86380 86390 1
540912 99540912 1001 86380 86390 1
540938 99540938 1001 86380 86390 1
540965 99540965 1001 86380 86390 1
541069 99541069 1001 86380 86390 1
540957 99540957 1001 86380 86390 1
540690 99540690 1001 86380 86390 1
540773 99540773 1001 86380 86390 1
541348 99541348 1001 86380 86390 1
541296 99541296 1001 86380 86390 1
541441 99541441 1001 86380 86390 1
541406 99541406 1001 86380 86390 1
541941 99541941 1001 86380 86390 1
542019 99542019 1001 86380 86390 1
541999 99541999 1001 86380 86390 1
542078 99542078 1001 86380 86390 1
541772 99541772 1001 86380 86390 1
541789 99541789 1001 86380 86390 1
541716 99541716 1001 86380 86390 1
541913 99541913 1001 86380 86390 1
541698 99541698 1001 86380 86390 1
541504 99541504 1001 86380 86390 1
541704 99541704 1001 86380 86390 1
542123 99542123 1001 86380 86390 1
542281 99542281 1001 86380 86390 1
542167 99542167 1001 86380 86390 1
542908 99542908 1001 86380 86390 1
542744 99542744 1001 86380 86390 1
542922 99542922 1001 86380 86390 1
542789 99542789 1001 86380 86390 1
542565 99542565 1001 86380 86390 1
542428 99542428 1001 86380 86390 1
542481 99542481 1001 86380 86390 1
542367 99542367 1001 86380 86390 1
542440 99542440 1001 86380 86390 1
543008 99543008 1001 86380 86390 1
542957 99542957 1001 86380 86390 1
543025 99543025 1001 86380 86390 1
543091 99543091 1001 86380 86390 1
543643 99543643 1001 86380 86390 1
543742 99543742 1001 86380 86390 1
543620 99543620 1001 86380 86390 1
543621 99543621 1001 86380 86390 1
543387 99543387 1001 86380 86390 1
543400 99543400 1001 86380 86390 1
543504 99543504 1001 86380 86390 1
543522 99543522 1001 86380 86390 1
543564 99543564 1001 86380 86390 1
543349 99543349 1001 86380 86390 1
543196 99543196 1001 86380 86390 1
543862 99543862 1001 86380 86390 1
543889 99543889 1001 86380 86390 1
543802 99543802 1001 86380 86390 1
543882 99543882 1001 86380 86390 1
543778 99543778 1001 86380 86390 1
543857 99543857 1001 86380 86390 1
544560 99544560 1001 86380 86390 1
544458 99544458 1001 86380 86390 1
544543 99544543 1001 86380 86390 1
544381 99544381 1001 86380 86390 1
544249 99544249 1001 86380 86390 1
544035 99544035 1001 86380 86390 1
544114 99544114 1001 86380 86390 1
544681 99544681 1001 86380 86390 1
544734 99544734 1001 86380 86390 1
420552 207 1001 2340 2697 1
520354 859 1002 32281 41414 1
523263 480 1002 47918 53464 1
526003 592 1002 46773 49664 1
534422 1008 1002 58764 67423 1
400150 99400150 1001 86380 86390 1
400461 99400461 1001 86380 86390 1
400495 99400495 1001 86380 86390 1
400504 99400504 1001 86380 86390 1
400589 99400589 1001 86380 86390 1
400543 99400543 1001 86380 86390 1
400657 99400657 1001 86380 86390 1
400787 99400787 1001 86380 86390 1
400789 99400789 1001 86380 86390 1
400747 99400747 1001 86380 86390 1
400933 99400933 1001 86380 86390 1
400832 99400832 1001 86380 86390 1
401007 99401007 1001 86380 86390 1
401073 99401073 1001 86380 86390 1
401142 99401142 1001 86380 86390 1
401263 99401263 1001 86380 86390 1
401223 99401223 1001 86380 86390 1
401170 99401170 1001 86380 86390 1
401300 99401300 1001 86380 86390 1
401539 99401539 1001 86380 86390 1
401896 99401896 1001 86380 86390 1
401930 99401930 1001 86380 86390 1
402336 99402336 1001 86380 86390 1
402464 99402464 1001 86380 86390 1
402512 99402512 1001 86380 86390 1
402573 99402573 1001 86380 86390 1
402772 99402772 1001 86380 86390 1
402737 99402737 1001 86380 86390 1
402825 99402825 1001 86380 86390 1
402833 99402833 1001 86380 86390 1
402894 99402894 1001 86380 86390 1
403011 99403011 1001 86380 86390 1
403285 99403285 1001 86380 86390 1
403280 99403280 1001 86380 86390 1
403397 99403397 1001 86380 86390 1
403648 99403648 1001 86380 86390 1
403729 99403729 1001 86380 86390 1
403894 99403894 1001 86380 86390 1
404047 99404047 1001 86380 86390 1
404254 99404254 1001 86380 86390 1
404264 99404264 1001 86380 86390 1
404363 99404363 1001 86380 86390 1
404448 99404448 1001 86380 86390 1
404521 99404521 1001 86380 86390 1
404629 99404629 1001 86380 86390 1
404804 99404804 1001 86380 86390 1
405190 99405190 1001 86380 86390 1
405299 99405299 1001 86380 86390 1
405466 99405466 1001 86380 86390 1
405487 99405487 1001 86380 86390 1
405419 99405419 1001 86380 86390 1
405612 99405612 1001 86380 86390 1
406081 99406081 1001 86380 86390 1
406157 99406157 1001 86380 86390 1
406187 99406187 1001 86380 86390 1
406264 99406264 1001 86380 86390 1
406423 99406423 1001 86380 86390 1
406508 99406508 1001 86380 86390 1
406836 99406836 1001 86380 86390 1
406925 99406925 1001 86380 86390 1
406871 99406871 1001 86380 86390 1
407015 99407015 1001 86380 86390 1
407081 99407081 1001 86380 86390 1
407154 99407154 1001 86380 86390 1
407165 99407165 1001 86380 86390 1
407408 99407408 1001 86380 86390 1
407469 99407469 1001 86380 86390 1
408059 99408059 1001 86380 86390 1
408223 99408223 1001 86380 86390 1
408426 99408426 1001 86380 86390 1
408539 99408539 1001 86380 86390 1
408730 99408730 1001 86380 86390 1
408726 99408726 1001 86380 86390 1
408804 99408804 1001 86380 86390 1
409018 99409018 1001 86380 86390 1
409169 99409169 1001 86380 86390 1
409239 99409239 1001 86380 86390 1
409221 99409221 1001 86380 86390 1
409452 99409452 1001 86380 86390 1
409476 99409476 1001 86380 86390 1
409570 99409570 1001 86380 86390 1
410150 99410150 1001 86380 86390 1
410305 99410305 1001 86380 86390 1
410468 99410468 1001 86380 86390 1
410655 99410655 1001 86380 86390 1
410726 99410726 1001 86380 86390 1
410766 99410766 1001 86380 86390 1
411276 99411276 1001 86380 86390 1
411419 99411419 1001 86380 86390 1
411611 99411611 1001 86380 86390 1
411726 99411726 1001 86380 86390 1
411757 99411757 1001 86380 86390 1
411866 99411866 1001 86380 86390 1
411871 99411871 1001 86380 86390 1
412267 99412267 1001 86380 86390 1
412203 99412203 1001 86380 86390 1
412474 99412474 1001 86380 86390 1
413621 99413621 1001 86380 86390 1
413635 99413635 1001 86380 86390 1
413402 99413402 1001 86380 86390 1
413569 99413569 1001 86380 86390 1
413645 99413645 1001 86380 86390 1
413460 99413460 1001 86380 86390 1
412980 99412980 1001 86380 86390 1
413251 99413251 1001 86380 86390 1
412901 99412901 1001 86380 86390 1
412928 99412928 1001 86380 86390 1
413082 99413082 1001 86380 86390 1
412615 99412615 1001 86380 86390 1
412799 99412799 1001 86380 86390 1
412802 99412802 1001 86380 86390 1
412490 99412490 1001 86380 86390 1
413781 99413781 1001 86380 86390 1
413759 99413759 1001 86380 86390 1
413956 99413956 1001 86380 86390 1
414001 99414001 1001 86380 86390 1
414968 99414968 1001 86380 86390 1
415190 99415190 1001 86380 86390 1
415249 99415249 1001 86380 86390 1
415096 99415096 1001 86380 86390 1
414983 99414983 1001 86380 86390 1
415132 99415132 1001 86380 86390 1
415136 99415136 1001 86380 86390 1
414740 99414740 1001 86380 86390 1
414808 99414808 1001 86380 86390 1
414646 99414646 1001 86380 86390 1
414817 99414817 1001 86380 86390 1
414465 99414465 1001 86380 86390 1
414344 99414344 1001 86380 86390 1
415388 99415388 1001 86380 86390 1
415703 99415703 1001 86380 86390 1
415486 99415486 1001 86380 86390 1
416637 99416637 1001 86380 86390 1
416908 99416908 1001 86380 86390 1
416590 99416590 1001 86380 86390 1
416766 99416766 1001 86380 86390 1
416831 99416831 1001 86380 86390 1
416231 99416231 1001 86380 86390 1
416254 99416254 1001 86380 86390 1
415955 99415955 1001 86380 86390 1
417142 99417142 1001 86380 86390 1
417030 99417030 1001 86380 86390 1
417298 99417298 1001 86380 86390 1
417324 99417324 1001 86380 86390 1
417435 99417435 1001 86380 86390 1
418552 99418552 1001 86380 86390 1
418588 99418588 1001 86380 86390 1
418521 99418521 1001 86380 86390 1
418691 99418691 1001 86380 86390 1
418305 99418305 1001 86380 86390 1
418163 99418163 1001 86380 86390 1
418181 99418181 1001 86380 86390 1
418313 99418313 1001 86380 86390 1
418117 99418117 1001 86380 86390 1
418399 99418399 1001 86380 86390 1
417650 99417650 1001 86380 86390 1
418918 99418918 1001 86380 86390 1
420229 99420229 1001 86380 86390 1
420269 99420269 1001 86380 86390 1
420374 99420374 1001 86380 86390 1
419939 99419939 1001 86380 86390 1
419918 99419918 1001 86380 86390 1
419625 99419625 1001 86380 86390 1
420806 99420806 1001 86380 86390 1
420514 99420514 1001 86380 86390 1
422113 99422113 1001 86380 86390 1
421758 99421758 1001 86380 86390 1
421812 99421812 1001 86380 86390 1
421589 99421589 1001 86380 86390 1
421322 99421322 1001 86380 86390 1
421683 99421683 1001 86380 86390 1
421473 99421473 1001 86380 86390 1
421475 99421475 1001 86380 86390 1
421146 99421146 1001 86380 86390 1
421018 99421018 1001 86380 86390 1
421002 99421002 1001 86380 86390 1
420845 99420845 1001 86380 86390 1
421052 99421052 1001 86380 86390 1
421089 99421089 1001 86380 86390 1
420850 99420850 1001 86380 86390 1
422149 99422149 1001 86380 86390 1
423370 99423370 1001 86380 86390 1
423336 99423336 1001 86380 86390 1
423422 99423422 1001 86380 86390 1
423524 99423524 1001 86380 86390 1
423227 99423227 1001 86380 86390 1
423161 99423161 1001 86380 86390 1
422711 99422711 1001 86380 86390 1
422693 99422693 1001 86380 86390 1
422850 99422850 1001 86380 86390 1
422652 99422652 1001 86380 86390 1
423853 99423853 1001 86380 86390 1
423784 99423784 1001 86380 86390 1
424058 99424058 1001 86380 86390 1
424116 99424116 1001 86380 86390 1
424803 99424803 1001 86380 86390 1
424710 99424710 1001 86380 86390 1
424982 99424982 1001 86380 86390 1
424813 99424813 1001 86380 86390 1
424395 99424395 1001 86380 86390 1
424356 99424356 1001 86380 86390 1
424206 99424206 1001 86380 86390 1
425610 99425610 1001 86380 86390 1
425412 99425412 1001 86380 86390 1
425767 99425767 1001 86380 86390 1
425818 99425818 1001 86380 86390 1
425580 99425580 1001 86380 86390 1
426699 99426699 1001 86380 86390 1
426873 99426873 1001 86380 86390 1
426799 99426799 1001 86380 86390 1
426772 99426772 1001 86380 86390 1
427021 99427021 1001 86380 86390 1
426833 99426833 1001 86380 86390 1
426907 99426907 1001 86380 86390 1
427023 99427023 1001 86380 86390 1
426662 99426662 1001 86380 86390 1
427428 99427428 1001 86380 86390 1
427481 99427481 1001 86380 86390 1
428641 99428641 1001 86380 86390 1
428411 99428411 1001 86380 86390 1
428416 99428416 1001 86380 86390 1
428510 99428510 1001 86380 86390 1
428439 99428439 1001 86380 86390 1
428140 99428140 1001 86380 86390 1
428131 99428131 1001 86380 86390 1
428014 99428014 1001 86380 86390 1
428054 99428054 1001 86380 86390 1
427802 99427802 1001 86380 86390 1
427577 99427577 1001 86380 86390 1
427829 99427829 1001 86380 86390 1
427793 99427793 1001 86380 86390 1
427723 99427723 1001 86380 86390 1
427819 99427819 1001 86380 86390 1
427648 99427648 1001 86380 86390 1
428993 99428993 1001 86380 86390 1
429123 99429123 1001 86380 86390 1
429065 99429065 1001 86380 86390 1
430373 99430373 1001 86380 86390 1
430070 99430070 1001 86380 86390 1
429890 99429890 1001 86380 86390 1
429870 99429870 1001 86380 86390 1
429474 99429474 1001 86380 86390 1
429397 99429397 1001 86380 86390 1
429303 99429303 1001 86380 86390 1
429518 99429518 1001 86380 86390 1
430454 99430454 1001 86380 86390 1
430771 99430771 1001 86380 86390 1
430689 99430689 1001 86380 86390 1
430692 99430692 1001 86380 86390 1
430393 99430393 1001 86380 86390 1
431828 99431828 1001 86380 86390 1
431755 99431755 1001 86380 86390 1
431807 99431807 1001 86380 86390 1
431372 99431372 1001 86380 86390 1
431266 99431266 1001 86380 86390 1
431494 99431494 1001 86380 86390 1
431470 99431470 1001 86380 86390 1
431423 99431423 1001 86380 86390 1
430949 99430949 1001 86380 86390 1
430977 99430977 1001 86380 86390 1
431021 99431021 1001 86380 86390 1
432178 99432178 1001 86380 86390 1
432156 99432156 1001 86380 86390 1
433553 99433553 1001 86380 86390 1
433440 99433440 1001 86380 86390 1
433600 99433600 1001 86380 86390 1
433146 99433146 1001 86380 86390 1
432978 99432978 1001 86380 86390 1
433264 99433264 1001 86380 86390 1
432839 99432839 1001 86380 86390 1
433881 99433881 1001 86380 86390 1
434017 99434017 1001 86380 86390 1
434117 99434117 1001 86380 86390 1
434023 99434023 1001 86380 86390 1
433819 99433819 1001 86380 86390 1
434029 99434029 1001 86380 86390 1
435321 99435321 1001 86380 86390 1
435306 99435306 1001 86380 86390 1
435311 99435311 1001 86380 86390 1
434691 99434691 1001 86380 86390 1
434835 99434835 1001 86380 86390 1
434867 99434867 1001 86380 86390 1
434431 99434431 1001 86380 86390 1
434328 99434328 1001 86380 86390 1
434151 99434151 1001 86380 86390 1
434395 99434395 1001 86380 86390 1
435479 99435479 1001 86380 86390 1
435480 99435480 1001 86380 86390 1
435777 99435777 1001 86380 86390 1
436873 99436873 1001 86380 86390 1
437054 99437054 1001 86380 86390 1
436879 99436879 1001 86380 86390 1
436910 99436910 1001 86380 86390 1
437146 99437146 1001 86380 86390 1
436720 99436720 1001 86380 86390 1
436361 99436361 1001 86380 86390 1
436295 99436295 1001 86380 86390 1
436320 99436320 1001 86380 86390 1
437239 99437239 1001 86380 86390 1
437359 99437359 1001 86380 86390 1
300064 99300064 1001 86380 86390 1
300703 99300703 1001 86380 86390 1
300473 99300473 1001 86380 86390 1
300388 99300388 1001 86380 86390 1
300453 99300453 1001 86380 86390 1
300200 99300200 1001 86380 86390 1
300112 99300112 1001 86380 86390 1
300271 99300271 1001 86380 86390 1
300767 99300767 1001 86380 86390 1
301518 99301518 1001 86380 86390 1
301441 99301441 1001 86380 86390 1
301425 99301425 1001 86380 86390 1
301273 99301273 1001 86380 86390 1
301301 99301301 1001 86380 86390 1
301276 99301276 1001 86380 86390 1
301202 99301202 1001 86380 86390 1
301267 99301267 1001 86380 86390 1
301164 99301164 1001 86380 86390 1
301320 99301320 1001 86380 86390 1
301012 99301012 1001 86380 86390 1
301046 99301046 1001 86380 86390 1
300935 99300935 1001 86380 86390 1
301585 99301585 1001 86380 86390 1
301680 99301680 1001 86380 86390 1
302367 99302367 1001 86380 86390 1
302374 99302374 1001 86380 86390 1
301986 99301986 1001 86380 86390 1
302042 99302042 1001 86380 86390 1
302069 99302069 1001 86380 86390 1
302044 99302044 1001 86380 86390 1
301812 99301812 1001 86380 86390 1
301944 99301944 1001 86380 86390 1
301855 99301855 1001 86380 86390 1
301920 99301920 1001 86380 86390 1
301888 99301888 1001 86380 86390 1
302422 99302422 1001 86380 86390 1
302539 99302539 1001 86380 86390 1
302436 99302436 1001 86380 86390 1
303158 99303158 1001 86380 86390 1
303004 99303004 1001 86380 86390 1
303057 99303057 1001 86380 86390 1
303046 99303046 1001 86380 86390 1
302878 99302878 1001 86380 86390 1
302828 99302828 1001 86380 86390 1
302660 99302660 1001 86380 86390 1
303256 99303256 1001 86380 86390 1
303311 99303311 1001 86380 86390 1
303342 99303342 1001 86380 86390 1
303973 99303973 1001 86380 86390 1
304014 99304014 1001 86380 86390 1
304027 99304027 1001 86380 86390 1
303700 99303700 1001 86380 86390 1
303736 99303736 1001 86380 86390 1
303775 99303775 1001 86380 86390 1
303453 99303453 1001 86380 86390 1
303508 99303508 1001 86380 86390 1
304215 99304215 1001 86380 86390 1
304140 99304140 1001 86380 86390 1
304590 99304590 1001 86380 86390 1
304605 99304605 1001 86380 86390 1
304394 99304394 1001 86380 86390 1
304936 99304936 1001 86380 86390 1
305061 99305061 1001 86380 86390 1
304984 99304984 1001 86380 86390 1
305658 99305658 1001 86380 86390 1
305614 99305614 1001 86380 86390 1
305592 99305592 1001 86380 86390 1
305503 99305503 1001 86380 86390 1
305415 99305415 1001 86380 86390 1
305277 99305277 1001 86380 86390 1
305424 99305424 1001 86380 86390 1
305439 99305439 1001 86380 86390 1
305091 99305091 1001 86380 86390 1
500769 99500769 1001 86380 86390 1
500683 99500683 1001 86380 86390 1
500419 99500419 1001 86380 86390 1
500434 99500434 1001 86380 86390 1
500501 99500501 1001 86380 86390 1
500476 99500476 1001 86380 86390 1
500224 99500224 1001 86380 86390 1
500359 99500359 1001 86380 86390 1
500876 99500876 1001 86380 86390 1
501014 99501014 1001 86380 86390 1
501002 99501002 1001 86380 86390 1
500899 99500899 1001 86380 86390 1
501591 99501591 1001 86380 86390 1
501586 99501586 1001 86380 86390 1
501458 99501458 1001 86380 86390 1
501301 99501301 1001 86380 86390 1
501419 99501419 1001 86380 86390 1
501368 99501368 1001 86380 86390 1
501021 99501021 1001 86380 86390 1
501114 99501114 1001 86380 86390 1
501181 99501181 1001 86380 86390 1
501171 99501171 1001 86380 86390 1
501199 99501199 1001 86380 86390 1
501740 99501740 1001 86380 86390 1
501680 99501680 1001 86380 86390 1
501811 99501811 1001 86380 86390 1
501829 99501829 1001 86380 86390 1
501765 99501765 1001 86380 86390 1
502337 99502337 1001 86380 86390 1
502341 99502341 1001 86380 86390 1
501947 99501947 1001 86380 86390 1
501896 99501896 1001 86380 86390 1
502586 99502586 1001 86380 86390 1
502540 99502540 1001 86380 86390 1
503091 99503091 1001 86380 86390 1
503143 99503143 1001 86380 86390 1
503272 99503272 1001 86380 86390 1
503009 99503009 1001 86380 86390 1
502948 99502948 1001 86380 86390 1
502987 99502987 1001 86380 86390 1
502852 99502852 1001 86380 86390 1
502752 99502752 1001 86380 86390 1
502780 99502780 1001 86380 86390 1
502730 99502730 1001 86380 86390 1
502861 99502861 1001 86380 86390 1
502680 99502680 1001 86380 86390 1
504041 99504041 1001 86380 86390 1
503938 99503938 1001 86380 86390 1
503952 99503952 1001 86380 86390 1
503940 99503940 1001 86380 86390 1
504007 99504007 1001 86380 86390 1
504021 99504021 1001 86380 86390 1
503896 99503896 1001 86380 86390 1
503859 99503859 1001 86380 86390 1
503519 99503519 1001 86380 86390 1
503585 99503585 1001 86380 86390 1
504258 99504258 1001 86380 86390 1
504200 99504200 1001 86380 86390 1
504242 99504242 1001 86380 86390 1
504905 99504905 1001 86380 86390 1
504815 99504815 1001 86380 86390 1
504967 99504967 1001 86380 86390 1
504996 99504996 1001 86380 86390 1
505695 99505695 1001 86380 86390 1
505581 99505581 1001 86380 86390 1
505752 99505752 1001 86380 86390 1
505416 99505416 1001 86380 86390 1
505365 99505365 1001 86380 86390 1
505319 99505319 1001 86380 86390 1
505781 99505781 1001 86380 86390 1
505834 99505834 1001 86380 86390 1
505816 99505816 1001 86380 86390 1
506561 99506561 1001 86380 86390 1
506393 99506393 1001 86380 86390 1
506567 99506567 1001 86380 86390 1
506502 99506502 1001 86380 86390 1
506543 99506543 1001 86380 86390 1
506222 99506222 1001 86380 86390 1
506021 99506021 1001 86380 86390 1
506051 99506051 1001 86380 86390 1
506168 99506168 1001 86380 86390 1
506181 99506181 1001 86380 86390 1
506686 99506686 1001 86380 86390 1
506667 99506667 1001 86380 86390 1
507401 99507401 1001 86380 86390 1
507402 99507402 1001 86380 86390 1
507366 99507366 1001 86380 86390 1
507227 99507227 1001 86380 86390 1
506991 99506991 1001 86380 86390 1
506875 99506875 1001 86380 86390 1
507432 99507432 1001 86380 86390 1
507472 99507472 1001 86380 86390 1
507576 99507576 1001 86380 86390 1
507434 99507434 1001 86380 86390 1
507516 99507516 1001 86380 86390 1
507505 99507505 1001 86380 86390 1
507597 99507597 1001 86380 86390 1
508133 99508133 1001 86380 86390 1
508247 99508247 1001 86380 86390 1
508186 99508186 1001 86380 86390 1
508051 99508051 1001 86380 86390 1
507694 99507694 1001 86380 86390 1
507707 99507707 1001 86380 86390 1
507687 99507687 1001 86380 86390 1
507639 99507639 1001 86380 86390 1
508448 99508448 1001 86380 86390 1
508257 99508257 1001 86380 86390 1
508963 99508963 1001 86380 86390 1
508876 99508876 1001 86380 86390 1
508929 99508929 1001 86380 86390 1
508945 99508945 1001 86380 86390 1
508959 99508959 1001 86380 86390 1
508845 99508845 1001 86380 86390 1
508834 99508834 1001 86380 86390 1
508849 99508849 1001 86380 86390 1
508850 99508850 1001 86380 86390 1
508695 99508695 1001 86380 86390 1
508572 99508572 1001 86380 86390 1
508482 99508482 1001 86380 86390 1
508484 99508484 1001 86380 86390 1
508562 99508562 1001 86380 86390 1
508498 99508498 1001 86380 86390 1
508463 99508463 1001 86380 86390 1
508634 99508634 1001 86380 86390 1
509267 99509267 1001 86380 86390 1
509151 99509151 1001 86380 86390 1
509230 99509230 1001 86380 86390 1
509231 99509231 1001 86380 86390 1
509195 99509195 1001 86380 86390 1
509096 99509096 1001 86380 86390 1
509866 99509866 1001 86380 86390 1
509749 99509749 1001 86380 86390 1
509713 99509713 1001 86380 86390 1
509784 99509784 1001 86380 86390 1
509670 99509670 1001 86380 86390 1
509559 99509559 1001 86380 86390 1
509523 99509523 1001 86380 86390 1
509354 99509354 1001 86380 86390 1
510541 99510541 1001 86380 86390 1
510645 99510645 1001 86380 86390 1
510533 99510533 1001 86380 86390 1
510516 99510516 1001 86380 86390 1
510237 99510237 1001 86380 86390 1
510225 99510225 1001 86380 86390 1
510152 99510152 1001 86380 86390 1
510311 99510311 1001 86380 86390 1
511466 99511466 1001 86380 86390 1
511404 99511404 1001 86380 86390 1
511356 99511356 1001 86380 86390 1
511513 99511513 1001 86380 86390 1
511153 99511153 1001 86380 86390 1
511206 99511206 1001 86380 86390 1
511184 99511184 1001 86380 86390 1
511237 99511237 1001 86380 86390 1
510973 99510973 1001 86380 86390 1
511014 99511014 1001 86380 86390 1
511027 99511027 1001 86380 86390 1
511589 99511589 1001 86380 86390 1
511746 99511746 1001 86380 86390 1
511705 99511705 1001 86380 86390 1
512316 99512316 1001 86380 86390 1
512310 99512310 1001 86380 86390 1
512373 99512373 1001 86380 86390 1
512198 99512198 1001 86380 86390 1
512109 99512109 1001 86380 86390 1
512126 99512126 1001 86380 86390 1
512105 99512105 1001 86380 86390 1
512131 99512131 1001 86380 86390 1
512121 99512121 1001 86380 86390 1
511864 99511864 1001 86380 86390 1
511943 99511943 1001 86380 86390 1
512509 99512509 1001 86380 86390 1
512550 99512550 1001 86380 86390 1
512555 99512555 1001 86380 86390 1
512556 99512556 1001 86380 86390 1
513077 99513077 1001 86380 86390 1
513079 99513079 1001 86380 86390 1
513163 99513163 1001 86380 86390 1
513139 99513139 1001 86380 86390 1
513166 99513166 1001 86380 86390 1
512811 99512811 1001 86380 86390 1
512715 99512715 1001 86380 86390 1
512789 99512789 1001 86380 86390 1
513261 99513261 1001 86380 86390 1
513340 99513340 1001 86380 86390 1
513929 99513929 1001 86380 86390 1
513894 99513894 1001 86380 86390 1
513963 99513963 1001 86380 86390 1
513873 99513873 1001 86380 86390 1
514024 99514024 1001 86380 86390 1
513876 99513876 1001 86380 86390 1
513686 99513686 1001 86380 86390 1
513663 99513663 1001 86380 86390 1
513823 99513823 1001 86380 86390 1
513605 99513605 1001 86380 86390 1
513502 99513502 1001 86380 86390 1
513567 99513567 1001 86380 86390 1
513612 99513612 1001 86380 86390 1
514226 99514226 1001 86380 86390 1
514032 99514032 1001 86380 86390 1
514072 99514072 1001 86380 86390 1
514066 99514066 1001 86380 86390 1
514730 99514730 1001 86380 86390 1
514744 99514744 1001 86380 86390 1
514466 99514466 1001 86380 86390 1
514322 99514322 1001 86380 86390 1
514271 99514271 1001 86380 86390 1
514246 99514246 1001 86380 86390 1
514260 99514260 1001 86380 86390 1
514869 99514869 1001 86380 86390 1
514935 99514935 1001 86380 86390 1
515028 99515028 1001 86380 86390 1
514874 99514874 1001 86380 86390 1
514875 99514875 1001 86380 86390 1
515529 99515529 1001 86380 86390 1
515493 99515493 1001 86380 86390 1
515596 99515596 1001 86380 86390 1
515622 99515622 1001 86380 86390 1
515520 99515520 1001 86380 86390 1
515667 99515667 1001 86380 86390 1
515514 99515514 1001 86380 86390 1
515677 99515677 1001 86380 86390 1
515381 99515381 1001 86380 86390 1
515290 99515290 1001 86380 86390 1
515447 99515447 1001 86380 86390 1
515127 99515127 1001 86380 86390 1
515198 99515198 1001 86380 86390 1
515256 99515256 1001 86380 86390 1
515784 99515784 1001 86380 86390 1
515823 99515823 1001 86380 86390 1
515875 99515875 1001 86380 86390 1
515785 99515785 1001 86380 86390 1
515712 99515712 1001 86380 86390 1
516365 99516365 1001 86380 86390 1
516268 99516268 1001 86380 86390 1
516269 99516269 1001 86380 86390 1
516298 99516298 1001 86380 86390 1
516133 99516133 1001 86380 86390 1
516302 99516302 1001 86380 86390 1
516006 99516006 1001 86380 86390 1
516032 99516032 1001 86380 86390 1
516062 99516062 1001 86380 86390 1
516078 99516078 1001 86380 86390 1
516004 99516004 1001 86380 86390 1
516082 99516082 1001 86380 86390 1
516628 99516628 1001 86380 86390 1
516648 99516648 1001 86380 86390 1
517221 99517221 1001 86380 86390 1
517178 99517178 1001 86380 86390 1
517153 99517153 1001 86380 86390 1
516962 99516962 1001 86380 86390 1
517120 99517120 1001 86380 86390 1
517059 99517059 1001 86380 86390 1
517060 99517060 1001 86380 86390 1
517049 99517049 1001 86380 86390 1
516800 99516800 1001 86380 86390 1
517457 99517457 1001 86380 86390 1
517356 99517356 1001 86380 86390 1
517448 99517448 1001 86380 86390 1
518159 99518159 1001 86380 86390 1
518088 99518088 1001 86380 86390 1
517635 99517635 1001 86380 86390 1
517661 99517661 1001 86380 86390 1
517639 99517639 1001 86380 86390 1
518202 99518202 1001 86380 86390 1
518336 99518336 1001 86380 86390 1
518184 99518184 1001 86380 86390 1
518786 99518786 1001 86380 86390 1
518959 99518959 1001 86380 86390 1
518890 99518890 1001 86380 86390 1
518793 99518793 1001 86380 86390 1
518695 99518695 1001 86380 86390 1
518684 99518684 1001 86380 86390 1
518386 99518386 1001 86380 86390 1
518466 99518466 1001 86380 86390 1
518557 99518557 1001 86380 86390 1
518429 99518429 1001 86380 86390 1
518493 99518493 1001 86380 86390 1
519154 99519154 1001 86380 86390 1
519090 99519090 1001 86380 86390 1
519156 99519156 1001 86380 86390 1
519777 99519777 1001 86380 86390 1
519792 99519792 1001 86380 86390 1
519731 99519731 1001 86380 86390 1
519759 99519759 1001 86380 86390 1
519697 99519697 1001 86380 86390 1
519336 99519336 1001 86380 86390 1
519199 99519199 1001 86380 86390 1
519213 99519213 1001 86380 86390 1
519293 99519293 1001 86380 86390 1
519929 99519929 1001 86380 86390 1
519971 99519971 1001 86380 86390 1
520438 99520438 1001 86380 86390 1
520498 99520498 1001 86380 86390 1
520372 99520372 1001 86380 86390 1
520425 99520425 1001 86380 86390 1
520252 99520252 1001 86380 86390 1
520047 99520047 1001 86380 86390 1
520088 99520088 1001 86380 86390 1
520193 99520193 1001 86380 86390 1
520067 99520067 1001 86380 86390 1
520093 99520093 1001 86380 86390 1
520145 99520145 1001 86380 86390 1
520727 99520727 1001 86380 86390 1
521328 99521328 1001 86380 86390 1
521438 99521438 1001 86380 86390 1
521343 99521343 1001 86380 86390 1
521359 99521359 1001 86380 86390 1
521270 99521270 1001 86380 86390 1
521427 99521427 1001 86380 86390 1
521128 99521128 1001 86380 86390 1
521053 99521053 1001 86380 86390 1
520899 99520899 1001 86380 86390 1
520928 99520928 1001 86380 86390 1
520981 99520981 1001 86380 86390 1
520852 99520852 1001 86380 86390 1
520896 99520896 1001 86380 86390 1
521634 99521634 1001 86380 86390 1
521558 99521558 1001 86380 86390 1
522114 99522114 1001 86380 86390 1
521972 99521972 1001 86380 86390 1
521960 99521960 1001 86380 86390 1
522013 99522013 1001 86380 86390 1
521939 99521939 1001 86380 86390 1
521992 99521992 1001 86380 86390 1
522071 99522071 1001 86380 86390 1
521858 99521858 1001 86380 86390 1
521756 99521756 1001 86380 86390 1
522316 99522316 1001 86380 86390 1
522318 99522318 1001 86380 86390 1
522435 99522435 1001 86380 86390 1
522332 99522332 1001 86380 86390 1
522410 99522410 1001 86380 86390 1
523117 99523117 1001 86380 86390 1
523056 99523056 1001 86380 86390 1
522992 99522992 1001 86380 86390 1
523057 99523057 1001 86380 86390 1
523045 99523045 1001 86380 86390 1
522917 99522917 1001 86380 86390 1
522971 99522971 1001 86380 86390 1
522962 99522962 1001 86380 86390 1
522989 99522989 1001 86380 86390 1
522797 99522797 1001 86380 86390 1
522837 99522837 1001 86380 86390 1
522750 99522750 1001 86380 86390 1
522808 99522808 1001 86380 86390 1
522622 99522622 1001 86380 86390 1
522546 99522546 1001 86380 86390 1
522536 99522536 1001 86380 86390 1
523143 99523143 1001 86380 86390 1
523213 99523213 1001 86380 86390 1
523768 99523768 1001 86380 86390 1
523798 99523798 1001 86380 86390 1
523931 99523931 1001 86380 86390 1
523649 99523649 1001 86380 86390 1
523547 99523547 1001 86380 86390 1
523422 99523422 1001 86380 86390 1
523529 99523529 1001 86380 86390 1
524022 99524022 1001 86380 86390 1
524087 99524087 1001 86380 86390 1
523971 99523971 1001 86380 86390 1
523973 99523973 1001 86380 86390 1
523963 99523963 1001 86380 86390 1
524093 99524093 1001 86380 86390 1
524095 99524095 1001 86380 86390 1
524674 99524674 1001 86380 86390 1
524731 99524731 1001 86380 86390 1
524379 99524379 1001 86380 86390 1
524332 99524332 1001 86380 86390 1
524230 99524230 1001 86380 86390 1
524336 99524336 1001 86380 86390 1
524259 99524259 1001 86380 86390 1
524224 99524224 1001 86380 86390 1
524963 99524963 1001 86380 86390 1
524938 99524938 1001 86380 86390 1
524905 99524905 1001 86380 86390 1
524933 99524933 1001 86380 86390 1
524960 99524960 1001 86380 86390 1
525424 99525424 1001 86380 86390 1
525225 99525225 1001 86380 86390 1
525205 99525205 1001 86380 86390 1
525376 99525376 1001 86380 86390 1
525390 99525390 1001 86380 86390 1
525029 99525029 1001 86380 86390 1
525044 99525044 1001 86380 86390 1
525097 99525097 1001 86380 86390 1
525139 99525139 1001 86380 86390 1
525036 99525036 1001 86380 86390 1
525701 99525701 1001 86380 86390 1
525702 99525702 1001 86380 86390 1
525598 99525598 1001 86380 86390 1
525704 99525704 1001 86380 86390 1
525717 99525717 1001 86380 86390 1
525692 99525692 1001 86380 86390 1
525645 99525645 1001 86380 86390 1
526222 99526222 1001 86380 86390 1
526247 99526247 1001 86380 86390 1
526365 99526365 1001 86380 86390 1
526379 99526379 1001 86380 86390 1
526290 99526290 1001 86380 86390 1
525828 99525828 1001 86380 86390 1
525856 99525856 1001 86380 86390 1
525948 99525948 1001 86380 86390 1
525955 99525955 1001 86380 86390 1
525983 99525983 1001 86380 86390 1
527121 99527121 1001 86380 86390 1
527239 99527239 1001 86380 86390 1
526797 99526797 1001 86380 86390 1
526710 99526710 1001 86380 86390 1
526688 99526688 1001 86380 86390 1
526730 99526730 1001 86380 86390 1
527442 99527442 1001 86380 86390 1
527275 99527275 1001 86380 86390 1
527341 99527341 1001 86380 86390 1
527294 99527294 1001 86380 86390 1
527427 99527427 1001 86380 86390 1
527954 99527954 1001 86380 86390 1
528073 99528073 1001 86380 86390 1
527907 99527907 1001 86380 86390 1
527692 99527692 1001 86380 86390 1
527708 99527708 1001 86380 86390 1
527786 99527786 1001 86380 86390 1
527735 99527735 1001 86380 86390 1
527843 99527843 1001 86380 86390 1
527535 99527535 1001 86380 86390 1
527529 99527529 1001 86380 86390 1
527455 99527455 1001 86380 86390 1
528188 99528188 1001 86380 86390 1
528719 99528719 1001 86380 86390 1
528897 99528897 1001 86380 86390 1
528772 99528772 1001 86380 86390 1
528571 99528571 1001 86380 86390 1
528654 99528654 1001 86380 86390 1
528488 99528488 1001 86380 86390 1
528450 99528450 1001 86380 86390 1
528454 99528454 1001 86380 86390 1
528366 99528366 1001 86380 86390 1
528418 99528418 1001 86380 86390 1
528472 99528472 1001 86380 86390 1
528941 99528941 1001 86380 86390 1
529086 99529086 1001 86380 86390 1
528920 99528920 1001 86380 86390 1
529695 99529695 1001 86380 86390 1
529700 99529700 1001 86380 86390 1
529658 99529658 1001 86380 86390 1
529594 99529594 1001 86380 86390 1
529646 99529646 1001 86380 86390 1
529637 99529637 1001 86380 86390 1
529476 99529476 1001 86380 86390 1
529349 99529349 1001 86380 86390 1
529495 99529495 1001 86380 86390 1
529276 99529276 1001 86380 86390 1
529136 99529136 1001 86380 86390 1
529201 99529201 1001 86380 86390 1
529204 99529204 1001 86380 86390 1
529113 99529113 1001 86380 86390 1
529167 99529167 1001 86380 86390 1
529816 99529816 1001 86380 86390 1
529741 99529741 1001 86380 86390 1
529847 99529847 1001 86380 86390 1
529887 99529887 1001 86380 86390 1
530477 99530477 1001 86380 86390 1
530490 99530490 1001 86380 86390 1
530416 99530416 1001 86380 86390 1
530550 99530550 1001 86380 86390 1
530311 99530311 1001 86380 86390 1
530155 99530155 1001 86380 86390 1
530201 99530201 1001 86380 86390 1
530255 99530255 1001 86380 86390 1
530131 99530131 1001 86380 86390 1
530015 99530015 1001 86380 86390 1
530074 99530074 1001 86380 86390 1
530579 99530579 1001 86380 86390 1
530748 99530748 1001 86380 86390 1
530622 99530622 1001 86380 86390 1
531181 99531181 1001 86380 86390 1
531183 99531183 1001 86380 86390 1
531339 99531339 1001 86380 86390 1
531224 99531224 1001 86380 86390 1
531007 99531007 1001 86380 86390 1
530974 99530974 1001 86380 86390 1
531005 99531005 1001 86380 86390 1
530922 99530922 1001 86380 86390 1
530913 99530913 1001 86380 86390 1
531573 99531573 1001 86380 86390 1
531426 99531426 1001 86380 86390 1
531543 99531543 1001 86380 86390 1
531556 99531556 1001 86380 86390 1
532094 99532094 1001 86380 86390 1
532139 99532139 1001 86380 86390 1
531795 99531795 1001 86380 86390 1
531916 99531916 1001 86380 86390 1
531590 99531590 1001 86380 86390 1
531708 99531708 1001 86380 86390 1
531631 99531631 1001 86380 86390 1
531647 99531647 1001 86380 86390 1
531751 99531751 1001 86380 86390 1
532398 99532398 1001 86380 86390 1
532405 99532405 1001 86380 86390 1
532394 99532394 1001 86380 86390 1
532304 99532304 1001 86380 86390 1
532724 99532724 1001 86380 86390 1
532638 99532638 1001 86380 86390 1
532807 99532807 1001 86380 86390 1
532426 99532426 1001 86380 86390 1
532482 99532482 1001 86380 86390 1
532550 99532550 1001 86380 86390 1
532551 99532551 1001 86380 86390 1
533218 99533218 1001 86380 86390 1
533781 99533781 1001 86380 86390 1
533784 99533784 1001 86380 86390 1
533519 99533519 1001 86380 86390 1
533586 99533586 1001 86380 86390 1
533889 99533889 1001 86380 86390 1
534058 99534058 1001 86380 86390 1
534536 99534536 1001 86380 86390 1
534516 99534516 1001 86380 86390 1
534581 99534581 1001 86380 86390 1
534366 99534366 1001 86380 86390 1
534433 99534433 1001 86380 86390 1
534426 99534426 1001 86380 86390 1
534121 99534121 1001 86380 86390 1
534877 99534877 1001 86380 86390 1
534752 99534752 1001 86380 86390 1
534847 99534847 1001 86380 86390 1
535350 99535350 1001 86380 86390 1
535326 99535326 1001 86380 86390 1
535393 99535393 1001 86380 86390 1
535099 99535099 1001 86380 86390 1
535300 99535300 1001 86380 86390 1
535089 99535089 1001 86380 86390 1
534948 99534948 1001 86380 86390 1
535054 99535054 1001 86380 86390 1
535029 99535029 1001 86380 86390 1
535521 99535521 1001 86380 86390 1
535616 99535616 1001 86380 86390 1
535708 99535708 1001 86380 86390 1
535570 99535570 1001 86380 86390 1
536304 99536304 1001 86380 86390 1
536198 99536198 1001 86380 86390 1
536321 99536321 1001 86380 86390 1
536142 99536142 1001 86380 86390 1
536041 99536041 1001 86380 86390 1
536101 99536101 1001 86380 86390 1
536050 99536050 1001 86380 86390 1
536116 99536116 1001 86380 86390 1
535781 99535781 1001 86380 86390 1
535917 99535917 1001 86380 86390 1
536415 99536415 1001 86380 86390 1
536483 99536483 1001 86380 86390 1
537102 99537102 1001 86380 86390 1
536961 99536961 1001 86380 86390 1
536986 99536986 1001 86380 86390 1
537001 99537001 1001 86380 86390 1
537017 99537017 1001 86380 86390 1
537044 99537044 1001 86380 86390 1
537006 99537006 1001 86380 86390 1
537007 99537007 1001 86380 86390 1
536951 99536951 1001 86380 86390 1
536735 99536735 1001 86380 86390 1
537316 99537316 1001 86380 86390 1
537320 99537320 1001 86380 86390 1
537272 99537272 1001 86380 86390 1
537912 99537912 1001 86380 86390 1
537986 99537986 1001 86380 86390 1
537913 99537913 1001 86380 86390 1
537734 99537734 1001 86380 86390 1
537606 99537606 1001 86380 86390 1
537751 99537751 1001 86380 86390 1
537764 99537764 1001 86380 86390 1
537596 99537596 1001 86380 86390 1
537765 99537765 1001 86380 86390 1
537782 99537782 1001 86380 86390 1
537512 99537512 1001 86380 86390 1
537414 99537414 1001 86380 86390 1
537468 99537468 1001 86380 86390 1
538082 99538082 1001 86380 86390 1
538108 99538108 1001 86380 86390 1
538189 99538189 1001 86380 86390 1
538164 99538164 1001 86380 86390 1
538695 99538695 1001 86380 86390 1
538806 99538806 1001 86380 86390 1
538404 99538404 1001 86380 86390 1
538577 99538577 1001 86380 86390 1
538388 99538388 1001 86380 86390 1
538285 99538285 1001 86380 86390 1
538367 99538367 1001 86380 86390 1
538241 99538241 1001 86380 86390 1
538359 99538359 1001 86380 86390 1
538321 99538321 1001 86380 86390 1
539525 99539525 1001 86380 86390 1
539482 99539482 1001 86380 86390 1
539336 99539336 1001 86380 86390 1
539401 99539401 1001 86380 86390 1
539275 99539275 1001 86380 86390 1
539379 99539379 1001 86380 86390 1
539396 99539396 1001 86380 86390 1
539113 99539113 1001 86380 86390 1
539095 99539095 1001 86380 86390 1
539123 99539123 1001 86380 86390 1
539846 99539846 1001 86380 86390 1
539772 99539772 1001 86380 86390 1
539838 99539838 1001 86380 86390 1
539788 99539788 1001 86380 86390 1
539840 99539840 1001 86380 86390 1
539725 99539725 1001 86380 86390 1
540327 99540327 1001 86380 86390 1
540361 99540361 1001 86380 86390 1
540088 99540088 1001 86380 86390 1
540104 99540104 1001 86380 86390 1
539888 99539888 1001 86380 86390 1
539998 99539998 1001 86380 86390 1
540569 99540569 1001 86380 86390 1
540559 99540559 1001 86380 86390 1
540471 99540471 1001 86380 86390 1
540515 99540515 1001 86380 86390 1
541178 99541178 1001 86380 86390 1
541243 99541243 1001 86380 86390 1
541262 99541262 1001 86380 86390 1
541111 99541111 1001 86380 86390 1
540963 99540963 1001 86380 86390 1
541002 99541002 1001 86380 86390 1
540898 99540898 1001 86380 86390 1
540978 99540978 1001 86380 86390 1
540979 99540979 1001 86380 86390 1
541047 99541047 1001 86380 86390 1
540869 99540869 1001 86380 86390 1
540831 99540831 1001 86380 86390 1
540728 99540728 1001 86380 86390 1
540871 99540871 1001 86380 86390 1
540813 99540813 1001 86380 86390 1
541488 99541488 1001 86380 86390 1
541476 99541476 1001 86380 86390 1
541967 99541967 1001 86380 86390 1
542089 99542089 1001 86380 86390 1
542109 99542109 1001 86380 86390 1
542054 99542054 1001 86380 86390 1
541977 99541977 1001 86380 86390 1
541746 99541746 1001 86380 86390 1
541839 99541839 1001 86380 86390 1
541788 99541788 1001 86380 86390 1
541854 99541854 1001 86380 86390 1
541869 99541869 1001 86380 86390 1
541766 99541766 1001 86380 86390 1
541848 99541848 1001 86380 86390 1
541602 99541602 1001 86380 86390 1
541540 99541540 1001 86380 86390 1
541634 99541634 1001 86380 86390 1
541673 99541673 1001 86380 86390 1
541597 99541597 1001 86380 86390 1
541574 99541574 1001 86380 86390 1
542177 99542177 1001 86380 86390 1
542269 99542269 1001 86380 86390 1
542833 99542833 1001 86380 86390 1
542812 99542812 1001 86380 86390 1
542881 99542881 1001 86380 86390 1
542610 99542610 1001 86380 86390 1
542463 99542463 1001 86380 86390 1
542333 99542333 1001 86380 86390 1
543127 99543127 1001 86380 86390 1
543090 99543090 1001 86380 86390 1
543142 99543142 1001 86380 86390 1
543463 99543463 1001 86380 86390 1
543454 99543454 1001 86380 86390 1
543507 99543507 1001 86380 86390 1
543509 99543509 1001 86380 86390 1
543486 99543486 1001 86380 86390 1
543383 99543383 1001 86380 86390 1
543154 99543154 1001 86380 86390 1
543220 99543220 1001 86380 86390 1
543353 99543353 1001 86380 86390 1
543835 99543835 1001 86380 86390 1
543909 99543909 1001 86380 86390 1
543949 99543949 1001 86380 86390 1
544430 99544430 1001 86380 86390 1
544405 99544405 1001 86380 86390 1
544431 99544431 1001 86380 86390 1
544421 99544421 1001 86380 86390 1
544586 99544586 1001 86380 86390 1
544327 99544327 1001 86380 86390 1
544385 99544385 1001 86380 86390 1
544308 99544308 1001 86380 86390 1
544172 99544172 1001 86380 86390 1
544138 99544138 1001 86380 86390 1
544011 99544011 1001 86380 86390 1
544167 99544167 1001 86380 86390 1
544040 99544040 1001 86380 86390 1
544686 99544686 1001 86380 86390 1
544650 99544650 1001 86380 86390 1
544394 99544394 1001 86380 86390 1
544612 99544612 1001 86380 86390 1
544631 99544631 1001 86380 86390 1
433354 797 1001 68520 75477 1
509208 654 1002 43009 53510 1
512029 1110 1001 64327 64626 1
531649 955 1001 67339 67639 1
526012 706 1001 45765 46064 1
542946 610 1002 55329 62008 1
400002 99400002 1001 86380 86390 1
400213 99400213 1001 86380 86390 1
400320 99400320 1001 86380 86390 1
400300 99400300 1001 86380 86390 1
400234 99400234 1001 86380 86390 1
400367 99400367 1001 86380 86390 1
400447 99400447 1001 86380 86390 1
400637 99400637 1001 86380 86390 1
400864 99400864 1001 86380 86390 1
400848 99400848 1001 86380 86390 1
400888 99400888 1001 86380 86390 1
401026 99401026 1001 86380 86390 1
401145 99401145 1001 86380 86390 1
401050 99401050 1001 86380 86390 1
401407 99401407 1001 86380 86390 1
401431 99401431 1001 86380 86390 1
401496 99401496 1001 86380 86390 1
401805 99401805 1001 86380 86390 1
401783 99401783 1001 86380 86390 1
401938 99401938 1001 86380 86390 1
401926 99401926 1001 86380 86390 1
402340 99402340 1001 86380 86390 1
402419 99402419 1001 86380 86390 1
402666 99402666 1001 86380 86390 1
402732 99402732 1001 86380 86390 1
402853 99402853 1001 86380 86390 1
403946 99403946 1001 86380 86390 1
404034 99404034 1001 86380 86390 1
403991 99403991 1001 86380 86390 1
404466 99404466 1001 86380 86390 1
404530 99404530 1001 86380 86390 1
404507 99404507 1001 86380 86390 1
404769 99404769 1001 86380 86390 1
404926 99404926 1001 86380 86390 1
405056 99405056 1001 86380 86390 1
405120 99405120 1001 86380 86390 1
405228 99405228 1001 86380 86390 1
405236 99405236 1001 86380 86390 1
405334 99405334 1001 86380 86390 1
405652 99405652 1001 86380 86390 1
405785 99405785 1001 86380 86390 1
405897 99405897 1001 86380 86390 1
406161 99406161 1001 86380 86390 1
406228 99406228 1001 86380 86390 1
406331 99406331 1001 86380 86390 1
406469 99406469 1001 86380 86390 1
406545 99406545 1001 86380 86390 1
406579 99406579 1001 86380 86390 1
406667 99406667 1001 86380 86390 1
406775 99406775 1001 86380 86390 1
406850 99406850 1001 86380 86390 1
407017 99407017 1001 86380 86390 1
406977 99406977 1001 86380 86390 1
407048 99407048 1001 86380 86390 1
407200 99407200 1001 86380 86390 1
407184 99407184 1001 86380 86390 1
407415 99407415 1001 86380 86390 1
407516 99407516 1001 86380 86390 1
407657 99407657 1001 86380 86390 1
407728 99407728 1001 86380 86390 1
407760 99407760 1001 86380 86390 1
407725 99407725 1001 86380 86390 1
407939 99407939 1001 86380 86390 1
408003 99408003 1001 86380 86390 1
408693 99408693 1001 86380 86390 1
409336 99409336 1001 86380 86390 1
409449 99409449 1001 86380 86390 1
409451 99409451 1001 86380 86390 1
409520 99409520 1001 86380 86390 1
409704 99409704 1001 86380 86390 1
409709 99409709 1001 86380 86390 1
409808 99409808 1001 86380 86390 1
410193 99410193 1001 86380 86390 1
410527 99410527 1001 86380 86390 1
410858 99410858 1001 86380 86390 1
410868 99410868 1001 86380 86390 1
410988 99410988 1001 86380 86390 1
410975 99410975 1001 86380 86390 1
411000 99411000 1001 86380 86390 1
411094 99411094 1001 86380 86390 1
411108 99411108 1001 86380 86390 1
411222 99411222 1001 86380 86390 1
411202 99411202 1001 86380 86390 1
411384 99411384 1001 86380 86390 1
411344 99411344 1001 86380 86390 1
411740 99411740 1001 86380 86390 1
411689 99411689 1001 86380 86390 1
411692 99411692 1001 86380 86390 1
411792 99411792 1001 86380 86390 1
412084 99412084 1001 86380 86390 1
412143 99412143 1001 86380 86390 1
412233 99412233 1001 86380 86390 1
412293 99412293 1001 86380 86390 1
412301 99412301 1001 86380 86390 1
412472 99412472 1001 86380 86390 1
413400 99413400 1001 86380 86390 1
413340 99413340 1001 86380 86390 1
413478 99413478 1001 86380 86390 1
413671 99413671 1001 86380 86390 1
413112 99413112 1001 86380 86390 1
413144 99413144 1001 86380 86390 1
412509 99412509 1001 86380 86390 1
412801 99412801 1001 86380 86390 1
412733 99412733 1001 86380 86390 1
413812 99413812 1001 86380 86390 1
414022 99414022 1001 86380 86390 1
413917 99413917 1001 86380 86390 1
413918 99413918 1001 86380 86390 1
413983 99413983 1001 86380 86390 1
415241 99415241 1001 86380 86390 1
415227 99415227 1001 86380 86390 1
415036 99415036 1001 86380 86390 1
415047 99415047 1001 86380 86390 1
414986 99414986 1001 86380 86390 1
414615 99414615 1001 86380 86390 1
414674 99414674 1001 86380 86390 1
414766 99414766 1001 86380 86390 1
414670 99414670 1001 86380 86390 1
414281 99414281 1001 86380 86390 1
414414 99414414 1001 86380 86390 1
414493 99414493 1001 86380 86390 1
415525 99415525 1001 86380 86390 1
415558 99415558 1001 86380 86390 1
415545 99415545 1001 86380 86390 1
416856 99416856 1001 86380 86390 1
416994 99416994 1001 86380 86390 1
416398 99416398 1001 86380 86390 1
416483 99416483 1001 86380 86390 1
416447 99416447 1001 86380 86390 1
416277 99416277 1001 86380 86390 1
415876 99415876 1001 86380 86390 1
415743 99415743 1001 86380 86390 1
417367 99417367 1001 86380 86390 1
417304 99417304 1001 86380 86390 1
418595 99418595 1001 86380 86390 1
418221 99418221 1001 86380 86390 1
418167 99418167 1001 86380 86390 1
418321 99418321 1001 86380 86390 1
418052 99418052 1001 86380 86390 1
417715 99417715 1001 86380 86390 1
417689 99417689 1001 86380 86390 1
417956 99417956 1001 86380 86390 1
419161 99419161 1001 86380 86390 1
419061 99419061 1001 86380 86390 1
420094 99420094 1001 86380 86390 1
420385 99420385 1001 86380 86390 1
420152 99420152 1001 86380 86390 1
420070 99420070 1001 86380 86390 1
420371 99420371 1001 86380 86390 1
419749 99419749 1001 86380 86390 1
419950 99419950 1001 86380 86390 1
420015 99420015 1001 86380 86390 1
419681 99419681 1001 86380 86390 1
420049 99420049 1001 86380 86390 1
419412 99419412 1001 86380 86390 1
419553 99419553 1001 86380 86390 1
419581 99419581 1001 86380 86390 1
420646 99420646 1001 86380 86390 1
420768 99420768 1001 86380 86390 1
420543 99420543 1001 86380 86390 1
420500 99420500 1001 86380 86390 1
420581 99420581 1001 86380 86390 1
421539 99421539 1001 86380 86390 1
421455 99421455 1001 86380 86390 1
421608 99421608 1001 86380 86390 1
420896 99420896 1001 86380 86390 1
421190 99421190 1001 86380 86390 1
421048 99421048 1001 86380 86390 1
422155 99422155 1001 86380 86390 1
422348 99422348 1001 86380 86390 1
422395 99422395 1001 86380 86390 1
423367 99423367 1001 86380 86390 1
423610 99423610 1001 86380 86390 1
423642 99423642 1001 86380 86390 1
423173 99423173 1001 86380 86390 1
423153 99423153 1001 86380 86390 1
423249 99423249 1001 86380 86390 1
423156 99423156 1001 86380 86390 1
423302 99423302 1001 86380 86390 1
422773 99422773 1001 86380 86390 1
422826 99422826 1001 86380 86390 1
422553 99422553 1001 86380 86390 1
422542 99422542 1001 86380 86390 1
424123 99424123 1001 86380 86390 1
423937 99423937 1001 86380 86390 1
425324 99425324 1001 86380 86390 1
425088 99425088 1001 86380 86390 1
425360 99425360 1001 86380 86390 1
424957 99424957 1001 86380 86390 1
424884 99424884 1001 86380 86390 1
424810 99424810 1001 86380 86390 1
424604 99424604 1001 86380 86390 1
424871 99424871 1001 86380 86390 1
424635 99424635 1001 86380 86390 1
424414 99424414 1001 86380 86390 1
424327 99424327 1001 86380 86390 1
424542 99424542 1001 86380 86390 1
424288 99424288 1001 86380 86390 1
424242 99424242 1001 86380 86390 1
425523 99425523 1001 86380 86390 1
426912 99426912 1001 86380 86390 1
426939 99426939 1001 86380 86390 1
426394 99426394 1001 86380 86390 1
426623 99426623 1001 86380 86390 1
426329 99426329 1001 86380 86390 1
426580 99426580 1001 86380 86390 1
426534 99426534 1001 86380 86390 1
426336 99426336 1001 86380 86390 1
426572 99426572 1001 86380 86390 1
426113 99426113 1001 86380 86390 1
426154 99426154 1001 86380 86390 1
426159 99426159 1001 86380 86390 1
426196 99426196 1001 86380 86390 1
426059 99426059 1001 86380 86390 1
427145 99427145 1001 86380 86390 1
427372 99427372 1001 86380 86390 1
427156 99427156 1001 86380 86390 1
427504 99427504 1001 86380 86390 1
427528 99427528 1001 86380 86390 1
428400 99428400 1001 86380 86390 1
428628 99428628 1001 86380 86390 1
428465 99428465 1001 86380 86390 1
428513 99428513 1001 86380 86390 1
428188 99428188 1001 86380 86390 1
428195 99428195 1001 86380 86390 1
427957 99427957 1001 86380 86390 1
428132 99428132 1001 86380 86390 1
428114 99428114 1001 86380 86390 1
428271 99428271 1001 86380 86390 1
428087 99428087 1001 86380 86390 1
428254 99428254 1001 86380 86390 1
428317 99428317 1001 86380 86390 1
427657 99427657 1001 86380 86390 1
427763 99427763 1001 86380 86390 1
429126 99429126 1001 86380 86390 1
428795 99428795 1001 86380 86390 1
428897 99428897 1001 86380 86390 1
429121 99429121 1001 86380 86390 1
428958 99428958 1001 86380 86390 1
430285 99430285 1001 86380 86390 1
429569 99429569 1001 86380 86390 1
429785 99429785 1001 86380 86390 1
429585 99429585 1001 86380 86390 1
429853 99429853 1001 86380 86390 1
429245 99429245 1001 86380 86390 1
429471 99429471 1001 86380 86390 1
429192 99429192 1001 86380 86390 1
429428 99429428 1001 86380 86390 1
429430 99429430 1001 86380 86390 1
430737 99430737 1001 86380 86390 1
430639 99430639 1001 86380 86390 1
430403 99430403 1001 86380 86390 1
430780 99430780 1001 86380 86390 1
431782 99431782 1001 86380 86390 1
432027 99432027 1001 86380 86390 1
431980 99431980 1001 86380 86390 1
431295 99431295 1001 86380 86390 1
431413 99431413 1001 86380 86390 1
430830 99430830 1001 86380 86390 1
432176 99432176 1001 86380 86390 1
432323 99432323 1001 86380 86390 1
432455 99432455 1001 86380 86390 1
432164 99432164 1001 86380 86390 1
433472 99433472 1001 86380 86390 1
433706 99433706 1001 86380 86390 1
433359 99433359 1001 86380 86390 1
433052 99433052 1001 86380 86390 1
432919 99432919 1001 86380 86390 1
433208 99433208 1001 86380 86390 1
432748 99432748 1001 86380 86390 1
432584 99432584 1001 86380 86390 1
432532 99432532 1001 86380 86390 1
433892 99433892 1001 86380 86390 1
434065 99434065 1001 86380 86390 1
434051 99434051 1001 86380 86390 1
433806 99433806 1001 86380 86390 1
434109 99434109 1001 86380 86390 1
435085 99435085 1001 86380 86390 1
435259 99435259 1001 86380 86390 1
435332 99435332 1001 86380 86390 1
435402 99435402 1001 86380 86390 1
434669 99434669 1001 86380 86390 1
434468 99434468 1001 86380 86390 1
434269 99434269 1001 86380 86390 1
434356 99434356 1001 86380 86390 1
435545 99435545 1001 86380 86390 1
435830 99435830 1001 86380 86390 1
435866 99435866 1001 86380 86390 1
435767 99435767 1001 86380 86390 1
435744 99435744 1001 86380 86390 1
435821 99435821 1001 86380 86390 1
435642 99435642 1001 86380 86390 1
436893 99436893 1001 86380 86390 1
436833 99436833 1001 86380 86390 1
436518 99436518 1001 86380 86390 1
436356 99436356 1001 86380 86390 1
436532 99436532 1001 86380 86390 1
436105 99436105 1001 86380 86390 1
436050 99436050 1001 86380 86390 1
436191 99436191 1001 86380 86390 1
437267 99437267 1001 86380 86390 1
300020 99300020 1001 86380 86390 1
300021 99300021 1001 86380 86390 1
300037 99300037 1001 86380 86390 1
300702 99300702 1001 86380 86390 1
300605 99300605 1001 86380 86390 1
300400 99300400 1001 86380 86390 1
300377 99300377 1001 86380 86390 1
300263 99300263 1001 86380 86390 1
300234 99300234 1001 86380 86390 1
300894 99300894 1001 86380 86390 1
300927 99300927 1001 86380 86390 1
301427 99301427 1001 86380 86390 1
301524 99301524 1001 86380 86390 1
301443 99301443 1001 86380 86390 1
301444 99301444 1001 86380 86390 1
301529 99301529 1001 86380 86390 1
301259 99301259 1001 86380 86390 1
301311 99301311 1001 86380 86390 1
301197 99301197 1001 86380 86390 1
301262 99301262 1001 86380 86390 1
301187 99301187 1001 86380 86390 1
301162 99301162 1001 86380 86390 1
300986 99300986 1001 86380 86390 1
301115 99301115 1001 86380 86390 1
301644 99301644 1001 86380 86390 1
301351 99301351 1001 86380 86390 1
301597 99301597 1001 86380 86390 1
301611 99301611 1001 86380 86390 1
301667 99301667 1001 86380 86390 1
302331 99302331 1001 86380 86390 1
302267 99302267 1001 86380 86390 1
302310 99302310 1001 86380 86390 1
302207 99302207 1001 86380 86390 1
302377 99302377 1001 86380 86390 1
302031 99302031 1001 86380 86390 1
301992 99301992 1001 86380 86390 1
302559 99302559 1001 86380 86390 1
302446 99302446 1001 86380 86390 1
302462 99302462 1001 86380 86390 1
302517 99302517 1001 86380 86390 1
303118 99303118 1001 86380 86390 1
303170 99303170 1001 86380 86390 1
303190 99303190 1001 86380 86390 1
303200 99303200 1001 86380 86390 1
303064 99303064 1001 86380 86390 1
302822 99302822 1001 86380 86390 1
302913 99302913 1001 86380 86390 1
302995 99302995 1001 86380 86390 1
302919 99302919 1001 86380 86390 1
302599 99302599 1001 86380 86390 1
302628 99302628 1001 86380 86390 1
302593 99302593 1001 86380 86390 1
302608 99302608 1001 86380 86390 1
303402 99303402 1001 86380 86390 1
303314 99303314 1001 86380 86390 1
303265 99303265 1001 86380 86390 1
303345 99303345 1001 86380 86390 1
303881 99303881 1001 86380 86390 1
304018 99304018 1001 86380 86390 1
303728 99303728 1001 86380 86390 1
304213 99304213 1001 86380 86390 1
304130 99304130 1001 86380 86390 1
304068 99304068 1001 86380 86390 1
304146 99304146 1001 86380 86390 1
304856 99304856 1001 86380 86390 1
304700 99304700 1001 86380 86390 1
304854 99304854 1001 86380 86390 1
304617 99304617 1001 86380 86390 1
304529 99304529 1001 86380 86390 1
304468 99304468 1001 86380 86390 1
304458 99304458 1001 86380 86390 1
304947 99304947 1001 86380 86390 1
304911 99304911 1001 86380 86390 1
305004 99305004 1001 86380 86390 1
305033 99305033 1001 86380 86390 1
304878 99304878 1001 86380 86390 1
305022 99305022 1001 86380 86390 1
305601 99305601 1001 86380 86390 1
305669 99305669 1001 86380 86390 1
305632 99305632 1001 86380 86390 1
305325 99305325 1001 86380 86390 1
305456 99305456 1001 86380 86390 1
305477 99305477 1001 86380 86390 1
305310 99305310 1001 86380 86390 1
305697 99305697 1001 86380 86390 1
500116 99500116 1001 86380 86390 1
500092 99500092 1001 86380 86390 1
500004 99500004 1001 86380 86390 1
500113 99500113 1001 86380 86390 1
500634 99500634 1001 86380 86390 1
500753 99500753 1001 86380 86390 1
500628 99500628 1001 86380 86390 1
500810 99500810 1001 86380 86390 1
500597 99500597 1001 86380 86390 1
500599 99500599 1001 86380 86390 1
500497 99500497 1001 86380 86390 1
500549 99500549 1001 86380 86390 1
500451 99500451 1001 86380 86390 1
500260 99500260 1001 86380 86390 1
500250 99500250 1001 86380 86390 1
500215 99500215 1001 86380 86390 1
501580 99501580 1001 86380 86390 1
501516 99501516 1001 86380 86390 1
501581 99501581 1001 86380 86390 1
501585 99501585 1001 86380 86390 1
501135 99501135 1001 86380 86390 1
501045 99501045 1001 86380 86390 1
501214 99501214 1001 86380 86390 1
501666 99501666 1001 86380 86390 1
501721 99501721 1001 86380 86390 1
502428 99502428 1001 86380 86390 1
502442 99502442 1001 86380 86390 1
502002 99502002 1001 86380 86390 1
501846 99501846 1001 86380 86390 1
502003 99502003 1001 86380 86390 1
502579 99502579 1001 86380 86390 1
502623 99502623 1001 86380 86390 1
502572 99502572 1001 86380 86390 1
502495 99502495 1001 86380 86390 1
503289 99503289 1001 86380 86390 1
503193 99503193 1001 86380 86390 1
503273 99503273 1001 86380 86390 1
503198 99503198 1001 86380 86390 1
503097 99503097 1001 86380 86390 1
503054 99503054 1001 86380 86390 1
503017 99503017 1001 86380 86390 1
502980 99502980 1001 86380 86390 1
502811 99502811 1001 86380 86390 1
503319 99503319 1001 86380 86390 1
503930 99503930 1001 86380 86390 1
503858 99503858 1001 86380 86390 1
503884 99503884 1001 86380 86390 1
503755 99503755 1001 86380 86390 1
503808 99503808 1001 86380 86390 1
503591 99503591 1001 86380 86390 1
503557 99503557 1001 86380 86390 1
504154 99504154 1001 86380 86390 1
504251 99504251 1001 86380 86390 1
504281 99504281 1001 86380 86390 1
504881 99504881 1001 86380 86390 1
504786 99504786 1001 86380 86390 1
504939 99504939 1001 86380 86390 1
504710 99504710 1001 86380 86390 1
504723 99504723 1001 86380 86390 1
504416 99504416 1001 86380 86390 1
504356 99504356 1001 86380 86390 1
504424 99504424 1001 86380 86390 1
505746 99505746 1001 86380 86390 1
505626 99505626 1001 86380 86390 1
505370 99505370 1001 86380 86390 1
505411 99505411 1001 86380 86390 1
505188 99505188 1001 86380 86390 1
505318 99505318 1001 86380 86390 1
505344 99505344 1001 86380 86390 1
505277 99505277 1001 86380 86390 1
505943 99505943 1001 86380 86390 1
505776 99505776 1001 86380 86390 1
506483 99506483 1001 86380 86390 1
506545 99506545 1001 86380 86390 1
506308 99506308 1001 86380 86390 1
506176 99506176 1001 86380 86390 1
506178 99506178 1001 86380 86390 1
506781 99506781 1001 86380 86390 1
506628 99506628 1001 86380 86390 1
507274 99507274 1001 86380 86390 1
507341 99507341 1001 86380 86390 1
507252 99507252 1001 86380 86390 1
506986 99506986 1001 86380 86390 1
506831 99506831 1001 86380 86390 1
506807 99506807 1001 86380 86390 1
506820 99506820 1001 86380 86390 1
507624 99507624 1001 86380 86390 1
507613 99507613 1001 86380 86390 1
508086 99508086 1001 86380 86390 1
508125 99508125 1001 86380 86390 1
507757 99507757 1001 86380 86390 1
507797 99507797 1001 86380 86390 1
507661 99507661 1001 86380 86390 1
507690 99507690 1001 86380 86390 1
508327 99508327 1001 86380 86390 1
508279 99508279 1001 86380 86390 1
508253 99508253 1001 86380 86390 1
508384 99508384 1001 86380 86390 1
508374 99508374 1001 86380 86390 1
508993 99508993 1001 86380 86390 1
509036 99509036 1001 86380 86390 1
508882 99508882 1001 86380 86390 1
508769 99508769 1001 86380 86390 1
508720 99508720 1001 86380 86390 1
508825 99508825 1001 86380 86390 1
508684 99508684 1001 86380 86390 1
508711 99508711 1001 86380 86390 1
508585 99508585 1001 86380 86390 1
508531 99508531 1001 86380 86390 1
509166 99509166 1001 86380 86390 1
509825 99509825 1001 86380 86390 1
509877 99509877 1001 86380 86390 1
509823 99509823 1001 86380 86390 1
509836 99509836 1001 86380 86390 1
509629 99509629 1001 86380 86390 1
509467 99509467 1001 86380 86390 1
509431 99509431 1001 86380 86390 1
509342 99509342 1001 86380 86390 1
509486 99509486 1001 86380 86390 1
509989 99509989 1001 86380 86390 1
510585 99510585 1001 86380 86390 1
510633 99510633 1001 86380 86390 1
510659 99510659 1001 86380 86390 1
510660 99510660 1001 86380 86390 1
510290 99510290 1001 86380 86390 1
510177 99510177 1001 86380 86390 1
510216 99510216 1001 86380 86390 1
510230 99510230 1001 86380 86390 1
510892 99510892 1001 86380 86390 1
510906 99510906 1001 86380 86390 1
510741 99510741 1001 86380 86390 1
510885 99510885 1001 86380 86390 1
510900 99510900 1001 86380 86390 1
510735 99510735 1001 86380 86390 1
510840 99510840 1001 86380 86390 1
511489 99511489 1001 86380 86390 1
511364 99511364 1001 86380 86390 1
511297 99511297 1001 86380 86390 1
511249 99511249 1001 86380 86390 1
511198 99511198 1001 86380 86390 1
511215 99511215 1001 86380 86390 1
511230 99511230 1001 86380 86390 1
510962 99510962 1001 86380 86390 1
510936 99510936 1001 86380 86390 1
511003 99511003 1001 86380 86390 1
511004 99511004 1001 86380 86390 1
511072 99511072 1001 86380 86390 1
511098 99511098 1001 86380 86390 1
511112 99511112 1001 86380 86390 1
510983 99510983 1001 86380 86390 1
511583 99511583 1001 86380 86390 1
511739 99511739 1001 86380 86390 1
511627 99511627 1001 86380 86390 1
512201 99512201 1001 86380 86390 1
512336 99512336 1001 86380 86390 1
512224 99512224 1001 86380 86390 1
512008 99512008 1001 86380 86390 1
512075 99512075 1001 86380 86390 1
512170 99512170 1001 86380 86390 1
511958 99511958 1001 86380 86390 1
511946 99511946 1001 86380 86390 1
511897 99511897 1001 86380 86390 1
511923 99511923 1001 86380 86390 1
511769 99511769 1001 86380 86390 1
512410 99512410 1001 86380 86390 1
512436 99512436 1001 86380 86390 1
512579 99512579 1001 86380 86390 1
513064 99513064 1001 86380 86390 1
513027 99513027 1001 86380 86390 1
512937 99512937 1001 86380 86390 1
512942 99512942 1001 86380 86390 1
512804 99512804 1001 86380 86390 1
512717 99512717 1001 86380 86390 1
512748 99512748 1001 86380 86390 1
512645 99512645 1001 86380 86390 1
512762 99512762 1001 86380 86390 1
513269 99513269 1001 86380 86390 1
513322 99513322 1001 86380 86390 1
513981 99513981 1001 86380 86390 1
513943 99513943 1001 86380 86390 1
513763 99513763 1001 86380 86390 1
513649 99513649 1001 86380 86390 1
513806 99513806 1001 86380 86390 1
513479 99513479 1001 86380 86390 1
514170 99514170 1001 86380 86390 1
514771 99514771 1001 86380 86390 1
514776 99514776 1001 86380 86390 1
514513 99514513 1001 86380 86390 1
514643 99514643 1001 86380 86390 1
514568 99514568 1001 86380 86390 1
514620 99514620 1001 86380 86390 1
514531 99514531 1001 86380 86390 1
514635 99514635 1001 86380 86390 1
514519 99514519 1001 86380 86390 1
514469 99514469 1001 86380 86390 1
514275 99514275 1001 86380 86390 1
514288 99514288 1001 86380 86390 1
514419 99514419 1001 86380 86390 1
514259 99514259 1001 86380 86390 1
515574 99515574 1001 86380 86390 1
515575 99515575 1001 86380 86390 1
515591 99515591 1001 86380 86390 1
515527 99515527 1001 86380 86390 1
515465 99515465 1001 86380 86390 1
515349 99515349 1001 86380 86390 1
515338 99515338 1001 86380 86390 1
515472 99515472 1001 86380 86390 1
515305 99515305 1001 86380 86390 1
515460 99515460 1001 86380 86390 1
515308 99515308 1001 86380 86390 1
515095 99515095 1001 86380 86390 1
515201 99515201 1001 86380 86390 1
515073 99515073 1001 86380 86390 1
515850 99515850 1001 86380 86390 1
515842 99515842 1001 86380 86390 1
515844 99515844 1001 86380 86390 1
[truncated: 4,081,503 more chars]
