# Supplementary material for: Fast and near-optimal monitoring for healthcare acquired infection outbreaks
Source: PLoS Comput Biol. 2019 Sep 16;15(9):e1007284. doi: 10.1371/journal.pcbi.1007284 (PMC6762212; doi:10.1371/journal.pcbi.1007284)
Supplement: S2 Data — (ZIP) [file pcbi.1007284.s007.zip › MobilityLogs2/HAISE_Carilion_all_visits_day_134.txt]

#Person location Sublocation StartTime EndTime Type
422181 780 1001 77160 83937 1
400083 99400083 1001 86380 86390 1
400295 99400295 1001 86380 86390 1
400392 99400392 1001 86380 86390 1
400490 99400490 1001 86380 86390 1
400616 99400616 1001 86380 86390 1
400604 99400604 1001 86380 86390 1
400711 99400711 1001 86380 86390 1
400798 99400798 1001 86380 86390 1
400862 99400862 1001 86380 86390 1
401008 99401008 1001 86380 86390 1
400960 99400960 1001 86380 86390 1
401305 99401305 1001 86380 86390 1
401318 99401318 1001 86380 86390 1
401391 99401391 1001 86380 86390 1
401500 99401500 1001 86380 86390 1
401526 99401526 1001 86380 86390 1
401940 99401940 1001 86380 86390 1
401860 99401860 1001 86380 86390 1
401929 99401929 1001 86380 86390 1
402007 99402007 1001 86380 86390 1
402171 99402171 1001 86380 86390 1
402498 99402498 1001 86380 86390 1
402491 99402491 1001 86380 86390 1
402592 99402592 1001 86380 86390 1
402902 99402902 1001 86380 86390 1
402903 99402903 1001 86380 86390 1
402965 99402965 1001 86380 86390 1
403526 99403526 1001 86380 86390 1
403582 99403582 1001 86380 86390 1
403560 99403560 1001 86380 86390 1
403910 99403910 1001 86380 86390 1
403984 99403984 1001 86380 86390 1
404265 99404265 1001 86380 86390 1
404456 99404456 1001 86380 86390 1
404383 99404383 1001 86380 86390 1
404560 99404560 1001 86380 86390 1
404837 99404837 1001 86380 86390 1
404942 99404942 1001 86380 86390 1
405099 99405099 1001 86380 86390 1
405280 99405280 1001 86380 86390 1
405384 99405384 1001 86380 86390 1
405346 99405346 1001 86380 86390 1
405431 99405431 1001 86380 86390 1
405487 99405487 1001 86380 86390 1
405663 99405663 1001 86380 86390 1
405817 99405817 1001 86380 86390 1
406064 99406064 1001 86380 86390 1
406219 99406219 1001 86380 86390 1
406184 99406184 1001 86380 86390 1
406346 99406346 1001 86380 86390 1
406307 99406307 1001 86380 86390 1
406360 99406360 1001 86380 86390 1
406484 99406484 1001 86380 86390 1
406403 99406403 1001 86380 86390 1
406691 99406691 1001 86380 86390 1
406738 99406738 1001 86380 86390 1
406760 99406760 1001 86380 86390 1
406869 99406869 1001 86380 86390 1
406892 99406892 1001 86380 86390 1
407048 99407048 1001 86380 86390 1
407238 99407238 1001 86380 86390 1
407172 99407172 1001 86380 86390 1
407308 99407308 1001 86380 86390 1
407341 99407341 1001 86380 86390 1
407301 99407301 1001 86380 86390 1
407486 99407486 1001 86380 86390 1
407612 99407612 1001 86380 86390 1
407587 99407587 1001 86380 86390 1
407880 99407880 1001 86380 86390 1
407964 99407964 1001 86380 86390 1
408187 99408187 1001 86380 86390 1
408333 99408333 1001 86380 86390 1
408692 99408692 1001 86380 86390 1
408761 99408761 1001 86380 86390 1
408799 99408799 1001 86380 86390 1
408886 99408886 1001 86380 86390 1
409121 99409121 1001 86380 86390 1
409131 99409131 1001 86380 86390 1
409281 99409281 1001 86380 86390 1
409330 99409330 1001 86380 86390 1
409366 99409366 1001 86380 86390 1
409467 99409467 1001 86380 86390 1
409571 99409571 1001 86380 86390 1
409554 99409554 1001 86380 86390 1
409674 99409674 1001 86380 86390 1
409632 99409632 1001 86380 86390 1
409651 99409651 1001 86380 86390 1
409618 99409618 1001 86380 86390 1
409786 99409786 1001 86380 86390 1
409817 99409817 1001 86380 86390 1
409808 99409808 1001 86380 86390 1
410032 99410032 1001 86380 86390 1
410179 99410179 1001 86380 86390 1
410267 99410267 1001 86380 86390 1
410369 99410369 1001 86380 86390 1
410384 99410384 1001 86380 86390 1
410438 99410438 1001 86380 86390 1
410474 99410474 1001 86380 86390 1
410536 99410536 1001 86380 86390 1
410772 99410772 1001 86380 86390 1
411188 99411188 1001 86380 86390 1
411204 99411204 1001 86380 86390 1
411371 99411371 1001 86380 86390 1
412074 99412074 1001 86380 86390 1
412025 99412025 1001 86380 86390 1
412278 99412278 1001 86380 86390 1
412325 99412325 1001 86380 86390 1
412431 99412431 1001 86380 86390 1
413502 99413502 1001 86380 86390 1
413324 99413324 1001 86380 86390 1
413561 99413561 1001 86380 86390 1
413146 99413146 1001 86380 86390 1
413172 99413172 1001 86380 86390 1
413130 99413130 1001 86380 86390 1
412529 99412529 1001 86380 86390 1
412815 99412815 1001 86380 86390 1
413804 99413804 1001 86380 86390 1
415227 99415227 1001 86380 86390 1
415084 99415084 1001 86380 86390 1
415207 99415207 1001 86380 86390 1
414615 99414615 1001 86380 86390 1
414678 99414678 1001 86380 86390 1
414782 99414782 1001 86380 86390 1
414624 99414624 1001 86380 86390 1
414891 99414891 1001 86380 86390 1
414231 99414231 1001 86380 86390 1
414144 99414144 1001 86380 86390 1
414412 99414412 1001 86380 86390 1
415574 99415574 1001 86380 86390 1
415632 99415632 1001 86380 86390 1
415713 99415713 1001 86380 86390 1
416643 99416643 1001 86380 86390 1
416187 99416187 1001 86380 86390 1
416233 99416233 1001 86380 86390 1
416237 99416237 1001 86380 86390 1
416534 99416534 1001 86380 86390 1
415786 99415786 1001 86380 86390 1
415806 99415806 1001 86380 86390 1
417317 99417317 1001 86380 86390 1
417265 99417265 1001 86380 86390 1
417153 99417153 1001 86380 86390 1
417112 99417112 1001 86380 86390 1
418288 99418288 1001 86380 86390 1
418353 99418353 1001 86380 86390 1
417854 99417854 1001 86380 86390 1
420311 99420311 1001 86380 86390 1
420187 99420187 1001 86380 86390 1
420300 99420300 1001 86380 86390 1
419886 99419886 1001 86380 86390 1
419652 99419652 1001 86380 86390 1
419965 99419965 1001 86380 86390 1
419375 99419375 1001 86380 86390 1
419470 99419470 1001 86380 86390 1
419214 99419214 1001 86380 86390 1
419354 99419354 1001 86380 86390 1
419577 99419577 1001 86380 86390 1
419367 99419367 1001 86380 86390 1
419622 99419622 1001 86380 86390 1
419590 99419590 1001 86380 86390 1
420589 99420589 1001 86380 86390 1
420697 99420697 1001 86380 86390 1
420632 99420632 1001 86380 86390 1
420607 99420607 1001 86380 86390 1
421745 99421745 1001 86380 86390 1
421748 99421748 1001 86380 86390 1
421720 99421720 1001 86380 86390 1
421700 99421700 1001 86380 86390 1
421831 99421831 1001 86380 86390 1
421507 99421507 1001 86380 86390 1
421333 99421333 1001 86380 86390 1
421561 99421561 1001 86380 86390 1
421365 99421365 1001 86380 86390 1
421534 99421534 1001 86380 86390 1
421685 99421685 1001 86380 86390 1
421029 99421029 1001 86380 86390 1
422120 99422120 1001 86380 86390 1
422444 99422444 1001 86380 86390 1
422495 99422495 1001 86380 86390 1
422499 99422499 1001 86380 86390 1
423698 99423698 1001 86380 86390 1
423559 99423559 1001 86380 86390 1
423709 99423709 1001 86380 86390 1
423498 99423498 1001 86380 86390 1
423737 99423737 1001 86380 86390 1
423091 99423091 1001 86380 86390 1
423085 99423085 1001 86380 86390 1
422853 99422853 1001 86380 86390 1
422533 99422533 1001 86380 86390 1
422838 99422838 1001 86380 86390 1
422862 99422862 1001 86380 86390 1
422925 99422925 1001 86380 86390 1
423753 99423753 1001 86380 86390 1
423863 99423863 1001 86380 86390 1
425086 99425086 1001 86380 86390 1
425032 99425032 1001 86380 86390 1
425070 99425070 1001 86380 86390 1
424959 99424959 1001 86380 86390 1
424625 99424625 1001 86380 86390 1
424809 99424809 1001 86380 86390 1
425000 99425000 1001 86380 86390 1
424573 99424573 1001 86380 86390 1
424332 99424332 1001 86380 86390 1
425691 99425691 1001 86380 86390 1
425566 99425566 1001 86380 86390 1
425666 99425666 1001 86380 86390 1
425545 99425545 1001 86380 86390 1
425490 99425490 1001 86380 86390 1
427030 99427030 1001 86380 86390 1
426881 99426881 1001 86380 86390 1
427068 99427068 1001 86380 86390 1
426655 99426655 1001 86380 86390 1
426195 99426195 1001 86380 86390 1
427266 99427266 1001 86380 86390 1
427353 99427353 1001 86380 86390 1
428416 99428416 1001 86380 86390 1
428434 99428434 1001 86380 86390 1
427998 99427998 1001 86380 86390 1
427576 99427576 1001 86380 86390 1
427593 99427593 1001 86380 86390 1
427846 99427846 1001 86380 86390 1
427596 99427596 1001 86380 86390 1
428941 99428941 1001 86380 86390 1
428886 99428886 1001 86380 86390 1
428949 99428949 1001 86380 86390 1
428973 99428973 1001 86380 86390 1
429028 99429028 1001 86380 86390 1
429058 99429058 1001 86380 86390 1
429161 99429161 1001 86380 86390 1
430027 99430027 1001 86380 86390 1
430249 99430249 1001 86380 86390 1
430202 99430202 1001 86380 86390 1
429619 99429619 1001 86380 86390 1
429840 99429840 1001 86380 86390 1
429269 99429269 1001 86380 86390 1
429328 99429328 1001 86380 86390 1
429395 99429395 1001 86380 86390 1
429209 99429209 1001 86380 86390 1
429483 99429483 1001 86380 86390 1
429404 99429404 1001 86380 86390 1
429342 99429342 1001 86380 86390 1
430505 99430505 1001 86380 86390 1
430401 99430401 1001 86380 86390 1
430685 99430685 1001 86380 86390 1
430452 99430452 1001 86380 86390 1
431862 99431862 1001 86380 86390 1
431965 99431965 1001 86380 86390 1
431708 99431708 1001 86380 86390 1
431288 99431288 1001 86380 86390 1
431617 99431617 1001 86380 86390 1
431123 99431123 1001 86380 86390 1
430905 99430905 1001 86380 86390 1
431023 99431023 1001 86380 86390 1
432267 99432267 1001 86380 86390 1
432178 99432178 1001 86380 86390 1
432124 99432124 1001 86380 86390 1
432226 99432226 1001 86380 86390 1
432479 99432479 1001 86380 86390 1
432422 99432422 1001 86380 86390 1
433465 99433465 1001 86380 86390 1
433373 99433373 1001 86380 86390 1
433501 99433501 1001 86380 86390 1
433716 99433716 1001 86380 86390 1
433462 99433462 1001 86380 86390 1
432917 99432917 1001 86380 86390 1
432960 99432960 1001 86380 86390 1
433134 99433134 1001 86380 86390 1
432884 99432884 1001 86380 86390 1
432762 99432762 1001 86380 86390 1
432646 99432646 1001 86380 86390 1
433838 99433838 1001 86380 86390 1
434132 99434132 1001 86380 86390 1
434113 99434113 1001 86380 86390 1
435339 99435339 1001 86380 86390 1
435346 99435346 1001 86380 86390 1
435277 99435277 1001 86380 86390 1
434736 99434736 1001 86380 86390 1
434842 99434842 1001 86380 86390 1
434691 99434691 1001 86380 86390 1
434877 99434877 1001 86380 86390 1
434609 99434609 1001 86380 86390 1
434931 99434931 1001 86380 86390 1
434888 99434888 1001 86380 86390 1
434221 99434221 1001 86380 86390 1
434224 99434224 1001 86380 86390 1
435483 99435483 1001 86380 86390 1
435522 99435522 1001 86380 86390 1
435680 99435680 1001 86380 86390 1
435867 99435867 1001 86380 86390 1
435560 99435560 1001 86380 86390 1
436806 99436806 1001 86380 86390 1
436898 99436898 1001 86380 86390 1
437072 99437072 1001 86380 86390 1
436471 99436471 1001 86380 86390 1
436706 99436706 1001 86380 86390 1
436483 99436483 1001 86380 86390 1
436265 99436265 1001 86380 86390 1
436097 99436097 1001 86380 86390 1
436291 99436291 1001 86380 86390 1
300012 99300012 1001 86380 86390 1
437209 99437209 1001 86380 86390 1
300684 99300684 1001 86380 86390 1
300672 99300672 1001 86380 86390 1
300469 99300469 1001 86380 86390 1
300326 99300326 1001 86380 86390 1
300302 99300302 1001 86380 86390 1
300152 99300152 1001 86380 86390 1
300195 99300195 1001 86380 86390 1
300747 99300747 1001 86380 86390 1
300775 99300775 1001 86380 86390 1
301452 99301452 1001 86380 86390 1
301518 99301518 1001 86380 86390 1
301384 99301384 1001 86380 86390 1
301424 99301424 1001 86380 86390 1
301210 99301210 1001 86380 86390 1
300988 99300988 1001 86380 86390 1
301053 99301053 1001 86380 86390 1
301029 99301029 1001 86380 86390 1
301647 99301647 1001 86380 86390 1
301560 99301560 1001 86380 86390 1
302230 99302230 1001 86380 86390 1
302087 99302087 1001 86380 86390 1
302116 99302116 1001 86380 86390 1
302156 99302156 1001 86380 86390 1
301894 99301894 1001 86380 86390 1
301910 99301910 1001 86380 86390 1
301795 99301795 1001 86380 86390 1
302392 99302392 1001 86380 86390 1
302423 99302423 1001 86380 86390 1
302399 99302399 1001 86380 86390 1
302401 99302401 1001 86380 86390 1
302468 99302468 1001 86380 86390 1
303204 99303204 1001 86380 86390 1
303098 99303098 1001 86380 86390 1
303167 99303167 1001 86380 86390 1
303200 99303200 1001 86380 86390 1
302983 99302983 1001 86380 86390 1
302923 99302923 1001 86380 86390 1
302819 99302819 1001 86380 86390 1
302773 99302773 1001 86380 86390 1
302645 99302645 1001 86380 86390 1
302658 99302658 1001 86380 86390 1
302765 99302765 1001 86380 86390 1
302637 99302637 1001 86380 86390 1
303299 99303299 1001 86380 86390 1
303378 99303378 1001 86380 86390 1
303397 99303397 1001 86380 86390 1
304021 99304021 1001 86380 86390 1
303916 99303916 1001 86380 86390 1
303802 99303802 1001 86380 86390 1
303675 99303675 1001 86380 86390 1
303688 99303688 1001 86380 86390 1
303797 99303797 1001 86380 86390 1
303453 99303453 1001 86380 86390 1
304054 99304054 1001 86380 86390 1
304210 99304210 1001 86380 86390 1
304684 99304684 1001 86380 86390 1
304800 99304800 1001 86380 86390 1
304845 99304845 1001 86380 86390 1
304677 99304677 1001 86380 86390 1
304476 99304476 1001 86380 86390 1
304633 99304633 1001 86380 86390 1
304446 99304446 1001 86380 86390 1
304369 99304369 1001 86380 86390 1
304396 99304396 1001 86380 86390 1
304439 99304439 1001 86380 86390 1
305051 99305051 1001 86380 86390 1
304896 99304896 1001 86380 86390 1
305004 99305004 1001 86380 86390 1
305006 99305006 1001 86380 86390 1
305611 99305611 1001 86380 86390 1
305484 99305484 1001 86380 86390 1
305535 99305535 1001 86380 86390 1
305564 99305564 1001 86380 86390 1
305616 99305616 1001 86380 86390 1
305669 99305669 1001 86380 86390 1
305382 99305382 1001 86380 86390 1
305323 99305323 1001 86380 86390 1
305235 99305235 1001 86380 86390 1
305159 99305159 1001 86380 86390 1
305085 99305085 1001 86380 86390 1
305124 99305124 1001 86380 86390 1
500041 99500041 1001 86380 86390 1
500173 99500173 1001 86380 86390 1
500782 99500782 1001 86380 86390 1
500664 99500664 1001 86380 86390 1
500641 99500641 1001 86380 86390 1
500761 99500761 1001 86380 86390 1
500526 99500526 1001 86380 86390 1
500343 99500343 1001 86380 86390 1
500293 99500293 1001 86380 86390 1
500269 99500269 1001 86380 86390 1
500941 99500941 1001 86380 86390 1
500869 99500869 1001 86380 86390 1
500989 99500989 1001 86380 86390 1
501460 99501460 1001 86380 86390 1
501449 99501449 1001 86380 86390 1
501567 99501567 1001 86380 86390 1
501594 99501594 1001 86380 86390 1
501491 99501491 1001 86380 86390 1
501569 99501569 1001 86380 86390 1
501535 99501535 1001 86380 86390 1
501600 99501600 1001 86380 86390 1
501326 99501326 1001 86380 86390 1
501355 99501355 1001 86380 86390 1
501034 99501034 1001 86380 86390 1
501205 99501205 1001 86380 86390 1
501160 99501160 1001 86380 86390 1
501800 99501800 1001 86380 86390 1
501813 99501813 1001 86380 86390 1
502363 99502363 1001 86380 86390 1
502364 99502364 1001 86380 86390 1
502434 99502434 1001 86380 86390 1
502278 99502278 1001 86380 86390 1
502279 99502279 1001 86380 86390 1
502445 99502445 1001 86380 86390 1
502359 99502359 1001 86380 86390 1
502208 99502208 1001 86380 86390 1
502260 99502260 1001 86380 86390 1
502057 99502057 1001 86380 86390 1
502111 99502111 1001 86380 86390 1
502062 99502062 1001 86380 86390 1
501902 99501902 1001 86380 86390 1
501855 99501855 1001 86380 86390 1
502476 99502476 1001 86380 86390 1
502504 99502504 1001 86380 86390 1
502537 99502537 1001 86380 86390 1
502551 99502551 1001 86380 86390 1
502629 99502629 1001 86380 86390 1
503150 99503150 1001 86380 86390 1
503219 99503219 1001 86380 86390 1
503142 99503142 1001 86380 86390 1
503235 99503235 1001 86380 86390 1
503211 99503211 1001 86380 86390 1
503199 99503199 1001 86380 86390 1
503252 99503252 1001 86380 86390 1
502983 99502983 1001 86380 86390 1
503050 99503050 1001 86380 86390 1
503025 99503025 1001 86380 86390 1
503038 99503038 1001 86380 86390 1
503053 99503053 1001 86380 86390 1
502898 99502898 1001 86380 86390 1
502902 99502902 1001 86380 86390 1
503020 99503020 1001 86380 86390 1
502842 99502842 1001 86380 86390 1
502688 99502688 1001 86380 86390 1
502858 99502858 1001 86380 86390 1
502773 99502773 1001 86380 86390 1
503394 99503394 1001 86380 86390 1
503330 99503330 1001 86380 86390 1
503352 99503352 1001 86380 86390 1
503300 99503300 1001 86380 86390 1
503366 99503366 1001 86380 86390 1
504007 99504007 1001 86380 86390 1
503919 99503919 1001 86380 86390 1
503997 99503997 1001 86380 86390 1
503842 99503842 1001 86380 86390 1
503907 99503907 1001 86380 86390 1
503819 99503819 1001 86380 86390 1
503729 99503729 1001 86380 86390 1
503846 99503846 1001 86380 86390 1
503705 99503705 1001 86380 86390 1
503603 99503603 1001 86380 86390 1
503616 99503616 1001 86380 86390 1
503506 99503506 1001 86380 86390 1
504322 99504322 1001 86380 86390 1
504187 99504187 1001 86380 86390 1
504239 99504239 1001 86380 86390 1
504889 99504889 1001 86380 86390 1
504667 99504667 1001 86380 86390 1
504655 99504655 1001 86380 86390 1
504593 99504593 1001 86380 86390 1
504647 99504647 1001 86380 86390 1
504366 99504366 1001 86380 86390 1
504525 99504525 1001 86380 86390 1
504488 99504488 1001 86380 86390 1
504413 99504413 1001 86380 86390 1
504998 99504998 1001 86380 86390 1
505131 99505131 1001 86380 86390 1
505722 99505722 1001 86380 86390 1
505606 99505606 1001 86380 86390 1
505624 99505624 1001 86380 86390 1
505717 99505717 1001 86380 86390 1
505513 99505513 1001 86380 86390 1
505379 99505379 1001 86380 86390 1
505510 99505510 1001 86380 86390 1
505296 99505296 1001 86380 86390 1
505303 99505303 1001 86380 86390 1
505962 99505962 1001 86380 86390 1
505964 99505964 1001 86380 86390 1
505900 99505900 1001 86380 86390 1
505943 99505943 1001 86380 86390 1
506442 99506442 1001 86380 86390 1
506435 99506435 1001 86380 86390 1
506411 99506411 1001 86380 86390 1
506589 99506589 1001 86380 86390 1
506235 99506235 1001 86380 86390 1
506211 99506211 1001 86380 86390 1
506276 99506276 1001 86380 86390 1
506354 99506354 1001 86380 86390 1
506291 99506291 1001 86380 86390 1
506243 99506243 1001 86380 86390 1
506349 99506349 1001 86380 86390 1
506028 99506028 1001 86380 86390 1
506104 99506104 1001 86380 86390 1
506143 99506143 1001 86380 86390 1
506698 99506698 1001 86380 86390 1
506679 99506679 1001 86380 86390 1
506694 99506694 1001 86380 86390 1
506785 99506785 1001 86380 86390 1
506748 99506748 1001 86380 86390 1
507394 99507394 1001 86380 86390 1
507286 99507286 1001 86380 86390 1
507223 99507223 1001 86380 86390 1
507382 99507382 1001 86380 86390 1
507228 99507228 1001 86380 86390 1
507384 99507384 1001 86380 86390 1
507076 99507076 1001 86380 86390 1
507026 99507026 1001 86380 86390 1
507130 99507130 1001 86380 86390 1
507095 99507095 1001 86380 86390 1
507059 99507059 1001 86380 86390 1
506912 99506912 1001 86380 86390 1
506926 99506926 1001 86380 86390 1
506915 99506915 1001 86380 86390 1
506838 99506838 1001 86380 86390 1
507484 99507484 1001 86380 86390 1
507512 99507512 1001 86380 86390 1
507539 99507539 1001 86380 86390 1
507582 99507582 1001 86380 86390 1
507430 99507430 1001 86380 86390 1
508149 99508149 1001 86380 86390 1
508059 99508059 1001 86380 86390 1
508220 99508220 1001 86380 86390 1
508086 99508086 1001 86380 86390 1
508181 99508181 1001 86380 86390 1
508030 99508030 1001 86380 86390 1
507882 99507882 1001 86380 86390 1
508001 99508001 1001 86380 86390 1
507720 99507720 1001 86380 86390 1
507803 99507803 1001 86380 86390 1
507833 99507833 1001 86380 86390 1
507808 99507808 1001 86380 86390 1
508409 99508409 1001 86380 86390 1
508873 99508873 1001 86380 86390 1
508874 99508874 1001 86380 86390 1
508966 99508966 1001 86380 86390 1
508918 99508918 1001 86380 86390 1
508794 99508794 1001 86380 86390 1
508785 99508785 1001 86380 86390 1
508866 99508866 1001 86380 86390 1
508482 99508482 1001 86380 86390 1
508523 99508523 1001 86380 86390 1
508627 99508627 1001 86380 86390 1
508656 99508656 1001 86380 86390 1
509232 99509232 1001 86380 86390 1
509221 99509221 1001 86380 86390 1
509820 99509820 1001 86380 86390 1
509808 99509808 1001 86380 86390 1
509757 99509757 1001 86380 86390 1
509503 99509503 1001 86380 86390 1
509449 99509449 1001 86380 86390 1
509403 99509403 1001 86380 86390 1
509343 99509343 1001 86380 86390 1
510086 99510086 1001 86380 86390 1
510697 99510697 1001 86380 86390 1
510550 99510550 1001 86380 86390 1
510567 99510567 1001 86380 86390 1
510593 99510593 1001 86380 86390 1
510596 99510596 1001 86380 86390 1
510445 99510445 1001 86380 86390 1
510514 99510514 1001 86380 86390 1
510338 99510338 1001 86380 86390 1
510469 99510469 1001 86380 86390 1
510495 99510495 1001 86380 86390 1
510159 99510159 1001 86380 86390 1
510185 99510185 1001 86380 86390 1
510138 99510138 1001 86380 86390 1
510905 99510905 1001 86380 86390 1
510868 99510868 1001 86380 86390 1
510780 99510780 1001 86380 86390 1
510837 99510837 1001 86380 86390 1
511333 99511333 1001 86380 86390 1
511088 99511088 1001 86380 86390 1
511112 99511112 1001 86380 86390 1
511578 99511578 1001 86380 86390 1
511566 99511566 1001 86380 86390 1
511738 99511738 1001 86380 86390 1
511561 99511561 1001 86380 86390 1
512225 99512225 1001 86380 86390 1
512351 99512351 1001 86380 86390 1
512219 99512219 1001 86380 86390 1
512312 99512312 1001 86380 86390 1
512368 99512368 1001 86380 86390 1
511981 99511981 1001 86380 86390 1
512156 99512156 1001 86380 86390 1
511842 99511842 1001 86380 86390 1
511819 99511819 1001 86380 86390 1
511783 99511783 1001 86380 86390 1
512497 99512497 1001 86380 86390 1
512552 99512552 1001 86380 86390 1
512388 99512388 1001 86380 86390 1
512401 99512401 1001 86380 86390 1
513179 99513179 1001 86380 86390 1
513147 99513147 1001 86380 86390 1
513182 99513182 1001 86380 86390 1
513124 99513124 1001 86380 86390 1
512818 99512818 1001 86380 86390 1
512851 99512851 1001 86380 86390 1
512812 99512812 1001 86380 86390 1
512664 99512664 1001 86380 86390 1
512600 99512600 1001 86380 86390 1
512654 99512654 1001 86380 86390 1
512668 99512668 1001 86380 86390 1
512617 99512617 1001 86380 86390 1
512760 99512760 1001 86380 86390 1
513217 99513217 1001 86380 86390 1
513271 99513271 1001 86380 86390 1
513234 99513234 1001 86380 86390 1
513208 99513208 1001 86380 86390 1
513289 99513289 1001 86380 86390 1
513999 99513999 1001 86380 86390 1
513941 99513941 1001 86380 86390 1
513791 99513791 1001 86380 86390 1
513766 99513766 1001 86380 86390 1
513703 99513703 1001 86380 86390 1
513643 99513643 1001 86380 86390 1
513605 99513605 1001 86380 86390 1
513437 99513437 1001 86380 86390 1
513607 99513607 1001 86380 86390 1
513558 99513558 1001 86380 86390 1
513577 99513577 1001 86380 86390 1
514132 99514132 1001 86380 86390 1
514226 99514226 1001 86380 86390 1
514234 99514234 1001 86380 86390 1
514823 99514823 1001 86380 86390 1
514673 99514673 1001 86380 86390 1
514675 99514675 1001 86380 86390 1
514578 99514578 1001 86380 86390 1
514623 99514623 1001 86380 86390 1
514495 99514495 1001 86380 86390 1
514277 99514277 1001 86380 86390 1
514329 99514329 1001 86380 86390 1
514349 99514349 1001 86380 86390 1
514921 99514921 1001 86380 86390 1
514990 99514990 1001 86380 86390 1
515058 99515058 1001 86380 86390 1
514982 99514982 1001 86380 86390 1
515519 99515519 1001 86380 86390 1
515602 99515602 1001 86380 86390 1
515362 99515362 1001 86380 86390 1
515346 99515346 1001 86380 86390 1
515263 99515263 1001 86380 86390 1
515160 99515160 1001 86380 86390 1
515096 99515096 1001 86380 86390 1
515123 99515123 1001 86380 86390 1
515889 99515889 1001 86380 86390 1
515730 99515730 1001 86380 86390 1
516412 99516412 1001 86380 86390 1
516468 99516468 1001 86380 86390 1
516208 99516208 1001 86380 86390 1
516288 99516288 1001 86380 86390 1
516160 99516160 1001 86380 86390 1
516303 99516303 1001 86380 86390 1
515946 99515946 1001 86380 86390 1
515975 99515975 1001 86380 86390 1
516069 99516069 1001 86380 86390 1
516704 99516704 1001 86380 86390 1
516563 99516563 1001 86380 86390 1
516596 99516596 1001 86380 86390 1
516531 99516531 1001 86380 86390 1
517169 99517169 1001 86380 86390 1
517196 99517196 1001 86380 86390 1
517305 99517305 1001 86380 86390 1
517238 99517238 1001 86380 86390 1
516951 99516951 1001 86380 86390 1
516985 99516985 1001 86380 86390 1
517909 99517909 1001 86380 86390 1
517787 99517787 1001 86380 86390 1
517686 99517686 1001 86380 86390 1
517653 99517653 1001 86380 86390 1
518216 99518216 1001 86380 86390 1
518206 99518206 1001 86380 86390 1
518298 99518298 1001 86380 86390 1
518183 99518183 1001 86380 86390 1
518860 99518860 1001 86380 86390 1
518903 99518903 1001 86380 86390 1
518946 99518946 1001 86380 86390 1
518856 99518856 1001 86380 86390 1
518654 99518654 1001 86380 86390 1
518631 99518631 1001 86380 86390 1
518632 99518632 1001 86380 86390 1
518620 99518620 1001 86380 86390 1
518528 99518528 1001 86380 86390 1
518490 99518490 1001 86380 86390 1
518375 99518375 1001 86380 86390 1
518388 99518388 1001 86380 86390 1
518480 99518480 1001 86380 86390 1
518998 99518998 1001 86380 86390 1
519038 99519038 1001 86380 86390 1
519077 99519077 1001 86380 86390 1
519006 99519006 1001 86380 86390 1
519138 99519138 1001 86380 86390 1
519788 99519788 1001 86380 86390 1
519616 99519616 1001 86380 86390 1
519466 99519466 1001 86380 86390 1
519548 99519548 1001 86380 86390 1
519510 99519510 1001 86380 86390 1
519501 99519501 1001 86380 86390 1
519437 99519437 1001 86380 86390 1
519502 99519502 1001 86380 86390 1
519569 99519569 1001 86380 86390 1
519378 99519378 1001 86380 86390 1
519341 99519341 1001 86380 86390 1
519278 99519278 1001 86380 86390 1
519894 99519894 1001 86380 86390 1
519934 99519934 1001 86380 86390 1
519989 99519989 1001 86380 86390 1
520587 99520587 1001 86380 86390 1
520471 99520471 1001 86380 86390 1
520240 99520240 1001 86380 86390 1
520427 99520427 1001 86380 86390 1
520338 99520338 1001 86380 86390 1
520179 99520179 1001 86380 86390 1
520128 99520128 1001 86380 86390 1
520093 99520093 1001 86380 86390 1
520198 99520198 1001 86380 86390 1
520070 99520070 1001 86380 86390 1
520781 99520781 1001 86380 86390 1
520691 99520691 1001 86380 86390 1
520788 99520788 1001 86380 86390 1
521364 99521364 1001 86380 86390 1
521308 99521308 1001 86380 86390 1
521211 99521211 1001 86380 86390 1
521238 99521238 1001 86380 86390 1
521112 99521112 1001 86380 86390 1
521242 99521242 1001 86380 86390 1
520923 99520923 1001 86380 86390 1
520849 99520849 1001 86380 86390 1
520953 99520953 1001 86380 86390 1
520966 99520966 1001 86380 86390 1
520969 99520969 1001 86380 86390 1
521035 99521035 1001 86380 86390 1
521026 99521026 1001 86380 86390 1
521593 99521593 1001 86380 86390 1
521505 99521505 1001 86380 86390 1
521536 99521536 1001 86380 86390 1
522246 99522246 1001 86380 86390 1
522095 99522095 1001 86380 86390 1
521911 99521911 1001 86380 86390 1
521927 99521927 1001 86380 86390 1
521677 99521677 1001 86380 86390 1
521707 99521707 1001 86380 86390 1
521681 99521681 1001 86380 86390 1
521786 99521786 1001 86380 86390 1
522390 99522390 1001 86380 86390 1
522455 99522455 1001 86380 86390 1
522314 99522314 1001 86380 86390 1
522965 99522965 1001 86380 86390 1
522980 99522980 1001 86380 86390 1
523094 99523094 1001 86380 86390 1
522970 99522970 1001 86380 86390 1
523049 99523049 1001 86380 86390 1
523103 99523103 1001 86380 86390 1
522787 99522787 1001 86380 86390 1
522736 99522736 1001 86380 86390 1
522743 99522743 1001 86380 86390 1
522512 99522512 1001 86380 86390 1
523206 99523206 1001 86380 86390 1
523168 99523168 1001 86380 86390 1
523237 99523237 1001 86380 86390 1
523263 99523263 1001 86380 86390 1
523199 99523199 1001 86380 86390 1
523176 99523176 1001 86380 86390 1
523126 99523126 1001 86380 86390 1
523270 99523270 1001 86380 86390 1
523650 99523650 1001 86380 86390 1
523573 99523573 1001 86380 86390 1
523326 99523326 1001 86380 86390 1
523419 99523419 1001 86380 86390 1
523499 99523499 1001 86380 86390 1
523343 99523343 1001 86380 86390 1
523437 99523437 1001 86380 86390 1
523373 99523373 1001 86380 86390 1
523427 99523427 1001 86380 86390 1
524110 99524110 1001 86380 86390 1
524072 99524072 1001 86380 86390 1
524115 99524115 1001 86380 86390 1
523960 99523960 1001 86380 86390 1
524030 99524030 1001 86380 86390 1
523992 99523992 1001 86380 86390 1
524656 99524656 1001 86380 86390 1
524661 99524661 1001 86380 86390 1
524674 99524674 1001 86380 86390 1
524476 99524476 1001 86380 86390 1
524543 99524543 1001 86380 86390 1
524460 99524460 1001 86380 86390 1
524280 99524280 1001 86380 86390 1
524320 99524320 1001 86380 86390 1
524808 99524808 1001 86380 86390 1
524824 99524824 1001 86380 86390 1
524960 99524960 1001 86380 86390 1
524922 99524922 1001 86380 86390 1
525572 99525572 1001 86380 86390 1
525527 99525527 1001 86380 86390 1
525518 99525518 1001 86380 86390 1
525467 99525467 1001 86380 86390 1
525275 99525275 1001 86380 86390 1
525288 99525288 1001 86380 86390 1
525296 99525296 1001 86380 86390 1
525271 99525271 1001 86380 86390 1
525337 99525337 1001 86380 86390 1
525030 99525030 1001 86380 86390 1
525123 99525123 1001 86380 86390 1
525036 99525036 1001 86380 86390 1
525144 99525144 1001 86380 86390 1
525685 99525685 1001 86380 86390 1
525754 99525754 1001 86380 86390 1
525654 99525654 1001 86380 86390 1
526296 99526296 1001 86380 86390 1
526271 99526271 1001 86380 86390 1
526284 99526284 1001 86380 86390 1
526324 99526324 1001 86380 86390 1
526364 99526364 1001 86380 86390 1
526016 99526016 1001 86380 86390 1
525842 99525842 1001 86380 86390 1
525806 99525806 1001 86380 86390 1
525953 99525953 1001 86380 86390 1
526011 99526011 1001 86380 86390 1
526540 99526540 1001 86380 86390 1
526450 99526450 1001 86380 86390 1
526529 99526529 1001 86380 86390 1
526599 99526599 1001 86380 86390 1
526613 99526613 1001 86380 86390 1
526549 99526549 1001 86380 86390 1
527069 99527069 1001 86380 86390 1
527221 99527221 1001 86380 86390 1
527191 99527191 1001 86380 86390 1
527204 99527204 1001 86380 86390 1
527088 99527088 1001 86380 86390 1
527116 99527116 1001 86380 86390 1
526891 99526891 1001 86380 86390 1
526917 99526917 1001 86380 86390 1
526995 99526995 1001 86380 86390 1
526842 99526842 1001 86380 86390 1
527011 99527011 1001 86380 86390 1
527000 99527000 1001 86380 86390 1
526693 99526693 1001 86380 86390 1
526745 99526745 1001 86380 86390 1
526644 99526644 1001 86380 86390 1
526648 99526648 1001 86380 86390 1
526769 99526769 1001 86380 86390 1
527298 99527298 1001 86380 86390 1
527404 99527404 1001 86380 86390 1
527353 99527353 1001 86380 86390 1
527319 99527319 1001 86380 86390 1
528075 99528075 1001 86380 86390 1
528005 99528005 1001 86380 86390 1
527915 99527915 1001 86380 86390 1
527956 99527956 1001 86380 86390 1
527753 99527753 1001 86380 86390 1
527731 99527731 1001 86380 86390 1
527787 99527787 1001 86380 86390 1
527736 99527736 1001 86380 86390 1
527790 99527790 1001 86380 86390 1
528218 99528218 1001 86380 86390 1
528253 99528253 1001 86380 86390 1
528773 99528773 1001 86380 86390 1
528762 99528762 1001 86380 86390 1
528738 99528738 1001 86380 86390 1
528881 99528881 1001 86380 86390 1
528882 99528882 1001 86380 86390 1
528793 99528793 1001 86380 86390 1
528848 99528848 1001 86380 86390 1
528696 99528696 1001 86380 86390 1
528583 99528583 1001 86380 86390 1
528609 99528609 1001 86380 86390 1
528615 99528615 1001 86380 86390 1
528616 99528616 1001 86380 86390 1
528372 99528372 1001 86380 86390 1
528396 99528396 1001 86380 86390 1
529043 99529043 1001 86380 86390 1
529058 99529058 1001 86380 86390 1
528943 99528943 1001 86380 86390 1
529047 99529047 1001 86380 86390 1
528944 99528944 1001 86380 86390 1
528908 99528908 1001 86380 86390 1
529537 99529537 1001 86380 86390 1
529655 99529655 1001 86380 86390 1
529713 99529713 1001 86380 86390 1
529434 99529434 1001 86380 86390 1
529512 99529512 1001 86380 86390 1
529371 99529371 1001 86380 86390 1
529463 99529463 1001 86380 86390 1
529373 99529373 1001 86380 86390 1
529403 99529403 1001 86380 86390 1
529123 99529123 1001 86380 86390 1
529203 99529203 1001 86380 86390 1
529116 99529116 1001 86380 86390 1
529739 99529739 1001 86380 86390 1
529885 99529885 1001 86380 86390 1
529927 99529927 1001 86380 86390 1
529762 99529762 1001 86380 86390 1
529930 99529930 1001 86380 86390 1
530484 99530484 1001 86380 86390 1
530537 99530537 1001 86380 86390 1
530472 99530472 1001 86380 86390 1
530384 99530384 1001 86380 86390 1
530502 99530502 1001 86380 86390 1
530340 99530340 1001 86380 86390 1
530147 99530147 1001 86380 86390 1
530174 99530174 1001 86380 86390 1
530227 99530227 1001 86380 86390 1
530041 99530041 1001 86380 86390 1
530018 99530018 1001 86380 86390 1
529969 99529969 1001 86380 86390 1
530581 99530581 1001 86380 86390 1
530739 99530739 1001 86380 86390 1
530650 99530650 1001 86380 86390 1
530639 99530639 1001 86380 86390 1
531342 99531342 1001 86380 86390 1
531202 99531202 1001 86380 86390 1
531306 99531306 1001 86380 86390 1
531182 99531182 1001 86380 86390 1
531118 99531118 1001 86380 86390 1
530989 99530989 1001 86380 86390 1
530954 99530954 1001 86380 86390 1
530957 99530957 1001 86380 86390 1
530843 99530843 1001 86380 86390 1
530869 99530869 1001 86380 86390 1
531509 99531509 1001 86380 86390 1
531500 99531500 1001 86380 86390 1
531554 99531554 1001 86380 86390 1
532205 99532205 1001 86380 86390 1
532105 99532105 1001 86380 86390 1
531820 99531820 1001 86380 86390 1
531881 99531881 1001 86380 86390 1
531689 99531689 1001 86380 86390 1
531703 99531703 1001 86380 86390 1
531756 99531756 1001 86380 86390 1
531653 99531653 1001 86380 86390 1
531705 99531705 1001 86380 86390 1
531739 99531739 1001 86380 86390 1
532002 99532002 1001 86380 86390 1
532272 99532272 1001 86380 86390 1
532234 99532234 1001 86380 86390 1
532262 99532262 1001 86380 86390 1
532225 99532225 1001 86380 86390 1
532252 99532252 1001 86380 86390 1
532911 99532911 1001 86380 86390 1
532781 99532781 1001 86380 86390 1
532626 99532626 1001 86380 86390 1
532758 99532758 1001 86380 86390 1
532492 99532492 1001 86380 86390 1
532584 99532584 1001 86380 86390 1
532449 99532449 1001 86380 86390 1
533223 99533223 1001 86380 86390 1
533166 99533166 1001 86380 86390 1
533206 99533206 1001 86380 86390 1
533182 99533182 1001 86380 86390 1
533691 99533691 1001 86380 86390 1
533820 99533820 1001 86380 86390 1
533730 99533730 1001 86380 86390 1
533831 99533831 1001 86380 86390 1
533774 99533774 1001 86380 86390 1
533536 99533536 1001 86380 86390 1
533541 99533541 1001 86380 86390 1
533569 99533569 1001 86380 86390 1
533574 99533574 1001 86380 86390 1
533613 99533613 1001 86380 86390 1
533302 99533302 1001 86380 86390 1
533962 99533962 1001 86380 86390 1
533978 99533978 1001 86380 86390 1
533995 99533995 1001 86380 86390 1
534481 99534481 1001 86380 86390 1
534584 99534584 1001 86380 86390 1
534575 99534575 1001 86380 86390 1
534671 99534671 1001 86380 86390 1
534501 99534501 1001 86380 86390 1
534324 99534324 1001 86380 86390 1
534285 99534285 1001 86380 86390 1
534467 99534467 1001 86380 86390 1
534306 99534306 1001 86380 86390 1
534371 99534371 1001 86380 86390 1
534089 99534089 1001 86380 86390 1
534095 99534095 1001 86380 86390 1
534164 99534164 1001 86380 86390 1
534139 99534139 1001 86380 86390 1
534725 99534725 1001 86380 86390 1
534699 99534699 1001 86380 86390 1
535409 99535409 1001 86380 86390 1
535352 99535352 1001 86380 86390 1
535340 99535340 1001 86380 86390 1
535132 99535132 1001 86380 86390 1
535087 99535087 1001 86380 86390 1
534973 99534973 1001 86380 86390 1
535015 99535015 1001 86380 86390 1
534966 99534966 1001 86380 86390 1
535648 99535648 1001 86380 86390 1
536212 99536212 1001 86380 86390 1
536231 99536231 1001 86380 86390 1
536142 99536142 1001 86380 86390 1
536016 99536016 1001 86380 86390 1
536084 99536084 1001 86380 86390 1
535983 99535983 1001 86380 86390 1
536127 99536127 1001 86380 86390 1
536103 99536103 1001 86380 86390 1
535748 99535748 1001 86380 86390 1
535842 99535842 1001 86380 86390 1
535894 99535894 1001 86380 86390 1
536413 99536413 1001 86380 86390 1
536492 99536492 1001 86380 86390 1
536379 99536379 1001 86380 86390 1
536356 99536356 1001 86380 86390 1
537021 99537021 1001 86380 86390 1
537128 99537128 1001 86380 86390 1
537065 99537065 1001 86380 86390 1
537070 99537070 1001 86380 86390 1
537124 99537124 1001 86380 86390 1
536927 99536927 1001 86380 86390 1
536647 99536647 1001 86380 86390 1
536624 99536624 1001 86380 86390 1
536682 99536682 1001 86380 86390 1
537317 99537317 1001 86380 86390 1
537203 99537203 1001 86380 86390 1
537321 99537321 1001 86380 86390 1
537956 99537956 1001 86380 86390 1
537814 99537814 1001 86380 86390 1
537804 99537804 1001 86380 86390 1
537980 99537980 1001 86380 86390 1
537731 99537731 1001 86380 86390 1
537732 99537732 1001 86380 86390 1
537707 99537707 1001 86380 86390 1
537746 99537746 1001 86380 86390 1
537556 99537556 1001 86380 86390 1
538078 99538078 1001 86380 86390 1
538043 99538043 1001 86380 86390 1
537992 99537992 1001 86380 86390 1
538118 99538118 1001 86380 86390 1
538173 99538173 1001 86380 86390 1
538177 99538177 1001 86380 86390 1
538687 99538687 1001 86380 86390 1
538688 99538688 1001 86380 86390 1
538619 99538619 1001 86380 86390 1
538526 99538526 1001 86380 86390 1
538280 99538280 1001 86380 86390 1
538383 99538383 1001 86380 86390 1
538281 99538281 1001 86380 86390 1
538931 99538931 1001 86380 86390 1
538971 99538971 1001 86380 86390 1
538985 99538985 1001 86380 86390 1
538882 99538882 1001 86380 86390 1
539014 99539014 1001 86380 86390 1
538876 99538876 1001 86380 86390 1
539542 99539542 1001 86380 86390 1
539619 99539619 1001 86380 86390 1
539481 99539481 1001 86380 86390 1
539626 99539626 1001 86380 86390 1
539588 99539588 1001 86380 86390 1
539293 99539293 1001 86380 86390 1
539255 99539255 1001 86380 86390 1
539282 99539282 1001 86380 86390 1
539413 99539413 1001 86380 86390 1
539323 99539323 1001 86380 86390 1
539402 99539402 1001 86380 86390 1
539339 99539339 1001 86380 86390 1
539328 99539328 1001 86380 86390 1
539393 99539393 1001 86380 86390 1
539420 99539420 1001 86380 86390 1
539383 99539383 1001 86380 86390 1
539177 99539177 1001 86380 86390 1
539038 99539038 1001 86380 86390 1
539707 99539707 1001 86380 86390 1
539831 99539831 1001 86380 86390 1
540434 99540434 1001 86380 86390 1
540314 99540314 1001 86380 86390 1
540442 99540442 1001 86380 86390 1
540402 99540402 1001 86380 86390 1
540085 99540085 1001 86380 86390 1
540190 99540190 1001 86380 86390 1
540130 99540130 1001 86380 86390 1
540221 99540221 1001 86380 86390 1
540157 99540157 1001 86380 86390 1
540222 99540222 1001 86380 86390 1
539938 99539938 1001 86380 86390 1
539939 99539939 1001 86380 86390 1
539967 99539967 1001 86380 86390 1
540034 99540034 1001 86380 86390 1
540000 99540000 1001 86380 86390 1
540504 99540504 1001 86380 86390 1
540470 99540470 1001 86380 86390 1
540536 99540536 1001 86380 86390 1
540605 99540605 1001 86380 86390 1
540619 99540619 1001 86380 86390 1
541145 99541145 1001 86380 86390 1
541240 99541240 1001 86380 86390 1
540997 99540997 1001 86380 86390 1
540907 99540907 1001 86380 86390 1
541041 99541041 1001 86380 86390 1
540977 99540977 1001 86380 86390 1
540802 99540802 1001 86380 86390 1
540714 99540714 1001 86380 86390 1
540732 99540732 1001 86380 86390 1
540785 99540785 1001 86380 86390 1
540814 99540814 1001 86380 86390 1
541422 99541422 1001 86380 86390 1
541419 99541419 1001 86380 86390 1
541929 99541929 1001 86380 86390 1
542089 99542089 1001 86380 86390 1
541956 99541956 1001 86380 86390 1
542102 99542102 1001 86380 86390 1
542103 99542103 1001 86380 86390 1
542105 99542105 1001 86380 86390 1
541948 99541948 1001 86380 86390 1
542002 99542002 1001 86380 86390 1
542029 99542029 1001 86380 86390 1
541787 99541787 1001 86380 86390 1
541867 99541867 1001 86380 86390 1
541819 99541819 1001 86380 86390 1
541910 99541910 1001 86380 86390 1
541664 99541664 1001 86380 86390 1
542223 99542223 1001 86380 86390 1
542804 99542804 1001 86380 86390 1
542793 99542793 1001 86380 86390 1
542900 99542900 1001 86380 86390 1
542837 99542837 1001 86380 86390 1
542868 99542868 1001 86380 86390 1
542662 99542662 1001 86380 86390 1
542565 99542565 1001 86380 86390 1
542734 99542734 1001 86380 86390 1
542555 99542555 1001 86380 86390 1
542448 99542448 1001 86380 86390 1
542500 99542500 1001 86380 86390 1
542464 99542464 1001 86380 86390 1
542414 99542414 1001 86380 86390 1
542518 99542518 1001 86380 86390 1
543060 99543060 1001 86380 86390 1
542987 99542987 1001 86380 86390 1
543708 99543708 1001 86380 86390 1
543755 99543755 1001 86380 86390 1
543374 99543374 1001 86380 86390 1
543369 99543369 1001 86380 86390 1
543409 99543409 1001 86380 86390 1
543808 99543808 1001 86380 86390 1
543796 99543796 1001 86380 86390 1
543854 99543854 1001 86380 86390 1
544528 99544528 1001 86380 86390 1
544353 99544353 1001 86380 86390 1
544339 99544339 1001 86380 86390 1
544378 99544378 1001 86380 86390 1
544054 99544054 1001 86380 86390 1
544083 99544083 1001 86380 86390 1
544163 99544163 1001 86380 86390 1
544177 99544177 1001 86380 86390 1
544028 99544028 1001 86380 86390 1
543989 99543989 1001 86380 86390 1
544621 99544621 1001 86380 86390 1
544712 99544712 1001 86380 86390 1
544608 99544608 1001 86380 86390 1
544701 99544701 1001 86380 86390 1
544655 99544655 1001 86380 86390 1
544736 99544736 1001 86380 86390 1
410699 236 1001 20400 21237 1
434345 380 1001 5700 7137 1
512017 491 1001 28518 28817 1
542946 610 1002 38415 51147 1
400039 99400039 1001 86380 86390 1
400182 99400182 1001 86380 86390 1
400320 99400320 1001 86380 86390 1
400581 99400581 1001 86380 86390 1
400663 99400663 1001 86380 86390 1
401124 99401124 1001 86380 86390 1
401141 99401141 1001 86380 86390 1
401503 99401503 1001 86380 86390 1
401552 99401552 1001 86380 86390 1
402018 99402018 1001 86380 86390 1
402068 99402068 1001 86380 86390 1
402233 99402233 1001 86380 86390 1
402331 99402331 1001 86380 86390 1
402538 99402538 1001 86380 86390 1
402767 99402767 1001 86380 86390 1
402985 99402985 1001 86380 86390 1
403063 99403063 1001 86380 86390 1
403104 99403104 1001 86380 86390 1
403282 99403282 1001 86380 86390 1
403250 99403250 1001 86380 86390 1
403330 99403330 1001 86380 86390 1
403356 99403356 1001 86380 86390 1
403479 99403479 1001 86380 86390 1
403622 99403622 1001 86380 86390 1
403659 99403659 1001 86380 86390 1
403710 99403710 1001 86380 86390 1
403536 99403536 1001 86380 86390 1
403712 99403712 1001 86380 86390 1
403782 99403782 1001 86380 86390 1
403857 99403857 1001 86380 86390 1
404152 99404152 1001 86380 86390 1
404230 99404230 1001 86380 86390 1
404376 99404376 1001 86380 86390 1
404320 99404320 1001 86380 86390 1
404653 99404653 1001 86380 86390 1
405205 99405205 1001 86380 86390 1
405299 99405299 1001 86380 86390 1
405269 99405269 1001 86380 86390 1
405344 99405344 1001 86380 86390 1
405483 99405483 1001 86380 86390 1
405428 99405428 1001 86380 86390 1
405440 99405440 1001 86380 86390 1
405507 99405507 1001 86380 86390 1
405585 99405585 1001 86380 86390 1
405546 99405546 1001 86380 86390 1
405676 99405676 1001 86380 86390 1
405737 99405737 1001 86380 86390 1
405758 99405758 1001 86380 86390 1
405743 99405743 1001 86380 86390 1
405767 99405767 1001 86380 86390 1
406084 99406084 1001 86380 86390 1
406154 99406154 1001 86380 86390 1
406104 99406104 1001 86380 86390 1
406310 99406310 1001 86380 86390 1
406553 99406553 1001 86380 86390 1
406683 99406683 1001 86380 86390 1
407077 99407077 1001 86380 86390 1
407174 99407174 1001 86380 86390 1
407224 99407224 1001 86380 86390 1
407263 99407263 1001 86380 86390 1
407324 99407324 1001 86380 86390 1
407772 99407772 1001 86380 86390 1
407817 99407817 1001 86380 86390 1
408061 99408061 1001 86380 86390 1
408044 99408044 1001 86380 86390 1
408204 99408204 1001 86380 86390 1
408370 99408370 1001 86380 86390 1
408335 99408335 1001 86380 86390 1
408445 99408445 1001 86380 86390 1
408608 99408608 1001 86380 86390 1
409056 99409056 1001 86380 86390 1
409235 99409235 1001 86380 86390 1
409239 99409239 1001 86380 86390 1
409252 99409252 1001 86380 86390 1
409305 99409305 1001 86380 86390 1
409335 99409335 1001 86380 86390 1
409339 99409339 1001 86380 86390 1
409368 99409368 1001 86380 86390 1
409549 99409549 1001 86380 86390 1
409945 99409945 1001 86380 86390 1
410014 99410014 1001 86380 86390 1
410127 99410127 1001 86380 86390 1
410166 99410166 1001 86380 86390 1
410587 99410587 1001 86380 86390 1
410672 99410672 1001 86380 86390 1
411020 99411020 1001 86380 86390 1
411023 99411023 1001 86380 86390 1
411139 99411139 1001 86380 86390 1
411229 99411229 1001 86380 86390 1
411542 99411542 1001 86380 86390 1
411910 99411910 1001 86380 86390 1
412219 99412219 1001 86380 86390 1
412266 99412266 1001 86380 86390 1
412200 99412200 1001 86380 86390 1
413317 99413317 1001 86380 86390 1
413570 99413570 1001 86380 86390 1
413269 99413269 1001 86380 86390 1
413019 99413019 1001 86380 86390 1
413278 99413278 1001 86380 86390 1
412624 99412624 1001 86380 86390 1
412659 99412659 1001 86380 86390 1
412687 99412687 1001 86380 86390 1
413768 99413768 1001 86380 86390 1
413957 99413957 1001 86380 86390 1
415213 99415213 1001 86380 86390 1
415198 99415198 1001 86380 86390 1
415153 99415153 1001 86380 86390 1
415017 99415017 1001 86380 86390 1
414935 99414935 1001 86380 86390 1
414653 99414653 1001 86380 86390 1
414822 99414822 1001 86380 86390 1
414895 99414895 1001 86380 86390 1
414849 99414849 1001 86380 86390 1
414475 99414475 1001 86380 86390 1
414460 99414460 1001 86380 86390 1
415476 99415476 1001 86380 86390 1
415341 99415341 1001 86380 86390 1
415686 99415686 1001 86380 86390 1
415494 99415494 1001 86380 86390 1
415614 99415614 1001 86380 86390 1
416954 99416954 1001 86380 86390 1
416822 99416822 1001 86380 86390 1
416898 99416898 1001 86380 86390 1
416669 99416669 1001 86380 86390 1
416346 99416346 1001 86380 86390 1
416401 99416401 1001 86380 86390 1
416445 99416445 1001 86380 86390 1
416201 99416201 1001 86380 86390 1
416490 99416490 1001 86380 86390 1
415935 99415935 1001 86380 86390 1
416127 99416127 1001 86380 86390 1
416024 99416024 1001 86380 86390 1
415981 99415981 1001 86380 86390 1
415900 99415900 1001 86380 86390 1
417073 99417073 1001 86380 86390 1
417140 99417140 1001 86380 86390 1
417010 99417010 1001 86380 86390 1
417017 99417017 1001 86380 86390 1
417480 99417480 1001 86380 86390 1
417589 99417589 1001 86380 86390 1
418489 99418489 1001 86380 86390 1
418587 99418587 1001 86380 86390 1
418783 99418783 1001 86380 86390 1
418526 99418526 1001 86380 86390 1
418321 99418321 1001 86380 86390 1
418425 99418425 1001 86380 86390 1
417615 99417615 1001 86380 86390 1
417836 99417836 1001 86380 86390 1
419027 99419027 1001 86380 86390 1
419168 99419168 1001 86380 86390 1
419045 99419045 1001 86380 86390 1
419017 99419017 1001 86380 86390 1
419204 99419204 1001 86380 86390 1
420229 99420229 1001 86380 86390 1
419724 99419724 1001 86380 86390 1
420006 99420006 1001 86380 86390 1
419710 99419710 1001 86380 86390 1
419501 99419501 1001 86380 86390 1
419457 99419457 1001 86380 86390 1
419581 99419581 1001 86380 86390 1
419400 99419400 1001 86380 86390 1
420649 99420649 1001 86380 86390 1
420676 99420676 1001 86380 86390 1
420469 99420469 1001 86380 86390 1
420731 99420731 1001 86380 86390 1
421920 99421920 1001 86380 86390 1
421724 99421724 1001 86380 86390 1
422080 99422080 1001 86380 86390 1
421482 99421482 1001 86380 86390 1
421579 99421579 1001 86380 86390 1
420838 99420838 1001 86380 86390 1
420899 99420899 1001 86380 86390 1
421057 99421057 1001 86380 86390 1
422476 99422476 1001 86380 86390 1
422525 99422525 1001 86380 86390 1
422401 99422401 1001 86380 86390 1
423660 99423660 1001 86380 86390 1
423419 99423419 1001 86380 86390 1
423190 99423190 1001 86380 86390 1
423108 99423108 1001 86380 86390 1
423089 99423089 1001 86380 86390 1
423273 99423273 1001 86380 86390 1
423282 99423282 1001 86380 86390 1
423285 99423285 1001 86380 86390 1
422573 99422573 1001 86380 86390 1
422716 99422716 1001 86380 86390 1
423844 99423844 1001 86380 86390 1
423965 99423965 1001 86380 86390 1
424043 99424043 1001 86380 86390 1
423833 99423833 1001 86380 86390 1
425050 99425050 1001 86380 86390 1
425232 99425232 1001 86380 86390 1
425186 99425186 1001 86380 86390 1
424711 99424711 1001 86380 86390 1
424648 99424648 1001 86380 86390 1
424788 99424788 1001 86380 86390 1
424912 99424912 1001 86380 86390 1
424563 99424563 1001 86380 86390 1
424253 99424253 1001 86380 86390 1
424429 99424429 1001 86380 86390 1
425742 99425742 1001 86380 86390 1
425505 99425505 1001 86380 86390 1
425719 99425719 1001 86380 86390 1
425791 99425791 1001 86380 86390 1
425708 99425708 1001 86380 86390 1
426979 99426979 1001 86380 86390 1
426736 99426736 1001 86380 86390 1
427085 99427085 1001 86380 86390 1
426966 99426966 1001 86380 86390 1
427517 99427517 1001 86380 86390 1
427184 99427184 1001 86380 86390 1
427449 99427449 1001 86380 86390 1
428540 99428540 1001 86380 86390 1
428501 99428501 1001 86380 86390 1
428574 99428574 1001 86380 86390 1
428553 99428553 1001 86380 86390 1
428458 99428458 1001 86380 86390 1
428284 99428284 1001 86380 86390 1
427934 99427934 1001 86380 86390 1
427782 99427782 1001 86380 86390 1
427665 99427665 1001 86380 86390 1
427809 99427809 1001 86380 86390 1
428766 99428766 1001 86380 86390 1
428957 99428957 1001 86380 86390 1
428958 99428958 1001 86380 86390 1
430195 99430195 1001 86380 86390 1
430103 99430103 1001 86380 86390 1
430235 99430235 1001 86380 86390 1
429935 99429935 1001 86380 86390 1
429641 99429641 1001 86380 86390 1
429741 99429741 1001 86380 86390 1
429820 99429820 1001 86380 86390 1
429925 99429925 1001 86380 86390 1
429398 99429398 1001 86380 86390 1
430709 99430709 1001 86380 86390 1
430686 99430686 1001 86380 86390 1
430798 99430798 1001 86380 86390 1
431774 99431774 1001 86380 86390 1
431701 99431701 1001 86380 86390 1
431702 99431702 1001 86380 86390 1
432041 99432041 1001 86380 86390 1
431905 99431905 1001 86380 86390 1
431536 99431536 1001 86380 86390 1
431572 99431572 1001 86380 86390 1
431466 99431466 1001 86380 86390 1
431501 99431501 1001 86380 86390 1
430882 99430882 1001 86380 86390 1
430911 99430911 1001 86380 86390 1
432295 99432295 1001 86380 86390 1
432256 99432256 1001 86380 86390 1
432195 99432195 1001 86380 86390 1
432073 99432073 1001 86380 86390 1
433446 99433446 1001 86380 86390 1
433577 99433577 1001 86380 86390 1
432771 99432771 1001 86380 86390 1
432777 99432777 1001 86380 86390 1
432804 99432804 1001 86380 86390 1
432738 99432738 1001 86380 86390 1
432515 99432515 1001 86380 86390 1
433779 99433779 1001 86380 86390 1
433941 99433941 1001 86380 86390 1
433849 99433849 1001 86380 86390 1
433877 99433877 1001 86380 86390 1
433826 99433826 1001 86380 86390 1
435282 99435282 1001 86380 86390 1
435111 99435111 1001 86380 86390 1
435202 99435202 1001 86380 86390 1
435397 99435397 1001 86380 86390 1
435273 99435273 1001 86380 86390 1
434719 99434719 1001 86380 86390 1
434699 99434699 1001 86380 86390 1
434340 99434340 1001 86380 86390 1
434343 99434343 1001 86380 86390 1
434322 99434322 1001 86380 86390 1
434555 99434555 1001 86380 86390 1
434495 99434495 1001 86380 86390 1
435679 99435679 1001 86380 86390 1
435831 99435831 1001 86380 86390 1
435816 99435816 1001 86380 86390 1
435536 99435536 1001 86380 86390 1
435882 99435882 1001 86380 86390 1
435477 99435477 1001 86380 86390 1
436873 99436873 1001 86380 86390 1
436785 99436785 1001 86380 86390 1
436953 99436953 1001 86380 86390 1
436851 99436851 1001 86380 86390 1
436683 99436683 1001 86380 86390 1
436687 99436687 1001 86380 86390 1
436651 99436651 1001 86380 86390 1
436247 99436247 1001 86380 86390 1
437345 99437345 1001 86380 86390 1
437216 99437216 1001 86380 86390 1
300085 99300085 1001 86380 86390 1
437282 99437282 1001 86380 86390 1
300575 99300575 1001 86380 86390 1
300667 99300667 1001 86380 86390 1
300681 99300681 1001 86380 86390 1
300622 99300622 1001 86380 86390 1
300407 99300407 1001 86380 86390 1
300124 99300124 1001 86380 86390 1
300217 99300217 1001 86380 86390 1
300206 99300206 1001 86380 86390 1
300128 99300128 1001 86380 86390 1
300183 99300183 1001 86380 86390 1
300845 99300845 1001 86380 86390 1
300749 99300749 1001 86380 86390 1
300763 99300763 1001 86380 86390 1
300802 99300802 1001 86380 86390 1
301426 99301426 1001 86380 86390 1
301380 99301380 1001 86380 86390 1
301533 99301533 1001 86380 86390 1
301422 99301422 1001 86380 86390 1
301490 99301490 1001 86380 86390 1
301207 99301207 1001 86380 86390 1
301326 99301326 1001 86380 86390 1
301238 99301238 1001 86380 86390 1
301161 99301161 1001 86380 86390 1
301002 99301002 1001 86380 86390 1
301016 99301016 1001 86380 86390 1
301082 99301082 1001 86380 86390 1
300979 99300979 1001 86380 86390 1
300985 99300985 1001 86380 86390 1
301127 99301127 1001 86380 86390 1
301351 99301351 1001 86380 86390 1
302338 99302338 1001 86380 86390 1
302368 99302368 1001 86380 86390 1
302098 99302098 1001 86380 86390 1
302082 99302082 1001 86380 86390 1
302110 99302110 1001 86380 86390 1
301812 99301812 1001 86380 86390 1
301791 99301791 1001 86380 86390 1
301869 99301869 1001 86380 86390 1
301805 99301805 1001 86380 86390 1
301962 99301962 1001 86380 86390 1
301798 99301798 1001 86380 86390 1
301850 99301850 1001 86380 86390 1
302499 99302499 1001 86380 86390 1
303125 99303125 1001 86380 86390 1
302952 99302952 1001 86380 86390 1
302941 99302941 1001 86380 86390 1
302799 99302799 1001 86380 86390 1
302816 99302816 1001 86380 86390 1
302936 99302936 1001 86380 86390 1
302743 99302743 1001 86380 86390 1
302759 99302759 1001 86380 86390 1
302764 99302764 1001 86380 86390 1
303295 99303295 1001 86380 86390 1
303324 99303324 1001 86380 86390 1
303325 99303325 1001 86380 86390 1
303391 99303391 1001 86380 86390 1
303264 99303264 1001 86380 86390 1
303905 99303905 1001 86380 86390 1
303682 99303682 1001 86380 86390 1
304163 99304163 1001 86380 86390 1
304189 99304189 1001 86380 86390 1
304156 99304156 1001 86380 86390 1
304773 99304773 1001 86380 86390 1
304671 99304671 1001 86380 86390 1
304753 99304753 1001 86380 86390 1
304664 99304664 1001 86380 86390 1
304716 99304716 1001 86380 86390 1
304343 99304343 1001 86380 86390 1
304409 99304409 1001 86380 86390 1
304285 99304285 1001 86380 86390 1
304260 99304260 1001 86380 86390 1
304947 99304947 1001 86380 86390 1
304903 99304903 1001 86380 86390 1
304994 99304994 1001 86380 86390 1
305570 99305570 1001 86380 86390 1
305489 99305489 1001 86380 86390 1
305501 99305501 1001 86380 86390 1
305554 99305554 1001 86380 86390 1
305377 99305377 1001 86380 86390 1
305300 99305300 1001 86380 86390 1
305369 99305369 1001 86380 86390 1
305331 99305331 1001 86380 86390 1
305387 99305387 1001 86380 86390 1
305426 99305426 1001 86380 86390 1
305171 99305171 1001 86380 86390 1
305242 99305242 1001 86380 86390 1
305152 99305152 1001 86380 86390 1
305140 99305140 1001 86380 86390 1
500025 99500025 1001 86380 86390 1
500134 99500134 1001 86380 86390 1
500611 99500611 1001 86380 86390 1
500755 99500755 1001 86380 86390 1
500746 99500746 1001 86380 86390 1
500669 99500669 1001 86380 86390 1
500545 99500545 1001 86380 86390 1
500206 99500206 1001 86380 86390 1
500197 99500197 1001 86380 86390 1
500316 99500316 1001 86380 86390 1
500382 99500382 1001 86380 86390 1
500901 99500901 1001 86380 86390 1
500847 99500847 1001 86380 86390 1
501472 99501472 1001 86380 86390 1
501473 99501473 1001 86380 86390 1
501480 99501480 1001 86380 86390 1
501496 99501496 1001 86380 86390 1
501471 99501471 1001 86380 86390 1
501388 99501388 1001 86380 86390 1
501260 99501260 1001 86380 86390 1
501303 99501303 1001 86380 86390 1
501111 99501111 1001 86380 86390 1
501189 99501189 1001 86380 86390 1
501033 99501033 1001 86380 86390 1
501036 99501036 1001 86380 86390 1
501222 99501222 1001 86380 86390 1
501093 99501093 1001 86380 86390 1
501041 99501041 1001 86380 86390 1
501740 99501740 1001 86380 86390 1
501664 99501664 1001 86380 86390 1
502353 99502353 1001 86380 86390 1
502341 99502341 1001 86380 86390 1
502316 99502316 1001 86380 86390 1
502444 99502444 1001 86380 86390 1
502118 99502118 1001 86380 86390 1
502067 99502067 1001 86380 86390 1
502068 99502068 1001 86380 86390 1
502101 99502101 1001 86380 86390 1
502192 99502192 1001 86380 86390 1
501989 99501989 1001 86380 86390 1
502044 99502044 1001 86380 86390 1
502047 99502047 1001 86380 86390 1
502571 99502571 1001 86380 86390 1
502507 99502507 1001 86380 86390 1
502484 99502484 1001 86380 86390 1
502472 99502472 1001 86380 86390 1
502564 99502564 1001 86380 86390 1
502897 99502897 1001 86380 86390 1
502903 99502903 1001 86380 86390 1
502677 99502677 1001 86380 86390 1
502799 99502799 1001 86380 86390 1
503470 99503470 1001 86380 86390 1
503432 99503432 1001 86380 86390 1
503399 99503399 1001 86380 86390 1
503980 99503980 1001 86380 86390 1
503943 99503943 1001 86380 86390 1
504113 99504113 1001 86380 86390 1
504116 99504116 1001 86380 86390 1
503824 99503824 1001 86380 86390 1
503776 99503776 1001 86380 86390 1
503518 99503518 1001 86380 86390 1
503535 99503535 1001 86380 86390 1
504154 99504154 1001 86380 86390 1
504122 99504122 1001 86380 86390 1
504792 99504792 1001 86380 86390 1
504845 99504845 1001 86380 86390 1
504928 99504928 1001 86380 86390 1
504812 99504812 1001 86380 86390 1
504787 99504787 1001 86380 86390 1
504713 99504713 1001 86380 86390 1
504544 99504544 1001 86380 86390 1
504538 99504538 1001 86380 86390 1
504349 99504349 1001 86380 86390 1
504457 99504457 1001 86380 86390 1
504343 99504343 1001 86380 86390 1
504994 99504994 1001 86380 86390 1
505033 99505033 1001 86380 86390 1
505054 99505054 1001 86380 86390 1
504964 99504964 1001 86380 86390 1
505696 99505696 1001 86380 86390 1
505647 99505647 1001 86380 86390 1
505612 99505612 1001 86380 86390 1
505638 99505638 1001 86380 86390 1
505542 99505542 1001 86380 86390 1
505555 99505555 1001 86380 86390 1
505556 99505556 1001 86380 86390 1
505361 99505361 1001 86380 86390 1
505518 99505518 1001 86380 86390 1
505406 99505406 1001 86380 86390 1
505267 99505267 1001 86380 86390 1
505168 99505168 1001 86380 86390 1
505272 99505272 1001 86380 86390 1
505200 99505200 1001 86380 86390 1
505806 99505806 1001 86380 86390 1
505877 99505877 1001 86380 86390 1
505930 99505930 1001 86380 86390 1
505802 99505802 1001 86380 86390 1
505894 99505894 1001 86380 86390 1
505831 99505831 1001 86380 86390 1
506495 99506495 1001 86380 86390 1
506511 99506511 1001 86380 86390 1
506421 99506421 1001 86380 86390 1
506449 99506449 1001 86380 86390 1
506515 99506515 1001 86380 86390 1
506518 99506518 1001 86380 86390 1
506353 99506353 1001 86380 86390 1
506315 99506315 1001 86380 86390 1
506204 99506204 1001 86380 86390 1
506106 99506106 1001 86380 86390 1
506097 99506097 1001 86380 86390 1
505995 99505995 1001 86380 86390 1
506077 99506077 1001 86380 86390 1
506117 99506117 1001 86380 86390 1
506156 99506156 1001 86380 86390 1
506763 99506763 1001 86380 86390 1
506662 99506662 1001 86380 86390 1
506727 99506727 1001 86380 86390 1
506637 99506637 1001 86380 86390 1
506715 99506715 1001 86380 86390 1
506669 99506669 1001 86380 86390 1
507253 99507253 1001 86380 86390 1
507358 99507358 1001 86380 86390 1
507056 99507056 1001 86380 86390 1
507033 99507033 1001 86380 86390 1
507073 99507073 1001 86380 86390 1
506854 99506854 1001 86380 86390 1
506947 99506947 1001 86380 86390 1
506846 99506846 1001 86380 86390 1
506886 99506886 1001 86380 86390 1
507485 99507485 1001 86380 86390 1
507593 99507593 1001 86380 86390 1
507427 99507427 1001 86380 86390 1
507609 99507609 1001 86380 86390 1
507585 99507585 1001 86380 86390 1
507469 99507469 1001 86380 86390 1
508082 99508082 1001 86380 86390 1
508049 99508049 1001 86380 86390 1
507905 99507905 1001 86380 86390 1
508023 99508023 1001 86380 86390 1
508037 99508037 1001 86380 86390 1
507964 99507964 1001 86380 86390 1
507654 99507654 1001 86380 86390 1
507650 99507650 1001 86380 86390 1
507677 99507677 1001 86380 86390 1
507639 99507639 1001 86380 86390 1
508337 99508337 1001 86380 86390 1
508390 99508390 1001 86380 86390 1
508289 99508289 1001 86380 86390 1
508382 99508382 1001 86380 86390 1
508396 99508396 1001 86380 86390 1
508256 99508256 1001 86380 86390 1
508412 99508412 1001 86380 86390 1
508916 99508916 1001 86380 86390 1
509061 99509061 1001 86380 86390 1
508882 99508882 1001 86380 86390 1
508844 99508844 1001 86380 86390 1
508832 99508832 1001 86380 86390 1
508726 99508726 1001 86380 86390 1
508626 99508626 1001 86380 86390 1
508472 99508472 1001 86380 86390 1
508621 99508621 1001 86380 86390 1
509266 99509266 1001 86380 86390 1
509130 99509130 1001 86380 86390 1
509238 99509238 1001 86380 86390 1
509801 99509801 1001 86380 86390 1
509776 99509776 1001 86380 86390 1
509877 99509877 1001 86380 86390 1
509856 99509856 1001 86380 86390 1
509754 99509754 1001 86380 86390 1
509781 99509781 1001 86380 86390 1
509547 99509547 1001 86380 86390 1
509589 99509589 1001 86380 86390 1
509401 99509401 1001 86380 86390 1
509429 99509429 1001 86380 86390 1
509468 99509468 1001 86380 86390 1
509486 99509486 1001 86380 86390 1
510054 99510054 1001 86380 86390 1
509697 99509697 1001 86380 86390 1
509997 99509997 1001 86380 86390 1
510076 99510076 1001 86380 86390 1
509949 99509949 1001 86380 86390 1
510546 99510546 1001 86380 86390 1
510419 99510419 1001 86380 86390 1
510399 99510399 1001 86380 86390 1
510467 99510467 1001 86380 86390 1
510442 99510442 1001 86380 86390 1
510136 99510136 1001 86380 86390 1
510267 99510267 1001 86380 86390 1
510297 99510297 1001 86380 86390 1
510828 99510828 1001 86380 86390 1
510896 99510896 1001 86380 86390 1
510821 99510821 1001 86380 86390 1
510848 99510848 1001 86380 86390 1
510874 99510874 1001 86380 86390 1
511518 99511518 1001 86380 86390 1
511435 99511435 1001 86380 86390 1
511270 99511270 1001 86380 86390 1
511348 99511348 1001 86380 86390 1
511183 99511183 1001 86380 86390 1
511184 99511184 1001 86380 86390 1
511216 99511216 1001 86380 86390 1
511025 99511025 1001 86380 86390 1
510950 99510950 1001 86380 86390 1
510994 99510994 1001 86380 86390 1
511708 99511708 1001 86380 86390 1
511581 99511581 1001 86380 86390 1
511736 99511736 1001 86380 86390 1
511714 99511714 1001 86380 86390 1
512190 99512190 1001 86380 86390 1
512257 99512257 1001 86380 86390 1
512274 99512274 1001 86380 86390 1
512339 99512339 1001 86380 86390 1
511992 99511992 1001 86380 86390 1
512099 99512099 1001 86380 86390 1
512143 99512143 1001 86380 86390 1
512105 99512105 1001 86380 86390 1
511849 99511849 1001 86380 86390 1
511811 99511811 1001 86380 86390 1
511837 99511837 1001 86380 86390 1
511921 99511921 1001 86380 86390 1
511768 99511768 1001 86380 86390 1
511848 99511848 1001 86380 86390 1
512404 99512404 1001 86380 86390 1
512471 99512471 1001 86380 86390 1
512420 99512420 1001 86380 86390 1
512412 99512412 1001 86380 86390 1
512478 99512478 1001 86380 86390 1
513095 99513095 1001 86380 86390 1
513196 99513196 1001 86380 86390 1
512800 99512800 1001 86380 86390 1
512997 99512997 1001 86380 86390 1
512803 99512803 1001 86380 86390 1
512649 99512649 1001 86380 86390 1
512769 99512769 1001 86380 86390 1
512614 99512614 1001 86380 86390 1
512627 99512627 1001 86380 86390 1
512694 99512694 1001 86380 86390 1
513267 99513267 1001 86380 86390 1
513256 99513256 1001 86380 86390 1
512793 99512793 1001 86380 86390 1
513343 99513343 1001 86380 86390 1
513866 99513866 1001 86380 86390 1
513905 99513905 1001 86380 86390 1
513984 99513984 1001 86380 86390 1
514001 99514001 1001 86380 86390 1
513987 99513987 1001 86380 86390 1
514014 99514014 1001 86380 86390 1
513836 99513836 1001 86380 86390 1
513702 99513702 1001 86380 86390 1
513540 99513540 1001 86380 86390 1
513424 99513424 1001 86380 86390 1
513557 99513557 1001 86380 86390 1
514072 99514072 1001 86380 86390 1
514066 99514066 1001 86380 86390 1
514745 99514745 1001 86380 86390 1
514660 99514660 1001 86380 86390 1
514526 99514526 1001 86380 86390 1
514539 99514539 1001 86380 86390 1
514462 99514462 1001 86380 86390 1
514490 99514490 1001 86380 86390 1
514594 99514594 1001 86380 86390 1
514371 99514371 1001 86380 86390 1
514281 99514281 1001 86380 86390 1
514284 99514284 1001 86380 86390 1
514339 99514339 1001 86380 86390 1
514895 99514895 1001 86380 86390 1
514973 99514973 1001 86380 86390 1
514859 99514859 1001 86380 86390 1
515572 99515572 1001 86380 86390 1
515638 99515638 1001 86380 86390 1
515626 99515626 1001 86380 86390 1
515485 99515485 1001 86380 86390 1
515680 99515680 1001 86380 86390 1
515475 99515475 1001 86380 86390 1
515360 99515360 1001 86380 86390 1
515097 99515097 1001 86380 86390 1
515163 99515163 1001 86380 86390 1
515151 99515151 1001 86380 86390 1
515814 99515814 1001 86380 86390 1
515685 99515685 1001 86380 86390 1
515805 99515805 1001 86380 86390 1
515769 99515769 1001 86380 86390 1
516329 99516329 1001 86380 86390 1
516356 99516356 1001 86380 86390 1
516386 99516386 1001 86380 86390 1
516405 99516405 1001 86380 86390 1
516265 99516265 1001 86380 86390 1
516140 99516140 1001 86380 86390 1
516141 99516141 1001 86380 86390 1
516170 99516170 1001 86380 86390 1
515978 99515978 1001 86380 86390 1
516613 99516613 1001 86380 86390 1
516551 99516551 1001 86380 86390 1
516590 99516590 1001 86380 86390 1
517300 99517300 1001 86380 86390 1
517173 99517173 1001 86380 86390 1
517056 99517056 1001 86380 86390 1
517451 99517451 1001 86380 86390 1
516716 99516716 1001 86380 86390 1
517491 99517491 1001 86380 86390 1
518002 99518002 1001 86380 86390 1
518028 99518028 1001 86380 86390 1
517754 99517754 1001 86380 86390 1
517848 99517848 1001 86380 86390 1
517850 99517850 1001 86380 86390 1
517648 99517648 1001 86380 86390 1
517708 99517708 1001 86380 86390 1
518330 99518330 1001 86380 86390 1
518972 99518972 1001 86380 86390 1
518948 99518948 1001 86380 86390 1
518614 99518614 1001 86380 86390 1
518647 99518647 1001 86380 86390 1
518675 99518675 1001 86380 86390 1
518406 99518406 1001 86380 86390 1
518432 99518432 1001 86380 86390 1
518449 99518449 1001 86380 86390 1
518546 99518546 1001 86380 86390 1
518547 99518547 1001 86380 86390 1
519149 99519149 1001 86380 86390 1
519139 99519139 1001 86380 86390 1
519127 99519127 1001 86380 86390 1
519797 99519797 1001 86380 86390 1
519806 99519806 1001 86380 86390 1
519807 99519807 1001 86380 86390 1
519577 99519577 1001 86380 86390 1
519539 99519539 1001 86380 86390 1
519553 99519553 1001 86380 86390 1
519593 99519593 1001 86380 86390 1
519529 99519529 1001 86380 86390 1
520006 99520006 1001 86380 86390 1
519610 99519610 1001 86380 86390 1
519919 99519919 1001 86380 86390 1
519820 99519820 1001 86380 86390 1
520551 99520551 1001 86380 86390 1
520438 99520438 1001 86380 86390 1
520613 99520613 1001 86380 86390 1
520482 99520482 1001 86380 86390 1
520333 99520333 1001 86380 86390 1
520310 99520310 1001 86380 86390 1
520272 99520272 1001 86380 86390 1
520379 99520379 1001 86380 86390 1
520342 99520342 1001 86380 86390 1
520278 99520278 1001 86380 86390 1
520395 99520395 1001 86380 86390 1
520408 99520408 1001 86380 86390 1
520653 99520653 1001 86380 86390 1
520758 99520758 1001 86380 86390 1
520817 99520817 1001 86380 86390 1
521416 99521416 1001 86380 86390 1
521095 99521095 1001 86380 86390 1
521111 99521111 1001 86380 86390 1
521129 99521129 1001 86380 86390 1
521043 99521043 1001 86380 86390 1
521048 99521048 1001 86380 86390 1
521508 99521508 1001 86380 86390 1
521485 99521485 1001 86380 86390 1
521578 99521578 1001 86380 86390 1
522229 99522229 1001 86380 86390 1
522245 99522245 1001 86380 86390 1
522120 99522120 1001 86380 86390 1
522250 99522250 1001 86380 86390 1
522282 99522282 1001 86380 86390 1
522049 99522049 1001 86380 86390 1
521952 99521952 1001 86380 86390 1
522069 99522069 1001 86380 86390 1
522045 99522045 1001 86380 86390 1
522073 99522073 1001 86380 86390 1
521842 99521842 1001 86380 86390 1
521870 99521870 1001 86380 86390 1
521717 99521717 1001 86380 86390 1
522484 99522484 1001 86380 86390 1
522374 99522374 1001 86380 86390 1
522400 99522400 1001 86380 86390 1
522364 99522364 1001 86380 86390 1
522957 99522957 1001 86380 86390 1
522826 99522826 1001 86380 86390 1
522780 99522780 1001 86380 86390 1
522858 99522858 1001 86380 86390 1
522897 99522897 1001 86380 86390 1
522744 99522744 1001 86380 86390 1
522672 99522672 1001 86380 86390 1
522608 99522608 1001 86380 86390 1
522647 99522647 1001 86380 86390 1
522609 99522609 1001 86380 86390 1
522546 99522546 1001 86380 86390 1
523223 99523223 1001 86380 86390 1
523212 99523212 1001 86380 86390 1
523226 99523226 1001 86380 86390 1
523317 99523317 1001 86380 86390 1
523320 99523320 1001 86380 86390 1
523789 99523789 1001 86380 86390 1
523893 99523893 1001 86380 86390 1
523598 99523598 1001 86380 86390 1
523538 99523538 1001 86380 86390 1
523697 99523697 1001 86380 86390 1
523458 99523458 1001 86380 86390 1
523487 99523487 1001 86380 86390 1
524132 99524132 1001 86380 86390 1
524029 99524029 1001 86380 86390 1
524135 99524135 1001 86380 86390 1
524580 99524580 1001 86380 86390 1
524595 99524595 1001 86380 86390 1
524487 99524487 1001 86380 86390 1
524493 99524493 1001 86380 86390 1
524404 99524404 1001 86380 86390 1
524548 99524548 1001 86380 86390 1
524242 99524242 1001 86380 86390 1
524152 99524152 1001 86380 86390 1
524218 99524218 1001 86380 86390 1
524181 99524181 1001 86380 86390 1
524848 99524848 1001 86380 86390 1
524771 99524771 1001 86380 86390 1
524877 99524877 1001 86380 86390 1
525565 99525565 1001 86380 86390 1
525524 99525524 1001 86380 86390 1
525437 99525437 1001 86380 86390 1
525515 99525515 1001 86380 86390 1
525363 99525363 1001 86380 86390 1
525032 99525032 1001 86380 86390 1
525622 99525622 1001 86380 86390 1
525687 99525687 1001 86380 86390 1
525721 99525721 1001 86380 86390 1
525749 99525749 1001 86380 86390 1
526302 99526302 1001 86380 86390 1
526239 99526239 1001 86380 86390 1
526227 99526227 1001 86380 86390 1
526343 99526343 1001 86380 86390 1
526027 99526027 1001 86380 86390 1
526041 99526041 1001 86380 86390 1
526002 99526002 1001 86380 86390 1
525917 99525917 1001 86380 86390 1
526434 99526434 1001 86380 86390 1
526539 99526539 1001 86380 86390 1
527150 99527150 1001 86380 86390 1
527061 99527061 1001 86380 86390 1
527231 99527231 1001 86380 86390 1
526875 99526875 1001 86380 86390 1
526953 99526953 1001 86380 86390 1
526984 99526984 1001 86380 86390 1
526869 99526869 1001 86380 86390 1
527039 99527039 1001 86380 86390 1
527028 99527028 1001 86380 86390 1
527016 99527016 1001 86380 86390 1
526926 99526926 1001 86380 86390 1
526681 99526681 1001 86380 86390 1
526633 99526633 1001 86380 86390 1
527414 99527414 1001 86380 86390 1
527960 99527960 1001 86380 86390 1
528027 99528027 1001 86380 86390 1
528024 99528024 1001 86380 86390 1
527844 99527844 1001 86380 86390 1
527743 99527743 1001 86380 86390 1
527862 99527862 1001 86380 86390 1
527817 99527817 1001 86380 86390 1
527483 99527483 1001 86380 86390 1
527627 99527627 1001 86380 86390 1
527485 99527485 1001 86380 86390 1
527576 99527576 1001 86380 86390 1
527555 99527555 1001 86380 86390 1
527464 99527464 1001 86380 86390 1
528112 99528112 1001 86380 86390 1
528138 99528138 1001 86380 86390 1
528117 99528117 1001 86380 86390 1
528118 99528118 1001 86380 86390 1
528146 99528146 1001 86380 86390 1
528671 99528671 1001 86380 86390 1
528550 99528550 1001 86380 86390 1
528345 99528345 1001 86380 86390 1
528397 99528397 1001 86380 86390 1
528423 99528423 1001 86380 86390 1
528914 99528914 1001 86380 86390 1
529007 99529007 1001 86380 86390 1
529059 99529059 1001 86380 86390 1
529692 99529692 1001 86380 86390 1
529582 99529582 1001 86380 86390 1
529571 99529571 1001 86380 86390 1
529444 99529444 1001 86380 86390 1
529502 99529502 1001 86380 86390 1
529134 99529134 1001 86380 86390 1
529258 99529258 1001 86380 86390 1
529844 99529844 1001 86380 86390 1
529834 99529834 1001 86380 86390 1
529863 99529863 1001 86380 86390 1
530353 99530353 1001 86380 86390 1
530528 99530528 1001 86380 86390 1
530301 99530301 1001 86380 86390 1
530292 99530292 1001 86380 86390 1
530128 99530128 1001 86380 86390 1
530090 99530090 1001 86380 86390 1
530092 99530092 1001 86380 86390 1
529938 99529938 1001 86380 86390 1
530136 99530136 1001 86380 86390 1
530060 99530060 1001 86380 86390 1
529984 99529984 1001 86380 86390 1
530737 99530737 1001 86380 86390 1
530673 99530673 1001 86380 86390 1
530704 99530704 1001 86380 86390 1
531377 99531377 1001 86380 86390 1
531203 99531203 1001 86380 86390 1
531229 99531229 1001 86380 86390 1
531363 99531363 1001 86380 86390 1
531235 99531235 1001 86380 86390 1
531237 99531237 1001 86380 86390 1
531340 99531340 1001 86380 86390 1
531062 99531062 1001 86380 86390 1
530988 99530988 1001 86380 86390 1
530799 99530799 1001 86380 86390 1
530852 99530852 1001 86380 86390 1
530803 99530803 1001 86380 86390 1
530895 99530895 1001 86380 86390 1
531534 99531534 1001 86380 86390 1
531446 99531446 1001 86380 86390 1
531485 99531485 1001 86380 86390 1
531422 99531422 1001 86380 86390 1
531466 99531466 1001 86380 86390 1
531531 99531531 1001 86380 86390 1
532007 99532007 1001 86380 86390 1
532001 99532001 1001 86380 86390 1
531838 99531838 1001 86380 86390 1
531929 99531929 1001 86380 86390 1
531930 99531930 1001 86380 86390 1
531867 99531867 1001 86380 86390 1
531639 99531639 1001 86380 86390 1
532238 99532238 1001 86380 86390 1
532381 99532381 1001 86380 86390 1
532240 99532240 1001 86380 86390 1
532897 99532897 1001 86380 86390 1
532859 99532859 1001 86380 86390 1
532978 99532978 1001 86380 86390 1
532940 99532940 1001 86380 86390 1
532980 99532980 1001 86380 86390 1
532783 99532783 1001 86380 86390 1
532694 99532694 1001 86380 86390 1
532733 99532733 1001 86380 86390 1
532580 99532580 1001 86380 86390 1
532462 99532462 1001 86380 86390 1
533147 99533147 1001 86380 86390 1
533148 99533148 1001 86380 86390 1
533170 99533170 1001 86380 86390 1
533656 99533656 1001 86380 86390 1
533554 99533554 1001 86380 86390 1
533594 99533594 1001 86380 86390 1
533556 99533556 1001 86380 86390 1
533561 99533561 1001 86380 86390 1
533406 99533406 1001 86380 86390 1
533268 99533268 1001 86380 86390 1
533398 99533398 1001 86380 86390 1
533272 99533272 1001 86380 86390 1
533325 99533325 1001 86380 86390 1
533405 99533405 1001 86380 86390 1
533887 99533887 1001 86380 86390 1
533905 99533905 1001 86380 86390 1
534035 99534035 1001 86380 86390 1
534521 99534521 1001 86380 86390 1
534547 99534547 1001 86380 86390 1
534502 99534502 1001 86380 86390 1
534318 99534318 1001 86380 86390 1
534322 99534322 1001 86380 86390 1
534070 99534070 1001 86380 86390 1
534240 99534240 1001 86380 86390 1
534189 99534189 1001 86380 86390 1
534100 99534100 1001 86380 86390 1
534480 99534480 1001 86380 86390 1
534698 99534698 1001 86380 86390 1
534792 99534792 1001 86380 86390 1
534691 99534691 1001 86380 86390 1
535332 99535332 1001 86380 86390 1
535345 99535345 1001 86380 86390 1
535437 99535437 1001 86380 86390 1
535360 99535360 1001 86380 86390 1
535442 99535442 1001 86380 86390 1
535329 99535329 1001 86380 86390 1
535136 99535136 1001 86380 86390 1
535114 99535114 1001 86380 86390 1
535231 99535231 1001 86380 86390 1
535167 99535167 1001 86380 86390 1
535169 99535169 1001 86380 86390 1
535226 99535226 1001 86380 86390 1
534981 99534981 1001 86380 86390 1
535047 99535047 1001 86380 86390 1
535040 99535040 1001 86380 86390 1
535603 99535603 1001 86380 86390 1
535579 99535579 1001 86380 86390 1
535544 99535544 1001 86380 86390 1
536174 99536174 1001 86380 86390 1
536265 99536265 1001 86380 86390 1
536324 99536324 1001 86380 86390 1
536035 99536035 1001 86380 86390 1
535877 99535877 1001 86380 86390 1
535737 99535737 1001 86380 86390 1
535869 99535869 1001 86380 86390 1
536373 99536373 1001 86380 86390 1
536516 99536516 1001 86380 86390 1
536418 99536418 1001 86380 86390 1
537114 99537114 1001 86380 86390 1
536816 99536816 1001 86380 86390 1
536869 99536869 1001 86380 86390 1
536813 99536813 1001 86380 86390 1
536568 99536568 1001 86380 86390 1
536692 99536692 1001 86380 86390 1
537290 99537290 1001 86380 86390 1
537261 99537261 1001 86380 86390 1
537957 99537957 1001 86380 86390 1
537839 99537839 1001 86380 86390 1
537816 99537816 1001 86380 86390 1
537973 99537973 1001 86380 86390 1
537602 99537602 1001 86380 86390 1
537669 99537669 1001 86380 86390 1
537595 99537595 1001 86380 86390 1
537675 99537675 1001 86380 86390 1
537539 99537539 1001 86380 86390 1
538061 99538061 1001 86380 86390 1
538002 99538002 1001 86380 86390 1
538018 99538018 1001 86380 86390 1
538008 99538008 1001 86380 86390 1
538101 99538101 1001 86380 86390 1
538128 99538128 1001 86380 86390 1
538180 99538180 1001 86380 86390 1
538129 99538129 1001 86380 86390 1
538145 99538145 1001 86380 86390 1
538124 99538124 1001 86380 86390 1
538780 99538780 1001 86380 86390 1
538704 99538704 1001 86380 86390 1
538733 99538733 1001 86380 86390 1
538802 99538802 1001 86380 86390 1
538454 99538454 1001 86380 86390 1
538527 99538527 1001 86380 86390 1
538567 99538567 1001 86380 86390 1
538293 99538293 1001 86380 86390 1
538346 99538346 1001 86380 86390 1
538829 99538829 1001 86380 86390 1
538933 99538933 1001 86380 86390 1
539462 99539462 1001 86380 86390 1
539527 99539527 1001 86380 86390 1
539592 99539592 1001 86380 86390 1
539454 99539454 1001 86380 86390 1
539468 99539468 1001 86380 86390 1
539385 99539385 1001 86380 86390 1
539273 99539273 1001 86380 86390 1
539365 99539365 1001 86380 86390 1
539378 99539378 1001 86380 86390 1
539289 99539289 1001 86380 86390 1
539028 99539028 1001 86380 86390 1
539071 99539071 1001 86380 86390 1
539756 99539756 1001 86380 86390 1
539796 99539796 1001 86380 86390 1
539827 99539827 1001 86380 86390 1
539793 99539793 1001 86380 86390 1
540124 99540124 1001 86380 86390 1
540150 99540150 1001 86380 86390 1
540113 99540113 1001 86380 86390 1
540230 99540230 1001 86380 86390 1
540260 99540260 1001 86380 86390 1
539903 99539903 1001 86380 86390 1
539970 99539970 1001 86380 86390 1
539919 99539919 1001 86380 86390 1
539854 99539854 1001 86380 86390 1
539947 99539947 1001 86380 86390 1
540025 99540025 1001 86380 86390 1
540482 99540482 1001 86380 86390 1
540631 99540631 1001 86380 86390 1
541261 99541261 1001 86380 86390 1
541279 99541279 1001 86380 86390 1
541148 99541148 1001 86380 86390 1
541226 99541226 1001 86380 86390 1
541065 99541065 1001 86380 86390 1
541006 99541006 1001 86380 86390 1
540759 99540759 1001 86380 86390 1
540879 99540879 1001 86380 86390 1
541395 99541395 1001 86380 86390 1
541408 99541408 1001 86380 86390 1
541379 99541379 1001 86380 86390 1
542033 99542033 1001 86380 86390 1
541957 99541957 1001 86380 86390 1
542060 99542060 1001 86380 86390 1
541922 99541922 1001 86380 86390 1
542015 99542015 1001 86380 86390 1
541854 99541854 1001 86380 86390 1
541712 99541712 1001 86380 86390 1
541907 99541907 1001 86380 86390 1
541741 99541741 1001 86380 86390 1
541874 99541874 1001 86380 86390 1
541551 99541551 1001 86380 86390 1
541655 99541655 1001 86380 86390 1
541552 99541552 1001 86380 86390 1
541657 99541657 1001 86380 86390 1
541542 99541542 1001 86380 86390 1
541556 99541556 1001 86380 86390 1
541586 99541586 1001 86380 86390 1
542237 99542237 1001 86380 86390 1
542122 99542122 1001 86380 86390 1
542150 99542150 1001 86380 86390 1
542204 99542204 1001 86380 86390 1
542832 99542832 1001 86380 86390 1
542773 99542773 1001 86380 86390 1
542803 99542803 1001 86380 86390 1
542534 99542534 1001 86380 86390 1
542589 99542589 1001 86380 86390 1
542641 99542641 1001 86380 86390 1
542739 99542739 1001 86380 86390 1
542526 99542526 1001 86380 86390 1
542388 99542388 1001 86380 86390 1
543077 99543077 1001 86380 86390 1
543065 99543065 1001 86380 86390 1
543095 99543095 1001 86380 86390 1
543148 99543148 1001 86380 86390 1
543032 99543032 1001 86380 86390 1
543678 99543678 1001 86380 86390 1
543616 99543616 1001 86380 86390 1
543515 99543515 1001 86380 86390 1
543535 99543535 1001 86380 86390 1
543190 99543190 1001 86380 86390 1
543290 99543290 1001 86380 86390 1
543278 99543278 1001 86380 86390 1
543912 99543912 1001 86380 86390 1
543151 99543151 1001 86380 86390 1
543965 99543965 1001 86380 86390 1
543929 99543929 1001 86380 86390 1
543787 99543787 1001 86380 86390 1
544495 99544495 1001 86380 86390 1
544473 99544473 1001 86380 86390 1
544539 99544539 1001 86380 86390 1
544366 99544366 1001 86380 86390 1
544392 99544392 1001 86380 86390 1
544276 99544276 1001 86380 86390 1
544347 99544347 1001 86380 86390 1
544322 99544322 1001 86380 86390 1
544271 99544271 1001 86380 86390 1
544297 99544297 1001 86380 86390 1
544326 99544326 1001 86380 86390 1
544288 99544288 1001 86380 86390 1
544720 99544720 1001 86380 86390 1
544658 99544658 1001 86380 86390 1
403264 218 1001 69300 70377 1
501001 656 1001 36322 36621 1
517545 697 1002 33326 43937 1
400115 99400115 1001 86380 86390 1
400122 99400122 1001 86380 86390 1
400308 99400308 1001 86380 86390 1
400386 99400386 1001 86380 86390 1
400390 99400390 1001 86380 86390 1
400441 99400441 1001 86380 86390 1
400613 99400613 1001 86380 86390 1
400635 99400635 1001 86380 86390 1
400684 99400684 1001 86380 86390 1
401184 99401184 1001 86380 86390 1
401165 99401165 1001 86380 86390 1
401253 99401253 1001 86380 86390 1
401274 99401274 1001 86380 86390 1
401564 99401564 1001 86380 86390 1
401853 99401853 1001 86380 86390 1
402061 99402061 1001 86380 86390 1
401986 99401986 1001 86380 86390 1
402309 99402309 1001 86380 86390 1
402295 99402295 1001 86380 86390 1
402433 99402433 1001 86380 86390 1
402744 99402744 1001 86380 86390 1
402879 99402879 1001 86380 86390 1
402950 99402950 1001 86380 86390 1
402911 99402911 1001 86380 86390 1
402916 99402916 1001 86380 86390 1
403072 99403072 1001 86380 86390 1
403107 99403107 1001 86380 86390 1
403188 99403188 1001 86380 86390 1
403116 99403116 1001 86380 86390 1
403291 99403291 1001 86380 86390 1
403212 99403212 1001 86380 86390 1
403427 99403427 1001 86380 86390 1
403335 99403335 1001 86380 86390 1
403690 99403690 1001 86380 86390 1
403791 99403791 1001 86380 86390 1
403800 99403800 1001 86380 86390 1
404115 99404115 1001 86380 86390 1
404165 99404165 1001 86380 86390 1
404174 99404174 1001 86380 86390 1
404154 99404154 1001 86380 86390 1
404324 99404324 1001 86380 86390 1
404403 99404403 1001 86380 86390 1
404477 99404477 1001 86380 86390 1
404584 99404584 1001 86380 86390 1
404675 99404675 1001 86380 86390 1
404728 99404728 1001 86380 86390 1
405030 99405030 1001 86380 86390 1
405195 99405195 1001 86380 86390 1
405225 99405225 1001 86380 86390 1
405583 99405583 1001 86380 86390 1
405750 99405750 1001 86380 86390 1
405718 99405718 1001 86380 86390 1
405861 99405861 1001 86380 86390 1
405945 99405945 1001 86380 86390 1
405973 99405973 1001 86380 86390 1
406033 99406033 1001 86380 86390 1
406103 99406103 1001 86380 86390 1
406128 99406128 1001 86380 86390 1
406192 99406192 1001 86380 86390 1
406231 99406231 1001 86380 86390 1
406259 99406259 1001 86380 86390 1
406404 99406404 1001 86380 86390 1
406418 99406418 1001 86380 86390 1
406725 99406725 1001 86380 86390 1
406767 99406767 1001 86380 86390 1
406957 99406957 1001 86380 86390 1
407094 99407094 1001 86380 86390 1
407129 99407129 1001 86380 86390 1
407052 99407052 1001 86380 86390 1
407669 99407669 1001 86380 86390 1
407697 99407697 1001 86380 86390 1
407858 99407858 1001 86380 86390 1
407911 99407911 1001 86380 86390 1
408045 99408045 1001 86380 86390 1
408167 99408167 1001 86380 86390 1
408098 99408098 1001 86380 86390 1
408254 99408254 1001 86380 86390 1
408363 99408363 1001 86380 86390 1
408322 99408322 1001 86380 86390 1
408351 99408351 1001 86380 86390 1
408371 99408371 1001 86380 86390 1
408329 99408329 1001 86380 86390 1
408374 99408374 1001 86380 86390 1
408375 99408375 1001 86380 86390 1
408310 99408310 1001 86380 86390 1
408708 99408708 1001 86380 86390 1
408716 99408716 1001 86380 86390 1
408851 99408851 1001 86380 86390 1
408921 99408921 1001 86380 86390 1
409144 99409144 1001 86380 86390 1
409129 99409129 1001 86380 86390 1
409138 99409138 1001 86380 86390 1
409254 99409254 1001 86380 86390 1
409217 99409217 1001 86380 86390 1
409331 99409331 1001 86380 86390 1
409361 99409361 1001 86380 86390 1
409545 99409545 1001 86380 86390 1
409589 99409589 1001 86380 86390 1
409532 99409532 1001 86380 86390 1
409812 99409812 1001 86380 86390 1
410261 99410261 1001 86380 86390 1
410269 99410269 1001 86380 86390 1
410315 99410315 1001 86380 86390 1
410441 99410441 1001 86380 86390 1
410436 99410436 1001 86380 86390 1
410746 99410746 1001 86380 86390 1
410872 99410872 1001 86380 86390 1
410998 99410998 1001 86380 86390 1
411220 99411220 1001 86380 86390 1
411236 99411236 1001 86380 86390 1
411397 99411397 1001 86380 86390 1
411595 99411595 1001 86380 86390 1
411740 99411740 1001 86380 86390 1
411689 99411689 1001 86380 86390 1
411845 99411845 1001 86380 86390 1
411758 99411758 1001 86380 86390 1
412477 99412477 1001 86380 86390 1
412470 99412470 1001 86380 86390 1
413497 99413497 1001 86380 86390 1
413383 99413383 1001 86380 86390 1
413307 99413307 1001 86380 86390 1
412932 99412932 1001 86380 86390 1
413037 99413037 1001 86380 86390 1
413039 99413039 1001 86380 86390 1
413071 99413071 1001 86380 86390 1
413105 99413105 1001 86380 86390 1
412710 99412710 1001 86380 86390 1
414012 99414012 1001 86380 86390 1
413902 99413902 1001 86380 86390 1
413956 99413956 1001 86380 86390 1
413812 99413812 1001 86380 86390 1
413875 99413875 1001 86380 86390 1
414072 99414072 1001 86380 86390 1
415249 99415249 1001 86380 86390 1
414958 99414958 1001 86380 86390 1
414944 99414944 1001 86380 86390 1
415137 99415137 1001 86380 86390 1
415138 99415138 1001 86380 86390 1
415162 99415162 1001 86380 86390 1
414666 99414666 1001 86380 86390 1
414808 99414808 1001 86380 86390 1
414834 99414834 1001 86380 86390 1
414464 99414464 1001 86380 86390 1
414486 99414486 1001 86380 86390 1
415671 99415671 1001 86380 86390 1
415575 99415575 1001 86380 86390 1
415532 99415532 1001 86380 86390 1
415707 99415707 1001 86380 86390 1
415472 99415472 1001 86380 86390 1
416861 99416861 1001 86380 86390 1
416955 99416955 1001 86380 86390 1
416747 99416747 1001 86380 86390 1
416878 99416878 1001 86380 86390 1
416903 99416903 1001 86380 86390 1
416305 99416305 1001 86380 86390 1
416450 99416450 1001 86380 86390 1
416154 99416154 1001 86380 86390 1
415748 99415748 1001 86380 86390 1
416096 99416096 1001 86380 86390 1
416132 99416132 1001 86380 86390 1
417114 99417114 1001 86380 86390 1
417008 99417008 1001 86380 86390 1
417319 99417319 1001 86380 86390 1
418559 99418559 1001 86380 86390 1
418542 99418542 1001 86380 86390 1
418611 99418611 1001 86380 86390 1
418663 99418663 1001 86380 86390 1
418278 99418278 1001 86380 86390 1
418046 99418046 1001 86380 86390 1
417709 99417709 1001 86380 86390 1
417745 99417745 1001 86380 86390 1
417697 99417697 1001 86380 86390 1
419006 99419006 1001 86380 86390 1
419086 99419086 1001 86380 86390 1
418834 99418834 1001 86380 86390 1
420409 99420409 1001 86380 86390 1
420288 99420288 1001 86380 86390 1
419753 99419753 1001 86380 86390 1
419811 99419811 1001 86380 86390 1
420044 99420044 1001 86380 86390 1
419421 99419421 1001 86380 86390 1
419293 99419293 1001 86380 86390 1
419507 99419507 1001 86380 86390 1
419623 99419623 1001 86380 86390 1
420463 99420463 1001 86380 86390 1
420663 99420663 1001 86380 86390 1
420704 99420704 1001 86380 86390 1
421721 99421721 1001 86380 86390 1
421809 99421809 1001 86380 86390 1
421576 99421576 1001 86380 86390 1
421624 99421624 1001 86380 86390 1
421611 99421611 1001 86380 86390 1
421182 99421182 1001 86380 86390 1
421091 99421091 1001 86380 86390 1
422330 99422330 1001 86380 86390 1
422520 99422520 1001 86380 86390 1
422397 99422397 1001 86380 86390 1
423605 99423605 1001 86380 86390 1
423680 99423680 1001 86380 86390 1
423412 99423412 1001 86380 86390 1
423493 99423493 1001 86380 86390 1
423388 99423388 1001 86380 86390 1
423452 99423452 1001 86380 86390 1
423744 99423744 1001 86380 86390 1
422655 99422655 1001 86380 86390 1
422754 99422754 1001 86380 86390 1
422638 99422638 1001 86380 86390 1
422562 99422562 1001 86380 86390 1
423942 99423942 1001 86380 86390 1
424042 99424042 1001 86380 86390 1
424024 99424024 1001 86380 86390 1
423754 99423754 1001 86380 86390 1
425176 99425176 1001 86380 86390 1
425181 99425181 1001 86380 86390 1
425287 99425287 1001 86380 86390 1
425098 99425098 1001 86380 86390 1
425187 99425187 1001 86380 86390 1
425169 99425169 1001 86380 86390 1
425320 99425320 1001 86380 86390 1
424981 99424981 1001 86380 86390 1
424889 99424889 1001 86380 86390 1
424369 99424369 1001 86380 86390 1
424439 99424439 1001 86380 86390 1
424187 99424187 1001 86380 86390 1
424157 99424157 1001 86380 86390 1
424374 99424374 1001 86380 86390 1
424515 99424515 1001 86380 86390 1
424364 99424364 1001 86380 86390 1
425473 99425473 1001 86380 86390 1
425584 99425584 1001 86380 86390 1
425672 99425672 1001 86380 86390 1
425460 99425460 1001 86380 86390 1
425792 99425792 1001 86380 86390 1
425401 99425401 1001 86380 86390 1
426951 99426951 1001 86380 86390 1
427043 99427043 1001 86380 86390 1
426751 99426751 1001 86380 86390 1
426991 99426991 1001 86380 86390 1
426371 99426371 1001 86380 86390 1
426138 99426138 1001 86380 86390 1
425953 99425953 1001 86380 86390 1
427295 99427295 1001 86380 86390 1
427505 99427505 1001 86380 86390 1
427410 99427410 1001 86380 86390 1
428615 99428615 1001 86380 86390 1
428552 99428552 1001 86380 86390 1
428375 99428375 1001 86380 86390 1
428532 99428532 1001 86380 86390 1
428536 99428536 1001 86380 86390 1
428235 99428235 1001 86380 86390 1
427958 99427958 1001 86380 86390 1
428336 99428336 1001 86380 86390 1
427754 99427754 1001 86380 86390 1
427845 99427845 1001 86380 86390 1
427869 99427869 1001 86380 86390 1
427895 99427895 1001 86380 86390 1
427751 99427751 1001 86380 86390 1
428994 99428994 1001 86380 86390 1
428918 99428918 1001 86380 86390 1
428970 99428970 1001 86380 86390 1
428986 99428986 1001 86380 86390 1
430344 99430344 1001 86380 86390 1
430117 99430117 1001 86380 86390 1
429660 99429660 1001 86380 86390 1
429736 99429736 1001 86380 86390 1
429828 99429828 1001 86380 86390 1
429854 99429854 1001 86380 86390 1
429523 99429523 1001 86380 86390 1
429529 99429529 1001 86380 86390 1
429486 99429486 1001 86380 86390 1
429488 99429488 1001 86380 86390 1
429538 99429538 1001 86380 86390 1
429263 99429263 1001 86380 86390 1
429313 99429313 1001 86380 86390 1
430551 99430551 1001 86380 86390 1
430780 99430780 1001 86380 86390 1
430542 99430542 1001 86380 86390 1
430730 99430730 1001 86380 86390 1
431966 99431966 1001 86380 86390 1
431877 99431877 1001 86380 86390 1
431373 99431373 1001 86380 86390 1
430948 99430948 1001 86380 86390 1
432201 99432201 1001 86380 86390 1
432233 99432233 1001 86380 86390 1
432286 99432286 1001 86380 86390 1
433628 99433628 1001 86380 86390 1
433159 99433159 1001 86380 86390 1
433138 99433138 1001 86380 86390 1
432798 99432798 1001 86380 86390 1
432566 99432566 1001 86380 86390 1
434069 99434069 1001 86380 86390 1
434125 99434125 1001 86380 86390 1
433908 99433908 1001 86380 86390 1
435377 99435377 1001 86380 86390 1
435330 99435330 1001 86380 86390 1
435307 99435307 1001 86380 86390 1
435205 99435205 1001 86380 86390 1
434918 99434918 1001 86380 86390 1
434978 99434978 1001 86380 86390 1
434914 99434914 1001 86380 86390 1
434469 99434469 1001 86380 86390 1
434299 99434299 1001 86380 86390 1
434389 99434389 1001 86380 86390 1
434587 99434587 1001 86380 86390 1
435735 99435735 1001 86380 86390 1
435806 99435806 1001 86380 86390 1
435672 99435672 1001 86380 86390 1
435821 99435821 1001 86380 86390 1
436931 99436931 1001 86380 86390 1
437130 99437130 1001 86380 86390 1
437134 99437134 1001 86380 86390 1
436238 99436238 1001 86380 86390 1
436016 99436016 1001 86380 86390 1
436141 99436141 1001 86380 86390 1
436245 99436245 1001 86380 86390 1
436228 99436228 1001 86380 86390 1
436307 99436307 1001 86380 86390 1
436336 99436336 1001 86380 86390 1
437321 99437321 1001 86380 86390 1
437224 99437224 1001 86380 86390 1
300645 99300645 1001 86380 86390 1
300499 99300499 1001 86380 86390 1
300380 99300380 1001 86380 86390 1
300122 99300122 1001 86380 86390 1
300137 99300137 1001 86380 86390 1
300283 99300283 1001 86380 86390 1
300857 99300857 1001 86380 86390 1
300909 99300909 1001 86380 86390 1
300759 99300759 1001 86380 86390 1
301403 99301403 1001 86380 86390 1
301532 99301532 1001 86380 86390 1
301486 99301486 1001 86380 86390 1
301541 99301541 1001 86380 86390 1
301462 99301462 1001 86380 86390 1
301223 99301223 1001 86380 86390 1
301301 99301301 1001 86380 86390 1
301229 99301229 1001 86380 86390 1
300987 99300987 1001 86380 86390 1
301080 99301080 1001 86380 86390 1
301726 99301726 1001 86380 86390 1
301636 99301636 1001 86380 86390 1
301603 99301603 1001 86380 86390 1
302239 99302239 1001 86380 86390 1
302205 99302205 1001 86380 86390 1
302199 99302199 1001 86380 86390 1
302379 99302379 1001 86380 86390 1
302086 99302086 1001 86380 86390 1
302077 99302077 1001 86380 86390 1
302003 99302003 1001 86380 86390 1
301938 99301938 1001 86380 86390 1
301811 99301811 1001 86380 86390 1
302522 99302522 1001 86380 86390 1
302505 99302505 1001 86380 86390 1
303082 99303082 1001 86380 86390 1
303022 99303022 1001 86380 86390 1
303091 99303091 1001 86380 86390 1
302925 99302925 1001 86380 86390 1
302939 99302939 1001 86380 86390 1
302968 99302968 1001 86380 86390 1
302944 99302944 1001 86380 86390 1
302984 99302984 1001 86380 86390 1
302856 99302856 1001 86380 86390 1
302613 99302613 1001 86380 86390 1
302652 99302652 1001 86380 86390 1
302768 99302768 1001 86380 86390 1
302781 99302781 1001 86380 86390 1
302708 99302708 1001 86380 86390 1
302761 99302761 1001 86380 86390 1
302702 99302702 1001 86380 86390 1
302715 99302715 1001 86380 86390 1
303214 99303214 1001 86380 86390 1
303292 99303292 1001 86380 86390 1
303410 99303410 1001 86380 86390 1
303998 99303998 1001 86380 86390 1
303978 99303978 1001 86380 86390 1
303979 99303979 1001 86380 86390 1
303903 99303903 1001 86380 86390 1
303840 99303840 1001 86380 86390 1
303711 99303711 1001 86380 86390 1
303662 99303662 1001 86380 86390 1
303689 99303689 1001 86380 86390 1
303652 99303652 1001 86380 86390 1
303771 99303771 1001 86380 86390 1
303709 99303709 1001 86380 86390 1
303548 99303548 1001 86380 86390 1
303562 99303562 1001 86380 86390 1
303514 99303514 1001 86380 86390 1
303566 99303566 1001 86380 86390 1
304158 99304158 1001 86380 86390 1
304670 99304670 1001 86380 86390 1
304674 99304674 1001 86380 86390 1
304595 99304595 1001 86380 86390 1
304648 99304648 1001 86380 86390 1
304286 99304286 1001 86380 86390 1
304300 99304300 1001 86380 86390 1
304973 99304973 1001 86380 86390 1
305053 99305053 1001 86380 86390 1
304872 99304872 1001 86380 86390 1
305506 99305506 1001 86380 86390 1
305582 99305582 1001 86380 86390 1
305358 99305358 1001 86380 86390 1
305411 99305411 1001 86380 86390 1
305336 99305336 1001 86380 86390 1
305090 99305090 1001 86380 86390 1
305223 99305223 1001 86380 86390 1
305249 99305249 1001 86380 86390 1
305098 99305098 1001 86380 86390 1
305153 99305153 1001 86380 86390 1
500036 99500036 1001 86380 86390 1
500679 99500679 1001 86380 86390 1
500446 99500446 1001 86380 86390 1
500234 99500234 1001 86380 86390 1
500363 99500363 1001 86380 86390 1
500248 99500248 1001 86380 86390 1
500277 99500277 1001 86380 86390 1
500383 99500383 1001 86380 86390 1
500384 99500384 1001 86380 86390 1
500907 99500907 1001 86380 86390 1
501501 99501501 1001 86380 86390 1
501637 99501637 1001 86380 86390 1
501426 99501426 1001 86380 86390 1
501340 99501340 1001 86380 86390 1
501779 99501779 1001 86380 86390 1
501745 99501745 1001 86380 86390 1
501758 99501758 1001 86380 86390 1
501811 99501811 1001 86380 86390 1
501669 99501669 1001 86380 86390 1
501721 99501721 1001 86380 86390 1
501787 99501787 1001 86380 86390 1
502277 99502277 1001 86380 86390 1
502220 99502220 1001 86380 86390 1
502041 99502041 1001 86380 86390 1
501899 99501899 1001 86380 86390 1
502003 99502003 1001 86380 86390 1
501919 99501919 1001 86380 86390 1
502581 99502581 1001 86380 86390 1
503257 99503257 1001 86380 86390 1
502901 99502901 1001 86380 86390 1
502685 99502685 1001 86380 86390 1
502819 99502819 1001 86380 86390 1
502679 99502679 1001 86380 86390 1
502812 99502812 1001 86380 86390 1
503364 99503364 1001 86380 86390 1
503996 99503996 1001 86380 86390 1
503709 99503709 1001 86380 86390 1
503803 99503803 1001 86380 86390 1
503830 99503830 1001 86380 86390 1
503510 99503510 1001 86380 86390 1
503621 99503621 1001 86380 86390 1
503522 99503522 1001 86380 86390 1
504315 99504315 1001 86380 86390 1
504920 99504920 1001 86380 86390 1
504583 99504583 1001 86380 86390 1
504596 99504596 1001 86380 86390 1
504533 99504533 1001 86380 86390 1
504702 99504702 1001 86380 86390 1
504639 99504639 1001 86380 86390 1
504731 99504731 1001 86380 86390 1
504620 99504620 1001 86380 86390 1
505060 99505060 1001 86380 86390 1
505062 99505062 1001 86380 86390 1
505076 99505076 1001 86380 86390 1
505025 99505025 1001 86380 86390 1
505013 99505013 1001 86380 86390 1
505104 99505104 1001 86380 86390 1
505609 99505609 1001 86380 86390 1
505553 99505553 1001 86380 86390 1
505529 99505529 1001 86380 86390 1
505495 99505495 1001 86380 86390 1
505165 99505165 1001 86380 86390 1
505158 99505158 1001 86380 86390 1
505250 99505250 1001 86380 86390 1
505824 99505824 1001 86380 86390 1
505907 99505907 1001 86380 86390 1
506549 99506549 1001 86380 86390 1
506460 99506460 1001 86380 86390 1
506504 99506504 1001 86380 86390 1
506256 99506256 1001 86380 86390 1
506297 99506297 1001 86380 86390 1
506234 99506234 1001 86380 86390 1
506059 99506059 1001 86380 86390 1
506162 99506162 1001 86380 86390 1
506737 99506737 1001 86380 86390 1
506686 99506686 1001 86380 86390 1
506700 99506700 1001 86380 86390 1
506689 99506689 1001 86380 86390 1
506680 99506680 1001 86380 86390 1
507423 99507423 1001 86380 86390 1
507362 99507362 1001 86380 86390 1
507406 99507406 1001 86380 86390 1
507331 99507331 1001 86380 86390 1
507094 99507094 1001 86380 86390 1
507016 99507016 1001 86380 86390 1
507121 99507121 1001 86380 86390 1
506962 99506962 1001 86380 86390 1
506821 99506821 1001 86380 86390 1
507588 99507588 1001 86380 86390 1
507476 99507476 1001 86380 86390 1
507516 99507516 1001 86380 86390 1
507479 99507479 1001 86380 86390 1
507546 99507546 1001 86380 86390 1
507522 99507522 1001 86380 86390 1
508239 99508239 1001 86380 86390 1
507868 99507868 1001 86380 86390 1
507883 99507883 1001 86380 86390 1
507909 99507909 1001 86380 86390 1
507975 99507975 1001 86380 86390 1
508041 99508041 1001 86380 86390 1
507643 99507643 1001 86380 86390 1
508329 99508329 1001 86380 86390 1
509033 99509033 1001 86380 86390 1
508945 99508945 1001 86380 86390 1
508985 99508985 1001 86380 86390 1
508728 99508728 1001 86380 86390 1
508572 99508572 1001 86380 86390 1
508640 99508640 1001 86380 86390 1
508605 99508605 1001 86380 86390 1
509157 99509157 1001 86380 86390 1
509198 99509198 1001 86380 86390 1
509698 99509698 1001 86380 86390 1
509841 99509841 1001 86380 86390 1
509791 99509791 1001 86380 86390 1
509704 99509704 1001 86380 86390 1
509492 99509492 1001 86380 86390 1
509613 99509613 1001 86380 86390 1
509510 99509510 1001 86380 86390 1
509603 99509603 1001 86380 86390 1
509513 99509513 1001 86380 86390 1
509481 99509481 1001 86380 86390 1
509305 99509305 1001 86380 86390 1
510070 99510070 1001 86380 86390 1
510587 99510587 1001 86380 86390 1
510614 99510614 1001 86380 86390 1
510666 99510666 1001 86380 86390 1
510620 99510620 1001 86380 86390 1
510685 99510685 1001 86380 86390 1
510648 99510648 1001 86380 86390 1
510453 99510453 1001 86380 86390 1
510429 99510429 1001 86380 86390 1
510846 99510846 1001 86380 86390 1
510835 99510835 1001 86380 86390 1
510758 99510758 1001 86380 86390 1
510851 99510851 1001 86380 86390 1
511526 99511526 1001 86380 86390 1
511418 99511418 1001 86380 86390 1
511323 99511323 1001 86380 86390 1
511185 99511185 1001 86380 86390 1
510946 99510946 1001 86380 86390 1
511002 99511002 1001 86380 86390 1
511043 99511043 1001 86380 86390 1
511069 99511069 1001 86380 86390 1
511138 99511138 1001 86380 86390 1
511590 99511590 1001 86380 86390 1
511693 99511693 1001 86380 86390 1
511630 99511630 1001 86380 86390 1
511621 99511621 1001 86380 86390 1
512287 99512287 1001 86380 86390 1
512374 99512374 1001 86380 86390 1
512174 99512174 1001 86380 86390 1
511980 99511980 1001 86380 86390 1
512136 99512136 1001 86380 86390 1
512043 99512043 1001 86380 86390 1
511774 99511774 1001 86380 86390 1
511817 99511817 1001 86380 86390 1
511820 99511820 1001 86380 86390 1
511938 99511938 1001 86380 86390 1
512416 99512416 1001 86380 86390 1
512429 99512429 1001 86380 86390 1
512481 99512481 1001 86380 86390 1
512459 99512459 1001 86380 86390 1
512563 99512563 1001 86380 86390 1
512409 99512409 1001 86380 86390 1
513035 99513035 1001 86380 86390 1
512937 99512937 1001 86380 86390 1
512902 99512902 1001 86380 86390 1
512933 99512933 1001 86380 86390 1
512758 99512758 1001 86380 86390 1
512635 99512635 1001 86380 86390 1
513232 99513232 1001 86380 86390 1
513339 99513339 1001 86380 86390 1
513942 99513942 1001 86380 86390 1
513919 99513919 1001 86380 86390 1
513862 99513862 1001 86380 86390 1
513670 99513670 1001 86380 86390 1
513737 99513737 1001 86380 86390 1
513816 99513816 1001 86380 86390 1
513674 99513674 1001 86380 86390 1
513700 99513700 1001 86380 86390 1
513746 99513746 1001 86380 86390 1
513798 99513798 1001 86380 86390 1
513488 99513488 1001 86380 86390 1
513519 99513519 1001 86380 86390 1
513538 99513538 1001 86380 86390 1
514224 99514224 1001 86380 86390 1
514110 99514110 1001 86380 86390 1
514208 99514208 1001 86380 86390 1
514784 99514784 1001 86380 86390 1
514834 99514834 1001 86380 86390 1
514685 99514685 1001 86380 86390 1
514471 99514471 1001 86380 86390 1
514620 99514620 1001 86380 86390 1
514340 99514340 1001 86380 86390 1
514407 99514407 1001 86380 86390 1
514241 99514241 1001 86380 86390 1
514324 99514324 1001 86380 86390 1
514980 99514980 1001 86380 86390 1
514968 99514968 1001 86380 86390 1
515059 99515059 1001 86380 86390 1
515633 99515633 1001 86380 86390 1
515598 99515598 1001 86380 86390 1
515587 99515587 1001 86380 86390 1
515628 99515628 1001 86380 86390 1
515337 99515337 1001 86380 86390 1
515382 99515382 1001 86380 86390 1
515172 99515172 1001 86380 86390 1
515189 99515189 1001 86380 86390 1
515114 99515114 1001 86380 86390 1
515856 99515856 1001 86380 86390 1
515780 99515780 1001 86380 86390 1
515872 99515872 1001 86380 86390 1
516343 99516343 1001 86380 86390 1
516440 99516440 1001 86380 86390 1
516417 99516417 1001 86380 86390 1
516186 99516186 1001 86380 86390 1
516148 99516148 1001 86380 86390 1
516059 99516059 1001 86380 86390 1
515983 99515983 1001 86380 86390 1
516576 99516576 1001 86380 86390 1
516642 99516642 1001 86380 86390 1
516620 99516620 1001 86380 86390 1
517304 99517304 1001 86380 86390 1
517146 99517146 1001 86380 86390 1
517289 99517289 1001 86380 86390 1
517295 99517295 1001 86380 86390 1
517155 99517155 1001 86380 86390 1
517095 99517095 1001 86380 86390 1
517071 99517071 1001 86380 86390 1
517100 99517100 1001 86380 86390 1
516933 99516933 1001 86380 86390 1
516973 99516973 1001 86380 86390 1
516754 99516754 1001 86380 86390 1
516869 99516869 1001 86380 86390 1
517389 99517389 1001 86380 86390 1
517379 99517379 1001 86380 86390 1
518072 99518072 1001 86380 86390 1
518101 99518101 1001 86380 86390 1
518000 99518000 1001 86380 86390 1
518091 99518091 1001 86380 86390 1
518014 99518014 1001 86380 86390 1
517879 99517879 1001 86380 86390 1
517832 99517832 1001 86380 86390 1
517797 99517797 1001 86380 86390 1
517585 99517585 1001 86380 86390 1
517551 99517551 1001 86380 86390 1
517683 99517683 1001 86380 86390 1
518199 99518199 1001 86380 86390 1
518304 99518304 1001 86380 86390 1
518189 99518189 1001 86380 86390 1
518241 99518241 1001 86380 86390 1
518260 99518260 1001 86380 86390 1
518822 99518822 1001 86380 86390 1
518645 99518645 1001 86380 86390 1
518499 99518499 1001 86380 86390 1
518448 99518448 1001 86380 86390 1
518436 99518436 1001 86380 86390 1
518466 99518466 1001 86380 86390 1
519168 99519168 1001 86380 86390 1
519092 99519092 1001 86380 86390 1
519098 99519098 1001 86380 86390 1
519700 99519700 1001 86380 86390 1
519757 99519757 1001 86380 86390 1
519656 99519656 1001 86380 86390 1
519804 99519804 1001 86380 86390 1
519748 99519748 1001 86380 86390 1
519809 99519809 1001 86380 86390 1
519645 99519645 1001 86380 86390 1
519571 99519571 1001 86380 86390 1
519444 99519444 1001 86380 86390 1
519603 99519603 1001 86380 86390 1
519527 99519527 1001 86380 86390 1
519411 99519411 1001 86380 86390 1
519944 99519944 1001 86380 86390 1
519920 99519920 1001 86380 86390 1
519959 99519959 1001 86380 86390 1
519888 99519888 1001 86380 86390 1
520492 99520492 1001 86380 86390 1
520417 99520417 1001 86380 86390 1
520265 99520265 1001 86380 86390 1
520071 99520071 1001 86380 86390 1
520210 99520210 1001 86380 86390 1
520797 99520797 1001 86380 86390 1
520798 99520798 1001 86380 86390 1
520645 99520645 1001 86380 86390 1
520804 99520804 1001 86380 86390 1
520805 99520805 1001 86380 86390 1
521404 99521404 1001 86380 86390 1
521078 99521078 1001 86380 86390 1
520875 99520875 1001 86380 86390 1
520980 99520980 1001 86380 86390 1
520955 99520955 1001 86380 86390 1
520945 99520945 1001 86380 86390 1
521502 99521502 1001 86380 86390 1
521491 99521491 1001 86380 86390 1
521517 99521517 1001 86380 86390 1
521589 99521589 1001 86380 86390 1
521538 99521538 1001 86380 86390 1
521551 99521551 1001 86380 86390 1
522216 99522216 1001 86380 86390 1
522117 99522117 1001 86380 86390 1
522279 99522279 1001 86380 86390 1
521895 99521895 1001 86380 86390 1
521935 99521935 1001 86380 86390 1
521949 99521949 1001 86380 86390 1
521976 99521976 1001 86380 86390 1
522067 99522067 1001 86380 86390 1
522080 99522080 1001 86380 86390 1
521942 99521942 1001 86380 86390 1
521890 99521890 1001 86380 86390 1
521905 99521905 1001 86380 86390 1
521700 99521700 1001 86380 86390 1
521745 99521745 1001 86380 86390 1
521875 99521875 1001 86380 86390 1
522345 99522345 1001 86380 86390 1
522426 99522426 1001 86380 86390 1
522429 99522429 1001 86380 86390 1
522404 99522404 1001 86380 86390 1
523087 99523087 1001 86380 86390 1
523020 99523020 1001 86380 86390 1
523096 99523096 1001 86380 86390 1
523035 99523035 1001 86380 86390 1
523061 99523061 1001 86380 86390 1
522734 99522734 1001 86380 86390 1
522840 99522840 1001 86380 86390 1
522847 99522847 1001 86380 86390 1
522640 99522640 1001 86380 86390 1
522537 99522537 1001 86380 86390 1
522550 99522550 1001 86380 86390 1
522673 99522673 1001 86380 86390 1
522612 99522612 1001 86380 86390 1
523297 99523297 1001 86380 86390 1
523234 99523234 1001 86380 86390 1
523273 99523273 1001 86380 86390 1
523261 99523261 1001 86380 86390 1
523249 99523249 1001 86380 86390 1
523172 99523172 1001 86380 86390 1
523160 99523160 1001 86380 86390 1
523177 99523177 1001 86380 86390 1
523829 99523829 1001 86380 86390 1
523881 99523881 1001 86380 86390 1
523495 99523495 1001 86380 86390 1
523382 99523382 1001 86380 86390 1
524735 99524735 1001 86380 86390 1
524716 99524716 1001 86380 86390 1
524474 99524474 1001 86380 86390 1
524545 99524545 1001 86380 86390 1
524347 99524347 1001 86380 86390 1
524232 99524232 1001 86380 86390 1
524258 99524258 1001 86380 86390 1
524223 99524223 1001 86380 86390 1
524329 99524329 1001 86380 86390 1
524161 99524161 1001 86380 86390 1
524807 99524807 1001 86380 86390 1
524833 99524833 1001 86380 86390 1
524975 99524975 1001 86380 86390 1
524821 99524821 1001 86380 86390 1
524863 99524863 1001 86380 86390 1
524789 99524789 1001 86380 86390 1
524958 99524958 1001 86380 86390 1
524869 99524869 1001 86380 86390 1
525552 99525552 1001 86380 86390 1
525542 99525542 1001 86380 86390 1
525266 99525266 1001 86380 86390 1
525229 99525229 1001 86380 86390 1
525358 99525358 1001 86380 86390 1
525206 99525206 1001 86380 86390 1
525272 99525272 1001 86380 86390 1
525338 99525338 1001 86380 86390 1
525099 99525099 1001 86380 86390 1
525014 99525014 1001 86380 86390 1
525788 99525788 1001 86380 86390 1
525701 99525701 1001 86380 86390 1
525710 99525710 1001 86380 86390 1
526310 99526310 1001 86380 86390 1
526276 99526276 1001 86380 86390 1
526303 99526303 1001 86380 86390 1
526356 99526356 1001 86380 86390 1
526332 99526332 1001 86380 86390 1
526417 99526417 1001 86380 86390 1
526419 99526419 1001 86380 86390 1
526077 99526077 1001 86380 86390 1
526040 99526040 1001 86380 86390 1
526107 99526107 1001 86380 86390 1
526056 99526056 1001 86380 86390 1
526161 99526161 1001 86380 86390 1
526085 99526085 1001 86380 86390 1
525839 99525839 1001 86380 86390 1
526461 99526461 1001 86380 86390 1
526449 99526449 1001 86380 86390 1
526528 99526528 1001 86380 86390 1
526454 99526454 1001 86380 86390 1
527148 99527148 1001 86380 86390 1
527201 99527201 1001 86380 86390 1
527018 99527018 1001 86380 86390 1
527006 99527006 1001 86380 86390 1
526851 99526851 1001 86380 86390 1
526855 99526855 1001 86380 86390 1
526988 99526988 1001 86380 86390 1
526848 99526848 1001 86380 86390 1
526763 99526763 1001 86380 86390 1
526805 99526805 1001 86380 86390 1
526768 99526768 1001 86380 86390 1
527442 99527442 1001 86380 86390 1
527315 99527315 1001 86380 86390 1
527371 99527371 1001 86380 86390 1
527986 99527986 1001 86380 86390 1
528041 99528041 1001 86380 86390 1
527924 99527924 1001 86380 86390 1
527950 99527950 1001 86380 86390 1
527888 99527888 1001 86380 86390 1
527878 99527878 1001 86380 86390 1
527968 99527968 1001 86380 86390 1
528061 99528061 1001 86380 86390 1
527472 99527472 1001 86380 86390 1
527513 99527513 1001 86380 86390 1
527503 99527503 1001 86380 86390 1
527621 99527621 1001 86380 86390 1
528761 99528761 1001 86380 86390 1
528775 99528775 1001 86380 86390 1
528579 99528579 1001 86380 86390 1
528672 99528672 1001 86380 86390 1
528692 99528692 1001 86380 86390 1
528565 99528565 1001 86380 86390 1
528320 99528320 1001 86380 86390 1
528450 99528450 1001 86380 86390 1
528440 99528440 1001 86380 86390 1
528298 99528298 1001 86380 86390 1
528299 99528299 1001 86380 86390 1
528300 99528300 1001 86380 86390 1
528448 99528448 1001 86380 86390 1
528915 99528915 1001 86380 86390 1
528942 99528942 1001 86380 86390 1
528995 99528995 1001 86380 86390 1
529023 99529023 1001 86380 86390 1
529025 99529025 1001 86380 86390 1
529635 99529635 1001 86380 86390 1
529422 99529422 1001 86380 86390 1
529486 99529486 1001 86380 86390 1
529448 99529448 1001 86380 86390 1
529514 99529514 1001 86380 86390 1
529346 99529346 1001 86380 86390 1
529321 99529321 1001 86380 86390 1
529402 99529402 1001 86380 86390 1
529494 99529494 1001 86380 86390 1
529255 99529255 1001 86380 86390 1
529222 99529222 1001 86380 86390 1
529814 99529814 1001 86380 86390 1
530469 99530469 1001 86380 86390 1
530510 99530510 1001 86380 86390 1
530395 99530395 1001 86380 86390 1
529949 99529949 1001 86380 86390 1
530681 99530681 1001 86380 86390 1
530720 99530720 1001 86380 86390 1
530594 99530594 1001 86380 86390 1
530687 99530687 1001 86380 86390 1
530571 99530571 1001 86380 86390 1
530626 99530626 1001 86380 86390 1
531253 99531253 1001 86380 86390 1
531350 99531350 1001 86380 86390 1
531231 99531231 1001 86380 86390 1
531223 99531223 1001 86380 86390 1
531058 99531058 1001 86380 86390 1
530986 99530986 1001 86380 86390 1
530929 99530929 1001 86380 86390 1
530802 99530802 1001 86380 86390 1
530893 99530893 1001 86380 86390 1
530945 99530945 1001 86380 86390 1
530767 99530767 1001 86380 86390 1
531460 99531460 1001 86380 86390 1
531464 99531464 1001 86380 86390 1
531465 99531465 1001 86380 86390 1
531504 99531504 1001 86380 86390 1
532182 99532182 1001 86380 86390 1
532019 99532019 1001 86380 86390 1
532204 99532204 1001 86380 86390 1
531924 99531924 1001 86380 86390 1
531995 99531995 1001 86380 86390 1
531970 99531970 1001 86380 86390 1
531857 99531857 1001 86380 86390 1
531693 99531693 1001 86380 86390 1
531592 99531592 1001 86380 86390 1
532244 99532244 1001 86380 86390 1
532273 99532273 1001 86380 86390 1
532943 99532943 1001 86380 86390 1
532855 99532855 1001 86380 86390 1
532987 99532987 1001 86380 86390 1
533024 99533024 1001 86380 86390 1
532713 99532713 1001 86380 86390 1
532739 99532739 1001 86380 86390 1
532767 99532767 1001 86380 86390 1
532769 99532769 1001 86380 86390 1
532785 99532785 1001 86380 86390 1
532554 99532554 1001 86380 86390 1
532487 99532487 1001 86380 86390 1
532500 99532500 1001 86380 86390 1
533117 99533117 1001 86380 86390 1
533839 99533839 1001 86380 86390 1
533698 99533698 1001 86380 86390 1
533750 99533750 1001 86380 86390 1
533763 99533763 1001 86380 86390 1
533727 99533727 1001 86380 86390 1
533524 99533524 1001 86380 86390 1
533629 99533629 1001 86380 86390 1
533595 99533595 1001 86380 86390 1
533585 99533585 1001 86380 86390 1
533276 99533276 1001 86380 86390 1
533270 99533270 1001 86380 86390 1
533443 99533443 1001 86380 86390 1
534011 99534011 1001 86380 86390 1
533990 99533990 1001 86380 86390 1
534623 99534623 1001 86380 86390 1
534568 99534568 1001 86380 86390 1
534328 99534328 1001 86380 86390 1
534342 99534342 1001 86380 86390 1
534421 99534421 1001 86380 86390 1
534462 99534462 1001 86380 86390 1
534168 99534168 1001 86380 86390 1
534212 99534212 1001 86380 86390 1
534161 99534161 1001 86380 86390 1
534086 99534086 1001 86380 86390 1
534216 99534216 1001 86380 86390 1
534736 99534736 1001 86380 86390 1
534860 99534860 1001 86380 86390 1
535330 99535330 1001 86380 86390 1
535382 99535382 1001 86380 86390 1
535362 99535362 1001 86380 86390 1
535496 99535496 1001 86380 86390 1
535150 99535150 1001 86380 86390 1
535144 99535144 1001 86380 86390 1
535184 99535184 1001 86380 86390 1
535264 99535264 1001 86380 86390 1
534985 99534985 1001 86380 86390 1
535615 99535615 1001 86380 86390 1
535512 99535512 1001 86380 86390 1
536247 99536247 1001 86380 86390 1
536184 99536184 1001 86380 86390 1
536288 99536288 1001 86380 86390 1
536307 99536307 1001 86380 86390 1
536134 99536134 1001 86380 86390 1
536154 99536154 1001 86380 86390 1
536332 99536332 1001 86380 86390 1
536055 99536055 1001 86380 86390 1
535926 99535926 1001 86380 86390 1
536122 99536122 1001 86380 86390 1
536077 99536077 1001 86380 86390 1
536090 99536090 1001 86380 86390 1
535777 99535777 1001 86380 86390 1
536541 99536541 1001 86380 86390 1
536362 99536362 1001 86380 86390 1
536403 99536403 1001 86380 86390 1
536405 99536405 1001 86380 86390 1
536522 99536522 1001 86380 86390 1
536538 99536538 1001 86380 86390 1
536540 99536540 1001 86380 86390 1
537134 99537134 1001 86380 86390 1
537090 99537090 1001 86380 86390 1
537015 99537015 1001 86380 86390 1
536879 99536879 1001 86380 86390 1
536851 99536851 1001 86380 86390 1
536572 99536572 1001 86380 86390 1
536706 99536706 1001 86380 86390 1
537238 99537238 1001 86380 86390 1
537226 99537226 1001 86380 86390 1
537834 99537834 1001 86380 86390 1
537719 99537719 1001 86380 86390 1
537655 99537655 1001 86380 86390 1
537609 99537609 1001 86380 86390 1
537600 99537600 1001 86380 86390 1
537401 99537401 1001 86380 86390 1
537454 99537454 1001 86380 86390 1
538069 99538069 1001 86380 86390 1
538096 99538096 1001 86380 86390 1
538635 99538635 1001 86380 86390 1
538665 99538665 1001 86380 86390 1
538801 99538801 1001 86380 86390 1
538468 99538468 1001 86380 86390 1
538502 99538502 1001 86380 86390 1
538377 99538377 1001 86380 86390 1
538213 99538213 1001 86380 86390 1
538840 99538840 1001 86380 86390 1
539529 99539529 1001 86380 86390 1
539496 99539496 1001 86380 86390 1
539632 99539632 1001 86380 86390 1
539498 99539498 1001 86380 86390 1
539230 99539230 1001 86380 86390 1
539379 99539379 1001 86380 86390 1
539303 99539303 1001 86380 86390 1
539113 99539113 1001 86380 86390 1
539218 99539218 1001 86380 86390 1
539142 99539142 1001 86380 86390 1
539211 99539211 1001 86380 86390 1
539095 99539095 1001 86380 86390 1
539798 99539798 1001 86380 86390 1
539760 99539760 1001 86380 86390 1
539659 99539659 1001 86380 86390 1
539648 99539648 1001 86380 86390 1
539663 99539663 1001 86380 86390 1
540307 99540307 1001 86380 86390 1
540176 99540176 1001 86380 86390 1
539956 99539956 1001 86380 86390 1
539971 99539971 1001 86380 86390 1
540023 99540023 1001 86380 86390 1
539949 99539949 1001 86380 86390 1
540479 99540479 1001 86380 86390 1
540534 99540534 1001 86380 86390 1
540591 99540591 1001 86380 86390 1
540501 99540501 1001 86380 86390 1
541127 99541127 1001 86380 86390 1
541155 99541155 1001 86380 86390 1
541209 99541209 1001 86380 86390 1
541213 99541213 1001 86380 86390 1
541189 99541189 1001 86380 86390 1
540945 99540945 1001 86380 86390 1
541068 99541068 1001 86380 86390 1
540970 99540970 1001 86380 86390 1
540685 99540685 1001 86380 86390 1
540786 99540786 1001 86380 86390 1
540812 99540812 1001 86380 86390 1
541474 99541474 1001 86380 86390 1
541438 99541438 1001 86380 86390 1
541387 99541387 1001 86380 86390 1
541402 99541402 1001 86380 86390 1
541454 99541454 1001 86380 86390 1
541328 99541328 1001 86380 86390 1
542004 99542004 1001 86380 86390 1
542052 99542052 1001 86380 86390 1
541788 99541788 1001 86380 86390 1
541780 99541780 1001 86380 86390 1
541668 99541668 1001 86380 86390 1
541662 99541662 1001 86380 86390 1
542142 99542142 1001 86380 86390 1
542207 99542207 1001 86380 86390 1
542283 99542283 1001 86380 86390 1
542936 99542936 1001 86380 86390 1
542853 99542853 1001 86380 86390 1
542649 99542649 1001 86380 86390 1
542569 99542569 1001 86380 86390 1
542445 99542445 1001 86380 86390 1
542446 99542446 1001 86380 86390 1
542434 99542434 1001 86380 86390 1
542413 99542413 1001 86380 86390 1
543007 99543007 1001 86380 86390 1
543062 99543062 1001 86380 86390 1
543091 99543091 1001 86380 86390 1
543015 99543015 1001 86380 86390 1
543631 99543631 1001 86380 86390 1
543736 99543736 1001 86380 86390 1
543748 99543748 1001 86380 86390 1
543385 99543385 1001 86380 86390 1
543419 99543419 1001 86380 86390 1
543483 99543483 1001 86380 86390 1
543486 99543486 1001 86380 86390 1
543242 99543242 1001 86380 86390 1
543268 99543268 1001 86380 86390 1
543236 99543236 1001 86380 86390 1
543864 99543864 1001 86380 86390 1
543866 99543866 1001 86380 86390 1
543882 99543882 1001 86380 86390 1
543792 99543792 1001 86380 86390 1
544411 99544411 1001 86380 86390 1
544403 99544403 1001 86380 86390 1
544200 99544200 1001 86380 86390 1
544218 99544218 1001 86380 86390 1
544082 99544082 1001 86380 86390 1
544073 99544073 1001 86380 86390 1
544675 99544675 1001 86380 86390 1
544727 99544727 1001 86380 86390 1
544693 99544693 1001 86380 86390 1
426238 238 1001 67140 68337 1
425879 219 1001 37860 38397 1
409840 1139 1001 48780 49857 1
506519 1115 1001 28131 28430 1
509189 831 1001 31725 32025 1
514484 483 1002 31634 44277 1
525782 659 1001 49280 49579 1
400264 99400264 1001 86380 86390 1
400327 99400327 1001 86380 86390 1
400735 99400735 1001 86380 86390 1
400746 99400746 1001 86380 86390 1
400811 99400811 1001 86380 86390 1
400817 99400817 1001 86380 86390 1
400880 99400880 1001 86380 86390 1
400950 99400950 1001 86380 86390 1
401663 99401663 1001 86380 86390 1
401670 99401670 1001 86380 86390 1
401856 99401856 1001 86380 86390 1
402045 99402045 1001 86380 86390 1
402280 99402280 1001 86380 86390 1
402813 99402813 1001 86380 86390 1
402815 99402815 1001 86380 86390 1
403176 99403176 1001 86380 86390 1
403325 99403325 1001 86380 86390 1
403597 99403597 1001 86380 86390 1
403796 99403796 1001 86380 86390 1
404005 99404005 1001 86380 86390 1
404043 99404043 1001 86380 86390 1
404399 99404399 1001 86380 86390 1
404458 99404458 1001 86380 86390 1
404489 99404489 1001 86380 86390 1
404632 99404632 1001 86380 86390 1
404779 99404779 1001 86380 86390 1
405000 99405000 1001 86380 86390 1
405176 99405176 1001 86380 86390 1
405154 99405154 1001 86380 86390 1
405265 99405265 1001 86380 86390 1
405399 99405399 1001 86380 86390 1
405475 99405475 1001 86380 86390 1
405513 99405513 1001 86380 86390 1
405573 99405573 1001 86380 86390 1
405636 99405636 1001 86380 86390 1
405670 99405670 1001 86380 86390 1
405956 99405956 1001 86380 86390 1
405875 99405875 1001 86380 86390 1
406012 99406012 1001 86380 86390 1
406110 99406110 1001 86380 86390 1
406139 99406139 1001 86380 86390 1
406316 99406316 1001 86380 86390 1
406472 99406472 1001 86380 86390 1
406549 99406549 1001 86380 86390 1
406826 99406826 1001 86380 86390 1
406983 99406983 1001 86380 86390 1
407383 99407383 1001 86380 86390 1
407496 99407496 1001 86380 86390 1
407559 99407559 1001 86380 86390 1
407573 99407573 1001 86380 86390 1
407728 99407728 1001 86380 86390 1
408309 99408309 1001 86380 86390 1
408965 99408965 1001 86380 86390 1
408920 99408920 1001 86380 86390 1
409055 99409055 1001 86380 86390 1
409163 99409163 1001 86380 86390 1
409342 99409342 1001 86380 86390 1
409460 99409460 1001 86380 86390 1
409572 99409572 1001 86380 86390 1
409686 99409686 1001 86380 86390 1
409774 99409774 1001 86380 86390 1
409711 99409711 1001 86380 86390 1
409855 99409855 1001 86380 86390 1
410101 99410101 1001 86380 86390 1
410190 99410190 1001 86380 86390 1
410114 99410114 1001 86380 86390 1
410247 99410247 1001 86380 86390 1
410388 99410388 1001 86380 86390 1
410426 99410426 1001 86380 86390 1
410543 99410543 1001 86380 86390 1
410776 99410776 1001 86380 86390 1
410778 99410778 1001 86380 86390 1
411136 99411136 1001 86380 86390 1
411284 99411284 1001 86380 86390 1
411307 99411307 1001 86380 86390 1
411628 99411628 1001 86380 86390 1
411670 99411670 1001 86380 86390 1
411871 99411871 1001 86380 86390 1
412065 99412065 1001 86380 86390 1
412206 99412206 1001 86380 86390 1
412482 99412482 1001 86380 86390 1
413630 99413630 1001 86380 86390 1
413305 99413305 1001 86380 86390 1
413685 99413685 1001 86380 86390 1
413330 99413330 1001 86380 86390 1
413214 99413214 1001 86380 86390 1
413167 99413167 1001 86380 86390 1
412892 99412892 1001 86380 86390 1
412646 99412646 1001 86380 86390 1
413701 99413701 1001 86380 86390 1
413740 99413740 1001 86380 86390 1
414082 99414082 1001 86380 86390 1
415307 99415307 1001 86380 86390 1
414617 99414617 1001 86380 86390 1
414897 99414897 1001 86380 86390 1
414224 99414224 1001 86380 86390 1
414188 99414188 1001 86380 86390 1
414218 99414218 1001 86380 86390 1
414473 99414473 1001 86380 86390 1
415402 99415402 1001 86380 86390 1
416863 99416863 1001 86380 86390 1
416614 99416614 1001 86380 86390 1
416626 99416626 1001 86380 86390 1
416582 99416582 1001 86380 86390 1
415902 99415902 1001 86380 86390 1
415940 99415940 1001 86380 86390 1
417333 99417333 1001 86380 86390 1
417261 99417261 1001 86380 86390 1
417289 99417289 1001 86380 86390 1
417106 99417106 1001 86380 86390 1
417419 99417419 1001 86380 86390 1
418636 99418636 1001 86380 86390 1
418350 99418350 1001 86380 86390 1
417736 99417736 1001 86380 86390 1
417875 99417875 1001 86380 86390 1
418827 99418827 1001 86380 86390 1
418887 99418887 1001 86380 86390 1
418991 99418991 1001 86380 86390 1
419200 99419200 1001 86380 86390 1
420249 99420249 1001 86380 86390 1
420104 99420104 1001 86380 86390 1
419820 99419820 1001 86380 86390 1
419823 99419823 1001 86380 86390 1
419919 99419919 1001 86380 86390 1
419787 99419787 1001 86380 86390 1
419866 99419866 1001 86380 86390 1
419265 99419265 1001 86380 86390 1
419499 99419499 1001 86380 86390 1
419487 99419487 1001 86380 86390 1
419289 99419289 1001 86380 86390 1
420493 99420493 1001 86380 86390 1
421817 99421817 1001 86380 86390 1
421717 99421717 1001 86380 86390 1
422056 99422056 1001 86380 86390 1
421442 99421442 1001 86380 86390 1
421145 99421145 1001 86380 86390 1
421262 99421262 1001 86380 86390 1
420949 99420949 1001 86380 86390 1
421109 99421109 1001 86380 86390 1
421084 99421084 1001 86380 86390 1
421033 99421033 1001 86380 86390 1
422253 99422253 1001 86380 86390 1
422489 99422489 1001 86380 86390 1
422316 99422316 1001 86380 86390 1
423367 99423367 1001 86380 86390 1
423405 99423405 1001 86380 86390 1
423535 99423535 1001 86380 86390 1
423333 99423333 1001 86380 86390 1
423005 99423005 1001 86380 86390 1
423084 99423084 1001 86380 86390 1
422731 99422731 1001 86380 86390 1
422662 99422662 1001 86380 86390 1
423987 99423987 1001 86380 86390 1
424020 99424020 1001 86380 86390 1
424103 99424103 1001 86380 86390 1
423927 99423927 1001 86380 86390 1
423979 99423979 1001 86380 86390 1
424055 99424055 1001 86380 86390 1
425206 99425206 1001 86380 86390 1
425356 99425356 1001 86380 86390 1
425318 99425318 1001 86380 86390 1
424935 99424935 1001 86380 86390 1
424262 99424262 1001 86380 86390 1
424412 99424412 1001 86380 86390 1
424246 99424246 1001 86380 86390 1
425634 99425634 1001 86380 86390 1
425515 99425515 1001 86380 86390 1
427086 99427086 1001 86380 86390 1
426690 99426690 1001 86380 86390 1
426647 99426647 1001 86380 86390 1
426534 99426534 1001 86380 86390 1
426639 99426639 1001 86380 86390 1
426292 99426292 1001 86380 86390 1
425913 99425913 1001 86380 86390 1
426113 99426113 1001 86380 86390 1
426095 99426095 1001 86380 86390 1
425904 99425904 1001 86380 86390 1
427347 99427347 1001 86380 86390 1
427452 99427452 1001 86380 86390 1
428229 99428229 1001 86380 86390 1
428060 99428060 1001 86380 86390 1
428257 99428257 1001 86380 86390 1
427923 99427923 1001 86380 86390 1
427587 99427587 1001 86380 86390 1
427696 99427696 1001 86380 86390 1
427893 99427893 1001 86380 86390 1
428792 99428792 1001 86380 86390 1
428795 99428795 1001 86380 86390 1
429165 99429165 1001 86380 86390 1
430049 99430049 1001 86380 86390 1
430150 99430150 1001 86380 86390 1
430356 99430356 1001 86380 86390 1
429734 99429734 1001 86380 86390 1
429909 99429909 1001 86380 86390 1
429953 99429953 1001 86380 86390 1
429902 99429902 1001 86380 86390 1
429376 99429376 1001 86380 86390 1
429456 99429456 1001 86380 86390 1
429560 99429560 1001 86380 86390 1
429494 99429494 1001 86380 86390 1
430579 99430579 1001 86380 86390 1
430533 99430533 1001 86380 86390 1
430720 99430720 1001 86380 86390 1
430787 99430787 1001 86380 86390 1
430545 99430545 1001 86380 86390 1
430483 99430483 1001 86380 86390 1
430658 99430658 1001 86380 86390 1
431363 99431363 1001 86380 86390 1
431011 99431011 1001 86380 86390 1
432434 99432434 1001 86380 86390 1
432363 99432363 1001 86380 86390 1
433662 99433662 1001 86380 86390 1
433684 99433684 1001 86380 86390 1
433338 99433338 1001 86380 86390 1
433432 99433432 1001 86380 86390 1
433548 99433548 1001 86380 86390 1
433653 99433653 1001 86380 86390 1
433163 99433163 1001 86380 86390 1
433247 99433247 1001 86380 86390 1
433231 99433231 1001 86380 86390 1
433188 99433188 1001 86380 86390 1
432608 99432608 1001 86380 86390 1
432726 99432726 1001 86380 86390 1
432775 99432775 1001 86380 86390 1
432758 99432758 1001 86380 86390 1
435214 99435214 1001 86380 86390 1
434706 99434706 1001 86380 86390 1
434789 99434789 1001 86380 86390 1
434624 99434624 1001 86380 86390 1
434321 99434321 1001 86380 86390 1
434149 99434149 1001 86380 86390 1
434388 99434388 1001 86380 86390 1
434578 99434578 1001 86380 86390 1
434249 99434249 1001 86380 86390 1
434165 99434165 1001 86380 86390 1
435826 99435826 1001 86380 86390 1
435877 99435877 1001 86380 86390 1
435887 99435887 1001 86380 86390 1
436874 99436874 1001 86380 86390 1
437055 99437055 1001 86380 86390 1
437002 99437002 1001 86380 86390 1
436518 99436518 1001 86380 86390 1
436476 99436476 1001 86380 86390 1
436573 99436573 1001 86380 86390 1
436642 99436642 1001 86380 86390 1
436672 99436672 1001 86380 86390 1
436677 99436677 1001 86380 86390 1
436487 99436487 1001 86380 86390 1
435996 99435996 1001 86380 86390 1
300055 99300055 1001 86380 86390 1
300094 99300094 1001 86380 86390 1
437319 99437319 1001 86380 86390 1
300007 99300007 1001 86380 86390 1
437327 99437327 1001 86380 86390 1
437235 99437235 1001 86380 86390 1
300626 99300626 1001 86380 86390 1
300578 99300578 1001 86380 86390 1
300607 99300607 1001 86380 86390 1
300584 99300584 1001 86380 86390 1
300625 99300625 1001 86380 86390 1
300368 99300368 1001 86380 86390 1
300435 99300435 1001 86380 86390 1
300488 99300488 1001 86380 86390 1
300388 99300388 1001 86380 86390 1
300453 99300453 1001 86380 86390 1
300279 99300279 1001 86380 86390 1
300164 99300164 1001 86380 86390 1
300317 99300317 1001 86380 86390 1
300890 99300890 1001 86380 86390 1
300762 99300762 1001 86380 86390 1
301400 99301400 1001 86380 86390 1
301413 99301413 1001 86380 86390 1
301549 99301549 1001 86380 86390 1
301287 99301287 1001 86380 86390 1
301117 99301117 1001 86380 86390 1
301046 99301046 1001 86380 86390 1
301623 99301623 1001 86380 86390 1
301715 99301715 1001 86380 86390 1
301602 99301602 1001 86380 86390 1
302359 99302359 1001 86380 86390 1
302185 99302185 1001 86380 86390 1
302051 99302051 1001 86380 86390 1
302065 99302065 1001 86380 86390 1
302044 99302044 1001 86380 86390 1
302135 99302135 1001 86380 86390 1
302161 99302161 1001 86380 86390 1
301788 99301788 1001 86380 86390 1
301866 99301866 1001 86380 86390 1
301902 99301902 1001 86380 86390 1
302508 99302508 1001 86380 86390 1
302511 99302511 1001 86380 86390 1
302409 99302409 1001 86380 86390 1
302388 99302388 1001 86380 86390 1
302518 99302518 1001 86380 86390 1
302389 99302389 1001 86380 86390 1
302455 99302455 1001 86380 86390 1
303160 99303160 1001 86380 86390 1
303165 99303165 1001 86380 86390 1
302861 99302861 1001 86380 86390 1
302967 99302967 1001 86380 86390 1
302935 99302935 1001 86380 86390 1
302948 99302948 1001 86380 86390 1
302763 99302763 1001 86380 86390 1
302611 99302611 1001 86380 86390 1
303334 99303334 1001 86380 86390 1
303361 99303361 1001 86380 86390 1
303271 99303271 1001 86380 86390 1
303246 99303246 1001 86380 86390 1
303341 99303341 1001 86380 86390 1
303354 99303354 1001 86380 86390 1
303393 99303393 1001 86380 86390 1
303996 99303996 1001 86380 86390 1
303959 99303959 1001 86380 86390 1
303950 99303950 1001 86380 86390 1
303976 99303976 1001 86380 86390 1
303886 99303886 1001 86380 86390 1
303942 99303942 1001 86380 86390 1
303738 99303738 1001 86380 86390 1
303701 99303701 1001 86380 86390 1
303676 99303676 1001 86380 86390 1
303741 99303741 1001 86380 86390 1
303664 99303664 1001 86380 86390 1
303678 99303678 1001 86380 86390 1
303695 99303695 1001 86380 86390 1
303644 99303644 1001 86380 86390 1
303551 99303551 1001 86380 86390 1
303553 99303553 1001 86380 86390 1
304098 99304098 1001 86380 86390 1
304217 99304217 1001 86380 86390 1
304041 99304041 1001 86380 86390 1
304724 99304724 1001 86380 86390 1
304691 99304691 1001 86380 86390 1
304493 99304493 1001 86380 86390 1
304455 99304455 1001 86380 86390 1
304399 99304399 1001 86380 86390 1
304244 99304244 1001 86380 86390 1
304416 99304416 1001 86380 86390 1
304354 99304354 1001 86380 86390 1
304990 99304990 1001 86380 86390 1
304931 99304931 1001 86380 86390 1
305023 99305023 1001 86380 86390 1
305558 99305558 1001 86380 86390 1
305650 99305650 1001 86380 86390 1
305637 99305637 1001 86380 86390 1
305549 99305549 1001 86380 86390 1
305661 99305661 1001 86380 86390 1
305614 99305614 1001 86380 86390 1
305590 99305590 1001 86380 86390 1
305676 99305676 1001 86380 86390 1
305678 99305678 1001 86380 86390 1
305492 99305492 1001 86380 86390 1
305367 99305367 1001 86380 86390 1
305466 99305466 1001 86380 86390 1
305183 99305183 1001 86380 86390 1
305072 99305072 1001 86380 86390 1
305202 99305202 1001 86380 86390 1
305254 99305254 1001 86380 86390 1
305101 99305101 1001 86380 86390 1
500095 99500095 1001 86380 86390 1
500033 99500033 1001 86380 86390 1
500009 99500009 1001 86380 86390 1
500725 99500725 1001 86380 86390 1
500701 99500701 1001 86380 86390 1
500612 99500612 1001 86380 86390 1
500703 99500703 1001 86380 86390 1
500619 99500619 1001 86380 86390 1
500539 99500539 1001 86380 86390 1
500438 99500438 1001 86380 86390 1
500246 99500246 1001 86380 86390 1
500393 99500393 1001 86380 86390 1
500839 99500839 1001 86380 86390 1
500821 99500821 1001 86380 86390 1
501640 99501640 1001 86380 86390 1
501619 99501619 1001 86380 86390 1
501596 99501596 1001 86380 86390 1
501621 99501621 1001 86380 86390 1
501631 99501631 1001 86380 86390 1
501253 99501253 1001 86380 86390 1
501434 99501434 1001 86380 86390 1
501423 99501423 1001 86380 86390 1
501256 99501256 1001 86380 86390 1
501295 99501295 1001 86380 86390 1
501413 99501413 1001 86380 86390 1
501341 99501341 1001 86380 86390 1
501227 99501227 1001 86380 86390 1
501063 99501063 1001 86380 86390 1
501091 99501091 1001 86380 86390 1
501207 99501207 1001 86380 86390 1
501055 99501055 1001 86380 86390 1
501766 99501766 1001 86380 86390 1
501844 99501844 1001 86380 86390 1
501663 99501663 1001 86380 86390 1
502420 99502420 1001 86380 86390 1
502267 99502267 1001 86380 86390 1
502375 99502375 1001 86380 86390 1
502119 99502119 1001 86380 86390 1
502148 99502148 1001 86380 86390 1
502163 99502163 1001 86380 86390 1
501871 99501871 1001 86380 86390 1
502052 99502052 1001 86380 86390 1
501911 99501911 1001 86380 86390 1
501945 99501945 1001 86380 86390 1
501985 99501985 1001 86380 86390 1
502012 99502012 1001 86380 86390 1
502609 99502609 1001 86380 86390 1
502534 99502534 1001 86380 86390 1
502563 99502563 1001 86380 86390 1
502655 99502655 1001 86380 86390 1
503230 99503230 1001 86380 86390 1
503185 99503185 1001 86380 86390 1
503110 99503110 1001 86380 86390 1
502977 99502977 1001 86380 86390 1
503017 99503017 1001 86380 86390 1
502900 99502900 1001 86380 86390 1
502995 99502995 1001 86380 86390 1
502687 99502687 1001 86380 86390 1
502740 99502740 1001 86380 86390 1
502818 99502818 1001 86380 86390 1
503293 99503293 1001 86380 86390 1
503402 99503402 1001 86380 86390 1
503942 99503942 1001 86380 86390 1
503931 99503931 1001 86380 86390 1
504052 99504052 1001 86380 86390 1
503851 99503851 1001 86380 86390 1
503828 99503828 1001 86380 86390 1
503781 99503781 1001 86380 86390 1
503912 99503912 1001 86380 86390 1
503614 99503614 1001 86380 86390 1
503679 99503679 1001 86380 86390 1
503642 99503642 1001 86380 86390 1
503531 99503531 1001 86380 86390 1
504171 99504171 1001 86380 86390 1
504210 99504210 1001 86380 86390 1
504266 99504266 1001 86380 86390 1
504137 99504137 1001 86380 86390 1
504217 99504217 1001 86380 86390 1
504806 99504806 1001 86380 86390 1
504786 99504786 1001 86380 86390 1
504940 99504940 1001 86380 86390 1
504721 99504721 1001 86380 86390 1
504631 99504631 1001 86380 86390 1
504670 99504670 1001 86380 86390 1
504607 99504607 1001 86380 86390 1
504348 99504348 1001 86380 86390 1
504982 99504982 1001 86380 86390 1
505074 99505074 1001 86380 86390 1
504945 99504945 1001 86380 86390 1
505043 99505043 1001 86380 86390 1
505096 99505096 1001 86380 86390 1
505122 99505122 1001 86380 86390 1
505616 99505616 1001 86380 86390 1
505617 99505617 1001 86380 86390 1
505589 99505589 1001 86380 86390 1
505504 99505504 1001 86380 86390 1
505456 99505456 1001 86380 86390 1
505508 99505508 1001 86380 86390 1
505262 99505262 1001 86380 86390 1
505819 99505819 1001 86380 86390 1
505807 99505807 1001 86380 86390 1
505808 99505808 1001 86380 86390 1
505915 99505915 1001 86380 86390 1
505970 99505970 1001 86380 86390 1
506447 99506447 1001 86380 86390 1
506582 99506582 1001 86380 86390 1
506545 99506545 1001 86380 86390 1
506364 99506364 1001 86380 86390 1
506003 99506003 1001 86380 86390 1
506163 99506163 1001 86380 86390 1
506182 99506182 1001 86380 86390 1
505976 99505976 1001 86380 86390 1
506768 99506768 1001 86380 86390 1
506717 99506717 1001 86380 86390 1
506627 99506627 1001 86380 86390 1
506617 99506617 1001 86380 86390 1
507352 99507352 1001 86380 86390 1
507241 99507241 1001 86380 86390 1
507142 99507142 1001 86380 86390 1
507119 99507119 1001 86380 86390 1
507135 99507135 1001 86380 86390 1
506971 99506971 1001 86380 86390 1
506856 99506856 1001 86380 86390 1
506823 99506823 1001 86380 86390 1
507567 99507567 1001 86380 86390 1
508083 99508083 1001 86380 86390 1
508214 99508214 1001 86380 86390 1
508188 99508188 1001 86380 86390 1
508171 99508171 1001 86380 86390 1
507943 99507943 1001 86380 86390 1
508007 99508007 1001 86380 86390 1
507949 99507949 1001 86380 86390 1
507911 99507911 1001 86380 86390 1
508002 99508002 1001 86380 86390 1
507977 99507977 1001 86380 86390 1
507822 99507822 1001 86380 86390 1
507771 99507771 1001 86380 86390 1
507629 99507629 1001 86380 86390 1
507662 99507662 1001 86380 86390 1
508419 99508419 1001 86380 86390 1
508432 99508432 1001 86380 86390 1
508296 99508296 1001 86380 86390 1
508987 99508987 1001 86380 86390 1
509046 99509046 1001 86380 86390 1
509052 99509052 1001 86380 86390 1
508953 99508953 1001 86380 86390 1
508704 99508704 1001 86380 86390 1
508839 99508839 1001 86380 86390 1
508624 99508624 1001 86380 86390 1
508455 99508455 1001 86380 86390 1
508625 99508625 1001 86380 86390 1
508511 99508511 1001 86380 86390 1
508646 99508646 1001 86380 86390 1
509139 99509139 1001 86380 86390 1
509195 99509195 1001 86380 86390 1
509263 99509263 1001 86380 86390 1
509160 99509160 1001 86380 86390 1
509798 99509798 1001 86380 86390 1
509790 99509790 1001 86380 86390 1
509666 99509666 1001 86380 86390 1
509350 99509350 1001 86380 86390 1
509382 99509382 1001 86380 86390 1
509383 99509383 1001 86380 86390 1
509939 99509939 1001 86380 86390 1
510059 99510059 1001 86380 86390 1
509995 99509995 1001 86380 86390 1
510047 99510047 1001 86380 86390 1
510075 99510075 1001 86380 86390 1
510011 99510011 1001 86380 86390 1
510627 99510627 1001 86380 86390 1
510643 99510643 1001 86380 86390 1
510541 99510541 1001 86380 86390 1
510635 99510635 1001 86380 86390 1
510477 99510477 1001 86380 86390 1
510324 99510324 1001 86380 86390 1
510162 99510162 1001 86380 86390 1
510279 99510279 1001 86380 86390 1
510207 99510207 1001 86380 86390 1
510273 99510273 1001 86380 86390 1
510860 99510860 1001 86380 86390 1
511373 99511373 1001 86380 86390 1
511400 99511400 1001 86380 86390 1
511429 99511429 1001 86380 86390 1
511244 99511244 1001 86380 86390 1
511168 99511168 1001 86380 86390 1
511195 99511195 1001 86380 86390 1
511329 99511329 1001 86380 86390 1
510972 99510972 1001 86380 86390 1
511605 99511605 1001 86380 86390 1
511685 99511685 1001 86380 86390 1
511558 99511558 1001 86380 86390 1
511559 99511559 1001 86380 86390 1
512238 99512238 1001 86380 86390 1
512216 99512216 1001 86380 86390 1
512332 99512332 1001 86380 86390 1
512322 99512322 1001 86380 86390 1
512325 99512325 1001 86380 86390 1
512185 99512185 1001 86380 86390 1
512071 99512071 1001 86380 86390 1
512086 99512086 1001 86380 86390 1
512074 99512074 1001 86380 86390 1
512095 99512095 1001 86380 86390 1
512134 99512134 1001 86380 86390 1
511797 99511797 1001 86380 86390 1
511836 99511836 1001 86380 86390 1
511943 99511943 1001 86380 86390 1
511894 99511894 1001 86380 86390 1
511831 99511831 1001 86380 86390 1
511781 99511781 1001 86380 86390 1
512523 99512523 1001 86380 86390 1
512529 99512529 1001 86380 86390 1
513169 99513169 1001 86380 86390 1
512845 99512845 1001 86380 86390 1
512911 99512911 1001 86380 86390 1
512824 99512824 1001 86380 86390 1
512918 99512918 1001 86380 86390 1
512786 99512786 1001 86380 86390 1
512632 99512632 1001 86380 86390 1
512762 99512762 1001 86380 86390 1
513228 99513228 1001 86380 86390 1
513259 99513259 1001 86380 86390 1
513286 99513286 1001 86380 86390 1
513340 99513340 1001 86380 86390 1
514007 99514007 1001 86380 86390 1
513886 99513886 1001 86380 86390 1
514027 99514027 1001 86380 86390 1
513863 99513863 1001 86380 86390 1
513783 99513783 1001 86380 86390 1
513521 99513521 1001 86380 86390 1
514159 99514159 1001 86380 86390 1
514084 99514084 1001 86380 86390 1
514153 99514153 1001 86380 86390 1
514682 99514682 1001 86380 86390 1
514709 99514709 1001 86380 86390 1
514684 99514684 1001 86380 86390 1
514851 99514851 1001 86380 86390 1
514529 99514529 1001 86380 86390 1
514289 99514289 1001 86380 86390 1
514258 99514258 1001 86380 86390 1
514378 99514378 1001 86380 86390 1
515032 99515032 1001 86380 86390 1
514863 99514863 1001 86380 86390 1
515577 99515577 1001 86380 86390 1
515619 99515619 1001 86380 86390 1
515327 99515327 1001 86380 86390 1
515293 99515293 1001 86380 86390 1
515384 99515384 1001 86380 86390 1
515412 99515412 1001 86380 86390 1
515725 99515725 1001 86380 86390 1
515764 99515764 1001 86380 86390 1
516244 99516244 1001 86380 86390 1
516131 99516131 1001 86380 86390 1
516299 99516299 1001 86380 86390 1
516171 99516171 1001 86380 86390 1
516301 99516301 1001 86380 86390 1
516011 99516011 1001 86380 86390 1
516055 99516055 1001 86380 86390 1
516004 99516004 1001 86380 86390 1
516534 99516534 1001 86380 86390 1
516521 99516521 1001 86380 86390 1
516603 99516603 1001 86380 86390 1
517144 99517144 1001 86380 86390 1
517157 99517157 1001 86380 86390 1
517325 99517325 1001 86380 86390 1
517328 99517328 1001 86380 86390 1
517008 99517008 1001 86380 86390 1
517034 99517034 1001 86380 86390 1
516932 99516932 1001 86380 86390 1
516935 99516935 1001 86380 86390 1
516847 99516847 1001 86380 86390 1
516862 99516862 1001 86380 86390 1
516901 99516901 1001 86380 86390 1
516788 99516788 1001 86380 86390 1
517540 99517540 1001 86380 86390 1
517524 99517524 1001 86380 86390 1
517421 99517421 1001 86380 86390 1
518008 99518008 1001 86380 86390 1
518141 99518141 1001 86380 86390 1
518005 99518005 1001 86380 86390 1
517993 99517993 1001 86380 86390 1
517865 99517865 1001 86380 86390 1
518792 99518792 1001 86380 86390 1
518817 99518817 1001 86380 86390 1
518882 99518882 1001 86380 86390 1
518794 99518794 1001 86380 86390 1
518590 99518590 1001 86380 86390 1
518524 99518524 1001 86380 86390 1
518504 99518504 1001 86380 86390 1
519119 99519119 1001 86380 86390 1
519030 99519030 1001 86380 86390 1
519057 99519057 1001 86380 86390 1
518996 99518996 1001 86380 86390 1
519664 99519664 1001 86380 86390 1
519589 99519589 1001 86380 86390 1
519595 99519595 1001 86380 86390 1
519394 99519394 1001 86380 86390 1
519358 99519358 1001 86380 86390 1
519295 99519295 1001 86380 86390 1
519877 99519877 1001 86380 86390 1
519839 99519839 1001 86380 86390 1
520592 99520592 1001 86380 86390 1
520269 99520269 1001 86380 86390 1
520328 99520328 1001 86380 86390 1
520047 99520047 1001 86380 86390 1
520113 99520113 1001 86380 86390 1
520152 99520152 1001 86380 86390 1
520101 99520101 1001 86380 86390 1
520166 99520166 1001 86380 86390 1
520065 99520065 1001 86380 86390 1
520170 99520170 1001 86380 86390 1
520132 99520132 1001 86380 86390 1
520760 99520760 1001 86380 86390 1
520775 99520775 1001 86380 86390 1
520791 99520791 1001 86380 86390 1
521326 99521326 1001 86380 86390 1
521432 99521432 1001 86380 86390 1
521453 99521453 1001 86380 86390 1
521455 99521455 1001 86380 86390 1
520975 99520975 1001 86380 86390 1
520990 99520990 1001 86380 86390 1
521633 99521633 1001 86380 86390 1
521666 99521666 1001 86380 86390 1
521525 99521525 1001 86380 86390 1
522243 99522243 1001 86380 86390 1
522121 99522121 1001 86380 86390 1
522241 99522241 1001 86380 86390 1
521893 99521893 1001 86380 86390 1
521960 99521960 1001 86380 86390 1
521685 99521685 1001 86380 86390 1
521810 99521810 1001 86380 86390 1
521813 99521813 1001 86380 86390 1
522497 99522497 1001 86380 86390 1
522433 99522433 1001 86380 86390 1
522347 99522347 1001 86380 86390 1
522313 99522313 1001 86380 86390 1
523075 99523075 1001 86380 86390 1
522972 99522972 1001 86380 86390 1
523037 99523037 1001 86380 86390 1
522875 99522875 1001 86380 86390 1
522825 99522825 1001 86380 86390 1
522775 99522775 1001 86380 86390 1
522750 99522750 1001 86380 86390 1
522881 99522881 1001 86380 86390 1
522754 99522754 1001 86380 86390 1
522845 99522845 1001 86380 86390 1
522859 99522859 1001 86380 86390 1
522617 99522617 1001 86380 86390 1
522502 99522502 1001 86380 86390 1
522606 99522606 1001 86380 86390 1
522685 99522685 1001 86380 86390 1
523164 99523164 1001 86380 86390 1
523875 99523875 1001 86380 86390 1
523747 99523747 1001 86380 86390 1
523572 99523572 1001 86380 86390 1
523562 99523562 1001 86380 86390 1
523588 99523588 1001 86380 86390 1
523627 99523627 1001 86380 86390 1
523620 99523620 1001 86380 86390 1
523555 99523555 1001 86380 86390 1
523415 99523415 1001 86380 86390 1
523481 99523481 1001 86380 86390 1
523456 99523456 1001 86380 86390 1
524091 99524091 1001 86380 86390 1
524147 99524147 1001 86380 86390 1
524680 99524680 1001 86380 86390 1
524592 99524592 1001 86380 86390 1
524722 99524722 1001 86380 86390 1
524698 99524698 1001 86380 86390 1
524596 99524596 1001 86380 86390 1
524625 99524625 1001 86380 86390 1
524410 99524410 1001 86380 86390 1
524520 99524520 1001 86380 86390 1
524510 99524510 1001 86380 86390 1
524269 99524269 1001 86380 86390 1
524900 99524900 1001 86380 86390 1
524935 99524935 1001 86380 86390 1
525433 99525433 1001 86380 86390 1
525472 99525472 1001 86380 86390 1
525573 99525573 1001 86380 86390 1
525427 99525427 1001 86380 86390 1
525200 99525200 1001 86380 86390 1
525319 99525319 1001 86380 86390 1
525320 99525320 1001 86380 86390 1
525041 99525041 1001 86380 86390 1
525029 99525029 1001 86380 86390 1
525071 99525071 1001 86380 86390 1
525174 99525174 1001 86380 86390 1
525793 99525793 1001 86380 86390 1
525604 99525604 1001 86380 86390 1
525723 99525723 1001 86380 86390 1
526346 99526346 1001 86380 86390 1
526211 99526211 1001 86380 86390 1
526186 99526186 1001 86380 86390 1
525843 99525843 1001 86380 86390 1
525887 99525887 1001 86380 86390 1
525822 99525822 1001 86380 86390 1
525928 99525928 1001 86380 86390 1
525983 99525983 1001 86380 86390 1
526498 99526498 1001 86380 86390 1
526589 99526589 1001 86380 86390 1
526538 99526538 1001 86380 86390 1
526619 99526619 1001 86380 86390 1
526573 99526573 1001 86380 86390 1
526614 99526614 1001 86380 86390 1
527147 99527147 1001 86380 86390 1
527049 99527049 1001 86380 86390 1
527114 99527114 1001 86380 86390 1
527051 99527051 1001 86380 86390 1
527129 99527129 1001 86380 86390 1
526845 99526845 1001 86380 86390 1
526847 99526847 1001 86380 86390 1
526939 99526939 1001 86380 86390 1
527030 99527030 1001 86380 86390 1
527339 99527339 1001 86380 86390 1
527379 99527379 1001 86380 86390 1
527253 99527253 1001 86380 86390 1
527399 99527399 1001 86380 86390 1
527873 99527873 1001 86380 86390 1
527899 99527899 1001 86380 86390 1
527783 99527783 1001 86380 86390 1
527797 99527797 1001 86380 86390 1
527662 99527662 1001 86380 86390 1
527525 99527525 1001 86380 86390 1
528268 99528268 1001 86380 86390 1
528088 99528088 1001 86380 86390 1
528271 99528271 1001 86380 86390 1
528120 99528120 1001 86380 86390 1
528147 99528147 1001 86380 86390 1
528871 99528871 1001 86380 86390 1
528712 99528712 1001 86380 86390 1
528803 99528803 1001 86380 86390 1
528636 99528636 1001 86380 86390 1
528560 99528560 1001 86380 86390 1
528523 99528523 1001 86380 86390 1
528361 99528361 1001 86380 86390 1
528441 99528441 1001 86380 86390 1
528458 99528458 1001 86380 86390 1
528305 99528305 1001 86380 86390 1
528281 99528281 1001 86380 86390 1
529005 99529005 1001 86380 86390 1
529087 99529087 1001 86380 86390 1
529076 99529076 1001 86380 86390 1
529064 99529064 1001 86380 86390 1
529653 99529653 1001 86380 86390 1
529603 99529603 1001 86380 86390 1
529580 99529580 1001 86380 86390 1
529556 99529556 1001 86380 86390 1
529648 99529648 1001 86380 86390 1
529460 99529460 1001 86380 86390 1
529401 99529401 1001 86380 86390 1
529125 99529125 1001 86380 86390 1
529750 99529750 1001 86380 86390 1
530412 99530412 1001 86380 86390 1
530498 99530498 1001 86380 86390 1
530336 99530336 1001 86380 86390 1
530246 99530246 1001 86380 86390 1
530262 99530262 1001 86380 86390 1
530328 99530328 1001 86380 86390 1
530114 99530114 1001 86380 86390 1
530076 99530076 1001 86380 86390 1
530028 99530028 1001 86380 86390 1
530641 99530641 1001 86380 86390 1
530693 99530693 1001 86380 86390 1
530604 99530604 1001 86380 86390 1
530723 99530723 1001 86380 86390 1
530749 99530749 1001 86380 86390 1
530640 99530640 1001 86380 86390 1
531309 99531309 1001 86380 86390 1
531356 99531356 1001 86380 86390 1
531315 99531315 1001 86380 86390 1
531113 99531113 1001 86380 86390 1
530944 99530944 1001 86380 86390 1
531563 99531563 1001 86380 86390 1
531539 99531539 1001 86380 86390 1
531528 99531528 1001 86380 86390 1
532069 99532069 1001 86380 86390 1
532192 99532192 1001 86380 86390 1
531795 99531795 1001 86380 86390 1
531913 99531913 1001 86380 86390 1
531828 99531828 1001 86380 86390 1
531893 99531893 1001 86380 86390 1
531906 99531906 1001 86380 86390 1
531842 99531842 1001 86380 86390 1
531909 99531909 1001 86380 86390 1
531758 99531758 1001 86380 86390 1
531762 99531762 1001 86380 86390 1
532217 99532217 1001 86380 86390 1
532274 99532274 1001 86380 86390 1
532277 99532277 1001 86380 86390 1
532932 99532932 1001 86380 86390 1
532833 99532833 1001 86380 86390 1
532938 99532938 1001 86380 86390 1
532915 99532915 1001 86380 86390 1
532757 99532757 1001 86380 86390 1
532541 99532541 1001 86380 86390 1
532568 99532568 1001 86380 86390 1
532478 99532478 1001 86380 86390 1
532442 99532442 1001 86380 86390 1
532445 99532445 1001 86380 86390 1
532458 99532458 1001 86380 86390 1
533124 99533124 1001 86380 86390 1
533114 99533114 1001 86380 86390 1
533063 99533063 1001 86380 86390 1
533092 99533092 1001 86380 86390 1
533674 99533674 1001 86380 86390 1
533853 99533853 1001 86380 86390 1
533477 99533477 1001 86380 86390 1
533505 99533505 1001 86380 86390 1
533315 99533315 1001 86380 86390 1
533251 99533251 1001 86380 86390 1
533283 99533283 1001 86380 86390 1
533327 99533327 1001 86380 86390 1
534049 99534049 1001 86380 86390 1
534683 99534683 1001 86380 86390 1
534493 99534493 1001 86380 86390 1
534506 99534506 1001 86380 86390 1
534637 99534637 1001 86380 86390 1
534508 99534508 1001 86380 86390 1
534484 99534484 1001 86380 86390 1
534392 99534392 1001 86380 86390 1
534470 99534470 1001 86380 86390 1
534446 99534446 1001 86380 86390 1
534067 99534067 1001 86380 86390 1
534160 99534160 1001 86380 86390 1
534203 99534203 1001 86380 86390 1
534165 99534165 1001 86380 86390 1
534746 99534746 1001 86380 86390 1
534846 99534846 1001 86380 86390 1
535466 99535466 1001 86380 86390 1
535338 99535338 1001 86380 86390 1
535139 99535139 1001 86380 86390 1
535141 99535141 1001 86380 86390 1
535181 99535181 1001 86380 86390 1
534929 99534929 1001 86380 86390 1
534932 99534932 1001 86380 86390 1
535005 99535005 1001 86380 86390 1
535591 99535591 1001 86380 86390 1
535695 99535695 1001 86380 86390 1
535516 99535516 1001 86380 86390 1
536316 99536316 1001 86380 86390 1
536202 99536202 1001 86380 86390 1
535977 99535977 1001 86380 86390 1
536018 99536018 1001 86380 86390 1
535731 99535731 1001 86380 86390 1
535762 99535762 1001 86380 86390 1
535856 99535856 1001 86380 86390 1
536505 99536505 1001 86380 86390 1
536507 99536507 1001 86380 86390 1
536370 99536370 1001 86380 86390 1
536462 99536462 1001 86380 86390 1
537112 99537112 1001 86380 86390 1
537087 99537087 1001 86380 86390 1
537036 99537036 1001 86380 86390 1
536806 99536806 1001 86380 86390 1
536899 99536899 1001 86380 86390 1
536914 99536914 1001 86380 86390 1
536760 99536760 1001 86380 86390 1
536581 99536581 1001 86380 86390 1
536737 99536737 1001 86380 86390 1
536712 99536712 1001 86380 86390 1
536654 99536654 1001 86380 86390 1
537291 99537291 1001 86380 86390 1
537167 99537167 1001 86380 86390 1
537925 99537925 1001 86380 86390 1
537876 99537876 1001 86380 86390 1
537858 99537858 1001 86380 86390 1
537833 99537833 1001 86380 86390 1
537729 99537729 1001 86380 86390 1
537510 99537510 1001 86380 86390 1
537433 99537433 1001 86380 86390 1
537411 99537411 1001 86380 86390 1
537379 99537379 1001 86380 86390 1
538167 99538167 1001 86380 86390 1
538119 99538119 1001 86380 86390 1
538791 99538791 1001 86380 86390 1
538692 99538692 1001 86380 86390 1
538809 99538809 1001 86380 86390 1
538442 99538442 1001 86380 86390 1
538581 99538581 1001 86380 86390 1
538518 99538518 1001 86380 86390 1
538392 99538392 1001 86380 86390 1
538354 99538354 1001 86380 86390 1
538267 99538267 1001 86380 86390 1
538869 99538869 1001 86380 86390 1
538844 99538844 1001 86380 86390 1
539597 99539597 1001 86380 86390 1
539533 99539533 1001 86380 86390 1
539345 99539345 1001 86380 86390 1
539326 99539326 1001 86380 86390 1
539250 99539250 1001 86380 86390 1
539114 99539114 1001 86380 86390 1
539128 99539128 1001 86380 86390 1
539181 99539181 1001 86380 86390 1
539156 99539156 1001 86380 86390 1
539039 99539039 1001 86380 86390 1
539093 99539093 1001 86380 86390 1
539845 99539845 1001 86380 86390 1
539769 99539769 1001 86380 86390 1
539799 99539799 1001 86380 86390 1
539675 99539675 1001 86380 86390 1
540393 99540393 1001 86380 86390 1
540350 99540350 1001 86380 86390 1
540103 99540103 1001 86380 86390 1
540142 99540142 1001 86380 86390 1
539950 99539950 1001 86380 86390 1
539995 99539995 1001 86380 86390 1
539986 99539986 1001 86380 86390 1
540490 99540490 1001 86380 86390 1
540542 99540542 1001 86380 86390 1
540635 99540635 1001 86380 86390 1
540651 99540651 1001 86380 86390 1
541284 99541284 1001 86380 86390 1
541227 99541227 1001 86380 86390 1
540958 99540958 1001 86380 86390 1
540889 99540889 1001 86380 86390 1
541085 99541085 1001 86380 86390 1
541022 99541022 1001 86380 86390 1
540699 99540699 1001 86380 86390 1
540854 99540854 1001 86380 86390 1
540855 99540855 1001 86380 86390 1
540873 99540873 1001 86380 86390 1
540710 99540710 1001 86380 86390 1
541349 99541349 1001 86380 86390 1
541466 99541466 1001 86380 86390 1
541939 99541939 1001 86380 86390 1
542086 99542086 1001 86380 86390 1
541933 99541933 1001 86380 86390 1
542000 99542000 1001 86380 86390 1
542106 99542106 1001 86380 86390 1
541937 99541937 1001 86380 86390 1
541663 99541663 1001 86380 86390 1
542169 99542169 1001 86380 86390 1
542234 99542234 1001 86380 86390 1
542134 99542134 1001 86380 86390 1
542136 99542136 1001 86380 86390 1
542139 99542139 1001 86380 86390 1
542895 99542895 1001 86380 86390 1
542597 99542597 1001 86380 86390 1
542714 99542714 1001 86380 86390 1
542574 99542574 1001 86380 86390 1
542568 99542568 1001 86380 86390 1
542494 99542494 1001 86380 86390 1
542327 99542327 1001 86380 86390 1
542328 99542328 1001 86380 86390 1
542517 99542517 1001 86380 86390 1
542955 99542955 1001 86380 86390 1
543099 99543099 1001 86380 86390 1
543105 99543105 1001 86380 86390 1
543084 99543084 1001 86380 86390 1
543644 99543644 1001 86380 86390 1
543685 99543685 1001 86380 86390 1
543241 99543241 1001 86380 86390 1
543258 99543258 1001 86380 86390 1
543213 99543213 1001 86380 86390 1
543794 99543794 1001 86380 86390 1
543825 99543825 1001 86380 86390 1
543869 99543869 1001 86380 86390 1
544568 99544568 1001 86380 86390 1
544449 99544449 1001 86380 86390 1
544491 99544491 1001 86380 86390 1
544518 99544518 1001 86380 86390 1
544346 99544346 1001 86380 86390 1
544185 99544185 1001 86380 86390 1
544030 99544030 1001 86380 86390 1
544138 99544138 1001 86380 86390 1
544064 99544064 1001 86380 86390 1
544014 99544014 1001 86380 86390 1
544699 99544699 1001 86380 86390 1
544714 99544714 1001 86380 86390 1
509203 1017 1001 25638 25937 1
517545 697 1001 33016 33315 1
542947 610 1001 41466 41765 1
534399 992 1001 31423 31722 1
400022 99400022 1001 86380 86390 1
400009 99400009 1001 86380 86390 1
400173 99400173 1001 86380 86390 1
400340 99400340 1001 86380 86390 1
400406 99400406 1001 86380 86390 1
400391 99400391 1001 86380 86390 1
401212 99401212 1001 86380 86390 1
401183 99401183 1001 86380 86390 1
401287 99401287 1001 86380 86390 1
401293 99401293 1001 86380 86390 1
401444 99401444 1001 86380 86390 1
401369 99401369 1001 86380 86390 1
401498 99401498 1001 86380 86390 1
401650 99401650 1001 86380 86390 1
401764 99401764 1001 86380 86390 1
401871 99401871 1001 86380 86390 1
401902 99401902 1001 86380 86390 1
401991 99401991 1001 86380 86390 1
402038 99402038 1001 86380 86390 1
402106 99402106 1001 86380 86390 1
402135 99402135 1001 86380 86390 1
402221 99402221 1001 86380 86390 1
402191 99402191 1001 86380 86390 1
402270 99402270 1001 86380 86390 1
402590 99402590 1001 86380 86390 1
402833 99402833 1001 86380 86390 1
402982 99402982 1001 86380 86390 1
402977 99402977 1001 86380 86390 1
403016 99403016 1001 86380 86390 1
403018 99403018 1001 86380 86390 1
403034 99403034 1001 86380 86390 1
403431 99403431 1001 86380 86390 1
403513 99403513 1001 86380 86390 1
403812 99403812 1001 86380 86390 1
403826 99403826 1001 86380 86390 1
404028 99404028 1001 86380 86390 1
403937 99403937 1001 86380 86390 1
404162 99404162 1001 86380 86390 1
404275 99404275 1001 86380 86390 1
404304 99404304 1001 86380 86390 1
404378 99404378 1001 86380 86390 1
404412 99404412 1001 86380 86390 1
404592 99404592 1001 86380 86390 1
404706 99404706 1001 86380 86390 1
404739 99404739 1001 86380 86390 1
404848 99404848 1001 86380 86390 1
404975 99404975 1001 86380 86390 1
405134 99405134 1001 86380 86390 1
405277 99405277 1001 86380 86390 1
405314 99405314 1001 86380 86390 1
405617 99405617 1001 86380 86390 1
405834 99405834 1001 86380 86390 1
405941 99405941 1001 86380 86390 1
406005 99406005 1001 86380 86390 1
406020 99406020 1001 86380 86390 1
406271 99406271 1001 86380 86390 1
406328 99406328 1001 86380 86390 1
406368 99406368 1001 86380 86390 1
406480 99406480 1001 86380 86390 1
406419 99406419 1001 86380 86390 1
406700 99406700 1001 86380 86390 1
406782 99406782 1001 86380 86390 1
406895 99406895 1001 86380 86390 1
406884 99406884 1001 86380 86390 1
406861 99406861 1001 86380 86390 1
406966 99406966 1001 86380 86390 1
407041 99407041 1001 86380 86390 1
407069 99407069 1001 86380 86390 1
407194 99407194 1001 86380 86390 1
407433 99407433 1001 86380 86390 1
407437 99407437 1001 86380 86390 1
407527 99407527 1001 86380 86390 1
407465 99407465 1001 86380 86390 1
407499 99407499 1001 86380 86390 1
407469 99407469 1001 86380 86390 1
407470 99407470 1001 86380 86390 1
407504 99407504 1001 86380 86390 1
407590 99407590 1001 86380 86390 1
407707 99407707 1001 86380 86390 1
407736 99407736 1001 86380 86390 1
407692 99407692 1001 86380 86390 1
407782 99407782 1001 86380 86390 1
407912 99407912 1001 86380 86390 1
407997 99407997 1001 86380 86390 1
408164 99408164 1001 86380 86390 1
408331 99408331 1001 86380 86390 1
408317 99408317 1001 86380 86390 1
408380 99408380 1001 86380 86390 1
408425 99408425 1001 86380 86390 1
408312 99408312 1001 86380 86390 1
409285 99409285 1001 86380 86390 1
409308 99409308 1001 86380 86390 1
409516 99409516 1001 86380 86390 1
409757 99409757 1001 86380 86390 1
410103 99410103 1001 86380 86390 1
410077 99410077 1001 86380 86390 1
410496 99410496 1001 86380 86390 1
410409 99410409 1001 86380 86390 1
410551 99410551 1001 86380 86390 1
410800 99410800 1001 86380 86390 1
410788 99410788 1001 86380 86390 1
410749 99410749 1001 86380 86390 1
410889 99410889 1001 86380 86390 1
410928 99410928 1001 86380 86390 1
410986 99410986 1001 86380 86390 1
410974 99410974 1001 86380 86390 1
411308 99411308 1001 86380 86390 1
411232 99411232 1001 86380 86390 1
411287 99411287 1001 86380 86390 1
411346 99411346 1001 86380 86390 1
411520 99411520 1001 86380 86390 1
411649 99411649 1001 86380 86390 1
411718 99411718 1001 86380 86390 1
411944 99411944 1001 86380 86390 1
412055 99412055 1001 86380 86390 1
412098 99412098 1001 86380 86390 1
413322 99413322 1001 86380 86390 1
412907 99412907 1001 86380 86390 1
413063 99413063 1001 86380 86390 1
413225 99413225 1001 86380 86390 1
413230 99413230 1001 86380 86390 1
413234 99413234 1001 86380 86390 1
412902 99412902 1001 86380 86390 1
412615 99412615 1001 86380 86390 1
412871 99412871 1001 86380 86390 1
413845 99413845 1001 86380 86390 1
413798 99413798 1001 86380 86390 1
413801 99413801 1001 86380 86390 1
413861 99413861 1001 86380 86390 1
415078 99415078 1001 86380 86390 1
415266 99415266 1001 86380 86390 1
415204 99415204 1001 86380 86390 1
415187 99415187 1001 86380 86390 1
414841 99414841 1001 86380 86390 1
414690 99414690 1001 86380 86390 1
414584 99414584 1001 86380 86390 1
414919 99414919 1001 86380 86390 1
414735 99414735 1001 86380 86390 1
414386 99414386 1001 86380 86390 1
414127 99414127 1001 86380 86390 1
414438 99414438 1001 86380 86390 1
414349 99414349 1001 86380 86390 1
414270 99414270 1001 86380 86390 1
415557 99415557 1001 86380 86390 1
415608 99415608 1001 86380 86390 1
415692 99415692 1001 86380 86390 1
416743 99416743 1001 86380 86390 1
416799 99416799 1001 86380 86390 1
416600 99416600 1001 86380 86390 1
416831 99416831 1001 86380 86390 1
416212 99416212 1001 86380 86390 1
416442 99416442 1001 86380 86390 1
416555 99416555 1001 86380 86390 1
415987 99415987 1001 86380 86390 1
415886 99415886 1001 86380 86390 1
415922 99415922 1001 86380 86390 1
415820 99415820 1001 86380 86390 1
415823 99415823 1001 86380 86390 1
417328 99417328 1001 86380 86390 1
417382 99417382 1001 86380 86390 1
417426 99417426 1001 86380 86390 1
418706 99418706 1001 86380 86390 1
418662 99418662 1001 86380 86390 1
418117 99418117 1001 86380 86390 1
418071 99418071 1001 86380 86390 1
417744 99417744 1001 86380 86390 1
417805 99417805 1001 86380 86390 1
419055 99419055 1001 86380 86390 1
419031 99419031 1001 86380 86390 1
419166 99419166 1001 86380 86390 1
418967 99418967 1001 86380 86390 1
418813 99418813 1001 86380 86390 1
420066 99420066 1001 86380 86390 1
420324 99420324 1001 86380 86390 1
419722 99419722 1001 86380 86390 1
419959 99419959 1001 86380 86390 1
419817 99419817 1001 86380 86390 1
419292 99419292 1001 86380 86390 1
419592 99419592 1001 86380 86390 1
419243 99419243 1001 86380 86390 1
419580 99419580 1001 86380 86390 1
419393 99419393 1001 86380 86390 1
419441 99419441 1001 86380 86390 1
420688 99420688 1001 86380 86390 1
421776 99421776 1001 86380 86390 1
421922 99421922 1001 86380 86390 1
421907 99421907 1001 86380 86390 1
421504 99421504 1001 86380 86390 1
421521 99421521 1001 86380 86390 1
421314 99421314 1001 86380 86390 1
420919 99420919 1001 86380 86390 1
421116 99421116 1001 86380 86390 1
421255 99421255 1001 86380 86390 1
422218 99422218 1001 86380 86390 1
422507 99422507 1001 86380 86390 1
422497 99422497 1001 86380 86390 1
422132 99422132 1001 86380 86390 1
423607 99423607 1001 86380 86390 1
423292 99423292 1001 86380 86390 1
423142 99423142 1001 86380 86390 1
422958 99422958 1001 86380 86390 1
422657 99422657 1001 86380 86390 1
422686 99422686 1001 86380 86390 1
422890 99422890 1001 86380 86390 1
422567 99422567 1001 86380 86390 1
422939 99422939 1001 86380 86390 1
422571 99422571 1001 86380 86390 1
423918 99423918 1001 86380 86390 1
423780 99423780 1001 86380 86390 1
424930 99424930 1001 86380 86390 1
424709 99424709 1001 86380 86390 1
424737 99424737 1001 86380 86390 1
424739 99424739 1001 86380 86390 1
424913 99424913 1001 86380 86390 1
424744 99424744 1001 86380 86390 1
424368 99424368 1001 86380 86390 1
424344 99424344 1001 86380 86390 1
424564 99424564 1001 86380 86390 1
424478 99424478 1001 86380 86390 1
424335 99424335 1001 86380 86390 1
424363 99424363 1001 86380 86390 1
425655 99425655 1001 86380 86390 1
425796 99425796 1001 86380 86390 1
425780 99425780 1001 86380 86390 1
425537 99425537 1001 86380 86390 1
426735 99426735 1001 86380 86390 1
426810 99426810 1001 86380 86390 1
427025 99427025 1001 86380 86390 1
426422 99426422 1001 86380 86390 1
426535 99426535 1001 86380 86390 1
426117 99426117 1001 86380 86390 1
426255 99426255 1001 86380 86390 1
425873 99425873 1001 86380 86390 1
425854 99425854 1001 86380 86390 1
427500 99427500 1001 86380 86390 1
428586 99428586 1001 86380 86390 1
428509 99428509 1001 86380 86390 1
428717 99428717 1001 86380 86390 1
428419 99428419 1001 86380 86390 1
428319 99428319 1001 86380 86390 1
428193 99428193 1001 86380 86390 1
428328 99428328 1001 86380 86390 1
428102 99428102 1001 86380 86390 1
428052 99428052 1001 86380 86390 1
427653 99427653 1001 86380 86390 1
427654 99427654 1001 86380 86390 1
427763 99427763 1001 86380 86390 1
427618 99427618 1001 86380 86390 1
428907 99428907 1001 86380 86390 1
428844 99428844 1001 86380 86390 1
430146 99430146 1001 86380 86390 1
430336 99430336 1001 86380 86390 1
430107 99430107 1001 86380 86390 1
430158 99430158 1001 86380 86390 1
429740 99429740 1001 86380 86390 1
429835 99429835 1001 86380 86390 1
429872 99429872 1001 86380 86390 1
429413 99429413 1001 86380 86390 1
429425 99429425 1001 86380 86390 1
429564 99429564 1001 86380 86390 1
430796 99430796 1001 86380 86390 1
430434 99430434 1001 86380 86390 1
430552 99430552 1001 86380 86390 1
430489 99430489 1001 86380 86390 1
430721 99430721 1001 86380 86390 1
430518 99430518 1001 86380 86390 1
430500 99430500 1001 86380 86390 1
431927 99431927 1001 86380 86390 1
431459 99431459 1001 86380 86390 1
431386 99431386 1001 86380 86390 1
431537 99431537 1001 86380 86390 1
431419 99431419 1001 86380 86390 1
431274 99431274 1001 86380 86390 1
431549 99431549 1001 86380 86390 1
431024 99431024 1001 86380 86390 1
431203 99431203 1001 86380 86390 1
431066 99431066 1001 86380 86390 1
431098 99431098 1001 86380 86390 1
430885 99430885 1001 86380 86390 1
431236 99431236 1001 86380 86390 1
432200 99432200 1001 86380 86390 1
432327 99432327 1001 86380 86390 1
432213 99432213 1001 86380 86390 1
433656 99433656 1001 86380 86390 1
433396 99433396 1001 86380 86390 1
433400 99433400 1001 86380 86390 1
433712 99433712 1001 86380 86390 1
432828 99432828 1001 86380 86390 1
432634 99432634 1001 86380 86390 1
432638 99432638 1001 86380 86390 1
432889 99432889 1001 86380 86390 1
434043 99434043 1001 86380 86390 1
434014 99434014 1001 86380 86390 1
434080 99434080 1001 86380 86390 1
435338 99435338 1001 86380 86390 1
435375 99435375 1001 86380 86390 1
435042 99435042 1001 86380 86390 1
435423 99435423 1001 86380 86390 1
434708 99434708 1001 86380 86390 1
434951 99434951 1001 86380 86390 1
434938 99434938 1001 86380 86390 1
434283 99434283 1001 86380 86390 1
434450 99434450 1001 86380 86390 1
434143 99434143 1001 86380 86390 1
434528 99434528 1001 86380 86390 1
435656 99435656 1001 86380 86390 1
435494 99435494 1001 86380 86390 1
435839 99435839 1001 86380 86390 1
435466 99435466 1001 86380 86390 1
435452 99435452 1001 86380 86390 1
436920 99436920 1001 86380 86390 1
436818 99436818 1001 86380 86390 1
436367 99436367 1001 86380 86390 1
436731 99436731 1001 86380 86390 1
436168 99436168 1001 86380 86390 1
300043 99300043 1001 86380 86390 1
300727 99300727 1001 86380 86390 1
300567 99300567 1001 86380 86390 1
300533 99300533 1001 86380 86390 1
300636 99300636 1001 86380 86390 1
300420 99300420 1001 86380 86390 1
300423 99300423 1001 86380 86390 1
300468 99300468 1001 86380 86390 1
300353 99300353 1001 86380 86390 1
300457 99300457 1001 86380 86390 1
300276 99300276 1001 86380 86390 1
300121 99300121 1001 86380 86390 1
300215 99300215 1001 86380 86390 1
300885 99300885 1001 86380 86390 1
300782 99300782 1001 86380 86390 1
300927 99300927 1001 86380 86390 1
301441 99301441 1001 86380 86390 1
301397 99301397 1001 86380 86390 1
301237 99301237 1001 86380 86390 1
301078 99301078 1001 86380 86390 1
300962 99300962 1001 86380 86390 1
300951 99300951 1001 86380 86390 1
301121 99301121 1001 86380 86390 1
301035 99301035 1001 86380 86390 1
301725 99301725 1001 86380 86390 1
301586 99301586 1001 86380 86390 1
301716 99301716 1001 86380 86390 1
301692 99301692 1001 86380 86390 1
302292 99302292 1001 86380 86390 1
302352 99302352 1001 86380 86390 1
302192 99302192 1001 86380 86390 1
302373 99302373 1001 86380 86390 1
301903 99301903 1001 86380 86390 1
301876 99301876 1001 86380 86390 1
302419 99302419 1001 86380 86390 1
302543 99302543 1001 86380 86390 1
303147 99303147 1001 86380 86390 1
303006 99303006 1001 86380 86390 1
302954 99302954 1001 86380 86390 1
302917 99302917 1001 86380 86390 1
302717 99302717 1001 86380 86390 1
302650 99302650 1001 86380 86390 1
303400 99303400 1001 86380 86390 1
303376 99303376 1001 86380 86390 1
303210 99303210 1001 86380 86390 1
303315 99303315 1001 86380 86390 1
303407 99303407 1001 86380 86390 1
303344 99303344 1001 86380 86390 1
303958 99303958 1001 86380 86390 1
303848 99303848 1001 86380 86390 1
303693 99303693 1001 86380 86390 1
303811 99303811 1001 86380 86390 1
303449 99303449 1001 86380 86390 1
303541 99303541 1001 86380 86390 1
304048 99304048 1001 86380 86390 1
304155 99304155 1001 86380 86390 1
304132 99304132 1001 86380 86390 1
304840 99304840 1001 86380 86390 1
304857 99304857 1001 86380 86390 1
304641 99304641 1001 86380 86390 1
304451 99304451 1001 86380 86390 1
304574 99304574 1001 86380 86390 1
304265 99304265 1001 86380 86390 1
304426 99304426 1001 86380 86390 1
304388 99304388 1001 86380 86390 1
304414 99304414 1001 86380 86390 1
304908 99304908 1001 86380 86390 1
305025 99305025 1001 86380 86390 1
304922 99304922 1001 86380 86390 1
304870 99304870 1001 86380 86390 1
305016 99305016 1001 86380 86390 1
305055 99305055 1001 86380 86390 1
304865 99304865 1001 86380 86390 1
304998 99304998 1001 86380 86390 1
305596 99305596 1001 86380 86390 1
305507 99305507 1001 86380 86390 1
305482 99305482 1001 86380 86390 1
305630 99305630 1001 86380 86390 1
305350 99305350 1001 86380 86390 1
305278 99305278 1001 86380 86390 1
305451 99305451 1001 86380 86390 1
305127 99305127 1001 86380 86390 1
500038 99500038 1001 86380 86390 1
500167 99500167 1001 86380 86390 1
500181 99500181 1001 86380 86390 1
500118 99500118 1001 86380 86390 1
500123 99500123 1001 86380 86390 1
500712 99500712 1001 86380 86390 1
500765 99500765 1001 86380 86390 1
500697 99500697 1001 86380 86390 1
500457 99500457 1001 86380 86390 1
500484 99500484 1001 86380 86390 1
500592 99500592 1001 86380 86390 1
500450 99500450 1001 86380 86390 1
500211 99500211 1001 86380 86390 1
500345 99500345 1001 86380 86390 1
500294 99500294 1001 86380 86390 1
500295 99500295 1001 86380 86390 1
500851 99500851 1001 86380 86390 1
500826 99500826 1001 86380 86390 1
500959 99500959 1001 86380 86390 1
500910 99500910 1001 86380 86390 1
500939 99500939 1001 86380 86390 1
500823 99500823 1001 86380 86390 1
501552 99501552 1001 86380 86390 1
501445 99501445 1001 86380 86390 1
501633 99501633 1001 86380 86390 1
501635 99501635 1001 86380 86390 1
501374 99501374 1001 86380 86390 1
501096 99501096 1001 86380 86390 1
501127 99501127 1001 86380 86390 1
501155 99501155 1001 86380 86390 1
501146 99501146 1001 86380 86390 1
501159 99501159 1001 86380 86390 1
501821 99501821 1001 86380 86390 1
501839 99501839 1001 86380 86390 1
501749 99501749 1001 86380 86390 1
501841 99501841 1001 86380 86390 1
502466 99502466 1001 86380 86390 1
502426 99502426 1001 86380 86390 1
502401 99502401 1001 86380 86390 1
502198 99502198 1001 86380 86390 1
502083 99502083 1001 86380 86390 1
502135 99502135 1001 86380 86390 1
502169 99502169 1001 86380 86390 1
501924 99501924 1001 86380 86390 1
502010 99502010 1001 86380 86390 1
501857 99501857 1001 86380 86390 1
502483 99502483 1001 86380 86390 1
502616 99502616 1001 86380 86390 1
503190 99503190 1001 86380 86390 1
503261 99503261 1001 86380 86390 1
503120 99503120 1001 86380 86390 1
503173 99503173 1001 86380 86390 1
503281 99503281 1001 86380 86390 1
503188 99503188 1001 86380 86390 1
502882 99502882 1001 86380 86390 1
502736 99502736 1001 86380 86390 1
502725 99502725 1001 86380 86390 1
503331 99503331 1001 86380 86390 1
503463 99503463 1001 86380 86390 1
503413 99503413 1001 86380 86390 1
503324 99503324 1001 86380 86390 1
503481 99503481 1001 86380 86390 1
504117 99504117 1001 86380 86390 1
504035 99504035 1001 86380 86390 1
503958 99503958 1001 86380 86390 1
503947 99503947 1001 86380 86390 1
503974 99503974 1001 86380 86390 1
503889 99503889 1001 86380 86390 1
503866 99503866 1001 86380 86390 1
503892 99503892 1001 86380 86390 1
503791 99503791 1001 86380 86390 1
503562 99503562 1001 86380 86390 1
503588 99503588 1001 86380 86390 1
503550 99503550 1001 86380 86390 1
503576 99503576 1001 86380 86390 1
503604 99503604 1001 86380 86390 1
503514 99503514 1001 86380 86390 1
503558 99503558 1001 86380 86390 1
503700 99503700 1001 86380 86390 1
503585 99503585 1001 86380 86390 1
503690 99503690 1001 86380 86390 1
504283 99504283 1001 86380 86390 1
504248 99504248 1001 86380 86390 1
504867 99504867 1001 86380 86390 1
504783 99504783 1001 86380 86390 1
504798 99504798 1001 86380 86390 1
504863 99504863 1001 86380 86390 1
504622 99504622 1001 86380 86390 1
504561 99504561 1001 86380 86390 1
504645 99504645 1001 86380 86390 1
504497 99504497 1001 86380 86390 1
504342 99504342 1001 86380 86390 1
504957 99504957 1001 86380 86390 1
504977 99504977 1001 86380 86390 1
504951 99504951 1001 86380 86390 1
505359 99505359 1001 86380 86390 1
505408 99505408 1001 86380 86390 1
505177 99505177 1001 86380 86390 1
505804 99505804 1001 86380 86390 1
506429 99506429 1001 86380 86390 1
506538 99506538 1001 86380 86390 1
506424 99506424 1001 86380 86390 1
506464 99506464 1001 86380 86390 1
506490 99506490 1001 86380 86390 1
506584 99506584 1001 86380 86390 1
506231 99506231 1001 86380 86390 1
506309 99506309 1001 86380 86390 1
506040 99506040 1001 86380 86390 1
506030 99506030 1001 86380 86390 1
506102 99506102 1001 86380 86390 1
506699 99506699 1001 86380 86390 1
506713 99506713 1001 86380 86390 1
506664 99506664 1001 86380 86390 1
507419 99507419 1001 86380 86390 1
507309 99507309 1001 86380 86390 1
507349 99507349 1001 86380 86390 1
507246 99507246 1001 86380 86390 1
507262 99507262 1001 86380 86390 1
507140 99507140 1001 86380 86390 1
507080 99507080 1001 86380 86390 1
506909 99506909 1001 86380 86390 1
506835 99506835 1001 86380 86390 1
506890 99506890 1001 86380 86390 1
506929 99506929 1001 86380 86390 1
507524 99507524 1001 86380 86390 1
507537 99507537 1001 86380 86390 1
507576 99507576 1001 86380 86390 1
508103 99508103 1001 86380 86390 1
508053 99508053 1001 86380 86390 1
508158 99508158 1001 86380 86390 1
508017 99508017 1001 86380 86390 1
507908 99507908 1001 86380 86390 1
507815 99507815 1001 86380 86390 1
508414 99508414 1001 86380 86390 1
508453 99508453 1001 86380 86390 1
508355 99508355 1001 86380 86390 1
508875 99508875 1001 86380 86390 1
508956 99508956 1001 86380 86390 1
508959 99508959 1001 86380 86390 1
508702 99508702 1001 86380 86390 1
508773 99508773 1001 86380 86390 1
508657 99508657 1001 86380 86390 1
508504 99508504 1001 86380 86390 1
509177 99509177 1001 86380 86390 1
509217 99509217 1001 86380 86390 1
509256 99509256 1001 86380 86390 1
509102 99509102 1001 86380 86390 1
509116 99509116 1001 86380 86390 1
509144 99509144 1001 86380 86390 1
509183 99509183 1001 86380 86390 1
509723 99509723 1001 86380 86390 1
509699 99509699 1001 86380 86390 1
509848 99509848 1001 86380 86390 1
509582 99509582 1001 86380 86390 1
509573 99509573 1001 86380 86390 1
509281 99509281 1001 86380 86390 1
509412 99509412 1001 86380 86390 1
509314 99509314 1001 86380 86390 1
509912 99509912 1001 86380 86390 1
510019 99510019 1001 86380 86390 1
510077 99510077 1001 86380 86390 1
510624 99510624 1001 86380 86390 1
510539 99510539 1001 86380 86390 1
510565 99510565 1001 86380 86390 1
510595 99510595 1001 86380 86390 1
510544 99510544 1001 86380 86390 1
510609 99510609 1001 86380 86390 1
510510 99510510 1001 86380 86390 1
510485 99510485 1001 86380 86390 1
510490 99510490 1001 86380 86390 1
510160 99510160 1001 86380 86390 1
510304 99510304 1001 86380 86390 1
510296 99510296 1001 86380 86390 1
510286 99510286 1001 86380 86390 1
510882 99510882 1001 86380 86390 1
510844 99510844 1001 86380 86390 1
510861 99510861 1001 86380 86390 1
510762 99510762 1001 86380 86390 1
511505 99511505 1001 86380 86390 1
511415 99511415 1001 86380 86390 1
511397 99511397 1001 86380 86390 1
511283 99511283 1001 86380 86390 1
511289 99511289 1001 86380 86390 1
510997 99510997 1001 86380 86390 1
511752 99511752 1001 86380 86390 1
511610 99511610 1001 86380 86390 1
512292 99512292 1001 86380 86390 1
512245 99512245 1001 86380 86390 1
512260 99512260 1001 86380 86390 1
512273 99512273 1001 86380 86390 1
512083 99512083 1001 86380 86390 1
512064 99512064 1001 86380 86390 1
511901 99511901 1001 86380 86390 1
511813 99511813 1001 86380 86390 1
511853 99511853 1001 86380 86390 1
511879 99511879 1001 86380 86390 1
513071 99513071 1001 86380 86390 1
513110 99513110 1001 86380 86390 1
513020 99513020 1001 86380 86390 1
513137 99513137 1001 86380 86390 1
513113 99513113 1001 86380 86390 1
512807 99512807 1001 86380 86390 1
512940 99512940 1001 86380 86390 1
512802 99512802 1001 86380 86390 1
512753 99512753 1001 86380 86390 1
512625 99512625 1001 86380 86390 1
512652 99512652 1001 86380 86390 1
512705 99512705 1001 86380 86390 1
512601 99512601 1001 86380 86390 1
512736 99512736 1001 86380 86390 1
512659 99512659 1001 86380 86390 1
513294 99513294 1001 86380 86390 1
513347 99513347 1001 86380 86390 1
513391 99513391 1001 86380 86390 1
513968 99513968 1001 86380 86390 1
513868 99513868 1001 86380 86390 1
513881 99513881 1001 86380 86390 1
513775 99513775 1001 86380 86390 1
513660 99513660 1001 86380 86390 1
513708 99513708 1001 86380 86390 1
513476 99513476 1001 86380 86390 1
513493 99513493 1001 86380 86390 1
513533 99513533 1001 86380 86390 1
514059 99514059 1001 86380 86390 1
514151 99514151 1001 86380 86390 1
514771 99514771 1001 86380 86390 1
514750 99514750 1001 86380 86390 1
514763 99514763 1001 86380 86390 1
514699 99514699 1001 86380 86390 1
514504 99514504 1001 86380 86390 1
514327 99514327 1001 86380 86390 1
514333 99514333 1001 86380 86390 1
514347 99514347 1001 86380 86390 1
514283 99514283 1001 86380 86390 1
514413 99514413 1001 86380 86390 1
514271 99514271 1001 86380 86390 1
514402 99514402 1001 86380 86390 1
514916 99514916 1001 86380 86390 1
515534 99515534 1001 86380 86390 1
515627 99515627 1001 86380 86390 1
515642 99515642 1001 86380 86390 1
515617 99515617 1001 86380 86390 1
515363 99515363 1001 86380 86390 1
515380 99515380 1001 86380 86390 1
515409 99515409 1001 86380 86390 1
515248 99515248 1001 86380 86390 1
515082 99515082 1001 86380 86390 1
515874 99515874 1001 86380 86390 1
516394 99516394 1001 86380 86390 1
516373 99516373 1001 86380 86390 1
516488 99516488 1001 86380 86390 1
516326 99516326 1001 86380 86390 1
516504 99516504 1001 86380 86390 1
516097 99516097 1001 86380 86390 1
516061 99516061 1001 86380 86390 1
515965 99515965 1001 86380 86390 1
516713 99516713 1001 86380 86390 1
517147 99517147 1001 86380 86390 1
517225 99517225 1001 86380 86390 1
517136 99517136 1001 86380 86390 1
517239 99517239 1001 86380 86390 1
517175 99517175 1001 86380 86390 1
517321 99517321 1001 86380 86390 1
517281 99517281 1001 86380 86390 1
517296 99517296 1001 86380 86390 1
517067 99517067 1001 86380 86390 1
517087 99517087 1001 86380 86390 1
516770 99516770 1001 86380 86390 1
516747 99516747 1001 86380 86390 1
517385 99517385 1001 86380 86390 1
517387 99517387 1001 86380 86390 1
517338 99517338 1001 86380 86390 1
517378 99517378 1001 86380 86390 1
518020 99518020 1001 86380 86390 1
518009 99518009 1001 86380 86390 1
518133 99518133 1001 86380 86390 1
517978 99517978 1001 86380 86390 1
517914 99517914 1001 86380 86390 1
517915 99517915 1001 86380 86390 1
517738 99517738 1001 86380 86390 1
517613 99517613 1001 86380 86390 1
517730 99517730 1001 86380 86390 1
518225 99518225 1001 86380 86390 1
518192 99518192 1001 86380 86390 1
518985 99518985 1001 86380 86390 1
518988 99518988 1001 86380 86390 1
518905 99518905 1001 86380 86390 1
518815 99518815 1001 86380 86390 1
518895 99518895 1001 86380 86390 1
518846 99518846 1001 86380 86390 1
518768 99518768 1001 86380 86390 1
518384 99518384 1001 86380 86390 1
518566 99518566 1001 86380 86390 1
518568 99518568 1001 86380 86390 1
519051 99519051 1001 86380 86390 1
519154 99519154 1001 86380 86390 1
519157 99519157 1001 86380 86390 1
519054 99519054 1001 86380 86390 1
518989 99518989 1001 86380 86390 1
519146 99519146 1001 86380 86390 1
519034 99519034 1001 86380 86390 1
518995 99518995 1001 86380 86390 1
519112 99519112 1001 86380 86390 1
519010 99519010 1001 86380 86390 1
519741 99519741 1001 86380 86390 1
519638 99519638 1001 86380 86390 1
519651 99519651 1001 86380 86390 1
519680 99519680 1001 86380 86390 1
519557 99519557 1001 86380 86390 1
519609 99519609 1001 86380 86390 1
519574 99519574 1001 86380 86390 1
519458 99519458 1001 86380 86390 1
519491 99519491 1001 86380 86390 1
519504 99519504 1001 86380 86390 1
519251 99519251 1001 86380 86390 1
519213 99519213 1001 86380 86390 1
519356 99519356 1001 86380 86390 1
519201 99519201 1001 86380 86390 1
519904 99519904 1001 86380 86390 1
519947 99519947 1001 86380 86390 1
520553 99520553 1001 86380 86390 1
520585 99520585 1001 86380 86390 1
520498 99520498 1001 86380 86390 1
520409 99520409 1001 86380 86390 1
520308 99520308 1001 86380 86390 1
520385 99520385 1001 86380 86390 1
520273 99520273 1001 86380 86390 1
520365 99520365 1001 86380 86390 1
520023 99520023 1001 86380 86390 1
520052 99520052 1001 86380 86390 1
520130 99520130 1001 86380 86390 1
520728 99520728 1001 86380 86390 1
520718 99520718 1001 86380 86390 1
520809 99520809 1001 86380 86390 1
520835 99520835 1001 86380 86390 1
520667 99520667 1001 86380 86390 1
520823 99520823 1001 86380 86390 1
520792 99520792 1001 86380 86390 1
521381 99521381 1001 86380 86390 1
521123 99521123 1001 86380 86390 1
521202 99521202 1001 86380 86390 1
521190 99521190 1001 86380 86390 1
521154 99521154 1001 86380 86390 1
520874 99520874 1001 86380 86390 1
521031 99521031 1001 86380 86390 1
520881 99520881 1001 86380 86390 1
520907 99520907 1001 86380 86390 1
520882 99520882 1001 86380 86390 1
521658 99521658 1001 86380 86390 1
521659 99521659 1001 86380 86390 1
521501 99521501 1001 86380 86390 1
521617 99521617 1001 86380 86390 1
522191 99522191 1001 86380 86390 1
522160 99522160 1001 86380 86390 1
521915 99521915 1001 86380 86390 1
521794 99521794 1001 86380 86390 1
521759 99521759 1001 86380 86390 1
522356 99522356 1001 86380 86390 1
522361 99522361 1001 86380 86390 1
523042 99523042 1001 86380 86390 1
522952 99522952 1001 86380 86390 1
522788 99522788 1001 86380 86390 1
522867 99522867 1001 86380 86390 1
522779 99522779 1001 86380 86390 1
522692 99522692 1001 86380 86390 1
522565 99522565 1001 86380 86390 1
522656 99522656 1001 86380 86390 1
522571 99522571 1001 86380 86390 1
522703 99522703 1001 86380 86390 1
523316 99523316 1001 86380 86390 1
523308 99523308 1001 86380 86390 1
523321 99523321 1001 86380 86390 1
523895 99523895 1001 86380 86390 1
523919 99523919 1001 86380 86390 1
523731 99523731 1001 86380 86390 1
523352 99523352 1001 86380 86390 1
523339 99523339 1001 86380 86390 1
523418 99523418 1001 86380 86390 1
523425 99523425 1001 86380 86390 1
524149 99524149 1001 86380 86390 1
524033 99524033 1001 86380 86390 1
524101 99524101 1001 86380 86390 1
524105 99524105 1001 86380 86390 1
524003 99524003 1001 86380 86390 1
524681 99524681 1001 86380 86390 1
524729 99524729 1001 86380 86390 1
524399 99524399 1001 86380 86390 1
524451 99524451 1001 86380 86390 1
524496 99524496 1001 86380 86390 1
524393 99524393 1001 86380 86390 1
524165 99524165 1001 86380 86390 1
524158 99524158 1001 86380 86390 1
524898 99524898 1001 86380 86390 1
524870 99524870 1001 86380 86390 1
525569 99525569 1001 86380 86390 1
525396 99525396 1001 86380 86390 1
525500 99525500 1001 86380 86390 1
525411 99525411 1001 86380 86390 1
525370 99525370 1001 86380 86390 1
525059 99525059 1001 86380 86390 1
525100 99525100 1001 86380 86390 1
525113 99525113 1001 86380 86390 1
525689 99525689 1001 86380 86390 1
525729 99525729 1001 86380 86390 1
525695 99525695 1001 86380 86390 1
525722 99525722 1001 86380 86390 1
526323 99526323 1001 86380 86390 1
526402 99526402 1001 86380 86390 1
526358 99526358 1001 86380 86390 1
526091 99526091 1001 86380 86390 1
526105 99526105 1001 86380 86390 1
526123 99526123 1001 86380 86390 1
526176 99526176 1001 86380 86390 1
526138 99526138 1001 86380 86390 1
526126 99526126 1001 86380 86390 1
525830 99525830 1001 86380 86390 1
526514 99526514 1001 86380 86390 1
526580 99526580 1001 86380 86390 1
526595 99526595 1001 86380 86390 1
526585 99526585 1001 86380 86390 1
527161 99527161 1001 86380 86390 1
527223 99527223 1001 86380 86390 1
527190 99527190 1001 86380 86390 1
526927 99526927 1001 86380 86390 1
526882 99526882 1001 86380 86390 1
526922 99526922 1001 86380 86390 1
526963 99526963 1001 86380 86390 1
526706 99526706 1001 86380 86390 1
527975 99527975 1001 86380 86390 1
527549 99527549 1001 86380 86390 1
527579 99527579 1001 86380 86390 1
527646 99527646 1001 86380 86390 1
528256 99528256 1001 86380 86390 1
528102 99528102 1001 86380 86390 1
528162 99528162 1001 86380 86390 1
528175 99528175 1001 86380 86390 1
528789 99528789 1001 86380 86390 1
528533 99528533 1001 86380 86390 1
528668 99528668 1001 86380 86390 1
528385 99528385 1001 86380 86390 1
528366 99528366 1001 86380 86390 1
528421 99528421 1001 86380 86390 1
529070 99529070 1001 86380 86390 1
528973 99528973 1001 86380 86390 1
529324 99529324 1001 86380 86390 1
529468 99529468 1001 86380 86390 1
529404 99529404 1001 86380 86390 1
529187 99529187 1001 86380 86390 1
529883 99529883 1001 86380 86390 1
529729 99529729 1001 86380 86390 1
530385 99530385 1001 86380 86390 1
530291 99530291 1001 86380 86390 1
530149 99530149 1001 86380 86390 1
530062 99530062 1001 86380 86390 1
529973 99529973 1001 86380 86390 1
529974 99529974 1001 86380 86390 1
530708 99530708 1001 86380 86390 1
530623 99530623 1001 86380 86390 1
530574 99530574 1001 86380 86390 1
530614 99530614 1001 86380 86390 1
531199 99531199 1001 86380 86390 1
531178 99531178 1001 86380 86390 1
531100 99531100 1001 86380 86390 1
531078 99531078 1001 86380 86390 1
530992 99530992 1001 86380 86390 1
530853 99530853 1001 86380 86390 1
532133 99532133 1001 86380 86390 1
531978 99531978 1001 86380 86390 1
531941 99531941 1001 86380 86390 1
531803 99531803 1001 86380 86390 1
531908 99531908 1001 86380 86390 1
532281 99532281 1001 86380 86390 1
532398 99532398 1001 86380 86390 1
532334 99532334 1001 86380 86390 1
532210 99532210 1001 86380 86390 1
532226 99532226 1001 86380 86390 1
532267 99532267 1001 86380 86390 1
532990 99532990 1001 86380 86390 1
533021 99533021 1001 86380 86390 1
532818 99532818 1001 86380 86390 1
532653 99532653 1001 86380 86390 1
532680 99532680 1001 86380 86390 1
532786 99532786 1001 86380 86390 1
532812 99532812 1001 86380 86390 1
532619 99532619 1001 86380 86390 1
532490 99532490 1001 86380 86390 1
532523 99532523 1001 86380 86390 1
532511 99532511 1001 86380 86390 1
532565 99532565 1001 86380 86390 1
533097 99533097 1001 86380 86390 1
533098 99533098 1001 86380 86390 1
533154 99533154 1001 86380 86390 1
533207 99533207 1001 86380 86390 1
533845 99533845 1001 86380 86390 1
533690 99533690 1001 86380 86390 1
533463 99533463 1001 86380 86390 1
533464 99533464 1001 86380 86390 1
533608 99533608 1001 86380 86390 1
533546 99533546 1001 86380 86390 1
533651 99533651 1001 86380 86390 1
533348 99533348 1001 86380 86390 1
533323 99533323 1001 86380 86390 1
533299 99533299 1001 86380 86390 1
533920 99533920 1001 86380 86390 1
533886 99533886 1001 86380 86390 1
534021 99534021 1001 86380 86390 1
533879 99533879 1001 86380 86390 1
534532 99534532 1001 86380 86390 1
534497 99534497 1001 86380 86390 1
534616 99534616 1001 86380 86390 1
534454 99534454 1001 86380 86390 1
534300 99534300 1001 86380 86390 1
534314 99534314 1001 86380 86390 1
534304 99534304 1001 86380 86390 1
534147 99534147 1001 86380 86390 1
534199 99534199 1001 86380 86390 1
534125 99534125 1001 86380 86390 1
534733 99534733 1001 86380 86390 1
534850 99534850 1001 86380 86390 1
534862 99534862 1001 86380 86390 1
535423 99535423 1001 86380 86390 1
535334 99535334 1001 86380 86390 1
535492 99535492 1001 86380 86390 1
535296 99535296 1001 86380 86390 1
535180 99535180 1001 86380 86390 1
535019 99535019 1001 86380 86390 1
534955 99534955 1001 86380 86390 1
534909 99534909 1001 86380 86390 1
535608 99535608 1001 86380 86390 1
536200 99536200 1001 86380 86390 1
536319 99536319 1001 86380 86390 1
536166 99536166 1001 86380 86390 1
536192 99536192 1001 86380 86390 1
536205 99536205 1001 86380 86390 1
535939 99535939 1001 86380 86390 1
536008 99536008 1001 86380 86390 1
535806 99535806 1001 86380 86390 1
535761 99535761 1001 86380 86390 1
535800 99535800 1001 86380 86390 1
535813 99535813 1001 86380 86390 1
535788 99535788 1001 86380 86390 1
536388 99536388 1001 86380 86390 1
536468 99536468 1001 86380 86390 1
536472 99536472 1001 86380 86390 1
536448 99536448 1001 86380 86390 1
537101 99537101 1001 86380 86390 1
537000 99537000 1001 86380 86390 1
536992 99536992 1001 86380 86390 1
536892 99536892 1001 86380 86390 1
536932 99536932 1001 86380 86390 1
536820 99536820 1001 86380 86390 1
536950 99536950 1001 86380 86390 1
536864 99536864 1001 86380 86390 1
536774 99536774 1001 86380 86390 1
536684 99536684 1001 86380 86390 1
536620 99536620 1001 86380 86390 1
536612 99536612 1001 86380 86390 1
536639 99536639 1001 86380 86390 1
536705 99536705 1001 86380 86390 1
536550 99536550 1001 86380 86390 1
536734 99536734 1001 86380 86390 1
537354 99537354 1001 86380 86390 1
537256 99537256 1001 86380 86390 1
537891 99537891 1001 86380 86390 1
537867 99537867 1001 86380 86390 1
537792 99537792 1001 86380 86390 1
537845 99537845 1001 86380 86390 1
537709 99537709 1001 86380 86390 1
537753 99537753 1001 86380 86390 1
537768 99537768 1001 86380 86390 1
537523 99537523 1001 86380 86390 1
537426 99537426 1001 86380 86390 1
537492 99537492 1001 86380 86390 1
537375 99537375 1001 86380 86390 1
538664 99538664 1001 86380 86390 1
538758 99538758 1001 86380 86390 1
538748 99538748 1001 86380 86390 1
538596 99538596 1001 86380 86390 1
538432 99538432 1001 86380 86390 1
538420 99538420 1001 86380 86390 1
538474 99538474 1001 86380 86390 1
538411 99538411 1001 86380 86390 1
538477 99538477 1001 86380 86390 1
538339 99538339 1001 86380 86390 1
538262 99538262 1001 86380 86390 1
538329 99538329 1001 86380 86390 1
538279 99538279 1001 86380 86390 1
538331 99538331 1001 86380 86390 1
538969 99538969 1001 86380 86390 1
538918 99538918 1001 86380 86390 1
538937 99538937 1001 86380 86390 1
539615 99539615 1001 86380 86390 1
539508 99539508 1001 86380 86390 1
539573 99539573 1001 86380 86390 1
539522 99539522 1001 86380 86390 1
539257 99539257 1001 86380 86390 1
539235 99539235 1001 86380 86390 1
539228 99539228 1001 86380 86390 1
539075 99539075 1001 86380 86390 1
539180 99539180 1001 86380 86390 1
539158 99539158 1001 86380 86390 1
539187 99539187 1001 86380 86390 1
539149 99539149 1001 86380 86390 1
539745 99539745 1001 86380 86390 1
539674 99539674 1001 86380 86390 1
540378 99540378 1001 86380 86390 1
540421 99540421 1001 86380 86390 1
540324 99540324 1001 86380 86390 1
540174 99540174 1001 86380 86390 1
540177 99540177 1001 86380 86390 1
540233 99540233 1001 86380 86390 1
539860 99539860 1001 86380 86390 1
539993 99539993 1001 86380 86390 1
540011 99540011 1001 86380 86390 1
540595 99540595 1001 86380 86390 1
540508 99540508 1001 86380 86390 1
540496 99540496 1001 86380 86390 1
540640 99540640 1001 86380 86390 1
540499 99540499 1001 86380 86390 1
540645 99540645 1001 86380 86390 1
541158 99541158 1001 86380 86390 1
541214 99541214 1001 86380 86390 1
541164 99541164 1001 86380 86390 1
540919 99540919 1001 86380 86390 1
540947 99540947 1001 86380 86390 1
541056 99541056 1001 86380 86390 1
541058 99541058 1001 86380 86390 1
540803 99540803 1001 86380 86390 1
540727 99540727 1001 86380 86390 1
542046 99542046 1001 86380 86390 1
541920 99541920 1001 86380 86390 1
542114 99542114 1001 86380 86390 1
542081 99542081 1001 86380 86390 1
541752 99541752 1001 86380 86390 1
541884 99541884 1001 86380 86390 1
541514 99541514 1001 86380 86390 1
541625 99541625 1001 86380 86390 1
541613 99541613 1001 86380 86390 1
541510 99541510 1001 86380 86390 1
542247 99542247 1001 86380 86390 1
542224 99542224 1001 86380 86390 1
542276 99542276 1001 86380 86390 1
542304 99542304 1001 86380 86390 1
542859 99542859 1001 86380 86390 1
542851 99542851 1001 86380 86390 1
542752 99542752 1001 86380 86390 1
542722 99542722 1001 86380 86390 1
542398 99542398 1001 86380 86390 1
542373 99542373 1001 86380 86390 1
543102 99543102 1001 86380 86390 1
543002 99543002 1001 86380 86390 1
543082 99543082 1001 86380 86390 1
542992 99542992 1001 86380 86390 1
543071 99543071 1001 86380 86390 1
543697 99543697 1001 86380 86390 1
543360 99543360 1001 86380 86390 1
543505 99543505 1001 86380 86390 1
543267 99543267 1001 86380 86390 1
543346 99543346 1001 86380 86390 1
543191 99543191 1001 86380 86390 1
543171 99543171 1001 86380 86390 1
543263 99543263 1001 86380 86390 1
543833 99543833 1001 86380 86390 1
543814 99543814 1001 86380 86390 1
543879 99543879 1001 86380 86390 1
544571 99544571 1001 86380 86390 1
544580 99544580 1001 86380 86390 1
544516 99544516 1001 86380 86390 1
544468 99544468 1001 86380 86390 1
544292 99544292 1001 86380 86390 1
544270 99544270 1001 86380 86390 1
544286 99544286 1001 86380 86390 1
544352 99544352 1001 86380 86390 1
544174 99544174 1001 86380 86390 1
544700 99544700 1001 86380 86390 1
544668 99544668 1001 86380 86390 1
544619 99544619 1001 86380 86390 1
423227 631 1001 12420 17817 1
400129 99400129 1001 86380 86390 1
400408 99400408 1001 86380 86390 1
400461 99400461 1001 86380 86390 1
400599 99400599 1001 86380 86390 1
400695 99400695 1001 86380 86390 1
400632 99400632 1001 86380 86390 1
401466 99401466 1001 86380 86390 1
401581 99401581 1001 86380 86390 1
401733 99401733 1001 86380 86390 1
401852 99401852 1001 86380 86390 1
401898 99401898 1001 86380 86390 1
401962 99401962 1001 86380 86390 1
402190 99402190 1001 86380 86390 1
402195 99402195 1001 86380 86390 1
402227 99402227 1001 86380 86390 1
402251 99402251 1001 86380 86390 1
402357 99402357 1001 86380 86390 1
402481 99402481 1001 86380 86390 1
402454 99402454 1001 86380 86390 1
402397 99402397 1001 86380 86390 1
402550 99402550 1001 86380 86390 1
402583 99402583 1001 86380 86390 1
402731 99402731 1001 86380 86390 1
402740 99402740 1001 86380 86390 1
402806 99402806 1001 86380 86390 1
402835 99402835 1001 86380 86390 1
402696 99402696 1001 86380 86390 1
402931 99402931 1001 86380 86390 1
403311 99403311 1001 86380 86390 1
403486 99403486 1001 86380 86390 1
403493 99403493 1001 86380 86390 1
403447 99403447 1001 86380 86390 1
403618 99403618 1001 86380 86390 1
404191 99404191 1001 86380 86390 1
404475 99404475 1001 86380 86390 1
404528 99404528 1001 86380 86390 1
404562 99404562 1001 86380 86390 1
405067 99405067 1001 86380 86390 1
405163 99405163 1001 86380 86390 1
405318 99405318 1001 86380 86390 1
405418 99405418 1001 86380 86390 1
405461 99405461 1001 86380 86390 1
405582 99405582 1001 86380 86390 1
405780 99405780 1001 86380 86390 1
406082 99406082 1001 86380 86390 1
406266 99406266 1001 86380 86390 1
406334 99406334 1001 86380 86390 1
406548 99406548 1001 86380 86390 1
406750 99406750 1001 86380 86390 1
406866 99406866 1001 86380 86390 1
407371 99407371 1001 86380 86390 1
407705 99407705 1001 86380 86390 1
408000 99408000 1001 86380 86390 1
408294 99408294 1001 86380 86390 1
408295 99408295 1001 86380 86390 1
408731 99408731 1001 86380 86390 1
408693 99408693 1001 86380 86390 1
408771 99408771 1001 86380 86390 1
408882 99408882 1001 86380 86390 1
409240 99409240 1001 86380 86390 1
409615 99409615 1001 86380 86390 1
410008 99410008 1001 86380 86390 1
410096 99410096 1001 86380 86390 1
410115 99410115 1001 86380 86390 1
410259 99410259 1001 86380 86390 1
410527 99410527 1001 86380 86390 1
410644 99410644 1001 86380 86390 1
410904 99410904 1001 86380 86390 1
410879 99410879 1001 86380 86390 1
410847 99410847 1001 86380 86390 1
411191 99411191 1001 86380 86390 1
411198 99411198 1001 86380 86390 1
411360 99411360 1001 86380 86390 1
411415 99411415 1001 86380 86390 1
411444 99411444 1001 86380 86390 1
411456 99411456 1001 86380 86390 1
411705 99411705 1001 86380 86390 1
411661 99411661 1001 86380 86390 1
411760 99411760 1001 86380 86390 1
411778 99411778 1001 86380 86390 1
411889 99411889 1001 86380 86390 1
411898 99411898 1001 86380 86390 1
412032 99412032 1001 86380 86390 1
412267 99412267 1001 86380 86390 1
412233 99412233 1001 86380 86390 1
412438 99412438 1001 86380 86390 1
413530 99413530 1001 86380 86390 1
412703 99412703 1001 86380 86390 1
413725 99413725 1001 86380 86390 1
414117 99414117 1001 86380 86390 1
414044 99414044 1001 86380 86390 1
415154 99415154 1001 86380 86390 1
414616 99414616 1001 86380 86390 1
414864 99414864 1001 86380 86390 1
414622 99414622 1001 86380 86390 1
414714 99414714 1001 86380 86390 1
414883 99414883 1001 86380 86390 1
414602 99414602 1001 86380 86390 1
414673 99414673 1001 86380 86390 1
414301 99414301 1001 86380 86390 1
414195 99414195 1001 86380 86390 1
414197 99414197 1001 86380 86390 1
415658 99415658 1001 86380 86390 1
415613 99415613 1001 86380 86390 1
416698 99416698 1001 86380 86390 1
416624 99416624 1001 86380 86390 1
416464 99416464 1001 86380 86390 1
416268 99416268 1001 86380 86390 1
416202 99416202 1001 86380 86390 1
415998 99415998 1001 86380 86390 1
417092 99417092 1001 86380 86390 1
417309 99417309 1001 86380 86390 1
417274 99417274 1001 86380 86390 1
417228 99417228 1001 86380 86390 1
417586 99417586 1001 86380 86390 1
418734 99418734 1001 86380 86390 1
418694 99418694 1001 86380 86390 1
418513 99418513 1001 86380 86390 1
418466 99418466 1001 86380 86390 1
418685 99418685 1001 86380 86390 1
418193 99418193 1001 86380 86390 1
418143 99418143 1001 86380 86390 1
418234 99418234 1001 86380 86390 1
418173 99418173 1001 86380 86390 1
418174 99418174 1001 86380 86390 1
418032 99418032 1001 86380 86390 1
417643 99417643 1001 86380 86390 1
419169 99419169 1001 86380 86390 1
418919 99418919 1001 86380 86390 1
420277 99420277 1001 86380 86390 1
420221 99420221 1001 86380 86390 1
420101 99420101 1001 86380 86390 1
420086 99420086 1001 86380 86390 1
419880 99419880 1001 86380 86390 1
419700 99419700 1001 86380 86390 1
420024 99420024 1001 86380 86390 1
419814 99419814 1001 86380 86390 1
419978 99419978 1001 86380 86390 1
419425 99419425 1001 86380 86390 1
419362 99419362 1001 86380 86390 1
420708 99420708 1001 86380 86390 1
420740 99420740 1001 86380 86390 1
420538 99420538 1001 86380 86390 1
420785 99420785 1001 86380 86390 1
420830 99420830 1001 86380 86390 1
422116 99422116 1001 86380 86390 1
422004 99422004 1001 86380 86390 1
421826 99421826 1001 86380 86390 1
421857 99421857 1001 86380 86390 1
421708 99421708 1001 86380 86390 1
421916 99421916 1001 86380 86390 1
421369 99421369 1001 86380 86390 1
421273 99421273 1001 86380 86390 1
421446 99421446 1001 86380 86390 1
421040 99421040 1001 86380 86390 1
421106 99421106 1001 86380 86390 1
420870 99420870 1001 86380 86390 1
420909 99420909 1001 86380 86390 1
422250 99422250 1001 86380 86390 1
422309 99422309 1001 86380 86390 1
422131 99422131 1001 86380 86390 1
423389 99423389 1001 86380 86390 1
423471 99423471 1001 86380 86390 1
423395 99423395 1001 86380 86390 1
423571 99423571 1001 86380 86390 1
422956 99422956 1001 86380 86390 1
422813 99422813 1001 86380 86390 1
422790 99422790 1001 86380 86390 1
423797 99423797 1001 86380 86390 1
424071 99424071 1001 86380 86390 1
423970 99423970 1001 86380 86390 1
423764 99423764 1001 86380 86390 1
425227 99425227 1001 86380 86390 1
425189 99425189 1001 86380 86390 1
424731 99424731 1001 86380 86390 1
424829 99424829 1001 86380 86390 1
424741 99424741 1001 86380 86390 1
424971 99424971 1001 86380 86390 1
424727 99424727 1001 86380 86390 1
424974 99424974 1001 86380 86390 1
424606 99424606 1001 86380 86390 1
424976 99424976 1001 86380 86390 1
424821 99424821 1001 86380 86390 1
424226 99424226 1001 86380 86390 1
424310 99424310 1001 86380 86390 1
425800 99425800 1001 86380 86390 1
425529 99425529 1001 86380 86390 1
426702 99426702 1001 86380 86390 1
427066 99427066 1001 86380 86390 1
426910 99426910 1001 86380 86390 1
426451 99426451 1001 86380 86390 1
426628 99426628 1001 86380 86390 1
426586 99426586 1001 86380 86390 1
426317 99426317 1001 86380 86390 1
426660 99426660 1001 86380 86390 1
426226 99426226 1001 86380 86390 1
425974 99425974 1001 86380 86390 1
425876 99425876 1001 86380 86390 1
425905 99425905 1001 86380 86390 1
427245 99427245 1001 86380 86390 1
427271 99427271 1001 86380 86390 1
427127 99427127 1001 86380 86390 1
427430 99427430 1001 86380 86390 1
428515 99428515 1001 86380 86390 1
428638 99428638 1001 86380 86390 1
428697 99428697 1001 86380 86390 1
428531 99428531 1001 86380 86390 1
428005 99428005 1001 86380 86390 1
428260 99428260 1001 86380 86390 1
428107 99428107 1001 86380 86390 1
428272 99428272 1001 86380 86390 1
427601 99427601 1001 86380 86390 1
427735 99427735 1001 86380 86390 1
427876 99427876 1001 86380 86390 1
427736 99427736 1001 86380 86390 1
427630 99427630 1001 86380 86390 1
427640 99427640 1001 86380 86390 1
427648 99427648 1001 86380 86390 1
428782 99428782 1001 86380 86390 1
429126 99429126 1001 86380 86390 1
429046 99429046 1001 86380 86390 1
428775 99428775 1001 86380 86390 1
430281 99430281 1001 86380 86390 1
430028 99430028 1001 86380 86390 1
430181 99430181 1001 86380 86390 1
429697 99429697 1001 86380 86390 1
429699 99429699 1001 86380 86390 1
429870 99429870 1001 86380 86390 1
429827 99429827 1001 86380 86390 1
429556 99429556 1001 86380 86390 1
429559 99429559 1001 86380 86390 1
430633 99430633 1001 86380 86390 1
430704 99430704 1001 86380 86390 1
430596 99430596 1001 86380 86390 1
431978 99431978 1001 86380 86390 1
431880 99431880 1001 86380 86390 1
431372 99431372 1001 86380 86390 1
431308 99431308 1001 86380 86390 1
431506 99431506 1001 86380 86390 1
431496 99431496 1001 86380 86390 1
431470 99431470 1001 86380 86390 1
431471 99431471 1001 86380 86390 1
431145 99431145 1001 86380 86390 1
431064 99431064 1001 86380 86390 1
431016 99431016 1001 86380 86390 1
430909 99430909 1001 86380 86390 1
432174 99432174 1001 86380 86390 1
432290 99432290 1001 86380 86390 1
432158 99432158 1001 86380 86390 1
432445 99432445 1001 86380 86390 1
432335 99432335 1001 86380 86390 1
432483 99432483 1001 86380 86390 1
433434 99433434 1001 86380 86390 1
433466 99433466 1001 86380 86390 1
433409 99433409 1001 86380 86390 1
433143 99433143 1001 86380 86390 1
433089 99433089 1001 86380 86390 1
432962 99432962 1001 86380 86390 1
433239 99433239 1001 86380 86390 1
432763 99432763 1001 86380 86390 1
432891 99432891 1001 86380 86390 1
433810 99433810 1001 86380 86390 1
433899 99433899 1001 86380 86390 1
433737 99433737 1001 86380 86390 1
434007 99434007 1001 86380 86390 1
435114 99435114 1001 86380 86390 1
435304 99435304 1001 86380 86390 1
434825 99434825 1001 86380 86390 1
434689 99434689 1001 86380 86390 1
434955 99434955 1001 86380 86390 1
434984 99434984 1001 86380 86390 1
434752 99434752 1001 86380 86390 1
434227 99434227 1001 86380 86390 1
434512 99434512 1001 86380 86390 1
434268 99434268 1001 86380 86390 1
434460 99434460 1001 86380 86390 1
435584 99435584 1001 86380 86390 1
437092 99437092 1001 86380 86390 1
436963 99436963 1001 86380 86390 1
436879 99436879 1001 86380 86390 1
437015 99437015 1001 86380 86390 1
436638 99436638 1001 86380 86390 1
436553 99436553 1001 86380 86390 1
436613 99436613 1001 86380 86390 1
436751 99436751 1001 86380 86390 1
436061 99436061 1001 86380 86390 1
300108 99300108 1001 86380 86390 1
437217 99437217 1001 86380 86390 1
300580 99300580 1001 86380 86390 1
300619 99300619 1001 86380 86390 1
300534 99300534 1001 86380 86390 1
300598 99300598 1001 86380 86390 1
300447 99300447 1001 86380 86390 1
300491 99300491 1001 86380 86390 1
300166 99300166 1001 86380 86390 1
300842 99300842 1001 86380 86390 1
300871 99300871 1001 86380 86390 1
300901 99300901 1001 86380 86390 1
300852 99300852 1001 86380 86390 1
300865 99300865 1001 86380 86390 1
301458 99301458 1001 86380 86390 1
301211 99301211 1001 86380 86390 1
301278 99301278 1001 86380 86390 1
301215 99301215 1001 86380 86390 1
301179 99301179 1001 86380 86390 1
300936 99300936 1001 86380 86390 1
301120 99301120 1001 86380 86390 1
301133 99301133 1001 86380 86390 1
301624 99301624 1001 86380 86390 1
301678 99301678 1001 86380 86390 1
301758 99301758 1001 86380 86390 1
302345 99302345 1001 86380 86390 1
302351 99302351 1001 86380 86390 1
302207 99302207 1001 86380 86390 1
302246 99302246 1001 86380 86390 1
302298 99302298 1001 86380 86390 1
302325 99302325 1001 86380 86390 1
302072 99302072 1001 86380 86390 1
302124 99302124 1001 86380 86390 1
302148 99302148 1001 86380 86390 1
302045 99302045 1001 86380 86390 1
301825 99301825 1001 86380 86390 1
301937 99301937 1001 86380 86390 1
301769 99301769 1001 86380 86390 1
301873 99301873 1001 86380 86390 1
301810 99301810 1001 86380 86390 1
301875 99301875 1001 86380 86390 1
302387 99302387 1001 86380 86390 1
302530 99302530 1001 86380 86390 1
302453 99302453 1001 86380 86390 1
303176 99303176 1001 86380 86390 1
303011 99303011 1001 86380 86390 1
302990 99302990 1001 86380 86390 1
302876 99302876 1001 86380 86390 1
302647 99302647 1001 86380 86390 1
302753 99302753 1001 86380 86390 1
303387 99303387 1001 86380 86390 1
303272 99303272 1001 86380 86390 1
303350 99303350 1001 86380 86390 1
303241 99303241 1001 86380 86390 1
303853 99303853 1001 86380 86390 1
303946 99303946 1001 86380 86390 1
304006 99304006 1001 86380 86390 1
303870 99303870 1001 86380 86390 1
303783 99303783 1001 86380 86390 1
303825 99303825 1001 86380 86390 1
303438 99303438 1001 86380 86390 1
303414 99303414 1001 86380 86390 1
303416 99303416 1001 86380 86390 1
303430 99303430 1001 86380 86390 1
303496 99303496 1001 86380 86390 1
303564 99303564 1001 86380 86390 1
303421 99303421 1001 86380 86390 1
304113 99304113 1001 86380 86390 1
304036 99304036 1001 86380 86390 1
304101 99304101 1001 86380 86390 1
304145 99304145 1001 86380 86390 1
304829 99304829 1001 86380 86390 1
304660 99304660 1001 86380 86390 1
304794 99304794 1001 86380 86390 1
304525 99304525 1001 86380 86390 1
304584 99304584 1001 86380 86390 1
304256 99304256 1001 86380 86390 1
304867 99304867 1001 86380 86390 1
305011 99305011 1001 86380 86390 1
305635 99305635 1001 86380 86390 1
305675 99305675 1001 86380 86390 1
305237 99305237 1001 86380 86390 1
305114 99305114 1001 86380 86390 1
305697 99305697 1001 86380 86390 1
500052 99500052 1001 86380 86390 1
500035 99500035 1001 86380 86390 1
500087 99500087 1001 86380 86390 1
500780 99500780 1001 86380 86390 1
500636 99500636 1001 86380 86390 1
500730 99500730 1001 86380 86390 1
500770 99500770 1001 86380 86390 1
500536 99500536 1001 86380 86390 1
500524 99500524 1001 86380 86390 1
500537 99500537 1001 86380 86390 1
500463 99500463 1001 86380 86390 1
500328 99500328 1001 86380 86390 1
500341 99500341 1001 86380 86390 1
500304 99500304 1001 86380 86390 1
500862 99500862 1001 86380 86390 1
500930 99500930 1001 86380 86390 1
500855 99500855 1001 86380 86390 1
500899 99500899 1001 86380 86390 1
501004 99501004 1001 86380 86390 1
501607 99501607 1001 86380 86390 1
501476 99501476 1001 86380 86390 1
501439 99501439 1001 86380 86390 1
501504 99501504 1001 86380 86390 1
501446 99501446 1001 86380 86390 1
501549 99501549 1001 86380 86390 1
501258 99501258 1001 86380 86390 1
501286 99501286 1001 86380 86390 1
501377 99501377 1001 86380 86390 1
501287 99501287 1001 86380 86390 1
501109 99501109 1001 86380 86390 1
501131 99501131 1001 86380 86390 1
501211 99501211 1001 86380 86390 1
501754 99501754 1001 86380 86390 1
501672 99501672 1001 86380 86390 1
502464 99502464 1001 86380 86390 1
502312 99502312 1001 86380 86390 1
502416 99502416 1001 86380 86390 1
502424 99502424 1001 86380 86390 1
502360 99502360 1001 86380 86390 1
502225 99502225 1001 86380 86390 1
502193 99502193 1001 86380 86390 1
501980 99501980 1001 86380 86390 1
501881 99501881 1001 86380 86390 1
503254 99503254 1001 86380 86390 1
503194 99503194 1001 86380 86390 1
503246 99503246 1001 86380 86390 1
503009 99503009 1001 86380 86390 1
503087 99503087 1001 86380 86390 1
503049 99503049 1001 86380 86390 1
502960 99502960 1001 86380 86390 1
502895 99502895 1001 86380 86390 1
502953 99502953 1001 86380 86390 1
502992 99502992 1001 86380 86390 1
503007 99503007 1001 86380 86390 1
502840 99502840 1001 86380 86390 1
502797 99502797 1001 86380 86390 1
502864 99502864 1001 86380 86390 1
504004 99504004 1001 86380 86390 1
504072 99504072 1001 86380 86390 1
503985 99503985 1001 86380 86390 1
504051 99504051 1001 86380 86390 1
503925 99503925 1001 86380 86390 1
503746 99503746 1001 86380 86390 1
503865 99503865 1001 86380 86390 1
503894 99503894 1001 86380 86390 1
503683 99503683 1001 86380 86390 1
503520 99503520 1001 86380 86390 1
504286 99504286 1001 86380 86390 1
504313 99504313 1001 86380 86390 1
504174 99504174 1001 86380 86390 1
504139 99504139 1001 86380 86390 1
504218 99504218 1001 86380 86390 1
504906 99504906 1001 86380 86390 1
504943 99504943 1001 86380 86390 1
504857 99504857 1001 86380 86390 1
504917 99504917 1001 86380 86390 1
504794 99504794 1001 86380 86390 1
504611 99504611 1001 86380 86390 1
504691 99504691 1001 86380 86390 1
504704 99504704 1001 86380 86390 1
504556 99504556 1001 86380 86390 1
504481 99504481 1001 86380 86390 1
504486 99504486 1001 86380 86390 1
504449 99504449 1001 86380 86390 1
504516 99504516 1001 86380 86390 1
505138 99505138 1001 86380 86390 1
504987 99504987 1001 86380 86390 1
505119 99505119 1001 86380 86390 1
505018 99505018 1001 86380 86390 1
505603 99505603 1001 86380 86390 1
505644 99505644 1001 86380 86390 1
505736 99505736 1001 86380 86390 1
505573 99505573 1001 86380 86390 1
505453 99505453 1001 86380 86390 1
505546 99505546 1001 86380 86390 1
505472 99505472 1001 86380 86390 1
505253 99505253 1001 86380 86390 1
505207 99505207 1001 86380 86390 1
505299 99505299 1001 86380 86390 1
505249 99505249 1001 86380 86390 1
505302 99505302 1001 86380 86390 1
505795 99505795 1001 86380 86390 1
505898 99505898 1001 86380 86390 1
505849 99505849 1001 86380 86390 1
505953 99505953 1001 86380 86390 1
505774 99505774 1001 86380 86390 1
506418 99506418 1001 86380 86390 1
506570 99506570 1001 86380 86390 1
506437 99506437 1001 86380 86390 1
506428 99506428 1001 86380 86390 1
506265 99506265 1001 86380 86390 1
506060 99506060 1001 86380 86390 1
506087 99506087 1001 86380 86390 1
506113 99506113 1001 86380 86390 1
506792 99506792 1001 86380 86390 1
506678 99506678 1001 86380 86390 1
506771 99506771 1001 86380 86390 1
507323 99507323 1001 86380 86390 1
507353 99507353 1001 86380 86390 1
507072 99507072 1001 86380 86390 1
507022 99507022 1001 86380 86390 1
507009 99507009 1001 86380 86390 1
506951 99506951 1001 86380 86390 1
507004 99507004 1001 86380 86390 1
506979 99506979 1001 86380 86390 1
506865 99506865 1001 86380 86390 1
507602 99507602 1001 86380 86390 1
507462 99507462 1001 86380 86390 1
507608 99507608 1001 86380 86390 1
507441 99507441 1001 86380 86390 1
508146 99508146 1001 86380 86390 1
508238 99508238 1001 86380 86390 1
507991 99507991 1001 86380 86390 1
507902 99507902 1001 86380 86390 1
507844 99507844 1001 86380 86390 1
508026 99508026 1001 86380 86390 1
508040 99508040 1001 86380 86390 1
507736 99507736 1001 86380 86390 1
507740 99507740 1001 86380 86390 1
507779 99507779 1001 86380 86390 1
508403 99508403 1001 86380 86390 1
508280 99508280 1001 86380 86390 1
508449 99508449 1001 86380 86390 1
508281 99508281 1001 86380 86390 1
508437 99508437 1001 86380 86390 1
508960 99508960 1001 86380 86390 1
509075 99509075 1001 86380 86390 1
509000 99509000 1001 86380 86390 1
508940 99508940 1001 86380 86390 1
508766 99508766 1001 86380 86390 1
508741 99508741 1001 86380 86390 1
508850 99508850 1001 86380 86390 1
508709 99508709 1001 86380 86390 1
508722 99508722 1001 86380 86390 1
508855 99508855 1001 86380 86390 1
508573 99508573 1001 86380 86390 1
508458 99508458 1001 86380 86390 1
509138 99509138 1001 86380 86390 1
509191 99509191 1001 86380 86390 1
509156 99509156 1001 86380 86390 1
509223 99509223 1001 86380 86390 1
509121 99509121 1001 86380 86390 1
509863 99509863 1001 86380 86390 1
509760 99509760 1001 86380 86390 1
509710 99509710 1001 86380 86390 1
509751 99509751 1001 86380 86390 1
509886 99509886 1001 86380 86390 1
509835 99509835 1001 86380 86390 1
509688 99509688 1001 86380 86390 1
509422 99509422 1001 86380 86390 1
509461 99509461 1001 86380 86390 1
509478 99509478 1001 86380 86390 1
509290 99509290 1001 86380 86390 1
509460 99509460 1001 86380 86390 1
509977 99509977 1001 86380 86390 1
510083 99510083 1001 86380 86390 1
510690 99510690 1001 86380 86390 1
510600 99510600 1001 86380 86390 1
510701 99510701 1001 86380 86390 1
510405 99510405 1001 86380 86390 1
510327 99510327 1001 86380 86390 1
510459 99510459 1001 86380 86390 1
510358 99510358 1001 86380 86390 1
510505 99510505 1001 86380 86390 1
510122 99510122 1001 86380 86390 1
510258 99510258 1001 86380 86390 1
510118 99510118 1001 86380 86390 1
510768 99510768 1001 86380 86390 1
510757 99510757 1001 86380 86390 1
510772 99510772 1001 86380 86390 1
511502 99511502 1001 86380 86390 1
511376 99511376 1001 86380 86390 1
511431 99511431 1001 86380 86390 1
511311 99511311 1001 86380 86390 1
511260 99511260 1001 86380 86390 1
511191 99511191 1001 86380 86390 1
511106 99511106 1001 86380 86390 1
510995 99510995 1001 86380 86390 1
511591 99511591 1001 86380 86390 1
511673 99511673 1001 86380 86390 1
511753 99511753 1001 86380 86390 1
512188 99512188 1001 86380 86390 1
512076 99512076 1001 86380 86390 1
512078 99512078 1001 86380 86390 1
511974 99511974 1001 86380 86390 1
512118 99512118 1001 86380 86390 1
511915 99511915 1001 86380 86390 1
511866 99511866 1001 86380 86390 1
511844 99511844 1001 86380 86390 1
511910 99511910 1001 86380 86390 1
511923 99511923 1001 86380 86390 1
511872 99511872 1001 86380 86390 1
512405 99512405 1001 86380 86390 1
512407 99512407 1001 86380 86390 1
512382 99512382 1001 86380 86390 1
512579 99512579 1001 86380 86390 1
512517 99512517 1001 86380 86390 1
513117 99513117 1001 86380 86390 1
513045 99513045 1001 86380 86390 1
513194 99513194 1001 86380 86390 1
513153 99513153 1001 86380 86390 1
512847 99512847 1001 86380 86390 1
512869 99512869 1001 86380 86390 1
512587 99512587 1001 86380 86390 1
512695 99512695 1001 86380 86390 1
512620 99512620 1001 86380 86390 1
512673 99512673 1001 86380 86390 1
512751 99512751 1001 86380 86390 1
513385 99513385 1001 86380 86390 1
513222 99513222 1001 86380 86390 1
513365 99513365 1001 86380 86390 1
513302 99513302 1001 86380 86390 1
513959 99513959 1001 86380 86390 1
514009 99514009 1001 86380 86390 1
513901 99513901 1001 86380 86390 1
513620 99513620 1001 86380 86390 1
513778 99513778 1001 86380 86390 1
513740 99513740 1001 86380 86390 1
513652 99513652 1001 86380 86390 1
513465 99513465 1001 86380 86390 1
513609 99513609 1001 86380 86390 1
513536 99513536 1001 86380 86390 1
514085 99514085 1001 86380 86390 1
514112 99514112 1001 86380 86390 1
514168 99514168 1001 86380 86390 1
514118 99514118 1001 86380 86390 1
514858 99514858 1001 86380 86390 1
514667 99514667 1001 86380 86390 1
514708 99514708 1001 86380 86390 1
514661 99514661 1001 86380 86390 1
514850 99514850 1001 86380 86390 1
514676 99514676 1001 86380 86390 1
514600 99514600 1001 86380 86390 1
514589 99514589 1001 86380 86390 1
514628 99514628 1001 86380 86390 1
514447 99514447 1001 86380 86390 1
514595 99514595 1001 86380 86390 1
514508 99514508 1001 86380 86390 1
514651 99514651 1001 86380 86390 1
514457 99514457 1001 86380 86390 1
514396 99514396 1001 86380 86390 1
514358 99514358 1001 86380 86390 1
515047 99515047 1001 86380 86390 1
515646 99515646 1001 86380 86390 1
515505 99515505 1001 86380 86390 1
515651 99515651 1001 86380 86390 1
515482 99515482 1001 86380 86390 1
515613 99515613 1001 86380 86390 1
515616 99515616 1001 86380 86390 1
515479 99515479 1001 86380 86390 1
515277 99515277 1001 86380 86390 1
515257 99515257 1001 86380 86390 1
515121 99515121 1001 86380 86390 1
515124 99515124 1001 86380 86390 1
515875 99515875 1001 86380 86390 1
515709 99515709 1001 86380 86390 1
515719 99515719 1001 86380 86390 1
516421 99516421 1001 86380 86390 1
516349 99516349 1001 86380 86390 1
516324 99516324 1001 86380 86390 1
516179 99516179 1001 86380 86390 1
516282 99516282 1001 86380 86390 1
516169 99516169 1001 86380 86390 1
515984 99515984 1001 86380 86390 1
516050 99516050 1001 86380 86390 1
516064 99516064 1001 86380 86390 1
515962 99515962 1001 86380 86390 1
516015 99516015 1001 86380 86390 1
516689 99516689 1001 86380 86390 1
516715 99516715 1001 86380 86390 1
516523 99516523 1001 86380 86390 1
516591 99516591 1001 86380 86390 1
517199 99517199 1001 86380 86390 1
517291 99517291 1001 86380 86390 1
517327 99517327 1001 86380 86390 1
517040 99517040 1001 86380 86390 1
517120 99517120 1001 86380 86390 1
516980 99516980 1001 86380 86390 1
517045 99517045 1001 86380 86390 1
517124 99517124 1001 86380 86390 1
516958 99516958 1001 86380 86390 1
516987 99516987 1001 86380 86390 1
516821 99516821 1001 86380 86390 1
516718 99516718 1001 86380 86390 1
516765 99516765 1001 86380 86390 1
516805 99516805 1001 86380 86390 1
517347 99517347 1001 86380 86390 1
517337 99517337 1001 86380 86390 1
517460 99517460 1001 86380 86390 1
518026 99518026 1001 86380 86390 1
518065 99518065 1001 86380 86390 1
517777 99517777 1001 86380 86390 1
517910 99517910 1001 86380 86390 1
517836 99517836 1001 86380 86390 1
517598 99517598 1001 86380 86390 1
517560 99517560 1001 86380 86390 1
517576 99517576 1001 86380 86390 1
517680 99517680 1001 86380 86390 1
517669 99517669 1001 86380 86390 1
517579 99517579 1001 86380 86390 1
517618 99517618 1001 86380 86390 1
518306 99518306 1001 86380 86390 1
518295 99518295 1001 86380 86390 1
518363 99518363 1001 86380 86390 1
518848 99518848 1001 86380 86390 1
518970 99518970 1001 86380 86390 1
518737 99518737 1001 86380 86390 1
518446 99518446 1001 86380 86390 1
518460 99518460 1001 86380 86390 1
518410 99518410 1001 86380 86390 1
518442 99518442 1001 86380 86390 1
519181 99519181 1001 86380 86390 1
519093 99519093 1001 86380 86390 1
519623 99519623 1001 86380 86390 1
519653 99519653 1001 86380 86390 1
519718 99519718 1001 86380 86390 1
519670 99519670 1001 86380 86390 1
519722 99519722 1001 86380 86390 1
519749 99519749 1001 86380 86390 1
519469 99519469 1001 86380 86390 1
519495 99519495 1001 86380 86390 1
519547 99519547 1001 86380 86390 1
519457 99519457 1001 86380 86390 1
519562 99519562 1001 86380 86390 1
519498 99519498 1001 86380 86390 1
519463 99519463 1001 86380 86390 1
519581 99519581 1001 86380 86390 1
519286 99519286 1001 86380 86390 1
519312 99519312 1001 86380 86390 1
519291 99519291 1001 86380 86390 1
519305 99519305 1001 86380 86390 1
519981 99519981 1001 86380 86390 1
519827 99519827 1001 86380 86390 1
519900 99519900 1001 86380 86390 1
520477 99520477 1001 86380 86390 1
520481 99520481 1001 86380 86390 1
520507 99520507 1001 86380 86390 1
520361 99520361 1001 86380 86390 1
520298 99520298 1001 86380 86390 1
520337 99520337 1001 86380 86390 1
520390 99520390 1001 86380 86390 1
520313 99520313 1001 86380 86390 1
520220 99520220 1001 86380 86390 1
520104 99520104 1001 86380 86390 1
520131 99520131 1001 86380 86390 1
520652 99520652 1001 86380 86390 1
520692 99520692 1001 86380 86390 1
520683 99520683 1001 86380 86390 1
520830 99520830 1001 86380 86390 1
521345 99521345 1001 86380 86390 1
521448 99521448 1001 86380 86390 1
521281 99521281 1001 86380 86390 1
521456 99521456 1001 86380 86390 1
521336 99521336 1001 86380 86390 1
521401 99521401 1001 86380 86390 1
521324 99521324 1001 86380 86390 1
521223 99521223 1001 86380 86390 1
521185 99521185 1001 86380 86390 1
521057 99521057 1001 86380 86390 1
521097 99521097 1001 86380 86390 1
521188 99521188 1001 86380 86390 1
521151 99521151 1001 86380 86390 1
521192 99521192 1001 86380 86390 1
521257 99521257 1001 86380 86390 1
521116 99521116 1001 86380 86390 1
521168 99521168 1001 86380 86390 1
521233 99521233 1001 86380 86390 1
521014 99521014 1001 86380 86390 1
520898 99520898 1001 86380 86390 1
521042 99521042 1001 86380 86390 1
520865 99520865 1001 86380 86390 1
521583 99521583 1001 86380 86390 1
521638 99521638 1001 86380 86390 1
521629 99521629 1001 86380 86390 1
522138 99522138 1001 86380 86390 1
522135 99522135 1001 86380 86390 1
522076 99522076 1001 86380 86390 1
521990 99521990 1001 86380 86390 1
521991 99521991 1001 86380 86390 1
522081 99522081 1001 86380 86390 1
521784 99521784 1001 86380 86390 1
521836 99521836 1001 86380 86390 1
521850 99521850 1001 86380 86390 1
522485 99522485 1001 86380 86390 1
522343 99522343 1001 86380 86390 1
522300 99522300 1001 86380 86390 1
523082 99523082 1001 86380 86390 1
522962 99522962 1001 86380 86390 1
522893 99522893 1001 86380 86390 1
522766 99522766 1001 86380 86390 1
522783 99522783 1001 86380 86390 1
522706 99522706 1001 86380 86390 1
522699 99522699 1001 86380 86390 1
522586 99522586 1001 86380 86390 1
523284 99523284 1001 86380 86390 1
523259 99523259 1001 86380 86390 1
523299 99523299 1001 86380 86390 1
523248 99523248 1001 86380 86390 1
523305 99523305 1001 86380 86390 1
523204 99523204 1001 86380 86390 1
523911 99523911 1001 86380 86390 1
523808 99523808 1001 86380 86390 1
523813 99523813 1001 86380 86390 1
523934 99523934 1001 86380 86390 1
523939 99523939 1001 86380 86390 1
523906 99523906 1001 86380 86390 1
523714 99523714 1001 86380 86390 1
523537 99523537 1001 86380 86390 1
523440 99523440 1001 86380 86390 1
523492 99523492 1001 86380 86390 1
523421 99523421 1001 86380 86390 1
524097 99524097 1001 86380 86390 1
523962 99523962 1001 86380 86390 1
524041 99524041 1001 86380 86390 1
523951 99523951 1001 86380 86390 1
524095 99524095 1001 86380 86390 1
524108 99524108 1001 86380 86390 1
524631 99524631 1001 86380 86390 1
524612 99524612 1001 86380 86390 1
524638 99524638 1001 86380 86390 1
524553 99524553 1001 86380 86390 1
524541 99524541 1001 86380 86390 1
524418 99524418 1001 86380 86390 1
524420 99524420 1001 86380 86390 1
524229 99524229 1001 86380 86390 1
524294 99524294 1001 86380 86390 1
524834 99524834 1001 86380 86390 1
524873 99524873 1001 86380 86390 1
524782 99524782 1001 86380 86390 1
524965 99524965 1001 86380 86390 1
524816 99524816 1001 86380 86390 1
525562 99525562 1001 86380 86390 1
525449 99525449 1001 86380 86390 1
525392 99525392 1001 86380 86390 1
525333 99525333 1001 86380 86390 1
525017 99525017 1001 86380 86390 1
525140 99525140 1001 86380 86390 1
525040 99525040 1001 86380 86390 1
525609 99525609 1001 86380 86390 1
525598 99525598 1001 86380 86390 1
525601 99525601 1001 86380 86390 1
525800 99525800 1001 86380 86390 1
526360 99526360 1001 86380 86390 1
526322 99526322 1001 86380 86390 1
526415 99526415 1001 86380 86390 1
526049 99526049 1001 86380 86390 1
526192 99526192 1001 86380 86390 1
526193 99526193 1001 86380 86390 1
526195 99526195 1001 86380 86390 1
526172 99526172 1001 86380 86390 1
525984 99525984 1001 86380 86390 1
525925 99525925 1001 86380 86390 1
526474 99526474 1001 86380 86390 1
526475 99526475 1001 86380 86390 1
527095 99527095 1001 86380 86390 1
527142 99527142 1001 86380 86390 1
527235 99527235 1001 86380 86390 1
526876 99526876 1001 86380 86390 1
526839 99526839 1001 86380 86390 1
526947 99526947 1001 86380 86390 1
527012 99527012 1001 86380 86390 1
526975 99526975 1001 86380 86390 1
526668 99526668 1001 86380 86390 1
526722 99526722 1001 86380 86390 1
526800 99526800 1001 86380 86390 1
526698 99526698 1001 86380 86390 1
526737 99526737 1001 86380 86390 1
527402 99527402 1001 86380 86390 1
527403 99527403 1001 86380 86390 1
527448 99527448 1001 86380 86390 1
527374 99527374 1001 86380 86390 1
527400 99527400 1001 86380 86390 1
527413 99527413 1001 86380 86390 1
527967 99527967 1001 86380 86390 1
527985 99527985 1001 86380 86390 1
527729 99527729 1001 86380 86390 1
527860 99527860 1001 86380 86390 1
527788 99527788 1001 86380 86390 1
527630 99527630 1001 86380 86390 1
527463 99527463 1001 86380 86390 1
527505 99527505 1001 86380 86390 1
528205 99528205 1001 86380 86390 1
528236 99528236 1001 86380 86390 1
528159 99528159 1001 86380 86390 1
528185 99528185 1001 86380 86390 1
528276 99528276 1001 86380 86390 1
528213 99528213 1001 86380 86390 1
528252 99528252 1001 86380 86390 1
528709 99528709 1001 86380 86390 1
528757 99528757 1001 86380 86390 1
528658 99528658 1001 86380 86390 1
528544 99528544 1001 86380 86390 1
528686 99528686 1001 86380 86390 1
528501 99528501 1001 86380 86390 1
528991 99528991 1001 86380 86390 1
528910 99528910 1001 86380 86390 1
529612 99529612 1001 86380 86390 1
529669 99529669 1001 86380 86390 1
529529 99529529 1001 86380 86390 1
529421 99529421 1001 86380 86390 1
529396 99529396 1001 86380 86390 1
529477 99529477 1001 86380 86390 1
529164 99529164 1001 86380 86390 1
529190 99529190 1001 86380 86390 1
529257 99529257 1001 86380 86390 1
529287 99529287 1001 86380 86390 1
529843 99529843 1001 86380 86390 1
529869 99529869 1001 86380 86390 1
529860 99529860 1001 86380 86390 1
529757 99529757 1001 86380 86390 1
530478 99530478 1001 86380 86390 1
530521 99530521 1001 86380 86390 1
530388 99530388 1001 86380 86390 1
530351 99530351 1001 86380 86390 1
530525 99530525 1001 86380 86390 1
530531 99530531 1001 86380 86390 1
530445 99530445 1001 86380 86390 1
530372 99530372 1001 86380 86390 1
530276 99530276 1001 86380 86390 1
530253 99530253 1001 86380 86390 1
530578 99530578 1001 86380 86390 1
530142 99530142 1001 86380 86390 1
530555 99530555 1001 86380 86390 1
530698 99530698 1001 86380 86390 1
530676 99530676 1001 86380 86390 1
530741 99530741 1001 86380 86390 1
531240 99531240 1001 86380 86390 1
531254 99531254 1001 86380 86390 1
531368 99531368 1001 86380 86390 1
531289 99531289 1001 86380 86390 1
531021 99531021 1001 86380 86390 1
530826 99530826 1001 86380 86390 1
530892 99530892 1001 86380 86390 1
530961 99530961 1001 86380 86390 1
530951 99530951 1001 86380 86390 1
530809 99530809 1001 86380 86390 1
531568 99531568 1001 86380 86390 1
532034 99532034 1001 86380 86390 1
532099 99532099 1001 86380 86390 1
532165 99532165 1001 86380 86390 1
531871 99531871 1001 86380 86390 1
531876 99531876 1001 86380 86390 1
531996 99531996 1001 86380 86390 1
531984 99531984 1001 86380 86390 1
531934 99531934 1001 86380 86390 1
531804 99531804 1001 86380 86390 1
531690 99531690 1001 86380 86390 1
532346 99532346 1001 86380 86390 1
532362 99532362 1001 86380 86390 1
532260 99532260 1001 86380 86390 1
532288 99532288 1001 86380 86390 1
532830 99532830 1001 86380 86390 1
532874 99532874 1001 86380 86390 1
532658 99532658 1001 86380 86390 1
532689 99532689 1001 86380 86390 1
532629 99532629 1001 86380 86390 1
532759 99532759 1001 86380 86390 1
532748 99532748 1001 86380 86390 1
532562 99532562 1001 86380 86390 1
532537 99532537 1001 86380 86390 1
532592 99532592 1001 86380 86390 1
533164 99533164 1001 86380 86390 1
533126 99533126 1001 86380 86390 1
533194 99533194 1001 86380 86390 1
533222 99533222 1001 86380 86390 1
533798 99533798 1001 86380 86390 1
533840 99533840 1001 86380 86390 1
533566 99533566 1001 86380 86390 1
533489 99533489 1001 86380 86390 1
533529 99533529 1001 86380 86390 1
533573 99533573 1001 86380 86390 1
533435 99533435 1001 86380 86390 1
533333 99533333 1001 86380 86390 1
533311 99533311 1001 86380 86390 1
533366 99533366 1001 86380 86390 1
533418 99533418 1001 86380 86390 1
533865 99533865 1001 86380 86390 1
534658 99534658 1001 86380 86390 1
534524 99534524 1001 86380 86390 1
534488 99534488 1001 86380 86390 1
534441 99534441 1001 86380 86390 1
534444 99534444 1001 86380 86390 1
534471 99534471 1001 86380 86390 1
534180 99534180 1001 86380 86390 1
534743 99534743 1001 86380 86390 1
535408 99535408 1001 86380 86390 1
535435 99535435 1001 86380 86390 1
535372 99535372 1001 86380 86390 1
535465 99535465 1001 86380 86390 1
534930 99534930 1001 86380 86390 1
534943 99534943 1001 86380 86390 1
534998 99534998 1001 86380 86390 1
535004 99535004 1001 86380 86390 1
535625 99535625 1001 86380 86390 1
535523 99535523 1001 86380 86390 1
535576 99535576 1001 86380 86390 1
535693 99535693 1001 86380 86390 1
535621 99535621 1001 86380 86390 1
535518 99535518 1001 86380 86390 1
536157 99536157 1001 86380 86390 1
536330 99536330 1001 86380 86390 1
536334 99536334 1001 86380 86390 1
535979 99535979 1001 86380 86390 1
535948 99535948 1001 86380 86390 1
535936 99535936 1001 86380 86390 1
535794 99535794 1001 86380 86390 1
535821 99535821 1001 86380 86390 1
535759 99535759 1001 86380 86390 1
535799 99535799 1001 86380 86390 1
535790 99535790 1001 86380 86390 1
535818 99535818 1001 86380 86390 1
536491 99536491 1001 86380 86390 1
536378 99536378 1001 86380 86390 1
537050 99537050 1001 86380 86390 1
537153 99537153 1001 86380 86390 1
536841 99536841 1001 86380 86390 1
536928 99536928 1001 86380 86390 1
536645 99536645 1001 86380 86390 1
536649 99536649 1001 86380 86390 1
536627 99536627 1001 86380 86390 1
536628 99536628 1001 86380 86390 1
536591 99536591 1001 86380 86390 1
537298 99537298 1001 86380 86390 1
537847 99537847 1001 86380 86390 1
537901 99537901 1001 86380 86390 1
537923 99537923 1001 86380 86390 1
537846 99537846 1001 86380 86390 1
537758 99537758 1001 86380 86390 1
537663 99537663 1001 86380 86390 1
537665 99537665 1001 86380 86390 1
537614 99537614 1001 86380 86390 1
537374 99537374 1001 86380 86390 1
537389 99537389 1001 86380 86390 1
537535 99537535 1001 86380 86390 1
538192 99538192 1001 86380 86390 1
538182 99538182 1001 86380 86390 1
538158 99538158 1001 86380 86390 1
538614 99538614 1001 86380 86390 1
538731 99538731 1001 86380 86390 1
538736 99538736 1001 86380 86390 1
538481 99538481 1001 86380 86390 1
538494 99538494 1001 86380 86390 1
538496 99538496 1001 86380 86390 1
538587 99538587 1001 86380 86390 1
538578 99538578 1001 86380 86390 1
538605 99538605 1001 86380 86390 1
538557 99538557 1001 86380 86390 1
538357 99538357 1001 86380 86390 1
538360 99538360 1001 86380 86390 1
538205 99538205 1001 86380 86390 1
538852 99538852 1001 86380 86390 1
538909 99538909 1001 86380 86390 1
538948 99538948 1001 86380 86390 1
539005 99539005 1001 86380 86390 1
539594 99539594 1001 86380 86390 1
539460 99539460 1001 86380 86390 1
539410 99539410 1001 86380 86390 1
539245 99539245 1001 86380 86390 1
539311 99539311 1001 86380 86390 1
539429 99539429 1001 86380 86390 1
539251 99539251 1001 86380 86390 1
539139 99539139 1001 86380 86390 1
539191 99539191 1001 86380 86390 1
539169 99539169 1001 86380 86390 1
539157 99539157 1001 86380 86390 1
539044 99539044 1001 86380 86390 1
539834 99539834 1001 86380 86390 1
539731 99539731 1001 86380 86390 1
539744 99539744 1001 86380 86390 1
539784 99539784 1001 86380 86390 1
539694 99539694 1001 86380 86390 1
539642 99539642 1001 86380 86390 1
539722 99539722 1001 86380 86390 1
540134 99540134 1001 86380 86390 1
540208 99540208 1001 86380 86390 1
540144 99540144 1001 86380 86390 1
539873 99539873 1001 86380 86390 1
540015 99540015 1001 86380 86390 1
539979 99539979 1001 86380 86390 1
539881 99539881 1001 86380 86390 1
539935 99539935 1001 86380 86390 1
540549 99540549 1001 86380 86390 1
540525 99540525 1001 86380 86390 1
541210 99541210 1001 86380 86390 1
541146 99541146 1001 86380 86390 1
541038 99541038 1001 86380 86390 1
540974 99540974 1001 86380 86390 1
541028 99541028 1001 86380 86390 1
541017 99541017 1001 86380 86390 1
540764 99540764 1001 86380 86390 1
540869 99540869 1001 86380 86390 1
540767 99540767 1001 86380 86390 1
540691 99540691 1001 86380 86390 1
540694 99540694 1001 86380 86390 1
541304 99541304 1001 86380 86390 1
541319 99541319 1001 86380 86390 1
541934 99541934 1001 86380 86390 1
541864 99541864 1001 86380 86390 1
541817 99541817 1001 86380 86390 1
541603 99541603 1001 86380 86390 1
541565 99541565 1001 86380 86390 1
541703 99541703 1001 86380 86390 1
542258 99542258 1001 86380 86390 1
542856 99542856 1001 86380 86390 1
542916 99542916 1001 86380 86390 1
542877 99542877 1001 86380 86390 1
542933 99542933 1001 86380 86390 1
542938 99542938 1001 86380 86390 1
542751 99542751 1001 86380 86390 1
542636 99542636 1001 86380 86390 1
542563 99542563 1001 86380 86390 1
542725 99542725 1001 86380 86390 1
542355 99542355 1001 86380 86390 1
542486 99542486 1001 86380 86390 1
542489 99542489 1001 86380 86390 1
542961 99542961 1001 86380 86390 1
543016 99543016 1001 86380 86390 1
542965 99542965 1001 86380 86390 1
543690 99543690 1001 86380 86390 1
543575 99543575 1001 86380 86390 1
543406 99543406 1001 86380 86390 1
543178 99543178 1001 86380 86390 1
543220 99543220 1001 86380 86390 1
543341 99543341 1001 86380 86390 1
543304 99543304 1001 86380 86390 1
543357 99543357 1001 86380 86390 1
543942 99543942 1001 86380 86390 1
543773 99543773 1001 86380 86390 1
543906 99543906 1001 86380 86390 1
544521 99544521 1001 86380 86390 1
544512 99544512 1001 86380 86390 1
544488 99544488 1001 86380 86390 1
544577 99544577 1001 86380 86390 1
544515 99544515 1001 86380 86390 1
544440 99544440 1001 86380 86390 1
544191 99544191 1001 86380 86390 1
544231 99544231 1001 86380 86390 1
544257 99544257 1001 86380 86390 1
544234 99544234 1001 86380 86390 1
543978 99543978 1001 86380 86390 1
544087 99544087 1001 86380 86390 1
544142 99544142 1001 86380 86390 1
543999 99543999 1001 86380 86390 1
544079 99544079 1001 86380 86390 1
544689 99544689 1001 86380 86390 1
423227 219 1001 11520 12417 1
506474 657 1002 50711 64686 1
523215 822 1001 28840 29139 1
534370 869 1001 46888 47188 1
534398 948 1002 47450 60052 1
400073 99400073 1001 86380 86390 1
400192 99400192 1001 86380 86390 1
400594 99400594 1001 86380 86390 1
400947 99400947 1001 86380 86390 1
401246 99401246 1001 86380 86390 1
401411 99401411 1001 86380 86390 1
401432 99401432 1001 86380 86390 1
401511 99401511 1001 86380 86390 1
401661 99401661 1001 86380 86390 1
401976 99401976 1001 86380 86390 1
402117 99402117 1001 86380 86390 1
402125 99402125 1001 86380 86390 1
402146 99402146 1001 86380 86390 1
402257 99402257 1001 86380 86390 1
402456 99402456 1001 86380 86390 1
402772 99402772 1001 86380 86390 1
402759 99402759 1001 86380 86390 1
402701 99402701 1001 86380 86390 1
402883 99402883 1001 86380 86390 1
403035 99403035 1001 86380 86390 1
403296 99403296 1001 86380 86390 1
403301 99403301 1001 86380 86390 1
403408 99403408 1001 86380 86390 1
403457 99403457 1001 86380 86390 1
403699 99403699 1001 86380 86390 1
403708 99403708 1001 86380 86390 1
403709 99403709 1001 86380 86390 1
403786 99403786 1001 86380 86390 1
404012 99404012 1001 86380 86390 1
404073 99404073 1001 86380 86390 1
404222 99404222 1001 86380 86390 1
404361 99404361 1001 86380 86390 1
404656 99404656 1001 86380 86390 1
405006 99405006 1001 86380 86390 1
405071 99405071 1001 86380 86390 1
405284 99405284 1001 86380 86390 1
405240 99405240 1001 86380 86390 1
405290 99405290 1001 86380 86390 1
405502 99405502 1001 86380 86390 1
405600 99405600 1001 86380 86390 1
405683 99405683 1001 86380 86390 1
405953 99405953 1001 86380 86390 1
406344 99406344 1001 86380 86390 1
406726 99406726 1001 86380 86390 1
406986 99406986 1001 86380 86390 1
407078 99407078 1001 86380 86390 1
407200 99407200 1001 86380 86390 1
407344 99407344 1001 86380 86390 1
407264 99407264 1001 86380 86390 1
407410 99407410 1001 86380 86390 1
407501 99407501 1001 86380 86390 1
407565 99407565 1001 86380 86390 1
407660 99407660 1001 86380 86390 1
407671 99407671 1001 86380 86390 1
407774 99407774 1001 86380 86390 1
408076 99408076 1001 86380 86390 1
408143 99408143 1001 86380 86390 1
408283 99408283 1001 86380 86390 1
408267 99408267 1001 86380 86390 1
408625 99408625 1001 86380 86390 1
408569 99408569 1001 86380 86390 1
408796 99408796 1001 86380 86390 1
409025 99409025 1001 86380 86390 1
409628 99409628 1001 86380 86390 1
410068 99410068 1001 86380 86390 1
410051 99410051 1001 86380 86390 1
410138 99410138 1001 86380 86390 1
410454 99410454 1001 86380 86390 1
410457 99410457 1001 86380 86390 1
410602 99410602 1001 86380 86390 1
410782 99410782 1001 86380 86390 1
411078 99411078 1001 86380 86390 1
411030 99411030 1001 86380 86390 1
411408 99411408 1001 86380 86390 1
411353 99411353 1001 86380 86390 1
411431 99411431 1001 86380 86390 1
411502 99411502 1001 86380 86390 1
411613 99411613 1001 86380 86390 1
411605 99411605 1001 86380 86390 1
411796 99411796 1001 86380 86390 1
411825 99411825 1001 86380 86390 1
411887 99411887 1001 86380 86390 1
411879 99411879 1001 86380 86390 1
411880 99411880 1001 86380 86390 1
412133 99412133 1001 86380 86390 1
412164 99412164 1001 86380 86390 1
412241 99412241 1001 86380 86390 1
412242 99412242 1001 86380 86390 1
412274 99412274 1001 86380 86390 1
412347 99412347 1001 86380 86390 1
412386 99412386 1001 86380 86390 1
413519 99413519 1001 86380 86390 1
413654 99413654 1001 86380 86390 1
413557 99413557 1001 86380 86390 1
412955 99412955 1001 86380 86390 1
413026 99413026 1001 86380 86390 1
413238 99413238 1001 86380 86390 1
412665 99412665 1001 86380 86390 1
412798 99412798 1001 86380 86390 1
412485 99412485 1001 86380 86390 1
412588 99412588 1001 86380 86390 1
412570 99412570 1001 86380 86390 1
412858 99412858 1001 86380 86390 1
412881 99412881 1001 86380 86390 1
412543 99412543 1001 86380 86390 1
412795 99412795 1001 86380 86390 1
414095 99414095 1001 86380 86390 1
413828 99413828 1001 86380 86390 1
415076 99415076 1001 86380 86390 1
414980 99414980 1001 86380 86390 1
415228 99415228 1001 86380 86390 1
415269 99415269 1001 86380 86390 1
415201 99415201 1001 86380 86390 1
415131 99415131 1001 86380 86390 1
414962 99414962 1001 86380 86390 1
415305 99415305 1001 86380 86390 1
415312 99415312 1001 86380 86390 1
414798 99414798 1001 86380 86390 1
414669 99414669 1001 86380 86390 1
414699 99414699 1001 86380 86390 1
414184 99414184 1001 86380 86390 1
414494 99414494 1001 86380 86390 1
415573 99415573 1001 86380 86390 1
415703 99415703 1001 86380 86390 1
415538 99415538 1001 86380 86390 1
416601 99416601 1001 86380 86390 1
416724 99416724 1001 86380 86390 1
416191 99416191 1001 86380 86390 1
415811 99415811 1001 86380 86390 1
415942 99415942 1001 86380 86390 1
417232 99417232 1001 86380 86390 1
417173 99417173 1001 86380 86390 1
417336 99417336 1001 86380 86390 1
417245 99417245 1001 86380 86390 1
417459 99417459 1001 86380 86390 1
418624 99418624 1001 86380 86390 1
418436 99418436 1001 86380 86390 1
418726 99418726 1001 86380 86390 1
418377 99418377 1001 86380 86390 1
418387 99418387 1001 86380 86390 1
417944 99417944 1001 86380 86390 1
417830 99417830 1001 86380 86390 1
417945 99417945 1001 86380 86390 1
417978 99417978 1001 86380 86390 1
417728 99417728 1001 86380 86390 1
420077 99420077 1001 86380 86390 1
420116 99420116 1001 86380 86390 1
419748 99419748 1001 86380 86390 1
419677 99419677 1001 86380 86390 1
419869 99419869 1001 86380 86390 1
419963 99419963 1001 86380 86390 1
419743 99419743 1001 86380 86390 1
420518 99420518 1001 86380 86390 1
420753 99420753 1001 86380 86390 1
420673 99420673 1001 86380 86390 1
421798 99421798 1001 86380 86390 1
421820 99421820 1001 86380 86390 1
421789 99421789 1001 86380 86390 1
421277 99421277 1001 86380 86390 1
421361 99421361 1001 86380 86390 1
421558 99421558 1001 86380 86390 1
421609 99421609 1001 86380 86390 1
421146 99421146 1001 86380 86390 1
420937 99420937 1001 86380 86390 1
422334 99422334 1001 86380 86390 1
422378 99422378 1001 86380 86390 1
423334 99423334 1001 86380 86390 1
423336 99423336 1001 86380 86390 1
423340 99423340 1001 86380 86390 1
423319 99423319 1001 86380 86390 1
423331 99423331 1001 86380 86390 1
423483 99423483 1001 86380 86390 1
423625 99423625 1001 86380 86390 1
423173 99423173 1001 86380 86390 1
422944 99422944 1001 86380 86390 1
422989 99422989 1001 86380 86390 1
423182 99423182 1001 86380 86390 1
423123 99423123 1001 86380 86390 1
422826 99422826 1001 86380 86390 1
422852 99422852 1001 86380 86390 1
422941 99422941 1001 86380 86390 1
422729 99422729 1001 86380 86390 1
422788 99422788 1001 86380 86390 1
423964 99423964 1001 86380 86390 1
424153 99424153 1001 86380 86390 1
423825 99423825 1001 86380 86390 1
424130 99424130 1001 86380 86390 1
424132 99424132 1001 86380 86390 1
424108 99424108 1001 86380 86390 1
423880 99423880 1001 86380 86390 1
424007 99424007 1001 86380 86390 1
423842 99423842 1001 86380 86390 1
425225 99425225 1001 86380 86390 1
425024 99425024 1001 86380 86390 1
424882 99424882 1001 86380 86390 1
424785 99424785 1001 86380 86390 1
424598 99424598 1001 86380 86390 1
424748 99424748 1001 86380 86390 1
424658 99424658 1001 86380 86390 1
424252 99424252 1001 86380 86390 1
424540 99424540 1001 86380 86390 1
424518 99424518 1001 86380 86390 1
424541 99424541 1001 86380 86390 1
424288 99424288 1001 86380 86390 1
424206 99424206 1001 86380 86390 1
425604 99425604 1001 86380 86390 1
425565 99425565 1001 86380 86390 1
425506 99425506 1001 86380 86390 1
426790 99426790 1001 86380 86390 1
426868 99426868 1001 86380 86390 1
426729 99426729 1001 86380 86390 1
426853 99426853 1001 86380 86390 1
426902 99426902 1001 86380 86390 1
426903 99426903 1001 86380 86390 1
426934 99426934 1001 86380 86390 1
426957 99426957 1001 86380 86390 1
426759 99426759 1001 86380 86390 1
426836 99426836 1001 86380 86390 1
426861 99426861 1001 86380 86390 1
427001 99427001 1001 86380 86390 1
426333 99426333 1001 86380 86390 1
426336 99426336 1001 86380 86390 1
426289 99426289 1001 86380 86390 1
426152 99426152 1001 86380 86390 1
426018 99426018 1001 86380 86390 1
425931 99425931 1001 86380 86390 1
426171 99426171 1001 86380 86390 1
425878 99425878 1001 86380 86390 1
427137 99427137 1001 86380 86390 1
427256 99427256 1001 86380 86390 1
428523 99428523 1001 86380 86390 1
428361 99428361 1001 86380 86390 1
428489 99428489 1001 86380 86390 1
428195 99428195 1001 86380 86390 1
428150 99428150 1001 86380 86390 1
428118 99428118 1001 86380 86390 1
427760 99427760 1001 86380 86390 1
427644 99427644 1001 86380 86390 1
428841 99428841 1001 86380 86390 1
428748 99428748 1001 86380 86390 1
428864 99428864 1001 86380 86390 1
430070 99430070 1001 86380 86390 1
430051 99430051 1001 86380 86390 1
430348 99430348 1001 86380 86390 1
429593 99429593 1001 86380 86390 1
429616 99429616 1001 86380 86390 1
429603 99429603 1001 86380 86390 1
429371 99429371 1001 86380 86390 1
429237 99429237 1001 86380 86390 1
429238 99429238 1001 86380 86390 1
430446 99430446 1001 86380 86390 1
432050 99432050 1001 86380 86390 1
431795 99431795 1001 86380 86390 1
431973 99431973 1001 86380 86390 1
431808 99431808 1001 86380 86390 1
431667 99431667 1001 86380 86390 1
431456 99431456 1001 86380 86390 1
431527 99431527 1001 86380 86390 1
431441 99431441 1001 86380 86390 1
431465 99431465 1001 86380 86390 1
431318 99431318 1001 86380 86390 1
431422 99431422 1001 86380 86390 1
431579 99431579 1001 86380 86390 1
431148 99431148 1001 86380 86390 1
431178 99431178 1001 86380 86390 1
432164 99432164 1001 86380 86390 1
432314 99432314 1001 86380 86390 1
432080 99432080 1001 86380 86390 1
433490 99433490 1001 86380 86390 1
433671 99433671 1001 86380 86390 1
433419 99433419 1001 86380 86390 1
433354 99433354 1001 86380 86390 1
433421 99433421 1001 86380 86390 1
433212 99433212 1001 86380 86390 1
432970 99432970 1001 86380 86390 1
432936 99432936 1001 86380 86390 1
433186 99433186 1001 86380 86390 1
433047 99433047 1001 86380 86390 1
434050 99434050 1001 86380 86390 1
433871 99433871 1001 86380 86390 1
434105 99434105 1001 86380 86390 1
435131 99435131 1001 86380 86390 1
435081 99435081 1001 86380 86390 1
435055 99435055 1001 86380 86390 1
435057 99435057 1001 86380 86390 1
435084 99435084 1001 86380 86390 1
435357 99435357 1001 86380 86390 1
434934 99434934 1001 86380 86390 1
435729 99435729 1001 86380 86390 1
435526 99435526 1001 86380 86390 1
435870 99435870 1001 86380 86390 1
435756 99435756 1001 86380 86390 1
436769 99436769 1001 86380 86390 1
437107 99437107 1001 86380 86390 1
436554 99436554 1001 86380 86390 1
436646 99436646 1001 86380 86390 1
436561 99436561 1001 86380 86390 1
436137 99436137 1001 86380 86390 1
436177 99436177 1001 86380 86390 1
436024 99436024 1001 86380 86390 1
437241 99437241 1001 86380 86390 1
300087 99300087 1001 86380 86390 1
300644 99300644 1001 86380 86390 1
300706 99300706 1001 86380 86390 1
300711 99300711 1001 86380 86390 1
300713 99300713 1001 86380 86390 1
300227 99300227 1001 86380 86390 1
300125 99300125 1001 86380 86390 1
300204 99300204 1001 86380 86390 1
300274 99300274 1001 86380 86390 1
300780 99300780 1001 86380 86390 1
300525 99300525 1001 86380 86390 1
300813 99300813 1001 86380 86390 1
300750 99300750 1001 86380 86390 1
301375 99301375 1001 86380 86390 1
301527 99301527 1001 86380 86390 1
301511 99301511 1001 86380 86390 1
301451 99301451 1001 86380 86390 1
301264 99301264 1001 86380 86390 1
301329 99301329 1001 86380 86390 1
301227 99301227 1001 86380 86390 1
301318 99301318 1001 86380 86390 1
301333 99301333 1001 86380 86390 1
301128 99301128 1001 86380 86390 1
301665 99301665 1001 86380 86390 1
302240 99302240 1001 86380 86390 1
302293 99302293 1001 86380 86390 1
302377 99302377 1001 86380 86390 1
302134 99302134 1001 86380 86390 1
302147 99302147 1001 86380 86390 1
302071 99302071 1001 86380 86390 1
302175 99302175 1001 86380 86390 1
301787 99301787 1001 86380 86390 1
301916 99301916 1001 86380 86390 1
301905 99301905 1001 86380 86390 1
301953 99301953 1001 86380 86390 1
301837 99301837 1001 86380 86390 1
302536 99302536 1001 86380 86390 1
302551 99302551 1001 86380 86390 1
302526 99302526 1001 86380 86390 1
302410 99302410 1001 86380 86390 1
303068 99303068 1001 86380 86390 1
303183 99303183 1001 86380 86390 1
302953 99302953 1001 86380 86390 1
302982 99302982 1001 86380 86390 1
302999 99302999 1001 86380 86390 1
302729 99302729 1001 86380 86390 1
302657 99302657 1001 86380 86390 1
303373 99303373 1001 86380 86390 1
303963 99303963 1001 86380 86390 1
303977 99303977 1001 86380 86390 1
304031 99304031 1001 86380 86390 1
303828 99303828 1001 86380 86390 1
303610 99303610 1001 86380 86390 1
303533 99303533 1001 86380 86390 1
303456 99303456 1001 86380 86390 1
303575 99303575 1001 86380 86390 1
304191 99304191 1001 86380 86390 1
304089 99304089 1001 86380 86390 1
304197 99304197 1001 86380 86390 1
304712 99304712 1001 86380 86390 1
304782 99304782 1001 86380 86390 1
304646 99304646 1001 86380 86390 1
304344 99304344 1001 86380 86390 1
304869 99304869 1001 86380 86390 1
304901 99304901 1001 86380 86390 1
305557 99305557 1001 86380 86390 1
305547 99305547 1001 86380 86390 1
305579 99305579 1001 86380 86390 1
305326 99305326 1001 86380 86390 1
305366 99305366 1001 86380 86390 1
305459 99305459 1001 86380 86390 1
305384 99305384 1001 86380 86390 1
305133 99305133 1001 86380 86390 1
305084 99305084 1001 86380 86390 1
500141 99500141 1001 86380 86390 1
500001 99500001 1001 86380 86390 1
500100 99500100 1001 86380 86390 1
500700 99500700 1001 86380 86390 1
500754 99500754 1001 86380 86390 1
500571 99500571 1001 86380 86390 1
500435 99500435 1001 86380 86390 1
500425 99500425 1001 86380 86390 1
500439 99500439 1001 86380 86390 1
500195 99500195 1001 86380 86390 1
500222 99500222 1001 86380 86390 1
500992 99500992 1001 86380 86390 1
500918 99500918 1001 86380 86390 1
500932 99500932 1001 86380 86390 1
500990 99500990 1001 86380 86390 1
501502 99501502 1001 86380 86390 1
501490 99501490 1001 86380 86390 1
501521 99501521 1001 86380 86390 1
501382 99501382 1001 86380 86390 1
501408 99501408 1001 86380 86390 1
501396 99501396 1001 86380 86390 1
501335 99501335 1001 86380 86390 1
501348 99501348 1001 86380 86390 1
501363 99501363 1001 86380 86390 1
501161 99501161 1001 86380 86390 1
501141 99501141 1001 86380 86390 1
501065 99501065 1001 86380 86390 1
501436 99501436 1001 86380 86390 1
501799 99501799 1001 86380 86390 1
501688 99501688 1001 86380 86390 1
502439 99502439 1001 86380 86390 1
502346 99502346 1001 86380 86390 1
502270 99502270 1001 86380 86390 1
502386 99502386 1001 86380 86390 1
502272 99502272 1001 86380 86390 1
502183 99502183 1001 86380 86390 1
502121 99502121 1001 86380 86390 1
502173 99502173 1001 86380 86390 1
502166 99502166 1001 86380 86390 1
502218 99502218 1001 86380 86390 1
502206 99502206 1001 86380 86390 1
501913 99501913 1001 86380 86390 1
501869 99501869 1001 86380 86390 1
502633 99502633 1001 86380 86390 1
502520 99502520 1001 86380 86390 1
503140 99503140 1001 86380 86390 1
503206 99503206 1001 86380 86390 1
503170 99503170 1001 86380 86390 1
503275 99503275 1001 86380 86390 1
502951 99502951 1001 86380 86390 1
503042 99503042 1001 86380 86390 1
502939 99502939 1001 86380 86390 1
502827 99502827 1001 86380 86390 1
502693 99502693 1001 86380 86390 1
502810 99502810 1001 86380 86390 1
503380 99503380 1001 86380 86390 1
503316 99503316 1001 86380 86390 1
503474 99503474 1001 86380 86390 1
503487 99503487 1001 86380 86390 1
503452 99503452 1001 86380 86390 1
503375 99503375 1001 86380 86390 1
503938 99503938 1001 86380 86390 1
504029 99504029 1001 86380 86390 1
504065 99504065 1001 86380 86390 1
503836 99503836 1001 86380 86390 1
503902 99503902 1001 86380 86390 1
503802 99503802 1001 86380 86390 1
503858 99503858 1001 86380 86390 1
503716 99503716 1001 86380 86390 1
503691 99503691 1001 86380 86390 1
503563 99503563 1001 86380 86390 1
503693 99503693 1001 86380 86390 1
503551 99503551 1001 86380 86390 1
503661 99503661 1001 86380 86390 1
503703 99503703 1001 86380 86390 1
504881 99504881 1001 86380 86390 1
504872 99504872 1001 86380 86390 1
504890 99504890 1001 86380 86390 1
504852 99504852 1001 86380 86390 1
504728 99504728 1001 86380 86390 1
504586 99504586 1001 86380 86390 1
504629 99504629 1001 86380 86390 1
504983 99504983 1001 86380 86390 1
505708 99505708 1001 86380 86390 1
505386 99505386 1001 86380 86390 1
505378 99505378 1001 86380 86390 1
505247 99505247 1001 86380 86390 1
505317 99505317 1001 86380 86390 1
505827 99505827 1001 86380 86390 1
506562 99506562 1001 86380 86390 1
506457 99506457 1001 86380 86390 1
506548 99506548 1001 86380 86390 1
506305 99506305 1001 86380 86390 1
506025 99506025 1001 86380 86390 1
506739 99506739 1001 86380 86390 1
506623 99506623 1001 86380 86390 1
506638 99506638 1001 86380 86390 1
506665 99506665 1001 86380 86390 1
507310 99507310 1001 86380 86390 1
507355 99507355 1001 86380 86390 1
507317 99507317 1001 86380 86390 1
507240 99507240 1001 86380 86390 1
507179 99507179 1001 86380 86390 1
507031 99507031 1001 86380 86390 1
507188 99507188 1001 86380 86390 1
507021 99507021 1001 86380 86390 1
507034 99507034 1001 86380 86390 1
506875 99506875 1001 86380 86390 1
507446 99507446 1001 86380 86390 1
507590 99507590 1001 86380 86390 1
507612 99507612 1001 86380 86390 1
507625 99507625 1001 86380 86390 1
508056 99508056 1001 86380 86390 1
508190 99508190 1001 86380 86390 1
508226 99508226 1001 86380 86390 1
508115 99508115 1001 86380 86390 1
508066 99508066 1001 86380 86390 1
507732 99507732 1001 86380 86390 1
507682 99507682 1001 86380 86390 1
507774 99507774 1001 86380 86390 1
507723 99507723 1001 86380 86390 1
507749 99507749 1001 86380 86390 1
507687 99507687 1001 86380 86390 1
507829 99507829 1001 86380 86390 1
507701 99507701 1001 86380 86390 1
508388 99508388 1001 86380 86390 1
508401 99508401 1001 86380 86390 1
508440 99508440 1001 86380 86390 1
508272 99508272 1001 86380 86390 1
508385 99508385 1001 86380 86390 1
508890 99508890 1001 86380 86390 1
509064 99509064 1001 86380 86390 1
508731 99508731 1001 86380 86390 1
508697 99508697 1001 86380 86390 1
508467 99508467 1001 86380 86390 1
508558 99508558 1001 86380 86390 1
508479 99508479 1001 86380 86390 1
509190 99509190 1001 86380 86390 1
509220 99509220 1001 86380 86390 1
509832 99509832 1001 86380 86390 1
509796 99509796 1001 86380 86390 1
509897 99509897 1001 86380 86390 1
509493 99509493 1001 86380 86390 1
509477 99509477 1001 86380 86390 1
509296 99509296 1001 86380 86390 1
509415 99509415 1001 86380 86390 1
509318 99509318 1001 86380 86390 1
510067 99510067 1001 86380 86390 1
509927 99509927 1001 86380 86390 1
509967 99509967 1001 86380 86390 1
510009 99510009 1001 86380 86390 1
510418 99510418 1001 86380 86390 1
510342 99510342 1001 86380 86390 1
510417 99510417 1001 86380 86390 1
510211 99510211 1001 86380 86390 1
510219 99510219 1001 86380 86390 1
510811 99510811 1001 86380 86390 1
510748 99510748 1001 86380 86390 1
511363 99511363 1001 86380 86390 1
511390 99511390 1001 86380 86390 1
511529 99511529 1001 86380 86390 1
511353 99511353 1001 86380 86390 1
511417 99511417 1001 86380 86390 1
511488 99511488 1001 86380 86390 1
511206 99511206 1001 86380 86390 1
511285 99511285 1001 86380 86390 1
511274 99511274 1001 86380 86390 1
511225 99511225 1001 86380 86390 1
510985 99510985 1001 86380 86390 1
511101 99511101 1001 86380 86390 1
511026 99511026 1001 86380 86390 1
511095 99511095 1001 86380 86390 1
511617 99511617 1001 86380 86390 1
511556 99511556 1001 86380 86390 1
512267 99512267 1001 86380 86390 1
512293 99512293 1001 86380 86390 1
512319 99512319 1001 86380 86390 1
512338 99512338 1001 86380 86390 1
512313 99512313 1001 86380 86390 1
512289 99512289 1001 86380 86390 1
512046 99512046 1001 86380 86390 1
512163 99512163 1001 86380 86390 1
512022 99512022 1001 86380 86390 1
511984 99511984 1001 86380 86390 1
512166 99512166 1001 86380 86390 1
512039 99512039 1001 86380 86390 1
512081 99512081 1001 86380 86390 1
511904 99511904 1001 86380 86390 1
511945 99511945 1001 86380 86390 1
511847 99511847 1001 86380 86390 1
512507 99512507 1001 86380 86390 1
512394 99512394 1001 86380 86390 1
512422 99512422 1001 86380 86390 1
512438 99512438 1001 86380 86390 1
513172 99513172 1001 86380 86390 1
513175 99513175 1001 86380 86390 1
513111 99513111 1001 86380 86390 1
513048 99513048 1001 86380 86390 1
513201 99513201 1001 86380 86390 1
512871 99512871 1001 86380 86390 1
512975 99512975 1001 86380 86390 1
512992 99512992 1001 86380 86390 1
512877 99512877 1001 86380 86390 1
512942 99512942 1001 86380 86390 1
512943 99512943 1001 86380 86390 1
512689 99512689 1001 86380 86390 1
512599 99512599 1001 86380 86390 1
512605 99512605 1001 86380 86390 1
512619 99512619 1001 86380 86390 1
513293 99513293 1001 86380 86390 1
513371 99513371 1001 86380 86390 1
513269 99513269 1001 86380 86390 1
513285 99513285 1001 86380 86390 1
513406 99513406 1001 86380 86390 1
513981 99513981 1001 86380 86390 1
513947 99513947 1001 86380 86390 1
513858 99513858 1001 86380 86390 1
513696 99513696 1001 86380 86390 1
513792 99513792 1001 86380 86390 1
513704 99513704 1001 86380 86390 1
513463 99513463 1001 86380 86390 1
514223 99514223 1001 86380 86390 1
514185 99514185 1001 86380 86390 1
514069 99514069 1001 86380 86390 1
514199 99514199 1001 86380 86390 1
514136 99514136 1001 86380 86390 1
514127 99514127 1001 86380 86390 1
514092 99514092 1001 86380 86390 1
514693 99514693 1001 86380 86390 1
514732 99514732 1001 86380 86390 1
514446 99514446 1001 86380 86390 1
514377 99514377 1001 86380 86390 1
514946 99514946 1001 86380 86390 1
514964 99514964 1001 86380 86390 1
514941 99514941 1001 86380 86390 1
515665 99515665 1001 86380 86390 1
515274 99515274 1001 86380 86390 1
515443 99515443 1001 86380 86390 1
515432 99515432 1001 86380 86390 1
515435 99515435 1001 86380 86390 1
515347 99515347 1001 86380 86390 1
515116 99515116 1001 86380 86390 1
515129 99515129 1001 86380 86390 1
515184 99515184 1001 86380 86390 1
515075 99515075 1001 86380 86390 1
515854 99515854 1001 86380 86390 1
515782 99515782 1001 86380 86390 1
515783 99515783 1001 86380 86390 1
516317 99516317 1001 86380 86390 1
516192 99516192 1001 86380 86390 1
516207 99516207 1001 86380 86390 1
516173 99516173 1001 86380 86390 1
516650 99516650 1001 86380 86390 1
516708 99516708 1001 86380 86390 1
516633 99516633 1001 86380 86390 1
516543 99516543 1001 86380 86390 1
517287 99517287 1001 86380 86390 1
517307 99517307 1001 86380 86390 1
517315 99517315 1001 86380 86390 1
517267 99517267 1001 86380 86390 1
517192 99517192 1001 86380 86390 1
517332 99517332 1001 86380 86390 1
517027 99517027 1001 86380 86390 1
517079 99517079 1001 86380 86390 1
517098 99517098 1001 86380 86390 1
516872 99516872 1001 86380 86390 1
516745 99516745 1001 86380 86390 1
517360 99517360 1001 86380 86390 1
517430 99517430 1001 86380 86390 1
517970 99517970 1001 86380 86390 1
518117 99518117 1001 86380 86390 1
517816 99517816 1001 86380 86390 1
517793 99517793 1001 86380 86390 1
517838 99517838 1001 86380 86390 1
517712 99517712 1001 86380 86390 1
517705 99517705 1001 86380 86390 1
517681 99517681 1001 86380 86390 1
518185 99518185 1001 86380 86390 1
518326 99518326 1001 86380 86390 1
518849 99518849 1001 86380 86390 1
518813 99518813 1001 86380 86390 1
518578 99518578 1001 86380 86390 1
518582 99518582 1001 86380 86390 1
518715 99518715 1001 86380 86390 1
518730 99518730 1001 86380 86390 1
518472 99518472 1001 86380 86390 1
518486 99518486 1001 86380 86390 1
518397 99518397 1001 86380 86390 1
518489 99518489 1001 86380 86390 1
518452 99518452 1001 86380 86390 1
518493 99518493 1001 86380 86390 1
519141 99519141 1001 86380 86390 1
519014 99519014 1001 86380 86390 1
519040 99519040 1001 86380 86390 1
519148 99519148 1001 86380 86390 1
519020 99519020 1001 86380 86390 1
519125 99519125 1001 86380 86390 1
519614 99519614 1001 86380 86390 1
519640 99519640 1001 86380 86390 1
519692 99519692 1001 86380 86390 1
519731 99519731 1001 86380 86390 1
519684 99519684 1001 86380 86390 1
519404 99519404 1001 86380 86390 1
519249 99519249 1001 86380 86390 1
519392 99519392 1001 86380 86390 1
519357 99519357 1001 86380 86390 1
519281 99519281 1001 86380 86390 1
519843 99519843 1001 86380 86390 1
520555 99520555 1001 86380 86390 1
520558 99520558 1001 86380 86390 1
520627 99520627 1001 86380 86390 1
520630 99520630 1001 86380 86390 1
520633 99520633 1001 86380 86390 1
520458 99520458 1001 86380 86390 1
520497 99520497 1001 86380 86390 1
520523 99520523 1001 86380 86390 1
520601 99520601 1001 86380 86390 1
520371 99520371 1001 86380 86390 1
520268 99520268 1001 86380 86390 1
520282 99520282 1001 86380 86390 1
520334 99520334 1001 86380 86390 1
520324 99520324 1001 86380 86390 1
520276 99520276 1001 86380 86390 1
520302 99520302 1001 86380 86390 1
520175 99520175 1001 86380 86390 1
520114 99520114 1001 86380 86390 1
520156 99520156 1001 86380 86390 1
520793 99520793 1001 86380 86390 1
520666 99520666 1001 86380 86390 1
520770 99520770 1001 86380 86390 1
520748 99520748 1001 86380 86390 1
520841 99520841 1001 86380 86390 1
521330 99521330 1001 86380 86390 1
521323 99521323 1001 86380 86390 1
521146 99521146 1001 86380 86390 1
521174 99521174 1001 86380 86390 1
521104 99521104 1001 86380 86390 1
521016 99521016 1001 86380 86390 1
520902 99520902 1001 86380 86390 1
520968 99520968 1001 86380 86390 1
520933 99520933 1001 86380 86390 1
522154 99522154 1001 86380 86390 1
522207 99522207 1001 86380 86390 1
522277 99522277 1001 86380 86390 1
522122 99522122 1001 86380 86390 1
522038 99522038 1001 86380 86390 1
521883 99521883 1001 86380 86390 1
522004 99522004 1001 86380 86390 1
521716 99521716 1001 86380 86390 1
521678 99521678 1001 86380 86390 1
521834 99521834 1001 86380 86390 1
521798 99521798 1001 86380 86390 1
521800 99521800 1001 86380 86390 1
522381 99522381 1001 86380 86390 1
522447 99522447 1001 86380 86390 1
522464 99522464 1001 86380 86390 1
522939 99522939 1001 86380 86390 1
523073 99523073 1001 86380 86390 1
523009 99523009 1001 86380 86390 1
522816 99522816 1001 86380 86390 1
522804 99522804 1001 86380 86390 1
522767 99522767 1001 86380 86390 1
522705 99522705 1001 86380 86390 1
522674 99522674 1001 86380 86390 1
522688 99522688 1001 86380 86390 1
522652 99522652 1001 86380 86390 1
523240 99523240 1001 86380 86390 1
523267 99523267 1001 86380 86390 1
523894 99523894 1001 86380 86390 1
523933 99523933 1001 86380 86390 1
523640 99523640 1001 86380 86390 1
523338 99523338 1001 86380 86390 1
523473 99523473 1001 86380 86390 1
523449 99523449 1001 86380 86390 1
523346 99523346 1001 86380 86390 1
523375 99523375 1001 86380 86390 1
524008 99524008 1001 86380 86390 1
524100 99524100 1001 86380 86390 1
524023 99524023 1001 86380 86390 1
524092 99524092 1001 86380 86390 1
524018 99524018 1001 86380 86390 1
524607 99524607 1001 86380 86390 1
524751 99524751 1001 86380 86390 1
524613 99524613 1001 86380 86390 1
524359 99524359 1001 86380 86390 1
524477 99524477 1001 86380 86390 1
524345 99524345 1001 86380 86390 1
524184 99524184 1001 86380 86390 1
524160 99524160 1001 86380 86390 1
524795 99524795 1001 86380 86390 1
524964 99524964 1001 86380 86390 1
524939 99524939 1001 86380 86390 1
525537 99525537 1001 86380 86390 1
525475 99525475 1001 86380 86390 1
525586 99525586 1001 86380 86390 1
525442 99525442 1001 86380 86390 1
525353 99525353 1001 86380 86390 1
525281 99525281 1001 86380 86390 1
525145 99525145 1001 86380 86390 1
525022 99525022 1001 86380 86390 1
525688 99525688 1001 86380 86390 1
525797 99525797 1001 86380 86390 1
525694 99525694 1001 86380 86390 1
526348 99526348 1001 86380 86390 1
526279 99526279 1001 86380 86390 1
526414 99526414 1001 86380 86390 1
526254 99526254 1001 86380 86390 1
526114 99526114 1001 86380 86390 1
526205 99526205 1001 86380 86390 1
526014 99526014 1001 86380 86390 1
526042 99526042 1001 86380 86390 1
526133 99526133 1001 86380 86390 1
526147 99526147 1001 86380 86390 1
525943 99525943 1001 86380 86390 1
526491 99526491 1001 86380 86390 1
527108 99527108 1001 86380 86390 1
527175 99527175 1001 86380 86390 1
527124 99527124 1001 86380 86390 1
527153 99527153 1001 86380 86390 1
527170 99527170 1001 86380 86390 1
526894 99526894 1001 86380 86390 1
526791 99526791 1001 86380 86390 1
526833 99526833 1001 86380 86390 1
526796 99526796 1001 86380 86390 1
526809 99526809 1001 86380 86390 1
528039 99528039 1001 86380 86390 1
527945 99527945 1001 86380 86390 1
527706 99527706 1001 86380 86390 1
527640 99527640 1001 86380 86390 1
527609 99527609 1001 86380 86390 1
528261 99528261 1001 86380 86390 1
528774 99528774 1001 86380 86390 1
528787 99528787 1001 86380 86390 1
528751 99528751 1001 86380 86390 1
528739 99528739 1001 86380 86390 1
528856 99528856 1001 86380 86390 1
528780 99528780 1001 86380 86390 1
528771 99528771 1001 86380 86390 1
528607 99528607 1001 86380 86390 1
528520 99528520 1001 86380 86390 1
528598 99528598 1001 86380 86390 1
528665 99528665 1001 86380 86390 1
528678 99528678 1001 86380 86390 1
528500 99528500 1001 86380 86390 1
528411 99528411 1001 86380 86390 1
528321 99528321 1001 86380 86390 1
528477 99528477 1001 86380 86390 1
528374 99528374 1001 86380 86390 1
528480 99528480 1001 86380 86390 1
528392 99528392 1001 86380 86390 1
528963 99528963 1001 86380 86390 1
529097 99529097 1001 86380 86390 1
528956 99528956 1001 86380 86390 1
528934 99528934 1001 86380 86390 1
529666 99529666 1001 86380 86390 1
529703 99529703 1001 86380 86390 1
529683 99529683 1001 86380 86390 1
529570 99529570 1001 86380 86390 1
529471 99529471 1001 86380 86390 1
529436 99529436 1001 86380 86390 1
529437 99529437 1001 86380 86390 1
529133 99529133 1001 86380 86390 1
529250 99529250 1001 86380 86390 1
529251 99529251 1001 86380 86390 1
529286 99529286 1001 86380 86390 1
529867 99529867 1001 86380 86390 1
529779 99529779 1001 86380 86390 1
529912 99529912 1001 86380 86390 1
529850 99529850 1001 86380 86390 1
530408 99530408 1001 86380 86390 1
530474 99530474 1001 86380 86390 1
530309 99530309 1001 86380 86390 1
530158 99530158 1001 86380 86390 1
530160 99530160 1001 86380 86390 1
530229 99530229 1001 86380 86390 1
530127 99530127 1001 86380 86390 1
530584 99530584 1001 86380 86390 1
530652 99530652 1001 86380 86390 1
531007 99531007 1001 86380 86390 1
530970 99530970 1001 86380 86390 1
530818 99530818 1001 86380 86390 1
531455 99531455 1001 86380 86390 1
531495 99531495 1001 86380 86390 1
531421 99531421 1001 86380 86390 1
531503 99531503 1001 86380 86390 1
532078 99532078 1001 86380 86390 1
532143 99532143 1001 86380 86390 1
532158 99532158 1001 86380 86390 1
532159 99532159 1001 86380 86390 1
532190 99532190 1001 86380 86390 1
532025 99532025 1001 86380 86390 1
531846 99531846 1001 86380 86390 1
531989 99531989 1001 86380 86390 1
531797 99531797 1001 86380 86390 1
531812 99531812 1001 86380 86390 1
531840 99531840 1001 86380 86390 1
531896 99531896 1001 86380 86390 1
531702 99531702 1001 86380 86390 1
531638 99531638 1001 86380 86390 1
531772 99531772 1001 86380 86390 1
532294 99532294 1001 86380 86390 1
532320 99532320 1001 86380 86390 1
532271 99532271 1001 86380 86390 1
532392 99532392 1001 86380 86390 1
532264 99532264 1001 86380 86390 1
532946 99532946 1001 86380 86390 1
532834 99532834 1001 86380 86390 1
533028 99533028 1001 86380 86390 1
532673 99532673 1001 86380 86390 1
532791 99532791 1001 86380 86390 1
532636 99532636 1001 86380 86390 1
532771 99532771 1001 86380 86390 1
532452 99532452 1001 86380 86390 1
532599 99532599 1001 86380 86390 1
533055 99533055 1001 86380 86390 1
533202 99533202 1001 86380 86390 1
533190 99533190 1001 86380 86390 1
533230 99533230 1001 86380 86390 1
533101 99533101 1001 86380 86390 1
533209 99533209 1001 86380 86390 1
533832 99533832 1001 86380 86390 1
533805 99533805 1001 86380 86390 1
533458 99533458 1001 86380 86390 1
533646 99533646 1001 86380 86390 1
533263 99533263 1001 86380 86390 1
534003 99534003 1001 86380 86390 1
533971 99533971 1001 86380 86390 1
534598 99534598 1001 86380 86390 1
534588 99534588 1001 86380 86390 1
534576 99534576 1001 86380 86390 1
534592 99534592 1001 86380 86390 1
534618 99534618 1001 86380 86390 1
534350 99534350 1001 86380 86390 1
534274 99534274 1001 86380 86390 1
534369 99534369 1001 86380 86390 1
534280 99534280 1001 86380 86390 1
534386 99534386 1001 86380 86390 1
534196 99534196 1001 86380 86390 1
534081 99534081 1001 86380 86390 1
534225 99534225 1001 86380 86390 1
534112 99534112 1001 86380 86390 1
534800 99534800 1001 86380 86390 1
534801 99534801 1001 86380 86390 1
534853 99534853 1001 86380 86390 1
534754 99534754 1001 86380 86390 1
535457 99535457 1001 86380 86390 1
535433 99535433 1001 86380 86390 1
535145 99535145 1001 86380 86390 1
535224 99535224 1001 86380 86390 1
534935 99534935 1001 86380 86390 1
534910 99534910 1001 86380 86390 1
534964 99534964 1001 86380 86390 1
535521 99535521 1001 86380 86390 1
535590 99535590 1001 86380 86390 1
535513 99535513 1001 86380 86390 1
535543 99535543 1001 86380 86390 1
535517 99535517 1001 86380 86390 1
535610 99535610 1001 86380 86390 1
536236 99536236 1001 86380 86390 1
536160 99536160 1001 86380 86390 1
536312 99536312 1001 86380 86390 1
536242 99536242 1001 86380 86390 1
536193 99536193 1001 86380 86390 1
535993 99535993 1001 86380 86390 1
536098 99536098 1001 86380 86390 1
535929 99535929 1001 86380 86390 1
536114 99536114 1001 86380 86390 1
536115 99536115 1001 86380 86390 1
535871 99535871 1001 86380 86390 1
536515 99536515 1001 86380 86390 1
536375 99536375 1001 86380 86390 1
536481 99536481 1001 86380 86390 1
536434 99536434 1001 86380 86390 1
536527 99536527 1001 86380 86390 1
537127 99537127 1001 86380 86390 1
537011 99537011 1001 86380 86390 1
537001 99537001 1001 86380 86390 1
536990 99536990 1001 86380 86390 1
537151 99537151 1001 86380 86390 1
537019 99537019 1001 86380 86390 1
537058 99537058 1001 86380 86390 1
536908 99536908 1001 86380 86390 1
536896 99536896 1001 86380 86390 1
536898 99536898 1001 86380 86390 1
536795 99536795 1001 86380 86390 1
536823 99536823 1001 86380 86390 1
536608 99536608 1001 86380 86390 1
536661 99536661 1001 86380 86390 1
536546 99536546 1001 86380 86390 1
536574 99536574 1001 86380 86390 1
537850 99537850 1001 86380 86390 1
537863 99537863 1001 86380 86390 1
537854 99537854 1001 86380 86390 1
537832 99537832 1001 86380 86390 1
537582 99537582 1001 86380 86390 1
537652 99537652 1001 86380 86390 1
537678 99537678 1001 86380 86390 1
537531 99537531 1001 86380 86390 1
537999 99537999 1001 86380 86390 1
538016 99538016 1001 86380 86390 1
538165 99538165 1001 86380 86390 1
538108 99538108 1001 86380 86390 1
538728 99538728 1001 86380 86390 1
538242 99538242 1001 86380 86390 1
538348 99538348 1001 86380 86390 1
538967 99538967 1001 86380 86390 1
538929 99538929 1001 86380 86390 1
538853 99538853 1001 86380 86390 1
538827 99538827 1001 86380 86390 1
538816 99538816 1001 86380 86390 1
538861 99538861 1001 86380 86390 1
539449 99539449 1001 86380 86390 1
539541 99539541 1001 86380 86390 1
539598 99539598 1001 86380 86390 1
539561 99539561 1001 86380 86390 1
539537 99539537 1001 86380 86390 1
539256 99539256 1001 86380 86390 1
539424 99539424 1001 86380 86390 1
539434 99539434 1001 86380 86390 1
539370 99539370 1001 86380 86390 1
539036 99539036 1001 86380 86390 1
539025 99539025 1001 86380 86390 1
539134 99539134 1001 86380 86390 1
539732 99539732 1001 86380 86390 1
539709 99539709 1001 86380 86390 1
539839 99539839 1001 86380 86390 1
539788 99539788 1001 86380 86390 1
539658 99539658 1001 86380 86390 1
539711 99539711 1001 86380 86390 1
540366 99540366 1001 86380 86390 1
540439 99540439 1001 86380 86390 1
540452 99540452 1001 86380 86390 1
540283 99540283 1001 86380 86390 1
540112 99540112 1001 86380 86390 1
540115 99540115 1001 86380 86390 1
539924 99539924 1001 86380 86390 1
539928 99539928 1001 86380 86390 1
539866 99539866 1001 86380 86390 1
539934 99539934 1001 86380 86390 1
539896 99539896 1001 86380 86390 1
540660 99540660 1001 86380 86390 1
540632 99540632 1001 86380 86390 1
541282 99541282 1001 86380 86390 1
541149 99541149 1001 86380 86390 1
541100 99541100 1001 86380 86390 1
540817 99540817 1001 86380 86390 1
540701 99540701 1001 86380 86390 1
540784 99540784 1001 86380 86390 1
540862 99540862 1001 86380 86390 1
540799 99540799 1001 86380 86390 1
540774 99540774 1001 86380 86390 1
541433 99541433 1001 86380 86390 1
541337 99541337 1001 86380 86390 1
542061 99542061 1001 86380 86390 1
542096 99542096 1001 86380 86390 1
541985 99541985 1001 86380 86390 1
541989 99541989 1001 86380 86390 1
541749 99541749 1001 86380 86390 1
541866 99541866 1001 86380 86390 1
541763 99541763 1001 86380 86390 1
541846 99541846 1001 86380 86390 1
541716 99541716 1001 86380 86390 1
541808 99541808 1001 86380 86390 1
541616 99541616 1001 86380 86390 1
541593 99541593 1001 86380 86390 1
541546 99541546 1001 86380 86390 1
541575 99541575 1001 86380 86390 1
542312 99542312 1001 86380 86390 1
542291 99542291 1001 86380 86390 1
542254 99542254 1001 86380 86390 1
542124 99542124 1001 86380 86390 1
542295 99542295 1001 86380 86390 1
542753 99542753 1001 86380 86390 1
542885 99542885 1001 86380 86390 1
542878 99542878 1001 86380 86390 1
542603 99542603 1001 86380 86390 1
542617 99542617 1001 86380 86390 1
542593 99542593 1001 86380 86390 1
542402 99542402 1001 86380 86390 1
542519 99542519 1001 86380 86390 1
542458 99542458 1001 86380 86390 1
543059 99543059 1001 86380 86390 1
543125 99543125 1001 86380 86390 1
543106 99543106 1001 86380 86390 1
543667 99543667 1001 86380 86390 1
543769 99543769 1001 86380 86390 1
543428 99543428 1001 86380 86390 1
543526 99543526 1001 86380 86390 1
543272 99543272 1001 86380 86390 1
543183 99543183 1001 86380 86390 1
543899 99543899 1001 86380 86390 1
543951 99543951 1001 86380 86390 1
543908 99543908 1001 86380 86390 1
544570 99544570 1001 86380 86390 1
544588 99544588 1001 86380 86390 1
544544 99544544 1001 86380 86390 1
544302 99544302 1001 86380 86390 1
544298 99544298 1001 86380 86390 1
544121 99544121 1001 86380 86390 1
544123 99544123 1001 86380 86390 1
543988 99543988 1001 86380 86390 1
544002 99544002 1001 86380 86390 1
544724 99544724 1001 86380 86390 1
544691 99544691 1001 86380 86390 1
405032 877 1001 62640 63717 1
520402 740 1001 67632 67932 1
400044 99400044 1001 86380 86390 1
400195 99400195 1001 86380 86390 1
400409 99400409 1001 86380 86390 1
400488 99400488 1001 86380 86390 1
400680 99400680 1001 86380 86390 1
400665 99400665 1001 86380 86390 1
400666 99400666 1001 86380 86390 1
401154 99401154 1001 86380 86390 1
401458 99401458 1001 86380 86390 1
401669 99401669 1001 86380 86390 1
401761 99401761 1001 86380 86390 1
401777 99401777 1001 86380 86390 1
402139 99402139 1001 86380 86390 1
402214 99402214 1001 86380 86390 1
402373 99402373 1001 86380 86390 1
402519 99402519 1001 86380 86390 1
402712 99402712 1001 86380 86390 1
402872 99402872 1001 86380 86390 1
403000 99403000 1001 86380 86390 1
403085 99403085 1001 86380 86390 1
403142 99403142 1001 86380 86390 1
403228 99403228 1001 86380 86390 1
403342 99403342 1001 86380 86390 1
403392 99403392 1001 86380 86390 1
403469 99403469 1001 86380 86390 1
403565 99403565 1001 86380 86390 1
403676 99403676 1001 86380 86390 1
403760 99403760 1001 86380 86390 1
403837 99403837 1001 86380 86390 1
403847 99403847 1001 86380 86390 1
403883 99403883 1001 86380 86390 1
403992 99403992 1001 86380 86390 1
404192 99404192 1001 86380 86390 1
404204 99404204 1001 86380 86390 1
404609 99404609 1001 86380 86390 1
404670 99404670 1001 86380 86390 1
404835 99404835 1001 86380 86390 1
404831 99404831 1001 86380 86390 1
404986 99404986 1001 86380 86390 1
405055 99405055 1001 86380 86390 1
405199 99405199 1001 86380 86390 1
405479 99405479 1001 86380 86390 1
405443 99405443 1001 86380 86390 1
405581 99405581 1001 86380 86390 1
405633 99405633 1001 86380 86390 1
405752 99405752 1001 86380 86390 1
405667 99405667 1001 86380 86390 1
405723 99405723 1001 86380 86390 1
405776 99405776 1001 86380 86390 1
405853 99405853 1001 86380 86390 1
406050 99406050 1001 86380 86390 1
406031 99406031 1001 86380 86390 1
406487 99406487 1001 86380 86390 1
406662 99406662 1001 86380 86390 1
406741 99406741 1001 86380 86390 1
407019 99407019 1001 86380 86390 1
406955 99406955 1001 86380 86390 1
407345 99407345 1001 86380 86390 1
407443 99407443 1001 86380 86390 1
407577 99407577 1001 86380 86390 1
407640 99407640 1001 86380 86390 1
407746 99407746 1001 86380 86390 1
407804 99407804 1001 86380 86390 1
407797 99407797 1001 86380 86390 1
407962 99407962 1001 86380 86390 1
407989 99407989 1001 86380 86390 1
408195 99408195 1001 86380 86390 1
408253 99408253 1001 86380 86390 1
408420 99408420 1001 86380 86390 1
408590 99408590 1001 86380 86390 1
408975 99408975 1001 86380 86390 1
408907 99408907 1001 86380 86390 1
408997 99408997 1001 86380 86390 1
409170 99409170 1001 86380 86390 1
409171 99409171 1001 86380 86390 1
409378 99409378 1001 86380 86390 1
409377 99409377 1001 86380 86390 1
409435 99409435 1001 86380 86390 1
409522 99409522 1001 86380 86390 1
409616 99409616 1001 86380 86390 1
409828 99409828 1001 86380 86390 1
409952 99409952 1001 86380 86390 1
409924 99409924 1001 86380 86390 1
410017 99410017 1001 86380 86390 1
410404 99410404 1001 86380 86390 1
410633 99410633 1001 86380 86390 1
410686 99410686 1001 86380 86390 1
410646 99410646 1001 86380 86390 1
410902 99410902 1001 86380 86390 1
410939 99410939 1001 86380 86390 1
410996 99410996 1001 86380 86390 1
411068 99411068 1001 86380 86390 1
411125 99411125 1001 86380 86390 1
411260 99411260 1001 86380 86390 1
411384 99411384 1001 86380 86390 1
411420 99411420 1001 86380 86390 1
411223 99411223 1001 86380 86390 1
411503 99411503 1001 86380 86390 1
412007 99412007 1001 86380 86390 1
411986 99411986 1001 86380 86390 1
412071 99412071 1001 86380 86390 1
412163 99412163 1001 86380 86390 1
412429 99412429 1001 86380 86390 1
413590 99413590 1001 86380 86390 1
413521 99413521 1001 86380 86390 1
413638 99413638 1001 86380 86390 1
413653 99413653 1001 86380 86390 1
413672 99413672 1001 86380 86390 1
413001 99413001 1001 86380 86390 1
413038 99413038 1001 86380 86390 1
412959 99412959 1001 86380 86390 1
413276 99413276 1001 86380 86390 1
413133 99413133 1001 86380 86390 1
412501 99412501 1001 86380 86390 1
412791 99412791 1001 86380 86390 1
412717 99412717 1001 86380 86390 1
413909 99413909 1001 86380 86390 1
413854 99413854 1001 86380 86390 1
414028 99414028 1001 86380 86390 1
415172 99415172 1001 86380 86390 1
415299 99415299 1001 86380 86390 1
414779 99414779 1001 86380 86390 1
414832 99414832 1001 86380 86390 1
414911 99414911 1001 86380 86390 1
414275 99414275 1001 86380 86390 1
414206 99414206 1001 86380 86390 1
414281 99414281 1001 86380 86390 1
414343 99414343 1001 86380 86390 1
414269 99414269 1001 86380 86390 1
414175 99414175 1001 86380 86390 1
415681 99415681 1001 86380 86390 1
415325 99415325 1001 86380 86390 1
415609 99415609 1001 86380 86390 1
415383 99415383 1001 86380 86390 1
416355 99416355 1001 86380 86390 1
416247 99416247 1001 86380 86390 1
416363 99416363 1001 86380 86390 1
415753 99415753 1001 86380 86390 1
415871 99415871 1001 86380 86390 1
415801 99415801 1001 86380 86390 1
417078 99417078 1001 86380 86390 1
417252 99417252 1001 86380 86390 1
417158 99417158 1001 86380 86390 1
417447 99417447 1001 86380 86390 1
417458 99417458 1001 86380 86390 1
418534 99418534 1001 86380 86390 1
418435 99418435 1001 86380 86390 1
418700 99418700 1001 86380 86390 1
418772 99418772 1001 86380 86390 1
418467 99418467 1001 86380 86390 1
418449 99418449 1001 86380 86390 1
418130 99418130 1001 86380 86390 1
418375 99418375 1001 86380 86390 1
418037 99418037 1001 86380 86390 1
417683 99417683 1001 86380 86390 1
417850 99417850 1001 86380 86390 1
417623 99417623 1001 86380 86390 1
417932 99417932 1001 86380 86390 1
419207 99419207 1001 86380 86390 1
419107 99419107 1001 86380 86390 1
419084 99419084 1001 86380 86390 1
419185 99419185 1001 86380 86390 1
420079 99420079 1001 86380 86390 1
420210 99420210 1001 86380 86390 1
420089 99420089 1001 86380 86390 1
420230 99420230 1001 86380 86390 1
420352 99420352 1001 86380 86390 1
419942 99419942 1001 86380 86390 1
419545 99419545 1001 86380 86390 1
419325 99419325 1001 86380 86390 1
419414 99419414 1001 86380 86390 1
419257 99419257 1001 86380 86390 1
420543 99420543 1001 86380 86390 1
421781 99421781 1001 86380 86390 1
421692 99421692 1001 86380 86390 1
422081 99422081 1001 86380 86390 1
421986 99421986 1001 86380 86390 1
422104 99422104 1001 86380 86390 1
421635 99421635 1001 86380 86390 1
421348 99421348 1001 86380 86390 1
421568 99421568 1001 86380 86390 1
421352 99421352 1001 86380 86390 1
421378 99421378 1001 86380 86390 1
421458 99421458 1001 86380 86390 1
421595 99421595 1001 86380 86390 1
420897 99420897 1001 86380 86390 1
421055 99421055 1001 86380 86390 1
422299 99422299 1001 86380 86390 1
423374 99423374 1001 86380 86390 1
423662 99423662 1001 86380 86390 1
423216 99423216 1001 86380 86390 1
422987 99422987 1001 86380 86390 1
422967 99422967 1001 86380 86390 1
423296 99423296 1001 86380 86390 1
423081 99423081 1001 86380 86390 1
423212 99423212 1001 86380 86390 1
423053 99423053 1001 86380 86390 1
422778 99422778 1001 86380 86390 1
422751 99422751 1001 86380 86390 1
422915 99422915 1001 86380 86390 1
422563 99422563 1001 86380 86390 1
422711 99422711 1001 86380 86390 1
422846 99422846 1001 86380 86390 1
422876 99422876 1001 86380 86390 1
423890 99423890 1001 86380 86390 1
423998 99423998 1001 86380 86390 1
423898 99423898 1001 86380 86390 1
423816 99423816 1001 86380 86390 1
423961 99423961 1001 86380 86390 1
425331 99425331 1001 86380 86390 1
425286 99425286 1001 86380 86390 1
425118 99425118 1001 86380 86390 1
424804 99424804 1001 86380 86390 1
424969 99424969 1001 86380 86390 1
424851 99424851 1001 86380 86390 1
424433 99424433 1001 86380 86390 1
424530 99424530 1001 86380 86390 1
424591 99424591 1001 86380 86390 1
424223 99424223 1001 86380 86390 1
424334 99424334 1001 86380 86390 1
425630 99425630 1001 86380 86390 1
425632 99425632 1001 86380 86390 1
425744 99425744 1001 86380 86390 1
425450 99425450 1001 86380 86390 1
425644 99425644 1001 86380 86390 1
425702 99425702 1001 86380 86390 1
425489 99425489 1001 86380 86390 1
426549 99426549 1001 86380 86390 1
426646 99426646 1001 86380 86390 1
426557 99426557 1001 86380 86390 1
426587 99426587 1001 86380 86390 1
426040 99426040 1001 86380 86390 1
427337 99427337 1001 86380 86390 1
428282 99428282 1001 86380 86390 1
428261 99428261 1001 86380 86390 1
428174 99428174 1001 86380 86390 1
428054 99428054 1001 86380 86390 1
427996 99427996 1001 86380 86390 1
427851 99427851 1001 86380 86390 1
427781 99427781 1001 86380 86390 1
427715 99427715 1001 86380 86390 1
429071 99429071 1001 86380 86390 1
428929 99428929 1001 86380 86390 1
429141 99429141 1001 86380 86390 1
430122 99430122 1001 86380 86390 1
430153 99430153 1001 86380 86390 1
430157 99430157 1001 86380 86390 1
430357 99430357 1001 86380 86390 1
430135 99430135 1001 86380 86390 1
429591 99429591 1001 86380 86390 1
429832 99429832 1001 86380 86390 1
429899 99429899 1001 86380 86390 1
429390 99429390 1001 86380 86390 1
429274 99429274 1001 86380 86390 1
429416 99429416 1001 86380 86390 1
429536 99429536 1001 86380 86390 1
429358 99429358 1001 86380 86390 1
430484 99430484 1001 86380 86390 1
430381 99430381 1001 86380 86390 1
430387 99430387 1001 86380 86390 1
431805 99431805 1001 86380 86390 1
431597 99431597 1001 86380 86390 1
431073 99431073 1001 86380 86390 1
431099 99431099 1001 86380 86390 1
431057 99431057 1001 86380 86390 1
432380 99432380 1001 86380 86390 1
433397 99433397 1001 86380 86390 1
433689 99433689 1001 86380 86390 1
433622 99433622 1001 86380 86390 1
433537 99433537 1001 86380 86390 1
433484 99433484 1001 86380 86390 1
433313 99433313 1001 86380 86390 1
432698 99432698 1001 86380 86390 1
432651 99432651 1001 86380 86390 1
432708 99432708 1001 86380 86390 1
432574 99432574 1001 86380 86390 1
432591 99432591 1001 86380 86390 1
432875 99432875 1001 86380 86390 1
434021 99434021 1001 86380 86390 1
433911 99433911 1001 86380 86390 1
435133 99435133 1001 86380 86390 1
435285 99435285 1001 86380 86390 1
435319 99435319 1001 86380 86390 1
435229 99435229 1001 86380 86390 1
435408 99435408 1001 86380 86390 1
435102 99435102 1001 86380 86390 1
434632 99434632 1001 86380 86390 1
434289 99434289 1001 86380 86390 1
434429 99434429 1001 86380 86390 1
434437 99434437 1001 86380 86390 1
435600 99435600 1001 86380 86390 1
435628 99435628 1001 86380 86390 1
435446 99435446 1001 86380 86390 1
435747 99435747 1001 86380 86390 1
437080 99437080 1001 86380 86390 1
436768 99436768 1001 86380 86390 1
436907 99436907 1001 86380 86390 1
436628 99436628 1001 86380 86390 1
436566 99436566 1001 86380 86390 1
436521 99436521 1001 86380 86390 1
436671 99436671 1001 86380 86390 1
436578 99436578 1001 86380 86390 1
436604 99436604 1001 86380 86390 1
436745 99436745 1001 86380 86390 1
436617 99436617 1001 86380 86390 1
436022 99436022 1001 86380 86390 1
435923 99435923 1001 86380 86390 1
437300 99437300 1001 86380 86390 1
300084 99300084 1001 86380 86390 1
300694 99300694 1001 86380 86390 1
300651 99300651 1001 86380 86390 1
300461 99300461 1001 86380 86390 1
300135 99300135 1001 86380 86390 1
300239 99300239 1001 86380 86390 1
300307 99300307 1001 86380 86390 1
300171 99300171 1001 86380 86390 1
301388 99301388 1001 86380 86390 1
301454 99301454 1001 86380 86390 1
301512 99301512 1001 86380 86390 1
301359 99301359 1001 86380 86390 1
301464 99301464 1001 86380 86390 1
301168 99301168 1001 86380 86390 1
301324 99301324 1001 86380 86390 1
301147 99301147 1001 86380 86390 1
301277 99301277 1001 86380 86390 1
301316 99301316 1001 86380 86390 1
301152 99301152 1001 86380 86390 1
301025 99301025 1001 86380 86390 1
301064 99301064 1001 86380 86390 1
301116 99301116 1001 86380 86390 1
301055 99301055 1001 86380 86390 1
301005 99301005 1001 86380 86390 1
301019 99301019 1001 86380 86390 1
301073 99301073 1001 86380 86390 1
300959 99300959 1001 86380 86390 1
301618 99301618 1001 86380 86390 1
301620 99301620 1001 86380 86390 1
301712 99301712 1001 86380 86390 1
301590 99301590 1001 86380 86390 1
302217 99302217 1001 86380 86390 1
302285 99302285 1001 86380 86390 1
302363 99302363 1001 86380 86390 1
302316 99302316 1001 86380 86390 1
302038 99302038 1001 86380 86390 1
301987 99301987 1001 86380 86390 1
302079 99302079 1001 86380 86390 1
301991 99301991 1001 86380 86390 1
302043 99302043 1001 86380 86390 1
301967 99301967 1001 86380 86390 1
301814 99301814 1001 86380 86390 1
301764 99301764 1001 86380 86390 1
301935 99301935 1001 86380 86390 1
302461 99302461 1001 86380 86390 1
302542 99302542 1001 86380 86390 1
302492 99302492 1001 86380 86390 1
302532 99302532 1001 86380 86390 1
303207 99303207 1001 86380 86390 1
303175 99303175 1001 86380 86390 1
302878 99302878 1001 86380 86390 1
302995 99302995 1001 86380 86390 1
302922 99302922 1001 86380 86390 1
303001 99303001 1001 86380 86390 1
302592 99302592 1001 86380 86390 1
303374 99303374 1001 86380 86390 1
303297 99303297 1001 86380 86390 1
303349 99303349 1001 86380 86390 1
303213 99303213 1001 86380 86390 1
303317 99303317 1001 86380 86390 1
303740 99303740 1001 86380 86390 1
303820 99303820 1001 86380 86390 1
303798 99303798 1001 86380 86390 1
303669 99303669 1001 86380 86390 1
303683 99303683 1001 86380 86390 1
303425 99303425 1001 86380 86390 1
303509 99303509 1001 86380 86390 1
303602 99303602 1001 86380 86390 1
303554 99303554 1001 86380 86390 1
304718 99304718 1001 86380 86390 1
304731 99304731 1001 86380 86390 1
304700 99304700 1001 86380 86390 1
304472 99304472 1001 86380 86390 1
304582 99304582 1001 86380 86390 1
304650 99304650 1001 86380 86390 1
304651 99304651 1001 86380 86390 1
304411 99304411 1001 86380 86390 1
304401 99304401 1001 86380 86390 1
304934 99304934 1001 86380 86390 1
305001 99305001 1001 86380 86390 1
304924 99304924 1001 86380 86390 1
304979 99304979 1001 86380 86390 1
305585 99305585 1001 86380 86390 1
305574 99305574 1001 86380 86390 1
305551 99305551 1001 86380 86390 1
305603 99305603 1001 86380 86390 1
305413 99305413 1001 86380 86390 1
500058 99500058 1001 86380 86390 1
500125 99500125 1001 86380 86390 1
500151 99500151 1001 86380 86390 1
500729 99500729 1001 86380 86390 1
500643 99500643 1001 86380 86390 1
500736 99500736 1001 86380 86390 1
500479 99500479 1001 86380 86390 1
500521 99500521 1001 86380 86390 1
500460 99500460 1001 86380 86390 1
500462 99500462 1001 86380 86390 1
500475 99500475 1001 86380 86390 1
500567 99500567 1001 86380 86390 1
500464 99500464 1001 86380 86390 1
500465 99500465 1001 86380 86390 1
500322 99500322 1001 86380 86390 1
500274 99500274 1001 86380 86390 1
500896 99500896 1001 86380 86390 1
500833 99500833 1001 86380 86390 1
501525 99501525 1001 86380 86390 1
501564 99501564 1001 86380 86390 1
501305 99501305 1001 86380 86390 1
501274 99501274 1001 86380 86390 1
501366 99501366 1001 86380 86390 1
501186 99501186 1001 86380 86390 1
501822 99501822 1001 86380 86390 1
501644 99501644 1001 86380 86390 1
501699 99501699 1001 86380 86390 1
502285 99502285 1001 86380 86390 1
502298 99502298 1001 86380 86390 1
502405 99502405 1001 86380 86390 1
502146 99502146 1001 86380 86390 1
502201 99502201 1001 86380 86390 1
502165 99502165 1001 86380 86390 1
502026 99502026 1001 86380 86390 1
501898 99501898 1001 86380 86390 1
501860 99501860 1001 86380 86390 1
502043 99502043 1001 86380 86390 1
502022 99502022 1001 86380 86390 1
502555 99502555 1001 86380 86390 1
502572 99502572 1001 86380 86390 1
503292 99503292 1001 86380 86390 1
503249 99503249 1001 86380 86390 1
503283 99503283 1001 86380 86390 1
503123 99503123 1001 86380 86390 1
502675 99502675 1001 86380 86390 1
502846 99502846 1001 86380 86390 1
502733 99502733 1001 86380 86390 1
502876 99502876 1001 86380 86390 1
502682 99502682 1001 86380 86390 1
503437 99503437 1001 86380 86390 1
503964 99503964 1001 86380 86390 1
504092 99504092 1001 86380 86390 1
503930 99503930 1001 86380 86390 1
504011 99504011 1001 86380 86390 1
503775 99503775 1001 86380 86390 1
503814 99503814 1001 86380 86390 1
503829 99503829 1001 86380 86390 1
503820 99503820 1001 86380 86390 1
503677 99503677 1001 86380 86390 1
504167 99504167 1001 86380 86390 1
504284 99504284 1001 86380 86390 1
504244 99504244 1001 86380 86390 1
504807 99504807 1001 86380 86390 1
504795 99504795 1001 86380 86390 1
504771 99504771 1001 86380 86390 1
504534 99504534 1001 86380 86390 1
504573 99504573 1001 86380 86390 1
504695 99504695 1001 86380 86390 1
504736 99504736 1001 86380 86390 1
504594 99504594 1001 86380 86390 1
504482 99504482 1001 86380 86390 1
504393 99504393 1001 86380 86390 1
505036 99505036 1001 86380 86390 1
504985 99504985 1001 86380 86390 1
505078 99505078 1001 86380 86390 1
505017 99505017 1001 86380 86390 1
505570 99505570 1001 86380 86390 1
505675 99505675 1001 86380 86390 1
505759 99505759 1001 86380 86390 1
505500 99505500 1001 86380 86390 1
505373 99505373 1001 86380 86390 1
505493 99505493 1001 86380 86390 1
505469 99505469 1001 86380 86390 1
505434 99505434 1001 86380 86390 1
505281 99505281 1001 86380 86390 1
505271 99505271 1001 86380 86390 1
505224 99505224 1001 86380 86390 1
505187 99505187 1001 86380 86390 1
505821 99505821 1001 86380 86390 1
505861 99505861 1001 86380 86390 1
506303 99506303 1001 86380 86390 1
506304 99506304 1001 86380 86390 1
506363 99506363 1001 86380 86390 1
506111 99506111 1001 86380 86390 1
506663 99506663 1001 86380 86390 1
506613 99506613 1001 86380 86390 1
506682 99506682 1001 86380 86390 1
506670 99506670 1001 86380 86390 1
506618 99506618 1001 86380 86390 1
507227 99507227 1001 86380 86390 1
507123 99507123 1001 86380 86390 1
506839 99506839 1001 86380 86390 1
507589 99507589 1001 86380 86390 1
507434 99507434 1001 86380 86390 1
507466 99507466 1001 86380 86390 1
507505 99507505 1001 86380 86390 1
507444 99507444 1001 86380 86390 1
508057 99508057 1001 86380 86390 1
508227 99508227 1001 86380 86390 1
508179 99508179 1001 86380 86390 1
508245 99508245 1001 86380 86390 1
507841 99507841 1001 86380 86390 1
507884 99507884 1001 86380 86390 1
507785 99507785 1001 86380 86390 1
507630 99507630 1001 86380 86390 1
507710 99507710 1001 86380 86390 1
507698 99507698 1001 86380 86390 1
507725 99507725 1001 86380 86390 1
508379 99508379 1001 86380 86390 1
508439 99508439 1001 86380 86390 1
508885 99508885 1001 86380 86390 1
508992 99508992 1001 86380 86390 1
508954 99508954 1001 86380 86390 1
509060 99509060 1001 86380 86390 1
509063 99509063 1001 86380 86390 1
508693 99508693 1001 86380 86390 1
508761 99508761 1001 86380 86390 1
508763 99508763 1001 86380 86390 1
508599 99508599 1001 86380 86390 1
508524 99508524 1001 86380 86390 1
509107 99509107 1001 86380 86390 1
509108 99509108 1001 86380 86390 1
509756 99509756 1001 86380 86390 1
509620 99509620 1001 86380 86390 1
509659 99509659 1001 86380 86390 1
509595 99509595 1001 86380 86390 1
509505 99509505 1001 86380 86390 1
509307 99509307 1001 86380 86390 1
509362 99509362 1001 86380 86390 1
510042 99510042 1001 86380 86390 1
509968 99509968 1001 86380 86390 1
510020 99510020 1001 86380 86390 1
509960 99509960 1001 86380 86390 1
510589 99510589 1001 86380 86390 1
510714 99510714 1001 86380 86390 1
510421 99510421 1001 86380 86390 1
510321 99510321 1001 86380 86390 1
510465 99510465 1001 86380 86390 1
510184 99510184 1001 86380 86390 1
510264 99510264 1001 86380 86390 1
510187 99510187 1001 86380 86390 1
510200 99510200 1001 86380 86390 1
510266 99510266 1001 86380 86390 1
510254 99510254 1001 86380 86390 1
510177 99510177 1001 86380 86390 1
510218 99510218 1001 86380 86390 1
510156 99510156 1001 86380 86390 1
510922 99510922 1001 86380 86390 1
510797 99510797 1001 86380 86390 1
510736 99510736 1001 86380 86390 1
511402 99511402 1001 86380 86390 1
511532 99511532 1001 86380 86390 1
511432 99511432 1001 86380 86390 1
511368 99511368 1001 86380 86390 1
511205 99511205 1001 86380 86390 1
511193 99511193 1001 86380 86390 1
510965 99510965 1001 86380 86390 1
511017 99511017 1001 86380 86390 1
511031 99511031 1001 86380 86390 1
511123 99511123 1001 86380 86390 1
511100 99511100 1001 86380 86390 1
511669 99511669 1001 86380 86390 1
511721 99511721 1001 86380 86390 1
511670 99511670 1001 86380 86390 1
512361 99512361 1001 86380 86390 1
512259 99512259 1001 86380 86390 1
512052 99512052 1001 86380 86390 1
512169 99512169 1001 86380 86390 1
512145 99512145 1001 86380 86390 1
512171 99512171 1001 86380 86390 1
512055 99512055 1001 86380 86390 1
512545 99512545 1001 86380 86390 1
513118 99513118 1001 86380 86390 1
513054 99513054 1001 86380 86390 1
513030 99513030 1001 86380 86390 1
513085 99513085 1001 86380 86390 1
513089 99513089 1001 86380 86390 1
512923 99512923 1001 86380 86390 1
512951 99512951 1001 86380 86390 1
512838 99512838 1001 86380 86390 1
512916 99512916 1001 86380 86390 1
512645 99512645 1001 86380 86390 1
512699 99512699 1001 86380 86390 1
512661 99512661 1001 86380 86390 1
512713 99512713 1001 86380 86390 1
513282 99513282 1001 86380 86390 1
513209 99513209 1001 86380 86390 1
513329 99513329 1001 86380 86390 1
513226 99513226 1001 86380 86390 1
513890 99513890 1001 86380 86390 1
513960 99513960 1001 86380 86390 1
513961 99513961 1001 86380 86390 1
513976 99513976 1001 86380 86390 1
513874 99513874 1001 86380 86390 1
513665 99513665 1001 86380 86390 1
513666 99513666 1001 86380 86390 1
513642 99513642 1001 86380 86390 1
513514 99513514 1001 86380 86390 1
513517 99513517 1001 86380 86390 1
513456 99513456 1001 86380 86390 1
513432 99513432 1001 86380 86390 1
514188 99514188 1001 86380 86390 1
514034 99514034 1001 86380 86390 1
514795 99514795 1001 86380 86390 1
514774 99514774 1001 86380 86390 1
514838 99514838 1001 86380 86390 1
514839 99514839 1001 86380 86390 1
514741 99514741 1001 86380 86390 1
514639 99514639 1001 86380 86390 1
514485 99514485 1001 86380 86390 1
514591 99514591 1001 86380 86390 1
514632 99514632 1001 86380 86390 1
514366 99514366 1001 86380 86390 1
514253 99514253 1001 86380 86390 1
514357 99514357 1001 86380 86390 1
514270 99514270 1001 86380 86390 1
514985 99514985 1001 86380 86390 1
514934 99514934 1001 86380 86390 1
514860 99514860 1001 86380 86390 1
515648 99515648 1001 86380 86390 1
515524 99515524 1001 86380 86390 1
515553 99515553 1001 86380 86390 1
515311 99515311 1001 86380 86390 1
515451 99515451 1001 86380 86390 1
515283 99515283 1001 86380 86390 1
515246 99515246 1001 86380 86390 1
515221 99515221 1001 86380 86390 1
515149 99515149 1001 86380 86390 1
515137 99515137 1001 86380 86390 1
515724 99515724 1001 86380 86390 1
515740 99515740 1001 86380 86390 1
516446 99516446 1001 86380 86390 1
516436 99516436 1001 86380 86390 1
516347 99516347 1001 86380 86390 1
516323 99516323 1001 86380 86390 1
516364 99516364 1001 86380 86390 1
516142 99516142 1001 86380 86390 1
516238 99516238 1001 86380 86390 1
515934 99515934 1001 86380 86390 1
516637 99516637 1001 86380 86390 1
516553 99516553 1001 86380 86390 1
517250 99517250 1001 86380 86390 1
517268 99517268 1001 86380 86390 1
516972 99516972 1001 86380 86390 1
516899 99516899 1001 86380 86390 1
516824 99516824 1001 86380 86390 1
516760 99516760 1001 86380 86390 1
516843 99516843 1001 86380 86390 1
517476 99517476 1001 86380 86390 1
517887 99517887 1001 86380 86390 1
517913 99517913 1001 86380 86390 1
517595 99517595 1001 86380 86390 1
517714 99517714 1001 86380 86390 1
517641 99517641 1001 86380 86390 1
518264 99518264 1001 86380 86390 1
518242 99518242 1001 86380 86390 1
518885 99518885 1001 86380 86390 1
518949 99518949 1001 86380 86390 1
518684 99518684 1001 86380 86390 1
518766 99518766 1001 86380 86390 1
518585 99518585 1001 86380 86390 1
518438 99518438 1001 86380 86390 1
518441 99518441 1001 86380 86390 1
519090 99519090 1001 86380 86390 1
519065 99519065 1001 86380 86390 1
519674 99519674 1001 86380 86390 1
519514 99519514 1001 86380 86390 1
519567 99519567 1001 86380 86390 1
519271 99519271 1001 86380 86390 1
519310 99519310 1001 86380 86390 1
519246 99519246 1001 86380 86390 1
519337 99519337 1001 86380 86390 1
519199 99519199 1001 86380 86390 1
519255 99519255 1001 86380 86390 1
520019 99520019 1001 86380 86390 1
519882 99519882 1001 86380 86390 1
519858 99519858 1001 86380 86390 1
519990 99519990 1001 86380 86390 1
520516 99520516 1001 86380 86390 1
520594 99520594 1001 86380 86390 1
520595 99520595 1001 86380 86390 1
520466 99520466 1001 86380 86390 1
520563 99520563 1001 86380 86390 1
520283 99520283 1001 86380 86390 1
520376 99520376 1001 86380 86390 1
520299 99520299 1001 86380 86390 1
520274 99520274 1001 86380 86390 1
520405 99520405 1001 86380 86390 1
520111 99520111 1001 86380 86390 1
520088 99520088 1001 86380 86390 1
520024 99520024 1001 86380 86390 1
520172 99520172 1001 86380 86390 1
520684 99520684 1001 86380 86390 1
520712 99520712 1001 86380 86390 1
520649 99520649 1001 86380 86390 1
521394 99521394 1001 86380 86390 1
521278 99521278 1001 86380 86390 1
521395 99521395 1001 86380 86390 1
521332 99521332 1001 86380 86390 1
521363 99521363 1001 86380 86390 1
521183 99521183 1001 86380 86390 1
521120 99521120 1001 86380 86390 1
521230 99521230 1001 86380 86390 1
521169 99521169 1001 86380 86390 1
521208 99521208 1001 86380 86390 1
521234 99521234 1001 86380 86390 1
520988 99520988 1001 86380 86390 1
520851 99520851 1001 86380 86390 1
521020 99521020 1001 86380 86390 1
520996 99520996 1001 86380 86390 1
520958 99520958 1001 86380 86390 1
521036 99521036 1001 86380 86390 1
521050 99521050 1001 86380 86390 1
521519 99521519 1001 86380 86390 1
521468 99521468 1001 86380 86390 1
521511 99521511 1001 86380 86390 1
522234 99522234 1001 86380 86390 1
522275 99522275 1001 86380 86390 1
522171 99522171 1001 86380 86390 1
522199 99522199 1001 86380 86390 1
522009 99522009 1001 86380 86390 1
522048 99522048 1001 86380 86390 1
521984 99521984 1001 86380 86390 1
521775 99521775 1001 86380 86390 1
521854 99521854 1001 86380 86390 1
521803 99521803 1001 86380 86390 1
521714 99521714 1001 86380 86390 1
521869 99521869 1001 86380 86390 1
521755 99521755 1001 86380 86390 1
521820 99521820 1001 86380 86390 1
522458 99522458 1001 86380 86390 1
522401 99522401 1001 86380 86390 1
522428 99522428 1001 86380 86390 1
522964 99522964 1001 86380 86390 1
522757 99522757 1001 86380 86390 1
522631 99522631 1001 86380 86390 1
523247 99523247 1001 86380 86390 1
523203 99523203 1001 86380 86390 1
523165 99523165 1001 86380 86390 1
523765 99523765 1001 86380 86390 1
523873 99523873 1001 86380 86390 1
523889 99523889 1001 86380 86390 1
523763 99523763 1001 86380 86390 1
523675 99523675 1001 86380 86390 1
523654 99523654 1001 86380 86390 1
523564 99523564 1001 86380 86390 1
523656 99523656 1001 86380 86390 1
523683 99523683 1001 86380 86390 1
523436 99523436 1001 86380 86390 1
524042 99524042 1001 86380 86390 1
524732 99524732 1001 86380 86390 1
524658 99524658 1001 86380 86390 1
524581 99524581 1001 86380 86390 1
524764 99524764 1001 86380 86390 1
524602 99524602 1001 86380 86390 1
524766 99524766 1001 86380 86390 1
524412 99524412 1001 86380 86390 1
524377 99524377 1001 86380 86390 1
524482 99524482 1001 86380 86390 1
524190 99524190 1001 86380 86390 1
524300 99524300 1001 86380 86390 1
524162 99524162 1001 86380 86390 1
524838 99524838 1001 86380 86390 1
525544 99525544 1001 86380 86390 1
525318 99525318 1001 86380 86390 1
525194 99525194 1001 86380 86390 1
525165 99525165 1001 86380 86390 1
525102 99525102 1001 86380 86390 1
524999 99524999 1001 86380 86390 1
525625 99525625 1001 86380 86390 1
525716 99525716 1001 86380 86390 1
525678 99525678 1001 86380 86390 1
525730 99525730 1001 86380 86390 1
525731 99525731 1001 86380 86390 1
526232 99526232 1001 86380 86390 1
526311 99526311 1001 86380 86390 1
526398 99526398 1001 86380 86390 1
526288 99526288 1001 86380 86390 1
526353 99526353 1001 86380 86390 1
526307 99526307 1001 86380 86390 1
526204 99526204 1001 86380 86390 1
525804 99525804 1001 86380 86390 1
526433 99526433 1001 86380 86390 1
526486 99526486 1001 86380 86390 1
526478 99526478 1001 86380 86390 1
526492 99526492 1001 86380 86390 1
526494 99526494 1001 86380 86390 1
526546 99526546 1001 86380 86390 1
526495 99526495 1001 86380 86390 1
527213 99527213 1001 86380 86390 1
527151 99527151 1001 86380 86390 1
527226 99527226 1001 86380 86390 1
527130 99527130 1001 86380 86390 1
527105 99527105 1001 86380 86390 1
527081 99527081 1001 86380 86390 1
526888 99526888 1001 86380 86390 1
526904 99526904 1001 86380 86390 1
526943 99526943 1001 86380 86390 1
526998 99526998 1001 86380 86390 1
526858 99526858 1001 86380 86390 1
526830 99526830 1001 86380 86390 1
526819 99526819 1001 86380 86390 1
527377 99527377 1001 86380 86390 1
527895 99527895 1001 86380 86390 1
527935 99527935 1001 86380 86390 1
527917 99527917 1001 86380 86390 1
527728 99527728 1001 86380 86390 1
528125 99528125 1001 86380 86390 1
528263 99528263 1001 86380 86390 1
528813 99528813 1001 86380 86390 1
528877 99528877 1001 86380 86390 1
528741 99528741 1001 86380 86390 1
528886 99528886 1001 86380 86390 1
528706 99528706 1001 86380 86390 1
528835 99528835 1001 86380 86390 1
528515 99528515 1001 86380 86390 1
528650 99528650 1001 86380 86390 1
528680 99528680 1001 86380 86390 1
528436 99528436 1001 86380 86390 1
528476 99528476 1001 86380 86390 1
528964 99528964 1001 86380 86390 1
528913 99528913 1001 86380 86390 1
529020 99529020 1001 86380 86390 1
529100 99529100 1001 86380 86390 1
529705 99529705 1001 86380 86390 1
529723 99529723 1001 86380 86390 1
529499 99529499 1001 86380 86390 1
529398 99529398 1001 86380 86390 1
529374 99529374 1001 86380 86390 1
529174 99529174 1001 86380 86390 1
529776 99529776 1001 86380 86390 1
529868 99529868 1001 86380 86390 1
529738 99529738 1001 86380 86390 1
529904 99529904 1001 86380 86390 1
530503 99530503 1001 86380 86390 1
530284 99530284 1001 86380 86390 1
530108 99530108 1001 86380 86390 1
529983 99529983 1001 86380 86390 1
530752 99530752 1001 86380 86390 1
531378 99531378 1001 86380 86390 1
531259 99531259 1001 86380 86390 1
531369 99531369 1001 86380 86390 1
531123 99531123 1001 86380 86390 1
531165 99531165 1001 86380 86390 1
531095 99531095 1001 86380 86390 1
530991 99530991 1001 86380 86390 1
530916 99530916 1001 86380 86390 1
530881 99530881 1001 86380 86390 1
532181 99532181 1001 86380 86390 1
532018 99532018 1001 86380 86390 1
532184 99532184 1001 86380 86390 1
532000 99532000 1001 86380 86390 1
531805 99531805 1001 86380 86390 1
531679 99531679 1001 86380 86390 1
531615 99531615 1001 86380 86390 1
531607 99531607 1001 86380 86390 1
531711 99531711 1001 86380 86390 1
532410 99532410 1001 86380 86390 1
532411 99532411 1001 86380 86390 1
532313 99532313 1001 86380 86390 1
532380 99532380 1001 86380 86390 1
532317 99532317 1001 86380 86390 1
532994 99532994 1001 86380 86390 1
532849 99532849 1001 86380 86390 1
532647 99532647 1001 86380 86390 1
532463 99532463 1001 86380 86390 1
532477 99532477 1001 86380 86390 1
533070 99533070 1001 86380 86390 1
533235 99533235 1001 86380 86390 1
533771 99533771 1001 86380 86390 1
533824 99533824 1001 86380 86390 1
533688 99533688 1001 86380 86390 1
533793 99533793 1001 86380 86390 1
533549 99533549 1001 86380 86390 1
533528 99533528 1001 86380 86390 1
533633 99533633 1001 86380 86390 1
533558 99533558 1001 86380 86390 1
533290 99533290 1001 86380 86390 1
533293 99533293 1001 86380 86390 1
533934 99533934 1001 86380 86390 1
534004 99534004 1001 86380 86390 1
533863 99533863 1001 86380 86390 1
533890 99533890 1001 86380 86390 1
533903 99533903 1001 86380 86390 1
534560 99534560 1001 86380 86390 1
534659 99534659 1001 86380 86390 1
534443 99534443 1001 86380 86390 1
534155 99534155 1001 86380 86390 1
534078 99534078 1001 86380 86390 1
534158 99534158 1001 86380 86390 1
534190 99534190 1001 86380 86390 1
534858 99534858 1001 86380 86390 1
535366 99535366 1001 86380 86390 1
535505 99535505 1001 86380 86390 1
535268 99535268 1001 86380 86390 1
535220 99535220 1001 86380 86390 1
535173 99535173 1001 86380 86390 1
534919 99534919 1001 86380 86390 1
534987 99534987 1001 86380 86390 1
535709 99535709 1001 86380 86390 1
535647 99535647 1001 86380 86390 1
535596 99535596 1001 86380 86390 1
535622 99535622 1001 86380 86390 1
536223 99536223 1001 86380 86390 1
536314 99536314 1001 86380 86390 1
536177 99536177 1001 86380 86390 1
536333 99536333 1001 86380 86390 1
536086 99536086 1001 86380 86390 1
535933 99535933 1001 86380 86390 1
536052 99536052 1001 86380 86390 1
536104 99536104 1001 86380 86390 1
535741 99535741 1001 86380 86390 1
535742 99535742 1001 86380 86390 1
535772 99535772 1001 86380 86390 1
536419 99536419 1001 86380 86390 1
536371 99536371 1001 86380 86390 1
537064 99537064 1001 86380 86390 1
537137 99537137 1001 86380 86390 1
537142 99537142 1001 86380 86390 1
537003 99537003 1001 86380 86390 1
537055 99537055 1001 86380 86390 1
537121 99537121 1001 86380 86390 1
537005 99537005 1001 86380 86390 1
536918 99536918 1001 86380 86390 1
536779 99536779 1001 86380 86390 1
536875 99536875 1001 86380 86390 1
536772 99536772 1001 86380 86390 1
536889 99536889 1001 86380 86390 1
536715 99536715 1001 86380 86390 1
536630 99536630 1001 86380 86390 1
536748 99536748 1001 86380 86390 1
537199 99537199 1001 86380 86390 1
537278 99537278 1001 86380 86390 1
537274 99537274 1001 86380 86390 1
537825 99537825 1001 86380 86390 1
537929 99537929 1001 86380 86390 1
537800 99537800 1001 86380 86390 1
537966 99537966 1001 86380 86390 1
537629 99537629 1001 86380 86390 1
537720 99537720 1001 86380 86390 1
537760 99537760 1001 86380 86390 1
537671 99537671 1001 86380 86390 1
537610 99537610 1001 86380 86390 1
537397 99537397 1001 86380 86390 1
538054 99538054 1001 86380 86390 1
538701 99538701 1001 86380 86390 1
538783 99538783 1001 86380 86390 1
538763 99538763 1001 86380 86390 1
538429 99538429 1001 86380 86390 1
538405 99538405 1001 86380 86390 1
538600 99538600 1001 86380 86390 1
538564 99538564 1001 86380 86390 1
538487 99538487 1001 86380 86390 1
538412 99538412 1001 86380 86390 1
538326 99538326 1001 86380 86390 1
538257 99538257 1001 86380 86390 1
538881 99538881 1001 86380 86390 1
538870 99538870 1001 86380 86390 1
538845 99538845 1001 86380 86390 1
539467 99539467 1001 86380 86390 1
539584 99539584 1001 86380 86390 1
539443 99539443 1001 86380 86390 1
539628 99539628 1001 86380 86390 1
539535 99539535 1001 86380 86390 1
539633 99539633 1001 86380 86390 1
539511 99539511 1001 86380 86390 1
539306 99539306 1001 86380 86390 1
539364 99539364 1001 86380 86390 1
539435 99539435 1001 86380 86390 1
539051 99539051 1001 86380 86390 1
539045 99539045 1001 86380 86390 1
539757 99539757 1001 86380 86390 1
539809 99539809 1001 86380 86390 1
539740 99539740 1001 86380 86390 1
539779 99539779 1001 86380 86390 1
540377 99540377 1001 86380 86390 1
540288 99540288 1001 86380 86390 1
540133 99540133 1001 86380 86390 1
540162 99540162 1001 86380 86390 1
540131 99540131 1001 86380 86390 1
539875 99539875 1001 86380 86390 1
539905 99539905 1001 86380 86390 1
539907 99539907 1001 86380 86390 1
540544 99540544 1001 86380 86390 1
540495 99540495 1001 86380 86390 1
540484 99540484 1001 86380 86390 1
540629 99540629 1001 86380 86390 1
540539 99540539 1001 86380 86390 1
541278 99541278 1001 86380 86390 1
541096 99541096 1001 86380 86390 1
541253 99541253 1001 86380 86390 1
541202 99541202 1001 86380 86390 1
540906 99540906 1001 86380 86390 1
541054 99541054 1001 86380 86390 1
541071 99541071 1001 86380 86390 1
541061 99541061 1001 86380 86390 1
540738 99540738 1001 86380 86390 1
540804 99540804 1001 86380 86390 1
540676 99540676 1001 86380 86390 1
540717 99540717 1001 86380 86390 1
540692 99540692 1001 86380 86390 1
540735 99540735 1001 86380 86390 1
541347 99541347 1001 86380 86390 1
541426 99541426 1001 86380 86390 1
541380 99541380 1001 86380 86390 1
542030 99542030 1001 86380 86390 1
542001 99542001 1001 86380 86390 1
542117 99542117 1001 86380 86390 1
541842 99541842 1001 86380 86390 1
541847 99541847 1001 86380 86390 1
541694 99541694 1001 86380 86390 1
541568 99541568 1001 86380 86390 1
541621 99541621 1001 86380 86390 1
541660 99541660 1001 86380 86390 1
541597 99541597 1001 86380 86390 1
541688 99541688 1001 86380 86390 1
541679 99541679 1001 86380 86390 1
542235 99542235 1001 86380 86390 1
542185 99542185 1001 86380 86390 1
542278 99542278 1001 86380 86390 1
542317 99542317 1001 86380 86390 1
542241 99542241 1001 86380 86390 1
542193 99542193 1001 86380 86390 1
542908 99542908 1001 86380 86390 1
542839 99542839 1001 86380 86390 1
542939 99542939 1001 86380 86390 1
542907 99542907 1001 86380 86390 1
542625 99542625 1001 86380 86390 1
542713 99542713 1001 86380 86390 1
542364 99542364 1001 86380 86390 1
542456 99542456 1001 86380 86390 1
542451 99542451 1001 86380 86390 1
543063 99543063 1001 86380 86390 1
543057 99543057 1001 86380 86390 1
543771 99543771 1001 86380 86390 1
543696 99543696 1001 86380 86390 1
543710 99543710 1001 86380 86390 1
543646 99543646 1001 86380 86390 1
543638 99543638 1001 86380 86390 1
543664 99543664 1001 86380 86390 1
543488 99543488 1001 86380 86390 1
543567 99543567 1001 86380 86390 1
543544 99543544 1001 86380 86390 1
543430 99543430 1001 86380 86390 1
543487 99543487 1001 86380 86390 1
543165 99543165 1001 86380 86390 1
543284 99543284 1001 86380 86390 1
543286 99543286 1001 86380 86390 1
543276 99543276 1001 86380 86390 1
543277 99543277 1001 86380 86390 1
543820 99543820 1001 86380 86390 1
543872 99543872 1001 86380 86390 1
543926 99543926 1001 86380 86390 1
543935 99543935 1001 86380 86390 1
544562 99544562 1001 86380 86390 1
544401 99544401 1001 86380 86390 1
544584 99544584 1001 86380 86390 1
544481 99544481 1001 86380 86390 1
544303 99544303 1001 86380 86390 1
544368 99544368 1001 86380 86390 1
544343 99544343 1001 86380 86390 1
544307 99544307 1001 86380 86390 1
544284 99544284 1001 86380 86390 1
544043 99544043 1001 86380 86390 1
544074 99544074 1001 86380 86390 1
544153 99544153 1001 86380 86390 1
544131 99544131 1001 86380 86390 1
544707 99544707 1001 86380 86390 1
544670 99544670 1001 86380 86390 1
422792 1122 1001 73860 76257 1
525782 659 1002 49590 59771 1
537299 903 1001 65066 65365 1
400157 99400157 1001 86380 86390 1
400514 99400514 1001 86380 86390 1
400612 99400612 1001 86380 86390 1
400755 99400755 1001 86380 86390 1
400825 99400825 1001 86380 86390 1
400747 99400747 1001 86380 86390 1
400884 99400884 1001 86380 86390 1
400833 99400833 1001 86380 86390 1
400941 99400941 1001 86380 86390 1
401901 99401901 1001 86380 86390 1
401847 99401847 1001 86380 86390 1
401836 99401836 1001 86380 86390 1
401899 99401899 1001 86380 86390 1
402021 99402021 1001 86380 86390 1
401978 99401978 1001 86380 86390 1
401958 99401958 1001 86380 86390 1
402123 99402123 1001 86380 86390 1
402223 99402223 1001 86380 86390 1
402554 99402554 1001 86380 86390 1
402666 99402666 1001 86380 86390 1
403120 99403120 1001 86380 86390 1
403151 99403151 1001 86380 86390 1
403181 99403181 1001 86380 86390 1
403303 99403303 1001 86380 86390 1
403305 99403305 1001 86380 86390 1
403372 99403372 1001 86380 86390 1
403401 99403401 1001 86380 86390 1
403831 99403831 1001 86380 86390 1
404017 99404017 1001 86380 86390 1
404066 99404066 1001 86380 86390 1
404126 99404126 1001 86380 86390 1
404453 99404453 1001 86380 86390 1
404423 99404423 1001 86380 86390 1
404526 99404526 1001 86380 86390 1
404763 99404763 1001 86380 86390 1
404858 99404858 1001 86380 86390 1
404887 99404887 1001 86380 86390 1
405003 99405003 1001 86380 86390 1
405188 99405188 1001 86380 86390 1
405518 99405518 1001 86380 86390 1
405657 99405657 1001 86380 86390 1
405609 99405609 1001 86380 86390 1
405727 99405727 1001 86380 86390 1
405729 99405729 1001 86380 86390 1
405940 99405940 1001 86380 86390 1
406041 99406041 1001 86380 86390 1
406197 99406197 1001 86380 86390 1
406207 99406207 1001 86380 86390 1
406422 99406422 1001 86380 86390 1
406450 99406450 1001 86380 86390 1
406400 99406400 1001 86380 86390 1
406747 99406747 1001 86380 86390 1
406632 99406632 1001 86380 86390 1
407436 99407436 1001 86380 86390 1
407720 99407720 1001 86380 86390 1
408089 99408089 1001 86380 86390 1
408276 99408276 1001 86380 86390 1
408429 99408429 1001 86380 86390 1
408916 99408916 1001 86380 86390 1
408958 99408958 1001 86380 86390 1
409014 99409014 1001 86380 86390 1
408983 99408983 1001 86380 86390 1
408980 99408980 1001 86380 86390 1
409347 99409347 1001 86380 86390 1
409520 99409520 1001 86380 86390 1
409575 99409575 1001 86380 86390 1
409659 99409659 1001 86380 86390 1
409647 99409647 1001 86380 86390 1
409707 99409707 1001 86380 86390 1
409740 99409740 1001 86380 86390 1
410098 99410098 1001 86380 86390 1
410205 99410205 1001 86380 86390 1
410134 99410134 1001 86380 86390 1
410300 99410300 1001 86380 86390 1
410557 99410557 1001 86380 86390 1
410721 99410721 1001 86380 86390 1
410830 99410830 1001 86380 86390 1
410818 99410818 1001 86380 86390 1
410972 99410972 1001 86380 86390 1
410975 99410975 1001 86380 86390 1
411057 99411057 1001 86380 86390 1
411089 99411089 1001 86380 86390 1
411072 99411072 1001 86380 86390 1
411291 99411291 1001 86380 86390 1
411337 99411337 1001 86380 86390 1
411591 99411591 1001 86380 86390 1
411865 99411865 1001 86380 86390 1
412089 99412089 1001 86380 86390 1
412165 99412165 1001 86380 86390 1
412218 99412218 1001 86380 86390 1
412352 99412352 1001 86380 86390 1
413520 99413520 1001 86380 86390 1
413396 99413396 1001 86380 86390 1
413144 99413144 1001 86380 86390 1
413197 99413197 1001 86380 86390 1
412929 99412929 1001 86380 86390 1
413081 99413081 1001 86380 86390 1
412549 99412549 1001 86380 86390 1
412859 99412859 1001 86380 86390 1
414020 99414020 1001 86380 86390 1
414107 99414107 1001 86380 86390 1
415018 99415018 1001 86380 86390 1
415049 99415049 1001 86380 86390 1
414674 99414674 1001 86380 86390 1
414824 99414824 1001 86380 86390 1
414721 99414721 1001 86380 86390 1
414696 99414696 1001 86380 86390 1
414198 99414198 1001 86380 86390 1
414436 99414436 1001 86380 86390 1
415716 99415716 1001 86380 86390 1
416931 99416931 1001 86380 86390 1
416906 99416906 1001 86380 86390 1
416936 99416936 1001 86380 86390 1
416939 99416939 1001 86380 86390 1
416800 99416800 1001 86380 86390 1
416620 99416620 1001 86380 86390 1
416689 99416689 1001 86380 86390 1
416628 99416628 1001 86380 86390 1
416543 99416543 1001 86380 86390 1
416122 99416122 1001 86380 86390 1
415991 99415991 1001 86380 86390 1
415772 99415772 1001 86380 86390 1
417203 99417203 1001 86380 86390 1
417132 99417132 1001 86380 86390 1
418538 99418538 1001 86380 86390 1
418077 99418077 1001 86380 86390 1
418196 99418196 1001 86380 86390 1
418144 99418144 1001 86380 86390 1
417848 99417848 1001 86380 86390 1
417938 99417938 1001 86380 86390 1
417613 99417613 1001 86380 86390 1
417770 99417770 1001 86380 86390 1
417931 99417931 1001 86380 86390 1
417979 99417979 1001 86380 86390 1
417624 99417624 1001 86380 86390 1
417672 99417672 1001 86380 86390 1
417815 99417815 1001 86380 86390 1
418028 99418028 1001 86380 86390 1
418883 99418883 1001 86380 86390 1
418937 99418937 1001 86380 86390 1
420383 99420383 1001 86380 86390 1
420251 99420251 1001 86380 86390 1
420414 99420414 1001 86380 86390 1
420319 99420319 1001 86380 86390 1
420440 99420440 1001 86380 86390 1
419939 99419939 1001 86380 86390 1
419967 99419967 1001 86380 86390 1
419864 99419864 1001 86380 86390 1
420053 99420053 1001 86380 86390 1
419568 99419568 1001 86380 86390 1
419311 99419311 1001 86380 86390 1
419418 99419418 1001 86380 86390 1
419533 99419533 1001 86380 86390 1
420646 99420646 1001 86380 86390 1
420490 99420490 1001 86380 86390 1
420651 99420651 1001 86380 86390 1
420790 99420790 1001 86380 86390 1
420453 99420453 1001 86380 86390 1
420553 99420553 1001 86380 86390 1
420535 99420535 1001 86380 86390 1
421979 99421979 1001 86380 86390 1
421439 99421439 1001 86380 86390 1
421448 99421448 1001 86380 86390 1
421245 99421245 1001 86380 86390 1
422440 99422440 1001 86380 86390 1
422387 99422387 1001 86380 86390 1
422203 99422203 1001 86380 86390 1
423461 99423461 1001 86380 86390 1
423454 99423454 1001 86380 86390 1
423205 99423205 1001 86380 86390 1
423210 99423210 1001 86380 86390 1
423017 99423017 1001 86380 86390 1
422643 99422643 1001 86380 86390 1
424038 99424038 1001 86380 86390 1
423944 99423944 1001 86380 86390 1
423857 99423857 1001 86380 86390 1
423819 99423819 1001 86380 86390 1
425242 99425242 1001 86380 86390 1
425358 99425358 1001 86380 86390 1
424707 99424707 1001 86380 86390 1
424596 99424596 1001 86380 86390 1
424942 99424942 1001 86380 86390 1
424869 99424869 1001 86380 86390 1
424950 99424950 1001 86380 86390 1
424516 99424516 1001 86380 86390 1
424403 99424403 1001 86380 86390 1
424166 99424166 1001 86380 86390 1
425664 99425664 1001 86380 86390 1
425727 99425727 1001 86380 86390 1
425391 99425391 1001 86380 86390 1
425788 99425788 1001 86380 86390 1
426822 99426822 1001 86380 86390 1
427094 99427094 1001 86380 86390 1
426763 99426763 1001 86380 86390 1
426692 99426692 1001 86380 86390 1
426186 99426186 1001 86380 86390 1
425918 99425918 1001 86380 86390 1
425870 99425870 1001 86380 86390 1
425969 99425969 1001 86380 86390 1
425952 99425952 1001 86380 86390 1
426237 99426237 1001 86380 86390 1
427315 99427315 1001 86380 86390 1
427448 99427448 1001 86380 86390 1
427195 99427195 1001 86380 86390 1
428594 99428594 1001 86380 86390 1
428513 99428513 1001 86380 86390 1
428724 99428724 1001 86380 86390 1
428156 99428156 1001 86380 86390 1
428070 99428070 1001 86380 86390 1
428136 99428136 1001 86380 86390 1
427802 99427802 1001 86380 86390 1
427853 99427853 1001 86380 86390 1
427759 99427759 1001 86380 86390 1
427695 99427695 1001 86380 86390 1
429008 99429008 1001 86380 86390 1
430097 99430097 1001 86380 86390 1
430120 99430120 1001 86380 86390 1
429776 99429776 1001 86380 86390 1
429868 99429868 1001 86380 86390 1
429949 99429949 1001 86380 86390 1
429772 99429772 1001 86380 86390 1
429397 99429397 1001 86380 86390 1
429264 99429264 1001 86380 86390 1
430705 99430705 1001 86380 86390 1
430711 99430711 1001 86380 86390 1
430403 99430403 1001 86380 86390 1
430713 99430713 1001 86380 86390 1
430470 99430470 1001 86380 86390 1
431655 99431655 1001 86380 86390 1
431955 99431955 1001 86380 86390 1
431853 99431853 1001 86380 86390 1
431403 99431403 1001 86380 86390 1
431343 99431343 1001 86380 86390 1
430952 99430952 1001 86380 86390 1
431100 99431100 1001 86380 86390 1
432288 99432288 1001 86380 86390 1
432268 99432268 1001 86380 86390 1
432350 99432350 1001 86380 86390 1
432061 99432061 1001 86380 86390 1
432160 99432160 1001 86380 86390 1
432420 99432420 1001 86380 86390 1
433384 99433384 1001 86380 86390 1
433098 99433098 1001 86380 86390 1
432937 99432937 1001 86380 86390 1
433151 99433151 1001 86380 86390 1
432652 99432652 1001 86380 86390 1
432532 99432532 1001 86380 86390 1
432789 99432789 1001 86380 86390 1
433752 99433752 1001 86380 86390 1
434066 99434066 1001 86380 86390 1
433929 99433929 1001 86380 86390 1
434059 99434059 1001 86380 86390 1
433994 99433994 1001 86380 86390 1
435183 99435183 1001 86380 86390 1
435162 99435162 1001 86380 86390 1
435201 99435201 1001 86380 86390 1
435391 99435391 1001 86380 86390 1
435208 99435208 1001 86380 86390 1
435335 99435335 1001 86380 86390 1
435360 99435360 1001 86380 86390 1
434873 99434873 1001 86380 86390 1
434629 99434629 1001 86380 86390 1
434831 99434831 1001 86380 86390 1
434909 99434909 1001 86380 86390 1
434614 99434614 1001 86380 86390 1
434339 99434339 1001 86380 86390 1
434415 99434415 1001 86380 86390 1
435490 99435490 1001 86380 86390 1
435721 99435721 1001 86380 86390 1
435618 99435618 1001 86380 86390 1
435696 99435696 1001 86380 86390 1
436881 99436881 1001 86380 86390 1
436370 99436370 1001 86380 86390 1
436371 99436371 1001 86380 86390 1
436529 99436529 1001 86380 86390 1
436434 99436434 1001 86380 86390 1
436675 99436675 1001 86380 86390 1
436510 99436510 1001 86380 86390 1
436379 99436379 1001 86380 86390 1
436414 99436414 1001 86380 86390 1
436239 99436239 1001 86380 86390 1
436319 99436319 1001 86380 86390 1
436045 99436045 1001 86380 86390 1
436110 99436110 1001 86380 86390 1
436158 99436158 1001 86380 86390 1
436062 99436062 1001 86380 86390 1
436122 99436122 1001 86380 86390 1
437264 99437264 1001 86380 86390 1
437202 99437202 1001 86380 86390 1
300621 99300621 1001 86380 86390 1
300573 99300573 1001 86380 86390 1
300449 99300449 1001 86380 86390 1
300399 99300399 1001 86380 86390 1
300387 99300387 1001 86380 86390 1
300147 99300147 1001 86380 86390 1
300225 99300225 1001 86380 86390 1
300304 99300304 1001 86380 86390 1
300256 99300256 1001 86380 86390 1
300269 99300269 1001 86380 86390 1
300223 99300223 1001 86380 86390 1
300913 99300913 1001 86380 86390 1
300849 99300849 1001 86380 86390 1
300826 99300826 1001 86380 86390 1
300853 99300853 1001 86380 86390 1
301353 99301353 1001 86380 86390 1
301509 99301509 1001 86380 86390 1
301409 99301409 1001 86380 86390 1
301183 99301183 1001 86380 86390 1
301157 99301157 1001 86380 86390 1
301290 99301290 1001 86380 86390 1
301343 99301343 1001 86380 86390 1
301331 99301331 1001 86380 86390 1
301051 99301051 1001 86380 86390 1
301054 99301054 1001 86380 86390 1
301061 99301061 1001 86380 86390 1
301646 99301646 1001 86380 86390 1
301739 99301739 1001 86380 86390 1
301667 99301667 1001 86380 86390 1
302203 99302203 1001 86380 86390 1
302284 99302284 1001 86380 86390 1
302260 99302260 1001 86380 86390 1
302374 99302374 1001 86380 86390 1
302165 99302165 1001 86380 86390 1
301977 99301977 1001 86380 86390 1
301826 99301826 1001 86380 86390 1
301844 99301844 1001 86380 86390 1
301901 99301901 1001 86380 86390 1
302473 99302473 1001 86380 86390 1
303106 99303106 1001 86380 86390 1
302807 99302807 1001 86380 86390 1
302916 99302916 1001 86380 86390 1
302896 99302896 1001 86380 86390 1
303392 99303392 1001 86380 86390 1
303279 99303279 1001 86380 86390 1
303267 99303267 1001 86380 86390 1
303965 99303965 1001 86380 86390 1
303775 99303775 1001 86380 86390 1
303609 99303609 1001 86380 86390 1
303559 99303559 1001 86380 86390 1
303549 99303549 1001 86380 86390 1
304082 99304082 1001 86380 86390 1
304184 99304184 1001 86380 86390 1
304833 99304833 1001 86380 86390 1
304475 99304475 1001 86380 86390 1
304591 99304591 1001 86380 86390 1
304477 99304477 1001 86380 86390 1
304296 99304296 1001 86380 86390 1
304377 99304377 1001 86380 86390 1
304895 99304895 1001 86380 86390 1
304447 99304447 1001 86380 86390 1
304885 99304885 1001 86380 86390 1
304964 99304964 1001 86380 86390 1
304914 99304914 1001 86380 86390 1
304969 99304969 1001 86380 86390 1
305047 99305047 1001 86380 86390 1
305035 99305035 1001 86380 86390 1
305518 99305518 1001 86380 86390 1
305546 99305546 1001 86380 86390 1
305598 99305598 1001 86380 86390 1
305658 99305658 1001 86380 86390 1
305605 99305605 1001 86380 86390 1
305376 99305376 1001 86380 86390 1
305467 99305467 1001 86380 86390 1
305442 99305442 1001 86380 86390 1
305430 99305430 1001 86380 86390 1
305287 99305287 1001 86380 86390 1
305320 99305320 1001 86380 86390 1
305463 99305463 1001 86380 86390 1
305132 99305132 1001 86380 86390 1
305172 99305172 1001 86380 86390 1
305161 99305161 1001 86380 86390 1
305065 99305065 1001 86380 86390 1
500107 99500107 1001 86380 86390 1
500740 99500740 1001 86380 86390 1
500613 99500613 1001 86380 86390 1
500705 99500705 1001 86380 86390 1
500706 99500706 1001 86380 86390 1
500469 99500469 1001 86380 86390 1
500601 99500601 1001 86380 86390 1
500260 99500260 1001 86380 86390 1
500378 99500378 1001 86380 86390 1
500329 99500329 1001 86380 86390 1
500213 99500213 1001 86380 86390 1
500330 99500330 1001 86380 86390 1
501005 99501005 1001 86380 86390 1
500876 99500876 1001 86380 86390 1
500921 99500921 1001 86380 86390 1
501000 99501000 1001 86380 86390 1
500898 99500898 1001 86380 86390 1
501498 99501498 1001 86380 86390 1
501518 99501518 1001 86380 86390 1
501444 99501444 1001 86380 86390 1
501410 99501410 1001 86380 86390 1
501231 99501231 1001 86380 86390 1
501247 99501247 1001 86380 86390 1
501403 99501403 1001 86380 86390 1
501430 99501430 1001 86380 86390 1
501379 99501379 1001 86380 86390 1
501317 99501317 1001 86380 86390 1
501045 99501045 1001 86380 86390 1
501085 99501085 1001 86380 86390 1
501139 99501139 1001 86380 86390 1
501206 99501206 1001 86380 86390 1
501028 99501028 1001 86380 86390 1
501147 99501147 1001 86380 86390 1
501678 99501678 1001 86380 86390 1
501834 99501834 1001 86380 86390 1
501812 99501812 1001 86380 86390 1
501777 99501777 1001 86380 86390 1
501674 99501674 1001 86380 86390 1
502304 99502304 1001 86380 86390 1
502449 99502449 1001 86380 86390 1
502451 99502451 1001 86380 86390 1
502284 99502284 1001 86380 86390 1
501974 99501974 1001 86380 86390 1
501859 99501859 1001 86380 86390 1
501951 99501951 1001 86380 86390 1
501901 99501901 1001 86380 86390 1
502556 99502556 1001 86380 86390 1
503221 99503221 1001 86380 86390 1
503250 99503250 1001 86380 86390 1
503037 99503037 1001 86380 86390 1
503002 99503002 1001 86380 86390 1
503044 99503044 1001 86380 86390 1
503329 99503329 1001 86380 86390 1
503318 99503318 1001 86380 86390 1
503319 99503319 1001 86380 86390 1
503334 99503334 1001 86380 86390 1
503949 99503949 1001 86380 86390 1
503711 99503711 1001 86380 86390 1
503714 99503714 1001 86380 86390 1
503503 99503503 1001 86380 86390 1
503673 99503673 1001 86380 86390 1
503665 99503665 1001 86380 86390 1
504129 99504129 1001 86380 86390 1
504130 99504130 1001 86380 86390 1
504212 99504212 1001 86380 86390 1
504251 99504251 1001 86380 86390 1
504213 99504213 1001 86380 86390 1
504124 99504124 1001 86380 86390 1
504151 99504151 1001 86380 86390 1
504216 99504216 1001 86380 86390 1
504921 99504921 1001 86380 86390 1
504891 99504891 1001 86380 86390 1
504801 99504801 1001 86380 86390 1
504585 99504585 1001 86380 86390 1
504650 99504650 1001 86380 86390 1
504692 99504692 1001 86380 86390 1
504720 99504720 1001 86380 86390 1
504552 99504552 1001 86380 86390 1
504698 99504698 1001 86380 86390 1
504394 99504394 1001 86380 86390 1
504527 99504527 1001 86380 86390 1
504387 99504387 1001 86380 86390 1
505019 99505019 1001 86380 86390 1
505099 99505099 1001 86380 86390 1
505139 99505139 1001 86380 86390 1
505005 99505005 1001 86380 86390 1
505733 99505733 1001 86380 86390 1
505744 99505744 1001 86380 86390 1
505750 99505750 1001 86380 86390 1
505583 99505583 1001 86380 86390 1
505667 99505667 1001 86380 86390 1
505552 99505552 1001 86380 86390 1
505387 99505387 1001 86380 86390 1
505377 99505377 1001 86380 86390 1
505533 99505533 1001 86380 86390 1
505537 99505537 1001 86380 86390 1
505348 99505348 1001 86380 86390 1
505885 99505885 1001 86380 86390 1
505813 99505813 1001 86380 86390 1
506446 99506446 1001 86380 86390 1
506399 99506399 1001 86380 86390 1
506400 99506400 1001 86380 86390 1
506554 99506554 1001 86380 86390 1
506426 99506426 1001 86380 86390 1
506250 99506250 1001 86380 86390 1
506306 99506306 1001 86380 86390 1
506385 99506385 1001 86380 86390 1
506195 99506195 1001 86380 86390 1
506146 99506146 1001 86380 86390 1
506149 99506149 1001 86380 86390 1
506089 99506089 1001 86380 86390 1
506116 99506116 1001 86380 86390 1
506621 99506621 1001 86380 86390 1
506661 99506661 1001 86380 86390 1
506598 99506598 1001 86380 86390 1
507400 99507400 1001 86380 86390 1
507319 99507319 1001 86380 86390 1
507107 99507107 1001 86380 86390 1
506879 99506879 1001 86380 86390 1
506894 99506894 1001 86380 86390 1
506843 99506843 1001 86380 86390 1
506858 99506858 1001 86380 86390 1
506899 99506899 1001 86380 86390 1
506824 99506824 1001 86380 86390 1
507622 99507622 1001 86380 86390 1
507534 99507534 1001 86380 86390 1
508151 99508151 1001 86380 86390 1
508101 99508101 1001 86380 86390 1
508233 99508233 1001 86380 86390 1
508067 99508067 1001 86380 86390 1
507890 99507890 1001 86380 86390 1
507944 99507944 1001 86380 86390 1
507880 99507880 1001 86380 86390 1
507739 99507739 1001 86380 86390 1
507831 99507831 1001 86380 86390 1
507638 99507638 1001 86380 86390 1
508431 99508431 1001 86380 86390 1
508318 99508318 1001 86380 86390 1
509026 99509026 1001 86380 86390 1
509044 99509044 1001 86380 86390 1
508791 99508791 1001 86380 86390 1
508843 99508843 1001 86380 86390 1
508756 99508756 1001 86380 86390 1
508795 99508795 1001 86380 86390 1
508770 99508770 1001 86380 86390 1
509179 99509179 1001 86380 86390 1
509129 99509129 1001 86380 86390 1
509172 99509172 1001 86380 86390 1
509276 99509276 1001 86380 86390 1
509200 99509200 1001 86380 86390 1
509716 99509716 1001 86380 86390 1
509731 99509731 1001 86380 86390 1
509670 99509670 1001 86380 86390 1
509683 99509683 1001 86380 86390 1
509599 99509599 1001 86380 86390 1
509496 99509496 1001 86380 86390 1
509565 99509565 1001 86380 86390 1
509476 99509476 1001 86380 86390 1
509441 99509441 1001 86380 86390 1
509442 99509442 1001 86380 86390 1
509313 99509313 1001 86380 86390 1
509482 99509482 1001 86380 86390 1
509368 99509368 1001 86380 86390 1
509473 99509473 1001 86380 86390 1
509993 99509993 1001 86380 86390 1
510039 99510039 1001 86380 86390 1
510104 99510104 1001 86380 86390 1
510579 99510579 1001 86380 86390 1
510670 99510670 1001 86380 86390 1
510394 99510394 1001 86380 86390 1
510447 99510447 1001 86380 86390 1
510323 99510323 1001 86380 86390 1
510365 99510365 1001 86380 86390 1
510239 99510239 1001 86380 86390 1
510257 99510257 1001 86380 86390 1
510778 99510778 1001 86380 86390 1
510904 99510904 1001 86380 86390 1
511478 99511478 1001 86380 86390 1
511509 99511509 1001 86380 86390 1
511233 99511233 1001 86380 86390 1
511342 99511342 1001 86380 86390 1
511320 99511320 1001 86380 86390 1
511295 99511295 1001 86380 86390 1
511006 99511006 1001 86380 86390 1
511570 99511570 1001 86380 86390 1
512212 99512212 1001 86380 86390 1
512264 99512264 1001 86380 86390 1
512321 99512321 1001 86380 86390 1
512270 99512270 1001 86380 86390 1
512184 99512184 1001 86380 86390 1
512340 99512340 1001 86380 86390 1
512150 99512150 1001 86380 86390 1
512047 99512047 1001 86380 86390 1
512061 99512061 1001 86380 86390 1
512025 99512025 1001 86380 86390 1
512091 99512091 1001 86380 86390 1
512001 99512001 1001 86380 86390 1
512119 99512119 1001 86380 86390 1
512094 99512094 1001 86380 86390 1
511966 99511966 1001 86380 86390 1
511929 99511929 1001 86380 86390 1
511816 99511816 1001 86380 86390 1
511895 99511895 1001 86380 86390 1
511779 99511779 1001 86380 86390 1
511769 99511769 1001 86380 86390 1
511964 99511964 1001 86380 86390 1
512559 99512559 1001 86380 86390 1
512431 99512431 1001 86380 86390 1
512386 99512386 1001 86380 86390 1
512492 99512492 1001 86380 86390 1
513155 99513155 1001 86380 86390 1
513162 99513162 1001 86380 86390 1
512835 99512835 1001 86380 86390 1
512837 99512837 1001 86380 86390 1
512903 99512903 1001 86380 86390 1
512995 99512995 1001 86380 86390 1
512623 99512623 1001 86380 86390 1
512714 99512714 1001 86380 86390 1
512742 99512742 1001 86380 86390 1
512665 99512665 1001 86380 86390 1
512771 99512771 1001 86380 86390 1
512774 99512774 1001 86380 86390 1
513352 99513352 1001 86380 86390 1
513253 99513253 1001 86380 86390 1
513214 99513214 1001 86380 86390 1
513903 99513903 1001 86380 86390 1
514022 99514022 1001 86380 86390 1
514026 99514026 1001 86380 86390 1
513773 99513773 1001 86380 86390 1
513525 99513525 1001 86380 86390 1
514161 99514161 1001 86380 86390 1
514061 99514061 1001 86380 86390 1
514040 99514040 1001 86380 86390 1
514105 99514105 1001 86380 86390 1
514746 99514746 1001 86380 86390 1
514725 99514725 1001 86380 86390 1
514497 99514497 1001 86380 86390 1
514474 99514474 1001 86380 86390 1
514461 99514461 1001 86380 86390 1
514646 99514646 1001 86380 86390 1
514650 99514650 1001 86380 86390 1
514456 99514456 1001 86380 86390 1
514315 99514315 1001 86380 86390 1
514893 99514893 1001 86380 86390 1
514868 99514868 1001 86380 86390 1
514924 99514924 1001 86380 86390 1
514887 99514887 1001 86380 86390 1
514903 99514903 1001 86380 86390 1
515682 99515682 1001 86380 86390 1
515533 99515533 1001 86380 86390 1
515561 99515561 1001 86380 86390 1
515601 99515601 1001 86380 86390 1
515500 99515500 1001 86380 86390 1
515325 99515325 1001 86380 86390 1
515403 99515403 1001 86380 86390 1
515166 99515166 1001 86380 86390 1
515098 99515098 1001 86380 86390 1
515176 99515176 1001 86380 86390 1
515843 99515843 1001 86380 86390 1
515794 99515794 1001 86380 86390 1
516377 99516377 1001 86380 86390 1
516195 99516195 1001 86380 86390 1
516078 99516078 1001 86380 86390 1
515924 99515924 1001 86380 86390 1
516714 99516714 1001 86380 86390 1
516684 99516684 1001 86380 86390 1
517302 99517302 1001 86380 86390 1
517150 99517150 1001 86380 86390 1
516993 99516993 1001 86380 86390 1
516769 99516769 1001 86380 86390 1
516912 99516912 1001 86380 86390 1
516796 99516796 1001 86380 86390 1
516822 99516822 1001 86380 86390 1
516879 99516879 1001 86380 86390 1
516842 99516842 1001 86380 86390 1
516791 99516791 1001 86380 86390 1
517359 99517359 1001 86380 86390 1
517477 99517477 1001 86380 86390 1
517454 99517454 1001 86380 86390 1
517416 99517416 1001 86380 86390 1
517495 99517495 1001 86380 86390 1
517538 99517538 1001 86380 86390 1
518087 99518087 1001 86380 86390 1
518062 99518062 1001 86380 86390 1
518051 99518051 1001 86380 86390 1
518103 99518103 1001 86380 86390 1
518042 99518042 1001 86380 86390 1
518031 99518031 1001 86380 86390 1
517778 99517778 1001 86380 86390 1
517769 99517769 1001 86380 86390 1
517837 99517837 1001 86380 86390 1
517826 99517826 1001 86380 86390 1
517593 99517593 1001 86380 86390 1
517709 99517709 1001 86380 86390 1
517640 99517640 1001 86380 86390 1
517731 99517731 1001 86380 86390 1
517668 99517668 1001 86380 86390 1
518263 99518263 1001 86380 86390 1
518297 99518297 1001 86380 86390 1
518223 99518223 1001 86380 86390 1
518808 99518808 1001 86380 86390 1
518834 99518834 1001 86380 86390 1
518912 99518912 1001 86380 86390 1
518901 99518901 1001 86380 86390 1
518811 99518811 1001 86380 86390 1
518617 99518617 1001 86380 86390 1
519053 99519053 1001 86380 86390 1
519041 99519041 1001 86380 86390 1
519016 99519016 1001 86380 86390 1
519781 99519781 1001 86380 86390 1
519663 99519663 1001 86380 86390 1
519433 99519433 1001 86380 86390 1
519551 99519551 1001 86380 86390 1
519237 99519237 1001 86380 86390 1
519239 99519239 1001 86380 86390 1
519331 99519331 1001 86380 86390 1
519397 99519397 1001 86380 86390 1
519931 99519931 1001 86380 86390 1
519859 99519859 1001 86380 86390 1
519991 99519991 1001 86380 86390 1
520564 99520564 1001 86380 86390 1
520550 99520550 1001 86380 86390 1
520345 99520345 1001 86380 86390 1
520296 99520296 1001 86380 86390 1
520356 99520356 1001 86380 86390 1
520141 99520141 1001 86380 86390 1
520069 99520069 1001 86380 86390 1
520678 99520678 1001 86380 86390 1
520679 99520679 1001 86380 86390 1
520828 99520828 1001 86380 86390 1
521301 99521301 1001 86380 86390 1
521265 99521265 1001 86380 86390 1
521279 99521279 1001 86380 86390 1
521408 99521408 1001 86380 86390 1
521397 99521397 1001 86380 86390 1
521133 99521133 1001 86380 86390 1
521250 99521250 1001 86380 86390 1
521164 99521164 1001 86380 86390 1
521178 99521178 1001 86380 86390 1
521195 99521195 1001 86380 86390 1
520987 99520987 1001 86380 86390 1
521520 99521520 1001 86380 86390 1
521652 99521652 1001 86380 86390 1
522181 99522181 1001 86380 86390 1
522104 99522104 1001 86380 86390 1
522143 99522143 1001 86380 86390 1
521736 99521736 1001 86380 86390 1
521726 99521726 1001 86380 86390 1
521868 99521868 1001 86380 86390 1
521791 99521791 1001 86380 86390 1
522329 99522329 1001 86380 86390 1
522438 99522438 1001 86380 86390 1
522351 99522351 1001 86380 86390 1
522340 99522340 1001 86380 86390 1
523117 99523117 1001 86380 86390 1
522993 99522993 1001 86380 86390 1
522994 99522994 1001 86380 86390 1
523077 99523077 1001 86380 86390 1
522890 99522890 1001 86380 86390 1
522800 99522800 1001 86380 86390 1
522740 99522740 1001 86380 86390 1
522518 99522518 1001 86380 86390 1
523323 99523323 1001 86380 86390 1
523298 99523298 1001 86380 86390 1
523147 99523147 1001 86380 86390 1
523290 99523290 1001 86380 86390 1
523307 99523307 1001 86380 86390 1
523191 99523191 1001 86380 86390 1
523847 99523847 1001 86380 86390 1
523864 99523864 1001 86380 86390 1
523626 99523626 1001 86380 86390 1
523680 99523680 1001 86380 86390 1
523732 99523732 1001 86380 86390 1
523604 99523604 1001 86380 86390 1
523593 99523593 1001 86380 86390 1
523633 99523633 1001 86380 86390 1
523955 99523955 1001 86380 86390 1
523959 99523959 1001 86380 86390 1
524094 99524094 1001 86380 86390 1
524004 99524004 1001 86380 86390 1
524044 99524044 1001 86380 86390 1
524590 99524590 1001 86380 86390 1
524769 99524769 1001 86380 86390 1
524605 99524605 1001 86380 86390 1
524699 99524699 1001 86380 86390 1
524448 99524448 1001 86380 86390 1
524438 99524438 1001 86380 86390 1
524484 99524484 1001 86380 86390 1
524191 99524191 1001 86380 86390 1
524885 99524885 1001 86380 86390 1
524905 99524905 1001 86380 86390 1
525474 99525474 1001 86380 86390 1
525578 99525578 1001 86380 86390 1
525239 99525239 1001 86380 86390 1
525208 99525208 1001 86380 86390 1
525067 99525067 1001 86380 86390 1
525058 99525058 1001 86380 86390 1
524980 99524980 1001 86380 86390 1
525078 99525078 1001 86380 86390 1
525765 99525765 1001 86380 86390 1
525185 99525185 1001 86380 86390 1
525627 99525627 1001 86380 86390 1
526388 99526388 1001 86380 86390 1
526338 99526338 1001 86380 86390 1
526235 99526235 1001 86380 86390 1
526261 99526261 1001 86380 86390 1
526367 99526367 1001 86380 86390 1
526255 99526255 1001 86380 86390 1
526024 99526024 1001 86380 86390 1
526183 99526183 1001 86380 86390 1
526059 99526059 1001 86380 86390 1
526098 99526098 1001 86380 86390 1
526047 99526047 1001 86380 86390 1
525846 99525846 1001 86380 86390 1
525944 99525944 1001 86380 86390 1
526455 99526455 1001 86380 86390 1
527070 99527070 1001 86380 86390 1
527134 99527134 1001 86380 86390 1
527203 99527203 1001 86380 86390 1
527078 99527078 1001 86380 86390 1
527093 99527093 1001 86380 86390 1
526906 99526906 1001 86380 86390 1
526924 99526924 1001 86380 86390 1
526645 99526645 1001 86380 86390 1
526765 99526765 1001 86380 86390 1
526649 99526649 1001 86380 86390 1
527415 99527415 1001 86380 86390 1
527393 99527393 1001 86380 86390 1
527447 99527447 1001 86380 86390 1
528053 99528053 1001 86380 86390 1
527880 99527880 1001 86380 86390 1
527831 99527831 1001 86380 86390 1
527760 99527760 1001 86380 86390 1
527825 99527825 1001 86380 86390 1
527761 99527761 1001 86380 86390 1
527816 99527816 1001 86380 86390 1
527603 99527603 1001 86380 86390 1
527658 99527658 1001 86380 86390 1
528269 99528269 1001 86380 86390 1
528207 99528207 1001 86380 86390 1
528251 99528251 1001 86380 86390 1
528898 99528898 1001 86380 86390 1
528781 99528781 1001 86380 86390 1
528731 99528731 1001 86380 86390 1
528892 99528892 1001 86380 86390 1
528517 99528517 1001 86380 86390 1
528688 99528688 1001 86380 86390 1
528507 99528507 1001 86380 86390 1
528654 99528654 1001 86380 86390 1
528351 99528351 1001 86380 86390 1
528368 99528368 1001 86380 86390 1
529013 99529013 1001 86380 86390 1
529589 99529589 1001 86380 86390 1
529620 99529620 1001 86380 86390 1
529609 99529609 1001 86380 86390 1
529689 99529689 1001 86380 86390 1
529369 99529369 1001 86380 86390 1
529518 99529518 1001 86380 86390 1
529376 99529376 1001 86380 86390 1
529238 99529238 1001 86380 86390 1
529113 99529113 1001 86380 86390 1
529815 99529815 1001 86380 86390 1
529886 99529886 1001 86380 86390 1
529913 99529913 1001 86380 86390 1
530413 99530413 1001 86380 86390 1
530468 99530468 1001 86380 86390 1
530355 99530355 1001 86380 86390 1
530050 99530050 1001 86380 86390 1
529987 99529987 1001 86380 86390 1
530109 99530109 1001 86380 86390 1
530135 99530135 1001 86380 86390 1
529971 99529971 1001 86380 86390 1
530587 99530587 1001 86380 86390 1
531227 99531227 1001 86380 86390 1
531266 99531266 1001 86380 86390 1
531320 99531320 1001 86380 86390 1
531269 99531269 1001 86380 86390 1
531258 99531258 1001 86380 86390 1
531375 99531375 1001 86380 86390 1
531142 99531142 1001 86380 86390 1
530955 99530955 1001 86380 86390 1
530813 99530813 1001 86380 86390 1
531526 99531526 1001 86380 86390 1
532157 99532157 1001 86380 86390 1
532071 99532071 1001 86380 86390 1
532202 99532202 1001 86380 86390 1
531807 99531807 1001 86380 86390 1
531851 99531851 1001 86380 86390 1
531895 99531895 1001 86380 86390 1
531626 99531626 1001 86380 86390 1
531655 99531655 1001 86380 86390 1
531684 99531684 1001 86380 86390 1
531697 99531697 1001 86380 86390 1
531775 99531775 1001 86380 86390 1
531789 99531789 1001 86380 86390 1
532352 99532352 1001 86380 86390 1
532886 99532886 1001 86380 86390 1
532903 99532903 1001 86380 86390 1
532659 99532659 1001 86380 86390 1
532745 99532745 1001 86380 86390 1
532823 99532823 1001 86380 86390 1
532414 99532414 1001 86380 86390 1
532444 99532444 1001 86380 86390 1
532423 99532423 1001 86380 86390 1
533111 99533111 1001 86380 86390 1
533144 99533144 1001 86380 86390 1
533777 99533777 1001 86380 86390 1
533459 99533459 1001 86380 86390 1
533564 99533564 1001 86380 86390 1
533565 99533565 1001 86380 86390 1
533316 99533316 1001 86380 86390 1
533330 99533330 1001 86380 86390 1
533279 99533279 1001 86380 86390 1
533345 99533345 1001 86380 86390 1
533245 99533245 1001 86380 86390 1
534014 99534014 1001 86380 86390 1
534042 99534042 1001 86380 86390 1
533982 99533982 1001 86380 86390 1
534673 99534673 1001 86380 86390 1
534682 99534682 1001 86380 86390 1
534423 99534423 1001 86380 86390 1
534283 99534283 1001 86380 86390 1
534167 99534167 1001 86380 86390 1
534232 99534232 1001 86380 86390 1
534162 99534162 1001 86380 86390 1
534825 99534825 1001 86380 86390 1
534710 99534710 1001 86380 86390 1
534866 99534866 1001 86380 86390 1
535449 99535449 1001 86380 86390 1
535479 99535479 1001 86380 86390 1
535359 99535359 1001 86380 86390 1
535317 99535317 1001 86380 86390 1
535459 99535459 1001 86380 86390 1
535229 99535229 1001 86380 86390 1
535099 99535099 1001 86380 86390 1
535154 99535154 1001 86380 86390 1
535129 99535129 1001 86380 86390 1
535187 99535187 1001 86380 86390 1
534905 99534905 1001 86380 86390 1
535064 99535064 1001 86380 86390 1
534897 99534897 1001 86380 86390 1
534912 99534912 1001 86380 86390 1
535031 99535031 1001 86380 86390 1
535070 99535070 1001 86380 86390 1
535572 99535572 1001 86380 86390 1
535663 99535663 1001 86380 86390 1
535531 99535531 1001 86380 86390 1
536277 99536277 1001 86380 86390 1
536005 99536005 1001 86380 86390 1
536006 99536006 1001 86380 86390 1
536058 99536058 1001 86380 86390 1
535968 99535968 1001 86380 86390 1
535996 99535996 1001 86380 86390 1
536022 99536022 1001 86380 86390 1
536125 99536125 1001 86380 86390 1
536100 99536100 1001 86380 86390 1
536063 99536063 1001 86380 86390 1
536078 99536078 1001 86380 86390 1
535864 99535864 1001 86380 86390 1
535868 99535868 1001 86380 86390 1
535792 99535792 1001 86380 86390 1
535716 99535716 1001 86380 86390 1
536488 99536488 1001 86380 86390 1
536982 99536982 1001 86380 86390 1
537047 99537047 1001 86380 86390 1
537100 99537100 1001 86380 86390 1
537053 99537053 1001 86380 86390 1
536994 99536994 1001 86380 86390 1
536895 99536895 1001 86380 86390 1
536925 99536925 1001 86380 86390 1
536938 99536938 1001 86380 86390 1
536926 99536926 1001 86380 86390 1
536672 99536672 1001 86380 86390 1
536701 99536701 1001 86380 86390 1
537289 99537289 1001 86380 86390 1
537356 99537356 1001 86380 86390 1
537360 99537360 1001 86380 86390 1
537284 99537284 1001 86380 86390 1
537325 99537325 1001 86380 86390 1
537984 99537984 1001 86380 86390 1
537579 99537579 1001 86380 86390 1
537625 99537625 1001 86380 86390 1
537679 99537679 1001 86380 86390 1
537410 99537410 1001 86380 86390 1
537437 99537437 1001 86380 86390 1
537555 99537555 1001 86380 86390 1
537505 99537505 1001 86380 86390 1
537545 99537545 1001 86380 86390 1
537419 99537419 1001 86380 86390 1
538072 99538072 1001 86380 86390 1
538691 99538691 1001 86380 86390 1
538616 99538616 1001 86380 86390 1
538772 99538772 1001 86380 86390 1
538630 99538630 1001 86380 86390 1
538545 99538545 1001 86380 86390 1
538559 99538559 1001 86380 86390 1
538482 99538482 1001 86380 86390 1
538396 99538396 1001 86380 86390 1
538268 99538268 1001 86380 86390 1
538232 99538232 1001 86380 86390 1
538956 99538956 1001 86380 86390 1
538906 99538906 1001 86380 86390 1
538907 99538907 1001 86380 86390 1
538846 99538846 1001 86380 86390 1
539015 99539015 1001 86380 86390 1
538912 99538912 1001 86380 86390 1
538863 99538863 1001 86380 86390 1
539639 99539639 1001 86380 86390 1
539589 99539589 1001 86380 86390 1
539279 99539279 1001 86380 86390 1
539396 99539396 1001 86380 86390 1
539204 99539204 1001 86380 86390 1
539052 99539052 1001 86380 86390 1
539067 99539067 1001 86380 86390 1
539094 99539094 1001 86380 86390 1
539198 99539198 1001 86380 86390 1
539136 99539136 1001 86380 86390 1
539819 99539819 1001 86380 86390 1
539818 99539818 1001 86380 86390 1
540380 99540380 1001 86380 86390 1
540384 99540384 1001 86380 86390 1
540411 99540411 1001 86380 86390 1
540148 99540148 1001 86380 86390 1
540242 99540242 1001 86380 86390 1
540003 99540003 1001 86380 86390 1
539904 99539904 1001 86380 86390 1
539917 99539917 1001 86380 86390 1
539997 99539997 1001 86380 86390 1
540624 99540624 1001 86380 86390 1
540538 99540538 1001 86380 86390 1
540603 99540603 1001 86380 86390 1
540580 99540580 1001 86380 86390 1
541263 99541263 1001 86380 86390 1
541177 99541177 1001 86380 86390 1
540971 99540971 1001 86380 86390 1
541024 99541024 1001 86380 86390 1
540910 99540910 1001 86380 86390 1
540926 99540926 1001 86380 86390 1
540927 99540927 1001 86380 86390 1
540956 99540956 1001 86380 86390 1
541035 99541035 1001 86380 86390 1
540675 99540675 1001 86380 86390 1
540749 99540749 1001 86380 86390 1
541303 99541303 1001 86380 86390 1
541486 99541486 1001 86380 86390 1
541376 99541376 1001 86380 86390 1
541940 99541940 1001 86380 86390 1
542048 99542048 1001 86380 86390 1
541962 99541962 1001 86380 86390 1
541773 99541773 1001 86380 86390 1
541887 99541887 1001 86380 86390 1
541631 99541631 1001 86380 86390 1
541531 99541531 1001 86380 86390 1
541634 99541634 1001 86380 86390 1
541574 99541574 1001 86380 86390 1
541638 99541638 1001 86380 86390 1
542168 99542168 1001 86380 86390 1
542196 99542196 1001 86380 86390 1
542148 99542148 1001 86380 86390 1
542187 99542187 1001 86380 86390 1
542281 99542281 1001 86380 86390 1
542178 99542178 1001 86380 86390 1
542219 99542219 1001 86380 86390 1
542911 99542911 1001 86380 86390 1
542746 99542746 1001 86380 86390 1
542823 99542823 1001 86380 86390 1
542850 99542850 1001 86380 86390 1
542813 99542813 1001 86380 86390 1
542584 99542584 1001 86380 86390 1
542561 99542561 1001 86380 86390 1
542591 99542591 1001 86380 86390 1
542721 99542721 1001 86380 86390 1
542558 99542558 1001 86380 86390 1
542472 99542472 1001 86380 86390 1
542421 99542421 1001 86380 86390 1
542401 99542401 1001 86380 86390 1
542981 99542981 1001 86380 86390 1
543021 99543021 1001 86380 86390 1
542979 99542979 1001 86380 86390 1
543607 99543607 1001 86380 86390 1
543660 99543660 1001 86380 86390 1
543640 99543640 1001 86380 86390 1
543602 99543602 1001 86380 86390 1
543386 99543386 1001 86380 86390 1
543558 99543558 1001 86380 86390 1
543417 99543417 1001 86380 86390 1
543470 99543470 1001 86380 86390 1
543319 99543319 1001 86380 86390 1
543257 99543257 1001 86380 86390 1
543199 99543199 1001 86380 86390 1
543902 99543902 1001 86380 86390 1
543877 99543877 1001 86380 86390 1
543930 99543930 1001 86380 86390 1
543803 99543803 1001 86380 86390 1
544535 99544535 1001 86380 86390 1
544435 99544435 1001 86380 86390 1
544513 99544513 1001 86380 86390 1
544514 99544514 1001 86380 86390 1
544506 99544506 1001 86380 86390 1
544558 99544558 1001 86380 86390 1
544228 99544228 1001 86380 86390 1
544259 99544259 1001 86380 86390 1
544051 99544051 1001 86380 86390 1
544130 99544130 1001 86380 86390 1
544733 99544733 1001 86380 86390 1
415914 382 1001 16980 17337 1
506525 691 1001 50659 50959 1
400003 99400003 1001 86380 86390 1
400062 99400062 1001 86380 86390 1
400158 99400158 1001 86380 86390 1
400366 99400366 1001 86380 86390 1
400511 99400511 1001 86380 86390 1
400519 99400519 1001 86380 86390 1
400438 99400438 1001 86380 86390 1
400415 99400415 1001 86380 86390 1
400713 99400713 1001 86380 86390 1
400845 99400845 1001 86380 86390 1
400980 99400980 1001 86380 86390 1
401070 99401070 1001 86380 86390 1
401075 99401075 1001 86380 86390 1
401170 99401170 1001 86380 86390 1
401345 99401345 1001 86380 86390 1
401687 99401687 1001 86380 86390 1
401647 99401647 1001 86380 86390 1
402048 99402048 1001 86380 86390 1
402325 99402325 1001 86380 86390 1
402276 99402276 1001 86380 86390 1
402492 99402492 1001 86380 86390 1
402684 99402684 1001 86380 86390 1
402785 99402785 1001 86380 86390 1
402795 99402795 1001 86380 86390 1
402953 99402953 1001 86380 86390 1
403061 99403061 1001 86380 86390 1
403319 99403319 1001 86380 86390 1
403383 99403383 1001 86380 86390 1
403860 99403860 1001 86380 86390 1
404682 99404682 1001 86380 86390 1
404901 99404901 1001 86380 86390 1
404790 99404790 1001 86380 86390 1
405103 99405103 1001 86380 86390 1
405086 99405086 1001 86380 86390 1
405505 99405505 1001 86380 86390 1
405417 99405417 1001 86380 86390 1
405601 99405601 1001 86380 86390 1
405863 99405863 1001 86380 86390 1
405906 99405906 1001 86380 86390 1
405876 99405876 1001 86380 86390 1
406127 99406127 1001 86380 86390 1
406302 99406302 1001 86380 86390 1
406391 99406391 1001 86380 86390 1
406423 99406423 1001 86380 86390 1
406604 99406604 1001 86380 86390 1
406499 99406499 1001 86380 86390 1
406679 99406679 1001 86380 86390 1
406689 99406689 1001 86380 86390 1
406906 99406906 1001 86380 86390 1
406911 99406911 1001 86380 86390 1
407017 99407017 1001 86380 86390 1
407130 99407130 1001 86380 86390 1
407255 99407255 1001 86380 86390 1
407420 99407420 1001 86380 86390 1
407513 99407513 1001 86380 86390 1
408580 99408580 1001 86380 86390 1
408714 99408714 1001 86380 86390 1
408861 99408861 1001 86380 86390 1
408821 99408821 1001 86380 86390 1
408906 99408906 1001 86380 86390 1
408987 99408987 1001 86380 86390 1
409109 99409109 1001 86380 86390 1
409169 99409169 1001 86380 86390 1
409236 99409236 1001 86380 86390 1
409324 99409324 1001 86380 86390 1
409491 99409491 1001 86380 86390 1
409547 99409547 1001 86380 86390 1
409557 99409557 1001 86380 86390 1
409734 99409734 1001 86380 86390 1
409942 99409942 1001 86380 86390 1
410106 99410106 1001 86380 86390 1
410150 99410150 1001 86380 86390 1
410226 99410226 1001 86380 86390 1
410342 99410342 1001 86380 86390 1
410410 99410410 1001 86380 86390 1
410530 99410530 1001 86380 86390 1
410511 99410511 1001 86380 86390 1
410725 99410725 1001 86380 86390 1
410786 99410786 1001 86380 86390 1
410898 99410898 1001 86380 86390 1
411004 99411004 1001 86380 86390 1
411172 99411172 1001 86380 86390 1
411167 99411167 1001 86380 86390 1
411227 99411227 1001 86380 86390 1
411615 99411615 1001 86380 86390 1
411697 99411697 1001 86380 86390 1
411737 99411737 1001 86380 86390 1
411793 99411793 1001 86380 86390 1
411771 99411771 1001 86380 86390 1
411777 99411777 1001 86380 86390 1
411909 99411909 1001 86380 86390 1
412013 99412013 1001 86380 86390 1
412018 99412018 1001 86380 86390 1
412236 99412236 1001 86380 86390 1
412402 99412402 1001 86380 86390 1
412329 99412329 1001 86380 86390 1
412281 99412281 1001 86380 86390 1
412333 99412333 1001 86380 86390 1
413457 99413457 1001 86380 86390 1
413579 99413579 1001 86380 86390 1
413657 99413657 1001 86380 86390 1
413470 99413470 1001 86380 86390 1
413244 99413244 1001 86380 86390 1
413043 99413043 1001 86380 86390 1
412965 99412965 1001 86380 86390 1
412917 99412917 1001 86380 86390 1
413251 99413251 1001 86380 86390 1
412868 99412868 1001 86380 86390 1
412590 99412590 1001 86380 86390 1
412817 99412817 1001 86380 86390 1
413802 99413802 1001 86380 86390 1
413793 99413793 1001 86380 86390 1
414106 99414106 1001 86380 86390 1
413886 99413886 1001 86380 86390 1
413942 99413942 1001 86380 86390 1
415311 99415311 1001 86380 86390 1
414947 99414947 1001 86380 86390 1
415121 99415121 1001 86380 86390 1
415033 99415033 1001 86380 86390 1
415014 99415014 1001 86380 86390 1
415073 99415073 1001 86380 86390 1
414964 99414964 1001 86380 86390 1
415074 99415074 1001 86380 86390 1
414705 99414705 1001 86380 86390 1
414740 99414740 1001 86380 86390 1
414577 99414577 1001 86380 86390 1
414138 99414138 1001 86380 86390 1
414405 99414405 1001 86380 86390 1
414476 99414476 1001 86380 86390 1
414174 99414174 1001 86380 86390 1
414474 99414474 1001 86380 86390 1
415336 99415336 1001 86380 86390 1
415550 99415550 1001 86380 86390 1
415376 99415376 1001 86380 86390 1
415468 99415468 1001 86380 86390 1
415590 99415590 1001 86380 86390 1
415568 99415568 1001 86380 86390 1
415670 99415670 1001 86380 86390 1
416948 99416948 1001 86380 86390 1
416470 99416470 1001 86380 86390 1
416550 99416550 1001 86380 86390 1
416219 99416219 1001 86380 86390 1
416387 99416387 1001 86380 86390 1
416240 99416240 1001 86380 86390 1
416241 99416241 1001 86380 86390 1
415869 99415869 1001 86380 86390 1
415817 99415817 1001 86380 86390 1
415876 99415876 1001 86380 86390 1
415980 99415980 1001 86380 86390 1
415774 99415774 1001 86380 86390 1
415953 99415953 1001 86380 86390 1
416107 99416107 1001 86380 86390 1
417256 99417256 1001 86380 86390 1
417258 99417258 1001 86380 86390 1
417105 99417105 1001 86380 86390 1
417300 99417300 1001 86380 86390 1
417345 99417345 1001 86380 86390 1
417085 99417085 1001 86380 86390 1
417012 99417012 1001 86380 86390 1
417588 99417588 1001 86380 86390 1
418716 99418716 1001 86380 86390 1
418581 99418581 1001 86380 86390 1
418758 99418758 1001 86380 86390 1
418519 99418519 1001 86380 86390 1
418574 99418574 1001 86380 86390 1
418177 99418177 1001 86380 86390 1
418323 99418323 1001 86380 86390 1
418264 99418264 1001 86380 86390 1
418124 99418124 1001 86380 86390 1
417847 99417847 1001 86380 86390 1
417823 99417823 1001 86380 86390 1
417619 99417619 1001 86380 86390 1
419034 99419034 1001 86380 86390 1
420341 99420341 1001 86380 86390 1
420421 99420421 1001 86380 86390 1
419972 99419972 1001 86380 86390 1
419704 99419704 1001 86380 86390 1
419873 99419873 1001 86380 86390 1
419874 99419874 1001 86380 86390 1
419935 99419935 1001 86380 86390 1
419744 99419744 1001 86380 86390 1
419450 99419450 1001 86380 86390 1
419430 99419430 1001 86380 86390 1
419373 99419373 1001 86380 86390 1
421819 99421819 1001 86380 86390 1
421900 99421900 1001 86380 86390 1
421155 99421155 1001 86380 86390 1
420846 99420846 1001 86380 86390 1
420939 99420939 1001 86380 86390 1
422407 99422407 1001 86380 86390 1
422395 99422395 1001 86380 86390 1
422268 99422268 1001 86380 86390 1
423520 99423520 1001 86380 86390 1
423304 99423304 1001 86380 86390 1
423178 99423178 1001 86380 86390 1
423188 99423188 1001 86380 86390 1
422960 99422960 1001 86380 86390 1
422589 99422589 1001 86380 86390 1
422795 99422795 1001 86380 86390 1
425104 99425104 1001 86380 86390 1
425056 99425056 1001 86380 86390 1
425130 99425130 1001 86380 86390 1
425266 99425266 1001 86380 86390 1
424865 99424865 1001 86380 86390 1
424763 99424763 1001 86380 86390 1
424714 99424714 1001 86380 86390 1
424879 99424879 1001 86380 86390 1
424904 99424904 1001 86380 86390 1
424345 99424345 1001 86380 86390 1
424304 99424304 1001 86380 86390 1
424528 99424528 1001 86380 86390 1
425777 99425777 1001 86380 86390 1
425448 99425448 1001 86380 86390 1
426423 99426423 1001 86380 86390 1
426576 99426576 1001 86380 86390 1
426459 99426459 1001 86380 86390 1
426461 99426461 1001 86380 86390 1
425865 99425865 1001 86380 86390 1
426189 99426189 1001 86380 86390 1
426103 99426103 1001 86380 86390 1
426092 99426092 1001 86380 86390 1
427487 99427487 1001 86380 86390 1
428580 99428580 1001 86380 86390 1
427882 99427882 1001 86380 86390 1
427806 99427806 1001 86380 86390 1
428930 99428930 1001 86380 86390 1
430247 99430247 1001 86380 86390 1
430266 99430266 1001 86380 86390 1
429869 99429869 1001 86380 86390 1
429366 99429366 1001 86380 86390 1
429498 99429498 1001 86380 86390 1
429507 99429507 1001 86380 86390 1
429402 99429402 1001 86380 86390 1
429383 99429383 1001 86380 86390 1
430616 99430616 1001 86380 86390 1
430806 99430806 1001 86380 86390 1
430522 99430522 1001 86380 86390 1
431895 99431895 1001 86380 86390 1
431906 99431906 1001 86380 86390 1
430901 99430901 1001 86380 86390 1
432098 99432098 1001 86380 86390 1
432473 99432473 1001 86380 86390 1
432067 99432067 1001 86380 86390 1
433661 99433661 1001 86380 86390 1
433571 99433571 1001 86380 86390 1
433600 99433600 1001 86380 86390 1
433646 99433646 1001 86380 86390 1
433699 99433699 1001 86380 86390 1
433649 99433649 1001 86380 86390 1
433018 99433018 1001 86380 86390 1
433241 99433241 1001 86380 86390 1
433269 99433269 1001 86380 86390 1
433298 99433298 1001 86380 86390 1
433118 99433118 1001 86380 86390 1
433006 99433006 1001 86380 86390 1
432938 99432938 1001 86380 86390 1
433009 99433009 1001 86380 86390 1
432981 99432981 1001 86380 86390 1
432564 99432564 1001 86380 86390 1
433783 99433783 1001 86380 86390 1
433793 99433793 1001 86380 86390 1
433818 99433818 1001 86380 86390 1
433977 99433977 1001 86380 86390 1
435370 99435370 1001 86380 86390 1
435385 99435385 1001 86380 86390 1
435148 99435148 1001 86380 86390 1
434703 99434703 1001 86380 86390 1
434784 99434784 1001 86380 86390 1
434671 99434671 1001 86380 86390 1
434774 99434774 1001 86380 86390 1
434655 99434655 1001 86380 86390 1
434734 99434734 1001 86380 86390 1
434963 99434963 1001 86380 86390 1
434635 99434635 1001 86380 86390 1
434964 99434964 1001 86380 86390 1
434472 99434472 1001 86380 86390 1
434543 99434543 1001 86380 86390 1
434148 99434148 1001 86380 86390 1
434306 99434306 1001 86380 86390 1
434497 99434497 1001 86380 86390 1
435862 99435862 1001 86380 86390 1
435712 99435712 1001 86380 86390 1
435642 99435642 1001 86380 86390 1
435724 99435724 1001 86380 86390 1
437035 99437035 1001 86380 86390 1
437074 99437074 1001 86380 86390 1
436513 99436513 1001 86380 86390 1
435921 99435921 1001 86380 86390 1
300069 99300069 1001 86380 86390 1
300022 99300022 1001 86380 86390 1
437174 99437174 1001 86380 86390 1
437359 99437359 1001 86380 86390 1
300076 99300076 1001 86380 86390 1
437337 99437337 1001 86380 86390 1
300601 99300601 1001 86380 86390 1
300656 99300656 1001 86380 86390 1
300542 99300542 1001 86380 86390 1
300544 99300544 1001 86380 86390 1
300648 99300648 1001 86380 86390 1
300638 99300638 1001 86380 86390 1
300459 99300459 1001 86380 86390 1
300347 99300347 1001 86380 86390 1
300386 99300386 1001 86380 86390 1
300477 99300477 1001 86380 86390 1
300466 99300466 1001 86380 86390 1
300351 99300351 1001 86380 86390 1
300294 99300294 1001 86380 86390 1
300286 99300286 1001 86380 86390 1
300157 99300157 1001 86380 86390 1
300869 99300869 1001 86380 86390 1
300755 99300755 1001 86380 86390 1
300800 99300800 1001 86380 86390 1
300764 99300764 1001 86380 86390 1
301457 99301457 1001 86380 86390 1
301349 99301349 1001 86380 86390 1
301172 99301172 1001 86380 86390 1
301304 99301304 1001 86380 86390 1
301330 99301330 1001 86380 86390 1
301346 99301346 1001 86380 86390 1
301283 99301283 1001 86380 86390 1
300947 99300947 1001 86380 86390 1
301119 99301119 1001 86380 86390 1
301097 99301097 1001 86380 86390 1
300984 99300984 1001 86380 86390 1
301010 99301010 1001 86380 86390 1
300945 99300945 1001 86380 86390 1
301733 99301733 1001 86380 86390 1
301669 99301669 1001 86380 86390 1
301701 99301701 1001 86380 86390 1
301653 99301653 1001 86380 86390 1
301577 99301577 1001 86380 86390 1
302304 99302304 1001 86380 86390 1
302188 99302188 1001 86380 86390 1
302231 99302231 1001 86380 86390 1
302357 99302357 1001 86380 86390 1
302249 99302249 1001 86380 86390 1
302103 99302103 1001 86380 86390 1
302159 99302159 1001 86380 86390 1
302005 99302005 1001 86380 86390 1
301881 99301881 1001 86380 86390 1
301958 99301958 1001 86380 86390 1
301897 99301897 1001 86380 86390 1
302420 99302420 1001 86380 86390 1
303027 99303027 1001 86380 86390 1
303080 99303080 1001 86380 86390 1
303019 99303019 1001 86380 86390 1
303021 99303021 1001 86380 86390 1
302978 99302978 1001 86380 86390 1
302972 99302972 1001 86380 86390 1
302831 99302831 1001 86380 86390 1
302634 99302634 1001 86380 86390 1
302608 99302608 1001 86380 86390 1
303411 99303411 1001 86380 86390 1
303386 99303386 1001 86380 86390 1
303273 99303273 1001 86380 86390 1
303249 99303249 1001 86380 86390 1
303406 99303406 1001 86380 86390 1
303251 99303251 1001 86380 86390 1
303914 99303914 1001 86380 86390 1
303659 99303659 1001 86380 86390 1
303700 99303700 1001 86380 86390 1
303819 99303819 1001 86380 86390 1
303655 99303655 1001 86380 86390 1
303491 99303491 1001 86380 86390 1
303454 99303454 1001 86380 86390 1
303558 99303558 1001 86380 86390 1
303597 99303597 1001 86380 86390 1
303444 99303444 1001 86380 86390 1
303515 99303515 1001 86380 86390 1
303567 99303567 1001 86380 86390 1
303424 99303424 1001 86380 86390 1
304148 99304148 1001 86380 86390 1
304214 99304214 1001 86380 86390 1
304807 99304807 1001 86380 86390 1
304278 99304278 1001 86380 86390 1
304283 99304283 1001 86380 86390 1
304245 99304245 1001 86380 86390 1
304247 99304247 1001 86380 86390 1
305041 99305041 1001 86380 86390 1
304967 99304967 1001 86380 86390 1
305514 99305514 1001 86380 86390 1
305515 99305515 1001 86380 86390 1
305446 99305446 1001 86380 86390 1
305434 99305434 1001 86380 86390 1
305294 99305294 1001 86380 86390 1
305374 99305374 1001 86380 86390 1
305362 99305362 1001 86380 86390 1
305093 99305093 1001 86380 86390 1
305200 99305200 1001 86380 86390 1
305097 99305097 1001 86380 86390 1
305253 99305253 1001 86380 86390 1
305102 99305102 1001 86380 86390 1
500023 99500023 1001 86380 86390 1
500079 99500079 1001 86380 86390 1
305688 99305688 1001 86380 86390 1
500178 99500178 1001 86380 86390 1
500650 99500650 1001 86380 86390 1
500728 99500728 1001 86380 86390 1
500743 99500743 1001 86380 86390 1
500707 99500707 1001 86380 86390 1
500708 99500708 1001 86380 86390 1
500807 99500807 1001 86380 86390 1
500519 99500519 1001 86380 86390 1
500420 99500420 1001 86380 86390 1
500512 99500512 1001 86380 86390 1
500423 99500423 1001 86380 86390 1
500400 99500400 1001 86380 86390 1
500303 99500303 1001 86380 86390 1
500380 99500380 1001 86380 86390 1
500291 99500291 1001 86380 86390 1
500227 99500227 1001 86380 86390 1
500346 99500346 1001 86380 86390 1
500824 99500824 1001 86380 86390 1
500852 99500852 1001 86380 86390 1
501530 99501530 1001 86380 86390 1
501364 99501364 1001 86380 86390 1
501314 99501314 1001 86380 86390 1
501342 99501342 1001 86380 86390 1
501074 99501074 1001 86380 86390 1
501179 99501179 1001 86380 86390 1
501831 99501831 1001 86380 86390 1
501654 99501654 1001 86380 86390 1
501642 99501642 1001 86380 86390 1
501700 99501700 1001 86380 86390 1
502287 99502287 1001 86380 86390 1
502061 99502061 1001 86380 86390 1
501934 99501934 1001 86380 86390 1
501960 99501960 1001 86380 86390 1
502636 99502636 1001 86380 86390 1
502638 99502638 1001 86380 86390 1
502565 99502565 1001 86380 86390 1
503200 99503200 1001 86380 86390 1
503239 99503239 1001 86380 86390 1
502892 99502892 1001 86380 86390 1
502883 99502883 1001 86380 86390 1
502885 99502885 1001 86380 86390 1
502886 99502886 1001 86380 86390 1
502928 99502928 1001 86380 86390 1
503008 99503008 1001 86380 86390 1
502865 99502865 1001 86380 86390 1
502714 99502714 1001 86380 86390 1
502753 99502753 1001 86380 86390 1
502780 99502780 1001 86380 86390 1
502744 99502744 1001 86380 86390 1
502747 99502747 1001 86380 86390 1
502695 99502695 1001 86380 86390 1
503356 99503356 1001 86380 86390 1
503346 99503346 1001 86380 86390 1
504002 99504002 1001 86380 86390 1
503979 99503979 1001 86380 86390 1
504110 99504110 1001 86380 86390 1
503721 99503721 1001 86380 86390 1
503853 99503853 1001 86380 86390 1
503780 99503780 1001 86380 86390 1
503667 99503667 1001 86380 86390 1
503699 99503699 1001 86380 86390 1
503610 99503610 1001 86380 86390 1
503623 99503623 1001 86380 86390 1
504219 99504219 1001 86380 86390 1
504128 99504128 1001 86380 86390 1
504237 99504237 1001 86380 86390 1
504225 99504225 1001 86380 86390 1
504264 99504264 1001 86380 86390 1
504316 99504316 1001 86380 86390 1
504200 99504200 1001 86380 86390 1
504123 99504123 1001 86380 86390 1
504292 99504292 1001 86380 86390 1
504825 99504825 1001 86380 86390 1
504761 99504761 1001 86380 86390 1
504635 99504635 1001 86380 86390 1
504663 99504663 1001 86380 86390 1
504715 99504715 1001 86380 86390 1
504618 99504618 1001 86380 86390 1
504396 99504396 1001 86380 86390 1
504411 99504411 1001 86380 86390 1
504335 99504335 1001 86380 86390 1
504532 99504532 1001 86380 86390 1
505035 99505035 1001 86380 86390 1
504972 99504972 1001 86380 86390 1
505738 99505738 1001 86380 86390 1
505659 99505659 1001 86380 86390 1
505660 99505660 1001 86380 86390 1
505678 99505678 1001 86380 86390 1
505503 99505503 1001 86380 86390 1
505496 99505496 1001 86380 86390 1
505282 99505282 1001 86380 86390 1
505194 99505194 1001 86380 86390 1
505845 99505845 1001 86380 86390 1
505965 99505965 1001 86380 86390 1
505862 99505862 1001 86380 86390 1
505940 99505940 1001 86380 86390 1
505843 99505843 1001 86380 86390 1
506404 99506404 1001 86380 86390 1
506510 99506510 1001 86380 86390 1
506523 99506523 1001 86380 86390 1
506581 99506581 1001 86380 86390 1
506477 99506477 1001 86380 86390 1
506491 99506491 1001 86380 86390 1
506414 99506414 1001 86380 86390 1
506352 99506352 1001 86380 86390 1
506289 99506289 1001 86380 86390 1
506088 99506088 1001 86380 86390 1
506078 99506078 1001 86380 86390 1
506723 99506723 1001 86380 86390 1
506633 99506633 1001 86380 86390 1
506756 99506756 1001 86380 86390 1
506706 99506706 1001 86380 86390 1
507078 99507078 1001 86380 86390 1
507162 99507162 1001 86380 86390 1
506828 99506828 1001 86380 86390 1
506920 99506920 1001 86380 86390 1
506923 99506923 1001 86380 86390 1
508068 99508068 1001 86380 86390 1
508161 99508161 1001 86380 86390 1
508235 99508235 1001 86380 86390 1
508054 99508054 1001 86380 86390 1
508145 99508145 1001 86380 86390 1
507706 99507706 1001 86380 86390 1
507655 99507655 1001 86380 86390 1
507642 99507642 1001 86380 86390 1
507633 99507633 1001 86380 86390 1
507715 99507715 1001 86380 86390 1
507664 99507664 1001 86380 86390 1
508920 99508920 1001 86380 86390 1
508831 99508831 1001 86380 86390 1
508813 99508813 1001 86380 86390 1
508723 99508723 1001 86380 86390 1
508802 99508802 1001 86380 86390 1
508602 99508602 1001 86380 86390 1
508616 99508616 1001 86380 86390 1
509089 99509089 1001 86380 86390 1
509180 99509180 1001 86380 86390 1
509245 99509245 1001 86380 86390 1
509246 99509246 1001 86380 86390 1
509274 99509274 1001 86380 86390 1
509853 99509853 1001 86380 86390 1
509768 99509768 1001 86380 86390 1
509833 99509833 1001 86380 86390 1
509887 99509887 1001 86380 86390 1
509531 99509531 1001 86380 86390 1
509559 99509559 1001 86380 86390 1
509587 99509587 1001 86380 86390 1
509536 99509536 1001 86380 86390 1
509440 99509440 1001 86380 86390 1
509455 99509455 1001 86380 86390 1
509378 99509378 1001 86380 86390 1
510028 99510028 1001 86380 86390 1
510017 99510017 1001 86380 86390 1
509917 99509917 1001 86380 86390 1
509984 99509984 1001 86380 86390 1
510679 99510679 1001 86380 86390 1
510364 99510364 1001 86380 86390 1
510253 99510253 1001 86380 86390 1
510232 99510232 1001 86380 86390 1
510284 99510284 1001 86380 86390 1
510867 99510867 1001 86380 86390 1
510909 99510909 1001 86380 86390 1
510858 99510858 1001 86380 86390 1
510782 99510782 1001 86380 86390 1
511455 99511455 1001 86380 86390 1
511404 99511404 1001 86380 86390 1
511355 99511355 1001 86380 86390 1
511299 99511299 1001 86380 86390 1
511313 99511313 1001 86380 86390 1
511288 99511288 1001 86380 86390 1
511682 99511682 1001 86380 86390 1
511645 99511645 1001 86380 86390 1
511750 99511750 1001 86380 86390 1
512178 99512178 1001 86380 86390 1
512222 99512222 1001 86380 86390 1
512041 99512041 1001 86380 86390 1
512056 99512056 1001 86380 86390 1
511888 99511888 1001 86380 86390 1
511850 99511850 1001 86380 86390 1
511933 99511933 1001 86380 86390 1
512584 99512584 1001 86380 86390 1
512430 99512430 1001 86380 86390 1
512509 99512509 1001 86380 86390 1
512562 99512562 1001 86380 86390 1
512381 99512381 1001 86380 86390 1
512491 99512491 1001 86380 86390 1
513052 99513052 1001 86380 86390 1
513174 99513174 1001 86380 86390 1
513187 99513187 1001 86380 86390 1
513112 99513112 1001 86380 86390 1
512831 99512831 1001 86380 86390 1
512808 99512808 1001 86380 86390 1
512978 99512978 1001 86380 86390 1
512703 99512703 1001 86380 86390 1
512679 99512679 1001 86380 86390 1
512671 99512671 1001 86380 86390 1
512633 99512633 1001 86380 86390 1
512726 99512726 1001 86380 86390 1
513323 99513323 1001 86380 86390 1
513219 99513219 1001 86380 86390 1
513290 99513290 1001 86380 86390 1
513407 99513407 1001 86380 86390 1
513331 99513331 1001 86380 86390 1
513883 99513883 1001 86380 86390 1
513979 99513979 1001 86380 86390 1
513672 99513672 1001 86380 86390 1
513714 99513714 1001 86380 86390 1
513718 99513718 1001 86380 86390 1
513628 99513628 1001 86380 86390 1
513478 99513478 1001 86380 86390 1
513466 99513466 1001 86380 86390 1
513431 99513431 1001 86380 86390 1
513522 99513522 1001 86380 86390 1
513601 99513601 1001 86380 86390 1
513590 99513590 1001 86380 86390 1
514121 99514121 1001 86380 86390 1
514115 99514115 1001 86380 86390 1
514037 99514037 1001 86380 86390 1
514196 99514196 1001 86380 86390 1
514837 99514837 1001 86380 86390 1
514766 99514766 1001 86380 86390 1
514541 99514541 1001 86380 86390 1
514542 99514542 1001 86380 86390 1
514625 99514625 1001 86380 86390 1
514268 99514268 1001 86380 86390 1
514881 99514881 1001 86380 86390 1
514884 99514884 1001 86380 86390 1
514956 99514956 1001 86380 86390 1
515542 99515542 1001 86380 86390 1
515621 99515621 1001 86380 86390 1
515654 99515654 1001 86380 86390 1
515494 99515494 1001 86380 86390 1
515624 99515624 1001 86380 86390 1
515453 99515453 1001 86380 86390 1
515350 99515350 1001 86380 86390 1
515428 99515428 1001 86380 86390 1
515313 99515313 1001 86380 86390 1
515340 99515340 1001 86380 86390 1
515107 99515107 1001 86380 86390 1
515238 99515238 1001 86380 86390 1
515150 99515150 1001 86380 86390 1
515267 99515267 1001 86380 86390 1
515074 99515074 1001 86380 86390 1
515784 99515784 1001 86380 86390 1
515878 99515878 1001 86380 86390 1
515697 99515697 1001 86380 86390 1
515807 99515807 1001 86380 86390 1
516355 99516355 1001 86380 86390 1
516334 99516334 1001 86380 86390 1
516438 99516438 1001 86380 86390 1
516439 99516439 1001 86380 86390 1
516501 99516501 1001 86380 86390 1
516279 99516279 1001 86380 86390 1
516229 99516229 1001 86380 86390 1
516234 99516234 1001 86380 86390 1
516117 99516117 1001 86380 86390 1
516183 99516183 1001 86380 86390 1
516174 99516174 1001 86380 86390 1
516046 99516046 1001 86380 86390 1
516087 99516087 1001 86380 86390 1
515950 99515950 1001 86380 86390 1
516054 99516054 1001 86380 86390 1
516093 99516093 1001 86380 86390 1
516616 99516616 1001 86380 86390 1
516629 99516629 1001 86380 86390 1
516544 99516544 1001 86380 86390 1
517176 99517176 1001 86380 86390 1
517025 99517025 1001 86380 86390 1
517026 99517026 1001 86380 86390 1
516900 99516900 1001 86380 86390 1
516735 99516735 1001 86380 86390 1
516828 99516828 1001 86380 86390 1
517391 99517391 1001 86380 86390 1
517456 99517456 1001 86380 86390 1
517444 99517444 1001 86380 86390 1
517512 99517512 1001 86380 86390 1
518129 99518129 1001 86380 86390 1
518016 99518016 1001 86380 86390 1
517948 99517948 1001 86380 86390 1
517884 99517884 1001 86380 86390 1
517938 99517938 1001 86380 86390 1
517600 99517600 1001 86380 86390 1
517562 99517562 1001 86380 86390 1
517733 99517733 1001 86380 86390 1
518353 99518353 1001 86380 86390 1
518296 99518296 1001 86380 86390 1
518352 99518352 1001 86380 86390 1
518236 99518236 1001 86380 86390 1
518891 99518891 1001 86380 86390 1
518803 99518803 1001 86380 86390 1
518710 99518710 1001 86380 86390 1
518687 99518687 1001 86380 86390 1
518702 99518702 1001 86380 86390 1
518461 99518461 1001 86380 86390 1
518545 99518545 1001 86380 86390 1
518470 99518470 1001 86380 86390 1
519104 99519104 1001 86380 86390 1
519067 99519067 1001 86380 86390 1
519121 99519121 1001 86380 86390 1
518992 99518992 1001 86380 86390 1
519032 99519032 1001 86380 86390 1
519058 99519058 1001 86380 86390 1
519627 99519627 1001 86380 86390 1
519694 99519694 1001 86380 86390 1
519669 99519669 1001 86380 86390 1
519563 99519563 1001 86380 86390 1
519478 99519478 1001 86380 86390 1
519389 99519389 1001 86380 86390 1
519299 99519299 1001 86380 86390 1
519303 99519303 1001 86380 86390 1
519368 99519368 1001 86380 86390 1
519385 99519385 1001 86380 86390 1
520007 99520007 1001 86380 86390 1
520569 99520569 1001 86380 86390 1
520544 99520544 1001 86380 86390 1
520336 99520336 1001 86380 86390 1
520127 99520127 1001 86380 86390 1
520221 99520221 1001 86380 86390 1
520796 99520796 1001 86380 86390 1
520646 99520646 1001 86380 86390 1
520738 99520738 1001 86380 86390 1
520842 99520842 1001 86380 86390 1
521465 99521465 1001 86380 86390 1
521315 99521315 1001 86380 86390 1
521318 99521318 1001 86380 86390 1
521396 99521396 1001 86380 86390 1
521458 99521458 1001 86380 86390 1
521460 99521460 1001 86380 86390 1
521131 99521131 1001 86380 86390 1
521226 99521226 1001 86380 86390 1
521124 99521124 1001 86380 86390 1
521193 99521193 1001 86380 86390 1
521066 99521066 1001 86380 86390 1
520976 99520976 1001 86380 86390 1
520952 99520952 1001 86380 86390 1
521044 99521044 1001 86380 86390 1
521009 99521009 1001 86380 86390 1
520868 99520868 1001 86380 86390 1
521038 99521038 1001 86380 86390 1
520857 99520857 1001 86380 86390 1
521555 99521555 1001 86380 86390 1
522204 99522204 1001 86380 86390 1
522101 99522101 1001 86380 86390 1
522128 99522128 1001 86380 86390 1
522232 99522232 1001 86380 86390 1
522105 99522105 1001 86380 86390 1
522157 99522157 1001 86380 86390 1
522158 99522158 1001 86380 86390 1
522136 99522136 1001 86380 86390 1
521962 99521962 1001 86380 86390 1
521809 99521809 1001 86380 86390 1
521799 99521799 1001 86380 86390 1
522432 99522432 1001 86380 86390 1
522420 99522420 1001 86380 86390 1
522294 99522294 1001 86380 86390 1
522295 99522295 1001 86380 86390 1
522362 99522362 1001 86380 86390 1
522365 99522365 1001 86380 86390 1
522327 99522327 1001 86380 86390 1
522955 99522955 1001 86380 86390 1
522996 99522996 1001 86380 86390 1
522945 99522945 1001 86380 86390 1
522933 99522933 1001 86380 86390 1
522811 99522811 1001 86380 86390 1
522724 99522724 1001 86380 86390 1
522753 99522753 1001 86380 86390 1
522727 99522727 1001 86380 86390 1
522614 99522614 1001 86380 86390 1
523230 99523230 1001 86380 86390 1
523743 99523743 1001 86380 86390 1
523745 99523745 1001 86380 86390 1
523879 99523879 1001 86380 86390 1
523905 99523905 1001 86380 86390 1
523559 99523559 1001 86380 86390 1
523693 99523693 1001 86380 86390 1
523595 99523595 1001 86380 86390 1
523674 99523674 1001 86380 86390 1
523363 99523363 1001 86380 86390 1
523521 99523521 1001 86380 86390 1
523450 99523450 1001 86380 86390 1
523530 99523530 1001 86380 86390 1
524074 99524074 1001 86380 86390 1
523963 99523963 1001 86380 86390 1
524603 99524603 1001 86380 86390 1
524719 99524719 1001 86380 86390 1
524700 99524700 1001 86380 86390 1
524293 99524293 1001 86380 86390 1
524332 99524332 1001 86380 86390 1
524339 99524339 1001 86380 86390 1
524159 99524159 1001 86380 86390 1
524849 99524849 1001 86380 86390 1
524817 99524817 1001 86380 86390 1
525450 99525450 1001 86380 86390 1
525532 99525532 1001 86380 86390 1
525379 99525379 1001 86380 86390 1
525190 99525190 1001 86380 86390 1
525230 99525230 1001 86380 86390 1
525234 99525234 1001 86380 86390 1
525209 99525209 1001 86380 86390 1
525132 99525132 1001 86380 86390 1
525068 99525068 1001 86380 86390 1
525172 99525172 1001 86380 86390 1
525085 99525085 1001 86380 86390 1
525074 99525074 1001 86380 86390 1
525762 99525762 1001 86380 86390 1
525629 99525629 1001 86380 86390 1
526270 99526270 1001 86380 86390 1
526371 99526371 1001 86380 86390 1
526189 99526189 1001 86380 86390 1
525861 99525861 1001 86380 86390 1
525966 99525966 1001 86380 86390 1
525890 99525890 1001 86380 86390 1
526511 99526511 1001 86380 86390 1
526515 99526515 1001 86380 86390 1
526555 99526555 1001 86380 86390 1
526612 99526612 1001 86380 86390 1
527187 99527187 1001 86380 86390 1
526901 99526901 1001 86380 86390 1
526944 99526944 1001 86380 86390 1
526841 99526841 1001 86380 86390 1
526989 99526989 1001 86380 86390 1
527043 99527043 1001 86380 86390 1
526664 99526664 1001 86380 86390 1
527389 99527389 1001 86380 86390 1
528017 99528017 1001 86380 86390 1
527877 99527877 1001 86380 86390 1
527971 99527971 1001 86380 86390 1
527805 99527805 1001 86380 86390 1
527769 99527769 1001 86380 86390 1
527558 99527558 1001 86380 86390 1
527560 99527560 1001 86380 86390 1
527536 99527536 1001 86380 86390 1
527575 99527575 1001 86380 86390 1
527556 99527556 1001 86380 86390 1
528163 99528163 1001 86380 86390 1
528181 99528181 1001 86380 86390 1
528106 99528106 1001 86380 86390 1
528336 99528336 1001 86380 86390 1
528416 99528416 1001 86380 86390 1
528972 99528972 1001 86380 86390 1
529604 99529604 1001 86380 86390 1
529630 99529630 1001 86380 86390 1
529645 99529645 1001 86380 86390 1
529714 99529714 1001 86380 86390 1
529500 99529500 1001 86380 86390 1
529397 99529397 1001 86380 86390 1
529263 99529263 1001 86380 86390 1
529109 99529109 1001 86380 86390 1
529304 99529304 1001 86380 86390 1
529305 99529305 1001 86380 86390 1
529242 99529242 1001 86380 86390 1
529154 99529154 1001 86380 86390 1
529855 99529855 1001 86380 86390 1
529804 99529804 1001 86380 86390 1
529926 99529926 1001 86380 86390 1
529878 99529878 1001 86380 86390 1
529840 99529840 1001 86380 86390 1
530431 99530431 1001 86380 86390 1
530497 99530497 1001 86380 86390 1
530371 99530371 1001 86380 86390 1
530330 99530330 1001 86380 86390 1
530228 99530228 1001 86380 86390 1
530243 99530243 1001 86380 86390 1
530165 99530165 1001 86380 86390 1
529985 99529985 1001 86380 86390 1
530054 99530054 1001 86380 86390 1
530702 99530702 1001 86380 86390 1
530690 99530690 1001 86380 86390 1
531308 99531308 1001 86380 86390 1
531323 99531323 1001 86380 86390 1
531246 99531246 1001 86380 86390 1
531092 99531092 1001 86380 86390 1
530894 99530894 1001 86380 86390 1
530820 99530820 1001 86380 86390 1
531537 99531537 1001 86380 86390 1
531435 99531435 1001 86380 86390 1
531581 99531581 1001 86380 86390 1
532175 99532175 1001 86380 86390 1
532005 99532005 1001 86380 86390 1
532089 99532089 1001 86380 86390 1
531953 99531953 1001 86380 86390 1
531959 99531959 1001 86380 86390 1
531973 99531973 1001 86380 86390 1
531742 99531742 1001 86380 86390 1
531632 99531632 1001 86380 86390 1
531700 99531700 1001 86380 86390 1
532247 99532247 1001 86380 86390 1
532315 99532315 1001 86380 86390 1
532291 99532291 1001 86380 86390 1
532305 99532305 1001 86380 86390 1
532865 99532865 1001 86380 86390 1
532997 99532997 1001 86380 86390 1
533018 99533018 1001 86380 86390 1
532900 99532900 1001 86380 86390 1
532690 99532690 1001 86380 86390 1
532678 99532678 1001 86380 86390 1
532761 99532761 1001 86380 86390 1
532468 99532468 1001 86380 86390 1
532578 99532578 1001 86380 86390 1
532617 99532617 1001 86380 86390 1
533133 99533133 1001 86380 86390 1
533137 99533137 1001 86380 86390 1
533196 99533196 1001 86380 86390 1
533670 99533670 1001 86380 86390 1
533709 99533709 1001 86380 86390 1
533754 99533754 1001 86380 86390 1
533627 99533627 1001 86380 86390 1
533485 99533485 1001 86380 86390 1
533517 99533517 1001 86380 86390 1
533598 99533598 1001 86380 86390 1
533600 99533600 1001 86380 86390 1
533436 99533436 1001 86380 86390 1
533242 99533242 1001 86380 86390 1
533361 99533361 1001 86380 86390 1
533415 99533415 1001 86380 86390 1
534001 99534001 1001 86380 86390 1
533966 99533966 1001 86380 86390 1
534031 99534031 1001 86380 86390 1
534045 99534045 1001 86380 86390 1
534651 99534651 1001 86380 86390 1
534534 99534534 1001 86380 86390 1
534511 99534511 1001 86380 86390 1
534578 99534578 1001 86380 86390 1
534581 99534581 1001 86380 86390 1
534311 99534311 1001 86380 86390 1
534405 99534405 1001 86380 86390 1
534395 99534395 1001 86380 86390 1
534309 99534309 1001 86380 86390 1
534105 99534105 1001 86380 86390 1
534802 99534802 1001 86380 86390 1
534845 99534845 1001 86380 86390 1
534871 99534871 1001 86380 86390 1
535309 99535309 1001 86380 86390 1
535374 99535374 1001 86380 86390 1
535267 99535267 1001 86380 86390 1
535111 99535111 1001 86380 86390 1
535269 99535269 1001 86380 86390 1
535071 99535071 1001 86380 86390 1
535048 99535048 1001 86380 86390 1
534894 99534894 1001 86380 86390 1
534965 99534965 1001 86380 86390 1
535096 99535096 1001 86380 86390 1
535654 99535654 1001 86380 86390 1
535526 99535526 1001 86380 86390 1
535686 99535686 1001 86380 86390 1
535674 99535674 1001 86380 86390 1
536276 99536276 1001 86380 86390 1
536187 99536187 1001 86380 86390 1
535989 99535989 1001 86380 86390 1
536054 99536054 1001 86380 86390 1
535941 99535941 1001 86380 86390 1
536060 99536060 1001 86380 86390 1
535725 99535725 1001 86380 86390 1
535817 99535817 1001 86380 86390 1
535831 99535831 1001 86380 86390 1
536524 99536524 1001 86380 86390 1
537014 99537014 1001 86380 86390 1
537029 99537029 1001 86380 86390 1
536777 99536777 1001 86380 86390 1
536767 99536767 1001 86380 86390 1
536924 99536924 1001 86380 86390 1
536837 99536837 1001 86380 86390 1
536877 99536877 1001 86380 86390 1
536852 99536852 1001 86380 86390 1
536543 99536543 1001 86380 86390 1
536596 99536596 1001 86380 86390 1
536688 99536688 1001 86380 86390 1
536587 99536587 1001 86380 86390 1
536588 99536588 1001 86380 86390 1
537344 99537344 1001 86380 86390 1
537254 99537254 1001 86380 86390 1
537177 99537177 1001 86380 86390 1
537855 99537855 1001 86380 86390 1
537844 99537844 1001 86380 86390 1
537592 99537592 1001 86380 86390 1
537685 99537685 1001 86380 86390 1
537660 99537660 1001 86380 86390 1
537491 99537491 1001 86380 86390 1
537569 99537569 1001 86380 86390 1
538056 99538056 1001 86380 86390 1
538132 99538132 1001 86380 86390 1
538188 99538188 1001 86380 86390 1
538738 99538738 1001 86380 86390 1
538689 99538689 1001 86380 86390 1
538784 99538784 1001 86380 86390 1
538467 99538467 1001 86380 86390 1
538598 99538598 1001 86380 86390 1
538410 99538410 1001 86380 86390 1
538531 99538531 1001 86380 86390 1
538544 99538544 1001 86380 86390 1
538295 99538295 1001 86380 86390 1
538854 99538854 1001 86380 86390 1
538857 99538857 1001 86380 86390 1
538975 99538975 1001 86380 86390 1
538834 99538834 1001 86380 86390 1
539478 99539478 1001 86380 86390 1
539386 99539386 1001 86380 86390 1
539299 99539299 1001 86380 86390 1
539418 99539418 1001 86380 86390 1
539344 99539344 1001 86380 86390 1
539022 99539022 1001 86380 86390 1
539066 99539066 1001 86380 86390 1
539054 99539054 1001 86380 86390 1
539041 99539041 1001 86380 86390 1
539670 99539670 1001 86380 86390 1
540340 99540340 1001 86380 86390 1
540461 99540461 1001 86380 86390 1
540145 99540145 1001 86380 86390 1
540214 99540214 1001 86380 86390 1
540059 99540059 1001 86380 86390 1
540535 99540535 1001 86380 86390 1
541143 99541143 1001 86380 86390 1
541162 99541162 1001 86380 86390 1
541215 99541215 1001 86380 86390 1
540985 99540985 1001 86380 86390 1
540711 99540711 1001 86380 86390 1
540674 99540674 1001 86380 86390 1
540739 99540739 1001 86380 86390 1
540782 99540782 1001 86380 86390 1
540680 99540680 1001 86380 86390 1
541321 99541321 1001 86380 86390 1
541427 99541427 1001 86380 86390 1
541405 99541405 1001 86380 86390 1
542019 99542019 1001 86380 86390 1
541935 99541935 1001 86380 86390 1
542040 99542040 1001 86380 86390 1
541976 99541976 1001 86380 86390 1
541878 99541878 1001 86380 86390 1
541814 99541814 1001 86380 86390 1
541843 99541843 1001 86380 86390 1
541899 99541899 1001 86380 86390 1
541670 99541670 1001 86380 86390 1
541674 99541674 1001 86380 86390 1
541572 99541572 1001 86380 86390 1
541561 99541561 1001 86380 86390 1
541639 99541639 1001 86380 86390 1
542121 99542121 1001 86380 86390 1
542165 99542165 1001 86380 86390 1
542282 99542282 1001 86380 86390 1
542783 99542783 1001 86380 86390 1
542760 99542760 1001 86380 86390 1
542627 99542627 1001 86380 86390 1
542705 99542705 1001 86380 86390 1
542630 99542630 1001 86380 86390 1
542621 99542621 1001 86380 86390 1
542712 99542712 1001 86380 86390 1
542433 99542433 1001 86380 86390 1
542474 99542474 1001 86380 86390 1
542349 99542349 1001 86380 86390 1
543138 99543138 1001 86380 86390 1
542533 99542533 1001 86380 86390 1
542989 99542989 1001 86380 86390 1
543056 99543056 1001 86380 86390 1
543620 99543620 1001 86380 86390 1
543659 99543659 1001 86380 86390 1
543627 99543627 1001 86380 86390 1
543768 99543768 1001 86380 86390 1
543412 99543412 1001 86380 86390 1
543453 99543453 1001 86380 86390 1
543391 99543391 1001 86380 86390 1
543522 99543522 1001 86380 86390 1
543394 99543394 1001 86380 86390 1
543461 99543461 1001 86380 86390 1
543293 99543293 1001 86380 86390 1
543181 99543181 1001 86380 86390 1
543328 99543328 1001 86380 86390 1
543176 99543176 1001 86380 86390 1
543807 99543807 1001 86380 86390 1
543860 99543860 1001 86380 86390 1
543934 99543934 1001 86380 86390 1
543806 99543806 1001 86380 86390 1
544484 99544484 1001 86380 86390 1
544414 99544414 1001 86380 86390 1
544455 99544455 1001 86380 86390 1
544374 99544374 1001 86380 86390 1
544132 99544132 1001 86380 86390 1
544601 99544601 1001 86380 86390 1
544694 99544694 1001 86380 86390 1
544604 99544604 1001 86380 86390 1
509202 956 1001 69856 70155 1
509221 494 1002 28170 37068 1
542925 741 1002 66001 67424 1
400075 99400075 1001 86380 86390 1
400127 99400127 1001 86380 86390 1
400110 99400110 1001 86380 86390 1
400221 99400221 1001 86380 86390 1
400365 99400365 1001 86380 86390 1
400571 99400571 1001 86380 86390 1
400655 99400655 1001 86380 86390 1
400908 99400908 1001 86380 86390 1
400852 99400852 1001 86380 86390 1
401003 99401003 1001 86380 86390 1
401146 99401146 1001 86380 86390 1
401105 99401105 1001 86380 86390 1
401568 99401568 1001 86380 86390 1
401834 99401834 1001 86380 86390 1
402141 99402141 1001 86380 86390 1
402118 99402118 1001 86380 86390 1
402364 99402364 1001 86380 86390 1
402635 99402635 1001 86380 86390 1
402667 99402667 1001 86380 86390 1
402689 99402689 1001 86380 86390 1
402949 99402949 1001 86380 86390 1
403032 99403032 1001 86380 86390 1
403449 99403449 1001 86380 86390 1
403602 99403602 1001 86380 86390 1
403771 99403771 1001 86380 86390 1
403734 99403734 1001 86380 86390 1
404011 99404011 1001 86380 86390 1
404367 99404367 1001 86380 86390 1
404433 99404433 1001 86380 86390 1
404461 99404461 1001 86380 86390 1
404487 99404487 1001 86380 86390 1
404596 99404596 1001 86380 86390 1
404693 99404693 1001 86380 86390 1
404857 99404857 1001 86380 86390 1
404954 99404954 1001 86380 86390 1
405107 99405107 1001 86380 86390 1
405294 99405294 1001 86380 86390 1
405494 99405494 1001 86380 86390 1
405514 99405514 1001 86380 86390 1
405592 99405592 1001 86380 86390 1
405627 99405627 1001 86380 86390 1
405786 99405786 1001 86380 86390 1
405887 99405887 1001 86380 86390 1
406081 99406081 1001 86380 86390 1
406274 99406274 1001 86380 86390 1
406579 99406579 1001 86380 86390 1
406573 99406573 1001 86380 86390 1
406670 99406670 1001 86380 86390 1
406743 99406743 1001 86380 86390 1
406896 99406896 1001 86380 86390 1
406907 99406907 1001 86380 86390 1
406980 99406980 1001 86380 86390 1
407095 99407095 1001 86380 86390 1
407276 99407276 1001 86380 86390 1
407586 99407586 1001 86380 86390 1
407687 99407687 1001 86380 86390 1
407737 99407737 1001 86380 86390 1
407703 99407703 1001 86380 86390 1
408249 99408249 1001 86380 86390 1
408524 99408524 1001 86380 86390 1
408827 99408827 1001 86380 86390 1
409098 99409098 1001 86380 86390 1
409233 99409233 1001 86380 86390 1
409292 99409292 1001 86380 86390 1
409300 99409300 1001 86380 86390 1
409448 99409448 1001 86380 86390 1
409458 99409458 1001 86380 86390 1
409586 99409586 1001 86380 86390 1
409891 99409891 1001 86380 86390 1
409822 99409822 1001 86380 86390 1
409958 99409958 1001 86380 86390 1
409962 99409962 1001 86380 86390 1
410239 99410239 1001 86380 86390 1
410306 99410306 1001 86380 86390 1
410698 99410698 1001 86380 86390 1
410762 99410762 1001 86380 86390 1
410811 99410811 1001 86380 86390 1
410854 99410854 1001 86380 86390 1
410956 99410956 1001 86380 86390 1
410976 99410976 1001 86380 86390 1
411121 99411121 1001 86380 86390 1
411323 99411323 1001 86380 86390 1
411454 99411454 1001 86380 86390 1
411720 99411720 1001 86380 86390 1
411692 99411692 1001 86380 86390 1
411803 99411803 1001 86380 86390 1
411782 99411782 1001 86380 86390 1
412040 99412040 1001 86380 86390 1
412203 99412203 1001 86380 86390 1
413465 99413465 1001 86380 86390 1
413098 99413098 1001 86380 86390 1
413254 99413254 1001 86380 86390 1
412720 99412720 1001 86380 86390 1
412530 99412530 1001 86380 86390 1
412804 99412804 1001 86380 86390 1
412516 99412516 1001 86380 86390 1
413968 99413968 1001 86380 86390 1
414013 99414013 1001 86380 86390 1
413910 99413910 1001 86380 86390 1
414937 99414937 1001 86380 86390 1
415306 99415306 1001 86380 86390 1
414744 99414744 1001 86380 86390 1
414672 99414672 1001 86380 86390 1
414892 99414892 1001 86380 86390 1
414377 99414377 1001 86380 86390 1
414236 99414236 1001 86380 86390 1
414414 99414414 1001 86380 86390 1
414247 99414247 1001 86380 86390 1
415330 99415330 1001 86380 86390 1
415663 99415663 1001 86380 86390 1
416911 99416911 1001 86380 86390 1
416952 99416952 1001 86380 86390 1
416264 99416264 1001 86380 86390 1
415810 99415810 1001 86380 86390 1
416085 99416085 1001 86380 86390 1
415910 99415910 1001 86380 86390 1
415847 99415847 1001 86380 86390 1
415878 99415878 1001 86380 86390 1
417045 99417045 1001 86380 86390 1
417380 99417380 1001 86380 86390 1
417179 99417179 1001 86380 86390 1
417030 99417030 1001 86380 86390 1
417531 99417531 1001 86380 86390 1
418682 99418682 1001 86380 86390 1
418184 99418184 1001 86380 86390 1
418263 99418263 1001 86380 86390 1
417769 99417769 1001 86380 86390 1
417846 99417846 1001 86380 86390 1
418936 99418936 1001 86380 86390 1
419102 99419102 1001 86380 86390 1
419008 99419008 1001 86380 86390 1
419067 99419067 1001 86380 86390 1
419129 99419129 1001 86380 86390 1
420338 99420338 1001 86380 86390 1
419773 99419773 1001 86380 86390 1
420028 99420028 1001 86380 86390 1
419981 99419981 1001 86380 86390 1
419316 99419316 1001 86380 86390 1
419405 99419405 1001 86380 86390 1
419456 99419456 1001 86380 86390 1
419436 99419436 1001 86380 86390 1
419226 99419226 1001 86380 86390 1
419509 99419509 1001 86380 86390 1
419559 99419559 1001 86380 86390 1
420742 99420742 1001 86380 86390 1
420638 99420638 1001 86380 86390 1
421965 99421965 1001 86380 86390 1
422026 99422026 1001 86380 86390 1
421778 99421778 1001 86380 86390 1
422011 99422011 1001 86380 86390 1
421702 99421702 1001 86380 86390 1
421589 99421589 1001 86380 86390 1
421529 99421529 1001 86380 86390 1
421634 99421634 1001 86380 86390 1
420955 99420955 1001 86380 86390 1
422200 99422200 1001 86380 86390 1
422461 99422461 1001 86380 86390 1
422389 99422389 1001 86380 86390 1
423234 99423234 1001 86380 86390 1
422656 99422656 1001 86380 86390 1
422579 99422579 1001 86380 86390 1
423769 99423769 1001 86380 86390 1
424102 99424102 1001 86380 86390 1
423836 99423836 1001 86380 86390 1
424006 99424006 1001 86380 86390 1
425246 99425246 1001 86380 86390 1
425107 99425107 1001 86380 86390 1
425142 99425142 1001 86380 86390 1
425072 99425072 1001 86380 86390 1
425296 99425296 1001 86380 86390 1
425372 99425372 1001 86380 86390 1
424938 99424938 1001 86380 86390 1
424194 99424194 1001 86380 86390 1
424336 99424336 1001 86380 86390 1
425693 99425693 1001 86380 86390 1
425782 99425782 1001 86380 86390 1
425752 99425752 1001 86380 86390 1
426812 99426812 1001 86380 86390 1
427069 99427069 1001 86380 86390 1
427002 99427002 1001 86380 86390 1
426522 99426522 1001 86380 86390 1
426482 99426482 1001 86380 86390 1
426619 99426619 1001 86380 86390 1
426250 99426250 1001 86380 86390 1
426253 99426253 1001 86380 86390 1
426201 99426201 1001 86380 86390 1
425930 99425930 1001 86380 86390 1
425853 99425853 1001 86380 86390 1
425979 99425979 1001 86380 86390 1
427411 99427411 1001 86380 86390 1
427346 99427346 1001 86380 86390 1
427419 99427419 1001 86380 86390 1
427420 99427420 1001 86380 86390 1
427422 99427422 1001 86380 86390 1
427286 99427286 1001 86380 86390 1
428413 99428413 1001 86380 86390 1
428656 99428656 1001 86380 86390 1
428664 99428664 1001 86380 86390 1
428318 99428318 1001 86380 86390 1
428218 99428218 1001 86380 86390 1
428117 99428117 1001 86380 86390 1
428337 99428337 1001 86380 86390 1
427631 99427631 1001 86380 86390 1
427730 99427730 1001 86380 86390 1
429102 99429102 1001 86380 86390 1
428742 99428742 1001 86380 86390 1
429142 99429142 1001 86380 86390 1
428776 99428776 1001 86380 86390 1
430148 99430148 1001 86380 86390 1
429664 99429664 1001 86380 86390 1
429703 99429703 1001 86380 86390 1
429551 99429551 1001 86380 86390 1
429203 99429203 1001 86380 86390 1
429527 99429527 1001 86380 86390 1
429179 99429179 1001 86380 86390 1
430607 99430607 1001 86380 86390 1
430626 99430626 1001 86380 86390 1
430449 99430449 1001 86380 86390 1
430810 99430810 1001 86380 86390 1
430482 99430482 1001 86380 86390 1
430421 99430421 1001 86380 86390 1
431529 99431529 1001 86380 86390 1
431335 99431335 1001 86380 86390 1
431001 99431001 1001 86380 86390 1
431126 99431126 1001 86380 86390 1
430984 99430984 1001 86380 86390 1
430854 99430854 1001 86380 86390 1
430833 99430833 1001 86380 86390 1
432084 99432084 1001 86380 86390 1
432114 99432114 1001 86380 86390 1
433645 99433645 1001 86380 86390 1
432991 99432991 1001 86380 86390 1
433056 99433056 1001 86380 86390 1
433127 99433127 1001 86380 86390 1
432575 99432575 1001 86380 86390 1
434037 99434037 1001 86380 86390 1
433786 99433786 1001 86380 86390 1
434093 99434093 1001 86380 86390 1
433837 99433837 1001 86380 86390 1
433741 99433741 1001 86380 86390 1
434033 99434033 1001 86380 86390 1
435004 99435004 1001 86380 86390 1
435323 99435323 1001 86380 86390 1
435174 99435174 1001 86380 86390 1
435336 99435336 1001 86380 86390 1
434660 99434660 1001 86380 86390 1
434855 99434855 1001 86380 86390 1
434451 99434451 1001 86380 86390 1
436951 99436951 1001 86380 86390 1
437003 99437003 1001 86380 86390 1
437085 99437085 1001 86380 86390 1
436905 99436905 1001 86380 86390 1
436484 99436484 1001 86380 86390 1
436044 99436044 1001 86380 86390 1
436225 99436225 1001 86380 86390 1
437325 99437325 1001 86380 86390 1
437272 99437272 1001 86380 86390 1
300591 99300591 1001 86380 86390 1
300531 99300531 1001 86380 86390 1
300687 99300687 1001 86380 86390 1
300342 99300342 1001 86380 86390 1
300408 99300408 1001 86380 86390 1
300321 99300321 1001 86380 86390 1
300348 99300348 1001 86380 86390 1
300300 99300300 1001 86380 86390 1
300301 99300301 1001 86380 86390 1
300897 99300897 1001 86380 86390 1
300900 99300900 1001 86380 86390 1
300928 99300928 1001 86380 86390 1
300929 99300929 1001 86380 86390 1
300930 99300930 1001 86380 86390 1
301506 99301506 1001 86380 86390 1
301366 99301366 1001 86380 86390 1
301501 99301501 1001 86380 86390 1
301188 99301188 1001 86380 86390 1
301095 99301095 1001 86380 86390 1
301059 99301059 1001 86380 86390 1
301760 99301760 1001 86380 86390 1
301566 99301566 1001 86380 86390 1
301662 99301662 1001 86380 86390 1
301559 99301559 1001 86380 86390 1
301651 99301651 1001 86380 86390 1
302258 99302258 1001 86380 86390 1
302315 99302315 1001 86380 86390 1
301996 99301996 1001 86380 86390 1
302061 99302061 1001 86380 86390 1
301838 99301838 1001 86380 86390 1
301944 99301944 1001 86380 86390 1
301792 99301792 1001 86380 86390 1
302433 99302433 1001 86380 86390 1
302394 99302394 1001 86380 86390 1
302414 99302414 1001 86380 86390 1
303029 99303029 1001 86380 86390 1
303150 99303150 1001 86380 86390 1
303037 99303037 1001 86380 86390 1
303025 99303025 1001 86380 86390 1
302825 99302825 1001 86380 86390 1
302998 99302998 1001 86380 86390 1
302651 99302651 1001 86380 86390 1
302700 99302700 1001 86380 86390 1
302779 99302779 1001 86380 86390 1
303351 99303351 1001 86380 86390 1
303236 99303236 1001 86380 86390 1
303379 99303379 1001 86380 86390 1
303394 99303394 1001 86380 86390 1
303973 99303973 1001 86380 86390 1
304023 99304023 1001 86380 86390 1
304022 99304022 1001 86380 86390 1
303712 99303712 1001 86380 86390 1
303767 99303767 1001 86380 86390 1
303794 99303794 1001 86380 86390 1
303426 99303426 1001 86380 86390 1
303596 99303596 1001 86380 86390 1
303481 99303481 1001 86380 86390 1
303507 99303507 1001 86380 86390 1
304238 99304238 1001 86380 86390 1
304097 99304097 1001 86380 86390 1
304227 99304227 1001 86380 86390 1
304049 99304049 1001 86380 86390 1
304657 99304657 1001 86380 86390 1
304734 99304734 1001 86380 86390 1
304711 99304711 1001 86380 86390 1
304675 99304675 1001 86380 86390 1
304602 99304602 1001 86380 86390 1
304629 99304629 1001 86380 86390 1
304552 99304552 1001 86380 86390 1
304593 99304593 1001 86380 86390 1
304503 99304503 1001 86380 86390 1
304610 99304610 1001 86380 86390 1
304623 99304623 1001 86380 86390 1
304547 99304547 1001 86380 86390 1
304612 99304612 1001 86380 86390 1
304561 99304561 1001 86380 86390 1
304425 99304425 1001 86380 86390 1
304987 99304987 1001 86380 86390 1
304989 99304989 1001 86380 86390 1
304873 99304873 1001 86380 86390 1
305033 99305033 1001 86380 86390 1
304877 99304877 1001 86380 86390 1
305685 99305685 1001 86380 86390 1
305567 99305567 1001 86380 86390 1
305337 99305337 1001 86380 86390 1
305359 99305359 1001 86380 86390 1
305424 99305424 1001 86380 86390 1
305285 99305285 1001 86380 86390 1
305195 99305195 1001 86380 86390 1
305263 99305263 1001 86380 86390 1
305163 99305163 1001 86380 86390 1
305217 99305217 1001 86380 86390 1
500751 99500751 1001 86380 86390 1
500675 99500675 1001 86380 86390 1
500683 99500683 1001 86380 86390 1
500735 99500735 1001 86380 86390 1
500480 99500480 1001 86380 86390 1
500546 99500546 1001 86380 86390 1
500212 99500212 1001 86380 86390 1
500355 99500355 1001 86380 86390 1
500397 99500397 1001 86380 86390 1
500842 99500842 1001 86380 86390 1
500830 99500830 1001 86380 86390 1
500947 99500947 1001 86380 86390 1
500950 99500950 1001 86380 86390 1
501002 99501002 1001 86380 86390 1
501270 99501270 1001 86380 86390 1
501283 99501283 1001 86380 86390 1
501360 99501360 1001 86380 86390 1
501336 99501336 1001 86380 86390 1
501352 99501352 1001 86380 86390 1
501329 99501329 1001 86380 86390 1
501213 99501213 1001 86380 86390 1
501123 99501123 1001 86380 86390 1
501175 99501175 1001 86380 86390 1
501168 99501168 1001 86380 86390 1
501078 99501078 1001 86380 86390 1
501691 99501691 1001 86380 86390 1
501747 99501747 1001 86380 86390 1
501775 99501775 1001 86380 86390 1
502274 99502274 1001 86380 86390 1
502367 99502367 1001 86380 86390 1
502422 99502422 1001 86380 86390 1
502336 99502336 1001 86380 86390 1
502202 99502202 1001 86380 86390 1
502100 99502100 1001 86380 86390 1
502114 99502114 1001 86380 86390 1
502130 99502130 1001 86380 86390 1
501946 99501946 1001 86380 86390 1
501973 99501973 1001 86380 86390 1
501922 99501922 1001 86380 86390 1
502489 99502489 1001 86380 86390 1
502630 99502630 1001 86380 86390 1
503089 99503089 1001 86380 86390 1
503153 99503153 1001 86380 86390 1
503210 99503210 1001 86380 86390 1
502888 99502888 1001 86380 86390 1
503046 99503046 1001 86380 86390 1
503034 99503034 1001 86380 86390 1
502673 99502673 1001 86380 86390 1
502792 99502792 1001 86380 86390 1
503395 99503395 1001 86380 86390 1
504067 99504067 1001 86380 86390 1
504074 99504074 1001 86380 86390 1
504000 99504000 1001 86380 86390 1
503722 99503722 1001 86380 86390 1
503815 99503815 1001 86380 86390 1
503807 99503807 1001 86380 86390 1
503590 99503590 1001 86380 86390 1
503656 99503656 1001 86380 86390 1
503545 99503545 1001 86380 86390 1
503586 99503586 1001 86380 86390 1
503664 99503664 1001 86380 86390 1
504165 99504165 1001 86380 86390 1
504803 99504803 1001 86380 86390 1
504752 99504752 1001 86380 86390 1
504765 99504765 1001 86380 86390 1
504768 99504768 1001 86380 86390 1
504654 99504654 1001 86380 86390 1
504470 99504470 1001 86380 86390 1
504380 99504380 1001 86380 86390 1
504487 99504487 1001 86380 86390 1
504359 99504359 1001 86380 86390 1
505001 99505001 1001 86380 86390 1
505712 99505712 1001 86380 86390 1
505540 99505540 1001 86380 86390 1
505364 99505364 1001 86380 86390 1
505418 99505418 1001 86380 86390 1
505202 99505202 1001 86380 86390 1
505306 99505306 1001 86380 86390 1
505164 99505164 1001 86380 86390 1
505208 99505208 1001 86380 86390 1
505352 99505352 1001 86380 86390 1
505951 99505951 1001 86380 86390 1
505954 99505954 1001 86380 86390 1
505844 99505844 1001 86380 86390 1
506560 99506560 1001 86380 86390 1
506459 99506459 1001 86380 86390 1
506550 99506550 1001 86380 86390 1
506308 99506308 1001 86380 86390 1
506110 99506110 1001 86380 86390 1
506736 99506736 1001 86380 86390 1
506674 99506674 1001 86380 86390 1
506687 99506687 1001 86380 86390 1
507330 99507330 1001 86380 86390 1
507318 99507318 1001 86380 86390 1
507420 99507420 1001 86380 86390 1
507218 99507218 1001 86380 86390 1
507186 99507186 1001 86380 86390 1
506958 99506958 1001 86380 86390 1
506987 99506987 1001 86380 86390 1
506925 99506925 1001 86380 86390 1
506822 99506822 1001 86380 86390 1
506991 99506991 1001 86380 86390 1
506888 99506888 1001 86380 86390 1
506904 99506904 1001 86380 86390 1
507488 99507488 1001 86380 86390 1
507478 99507478 1001 86380 86390 1
507518 99507518 1001 86380 86390 1
507481 99507481 1001 86380 86390 1
508099 99508099 1001 86380 86390 1
508237 99508237 1001 86380 86390 1
508008 99508008 1001 86380 86390 1
508022 99508022 1001 86380 86390 1
507692 99507692 1001 86380 86390 1
507784 99507784 1001 86380 86390 1
507797 99507797 1001 86380 86390 1
507813 99507813 1001 86380 86390 1
507635 99507635 1001 86380 86390 1
508434 99508434 1001 86380 86390 1
508374 99508374 1001 86380 86390 1
509074 99509074 1001 86380 86390 1
508931 99508931 1001 86380 86390 1
508596 99508596 1001 86380 86390 1
508614 99508614 1001 86380 86390 1
508551 99508551 1001 86380 86390 1
508553 99508553 1001 86380 86390 1
509228 99509228 1001 86380 86390 1
509846 99509846 1001 86380 86390 1
509556 99509556 1001 86380 86390 1
509680 99509680 1001 86380 86390 1
509485 99509485 1001 86380 86390 1
510106 99510106 1001 86380 86390 1
510029 99510029 1001 86380 86390 1
509914 99509914 1001 86380 86390 1
509942 99509942 1001 86380 86390 1
510085 99510085 1001 86380 86390 1
510572 99510572 1001 86380 86390 1
510667 99510667 1001 86380 86390 1
510668 99510668 1001 86380 86390 1
510203 99510203 1001 86380 86390 1
510255 99510255 1001 86380 86390 1
510178 99510178 1001 86380 86390 1
510233 99510233 1001 86380 86390 1
510157 99510157 1001 86380 86390 1
510776 99510776 1001 86380 86390 1
510819 99510819 1001 86380 86390 1
511464 99511464 1001 86380 86390 1
511495 99511495 1001 86380 86390 1
511483 99511483 1001 86380 86390 1
511459 99511459 1001 86380 86390 1
511245 99511245 1001 86380 86390 1
511246 99511246 1001 86380 86390 1
511208 99511208 1001 86380 86390 1
511330 99511330 1001 86380 86390 1
511319 99511319 1001 86380 86390 1
511086 99511086 1001 86380 86390 1
[truncated: 4,085,534 more chars]
