# Supplementary material for: Fast and near-optimal monitoring for healthcare acquired infection outbreaks
Source: PLoS Comput Biol. 2019 Sep 16;15(9):e1007284. doi: 10.1371/journal.pcbi.1007284 (PMC6762212; doi:10.1371/journal.pcbi.1007284)
Supplement: S2 Data — (ZIP) [file pcbi.1007284.s007.zip › MobilityLogs2/HAISE_Carilion_all_visits_day_135.txt]

#Person location Sublocation StartTime EndTime Type
537298 903 1001 39355 39654 1
400195 99400195 1001 86380 86390 1
400129 99400129 1001 86380 86390 1
400368 99400368 1001 86380 86390 1
400589 99400589 1001 86380 86390 1
400530 99400530 1001 86380 86390 1
400677 99400677 1001 86380 86390 1
400755 99400755 1001 86380 86390 1
400828 99400828 1001 86380 86390 1
400825 99400825 1001 86380 86390 1
400808 99400808 1001 86380 86390 1
401151 99401151 1001 86380 86390 1
401437 99401437 1001 86380 86390 1
401661 99401661 1001 86380 86390 1
401702 99401702 1001 86380 86390 1
401762 99401762 1001 86380 86390 1
401730 99401730 1001 86380 86390 1
401749 99401749 1001 86380 86390 1
401930 99401930 1001 86380 86390 1
402133 99402133 1001 86380 86390 1
402134 99402134 1001 86380 86390 1
402115 99402115 1001 86380 86390 1
402192 99402192 1001 86380 86390 1
402271 99402271 1001 86380 86390 1
402068 99402068 1001 86380 86390 1
402538 99402538 1001 86380 86390 1
402640 99402640 1001 86380 86390 1
402642 99402642 1001 86380 86390 1
402877 99402877 1001 86380 86390 1
402989 99402989 1001 86380 86390 1
402994 99402994 1001 86380 86390 1
403303 99403303 1001 86380 86390 1
403405 99403405 1001 86380 86390 1
403476 99403476 1001 86380 86390 1
403966 99403966 1001 86380 86390 1
404022 99404022 1001 86380 86390 1
404151 99404151 1001 86380 86390 1
404193 99404193 1001 86380 86390 1
404276 99404276 1001 86380 86390 1
404377 99404377 1001 86380 86390 1
404316 99404316 1001 86380 86390 1
404718 99404718 1001 86380 86390 1
404877 99404877 1001 86380 86390 1
404969 99404969 1001 86380 86390 1
405022 99405022 1001 86380 86390 1
405065 99405065 1001 86380 86390 1
405067 99405067 1001 86380 86390 1
405241 99405241 1001 86380 86390 1
405406 99405406 1001 86380 86390 1
405529 99405529 1001 86380 86390 1
405583 99405583 1001 86380 86390 1
405502 99405502 1001 86380 86390 1
405973 99405973 1001 86380 86390 1
405999 99405999 1001 86380 86390 1
406220 99406220 1001 86380 86390 1
406203 99406203 1001 86380 86390 1
406353 99406353 1001 86380 86390 1
406308 99406308 1001 86380 86390 1
406422 99406422 1001 86380 86390 1
406664 99406664 1001 86380 86390 1
406715 99406715 1001 86380 86390 1
406696 99406696 1001 86380 86390 1
406743 99406743 1001 86380 86390 1
406830 99406830 1001 86380 86390 1
407230 99407230 1001 86380 86390 1
407222 99407222 1001 86380 86390 1
407327 99407327 1001 86380 86390 1
408167 99408167 1001 86380 86390 1
408376 99408376 1001 86380 86390 1
408317 99408317 1001 86380 86390 1
408493 99408493 1001 86380 86390 1
408622 99408622 1001 86380 86390 1
408543 99408543 1001 86380 86390 1
408634 99408634 1001 86380 86390 1
408723 99408723 1001 86380 86390 1
408958 99408958 1001 86380 86390 1
409379 99409379 1001 86380 86390 1
409478 99409478 1001 86380 86390 1
409538 99409538 1001 86380 86390 1
409534 99409534 1001 86380 86390 1
409630 99409630 1001 86380 86390 1
409722 99409722 1001 86380 86390 1
409824 99409824 1001 86380 86390 1
409990 99409990 1001 86380 86390 1
410096 99410096 1001 86380 86390 1
410155 99410155 1001 86380 86390 1
410423 99410423 1001 86380 86390 1
410660 99410660 1001 86380 86390 1
410732 99410732 1001 86380 86390 1
411187 99411187 1001 86380 86390 1
411285 99411285 1001 86380 86390 1
411385 99411385 1001 86380 86390 1
411688 99411688 1001 86380 86390 1
411866 99411866 1001 86380 86390 1
411870 99411870 1001 86380 86390 1
412161 99412161 1001 86380 86390 1
412300 99412300 1001 86380 86390 1
413619 99413619 1001 86380 86390 1
413189 99413189 1001 86380 86390 1
412960 99412960 1001 86380 86390 1
413056 99413056 1001 86380 86390 1
412528 99412528 1001 86380 86390 1
412516 99412516 1001 86380 86390 1
413986 99413986 1001 86380 86390 1
414023 99414023 1001 86380 86390 1
415195 99415195 1001 86380 86390 1
415070 99415070 1001 86380 86390 1
415294 99415294 1001 86380 86390 1
414820 99414820 1001 86380 86390 1
414880 99414880 1001 86380 86390 1
414198 99414198 1001 86380 86390 1
414252 99414252 1001 86380 86390 1
414171 99414171 1001 86380 86390 1
415603 99415603 1001 86380 86390 1
415568 99415568 1001 86380 86390 1
416672 99416672 1001 86380 86390 1
416590 99416590 1001 86380 86390 1
416614 99416614 1001 86380 86390 1
416692 99416692 1001 86380 86390 1
416323 99416323 1001 86380 86390 1
416445 99416445 1001 86380 86390 1
415902 99415902 1001 86380 86390 1
415753 99415753 1001 86380 86390 1
415886 99415886 1001 86380 86390 1
417067 99417067 1001 86380 86390 1
417116 99417116 1001 86380 86390 1
417236 99417236 1001 86380 86390 1
417129 99417129 1001 86380 86390 1
417501 99417501 1001 86380 86390 1
417584 99417584 1001 86380 86390 1
418597 99418597 1001 86380 86390 1
418435 99418435 1001 86380 86390 1
418375 99418375 1001 86380 86390 1
418172 99418172 1001 86380 86390 1
418071 99418071 1001 86380 86390 1
417836 99417836 1001 86380 86390 1
418034 99418034 1001 86380 86390 1
418967 99418967 1001 86380 86390 1
420221 99420221 1001 86380 86390 1
420318 99420318 1001 86380 86390 1
420290 99420290 1001 86380 86390 1
419986 99419986 1001 86380 86390 1
419741 99419741 1001 86380 86390 1
419689 99419689 1001 86380 86390 1
419306 99419306 1001 86380 86390 1
419329 99419329 1001 86380 86390 1
419282 99419282 1001 86380 86390 1
419558 99419558 1001 86380 86390 1
420769 99420769 1001 86380 86390 1
420590 99420590 1001 86380 86390 1
420824 99420824 1001 86380 86390 1
421825 99421825 1001 86380 86390 1
421643 99421643 1001 86380 86390 1
420839 99420839 1001 86380 86390 1
420949 99420949 1001 86380 86390 1
422253 99422253 1001 86380 86390 1
422498 99422498 1001 86380 86390 1
423340 99423340 1001 86380 86390 1
422982 99422982 1001 86380 86390 1
423112 99423112 1001 86380 86390 1
423155 99423155 1001 86380 86390 1
423186 99423186 1001 86380 86390 1
423242 99423242 1001 86380 86390 1
423019 99423019 1001 86380 86390 1
422697 99422697 1001 86380 86390 1
422907 99422907 1001 86380 86390 1
422890 99422890 1001 86380 86390 1
422876 99422876 1001 86380 86390 1
423916 99423916 1001 86380 86390 1
423798 99423798 1001 86380 86390 1
423927 99423927 1001 86380 86390 1
424005 99424005 1001 86380 86390 1
424006 99424006 1001 86380 86390 1
425263 99425263 1001 86380 86390 1
425072 99425072 1001 86380 86390 1
424642 99424642 1001 86380 86390 1
424737 99424737 1001 86380 86390 1
424828 99424828 1001 86380 86390 1
424716 99424716 1001 86380 86390 1
424561 99424561 1001 86380 86390 1
424468 99424468 1001 86380 86390 1
424278 99424278 1001 86380 86390 1
424418 99424418 1001 86380 86390 1
424385 99424385 1001 86380 86390 1
425573 99425573 1001 86380 86390 1
425701 99425701 1001 86380 86390 1
425546 99425546 1001 86380 86390 1
425792 99425792 1001 86380 86390 1
427039 99427039 1001 86380 86390 1
426799 99426799 1001 86380 86390 1
426824 99426824 1001 86380 86390 1
426862 99426862 1001 86380 86390 1
426299 99426299 1001 86380 86390 1
426595 99426595 1001 86380 86390 1
426329 99426329 1001 86380 86390 1
426356 99426356 1001 86380 86390 1
426429 99426429 1001 86380 86390 1
426628 99426628 1001 86380 86390 1
426307 99426307 1001 86380 86390 1
426409 99426409 1001 86380 86390 1
426569 99426569 1001 86380 86390 1
425946 99425946 1001 86380 86390 1
427145 99427145 1001 86380 86390 1
427318 99427318 1001 86380 86390 1
427420 99427420 1001 86380 86390 1
427271 99427271 1001 86380 86390 1
427220 99427220 1001 86380 86390 1
428696 99428696 1001 86380 86390 1
428482 99428482 1001 86380 86390 1
428655 99428655 1001 86380 86390 1
428512 99428512 1001 86380 86390 1
428605 99428605 1001 86380 86390 1
428048 99428048 1001 86380 86390 1
428083 99428083 1001 86380 86390 1
427732 99427732 1001 86380 86390 1
427603 99427603 1001 86380 86390 1
427826 99427826 1001 86380 86390 1
427782 99427782 1001 86380 86390 1
427848 99427848 1001 86380 86390 1
427624 99427624 1001 86380 86390 1
428848 99428848 1001 86380 86390 1
428929 99428929 1001 86380 86390 1
430239 99430239 1001 86380 86390 1
430042 99430042 1001 86380 86390 1
429723 99429723 1001 86380 86390 1
429910 99429910 1001 86380 86390 1
429586 99429586 1001 86380 86390 1
429775 99429775 1001 86380 86390 1
429344 99429344 1001 86380 86390 1
429247 99429247 1001 86380 86390 1
429269 99429269 1001 86380 86390 1
430397 99430397 1001 86380 86390 1
430554 99430554 1001 86380 86390 1
430692 99430692 1001 86380 86390 1
430597 99430597 1001 86380 86390 1
431996 99431996 1001 86380 86390 1
431328 99431328 1001 86380 86390 1
431429 99431429 1001 86380 86390 1
431302 99431302 1001 86380 86390 1
431092 99431092 1001 86380 86390 1
431219 99431219 1001 86380 86390 1
431078 99431078 1001 86380 86390 1
432355 99432355 1001 86380 86390 1
432097 99432097 1001 86380 86390 1
432280 99432280 1001 86380 86390 1
432283 99432283 1001 86380 86390 1
433657 99433657 1001 86380 86390 1
433699 99433699 1001 86380 86390 1
433336 99433336 1001 86380 86390 1
433518 99433518 1001 86380 86390 1
433191 99433191 1001 86380 86390 1
433080 99433080 1001 86380 86390 1
433055 99433055 1001 86380 86390 1
433196 99433196 1001 86380 86390 1
433281 99433281 1001 86380 86390 1
432674 99432674 1001 86380 86390 1
432836 99432836 1001 86380 86390 1
434003 99434003 1001 86380 86390 1
433795 99433795 1001 86380 86390 1
433798 99433798 1001 86380 86390 1
434032 99434032 1001 86380 86390 1
433994 99433994 1001 86380 86390 1
434088 99434088 1001 86380 86390 1
435296 99435296 1001 86380 86390 1
435419 99435419 1001 86380 86390 1
434825 99434825 1001 86380 86390 1
434663 99434663 1001 86380 86390 1
434905 99434905 1001 86380 86390 1
434958 99434958 1001 86380 86390 1
434634 99434634 1001 86380 86390 1
434352 99434352 1001 86380 86390 1
434543 99434543 1001 86380 86390 1
434408 99434408 1001 86380 86390 1
434389 99434389 1001 86380 86390 1
435826 99435826 1001 86380 86390 1
435552 99435552 1001 86380 86390 1
435553 99435553 1001 86380 86390 1
435532 99435532 1001 86380 86390 1
435696 99435696 1001 86380 86390 1
437028 99437028 1001 86380 86390 1
437102 99437102 1001 86380 86390 1
436940 99436940 1001 86380 86390 1
436999 99436999 1001 86380 86390 1
437046 99437046 1001 86380 86390 1
436757 99436757 1001 86380 86390 1
436496 99436496 1001 86380 86390 1
436686 99436686 1001 86380 86390 1
436396 99436396 1001 86380 86390 1
436613 99436613 1001 86380 86390 1
436216 99436216 1001 86380 86390 1
436292 99436292 1001 86380 86390 1
436218 99436218 1001 86380 86390 1
437227 99437227 1001 86380 86390 1
300103 99300103 1001 86380 86390 1
300642 99300642 1001 86380 86390 1
300656 99300656 1001 86380 86390 1
300620 99300620 1001 86380 86390 1
300582 99300582 1001 86380 86390 1
300714 99300714 1001 86380 86390 1
300719 99300719 1001 86380 86390 1
300688 99300688 1001 86380 86390 1
300421 99300421 1001 86380 86390 1
300491 99300491 1001 86380 86390 1
300375 99300375 1001 86380 86390 1
300259 99300259 1001 86380 86390 1
300934 99300934 1001 86380 86390 1
300795 99300795 1001 86380 86390 1
300886 99300886 1001 86380 86390 1
301525 99301525 1001 86380 86390 1
301380 99301380 1001 86380 86390 1
301487 99301487 1001 86380 86390 1
301336 99301336 1001 86380 86390 1
301239 99301239 1001 86380 86390 1
300998 99300998 1001 86380 86390 1
301565 99301565 1001 86380 86390 1
301730 99301730 1001 86380 86390 1
301756 99301756 1001 86380 86390 1
301602 99301602 1001 86380 86390 1
302291 99302291 1001 86380 86390 1
302344 99302344 1001 86380 86390 1
302359 99302359 1001 86380 86390 1
302372 99302372 1001 86380 86390 1
302089 99302089 1001 86380 86390 1
302156 99302156 1001 86380 86390 1
301906 99301906 1001 86380 86390 1
301809 99301809 1001 86380 86390 1
301849 99301849 1001 86380 86390 1
301914 99301914 1001 86380 86390 1
302486 99302486 1001 86380 86390 1
302426 99302426 1001 86380 86390 1
302556 99302556 1001 86380 86390 1
303080 99303080 1001 86380 86390 1
303185 99303185 1001 86380 86390 1
303085 99303085 1001 86380 86390 1
303036 99303036 1001 86380 86390 1
302840 99302840 1001 86380 86390 1
302869 99302869 1001 86380 86390 1
302844 99302844 1001 86380 86390 1
302753 99302753 1001 86380 86390 1
303221 99303221 1001 86380 86390 1
303235 99303235 1001 86380 86390 1
303393 99303393 1001 86380 86390 1
303291 99303291 1001 86380 86390 1
303214 99303214 1001 86380 86390 1
303886 99303886 1001 86380 86390 1
303964 99303964 1001 86380 86390 1
303724 99303724 1001 86380 86390 1
303643 99303643 1001 86380 86390 1
303644 99303644 1001 86380 86390 1
303749 99303749 1001 86380 86390 1
303827 99303827 1001 86380 86390 1
303568 99303568 1001 86380 86390 1
303570 99303570 1001 86380 86390 1
303483 99303483 1001 86380 86390 1
303432 99303432 1001 86380 86390 1
304110 99304110 1001 86380 86390 1
304133 99304133 1001 86380 86390 1
304688 99304688 1001 86380 86390 1
304515 99304515 1001 86380 86390 1
304562 99304562 1001 86380 86390 1
304330 99304330 1001 86380 86390 1
304359 99304359 1001 86380 86390 1
304387 99304387 1001 86380 86390 1
304323 99304323 1001 86380 86390 1
304378 99304378 1001 86380 86390 1
304404 99304404 1001 86380 86390 1
304419 99304419 1001 86380 86390 1
304902 99304902 1001 86380 86390 1
304865 99304865 1001 86380 86390 1
305584 99305584 1001 86380 86390 1
305637 99305637 1001 86380 86390 1
305521 99305521 1001 86380 86390 1
305555 99305555 1001 86380 86390 1
305286 99305286 1001 86380 86390 1
305431 99305431 1001 86380 86390 1
305303 99305303 1001 86380 86390 1
305369 99305369 1001 86380 86390 1
305451 99305451 1001 86380 86390 1
305322 99305322 1001 86380 86390 1
305144 99305144 1001 86380 86390 1
305250 99305250 1001 86380 86390 1
305212 99305212 1001 86380 86390 1
305097 99305097 1001 86380 86390 1
305203 99305203 1001 86380 86390 1
500051 99500051 1001 86380 86390 1
500142 99500142 1001 86380 86390 1
305691 99305691 1001 86380 86390 1
500687 99500687 1001 86380 86390 1
500799 99500799 1001 86380 86390 1
500595 99500595 1001 86380 86390 1
500248 99500248 1001 86380 86390 1
500291 99500291 1001 86380 86390 1
500269 99500269 1001 86380 86390 1
500864 99500864 1001 86380 86390 1
500842 99500842 1001 86380 86390 1
500963 99500963 1001 86380 86390 1
501456 99501456 1001 86380 86390 1
501637 99501637 1001 86380 86390 1
501405 99501405 1001 86380 86390 1
501217 99501217 1001 86380 86390 1
501218 99501218 1001 86380 86390 1
501107 99501107 1001 86380 86390 1
501792 99501792 1001 86380 86390 1
501784 99501784 1001 86380 86390 1
501760 99501760 1001 86380 86390 1
502315 99502315 1001 86380 86390 1
502375 99502375 1001 86380 86390 1
502171 99502171 1001 86380 86390 1
502194 99502194 1001 86380 86390 1
502039 99502039 1001 86380 86390 1
502009 99502009 1001 86380 86390 1
502051 99502051 1001 86380 86390 1
502479 99502479 1001 86380 86390 1
502649 99502649 1001 86380 86390 1
503093 99503093 1001 86380 86390 1
503096 99503096 1001 86380 86390 1
503123 99503123 1001 86380 86390 1
502920 99502920 1001 86380 86390 1
502925 99502925 1001 86380 86390 1
502939 99502939 1001 86380 86390 1
502763 99502763 1001 86380 86390 1
502791 99502791 1001 86380 86390 1
502683 99502683 1001 86380 86390 1
503317 99503317 1001 86380 86390 1
503335 99503335 1001 86380 86390 1
503362 99503362 1001 86380 86390 1
503300 99503300 1001 86380 86390 1
504117 99504117 1001 86380 86390 1
503968 99503968 1001 86380 86390 1
503988 99503988 1001 86380 86390 1
503749 99503749 1001 86380 86390 1
503805 99503805 1001 86380 86390 1
503680 99503680 1001 86380 86390 1
503591 99503591 1001 86380 86390 1
503500 99503500 1001 86380 86390 1
503502 99503502 1001 86380 86390 1
503504 99503504 1001 86380 86390 1
503662 99503662 1001 86380 86390 1
503559 99503559 1001 86380 86390 1
503651 99503651 1001 86380 86390 1
504142 99504142 1001 86380 86390 1
504234 99504234 1001 86380 86390 1
504173 99504173 1001 86380 86390 1
504125 99504125 1001 86380 86390 1
504255 99504255 1001 86380 86390 1
504877 99504877 1001 86380 86390 1
504598 99504598 1001 86380 86390 1
504718 99504718 1001 86380 86390 1
504480 99504480 1001 86380 86390 1
504416 99504416 1001 86380 86390 1
504468 99504468 1001 86380 86390 1
504998 99504998 1001 86380 86390 1
504947 99504947 1001 86380 86390 1
505118 99505118 1001 86380 86390 1
505146 99505146 1001 86380 86390 1
505043 99505043 1001 86380 86390 1
505617 99505617 1001 86380 86390 1
505647 99505647 1001 86380 86390 1
505571 99505571 1001 86380 86390 1
505462 99505462 1001 86380 86390 1
505403 99505403 1001 86380 86390 1
505268 99505268 1001 86380 86390 1
505205 99505205 1001 86380 86390 1
505911 99505911 1001 86380 86390 1
505822 99505822 1001 86380 86390 1
505916 99505916 1001 86380 86390 1
505973 99505973 1001 86380 86390 1
506536 99506536 1001 86380 86390 1
506440 99506440 1001 86380 86390 1
506242 99506242 1001 86380 86390 1
506271 99506271 1001 86380 86390 1
506349 99506349 1001 86380 86390 1
506176 99506176 1001 86380 86390 1
506618 99506618 1001 86380 86390 1
507245 99507245 1001 86380 86390 1
507284 99507284 1001 86380 86390 1
507259 99507259 1001 86380 86390 1
507263 99507263 1001 86380 86390 1
507341 99507341 1001 86380 86390 1
507179 99507179 1001 86380 86390 1
507128 99507128 1001 86380 86390 1
507077 99507077 1001 86380 86390 1
507053 99507053 1001 86380 86390 1
507199 99507199 1001 86380 86390 1
506893 99506893 1001 86380 86390 1
506898 99506898 1001 86380 86390 1
506991 99506991 1001 86380 86390 1
507484 99507484 1001 86380 86390 1
507596 99507596 1001 86380 86390 1
507429 99507429 1001 86380 86390 1
508081 99508081 1001 86380 86390 1
508172 99508172 1001 86380 86390 1
508160 99508160 1001 86380 86390 1
508072 99508072 1001 86380 86390 1
508086 99508086 1001 86380 86390 1
508226 99508226 1001 86380 86390 1
508054 99508054 1001 86380 86390 1
507903 99507903 1001 86380 86390 1
507840 99507840 1001 86380 86390 1
507920 99507920 1001 86380 86390 1
507947 99507947 1001 86380 86390 1
507684 99507684 1001 86380 86390 1
507780 99507780 1001 86380 86390 1
507652 99507652 1001 86380 86390 1
508338 99508338 1001 86380 86390 1
508326 99508326 1001 86380 86390 1
508431 99508431 1001 86380 86390 1
508398 99508398 1001 86380 86390 1
508909 99508909 1001 86380 86390 1
508966 99508966 1001 86380 86390 1
508892 99508892 1001 86380 86390 1
508983 99508983 1001 86380 86390 1
508741 99508741 1001 86380 86390 1
508695 99508695 1001 86380 86390 1
508697 99508697 1001 86380 86390 1
508515 99508515 1001 86380 86390 1
509087 99509087 1001 86380 86390 1
509212 99509212 1001 86380 86390 1
509787 99509787 1001 86380 86390 1
509802 99509802 1001 86380 86390 1
509877 99509877 1001 86380 86390 1
509805 99509805 1001 86380 86390 1
509861 99509861 1001 86380 86390 1
509595 99509595 1001 86380 86390 1
509523 99509523 1001 86380 86390 1
509538 99509538 1001 86380 86390 1
509629 99509629 1001 86380 86390 1
509474 99509474 1001 86380 86390 1
509312 99509312 1001 86380 86390 1
509313 99509313 1001 86380 86390 1
509486 99509486 1001 86380 86390 1
509937 99509937 1001 86380 86390 1
509972 99509972 1001 86380 86390 1
510665 99510665 1001 86380 86390 1
510575 99510575 1001 86380 86390 1
510578 99510578 1001 86380 86390 1
510540 99510540 1001 86380 86390 1
510712 99510712 1001 86380 86390 1
510621 99510621 1001 86380 86390 1
510453 99510453 1001 86380 86390 1
510508 99510508 1001 86380 86390 1
510108 99510108 1001 86380 86390 1
510136 99510136 1001 86380 86390 1
510151 99510151 1001 86380 86390 1
510156 99510156 1001 86380 86390 1
510753 99510753 1001 86380 86390 1
510735 99510735 1001 86380 86390 1
511350 99511350 1001 86380 86390 1
511353 99511353 1001 86380 86390 1
511358 99511358 1001 86380 86390 1
511513 99511513 1001 86380 86390 1
511462 99511462 1001 86380 86390 1
511218 99511218 1001 86380 86390 1
511271 99511271 1001 86380 86390 1
511224 99511224 1001 86380 86390 1
511343 99511343 1001 86380 86390 1
511217 99511217 1001 86380 86390 1
510947 99510947 1001 86380 86390 1
510954 99510954 1001 86380 86390 1
510942 99510942 1001 86380 86390 1
511668 99511668 1001 86380 86390 1
511681 99511681 1001 86380 86390 1
511620 99511620 1001 86380 86390 1
511595 99511595 1001 86380 86390 1
511572 99511572 1001 86380 86390 1
511665 99511665 1001 86380 86390 1
511692 99511692 1001 86380 86390 1
512351 99512351 1001 86380 86390 1
512230 99512230 1001 86380 86390 1
512363 99512363 1001 86380 86390 1
512222 99512222 1001 86380 86390 1
511979 99511979 1001 86380 86390 1
512058 99512058 1001 86380 86390 1
512149 99512149 1001 86380 86390 1
511903 99511903 1001 86380 86390 1
511833 99511833 1001 86380 86390 1
513006 99513006 1001 86380 86390 1
513124 99513124 1001 86380 86390 1
512883 99512883 1001 86380 86390 1
512896 99512896 1001 86380 86390 1
512884 99512884 1001 86380 86390 1
512911 99512911 1001 86380 86390 1
512823 99512823 1001 86380 86390 1
512993 99512993 1001 86380 86390 1
512878 99512878 1001 86380 86390 1
512779 99512779 1001 86380 86390 1
512680 99512680 1001 86380 86390 1
512648 99512648 1001 86380 86390 1
513243 99513243 1001 86380 86390 1
513217 99513217 1001 86380 86390 1
513381 99513381 1001 86380 86390 1
513318 99513318 1001 86380 86390 1
513947 99513947 1001 86380 86390 1
514008 99514008 1001 86380 86390 1
513634 99513634 1001 86380 86390 1
513678 99513678 1001 86380 86390 1
513825 99513825 1001 86380 86390 1
513644 99513644 1001 86380 86390 1
513541 99513541 1001 86380 86390 1
513554 99513554 1001 86380 86390 1
513439 99513439 1001 86380 86390 1
513608 99513608 1001 86380 86390 1
513443 99513443 1001 86380 86390 1
513469 99513469 1001 86380 86390 1
513604 99513604 1001 86380 86390 1
514057 99514057 1001 86380 86390 1
514163 99514163 1001 86380 86390 1
514113 99514113 1001 86380 86390 1
514703 99514703 1001 86380 86390 1
514730 99514730 1001 86380 86390 1
514826 99514826 1001 86380 86390 1
514745 99514745 1001 86380 86390 1
514684 99514684 1001 86380 86390 1
514460 99514460 1001 86380 86390 1
514631 99514631 1001 86380 86390 1
514607 99514607 1001 86380 86390 1
514452 99514452 1001 86380 86390 1
514421 99514421 1001 86380 86390 1
514308 99514308 1001 86380 86390 1
514933 99514933 1001 86380 86390 1
515052 99515052 1001 86380 86390 1
515546 99515546 1001 86380 86390 1
515509 99515509 1001 86380 86390 1
515310 99515310 1001 86380 86390 1
515377 99515377 1001 86380 86390 1
515417 99515417 1001 86380 86390 1
515420 99515420 1001 86380 86390 1
515357 99515357 1001 86380 86390 1
515423 99515423 1001 86380 86390 1
515333 99515333 1001 86380 86390 1
515111 99515111 1001 86380 86390 1
515112 99515112 1001 86380 86390 1
515125 99515125 1001 86380 86390 1
515255 99515255 1001 86380 86390 1
515716 99515716 1001 86380 86390 1
515859 99515859 1001 86380 86390 1
516386 99516386 1001 86380 86390 1
516391 99516391 1001 86380 86390 1
516353 99516353 1001 86380 86390 1
516252 99516252 1001 86380 86390 1
516293 99516293 1001 86380 86390 1
516216 99516216 1001 86380 86390 1
516153 99516153 1001 86380 86390 1
516225 99516225 1001 86380 86390 1
516005 99516005 1001 86380 86390 1
516031 99516031 1001 86380 86390 1
516041 99516041 1001 86380 86390 1
516601 99516601 1001 86380 86390 1
516558 99516558 1001 86380 86390 1
516700 99516700 1001 86380 86390 1
517317 99517317 1001 86380 86390 1
517280 99517280 1001 86380 86390 1
516939 99516939 1001 86380 86390 1
516905 99516905 1001 86380 86390 1
516815 99516815 1001 86380 86390 1
518074 99518074 1001 86380 86390 1
517567 99517567 1001 86380 86390 1
517710 99517710 1001 86380 86390 1
517723 99517723 1001 86380 86390 1
517612 99517612 1001 86380 86390 1
517600 99517600 1001 86380 86390 1
518174 99518174 1001 86380 86390 1
518318 99518318 1001 86380 86390 1
518280 99518280 1001 86380 86390 1
518261 99518261 1001 86380 86390 1
518197 99518197 1001 86380 86390 1
518184 99518184 1001 86380 86390 1
518825 99518825 1001 86380 86390 1
518852 99518852 1001 86380 86390 1
518831 99518831 1001 86380 86390 1
518872 99518872 1001 86380 86390 1
518659 99518659 1001 86380 86390 1
518647 99518647 1001 86380 86390 1
518408 99518408 1001 86380 86390 1
518513 99518513 1001 86380 86390 1
518477 99518477 1001 86380 86390 1
518457 99518457 1001 86380 86390 1
519183 99519183 1001 86380 86390 1
519046 99519046 1001 86380 86390 1
519085 99519085 1001 86380 86390 1
519151 99519151 1001 86380 86390 1
519635 99519635 1001 86380 86390 1
519480 99519480 1001 86380 86390 1
519208 99519208 1001 86380 86390 1
519379 99519379 1001 86380 86390 1
519289 99519289 1001 86380 86390 1
519302 99519302 1001 86380 86390 1
519393 99519393 1001 86380 86390 1
519213 99519213 1001 86380 86390 1
519240 99519240 1001 86380 86390 1
519358 99519358 1001 86380 86390 1
519933 99519933 1001 86380 86390 1
520001 99520001 1001 86380 86390 1
519886 99519886 1001 86380 86390 1
519966 99519966 1001 86380 86390 1
520597 99520597 1001 86380 86390 1
520585 99520585 1001 86380 86390 1
520598 99520598 1001 86380 86390 1
520318 99520318 1001 86380 86390 1
520359 99520359 1001 86380 86390 1
520257 99520257 1001 86380 86390 1
520195 99520195 1001 86380 86390 1
520707 99520707 1001 86380 86390 1
520785 99520785 1001 86380 86390 1
520708 99520708 1001 86380 86390 1
520800 99520800 1001 86380 86390 1
520738 99520738 1001 86380 86390 1
521276 99521276 1001 86380 86390 1
521441 99521441 1001 86380 86390 1
521187 99521187 1001 86380 86390 1
521062 99521062 1001 86380 86390 1
520859 99520859 1001 86380 86390 1
521033 99521033 1001 86380 86390 1
520984 99520984 1001 86380 86390 1
521606 99521606 1001 86380 86390 1
521624 99521624 1001 86380 86390 1
521654 99521654 1001 86380 86390 1
522166 99522166 1001 86380 86390 1
522270 99522270 1001 86380 86390 1
522250 99522250 1001 86380 86390 1
522279 99522279 1001 86380 86390 1
521922 99521922 1001 86380 86390 1
522079 99522079 1001 86380 86390 1
521925 99521925 1001 86380 86390 1
522008 99522008 1001 86380 86390 1
522382 99522382 1001 86380 86390 1
522336 99522336 1001 86380 86390 1
522455 99522455 1001 86380 86390 1
522430 99522430 1001 86380 86390 1
523088 99523088 1001 86380 86390 1
523059 99523059 1001 86380 86390 1
523008 99523008 1001 86380 86390 1
523097 99523097 1001 86380 86390 1
522984 99522984 1001 86380 86390 1
522948 99522948 1001 86380 86390 1
522837 99522837 1001 86380 86390 1
522787 99522787 1001 86380 86390 1
522750 99522750 1001 86380 86390 1
522803 99522803 1001 86380 86390 1
522871 99522871 1001 86380 86390 1
522640 99522640 1001 86380 86390 1
522550 99522550 1001 86380 86390 1
522536 99522536 1001 86380 86390 1
523310 99523310 1001 86380 86390 1
523251 99523251 1001 86380 86390 1
523874 99523874 1001 86380 86390 1
523771 99523771 1001 86380 86390 1
523891 99523891 1001 86380 86390 1
523938 99523938 1001 86380 86390 1
523558 99523558 1001 86380 86390 1
523649 99523649 1001 86380 86390 1
523641 99523641 1001 86380 86390 1
523441 99523441 1001 86380 86390 1
523472 99523472 1001 86380 86390 1
523491 99523491 1001 86380 86390 1
523969 99523969 1001 86380 86390 1
524087 99524087 1001 86380 86390 1
524014 99524014 1001 86380 86390 1
524053 99524053 1001 86380 86390 1
524696 99524696 1001 86380 86390 1
524724 99524724 1001 86380 86390 1
524543 99524543 1001 86380 86390 1
524375 99524375 1001 86380 86390 1
524443 99524443 1001 86380 86390 1
524482 99524482 1001 86380 86390 1
524421 99524421 1001 86380 86390 1
524180 99524180 1001 86380 86390 1
524350 99524350 1001 86380 86390 1
524273 99524273 1001 86380 86390 1
524274 99524274 1001 86380 86390 1
524197 99524197 1001 86380 86390 1
524807 99524807 1001 86380 86390 1
524848 99524848 1001 86380 86390 1
524783 99524783 1001 86380 86390 1
524967 99524967 1001 86380 86390 1
525564 99525564 1001 86380 86390 1
525412 99525412 1001 86380 86390 1
525229 99525229 1001 86380 86390 1
525194 99525194 1001 86380 86390 1
525035 99525035 1001 86380 86390 1
525166 99525166 1001 86380 86390 1
525699 99525699 1001 86380 86390 1
525766 99525766 1001 86380 86390 1
525654 99525654 1001 86380 86390 1
525748 99525748 1001 86380 86390 1
525618 99525618 1001 86380 86390 1
526233 99526233 1001 86380 86390 1
526192 99526192 1001 86380 86390 1
526092 99526092 1001 86380 86390 1
525946 99525946 1001 86380 86390 1
525972 99525972 1001 86380 86390 1
526594 99526594 1001 86380 86390 1
526610 99526610 1001 86380 86390 1
526510 99526510 1001 86380 86390 1
527217 99527217 1001 86380 86390 1
527150 99527150 1001 86380 86390 1
527102 99527102 1001 86380 86390 1
527081 99527081 1001 86380 86390 1
526878 99526878 1001 86380 86390 1
526839 99526839 1001 86380 86390 1
526973 99526973 1001 86380 86390 1
526805 99526805 1001 86380 86390 1
526664 99526664 1001 86380 86390 1
526782 99526782 1001 86380 86390 1
526757 99526757 1001 86380 86390 1
527404 99527404 1001 86380 86390 1
527277 99527277 1001 86380 86390 1
527268 99527268 1001 86380 86390 1
528039 99528039 1001 86380 86390 1
528013 99528013 1001 86380 86390 1
528020 99528020 1001 86380 86390 1
528021 99528021 1001 86380 86390 1
527970 99527970 1001 86380 86390 1
527690 99527690 1001 86380 86390 1
527732 99527732 1001 86380 86390 1
527862 99527862 1001 86380 86390 1
527680 99527680 1001 86380 86390 1
527803 99527803 1001 86380 86390 1
527804 99527804 1001 86380 86390 1
527517 99527517 1001 86380 86390 1
528125 99528125 1001 86380 86390 1
528218 99528218 1001 86380 86390 1
528091 99528091 1001 86380 86390 1
528252 99528252 1001 86380 86390 1
528829 99528829 1001 86380 86390 1
528740 99528740 1001 86380 86390 1
528857 99528857 1001 86380 86390 1
528506 99528506 1001 86380 86390 1
528507 99528507 1001 86380 86390 1
528449 99528449 1001 86380 86390 1
528360 99528360 1001 86380 86390 1
528440 99528440 1001 86380 86390 1
528471 99528471 1001 86380 86390 1
528971 99528971 1001 86380 86390 1
528998 99528998 1001 86380 86390 1
529024 99529024 1001 86380 86390 1
528934 99528934 1001 86380 86390 1
529077 99529077 1001 86380 86390 1
528949 99528949 1001 86380 86390 1
529669 99529669 1001 86380 86390 1
529623 99529623 1001 86380 86390 1
529431 99529431 1001 86380 86390 1
529523 99529523 1001 86380 86390 1
529334 99529334 1001 86380 86390 1
529516 99529516 1001 86380 86390 1
529506 99529506 1001 86380 86390 1
529894 99529894 1001 86380 86390 1
530551 99530551 1001 86380 86390 1
530504 99530504 1001 86380 86390 1
530518 99530518 1001 86380 86390 1
530427 99530427 1001 86380 86390 1
530519 99530519 1001 86380 86390 1
530524 99530524 1001 86380 86390 1
530359 99530359 1001 86380 86390 1
530513 99530513 1001 86380 86390 1
530411 99530411 1001 86380 86390 1
530167 99530167 1001 86380 86390 1
530316 99530316 1001 86380 86390 1
530150 99530150 1001 86380 86390 1
530229 99530229 1001 86380 86390 1
530281 99530281 1001 86380 86390 1
530054 99530054 1001 86380 86390 1
530072 99530072 1001 86380 86390 1
530606 99530606 1001 86380 86390 1
530559 99530559 1001 86380 86390 1
530729 99530729 1001 86380 86390 1
530601 99530601 1001 86380 86390 1
530756 99530756 1001 86380 86390 1
531256 99531256 1001 86380 86390 1
531298 99531298 1001 86380 86390 1
531299 99531299 1001 86380 86390 1
531338 99531338 1001 86380 86390 1
531367 99531367 1001 86380 86390 1
531075 99531075 1001 86380 86390 1
531117 99531117 1001 86380 86390 1
531014 99531014 1001 86380 86390 1
531027 99531027 1001 86380 86390 1
530966 99530966 1001 86380 86390 1
530893 99530893 1001 86380 86390 1
530896 99530896 1001 86380 86390 1
530779 99530779 1001 86380 86390 1
530875 99530875 1001 86380 86390 1
531456 99531456 1001 86380 86390 1
531495 99531495 1001 86380 86390 1
532027 99532027 1001 86380 86390 1
531858 99531858 1001 86380 86390 1
531997 99531997 1001 86380 86390 1
532346 99532346 1001 86380 86390 1
532356 99532356 1001 86380 86390 1
533029 99533029 1001 86380 86390 1
532962 99532962 1001 86380 86390 1
532873 99532873 1001 86380 86390 1
532863 99532863 1001 86380 86390 1
532740 99532740 1001 86380 86390 1
532651 99532651 1001 86380 86390 1
532654 99532654 1001 86380 86390 1
532573 99532573 1001 86380 86390 1
532513 99532513 1001 86380 86390 1
532591 99532591 1001 86380 86390 1
533188 99533188 1001 86380 86390 1
533138 99533138 1001 86380 86390 1
533181 99533181 1001 86380 86390 1
533760 99533760 1001 86380 86390 1
533819 99533819 1001 86380 86390 1
534037 99534037 1001 86380 86390 1
533980 99533980 1001 86380 86390 1
533970 99533970 1001 86380 86390 1
534062 99534062 1001 86380 86390 1
534655 99534655 1001 86380 86390 1
534312 99534312 1001 86380 86390 1
534326 99534326 1001 86380 86390 1
534457 99534457 1001 86380 86390 1
534422 99534422 1001 86380 86390 1
534461 99534461 1001 86380 86390 1
534398 99534398 1001 86380 86390 1
534296 99534296 1001 86380 86390 1
534069 99534069 1001 86380 86390 1
534083 99534083 1001 86380 86390 1
534187 99534187 1001 86380 86390 1
534202 99534202 1001 86380 86390 1
534850 99534850 1001 86380 86390 1
534877 99534877 1001 86380 86390 1
534272 99534272 1001 86380 86390 1
534480 99534480 1001 86380 86390 1
534854 99534854 1001 86380 86390 1
535309 99535309 1001 86380 86390 1
535487 99535487 1001 86380 86390 1
535354 99535354 1001 86380 86390 1
535407 99535407 1001 86380 86390 1
535297 99535297 1001 86380 86390 1
535304 99535304 1001 86380 86390 1
534917 99534917 1001 86380 86390 1
535689 99535689 1001 86380 86390 1
535665 99535665 1001 86380 86390 1
535517 99535517 1001 86380 86390 1
535519 99535519 1001 86380 86390 1
536274 99536274 1001 86380 86390 1
536236 99536236 1001 86380 86390 1
536159 99536159 1001 86380 86390 1
535952 99535952 1001 86380 86390 1
536108 99536108 1001 86380 86390 1
536021 99536021 1001 86380 86390 1
536102 99536102 1001 86380 86390 1
536104 99536104 1001 86380 86390 1
535718 99535718 1001 86380 86390 1
535735 99535735 1001 86380 86390 1
535856 99535856 1001 86380 86390 1
536866 99536866 1001 86380 86390 1
536905 99536905 1001 86380 86390 1
536894 99536894 1001 86380 86390 1
536768 99536768 1001 86380 86390 1
536942 99536942 1001 86380 86390 1
536814 99536814 1001 86380 86390 1
536621 99536621 1001 86380 86390 1
536741 99536741 1001 86380 86390 1
536591 99536591 1001 86380 86390 1
536552 99536552 1001 86380 86390 1
537240 99537240 1001 86380 86390 1
537268 99537268 1001 86380 86390 1
537348 99537348 1001 86380 86390 1
537233 99537233 1001 86380 86390 1
537182 99537182 1001 86380 86390 1
537942 99537942 1001 86380 86390 1
537897 99537897 1001 86380 86390 1
537859 99537859 1001 86380 86390 1
537696 99537696 1001 86380 86390 1
537622 99537622 1001 86380 86390 1
537779 99537779 1001 86380 86390 1
537585 99537585 1001 86380 86390 1
537716 99537716 1001 86380 86390 1
537421 99537421 1001 86380 86390 1
537486 99537486 1001 86380 86390 1
537527 99537527 1001 86380 86390 1
537515 99537515 1001 86380 86390 1
537402 99537402 1001 86380 86390 1
538074 99538074 1001 86380 86390 1
538647 99538647 1001 86380 86390 1
538713 99538713 1001 86380 86390 1
538717 99538717 1001 86380 86390 1
538509 99538509 1001 86380 86390 1
538419 99538419 1001 86380 86390 1
538577 99538577 1001 86380 86390 1
538262 99538262 1001 86380 86390 1
538267 99538267 1001 86380 86390 1
538840 99538840 1001 86380 86390 1
538977 99538977 1001 86380 86390 1
538913 99538913 1001 86380 86390 1
539638 99539638 1001 86380 86390 1
539574 99539574 1001 86380 86390 1
539365 99539365 1001 86380 86390 1
539430 99539430 1001 86380 86390 1
539219 99539219 1001 86380 86390 1
539168 99539168 1001 86380 86390 1
539199 99539199 1001 86380 86390 1
539704 99539704 1001 86380 86390 1
540339 99540339 1001 86380 86390 1
540231 99540231 1001 86380 86390 1
539956 99539956 1001 86380 86390 1
539918 99539918 1001 86380 86390 1
540052 99540052 1001 86380 86390 1
541192 99541192 1001 86380 86390 1
541167 99541167 1001 86380 86390 1
541267 99541267 1001 86380 86390 1
541273 99541273 1001 86380 86390 1
541106 99541106 1001 86380 86390 1
541272 99541272 1001 86380 86390 1
540893 99540893 1001 86380 86390 1
540894 99540894 1001 86380 86390 1
540828 99540828 1001 86380 86390 1
540726 99540726 1001 86380 86390 1
540779 99540779 1001 86380 86390 1
541435 99541435 1001 86380 86390 1
541439 99541439 1001 86380 86390 1
541314 99541314 1001 86380 86390 1
542033 99542033 1001 86380 86390 1
542026 99542026 1001 86380 86390 1
541791 99541791 1001 86380 86390 1
541804 99541804 1001 86380 86390 1
541819 99541819 1001 86380 86390 1
541527 99541527 1001 86380 86390 1
541532 99541532 1001 86380 86390 1
541613 99541613 1001 86380 86390 1
541639 99541639 1001 86380 86390 1
542182 99542182 1001 86380 86390 1
542248 99542248 1001 86380 86390 1
542212 99542212 1001 86380 86390 1
542318 99542318 1001 86380 86390 1
542245 99542245 1001 86380 86390 1
542878 99542878 1001 86380 86390 1
542589 99542589 1001 86380 86390 1
542577 99542577 1001 86380 86390 1
542591 99542591 1001 86380 86390 1
542631 99542631 1001 86380 86390 1
542484 99542484 1001 86380 86390 1
542356 99542356 1001 86380 86390 1
542408 99542408 1001 86380 86390 1
543088 99543088 1001 86380 86390 1
543005 99543005 1001 86380 86390 1
543580 99543580 1001 86380 86390 1
543740 99543740 1001 86380 86390 1
543725 99543725 1001 86380 86390 1
543726 99543726 1001 86380 86390 1
543662 99543662 1001 86380 86390 1
543527 99543527 1001 86380 86390 1
543453 99543453 1001 86380 86390 1
543454 99543454 1001 86380 86390 1
543493 99543493 1001 86380 86390 1
543367 99543367 1001 86380 86390 1
543538 99543538 1001 86380 86390 1
543171 99543171 1001 86380 86390 1
543264 99543264 1001 86380 86390 1
543898 99543898 1001 86380 86390 1
543888 99543888 1001 86380 86390 1
543929 99543929 1001 86380 86390 1
543853 99543853 1001 86380 86390 1
544510 99544510 1001 86380 86390 1
544537 99544537 1001 86380 86390 1
544434 99544434 1001 86380 86390 1
544460 99544460 1001 86380 86390 1
544436 99544436 1001 86380 86390 1
544265 99544265 1001 86380 86390 1
544304 99544304 1001 86380 86390 1
544382 99544382 1001 86380 86390 1
544146 99544146 1001 86380 86390 1
544046 99544046 1001 86380 86390 1
544063 99544063 1001 86380 86390 1
544092 99544092 1001 86380 86390 1
414170 402 1001 20940 21297 1
419354 218 1001 37860 38217 1
400028 99400028 1001 86380 86390 1
400378 99400378 1001 86380 86390 1
400597 99400597 1001 86380 86390 1
400818 99400818 1001 86380 86390 1
400948 99400948 1001 86380 86390 1
400942 99400942 1001 86380 86390 1
401363 99401363 1001 86380 86390 1
401900 99401900 1001 86380 86390 1
402092 99402092 1001 86380 86390 1
402227 99402227 1001 86380 86390 1
402564 99402564 1001 86380 86390 1
402565 99402565 1001 86380 86390 1
402635 99402635 1001 86380 86390 1
402709 99402709 1001 86380 86390 1
402747 99402747 1001 86380 86390 1
402847 99402847 1001 86380 86390 1
402809 99402809 1001 86380 86390 1
402953 99402953 1001 86380 86390 1
402955 99402955 1001 86380 86390 1
402944 99402944 1001 86380 86390 1
403095 99403095 1001 86380 86390 1
403195 99403195 1001 86380 86390 1
403150 99403150 1001 86380 86390 1
403317 99403317 1001 86380 86390 1
403372 99403372 1001 86380 86390 1
403518 99403518 1001 86380 86390 1
403620 99403620 1001 86380 86390 1
403684 99403684 1001 86380 86390 1
403796 99403796 1001 86380 86390 1
403860 99403860 1001 86380 86390 1
403827 99403827 1001 86380 86390 1
403832 99403832 1001 86380 86390 1
404068 99404068 1001 86380 86390 1
404198 99404198 1001 86380 86390 1
404457 99404457 1001 86380 86390 1
405251 99405251 1001 86380 86390 1
405399 99405399 1001 86380 86390 1
405915 99405915 1001 86380 86390 1
406005 99406005 1001 86380 86390 1
405987 99405987 1001 86380 86390 1
406179 99406179 1001 86380 86390 1
406130 99406130 1001 86380 86390 1
406633 99406633 1001 86380 86390 1
406906 99406906 1001 86380 86390 1
407041 99407041 1001 86380 86390 1
407175 99407175 1001 86380 86390 1
407154 99407154 1001 86380 86390 1
407237 99407237 1001 86380 86390 1
407392 99407392 1001 86380 86390 1
407558 99407558 1001 86380 86390 1
407506 99407506 1001 86380 86390 1
407545 99407545 1001 86380 86390 1
407692 99407692 1001 86380 86390 1
407721 99407721 1001 86380 86390 1
408054 99408054 1001 86380 86390 1
408265 99408265 1001 86380 86390 1
408211 99408211 1001 86380 86390 1
408518 99408518 1001 86380 86390 1
408503 99408503 1001 86380 86390 1
408743 99408743 1001 86380 86390 1
408844 99408844 1001 86380 86390 1
408824 99408824 1001 86380 86390 1
408945 99408945 1001 86380 86390 1
408977 99408977 1001 86380 86390 1
409052 99409052 1001 86380 86390 1
409113 99409113 1001 86380 86390 1
409116 99409116 1001 86380 86390 1
409250 99409250 1001 86380 86390 1
409529 99409529 1001 86380 86390 1
409625 99409625 1001 86380 86390 1
409697 99409697 1001 86380 86390 1
409786 99409786 1001 86380 86390 1
409696 99409696 1001 86380 86390 1
409996 99409996 1001 86380 86390 1
410154 99410154 1001 86380 86390 1
410218 99410218 1001 86380 86390 1
410115 99410115 1001 86380 86390 1
410393 99410393 1001 86380 86390 1
410444 99410444 1001 86380 86390 1
410514 99410514 1001 86380 86390 1
410715 99410715 1001 86380 86390 1
410657 99410657 1001 86380 86390 1
410787 99410787 1001 86380 86390 1
411152 99411152 1001 86380 86390 1
411445 99411445 1001 86380 86390 1
411707 99411707 1001 86380 86390 1
411729 99411729 1001 86380 86390 1
411972 99411972 1001 86380 86390 1
412029 99412029 1001 86380 86390 1
411959 99411959 1001 86380 86390 1
412102 99412102 1001 86380 86390 1
412280 99412280 1001 86380 86390 1
412404 99412404 1001 86380 86390 1
412333 99412333 1001 86380 86390 1
413495 99413495 1001 86380 86390 1
413340 99413340 1001 86380 86390 1
413503 99413503 1001 86380 86390 1
413553 99413553 1001 86380 86390 1
413396 99413396 1001 86380 86390 1
413561 99413561 1001 86380 86390 1
413122 99413122 1001 86380 86390 1
413133 99413133 1001 86380 86390 1
412615 99412615 1001 86380 86390 1
412519 99412519 1001 86380 86390 1
412570 99412570 1001 86380 86390 1
412815 99412815 1001 86380 86390 1
414089 99414089 1001 86380 86390 1
413893 99413893 1001 86380 86390 1
415264 99415264 1001 86380 86390 1
415018 99415018 1001 86380 86390 1
415159 99415159 1001 86380 86390 1
415110 99415110 1001 86380 86390 1
414625 99414625 1001 86380 86390 1
414919 99414919 1001 86380 86390 1
414920 99414920 1001 86380 86390 1
414237 99414237 1001 86380 86390 1
414473 99414473 1001 86380 86390 1
416917 99416917 1001 86380 86390 1
416966 99416966 1001 86380 86390 1
416806 99416806 1001 86380 86390 1
416517 99416517 1001 86380 86390 1
416338 99416338 1001 86380 86390 1
416229 99416229 1001 86380 86390 1
415749 99415749 1001 86380 86390 1
415732 99415732 1001 86380 86390 1
415800 99415800 1001 86380 86390 1
415878 99415878 1001 86380 86390 1
415857 99415857 1001 86380 86390 1
417380 99417380 1001 86380 86390 1
417048 99417048 1001 86380 86390 1
417009 99417009 1001 86380 86390 1
417227 99417227 1001 86380 86390 1
417366 99417366 1001 86380 86390 1
417349 99417349 1001 86380 86390 1
417090 99417090 1001 86380 86390 1
417327 99417327 1001 86380 86390 1
417427 99417427 1001 86380 86390 1
418751 99418751 1001 86380 86390 1
418442 99418442 1001 86380 86390 1
418721 99418721 1001 86380 86390 1
418613 99418613 1001 86380 86390 1
418646 99418646 1001 86380 86390 1
418688 99418688 1001 86380 86390 1
418399 99418399 1001 86380 86390 1
418188 99418188 1001 86380 86390 1
418412 99418412 1001 86380 86390 1
417725 99417725 1001 86380 86390 1
417929 99417929 1001 86380 86390 1
417624 99417624 1001 86380 86390 1
417954 99417954 1001 86380 86390 1
417915 99417915 1001 86380 86390 1
419129 99419129 1001 86380 86390 1
420106 99420106 1001 86380 86390 1
420166 99420166 1001 86380 86390 1
419966 99419966 1001 86380 86390 1
419773 99419773 1001 86380 86390 1
419942 99419942 1001 86380 86390 1
419703 99419703 1001 86380 86390 1
419830 99419830 1001 86380 86390 1
419710 99419710 1001 86380 86390 1
419651 99419651 1001 86380 86390 1
419835 99419835 1001 86380 86390 1
420538 99420538 1001 86380 86390 1
420542 99420542 1001 86380 86390 1
420468 99420468 1001 86380 86390 1
420449 99420449 1001 86380 86390 1
420764 99420764 1001 86380 86390 1
421795 99421795 1001 86380 86390 1
421720 99421720 1001 86380 86390 1
422057 99422057 1001 86380 86390 1
421695 99421695 1001 86380 86390 1
422084 99422084 1001 86380 86390 1
421688 99421688 1001 86380 86390 1
421624 99421624 1001 86380 86390 1
421304 99421304 1001 86380 86390 1
420964 99420964 1001 86380 86390 1
420969 99420969 1001 86380 86390 1
421225 99421225 1001 86380 86390 1
420937 99420937 1001 86380 86390 1
420958 99420958 1001 86380 86390 1
422459 99422459 1001 86380 86390 1
422232 99422232 1001 86380 86390 1
423684 99423684 1001 86380 86390 1
423523 99423523 1001 86380 86390 1
423108 99423108 1001 86380 86390 1
422948 99422948 1001 86380 86390 1
423201 99423201 1001 86380 86390 1
423207 99423207 1001 86380 86390 1
422577 99422577 1001 86380 86390 1
422683 99422683 1001 86380 86390 1
425361 99425361 1001 86380 86390 1
424993 99424993 1001 86380 86390 1
424950 99424950 1001 86380 86390 1
424460 99424460 1001 86380 86390 1
424500 99424500 1001 86380 86390 1
424582 99424582 1001 86380 86390 1
425561 99425561 1001 86380 86390 1
425665 99425665 1001 86380 86390 1
425524 99425524 1001 86380 86390 1
426844 99426844 1001 86380 86390 1
427012 99427012 1001 86380 86390 1
427068 99427068 1001 86380 86390 1
426806 99426806 1001 86380 86390 1
426739 99426739 1001 86380 86390 1
426910 99426910 1001 86380 86390 1
426286 99426286 1001 86380 86390 1
426368 99426368 1001 86380 86390 1
426154 99426154 1001 86380 86390 1
426126 99426126 1001 86380 86390 1
426165 99426165 1001 86380 86390 1
425978 99425978 1001 86380 86390 1
425912 99425912 1001 86380 86390 1
427148 99427148 1001 86380 86390 1
427212 99427212 1001 86380 86390 1
427216 99427216 1001 86380 86390 1
428424 99428424 1001 86380 86390 1
428378 99428378 1001 86380 86390 1
428562 99428562 1001 86380 86390 1
428188 99428188 1001 86380 86390 1
428279 99428279 1001 86380 86390 1
427703 99427703 1001 86380 86390 1
429008 99429008 1001 86380 86390 1
430222 99430222 1001 86380 86390 1
429860 99429860 1001 86380 86390 1
429576 99429576 1001 86380 86390 1
429653 99429653 1001 86380 86390 1
429801 99429801 1001 86380 86390 1
429366 99429366 1001 86380 86390 1
429277 99429277 1001 86380 86390 1
429349 99429349 1001 86380 86390 1
429490 99429490 1001 86380 86390 1
429542 99429542 1001 86380 86390 1
431687 99431687 1001 86380 86390 1
431613 99431613 1001 86380 86390 1
431035 99431035 1001 86380 86390 1
432207 99432207 1001 86380 86390 1
432414 99432414 1001 86380 86390 1
432130 99432130 1001 86380 86390 1
433322 99433322 1001 86380 86390 1
432985 99432985 1001 86380 86390 1
433298 99433298 1001 86380 86390 1
433285 99433285 1001 86380 86390 1
432751 99432751 1001 86380 86390 1
432581 99432581 1001 86380 86390 1
432838 99432838 1001 86380 86390 1
432738 99432738 1001 86380 86390 1
433779 99433779 1001 86380 86390 1
433892 99433892 1001 86380 86390 1
435070 99435070 1001 86380 86390 1
435052 99435052 1001 86380 86390 1
434826 99434826 1001 86380 86390 1
434902 99434902 1001 86380 86390 1
434219 99434219 1001 86380 86390 1
434495 99434495 1001 86380 86390 1
436986 99436986 1001 86380 86390 1
436874 99436874 1001 86380 86390 1
437054 99437054 1001 86380 86390 1
437122 99437122 1001 86380 86390 1
436866 99436866 1001 86380 86390 1
437072 99437072 1001 86380 86390 1
436566 99436566 1001 86380 86390 1
436343 99436343 1001 86380 86390 1
436721 99436721 1001 86380 86390 1
436206 99436206 1001 86380 86390 1
435923 99435923 1001 86380 86390 1
437298 99437298 1001 86380 86390 1
437253 99437253 1001 86380 86390 1
300702 99300702 1001 86380 86390 1
300705 99300705 1001 86380 86390 1
300597 99300597 1001 86380 86390 1
300510 99300510 1001 86380 86390 1
300359 99300359 1001 86380 86390 1
300479 99300479 1001 86380 86390 1
300250 99300250 1001 86380 86390 1
300201 99300201 1001 86380 86390 1
300926 99300926 1001 86380 86390 1
300877 99300877 1001 86380 86390 1
300761 99300761 1001 86380 86390 1
300917 99300917 1001 86380 86390 1
301388 99301388 1001 86380 86390 1
301518 99301518 1001 86380 86390 1
301402 99301402 1001 86380 86390 1
301429 99301429 1001 86380 86390 1
301469 99301469 1001 86380 86390 1
301381 99301381 1001 86380 86390 1
301499 99301499 1001 86380 86390 1
301475 99301475 1001 86380 86390 1
301372 99301372 1001 86380 86390 1
301490 99301490 1001 86380 86390 1
301349 99301349 1001 86380 86390 1
301210 99301210 1001 86380 86390 1
301236 99301236 1001 86380 86390 1
301316 99301316 1001 86380 86390 1
301229 99301229 1001 86380 86390 1
301333 99301333 1001 86380 86390 1
301321 99301321 1001 86380 86390 1
301154 99301154 1001 86380 86390 1
301089 99301089 1001 86380 86390 1
301012 99301012 1001 86380 86390 1
301091 99301091 1001 86380 86390 1
300976 99300976 1001 86380 86390 1
301070 99301070 1001 86380 86390 1
301058 99301058 1001 86380 86390 1
300982 99300982 1001 86380 86390 1
301086 99301086 1001 86380 86390 1
301694 99301694 1001 86380 86390 1
301579 99301579 1001 86380 86390 1
301709 99301709 1001 86380 86390 1
300935 99300935 1001 86380 86390 1
302307 99302307 1001 86380 86390 1
302347 99302347 1001 86380 86390 1
302247 99302247 1001 86380 86390 1
302125 99302125 1001 86380 86390 1
302000 99302000 1001 86380 86390 1
301979 99301979 1001 86380 86390 1
301932 99301932 1001 86380 86390 1
301887 99301887 1001 86380 86390 1
302417 99302417 1001 86380 86390 1
302446 99302446 1001 86380 86390 1
302408 99302408 1001 86380 86390 1
302503 99302503 1001 86380 86390 1
302584 99302584 1001 86380 86390 1
303156 99303156 1001 86380 86390 1
303164 99303164 1001 86380 86390 1
303101 99303101 1001 86380 86390 1
302838 99302838 1001 86380 86390 1
302800 99302800 1001 86380 86390 1
302945 99302945 1001 86380 86390 1
302804 99302804 1001 86380 86390 1
302870 99302870 1001 86380 86390 1
302755 99302755 1001 86380 86390 1
302687 99302687 1001 86380 86390 1
303244 99303244 1001 86380 86390 1
303276 99303276 1001 86380 86390 1
303332 99303332 1001 86380 86390 1
303889 99303889 1001 86380 86390 1
303697 99303697 1001 86380 86390 1
303775 99303775 1001 86380 86390 1
303491 99303491 1001 86380 86390 1
303556 99303556 1001 86380 86390 1
303454 99303454 1001 86380 86390 1
303537 99303537 1001 86380 86390 1
303577 99303577 1001 86380 86390 1
303424 99303424 1001 86380 86390 1
304186 99304186 1001 86380 86390 1
304218 99304218 1001 86380 86390 1
304089 99304089 1001 86380 86390 1
304234 99304234 1001 86380 86390 1
304778 99304778 1001 86380 86390 1
304756 99304756 1001 86380 86390 1
304580 99304580 1001 86380 86390 1
304558 99304558 1001 86380 86390 1
304623 99304623 1001 86380 86390 1
304649 99304649 1001 86380 86390 1
304446 99304446 1001 86380 86390 1
304389 99304389 1001 86380 86390 1
304915 99304915 1001 86380 86390 1
305581 99305581 1001 86380 86390 1
305492 99305492 1001 86380 86390 1
305471 99305471 1001 86380 86390 1
305116 99305116 1001 86380 86390 1
305272 99305272 1001 86380 86390 1
305249 99305249 1001 86380 86390 1
305213 99305213 1001 86380 86390 1
305074 99305074 1001 86380 86390 1
305257 99305257 1001 86380 86390 1
500064 99500064 1001 86380 86390 1
500168 99500168 1001 86380 86390 1
500791 99500791 1001 86380 86390 1
500403 99500403 1001 86380 86390 1
500408 99500408 1001 86380 86390 1
500436 99500436 1001 86380 86390 1
500238 99500238 1001 86380 86390 1
500305 99500305 1001 86380 86390 1
500918 99500918 1001 86380 86390 1
501000 99501000 1001 86380 86390 1
501603 99501603 1001 86380 86390 1
501272 99501272 1001 86380 86390 1
501227 99501227 1001 86380 86390 1
501195 99501195 1001 86380 86390 1
501031 99501031 1001 86380 86390 1
501818 99501818 1001 86380 86390 1
501650 99501650 1001 86380 86390 1
501660 99501660 1001 86380 86390 1
501688 99501688 1001 86380 86390 1
502424 99502424 1001 86380 86390 1
502361 99502361 1001 86380 86390 1
502460 99502460 1001 86380 86390 1
502150 99502150 1001 86380 86390 1
502021 99502021 1001 86380 86390 1
501958 99501958 1001 86380 86390 1
502492 99502492 1001 86380 86390 1
502494 99502494 1001 86380 86390 1
502643 99502643 1001 86380 86390 1
503283 99503283 1001 86380 86390 1
503253 99503253 1001 86380 86390 1
502945 99502945 1001 86380 86390 1
503009 99503009 1001 86380 86390 1
502813 99502813 1001 86380 86390 1
502815 99502815 1001 86380 86390 1
502760 99502760 1001 86380 86390 1
503354 99503354 1001 86380 86390 1
503374 99503374 1001 86380 86390 1
503440 99503440 1001 86380 86390 1
504086 99504086 1001 86380 86390 1
503979 99503979 1001 86380 86390 1
504060 99504060 1001 86380 86390 1
503786 99503786 1001 86380 86390 1
503890 99503890 1001 86380 86390 1
503852 99503852 1001 86380 86390 1
503828 99503828 1001 86380 86390 1
503726 99503726 1001 86380 86390 1
503714 99503714 1001 86380 86390 1
503578 99503578 1001 86380 86390 1
503643 99503643 1001 86380 86390 1
503570 99503570 1001 86380 86390 1
504207 99504207 1001 86380 86390 1
504221 99504221 1001 86380 86390 1
504263 99504263 1001 86380 86390 1
504276 99504276 1001 86380 86390 1
504121 99504121 1001 86380 86390 1
504187 99504187 1001 86380 86390 1
504227 99504227 1001 86380 86390 1
504179 99504179 1001 86380 86390 1
504808 99504808 1001 86380 86390 1
504796 99504796 1001 86380 86390 1
504610 99504610 1001 86380 86390 1
504703 99504703 1001 86380 86390 1
504619 99504619 1001 86380 86390 1
504543 99504543 1001 86380 86390 1
505122 99505122 1001 86380 86390 1
505749 99505749 1001 86380 86390 1
505760 99505760 1001 86380 86390 1
505759 99505759 1001 86380 86390 1
505417 99505417 1001 86380 86390 1
505535 99505535 1001 86380 86390 1
505771 99505771 1001 86380 86390 1
505772 99505772 1001 86380 86390 1
505800 99505800 1001 86380 86390 1
505778 99505778 1001 86380 86390 1
505817 99505817 1001 86380 86390 1
506432 99506432 1001 86380 86390 1
506554 99506554 1001 86380 86390 1
506517 99506517 1001 86380 86390 1
506590 99506590 1001 86380 86390 1
506480 99506480 1001 86380 86390 1
506301 99506301 1001 86380 86390 1
506188 99506188 1001 86380 86390 1
506371 99506371 1001 86380 86390 1
506307 99506307 1001 86380 86390 1
506285 99506285 1001 86380 86390 1
506753 99506753 1001 86380 86390 1
506794 99506794 1001 86380 86390 1
506795 99506795 1001 86380 86390 1
507391 99507391 1001 86380 86390 1
507279 99507279 1001 86380 86390 1
507165 99507165 1001 86380 86390 1
507217 99507217 1001 86380 86390 1
507076 99507076 1001 86380 86390 1
507200 99507200 1001 86380 86390 1
506900 99506900 1001 86380 86390 1
507464 99507464 1001 86380 86390 1
507620 99507620 1001 86380 86390 1
507493 99507493 1001 86380 86390 1
508107 99508107 1001 86380 86390 1
508173 99508173 1001 86380 86390 1
508113 99508113 1001 86380 86390 1
508103 99508103 1001 86380 86390 1
508208 99508208 1001 86380 86390 1
507952 99507952 1001 86380 86390 1
508008 99508008 1001 86380 86390 1
507841 99507841 1001 86380 86390 1
507809 99507809 1001 86380 86390 1
507779 99507779 1001 86380 86390 1
508325 99508325 1001 86380 86390 1
508447 99508447 1001 86380 86390 1
508888 99508888 1001 86380 86390 1
508914 99508914 1001 86380 86390 1
508927 99508927 1001 86380 86390 1
508929 99508929 1001 86380 86390 1
508981 99508981 1001 86380 86390 1
509010 99509010 1001 86380 86390 1
508693 99508693 1001 86380 86390 1
508824 99508824 1001 86380 86390 1
508496 99508496 1001 86380 86390 1
508577 99508577 1001 86380 86390 1
509163 99509163 1001 86380 86390 1
508663 99508663 1001 86380 86390 1
509088 99509088 1001 86380 86390 1
509156 99509156 1001 86380 86390 1
509146 99509146 1001 86380 86390 1
509263 99509263 1001 86380 86390 1
509814 99509814 1001 86380 86390 1
509621 99509621 1001 86380 86390 1
509612 99509612 1001 86380 86390 1
509614 99509614 1001 86380 86390 1
509679 99509679 1001 86380 86390 1
509589 99509589 1001 86380 86390 1
509322 99509322 1001 86380 86390 1
509390 99509390 1001 86380 86390 1
509953 99509953 1001 86380 86390 1
510045 99510045 1001 86380 86390 1
509986 99509986 1001 86380 86390 1
510619 99510619 1001 86380 86390 1
510684 99510684 1001 86380 86390 1
510718 99510718 1001 86380 86390 1
510379 99510379 1001 86380 86390 1
510342 99510342 1001 86380 86390 1
510448 99510448 1001 86380 86390 1
510413 99510413 1001 86380 86390 1
510324 99510324 1001 86380 86390 1
510250 99510250 1001 86380 86390 1
510302 99510302 1001 86380 86390 1
510214 99510214 1001 86380 86390 1
510233 99510233 1001 86380 86390 1
510742 99510742 1001 86380 86390 1
510834 99510834 1001 86380 86390 1
511446 99511446 1001 86380 86390 1
511514 99511514 1001 86380 86390 1
511330 99511330 1001 86380 86390 1
511294 99511294 1001 86380 86390 1
510989 99510989 1001 86380 86390 1
510951 99510951 1001 86380 86390 1
510983 99510983 1001 86380 86390 1
511724 99511724 1001 86380 86390 1
511611 99511611 1001 86380 86390 1
511727 99511727 1001 86380 86390 1
511705 99511705 1001 86380 86390 1
512292 99512292 1001 86380 86390 1
512241 99512241 1001 86380 86390 1
512294 99512294 1001 86380 86390 1
512195 99512195 1001 86380 86390 1
512314 99512314 1001 86380 86390 1
512377 99512377 1001 86380 86390 1
512036 99512036 1001 86380 86390 1
511998 99511998 1001 86380 86390 1
511773 99511773 1001 86380 86390 1
511775 99511775 1001 86380 86390 1
511769 99511769 1001 86380 86390 1
512488 99512488 1001 86380 86390 1
513052 99513052 1001 86380 86390 1
513055 99513055 1001 86380 86390 1
513136 99513136 1001 86380 86390 1
513073 99513073 1001 86380 86390 1
513151 99513151 1001 86380 86390 1
512900 99512900 1001 86380 86390 1
512810 99512810 1001 86380 86390 1
512863 99512863 1001 86380 86390 1
512931 99512931 1001 86380 86390 1
512804 99512804 1001 86380 86390 1
512757 99512757 1001 86380 86390 1
512618 99512618 1001 86380 86390 1
512698 99512698 1001 86380 86390 1
512726 99512726 1001 86380 86390 1
513242 99513242 1001 86380 86390 1
513372 99513372 1001 86380 86390 1
513334 99513334 1001 86380 86390 1
513251 99513251 1001 86380 86390 1
513225 99513225 1001 86380 86390 1
513957 99513957 1001 86380 86390 1
513886 99513886 1001 86380 86390 1
513736 99513736 1001 86380 86390 1
513701 99513701 1001 86380 86390 1
513637 99513637 1001 86380 86390 1
513691 99513691 1001 86380 86390 1
513720 99513720 1001 86380 86390 1
513534 99513534 1001 86380 86390 1
513419 99513419 1001 86380 86390 1
514224 99514224 1001 86380 86390 1
514072 99514072 1001 86380 86390 1
514665 99514665 1001 86380 86390 1
514809 99514809 1001 86380 86390 1
514707 99514707 1001 86380 86390 1
514776 99514776 1001 86380 86390 1
514486 99514486 1001 86380 86390 1
514526 99514526 1001 86380 86390 1
514478 99514478 1001 86380 86390 1
514520 99514520 1001 86380 86390 1
514287 99514287 1001 86380 86390 1
514249 99514249 1001 86380 86390 1
515014 99515014 1001 86380 86390 1
515521 99515521 1001 86380 86390 1
515564 99515564 1001 86380 86390 1
515415 99515415 1001 86380 86390 1
515394 99515394 1001 86380 86390 1
515148 99515148 1001 86380 86390 1
515190 99515190 1001 86380 86390 1
515230 99515230 1001 86380 86390 1
515863 99515863 1001 86380 86390 1
515792 99515792 1001 86380 86390 1
515768 99515768 1001 86380 86390 1
516371 99516371 1001 86380 86390 1
516414 99516414 1001 86380 86390 1
516229 99516229 1001 86380 86390 1
516230 99516230 1001 86380 86390 1
516158 99516158 1001 86380 86390 1
516213 99516213 1001 86380 86390 1
516037 99516037 1001 86380 86390 1
516038 99516038 1001 86380 86390 1
516055 99516055 1001 86380 86390 1
516623 99516623 1001 86380 86390 1
516511 99516511 1001 86380 86390 1
516563 99516563 1001 86380 86390 1
516567 99516567 1001 86380 86390 1
516670 99516670 1001 86380 86390 1
516696 99516696 1001 86380 86390 1
516595 99516595 1001 86380 86390 1
516517 99516517 1001 86380 86390 1
517208 99517208 1001 86380 86390 1
517235 99517235 1001 86380 86390 1
517159 99517159 1001 86380 86390 1
517160 99517160 1001 86380 86390 1
517001 99517001 1001 86380 86390 1
516720 99516720 1001 86380 86390 1
516746 99516746 1001 86380 86390 1
516867 99516867 1001 86380 86390 1
516880 99516880 1001 86380 86390 1
516791 99516791 1001 86380 86390 1
517504 99517504 1001 86380 86390 1
517531 99517531 1001 86380 86390 1
517380 99517380 1001 86380 86390 1
518073 99518073 1001 86380 86390 1
518004 99518004 1001 86380 86390 1
517823 99517823 1001 86380 86390 1
517685 99517685 1001 86380 86390 1
517598 99517598 1001 86380 86390 1
517624 99517624 1001 86380 86390 1
517715 99517715 1001 86380 86390 1
517677 99517677 1001 86380 86390 1
517626 99517626 1001 86380 86390 1
517693 99517693 1001 86380 86390 1
517707 99517707 1001 86380 86390 1
517643 99517643 1001 86380 86390 1
518202 99518202 1001 86380 86390 1
518258 99518258 1001 86380 86390 1
518911 99518911 1001 86380 86390 1
518978 99518978 1001 86380 86390 1
518721 99518721 1001 86380 86390 1
518735 99518735 1001 86380 86390 1
518623 99518623 1001 86380 86390 1
518690 99518690 1001 86380 86390 1
518730 99518730 1001 86380 86390 1
518406 99518406 1001 86380 86390 1
518435 99518435 1001 86380 86390 1
518372 99518372 1001 86380 86390 1
518545 99518545 1001 86380 86390 1
519072 99519072 1001 86380 86390 1
519613 99519613 1001 86380 86390 1
519544 99519544 1001 86380 86390 1
519483 99519483 1001 86380 86390 1
519475 99519475 1001 86380 86390 1
519260 99519260 1001 86380 86390 1
519235 99519235 1001 86380 86390 1
519348 99519348 1001 86380 86390 1
519894 99519894 1001 86380 86390 1
519947 99519947 1001 86380 86390 1
519887 99519887 1001 86380 86390 1
519940 99519940 1001 86380 86390 1
520499 99520499 1001 86380 86390 1
520637 99520637 1001 86380 86390 1
520438 99520438 1001 86380 86390 1
520541 99520541 1001 86380 86390 1
520543 99520543 1001 86380 86390 1
520509 99520509 1001 86380 86390 1
520588 99520588 1001 86380 86390 1
520305 99520305 1001 86380 86390 1
520391 99520391 1001 86380 86390 1
520289 99520289 1001 86380 86390 1
520139 99520139 1001 86380 86390 1
520153 99520153 1001 86380 86390 1
520197 99520197 1001 86380 86390 1
520641 99520641 1001 86380 86390 1
520654 99520654 1001 86380 86390 1
520748 99520748 1001 86380 86390 1
520774 99520774 1001 86380 86390 1
520710 99520710 1001 86380 86390 1
520700 99520700 1001 86380 86390 1
521433 99521433 1001 86380 86390 1
521275 99521275 1001 86380 86390 1
521432 99521432 1001 86380 86390 1
521283 99521283 1001 86380 86390 1
521210 99521210 1001 86380 86390 1
521213 99521213 1001 86380 86390 1
520860 99520860 1001 86380 86390 1
521016 99521016 1001 86380 86390 1
520920 99520920 1001 86380 86390 1
521469 99521469 1001 86380 86390 1
522115 99522115 1001 86380 86390 1
522208 99522208 1001 86380 86390 1
522235 99522235 1001 86380 86390 1
522197 99522197 1001 86380 86390 1
522161 99522161 1001 86380 86390 1
522136 99522136 1001 86380 86390 1
522062 99522062 1001 86380 86390 1
521884 99521884 1001 86380 86390 1
522072 99522072 1001 86380 86390 1
521995 99521995 1001 86380 86390 1
521729 99521729 1001 86380 86390 1
521747 99521747 1001 86380 86390 1
522367 99522367 1001 86380 86390 1
522472 99522472 1001 86380 86390 1
522318 99522318 1001 86380 86390 1
522308 99522308 1001 86380 86390 1
522363 99522363 1001 86380 86390 1
522429 99522429 1001 86380 86390 1
522967 99522967 1001 86380 86390 1
522945 99522945 1001 86380 86390 1
522711 99522711 1001 86380 86390 1
522753 99522753 1001 86380 86390 1
522792 99522792 1001 86380 86390 1
522630 99522630 1001 86380 86390 1
522662 99522662 1001 86380 86390 1
523236 99523236 1001 86380 86390 1
523289 99523289 1001 86380 86390 1
523315 99523315 1001 86380 86390 1
523290 99523290 1001 86380 86390 1
523134 99523134 1001 86380 86390 1
523163 99523163 1001 86380 86390 1
523256 99523256 1001 86380 86390 1
523766 99523766 1001 86380 86390 1
523795 99523795 1001 86380 86390 1
523925 99523925 1001 86380 86390 1
523773 99523773 1001 86380 86390 1
523864 99523864 1001 86380 86390 1
523597 99523597 1001 86380 86390 1
523585 99523585 1001 86380 86390 1
523643 99523643 1001 86380 86390 1
523342 99523342 1001 86380 86390 1
523958 99523958 1001 86380 86390 1
524017 99524017 1001 86380 86390 1
524684 99524684 1001 86380 86390 1
524712 99524712 1001 86380 86390 1
524758 99524758 1001 86380 86390 1
524577 99524577 1001 86380 86390 1
524519 99524519 1001 86380 86390 1
524472 99524472 1001 86380 86390 1
524563 99524563 1001 86380 86390 1
524267 99524267 1001 86380 86390 1
524227 99524227 1001 86380 86390 1
524885 99524885 1001 86380 86390 1
524886 99524886 1001 86380 86390 1
525559 99525559 1001 86380 86390 1
525435 99525435 1001 86380 86390 1
525586 99525586 1001 86380 86390 1
525453 99525453 1001 86380 86390 1
525271 99525271 1001 86380 86390 1
525313 99525313 1001 86380 86390 1
525135 99525135 1001 86380 86390 1
525045 99525045 1001 86380 86390 1
525102 99525102 1001 86380 86390 1
525724 99525724 1001 86380 86390 1
525623 99525623 1001 86380 86390 1
525657 99525657 1001 86380 86390 1
526363 99526363 1001 86380 86390 1
526224 99526224 1001 86380 86390 1
526165 99526165 1001 86380 86390 1
525809 99525809 1001 86380 86390 1
526468 99526468 1001 86380 86390 1
526572 99526572 1001 86380 86390 1
526573 99526573 1001 86380 86390 1
527134 99527134 1001 86380 86390 1
527047 99527047 1001 86380 86390 1
527090 99527090 1001 86380 86390 1
527238 99527238 1001 86380 86390 1
527144 99527144 1001 86380 86390 1
527247 99527247 1001 86380 86390 1
527245 99527245 1001 86380 86390 1
527021 99527021 1001 86380 86390 1
527023 99527023 1001 86380 86390 1
526854 99526854 1001 86380 86390 1
526959 99526959 1001 86380 86390 1
526843 99526843 1001 86380 86390 1
527026 99527026 1001 86380 86390 1
526886 99526886 1001 86380 86390 1
527016 99527016 1001 86380 86390 1
526706 99526706 1001 86380 86390 1
526817 99526817 1001 86380 86390 1
527434 99527434 1001 86380 86390 1
527436 99527436 1001 86380 86390 1
527437 99527437 1001 86380 86390 1
528027 99528027 1001 86380 86390 1
528034 99528034 1001 86380 86390 1
527984 99527984 1001 86380 86390 1
527771 99527771 1001 86380 86390 1
527734 99527734 1001 86380 86390 1
527532 99527532 1001 86380 86390 1
527533 99527533 1001 86380 86390 1
528077 99528077 1001 86380 86390 1
528170 99528170 1001 86380 86390 1
528109 99528109 1001 86380 86390 1
528277 99528277 1001 86380 86390 1
528773 99528773 1001 86380 86390 1
528723 99528723 1001 86380 86390 1
528818 99528818 1001 86380 86390 1
528891 99528891 1001 86380 86390 1
528759 99528759 1001 86380 86390 1
528580 99528580 1001 86380 86390 1
528547 99528547 1001 86380 86390 1
528495 99528495 1001 86380 86390 1
528613 99528613 1001 86380 86390 1
528386 99528386 1001 86380 86390 1
528325 99528325 1001 86380 86390 1
529055 99529055 1001 86380 86390 1
529088 99529088 1001 86380 86390 1
529709 99529709 1001 86380 86390 1
529711 99529711 1001 86380 86390 1
529569 99529569 1001 86380 86390 1
529448 99529448 1001 86380 86390 1
529454 99529454 1001 86380 86390 1
529253 99529253 1001 86380 86390 1
529166 99529166 1001 86380 86390 1
529167 99529167 1001 86380 86390 1
529245 99529245 1001 86380 86390 1
529220 99529220 1001 86380 86390 1
529816 99529816 1001 86380 86390 1
529929 99529929 1001 86380 86390 1
530438 99530438 1001 86380 86390 1
530550 99530550 1001 86380 86390 1
530224 99530224 1001 86380 86390 1
530101 99530101 1001 86380 86390 1
529985 99529985 1001 86380 86390 1
530117 99530117 1001 86380 86390 1
530057 99530057 1001 86380 86390 1
530019 99530019 1001 86380 86390 1
530110 99530110 1001 86380 86390 1
530060 99530060 1001 86380 86390 1
529984 99529984 1001 86380 86390 1
530733 99530733 1001 86380 86390 1
531317 99531317 1001 86380 86390 1
531353 99531353 1001 86380 86390 1
531284 99531284 1001 86380 86390 1
531207 99531207 1001 86380 86390 1
531119 99531119 1001 86380 86390 1
530874 99530874 1001 86380 86390 1
531451 99531451 1001 86380 86390 1
531504 99531504 1001 86380 86390 1
532064 99532064 1001 86380 86390 1
532095 99532095 1001 86380 86390 1
531988 99531988 1001 86380 86390 1
531979 99531979 1001 86380 86390 1
531652 99531652 1001 86380 86390 1
531721 99531721 1001 86380 86390 1
531621 99531621 1001 86380 86390 1
532384 99532384 1001 86380 86390 1
532244 99532244 1001 86380 86390 1
532221 99532221 1001 86380 86390 1
532404 99532404 1001 86380 86390 1
532879 99532879 1001 86380 86390 1
532659 99532659 1001 86380 86390 1
532637 99532637 1001 86380 86390 1
532692 99532692 1001 86380 86390 1
532773 99532773 1001 86380 86390 1
532427 99532427 1001 86380 86390 1
532584 99532584 1001 86380 86390 1
532574 99532574 1001 86380 86390 1
533161 99533161 1001 86380 86390 1
533100 99533100 1001 86380 86390 1
533207 99533207 1001 86380 86390 1
533759 99533759 1001 86380 86390 1
533814 99533814 1001 86380 86390 1
533688 99533688 1001 86380 86390 1
533701 99533701 1001 86380 86390 1
533627 99533627 1001 86380 86390 1
533486 99533486 1001 86380 86390 1
533629 99533629 1001 86380 86390 1
533592 99533592 1001 86380 86390 1
533631 99533631 1001 86380 86390 1
533567 99533567 1001 86380 86390 1
533503 99533503 1001 86380 86390 1
533479 99533479 1001 86380 86390 1
533244 99533244 1001 86380 86390 1
533874 99533874 1001 86380 86390 1
534031 99534031 1001 86380 86390 1
534654 99534654 1001 86380 86390 1
534656 99534656 1001 86380 86390 1
534551 99534551 1001 86380 86390 1
534500 99534500 1001 86380 86390 1
534567 99534567 1001 86380 86390 1
534325 99534325 1001 86380 86390 1
534445 99534445 1001 86380 86390 1
534450 99534450 1001 86380 86390 1
534413 99534413 1001 86380 86390 1
534200 99534200 1001 86380 86390 1
534139 99534139 1001 86380 86390 1
535330 99535330 1001 86380 86390 1
535468 99535468 1001 86380 86390 1
535506 99535506 1001 86380 86390 1
535023 99535023 1001 86380 86390 1
535050 99535050 1001 86380 86390 1
534922 99534922 1001 86380 86390 1
534989 99534989 1001 86380 86390 1
535612 99535612 1001 86380 86390 1
535694 99535694 1001 86380 86390 1
535565 99535565 1001 86380 86390 1
535713 99535713 1001 86380 86390 1
536196 99536196 1001 86380 86390 1
536294 99536294 1001 86380 86390 1
536042 99536042 1001 86380 86390 1
536097 99536097 1001 86380 86390 1
535973 99535973 1001 86380 86390 1
536012 99536012 1001 86380 86390 1
536025 99536025 1001 86380 86390 1
535935 99535935 1001 86380 86390 1
535795 99535795 1001 86380 86390 1
535719 99535719 1001 86380 86390 1
535812 99535812 1001 86380 86390 1
535878 99535878 1001 86380 86390 1
536459 99536459 1001 86380 86390 1
536537 99536537 1001 86380 86390 1
537067 99537067 1001 86380 86390 1
537106 99537106 1001 86380 86390 1
536978 99536978 1001 86380 86390 1
537043 99537043 1001 86380 86390 1
536967 99536967 1001 86380 86390 1
536948 99536948 1001 86380 86390 1
536632 99536632 1001 86380 86390 1
536697 99536697 1001 86380 86390 1
536659 99536659 1001 86380 86390 1
536731 99536731 1001 86380 86390 1
536630 99536630 1001 86380 86390 1
537316 99537316 1001 86380 86390 1
537229 99537229 1001 86380 86390 1
537242 99537242 1001 86380 86390 1
537191 99537191 1001 86380 86390 1
537951 99537951 1001 86380 86390 1
537878 99537878 1001 86380 86390 1
537971 99537971 1001 86380 86390 1
537858 99537858 1001 86380 86390 1
537734 99537734 1001 86380 86390 1
537618 99537618 1001 86380 86390 1
537594 99537594 1001 86380 86390 1
537433 99537433 1001 86380 86390 1
537449 99537449 1001 86380 86390 1
537532 99537532 1001 86380 86390 1
538083 99538083 1001 86380 86390 1
538168 99538168 1001 86380 86390 1
538156 99538156 1001 86380 86390 1
538622 99538622 1001 86380 86390 1
538701 99538701 1001 86380 86390 1
538787 99538787 1001 86380 86390 1
538793 99538793 1001 86380 86390 1
538801 99538801 1001 86380 86390 1
538658 99538658 1001 86380 86390 1
538494 99538494 1001 86380 86390 1
538564 99538564 1001 86380 86390 1
538579 99538579 1001 86380 86390 1
538491 99538491 1001 86380 86390 1
538440 99538440 1001 86380 86390 1
538305 99538305 1001 86380 86390 1
538201 99538201 1001 86380 86390 1
539501 99539501 1001 86380 86390 1
539609 99539609 1001 86380 86390 1
539554 99539554 1001 86380 86390 1
539624 99539624 1001 86380 86390 1
539587 99539587 1001 86380 86390 1
539391 99539391 1001 86380 86390 1
539278 99539278 1001 86380 86390 1
539409 99539409 1001 86380 86390 1
539138 99539138 1001 86380 86390 1
539164 99539164 1001 86380 86390 1
539218 99539218 1001 86380 86390 1
539024 99539024 1001 86380 86390 1
539105 99539105 1001 86380 86390 1
539187 99539187 1001 86380 86390 1
539084 99539084 1001 86380 86390 1
539733 99539733 1001 86380 86390 1
540309 99540309 1001 86380 86390 1
540082 99540082 1001 86380 86390 1
540187 99540187 1001 86380 86390 1
540175 99540175 1001 86380 86390 1
540232 99540232 1001 86380 86390 1
540220 99540220 1001 86380 86390 1
539963 99539963 1001 86380 86390 1
540053 99540053 1001 86380 86390 1
539900 99539900 1001 86380 86390 1
539852 99539852 1001 86380 86390 1
539971 99539971 1001 86380 86390 1
539974 99539974 1001 86380 86390 1
540001 99540001 1001 86380 86390 1
540506 99540506 1001 86380 86390 1
540652 99540652 1001 86380 86390 1
540614 99540614 1001 86380 86390 1
540642 99540642 1001 86380 86390 1
540552 99540552 1001 86380 86390 1
540592 99540592 1001 86380 86390 1
541090 99541090 1001 86380 86390 1
541128 99541128 1001 86380 86390 1
541156 99541156 1001 86380 86390 1
541096 99541096 1001 86380 86390 1
541214 99541214 1001 86380 86390 1
541176 99541176 1001 86380 86390 1
541177 99541177 1001 86380 86390 1
540945 99540945 1001 86380 86390 1
540830 99540830 1001 86380 86390 1
540871 99540871 1001 86380 86390 1
540835 99540835 1001 86380 86390 1
540709 99540709 1001 86380 86390 1
540761 99540761 1001 86380 86390 1
540839 99540839 1001 86380 86390 1
540710 99540710 1001 86380 86390 1
541472 99541472 1001 86380 86390 1
541318 99541318 1001 86380 86390 1
541305 99541305 1001 86380 86390 1
540881 99540881 1001 86380 86390 1
541359 99541359 1001 86380 86390 1
541412 99541412 1001 86380 86390 1
541362 99541362 1001 86380 86390 1
541917 99541917 1001 86380 86390 1
541943 99541943 1001 86380 86390 1
542021 99542021 1001 86380 86390 1
542074 99542074 1001 86380 86390 1
542103 99542103 1001 86380 86390 1
542066 99542066 1001 86380 86390 1
541710 99541710 1001 86380 86390 1
541844 99541844 1001 86380 86390 1
541898 99541898 1001 86380 86390 1
541559 99541559 1001 86380 86390 1
541637 99541637 1001 86380 86390 1
542299 99542299 1001 86380 86390 1
542222 99542222 1001 86380 86390 1
542239 99542239 1001 86380 86390 1
542291 99542291 1001 86380 86390 1
542820 99542820 1001 86380 86390 1
542821 99542821 1001 86380 86390 1
542901 99542901 1001 86380 86390 1
542695 99542695 1001 86380 86390 1
542580 99542580 1001 86380 86390 1
542543 99542543 1001 86380 86390 1
542661 99542661 1001 86380 86390 1
542442 99542442 1001 86380 86390 1
542341 99542341 1001 86380 86390 1
542396 99542396 1001 86380 86390 1
542414 99542414 1001 86380 86390 1
543112 99543112 1001 86380 86390 1
543048 99543048 1001 86380 86390 1
543102 99543102 1001 86380 86390 1
543115 99543115 1001 86380 86390 1
543054 99543054 1001 86380 86390 1
543761 99543761 1001 86380 86390 1
543553 99543553 1001 86380 86390 1
543477 99543477 1001 86380 86390 1
543544 99543544 1001 86380 86390 1
543442 99543442 1001 86380 86390 1
543520 99543520 1001 86380 86390 1
543509 99543509 1001 86380 86390 1
543472 99543472 1001 86380 86390 1
543396 99543396 1001 86380 86390 1
543487 99543487 1001 86380 86390 1
543216 99543216 1001 86380 86390 1
543347 99543347 1001 86380 86390 1
543222 99543222 1001 86380 86390 1
543891 99543891 1001 86380 86390 1
543840 99543840 1001 86380 86390 1
543919 99543919 1001 86380 86390 1
543971 99543971 1001 86380 86390 1
543855 99543855 1001 86380 86390 1
544400 99544400 1001 86380 86390 1
544480 99544480 1001 86380 86390 1
544189 99544189 1001 86380 86390 1
544216 99544216 1001 86380 86390 1
544194 99544194 1001 86380 86390 1
544312 99544312 1001 86380 86390 1
544149 99544149 1001 86380 86390 1
544650 99544650 1001 86380 86390 1
544703 99544703 1001 86380 86390 1
544627 99544627 1001 86380 86390 1
544656 99544656 1001 86380 86390 1
418662 694 1001 19320 20757 1
409013 209 1001 41400 41997 1
430545 633 1001 51180 55197 1
400196 99400196 1001 86380 86390 1
400210 99400210 1001 86380 86390 1
400614 99400614 1001 86380 86390 1
400673 99400673 1001 86380 86390 1
400675 99400675 1001 86380 86390 1
400776 99400776 1001 86380 86390 1
400911 99400911 1001 86380 86390 1
400975 99400975 1001 86380 86390 1
400981 99400981 1001 86380 86390 1
400944 99400944 1001 86380 86390 1
401143 99401143 1001 86380 86390 1
401050 99401050 1001 86380 86390 1
401469 99401469 1001 86380 86390 1
401512 99401512 1001 86380 86390 1
401567 99401567 1001 86380 86390 1
401609 99401609 1001 86380 86390 1
401812 99401812 1001 86380 86390 1
401830 99401830 1001 86380 86390 1
402062 99402062 1001 86380 86390 1
402114 99402114 1001 86380 86390 1
402149 99402149 1001 86380 86390 1
402275 99402275 1001 86380 86390 1
402179 99402179 1001 86380 86390 1
402659 99402659 1001 86380 86390 1
402805 99402805 1001 86380 86390 1
403021 99403021 1001 86380 86390 1
403179 99403179 1001 86380 86390 1
403380 99403380 1001 86380 86390 1
403395 99403395 1001 86380 86390 1
403610 99403610 1001 86380 86390 1
403699 99403699 1001 86380 86390 1
403854 99403854 1001 86380 86390 1
403944 99403944 1001 86380 86390 1
404241 99404241 1001 86380 86390 1
404302 99404302 1001 86380 86390 1
405034 99405034 1001 86380 86390 1
405148 99405148 1001 86380 86390 1
405252 99405252 1001 86380 86390 1
405222 99405222 1001 86380 86390 1
405269 99405269 1001 86380 86390 1
405350 99405350 1001 86380 86390 1
405617 99405617 1001 86380 86390 1
405793 99405793 1001 86380 86390 1
406166 99406166 1001 86380 86390 1
406182 99406182 1001 86380 86390 1
406302 99406302 1001 86380 86390 1
406324 99406324 1001 86380 86390 1
406384 99406384 1001 86380 86390 1
406469 99406469 1001 86380 86390 1
406923 99406923 1001 86380 86390 1
406986 99406986 1001 86380 86390 1
407335 99407335 1001 86380 86390 1
407712 99407712 1001 86380 86390 1
407737 99407737 1001 86380 86390 1
407698 99407698 1001 86380 86390 1
407782 99407782 1001 86380 86390 1
407880 99407880 1001 86380 86390 1
407992 99407992 1001 86380 86390 1
408136 99408136 1001 86380 86390 1
408335 99408335 1001 86380 86390 1
408614 99408614 1001 86380 86390 1
408935 99408935 1001 86380 86390 1
408875 99408875 1001 86380 86390 1
409095 99409095 1001 86380 86390 1
409128 99409128 1001 86380 86390 1
409156 99409156 1001 86380 86390 1
409420 99409420 1001 86380 86390 1
409535 99409535 1001 86380 86390 1
409726 99409726 1001 86380 86390 1
409891 99409891 1001 86380 86390 1
409796 99409796 1001 86380 86390 1
410207 99410207 1001 86380 86390 1
410757 99410757 1001 86380 86390 1
410889 99410889 1001 86380 86390 1
410846 99410846 1001 86380 86390 1
410983 99410983 1001 86380 86390 1
411020 99411020 1001 86380 86390 1
411217 99411217 1001 86380 86390 1
411163 99411163 1001 86380 86390 1
411373 99411373 1001 86380 86390 1
411474 99411474 1001 86380 86390 1
413530 99413530 1001 86380 86390 1
413416 99413416 1001 86380 86390 1
412521 99412521 1001 86380 86390 1
413897 99413897 1001 86380 86390 1
414048 99414048 1001 86380 86390 1
413709 99413709 1001 86380 86390 1
415155 99415155 1001 86380 86390 1
414825 99414825 1001 86380 86390 1
414745 99414745 1001 86380 86390 1
414881 99414881 1001 86380 86390 1
414408 99414408 1001 86380 86390 1
414155 99414155 1001 86380 86390 1
414287 99414287 1001 86380 86390 1
414450 99414450 1001 86380 86390 1
415699 99415699 1001 86380 86390 1
415583 99415583 1001 86380 86390 1
416753 99416753 1001 86380 86390 1
416596 99416596 1001 86380 86390 1
416820 99416820 1001 86380 86390 1
416231 99416231 1001 86380 86390 1
416397 99416397 1001 86380 86390 1
415985 99415985 1001 86380 86390 1
416128 99416128 1001 86380 86390 1
416004 99416004 1001 86380 86390 1
417384 99417384 1001 86380 86390 1
417123 99417123 1001 86380 86390 1
417043 99417043 1001 86380 86390 1
417414 99417414 1001 86380 86390 1
418710 99418710 1001 86380 86390 1
418063 99418063 1001 86380 86390 1
418259 99418259 1001 86380 86390 1
418008 99418008 1001 86380 86390 1
417619 99417619 1001 86380 86390 1
417669 99417669 1001 86380 86390 1
417901 99417901 1001 86380 86390 1
417839 99417839 1001 86380 86390 1
417988 99417988 1001 86380 86390 1
419027 99419027 1001 86380 86390 1
419199 99419199 1001 86380 86390 1
420150 99420150 1001 86380 86390 1
420066 99420066 1001 86380 86390 1
420401 99420401 1001 86380 86390 1
420417 99420417 1001 86380 86390 1
420139 99420139 1001 86380 86390 1
419814 99419814 1001 86380 86390 1
419425 99419425 1001 86380 86390 1
419575 99419575 1001 86380 86390 1
419414 99419414 1001 86380 86390 1
419368 99419368 1001 86380 86390 1
419557 99419557 1001 86380 86390 1
420740 99420740 1001 86380 86390 1
420816 99420816 1001 86380 86390 1
420628 99420628 1001 86380 86390 1
420702 99420702 1001 86380 86390 1
422115 99422115 1001 86380 86390 1
421817 99421817 1001 86380 86390 1
422086 99422086 1001 86380 86390 1
421325 99421325 1001 86380 86390 1
421647 99421647 1001 86380 86390 1
421119 99421119 1001 86380 86390 1
420953 99420953 1001 86380 86390 1
421007 99421007 1001 86380 86390 1
422206 99422206 1001 86380 86390 1
422268 99422268 1001 86380 86390 1
423605 99423605 1001 86380 86390 1
423455 99423455 1001 86380 86390 1
423570 99423570 1001 86380 86390 1
423731 99423731 1001 86380 86390 1
422572 99422572 1001 86380 86390 1
423832 99423832 1001 86380 86390 1
423893 99423893 1001 86380 86390 1
423954 99423954 1001 86380 86390 1
423787 99423787 1001 86380 86390 1
423963 99423963 1001 86380 86390 1
425339 99425339 1001 86380 86390 1
425184 99425184 1001 86380 86390 1
425364 99425364 1001 86380 86390 1
424882 99424882 1001 86380 86390 1
424962 99424962 1001 86380 86390 1
424847 99424847 1001 86380 86390 1
424878 99424878 1001 86380 86390 1
424730 99424730 1001 86380 86390 1
424411 99424411 1001 86380 86390 1
424488 99424488 1001 86380 86390 1
424253 99424253 1001 86380 86390 1
424356 99424356 1001 86380 86390 1
426746 99426746 1001 86380 86390 1
426793 99426793 1001 86380 86390 1
426952 99426952 1001 86380 86390 1
427057 99427057 1001 86380 86390 1
426833 99426833 1001 86380 86390 1
426446 99426446 1001 86380 86390 1
426397 99426397 1001 86380 86390 1
426451 99426451 1001 86380 86390 1
426108 99426108 1001 86380 86390 1
427197 99427197 1001 86380 86390 1
427177 99427177 1001 86380 86390 1
427519 99427519 1001 86380 86390 1
427276 99427276 1001 86380 86390 1
427427 99427427 1001 86380 86390 1
427341 99427341 1001 86380 86390 1
427161 99427161 1001 86380 86390 1
428694 99428694 1001 86380 86390 1
427949 99427949 1001 86380 86390 1
428140 99428140 1001 86380 86390 1
427975 99427975 1001 86380 86390 1
428196 99428196 1001 86380 86390 1
427735 99427735 1001 86380 86390 1
427567 99427567 1001 86380 86390 1
427588 99427588 1001 86380 86390 1
429103 99429103 1001 86380 86390 1
429141 99429141 1001 86380 86390 1
429015 99429015 1001 86380 86390 1
430245 99430245 1001 86380 86390 1
430075 99430075 1001 86380 86390 1
430001 99430001 1001 86380 86390 1
430007 99430007 1001 86380 86390 1
430141 99430141 1001 86380 86390 1
429907 99429907 1001 86380 86390 1
429809 99429809 1001 86380 86390 1
429868 99429868 1001 86380 86390 1
429392 99429392 1001 86380 86390 1
429529 99429529 1001 86380 86390 1
429554 99429554 1001 86380 86390 1
429530 99429530 1001 86380 86390 1
429456 99429456 1001 86380 86390 1
429343 99429343 1001 86380 86390 1
430625 99430625 1001 86380 86390 1
430452 99430452 1001 86380 86390 1
430394 99430394 1001 86380 86390 1
431696 99431696 1001 86380 86390 1
431837 99431837 1001 86380 86390 1
431976 99431976 1001 86380 86390 1
431957 99431957 1001 86380 86390 1
432048 99432048 1001 86380 86390 1
432047 99432047 1001 86380 86390 1
431764 99431764 1001 86380 86390 1
431645 99431645 1001 86380 86390 1
431536 99431536 1001 86380 86390 1
431443 99431443 1001 86380 86390 1
431512 99431512 1001 86380 86390 1
431469 99431469 1001 86380 86390 1
430827 99430827 1001 86380 86390 1
431211 99431211 1001 86380 86390 1
431072 99431072 1001 86380 86390 1
430855 99430855 1001 86380 86390 1
431048 99431048 1001 86380 86390 1
431020 99431020 1001 86380 86390 1
432323 99432323 1001 86380 86390 1
432214 99432214 1001 86380 86390 1
433437 99433437 1001 86380 86390 1
433321 99433321 1001 86380 86390 1
433017 99433017 1001 86380 86390 1
432937 99432937 1001 86380 86390 1
432918 99432918 1001 86380 86390 1
433209 99433209 1001 86380 86390 1
432872 99432872 1001 86380 86390 1
432715 99432715 1001 86380 86390 1
433835 99433835 1001 86380 86390 1
433864 99433864 1001 86380 86390 1
433733 99433733 1001 86380 86390 1
433991 99433991 1001 86380 86390 1
435157 99435157 1001 86380 86390 1
435285 99435285 1001 86380 86390 1
435319 99435319 1001 86380 86390 1
435377 99435377 1001 86380 86390 1
434765 99434765 1001 86380 86390 1
434753 99434753 1001 86380 86390 1
434616 99434616 1001 86380 86390 1
434283 99434283 1001 86380 86390 1
434470 99434470 1001 86380 86390 1
434289 99434289 1001 86380 86390 1
434146 99434146 1001 86380 86390 1
434248 99434248 1001 86380 86390 1
434249 99434249 1001 86380 86390 1
435644 99435644 1001 86380 86390 1
435868 99435868 1001 86380 86390 1
435608 99435608 1001 86380 86390 1
435592 99435592 1001 86380 86390 1
435593 99435593 1001 86380 86390 1
437019 99437019 1001 86380 86390 1
436785 99436785 1001 86380 86390 1
436917 99436917 1001 86380 86390 1
437031 99437031 1001 86380 86390 1
437136 99437136 1001 86380 86390 1
436799 99436799 1001 86380 86390 1
436706 99436706 1001 86380 86390 1
436678 99436678 1001 86380 86390 1
436412 99436412 1001 86380 86390 1
436379 99436379 1001 86380 86390 1
435952 99435952 1001 86380 86390 1
436137 99436137 1001 86380 86390 1
436210 99436210 1001 86380 86390 1
436125 99436125 1001 86380 86390 1
300022 99300022 1001 86380 86390 1
437228 99437228 1001 86380 86390 1
300090 99300090 1001 86380 86390 1
300544 99300544 1001 86380 86390 1
300438 99300438 1001 86380 86390 1
300451 99300451 1001 86380 86390 1
300490 99300490 1001 86380 86390 1
300426 99300426 1001 86380 86390 1
300352 99300352 1001 86380 86390 1
300225 99300225 1001 86380 86390 1
300111 99300111 1001 86380 86390 1
300247 99300247 1001 86380 86390 1
300778 99300778 1001 86380 86390 1
300799 99300799 1001 86380 86390 1
301417 99301417 1001 86380 86390 1
301444 99301444 1001 86380 86390 1
301180 99301180 1001 86380 86390 1
301038 99301038 1001 86380 86390 1
301090 99301090 1001 86380 86390 1
300964 99300964 1001 86380 86390 1
301093 99301093 1001 86380 86390 1
301085 99301085 1001 86380 86390 1
301711 99301711 1001 86380 86390 1
301752 99301752 1001 86380 86390 1
301702 99301702 1001 86380 86390 1
301561 99301561 1001 86380 86390 1
301574 99301574 1001 86380 86390 1
301563 99301563 1001 86380 86390 1
302284 99302284 1001 86380 86390 1
302195 99302195 1001 86380 86390 1
302329 99302329 1001 86380 86390 1
302135 99302135 1001 86380 86390 1
301919 99301919 1001 86380 86390 1
301860 99301860 1001 86380 86390 1
301772 99301772 1001 86380 86390 1
302525 99302525 1001 86380 86390 1
302437 99302437 1001 86380 86390 1
302545 99302545 1001 86380 86390 1
303132 99303132 1001 86380 86390 1
302959 99302959 1001 86380 86390 1
302818 99302818 1001 86380 86390 1
302922 99302922 1001 86380 86390 1
303000 99303000 1001 86380 86390 1
302601 99302601 1001 86380 86390 1
302759 99302759 1001 86380 86390 1
302708 99302708 1001 86380 86390 1
302684 99302684 1001 86380 86390 1
303342 99303342 1001 86380 86390 1
303999 99303999 1001 86380 86390 1
303834 99303834 1001 86380 86390 1
303890 99303890 1001 86380 86390 1
303659 99303659 1001 86380 86390 1
303820 99303820 1001 86380 86390 1
303786 99303786 1001 86380 86390 1
303814 99303814 1001 86380 86390 1
303464 99303464 1001 86380 86390 1
303529 99303529 1001 86380 86390 1
303569 99303569 1001 86380 86390 1
303558 99303558 1001 86380 86390 1
303527 99303527 1001 86380 86390 1
304100 99304100 1001 86380 86390 1
304129 99304129 1001 86380 86390 1
304662 99304662 1001 86380 86390 1
304791 99304791 1001 86380 86390 1
304767 99304767 1001 86380 86390 1
304450 99304450 1001 86380 86390 1
304503 99304503 1001 86380 86390 1
304581 99304581 1001 86380 86390 1
304453 99304453 1001 86380 86390 1
304519 99304519 1001 86380 86390 1
304651 99304651 1001 86380 86390 1
304355 99304355 1001 86380 86390 1
304304 99304304 1001 86380 86390 1
304270 99304270 1001 86380 86390 1
304426 99304426 1001 86380 86390 1
304352 99304352 1001 86380 86390 1
304261 99304261 1001 86380 86390 1
305035 99305035 1001 86380 86390 1
304984 99304984 1001 86380 86390 1
305037 99305037 1001 86380 86390 1
305650 99305650 1001 86380 86390 1
305359 99305359 1001 86380 86390 1
305131 99305131 1001 86380 86390 1
305271 99305271 1001 86380 86390 1
305697 99305697 1001 86380 86390 1
500147 99500147 1001 86380 86390 1
500737 99500737 1001 86380 86390 1
500717 99500717 1001 86380 86390 1
500680 99500680 1001 86380 86390 1
500619 99500619 1001 86380 86390 1
500810 99500810 1001 86380 86390 1
500516 99500516 1001 86380 86390 1
500283 99500283 1001 86380 86390 1
500388 99500388 1001 86380 86390 1
500339 99500339 1001 86380 86390 1
500289 99500289 1001 86380 86390 1
500279 99500279 1001 86380 86390 1
500826 99500826 1001 86380 86390 1
500956 99500956 1001 86380 86390 1
500873 99500873 1001 86380 86390 1
500834 99500834 1001 86380 86390 1
500823 99500823 1001 86380 86390 1
501628 99501628 1001 86380 86390 1
501357 99501357 1001 86380 86390 1
501373 99501373 1001 86380 86390 1
501414 99501414 1001 86380 86390 1
501389 99501389 1001 86380 86390 1
501175 99501175 1001 86380 86390 1
501225 99501225 1001 86380 86390 1
501819 99501819 1001 86380 86390 1
502285 99502285 1001 86380 86390 1
502445 99502445 1001 86380 86390 1
502185 99502185 1001 86380 86390 1
502062 99502062 1001 86380 86390 1
502142 99502142 1001 86380 86390 1
502077 99502077 1001 86380 86390 1
501863 99501863 1001 86380 86390 1
501935 99501935 1001 86380 86390 1
502631 99502631 1001 86380 86390 1
502477 99502477 1001 86380 86390 1
502573 99502573 1001 86380 86390 1
502535 99502535 1001 86380 86390 1
502589 99502589 1001 86380 86390 1
503234 99503234 1001 86380 86390 1
503184 99503184 1001 86380 86390 1
502914 99502914 1001 86380 86390 1
502779 99502779 1001 86380 86390 1
502695 99502695 1001 86380 86390 1
503431 99503431 1001 86380 86390 1
503445 99503445 1001 86380 86390 1
502672 99502672 1001 86380 86390 1
503422 99503422 1001 86380 86390 1
503429 99503429 1001 86380 86390 1
503353 99503353 1001 86380 86390 1
503482 99503482 1001 86380 86390 1
504093 99504093 1001 86380 86390 1
503960 99503960 1001 86380 86390 1
503849 99503849 1001 86380 86390 1
503789 99503789 1001 86380 86390 1
503563 99503563 1001 86380 86390 1
503565 99503565 1001 86380 86390 1
503669 99503669 1001 86380 86390 1
503583 99503583 1001 86380 86390 1
503689 99503689 1001 86380 86390 1
504246 99504246 1001 86380 86390 1
504285 99504285 1001 86380 86390 1
504274 99504274 1001 86380 86390 1
504313 99504313 1001 86380 86390 1
504198 99504198 1001 86380 86390 1
504188 99504188 1001 86380 86390 1
504139 99504139 1001 86380 86390 1
504917 99504917 1001 86380 86390 1
504886 99504886 1001 86380 86390 1
504840 99504840 1001 86380 86390 1
504905 99504905 1001 86380 86390 1
504687 99504687 1001 86380 86390 1
504662 99504662 1001 86380 86390 1
504336 99504336 1001 86380 86390 1
504418 99504418 1001 86380 86390 1
504499 99504499 1001 86380 86390 1
504476 99504476 1001 86380 86390 1
505097 99505097 1001 86380 86390 1
505111 99505111 1001 86380 86390 1
505062 99505062 1001 86380 86390 1
504958 99504958 1001 86380 86390 1
505114 99505114 1001 86380 86390 1
505050 99505050 1001 86380 86390 1
505115 99505115 1001 86380 86390 1
505121 99505121 1001 86380 86390 1
505720 99505720 1001 86380 86390 1
505568 99505568 1001 86380 86390 1
505726 99505726 1001 86380 86390 1
505731 99505731 1001 86380 86390 1
505527 99505527 1001 86380 86390 1
505534 99505534 1001 86380 86390 1
505254 99505254 1001 86380 86390 1
505246 99505246 1001 86380 86390 1
505351 99505351 1001 86380 86390 1
505223 99505223 1001 86380 86390 1
505955 99505955 1001 86380 86390 1
505843 99505843 1001 86380 86390 1
506523 99506523 1001 86380 86390 1
506276 99506276 1001 86380 86390 1
506315 99506315 1001 86380 86390 1
506240 99506240 1001 86380 86390 1
506105 99506105 1001 86380 86390 1
506045 99506045 1001 86380 86390 1
506026 99506026 1001 86380 86390 1
506652 99506652 1001 86380 86390 1
506631 99506631 1001 86380 86390 1
507322 99507322 1001 86380 86390 1
507340 99507340 1001 86380 86390 1
507095 99507095 1001 86380 86390 1
507108 99507108 1001 86380 86390 1
507186 99507186 1001 86380 86390 1
506937 99506937 1001 86380 86390 1
507536 99507536 1001 86380 86390 1
507436 99507436 1001 86380 86390 1
507595 99507595 1001 86380 86390 1
507613 99507613 1001 86380 86390 1
508062 99508062 1001 86380 86390 1
508127 99508127 1001 86380 86390 1
507709 99507709 1001 86380 86390 1
507662 99507662 1001 86380 86390 1
509036 99509036 1001 86380 86390 1
508731 99508731 1001 86380 86390 1
508719 99508719 1001 86380 86390 1
508862 99508862 1001 86380 86390 1
508682 99508682 1001 86380 86390 1
508774 99508774 1001 86380 86390 1
508842 99508842 1001 86380 86390 1
508739 99508739 1001 86380 86390 1
508584 99508584 1001 86380 86390 1
508595 99508595 1001 86380 86390 1
509230 99509230 1001 86380 86390 1
509256 99509256 1001 86380 86390 1
509740 99509740 1001 86380 86390 1
509753 99509753 1001 86380 86390 1
509525 99509525 1001 86380 86390 1
509578 99509578 1001 86380 86390 1
509513 99509513 1001 86380 86390 1
509409 99509409 1001 86380 86390 1
509283 99509283 1001 86380 86390 1
509457 99509457 1001 86380 86390 1
509976 99509976 1001 86380 86390 1
509956 99509956 1001 86380 86390 1
510049 99510049 1001 86380 86390 1
509908 99509908 1001 86380 86390 1
509988 99509988 1001 86380 86390 1
510001 99510001 1001 86380 86390 1
510591 99510591 1001 86380 86390 1
510553 99510553 1001 86380 86390 1
510497 99510497 1001 86380 86390 1
510296 99510296 1001 86380 86390 1
510219 99510219 1001 86380 86390 1
510247 99510247 1001 86380 86390 1
510144 99510144 1001 86380 86390 1
510170 99510170 1001 86380 86390 1
510899 99510899 1001 86380 86390 1
510743 99510743 1001 86380 86390 1
510837 99510837 1001 86380 86390 1
511450 99511450 1001 86380 86390 1
511476 99511476 1001 86380 86390 1
511374 99511374 1001 86380 86390 1
511428 99511428 1001 86380 86390 1
511509 99511509 1001 86380 86390 1
511435 99511435 1001 86380 86390 1
511424 99511424 1001 86380 86390 1
511336 99511336 1001 86380 86390 1
511145 99511145 1001 86380 86390 1
511159 99511159 1001 86380 86390 1
511024 99511024 1001 86380 86390 1
511046 99511046 1001 86380 86390 1
511137 99511137 1001 86380 86390 1
510944 99510944 1001 86380 86390 1
511680 99511680 1001 86380 86390 1
511657 99511657 1001 86380 86390 1
511676 99511676 1001 86380 86390 1
511679 99511679 1001 86380 86390 1
512238 99512238 1001 86380 86390 1
512204 99512204 1001 86380 86390 1
512180 99512180 1001 86380 86390 1
512140 99512140 1001 86380 86390 1
512043 99512043 1001 86380 86390 1
511940 99511940 1001 86380 86390 1
511946 99511946 1001 86380 86390 1
511908 99511908 1001 86380 86390 1
511921 99511921 1001 86380 86390 1
511924 99511924 1001 86380 86390 1
512577 99512577 1001 86380 86390 1
512540 99512540 1001 86380 86390 1
512530 99512530 1001 86380 86390 1
513180 99513180 1001 86380 86390 1
513017 99513017 1001 86380 86390 1
513095 99513095 1001 86380 86390 1
513088 99513088 1001 86380 86390 1
513203 99513203 1001 86380 86390 1
512885 99512885 1001 86380 86390 1
512956 99512956 1001 86380 86390 1
512842 99512842 1001 86380 86390 1
512715 99512715 1001 86380 86390 1
512744 99512744 1001 86380 86390 1
512723 99512723 1001 86380 86390 1
512686 99512686 1001 86380 86390 1
512725 99512725 1001 86380 86390 1
513310 99513310 1001 86380 86390 1
513272 99513272 1001 86380 86390 1
513365 99513365 1001 86380 86390 1
513226 99513226 1001 86380 86390 1
513853 99513853 1001 86380 86390 1
513867 99513867 1001 86380 86390 1
514002 99514002 1001 86380 86390 1
513895 99513895 1001 86380 86390 1
513642 99513642 1001 86380 86390 1
513516 99513516 1001 86380 86390 1
513556 99513556 1001 86380 86390 1
513453 99513453 1001 86380 86390 1
514082 99514082 1001 86380 86390 1
514186 99514186 1001 86380 86390 1
513619 99513619 1001 86380 86390 1
514200 99514200 1001 86380 86390 1
514060 99514060 1001 86380 86390 1
514771 99514771 1001 86380 86390 1
514798 99514798 1001 86380 86390 1
514658 99514658 1001 86380 86390 1
514724 99514724 1001 86380 86390 1
514466 99514466 1001 86380 86390 1
514468 99514468 1001 86380 86390 1
514456 99514456 1001 86380 86390 1
514347 99514347 1001 86380 86390 1
514296 99514296 1001 86380 86390 1
514937 99514937 1001 86380 86390 1
514861 99514861 1001 86380 86390 1
515034 99515034 1001 86380 86390 1
515517 99515517 1001 86380 86390 1
515582 99515582 1001 86380 86390 1
515596 99515596 1001 86380 86390 1
515601 99515601 1001 86380 86390 1
515526 99515526 1001 86380 86390 1
515416 99515416 1001 86380 86390 1
515380 99515380 1001 86380 86390 1
515406 99515406 1001 86380 86390 1
515446 99515446 1001 86380 86390 1
515192 99515192 1001 86380 86390 1
515131 99515131 1001 86380 86390 1
515773 99515773 1001 86380 86390 1
515789 99515789 1001 86380 86390 1
515842 99515842 1001 86380 86390 1
515713 99515713 1001 86380 86390 1
515871 99515871 1001 86380 86390 1
516343 99516343 1001 86380 86390 1
516416 99516416 1001 86380 86390 1
516503 99516503 1001 86380 86390 1
516341 99516341 1001 86380 86390 1
516295 99516295 1001 86380 86390 1
516047 99516047 1001 86380 86390 1
515959 99515959 1001 86380 86390 1
516025 99516025 1001 86380 86390 1
516001 99516001 1001 86380 86390 1
516617 99516617 1001 86380 86390 1
517309 99517309 1001 86380 86390 1
517251 99517251 1001 86380 86390 1
517327 99517327 1001 86380 86390 1
517020 99517020 1001 86380 86390 1
517010 99517010 1001 86380 86390 1
516912 99516912 1001 86380 86390 1
516878 99516878 1001 86380 86390 1
516892 99516892 1001 86380 86390 1
517360 99517360 1001 86380 86390 1
516924 99516924 1001 86380 86390 1
517365 99517365 1001 86380 86390 1
517469 99517469 1001 86380 86390 1
517534 99517534 1001 86380 86390 1
517371 99517371 1001 86380 86390 1
518047 99518047 1001 86380 86390 1
517960 99517960 1001 86380 86390 1
517931 99517931 1001 86380 86390 1
517779 99517779 1001 86380 86390 1
517935 99517935 1001 86380 86390 1
517671 99517671 1001 86380 86390 1
517738 99517738 1001 86380 86390 1
517701 99517701 1001 86380 86390 1
517653 99517653 1001 86380 86390 1
517733 99517733 1001 86380 86390 1
518309 99518309 1001 86380 86390 1
518196 99518196 1001 86380 86390 1
518940 99518940 1001 86380 86390 1
518929 99518929 1001 86380 86390 1
518827 99518827 1001 86380 86390 1
518869 99518869 1001 86380 86390 1
518980 99518980 1001 86380 86390 1
518979 99518979 1001 86380 86390 1
518667 99518667 1001 86380 86390 1
518770 99518770 1001 86380 86390 1
518694 99518694 1001 86380 86390 1
518528 99518528 1001 86380 86390 1
518533 99518533 1001 86380 86390 1
519142 99519142 1001 86380 86390 1
519146 99519146 1001 86380 86390 1
519058 99519058 1001 86380 86390 1
519009 99519009 1001 86380 86390 1
519691 99519691 1001 86380 86390 1
519627 99519627 1001 86380 86390 1
519773 99519773 1001 86380 86390 1
519807 99519807 1001 86380 86390 1
519429 99519429 1001 86380 86390 1
519561 99519561 1001 86380 86390 1
519376 99519376 1001 86380 86390 1
519326 99519326 1001 86380 86390 1
519346 99519346 1001 86380 86390 1
519956 99519956 1001 86380 86390 1
519836 99519836 1001 86380 86390 1
520408 99520408 1001 86380 86390 1
520097 99520097 1001 86380 86390 1
520811 99520811 1001 86380 86390 1
520684 99520684 1001 86380 86390 1
520725 99520725 1001 86380 86390 1
520844 99520844 1001 86380 86390 1
521305 99521305 1001 86380 86390 1
521333 99521333 1001 86380 86390 1
521457 99521457 1001 86380 86390 1
521336 99521336 1001 86380 86390 1
521085 99521085 1001 86380 86390 1
521241 99521241 1001 86380 86390 1
521101 99521101 1001 86380 86390 1
521127 99521127 1001 86380 86390 1
521053 99521053 1001 86380 86390 1
520976 99520976 1001 86380 86390 1
520889 99520889 1001 86380 86390 1
520921 99520921 1001 86380 86390 1
520999 99520999 1001 86380 86390 1
521554 99521554 1001 86380 86390 1
521555 99521555 1001 86380 86390 1
521608 99521608 1001 86380 86390 1
521480 99521480 1001 86380 86390 1
521585 99521585 1001 86380 86390 1
521564 99521564 1001 86380 86390 1
521553 99521553 1001 86380 86390 1
522162 99522162 1001 86380 86390 1
521921 99521921 1001 86380 86390 1
522001 99522001 1001 86380 86390 1
521886 99521886 1001 86380 86390 1
521916 99521916 1001 86380 86390 1
521690 99521690 1001 86380 86390 1
522445 99522445 1001 86380 86390 1
522364 99522364 1001 86380 86390 1
522494 99522494 1001 86380 86390 1
523056 99523056 1001 86380 86390 1
522982 99522982 1001 86380 86390 1
522995 99522995 1001 86380 86390 1
523038 99523038 1001 86380 86390 1
522745 99522745 1001 86380 86390 1
522763 99522763 1001 86380 86390 1
522873 99522873 1001 86380 86390 1
522514 99522514 1001 86380 86390 1
522597 99522597 1001 86380 86390 1
523805 99523805 1001 86380 86390 1
523756 99523756 1001 86380 86390 1
523720 99523720 1001 86380 86390 1
523579 99523579 1001 86380 86390 1
523709 99523709 1001 86380 86390 1
523526 99523526 1001 86380 86390 1
523957 99523957 1001 86380 86390 1
524593 99524593 1001 86380 86390 1
524659 99524659 1001 86380 86390 1
524728 99524728 1001 86380 86390 1
524691 99524691 1001 86380 86390 1
524385 99524385 1001 86380 86390 1
524561 99524561 1001 86380 86390 1
524499 99524499 1001 86380 86390 1
524234 99524234 1001 86380 86390 1
524326 99524326 1001 86380 86390 1
524200 99524200 1001 86380 86390 1
524833 99524833 1001 86380 86390 1
524928 99524928 1001 86380 86390 1
524973 99524973 1001 86380 86390 1
524870 99524870 1001 86380 86390 1
524922 99524922 1001 86380 86390 1
524974 99524974 1001 86380 86390 1
525443 99525443 1001 86380 86390 1
525521 99525521 1001 86380 86390 1
525496 99525496 1001 86380 86390 1
525535 99525535 1001 86380 86390 1
525464 99525464 1001 86380 86390 1
525505 99525505 1001 86380 86390 1
525544 99525544 1001 86380 86390 1
525557 99525557 1001 86380 86390 1
525187 99525187 1001 86380 86390 1
525191 99525191 1001 86380 86390 1
525374 99525374 1001 86380 86390 1
525376 99525376 1001 86380 86390 1
525068 99525068 1001 86380 86390 1
524992 99524992 1001 86380 86390 1
525115 99525115 1001 86380 86390 1
525079 99525079 1001 86380 86390 1
525105 99525105 1001 86380 86390 1
525635 99525635 1001 86380 86390 1
525649 99525649 1001 86380 86390 1
525747 99525747 1001 86380 86390 1
526246 99526246 1001 86380 86390 1
526226 99526226 1001 86380 86390 1
526093 99526093 1001 86380 86390 1
526068 99526068 1001 86380 86390 1
526162 99526162 1001 86380 86390 1
526125 99526125 1001 86380 86390 1
525945 99525945 1001 86380 86390 1
525901 99525901 1001 86380 86390 1
526604 99526604 1001 86380 86390 1
526622 99526622 1001 86380 86390 1
526506 99526506 1001 86380 86390 1
526561 99526561 1001 86380 86390 1
527201 99527201 1001 86380 86390 1
527202 99527202 1001 86380 86390 1
527132 99527132 1001 86380 86390 1
526940 99526940 1001 86380 86390 1
527035 99527035 1001 86380 86390 1
526868 99526868 1001 86380 86390 1
526922 99526922 1001 86380 86390 1
526871 99526871 1001 86380 86390 1
526669 99526669 1001 86380 86390 1
526799 99526799 1001 86380 86390 1
526725 99526725 1001 86380 86390 1
526764 99526764 1001 86380 86390 1
526753 99526753 1001 86380 86390 1
527406 99527406 1001 86380 86390 1
527308 99527308 1001 86380 86390 1
527347 99527347 1001 86380 86390 1
527877 99527877 1001 86380 86390 1
528060 99528060 1001 86380 86390 1
527534 99527534 1001 86380 86390 1
527484 99527484 1001 86380 86390 1
527537 99527537 1001 86380 86390 1
528164 99528164 1001 86380 86390 1
528130 99528130 1001 86380 86390 1
528867 99528867 1001 86380 86390 1
528731 99528731 1001 86380 86390 1
528566 99528566 1001 86380 86390 1
528612 99528612 1001 86380 86390 1
528498 99528498 1001 86380 86390 1
528578 99528578 1001 86380 86390 1
528410 99528410 1001 86380 86390 1
528282 99528282 1001 86380 86390 1
528467 99528467 1001 86380 86390 1
528907 99528907 1001 86380 86390 1
529677 99529677 1001 86380 86390 1
529627 99529627 1001 86380 86390 1
529583 99529583 1001 86380 86390 1
529453 99529453 1001 86380 86390 1
529871 99529871 1001 86380 86390 1
529885 99529885 1001 86380 86390 1
529783 99529783 1001 86380 86390 1
529784 99529784 1001 86380 86390 1
529736 99529736 1001 86380 86390 1
530402 99530402 1001 86380 86390 1
530366 99530366 1001 86380 86390 1
530534 99530534 1001 86380 86390 1
530547 99530547 1001 86380 86390 1
530297 99530297 1001 86380 86390 1
530168 99530168 1001 86380 86390 1
530340 99530340 1001 86380 86390 1
530217 99530217 1001 86380 86390 1
530013 99530013 1001 86380 86390 1
530003 99530003 1001 86380 86390 1
530099 99530099 1001 86380 86390 1
530686 99530686 1001 86380 86390 1
530731 99530731 1001 86380 86390 1
531227 99531227 1001 86380 86390 1
531324 99531324 1001 86380 86390 1
531248 99531248 1001 86380 86390 1
531123 99531123 1001 86380 86390 1
531033 99531033 1001 86380 86390 1
531074 99531074 1001 86380 86390 1
531010 99531010 1001 86380 86390 1
531128 99531128 1001 86380 86390 1
531130 99531130 1001 86380 86390 1
530816 99530816 1001 86380 86390 1
531431 99531431 1001 86380 86390 1
531457 99531457 1001 86380 86390 1
531410 99531410 1001 86380 86390 1
531544 99531544 1001 86380 86390 1
532106 99532106 1001 86380 86390 1
532185 99532185 1001 86380 86390 1
532049 99532049 1001 86380 86390 1
531880 99531880 1001 86380 86390 1
531637 99531637 1001 86380 86390 1
531716 99531716 1001 86380 86390 1
531729 99531729 1001 86380 86390 1
531600 99531600 1001 86380 86390 1
531630 99531630 1001 86380 86390 1
532390 99532390 1001 86380 86390 1
532365 99532365 1001 86380 86390 1
532263 99532263 1001 86380 86390 1
532276 99532276 1001 86380 86390 1
533002 99533002 1001 86380 86390 1
532907 99532907 1001 86380 86390 1
533007 99533007 1001 86380 86390 1
532844 99532844 1001 86380 86390 1
533028 99533028 1001 86380 86390 1
532622 99532622 1001 86380 86390 1
532669 99532669 1001 86380 86390 1
532524 99532524 1001 86380 86390 1
532563 99532563 1001 86380 86390 1
532828 99532828 1001 86380 86390 1
533166 99533166 1001 86380 86390 1
533168 99533168 1001 86380 86390 1
533820 99533820 1001 86380 86390 1
533796 99533796 1001 86380 86390 1
533655 99533655 1001 86380 86390 1
533827 99533827 1001 86380 86390 1
533434 99533434 1001 86380 86390 1
533318 99533318 1001 86380 86390 1
533280 99533280 1001 86380 86390 1
533283 99533283 1001 86380 86390 1
533312 99533312 1001 86380 86390 1
533238 99533238 1001 86380 86390 1
533873 99533873 1001 86380 86390 1
534029 99534029 1001 86380 86390 1
533915 99533915 1001 86380 86390 1
534049 99534049 1001 86380 86390 1
534544 99534544 1001 86380 86390 1
534403 99534403 1001 86380 86390 1
534318 99534318 1001 86380 86390 1
534448 99534448 1001 86380 86390 1
534245 99534245 1001 86380 86390 1
534234 99534234 1001 86380 86390 1
534075 99534075 1001 86380 86390 1
534742 99534742 1001 86380 86390 1
534820 99534820 1001 86380 86390 1
534719 99534719 1001 86380 86390 1
535415 99535415 1001 86380 86390 1
535137 99535137 1001 86380 86390 1
535143 99535143 1001 86380 86390 1
535248 99535248 1001 86380 86390 1
535249 99535249 1001 86380 86390 1
535237 99535237 1001 86380 86390 1
534961 99534961 1001 86380 86390 1
534899 99534899 1001 86380 86390 1
535534 99535534 1001 86380 86390 1
535639 99535639 1001 86380 86390 1
535604 99535604 1001 86380 86390 1
535609 99535609 1001 86380 86390 1
535649 99535649 1001 86380 86390 1
536111 99536111 1001 86380 86390 1
535781 99535781 1001 86380 86390 1
535887 99535887 1001 86380 86390 1
535863 99535863 1001 86380 86390 1
535889 99535889 1001 86380 86390 1
535902 99535902 1001 86380 86390 1
535752 99535752 1001 86380 86390 1
535922 99535922 1001 86380 86390 1
536347 99536347 1001 86380 86390 1
536432 99536432 1001 86380 86390 1
537127 99537127 1001 86380 86390 1
537114 99537114 1001 86380 86390 1
537056 99537056 1001 86380 86390 1
536855 99536855 1001 86380 86390 1
536872 99536872 1001 86380 86390 1
536860 99536860 1001 86380 86390 1
536852 99536852 1001 86380 86390 1
536775 99536775 1001 86380 86390 1
536597 99536597 1001 86380 86390 1
536611 99536611 1001 86380 86390 1
537303 99537303 1001 86380 86390 1
537244 99537244 1001 86380 86390 1
537257 99537257 1001 86380 86390 1
537296 99537296 1001 86380 86390 1
537365 99537365 1001 86380 86390 1
537886 99537886 1001 86380 86390 1
537931 99537931 1001 86380 86390 1
537802 99537802 1001 86380 86390 1
537920 99537920 1001 86380 86390 1
537655 99537655 1001 86380 86390 1
537686 99537686 1001 86380 86390 1
537777 99537777 1001 86380 86390 1
537726 99537726 1001 86380 86390 1
537636 99537636 1001 86380 86390 1
537637 99537637 1001 86380 86390 1
537666 99537666 1001 86380 86390 1
537499 99537499 1001 86380 86390 1
537409 99537409 1001 86380 86390 1
537475 99537475 1001 86380 86390 1
537546 99537546 1001 86380 86390 1
537994 99537994 1001 86380 86390 1
538140 99538140 1001 86380 86390 1
538096 99538096 1001 86380 86390 1
538420 99538420 1001 86380 86390 1
538556 99538556 1001 86380 86390 1
538426 99538426 1001 86380 86390 1
538234 99538234 1001 86380 86390 1
538216 99538216 1001 86380 86390 1
538854 99538854 1001 86380 86390 1
538946 99538946 1001 86380 86390 1
539448 99539448 1001 86380 86390 1
539607 99539607 1001 86380 86390 1
539613 99539613 1001 86380 86390 1
539518 99539518 1001 86380 86390 1
539628 99539628 1001 86380 86390 1
539630 99539630 1001 86380 86390 1
539415 99539415 1001 86380 86390 1
539381 99539381 1001 86380 86390 1
539304 99539304 1001 86380 86390 1
539253 99539253 1001 86380 86390 1
539129 99539129 1001 86380 86390 1
539159 99539159 1001 86380 86390 1
539212 99539212 1001 86380 86390 1
539730 99539730 1001 86380 86390 1
540457 99540457 1001 86380 86390 1
540375 99540375 1001 86380 86390 1
540200 99540200 1001 86380 86390 1
540206 99540206 1001 86380 86390 1
540003 99540003 1001 86380 86390 1
539904 99539904 1001 86380 86390 1
540569 99540569 1001 86380 86390 1
540495 99540495 1001 86380 86390 1
540483 99540483 1001 86380 86390 1
540550 99540550 1001 86380 86390 1
540563 99540563 1001 86380 86390 1
540615 99540615 1001 86380 86390 1
540472 99540472 1001 86380 86390 1
540668 99540668 1001 86380 86390 1
541134 99541134 1001 86380 86390 1
541160 99541160 1001 86380 86390 1
541148 99541148 1001 86380 86390 1
541227 99541227 1001 86380 86390 1
540936 99540936 1001 86380 86390 1
541066 99541066 1001 86380 86390 1
541015 99541015 1001 86380 86390 1
540831 99540831 1001 86380 86390 1
540707 99540707 1001 86380 86390 1
540733 99540733 1001 86380 86390 1
541437 99541437 1001 86380 86390 1
541294 99541294 1001 86380 86390 1
541817 99541817 1001 86380 86390 1
541744 99541744 1001 86380 86390 1
541630 99541630 1001 86380 86390 1
541611 99541611 1001 86380 86390 1
542233 99542233 1001 86380 86390 1
542259 99542259 1001 86380 86390 1
542172 99542172 1001 86380 86390 1
542134 99542134 1001 86380 86390 1
542258 99542258 1001 86380 86390 1
542910 99542910 1001 86380 86390 1
542844 99542844 1001 86380 86390 1
542848 99542848 1001 86380 86390 1
542717 99542717 1001 86380 86390 1
542705 99542705 1001 86380 86390 1
542579 99542579 1001 86380 86390 1
542570 99542570 1001 86380 86390 1
542391 99542391 1001 86380 86390 1
542505 99542505 1001 86380 86390 1
542969 99542969 1001 86380 86390 1
543035 99543035 1001 86380 86390 1
543605 99543605 1001 86380 86390 1
543517 99543517 1001 86380 86390 1
543535 99543535 1001 86380 86390 1
543561 99543561 1001 86380 86390 1
543234 99543234 1001 86380 86390 1
543247 99543247 1001 86380 86390 1
543890 99543890 1001 86380 86390 1
543826 99543826 1001 86380 86390 1
543943 99543943 1001 86380 86390 1
543920 99543920 1001 86380 86390 1
544464 99544464 1001 86380 86390 1
544297 99544297 1001 86380 86390 1
544310 99544310 1001 86380 86390 1
543979 99543979 1001 86380 86390 1
544089 99544089 1001 86380 86390 1
544015 99544015 1001 86380 86390 1
544621 99544621 1001 86380 86390 1
544717 99544717 1001 86380 86390 1
415953 351 1001 39360 39717 1
404690 385 1001 33720 34137 1
400167 99400167 1001 86380 86390 1
400310 99400310 1001 86380 86390 1
400234 99400234 1001 86380 86390 1
400907 99400907 1001 86380 86390 1
401254 99401254 1001 86380 86390 1
401327 99401327 1001 86380 86390 1
401432 99401432 1001 86380 86390 1
401500 99401500 1001 86380 86390 1
401731 99401731 1001 86380 86390 1
401732 99401732 1001 86380 86390 1
402121 99402121 1001 86380 86390 1
402223 99402223 1001 86380 86390 1
402489 99402489 1001 86380 86390 1
402567 99402567 1001 86380 86390 1
402820 99402820 1001 86380 86390 1
402858 99402858 1001 86380 86390 1
403062 99403062 1001 86380 86390 1
403698 99403698 1001 86380 86390 1
403692 99403692 1001 86380 86390 1
404396 99404396 1001 86380 86390 1
404609 99404609 1001 86380 86390 1
404610 99404610 1001 86380 86390 1
404757 99404757 1001 86380 86390 1
404739 99404739 1001 86380 86390 1
404943 99404943 1001 86380 86390 1
405077 99405077 1001 86380 86390 1
405176 99405176 1001 86380 86390 1
405217 99405217 1001 86380 86390 1
405323 99405323 1001 86380 86390 1
405482 99405482 1001 86380 86390 1
405641 99405641 1001 86380 86390 1
405688 99405688 1001 86380 86390 1
405692 99405692 1001 86380 86390 1
406163 99406163 1001 86380 86390 1
406257 99406257 1001 86380 86390 1
406287 99406287 1001 86380 86390 1
406418 99406418 1001 86380 86390 1
406545 99406545 1001 86380 86390 1
406520 99406520 1001 86380 86390 1
407074 99407074 1001 86380 86390 1
407200 99407200 1001 86380 86390 1
407261 99407261 1001 86380 86390 1
407263 99407263 1001 86380 86390 1
407385 99407385 1001 86380 86390 1
407439 99407439 1001 86380 86390 1
407807 99407807 1001 86380 86390 1
407817 99407817 1001 86380 86390 1
408089 99408089 1001 86380 86390 1
408106 99408106 1001 86380 86390 1
408204 99408204 1001 86380 86390 1
408126 99408126 1001 86380 86390 1
408224 99408224 1001 86380 86390 1
408257 99408257 1001 86380 86390 1
408355 99408355 1001 86380 86390 1
408601 99408601 1001 86380 86390 1
408827 99408827 1001 86380 86390 1
408868 99408868 1001 86380 86390 1
408907 99408907 1001 86380 86390 1
409105 99409105 1001 86380 86390 1
409260 99409260 1001 86380 86390 1
409353 99409353 1001 86380 86390 1
409602 99409602 1001 86380 86390 1
409700 99409700 1001 86380 86390 1
409909 99409909 1001 86380 86390 1
410196 99410196 1001 86380 86390 1
410243 99410243 1001 86380 86390 1
410407 99410407 1001 86380 86390 1
410328 99410328 1001 86380 86390 1
410306 99410306 1001 86380 86390 1
410668 99410668 1001 86380 86390 1
410872 99410872 1001 86380 86390 1
411003 99411003 1001 86380 86390 1
410934 99410934 1001 86380 86390 1
411097 99411097 1001 86380 86390 1
411137 99411137 1001 86380 86390 1
411286 99411286 1001 86380 86390 1
411341 99411341 1001 86380 86390 1
411379 99411379 1001 86380 86390 1
411403 99411403 1001 86380 86390 1
411459 99411459 1001 86380 86390 1
411867 99411867 1001 86380 86390 1
412167 99412167 1001 86380 86390 1
412192 99412192 1001 86380 86390 1
413490 99413490 1001 86380 86390 1
413058 99413058 1001 86380 86390 1
413272 99413272 1001 86380 86390 1
413092 99413092 1001 86380 86390 1
413250 99413250 1001 86380 86390 1
412998 99412998 1001 86380 86390 1
412485 99412485 1001 86380 86390 1
413969 99413969 1001 86380 86390 1
414012 99414012 1001 86380 86390 1
413958 99413958 1001 86380 86390 1
414044 99414044 1001 86380 86390 1
414107 99414107 1001 86380 86390 1
414112 99414112 1001 86380 86390 1
415213 99415213 1001 86380 86390 1
415121 99415121 1001 86380 86390 1
415238 99415238 1001 86380 86390 1
415138 99415138 1001 86380 86390 1
414587 99414587 1001 86380 86390 1
415602 99415602 1001 86380 86390 1
415576 99415576 1001 86380 86390 1
415606 99415606 1001 86380 86390 1
415455 99415455 1001 86380 86390 1
415658 99415658 1001 86380 86390 1
415516 99415516 1001 86380 86390 1
415522 99415522 1001 86380 86390 1
415363 99415363 1001 86380 86390 1
416832 99416832 1001 86380 86390 1
416283 99416283 1001 86380 86390 1
416389 99416389 1001 86380 86390 1
416226 99416226 1001 86380 86390 1
416250 99416250 1001 86380 86390 1
415882 99415882 1001 86380 86390 1
417258 99417258 1001 86380 86390 1
417264 99417264 1001 86380 86390 1
417301 99417301 1001 86380 86390 1
417190 99417190 1001 86380 86390 1
417041 99417041 1001 86380 86390 1
417133 99417133 1001 86380 86390 1
417372 99417372 1001 86380 86390 1
418528 99418528 1001 86380 86390 1
418774 99418774 1001 86380 86390 1
418128 99418128 1001 86380 86390 1
418414 99418414 1001 86380 86390 1
418394 99418394 1001 86380 86390 1
418419 99418419 1001 86380 86390 1
418087 99418087 1001 86380 86390 1
417732 99417732 1001 86380 86390 1
417676 99417676 1001 86380 86390 1
418931 99418931 1001 86380 86390 1
419032 99419032 1001 86380 86390 1
418864 99418864 1001 86380 86390 1
418919 99418919 1001 86380 86390 1
419094 99419094 1001 86380 86390 1
420130 99420130 1001 86380 86390 1
419884 99419884 1001 86380 86390 1
419730 99419730 1001 86380 86390 1
419811 99419811 1001 86380 86390 1
419833 99419833 1001 86380 86390 1
419963 99419963 1001 86380 86390 1
419662 99419662 1001 86380 86390 1
419630 99419630 1001 86380 86390 1
419442 99419442 1001 86380 86390 1
420560 99420560 1001 86380 86390 1
420565 99420565 1001 86380 86390 1
420620 99420620 1001 86380 86390 1
420797 99420797 1001 86380 86390 1
420642 99420642 1001 86380 86390 1
421771 99421771 1001 86380 86390 1
422081 99422081 1001 86380 86390 1
422020 99422020 1001 86380 86390 1
421365 99421365 1001 86380 86390 1
421611 99421611 1001 86380 86390 1
421174 99421174 1001 86380 86390 1
421240 99421240 1001 86380 86390 1
421212 99421212 1001 86380 86390 1
422482 99422482 1001 86380 86390 1
422362 99422362 1001 86380 86390 1
422376 99422376 1001 86380 86390 1
422209 99422209 1001 86380 86390 1
423367 99423367 1001 86380 86390 1
423705 99423705 1001 86380 86390 1
423427 99423427 1001 86380 86390 1
423596 99423596 1001 86380 86390 1
423738 99423738 1001 86380 86390 1
423074 99423074 1001 86380 86390 1
423213 99423213 1001 86380 86390 1
423107 99423107 1001 86380 86390 1
422731 99422731 1001 86380 86390 1
422560 99422560 1001 86380 86390 1
422589 99422589 1001 86380 86390 1
422595 99422595 1001 86380 86390 1
423847 99423847 1001 86380 86390 1
423924 99423924 1001 86380 86390 1
423837 99423837 1001 86380 86390 1
424033 99424033 1001 86380 86390 1
425130 99425130 1001 86380 86390 1
425016 99425016 1001 86380 86390 1
424935 99424935 1001 86380 86390 1
424769 99424769 1001 86380 86390 1
424750 99424750 1001 86380 86390 1
424879 99424879 1001 86380 86390 1
424156 99424156 1001 86380 86390 1
424442 99424442 1001 86380 86390 1
425389 99425389 1001 86380 86390 1
425392 99425392 1001 86380 86390 1
425818 99425818 1001 86380 86390 1
425774 99425774 1001 86380 86390 1
426768 99426768 1001 86380 86390 1
426326 99426326 1001 86380 86390 1
426353 99426353 1001 86380 86390 1
426686 99426686 1001 86380 86390 1
425893 99425893 1001 86380 86390 1
425842 99425842 1001 86380 86390 1
426268 99426268 1001 86380 86390 1
427315 99427315 1001 86380 86390 1
427419 99427419 1001 86380 86390 1
427475 99427475 1001 86380 86390 1
428364 99428364 1001 86380 86390 1
428414 99428414 1001 86380 86390 1
428002 99428002 1001 86380 86390 1
428193 99428193 1001 86380 86390 1
428180 99428180 1001 86380 86390 1
427943 99427943 1001 86380 86390 1
427853 99427853 1001 86380 86390 1
427740 99427740 1001 86380 86390 1
427619 99427619 1001 86380 86390 1
428937 99428937 1001 86380 86390 1
430375 99430375 1001 86380 86390 1
430021 99430021 1001 86380 86390 1
429741 99429741 1001 86380 86390 1
429612 99429612 1001 86380 86390 1
429178 99429178 1001 86380 86390 1
429296 99429296 1001 86380 86390 1
429357 99429357 1001 86380 86390 1
429312 99429312 1001 86380 86390 1
429408 99429408 1001 86380 86390 1
430425 99430425 1001 86380 86390 1
430488 99430488 1001 86380 86390 1
430614 99430614 1001 86380 86390 1
430512 99430512 1001 86380 86390 1
430594 99430594 1001 86380 86390 1
430658 99430658 1001 86380 86390 1
431691 99431691 1001 86380 86390 1
432008 99432008 1001 86380 86390 1
432013 99432013 1001 86380 86390 1
431527 99431527 1001 86380 86390 1
431480 99431480 1001 86380 86390 1
431617 99431617 1001 86380 86390 1
431549 99431549 1001 86380 86390 1
431131 99431131 1001 86380 86390 1
430930 99430930 1001 86380 86390 1
431138 99431138 1001 86380 86390 1
431199 99431199 1001 86380 86390 1
432326 99432326 1001 86380 86390 1
433708 99433708 1001 86380 86390 1
433577 99433577 1001 86380 86390 1
433716 99433716 1001 86380 86390 1
433268 99433268 1001 86380 86390 1
433141 99433141 1001 86380 86390 1
433255 99433255 1001 86380 86390 1
433147 99433147 1001 86380 86390 1
433134 99433134 1001 86380 86390 1
432791 99432791 1001 86380 86390 1
432876 99432876 1001 86380 86390 1
432823 99432823 1001 86380 86390 1
434001 99434001 1001 86380 86390 1
434104 99434104 1001 86380 86390 1
434060 99434060 1001 86380 86390 1
435203 99435203 1001 86380 86390 1
435402 99435402 1001 86380 86390 1
435408 99435408 1001 86380 86390 1
434708 99434708 1001 86380 86390 1
434715 99434715 1001 86380 86390 1
434647 99434647 1001 86380 86390 1
434727 99434727 1001 86380 86390 1
434751 99434751 1001 86380 86390 1
434835 99434835 1001 86380 86390 1
434635 99434635 1001 86380 86390 1
434264 99434264 1001 86380 86390 1
434378 99434378 1001 86380 86390 1
434481 99434481 1001 86380 86390 1
435867 99435867 1001 86380 86390 1
435582 99435582 1001 86380 86390 1
435817 99435817 1001 86380 86390 1
437086 99437086 1001 86380 86390 1
436964 99436964 1001 86380 86390 1
436970 99436970 1001 86380 86390 1
436847 99436847 1001 86380 86390 1
436886 99436886 1001 86380 86390 1
436950 99436950 1001 86380 86390 1
436568 99436568 1001 86380 86390 1
436529 99436529 1001 86380 86390 1
436512 99436512 1001 86380 86390 1
436653 99436653 1001 86380 86390 1
436192 99436192 1001 86380 86390 1
435982 99435982 1001 86380 86390 1
437356 99437356 1001 86380 86390 1
437289 99437289 1001 86380 86390 1
437184 99437184 1001 86380 86390 1
300536 99300536 1001 86380 86390 1
300628 99300628 1001 86380 86390 1
300439 99300439 1001 86380 86390 1
300494 99300494 1001 86380 86390 1
300521 99300521 1001 86380 86390 1
300198 99300198 1001 86380 86390 1
300173 99300173 1001 86380 86390 1
300226 99300226 1001 86380 86390 1
300234 99300234 1001 86380 86390 1
300223 99300223 1001 86380 86390 1
300881 99300881 1001 86380 86390 1
300830 99300830 1001 86380 86390 1
300779 99300779 1001 86380 86390 1
300883 99300883 1001 86380 86390 1
300740 99300740 1001 86380 86390 1
300897 99300897 1001 86380 86390 1
300924 99300924 1001 86380 86390 1
300823 99300823 1001 86380 86390 1
300802 99300802 1001 86380 86390 1
301466 99301466 1001 86380 86390 1
301257 99301257 1001 86380 86390 1
301102 99301102 1001 86380 86390 1
301014 99301014 1001 86380 86390 1
301136 99301136 1001 86380 86390 1
302240 99302240 1001 86380 86390 1
302357 99302357 1001 86380 86390 1
302299 99302299 1001 86380 86390 1
302314 99302314 1001 86380 86390 1
302142 99302142 1001 86380 86390 1
302014 99302014 1001 86380 86390 1
302056 99302056 1001 86380 86390 1
302006 99302006 1001 86380 86390 1
302097 99302097 1001 86380 86390 1
301958 99301958 1001 86380 86390 1
301872 99301872 1001 86380 86390 1
302512 99302512 1001 86380 86390 1
302500 99302500 1001 86380 86390 1
302568 99302568 1001 86380 86390 1
303133 99303133 1001 86380 86390 1
303044 99303044 1001 86380 86390 1
303103 99303103 1001 86380 86390 1
302852 99302852 1001 86380 86390 1
302919 99302919 1001 86380 86390 1
302802 99302802 1001 86380 86390 1
302883 99302883 1001 86380 86390 1
302871 99302871 1001 86380 86390 1
302718 99302718 1001 86380 86390 1
302671 99302671 1001 86380 86390 1
302650 99302650 1001 86380 86390 1
303335 99303335 1001 86380 86390 1
303209 99303209 1001 86380 86390 1
303320 99303320 1001 86380 86390 1
303959 99303959 1001 86380 86390 1
303934 99303934 1001 86380 86390 1
303863 99303863 1001 86380 86390 1
303776 99303776 1001 86380 86390 1
303692 99303692 1001 86380 86390 1
303823 99303823 1001 86380 86390 1
303800 99303800 1001 86380 86390 1
304044 99304044 1001 86380 86390 1
304215 99304215 1001 86380 86390 1
304064 99304064 1001 86380 86390 1
304172 99304172 1001 86380 86390 1
304680 99304680 1001 86380 86390 1
304832 99304832 1001 86380 86390 1
304729 99304729 1001 86380 86390 1
304603 99304603 1001 86380 86390 1
304619 99304619 1001 86380 86390 1
304626 99304626 1001 86380 86390 1
304252 99304252 1001 86380 86390 1
304435 99304435 1001 86380 86390 1
304362 99304362 1001 86380 86390 1
304908 99304908 1001 86380 86390 1
304917 99304917 1001 86380 86390 1
304894 99304894 1001 86380 86390 1
305483 99305483 1001 86380 86390 1
305619 99305619 1001 86380 86390 1
305376 99305376 1001 86380 86390 1
305470 99305470 1001 86380 86390 1
305408 99305408 1001 86380 86390 1
305310 99305310 1001 86380 86390 1
305453 99305453 1001 86380 86390 1
305248 99305248 1001 86380 86390 1
305251 99305251 1001 86380 86390 1
305265 99305265 1001 86380 86390 1
305240 99305240 1001 86380 86390 1
500179 99500179 1001 86380 86390 1
500073 99500073 1001 86380 86390 1
500653 99500653 1001 86380 86390 1
500617 99500617 1001 86380 86390 1
500681 99500681 1001 86380 86390 1
500620 99500620 1001 86380 86390 1
500530 99500530 1001 86380 86390 1
500559 99500559 1001 86380 86390 1
500324 99500324 1001 86380 86390 1
500273 99500273 1001 86380 86390 1
500292 99500292 1001 86380 86390 1
500895 99500895 1001 86380 86390 1
500961 99500961 1001 86380 86390 1
500846 99500846 1001 86380 86390 1
501461 99501461 1001 86380 86390 1
501612 99501612 1001 86380 86390 1
501621 99501621 1001 86380 86390 1
501495 99501495 1001 86380 86390 1
501291 99501291 1001 86380 86390 1
501201 99501201 1001 86380 86390 1
501075 99501075 1001 86380 86390 1
501088 99501088 1001 86380 86390 1
501050 99501050 1001 86380 86390 1
501065 99501065 1001 86380 86390 1
501158 99501158 1001 86380 86390 1
501134 99501134 1001 86380 86390 1
501173 99501173 1001 86380 86390 1
501795 99501795 1001 86380 86390 1
501817 99501817 1001 86380 86390 1
502419 99502419 1001 86380 86390 1
502400 99502400 1001 86380 86390 1
502362 99502362 1001 86380 86390 1
502180 99502180 1001 86380 86390 1
502117 99502117 1001 86380 86390 1
501906 99501906 1001 86380 86390 1
502470 99502470 1001 86380 86390 1
502669 99502669 1001 86380 86390 1
503246 99503246 1001 86380 86390 1
503169 99503169 1001 86380 86390 1
503209 99503209 1001 86380 86390 1
502982 99502982 1001 86380 86390 1
502738 99502738 1001 86380 86390 1
503369 99503369 1001 86380 86390 1
503344 99503344 1001 86380 86390 1
503340 99503340 1001 86380 86390 1
504103 99504103 1001 86380 86390 1
504037 99504037 1001 86380 86390 1
503835 99503835 1001 86380 86390 1
503897 99503897 1001 86380 86390 1
503885 99503885 1001 86380 86390 1
503576 99503576 1001 86380 86390 1
503667 99503667 1001 86380 86390 1
503599 99503599 1001 86380 86390 1
504241 99504241 1001 86380 86390 1
504204 99504204 1001 86380 86390 1
504269 99504269 1001 86380 86390 1
504779 99504779 1001 86380 86390 1
504863 99504863 1001 86380 86390 1
504586 99504586 1001 86380 86390 1
504366 99504366 1001 86380 86390 1
504330 99504330 1001 86380 86390 1
504385 99504385 1001 86380 86390 1
504945 99504945 1001 86380 86390 1
505011 99505011 1001 86380 86390 1
505065 99505065 1001 86380 86390 1
504990 99504990 1001 86380 86390 1
505016 99505016 1001 86380 86390 1
504992 99504992 1001 86380 86390 1
505615 99505615 1001 86380 86390 1
505435 99505435 1001 86380 86390 1
505379 99505379 1001 86380 86390 1
505176 99505176 1001 86380 86390 1
505280 99505280 1001 86380 86390 1
505152 99505152 1001 86380 86390 1
505298 99505298 1001 86380 86390 1
505278 99505278 1001 86380 86390 1
505836 99505836 1001 86380 86390 1
505804 99505804 1001 86380 86390 1
505933 99505933 1001 86380 86390 1
506565 99506565 1001 86380 86390 1
506434 99506434 1001 86380 86390 1
506409 99506409 1001 86380 86390 1
506501 99506501 1001 86380 86390 1
506450 99506450 1001 86380 86390 1
506412 99506412 1001 86380 86390 1
506529 99506529 1001 86380 86390 1
506441 99506441 1001 86380 86390 1
506248 99506248 1001 86380 86390 1
506340 99506340 1001 86380 86390 1
506197 99506197 1001 86380 86390 1
506005 99506005 1001 86380 86390 1
505981 99505981 1001 86380 86390 1
506022 99506022 1001 86380 86390 1
505984 99505984 1001 86380 86390 1
506599 99506599 1001 86380 86390 1
506642 99506642 1001 86380 86390 1
507385 99507385 1001 86380 86390 1
507408 99507408 1001 86380 86390 1
507356 99507356 1001 86380 86390 1
507181 99507181 1001 86380 86390 1
507017 99507017 1001 86380 86390 1
507110 99507110 1001 86380 86390 1
507176 99507176 1001 86380 86390 1
507125 99507125 1001 86380 86390 1
506881 99506881 1001 86380 86390 1
506817 99506817 1001 86380 86390 1
506979 99506979 1001 86380 86390 1
507516 99507516 1001 86380 86390 1
508134 99508134 1001 86380 86390 1
508199 99508199 1001 86380 86390 1
508136 99508136 1001 86380 86390 1
508246 99508246 1001 86380 86390 1
507926 99507926 1001 86380 86390 1
507850 99507850 1001 86380 86390 1
507851 99507851 1001 86380 86390 1
507990 99507990 1001 86380 86390 1
507764 99507764 1001 86380 86390 1
507752 99507752 1001 86380 86390 1
507834 99507834 1001 86380 86390 1
508340 99508340 1001 86380 86390 1
508392 99508392 1001 86380 86390 1
508407 99508407 1001 86380 86390 1
508915 99508915 1001 86380 86390 1
508780 99508780 1001 86380 86390 1
508679 99508679 1001 86380 86390 1
508798 99508798 1001 86380 86390 1
508851 99508851 1001 86380 86390 1
508550 99508550 1001 86380 86390 1
508642 99508642 1001 86380 86390 1
509202 99509202 1001 86380 86390 1
509215 99509215 1001 86380 86390 1
509103 99509103 1001 86380 86390 1
509260 99509260 1001 86380 86390 1
509261 99509261 1001 86380 86390 1
509777 99509777 1001 86380 86390 1
509703 99509703 1001 86380 86390 1
509555 99509555 1001 86380 86390 1
509659 99509659 1001 86380 86390 1
509508 99509508 1001 86380 86390 1
509359 99509359 1001 86380 86390 1
509385 99509385 1001 86380 86390 1
509428 99509428 1001 86380 86390 1
509924 99509924 1001 86380 86390 1
510105 99510105 1001 86380 86390 1
509963 99509963 1001 86380 86390 1
510003 99510003 1001 86380 86390 1
510096 99510096 1001 86380 86390 1
510097 99510097 1001 86380 86390 1
510052 99510052 1001 86380 86390 1
510509 99510509 1001 86380 86390 1
510382 99510382 1001 86380 86390 1
510423 99510423 1001 86380 86390 1
510372 99510372 1001 86380 86390 1
510441 99510441 1001 86380 86390 1
510171 99510171 1001 86380 86390 1
510249 99510249 1001 86380 86390 1
510265 99510265 1001 86380 86390 1
510245 99510245 1001 86380 86390 1
510297 99510297 1001 86380 86390 1
510880 99510880 1001 86380 86390 1
510817 99510817 1001 86380 86390 1
510921 99510921 1001 86380 86390 1
510926 99510926 1001 86380 86390 1
510825 99510825 1001 86380 86390 1
511425 99511425 1001 86380 86390 1
511430 99511430 1001 86380 86390 1
511392 99511392 1001 86380 86390 1
511538 99511538 1001 86380 86390 1
511449 99511449 1001 86380 86390 1
511225 99511225 1001 86380 86390 1
511279 99511279 1001 86380 86390 1
511152 99511152 1001 86380 86390 1
511096 99511096 1001 86380 86390 1
510943 99510943 1001 86380 86390 1
511686 99511686 1001 86380 86390 1
511664 99511664 1001 86380 86390 1
511743 99511743 1001 86380 86390 1
512231 99512231 1001 86380 86390 1
512335 99512335 1001 86380 86390 1
512193 99512193 1001 86380 86390 1
512161 99512161 1001 86380 86390 1
512099 99512099 1001 86380 86390 1
512167 99512167 1001 86380 86390 1
512157 99512157 1001 86380 86390 1
511849 99511849 1001 86380 86390 1
511860 99511860 1001 86380 86390 1
511873 99511873 1001 86380 86390 1
512444 99512444 1001 86380 86390 1
512471 99512471 1001 86380 86390 1
512489 99512489 1001 86380 86390 1
512438 99512438 1001 86380 86390 1
512541 99512541 1001 86380 86390 1
512452 99512452 1001 86380 86390 1
512427 99512427 1001 86380 86390 1
513090 99513090 1001 86380 86390 1
513155 99513155 1001 86380 86390 1
513071 99513071 1001 86380 86390 1
513195 99513195 1001 86380 86390 1
512969 99512969 1001 86380 86390 1
512867 99512867 1001 86380 86390 1
512753 99512753 1001 86380 86390 1
512785 99512785 1001 86380 86390 1
512774 99512774 1001 86380 86390 1
512787 99512787 1001 86380 86390 1
512700 99512700 1001 86380 86390 1
513374 99513374 1001 86380 86390 1
513297 99513297 1001 86380 86390 1
513287 99513287 1001 86380 86390 1
513314 99513314 1001 86380 86390 1
513838 99513838 1001 86380 86390 1
513773 99513773 1001 86380 86390 1
513437 99513437 1001 86380 86390 1
513537 99513537 1001 86380 86390 1
514041 99514041 1001 86380 86390 1
514146 99514146 1001 86380 86390 1
514121 99514121 1001 86380 86390 1
514459 99514459 1001 86380 86390 1
514642 99514642 1001 86380 86390 1
514554 99514554 1001 86380 86390 1
514632 99514632 1001 86380 86390 1
514463 99514463 1001 86380 86390 1
514622 99514622 1001 86380 86390 1
514367 99514367 1001 86380 86390 1
514368 99514368 1001 86380 86390 1
514381 99514381 1001 86380 86390 1
514265 99514265 1001 86380 86390 1
514404 99514404 1001 86380 86390 1
514896 99514896 1001 86380 86390 1
515016 99515016 1001 86380 86390 1
514931 99514931 1001 86380 86390 1
515620 99515620 1001 86380 86390 1
515558 99515558 1001 86380 86390 1
515631 99515631 1001 86380 86390 1
515567 99515567 1001 86380 86390 1
515429 99515429 1001 86380 86390 1
515290 99515290 1001 86380 86390 1
515472 99515472 1001 86380 86390 1
515140 99515140 1001 86380 86390 1
515721 99515721 1001 86380 86390 1
515776 99515776 1001 86380 86390 1
515779 99515779 1001 86380 86390 1
515769 99515769 1001 86380 86390 1
515757 99515757 1001 86380 86390 1
516332 99516332 1001 86380 86390 1
516345 99516345 1001 86380 86390 1
516309 99516309 1001 86380 86390 1
516399 99516399 1001 86380 86390 1
516464 99516464 1001 86380 86390 1
516311 99516311 1001 86380 86390 1
516441 99516441 1001 86380 86390 1
516403 99516403 1001 86380 86390 1
516405 99516405 1001 86380 86390 1
516406 99516406 1001 86380 86390 1
516201 99516201 1001 86380 86390 1
516226 99516226 1001 86380 86390 1
516573 99516573 1001 86380 86390 1
516639 99516639 1001 86380 86390 1
517237 99517237 1001 86380 86390 1
517162 99517162 1001 86380 86390 1
517153 99517153 1001 86380 86390 1
517104 99517104 1001 86380 86390 1
517003 99517003 1001 86380 86390 1
517016 99517016 1001 86380 86390 1
517024 99517024 1001 86380 86390 1
516728 99516728 1001 86380 86390 1
516717 99516717 1001 86380 86390 1
516732 99516732 1001 86380 86390 1
516917 99516917 1001 86380 86390 1
517439 99517439 1001 86380 86390 1
517401 99517401 1001 86380 86390 1
517521 99517521 1001 86380 86390 1
517369 99517369 1001 86380 86390 1
517987 99517987 1001 86380 86390 1
518092 99518092 1001 86380 86390 1
517976 99517976 1001 86380 86390 1
518109 99518109 1001 86380 86390 1
517933 99517933 1001 86380 86390 1
517804 99517804 1001 86380 86390 1
517844 99517844 1001 86380 86390 1
518225 99518225 1001 86380 86390 1
518307 99518307 1001 86380 86390 1
518295 99518295 1001 86380 86390 1
518311 99518311 1001 86380 86390 1
518312 99518312 1001 86380 86390 1
518887 99518887 1001 86380 86390 1
518785 99518785 1001 86380 86390 1
518839 99518839 1001 86380 86390 1
518592 99518592 1001 86380 86390 1
518762 99518762 1001 86380 86390 1
518675 99518675 1001 86380 86390 1
518740 99518740 1001 86380 86390 1
518728 99518728 1001 86380 86390 1
518523 99518523 1001 86380 86390 1
518541 99518541 1001 86380 86390 1
518388 99518388 1001 86380 86390 1
519102 99519102 1001 86380 86390 1
518999 99518999 1001 86380 86390 1
519139 99519139 1001 86380 86390 1
519075 99519075 1001 86380 86390 1
519727 99519727 1001 86380 86390 1
519729 99519729 1001 86380 86390 1
519720 99519720 1001 86380 86390 1
519800 99519800 1001 86380 86390 1
519671 99519671 1001 86380 86390 1
519457 99519457 1001 86380 86390 1
519477 99519477 1001 86380 86390 1
519337 99519337 1001 86380 86390 1
519277 99519277 1001 86380 86390 1
520006 99520006 1001 86380 86390 1
519827 99519827 1001 86380 86390 1
520595 99520595 1001 86380 86390 1
520576 99520576 1001 86380 86390 1
520410 99520410 1001 86380 86390 1
520100 99520100 1001 86380 86390 1
520141 99520141 1001 86380 86390 1
520650 99520650 1001 86380 86390 1
520768 99520768 1001 86380 86390 1
521314 99521314 1001 86380 86390 1
521358 99521358 1001 86380 86390 1
521360 99521360 1001 86380 86390 1
521415 99521415 1001 86380 86390 1
521238 99521238 1001 86380 86390 1
521221 99521221 1001 86380 86390 1
520923 99520923 1001 86380 86390 1
520975 99520975 1001 86380 86390 1
520849 99520849 1001 86380 86390 1
520953 99520953 1001 86380 86390 1
521007 99521007 1001 86380 86390 1
520996 99520996 1001 86380 86390 1
521556 99521556 1001 86380 86390 1
521559 99521559 1001 86380 86390 1
521637 99521637 1001 86380 86390 1
521630 99521630 1001 86380 86390 1
522216 99522216 1001 86380 86390 1
522105 99522105 1001 86380 86390 1
522272 99522272 1001 86380 86390 1
522024 99522024 1001 86380 86390 1
522030 99522030 1001 86380 86390 1
522044 99522044 1001 86380 86390 1
521814 99521814 1001 86380 86390 1
521805 99521805 1001 86380 86390 1
521743 99521743 1001 86380 86390 1
521808 99521808 1001 86380 86390 1
521746 99521746 1001 86380 86390 1
522355 99522355 1001 86380 86390 1
522319 99522319 1001 86380 86390 1
522417 99522417 1001 86380 86390 1
523082 99523082 1001 86380 86390 1
523083 99523083 1001 86380 86390 1
523089 99523089 1001 86380 86390 1
522921 99522921 1001 86380 86390 1
522960 99522960 1001 86380 86390 1
522936 99522936 1001 86380 86390 1
522749 99522749 1001 86380 86390 1
522543 99522543 1001 86380 86390 1
522622 99522622 1001 86380 86390 1
522915 99522915 1001 86380 86390 1
523819 99523819 1001 86380 86390 1
523918 99523918 1001 86380 86390 1
523809 99523809 1001 86380 86390 1
523636 99523636 1001 86380 86390 1
523702 99523702 1001 86380 86390 1
523644 99523644 1001 86380 86390 1
523619 99523619 1001 86380 86390 1
523608 99523608 1001 86380 86390 1
523648 99523648 1001 86380 86390 1
523544 99523544 1001 86380 86390 1
523481 99523481 1001 86380 86390 1
523430 99523430 1001 86380 86390 1
524084 99524084 1001 86380 86390 1
524049 99524049 1001 86380 86390 1
524000 99524000 1001 86380 86390 1
524578 99524578 1001 86380 86390 1
524673 99524673 1001 86380 86390 1
524624 99524624 1001 86380 86390 1
524462 99524462 1001 86380 86390 1
524517 99524517 1001 86380 86390 1
524361 99524361 1001 86380 86390 1
524388 99524388 1001 86380 86390 1
524560 99524560 1001 86380 86390 1
524431 99524431 1001 86380 86390 1
524408 99524408 1001 86380 86390 1
524551 99524551 1001 86380 86390 1
524888 99524888 1001 86380 86390 1
524853 99524853 1001 86380 86390 1
525546 99525546 1001 86380 86390 1
525471 99525471 1001 86380 86390 1
525538 99525538 1001 86380 86390 1
525170 99525170 1001 86380 86390 1
525183 99525183 1001 86380 86390 1
525801 99525801 1001 86380 86390 1
525791 99525791 1001 86380 86390 1
525770 99525770 1001 86380 86390 1
526346 99526346 1001 86380 86390 1
526309 99526309 1001 86380 86390 1
526271 99526271 1001 86380 86390 1
526235 99526235 1001 86380 86390 1
526400 99526400 1001 86380 86390 1
526369 99526369 1001 86380 86390 1
526104 99526104 1001 86380 86390 1
526182 99526182 1001 86380 86390 1
526015 99526015 1001 86380 86390 1
526095 99526095 1001 86380 86390 1
526187 99526187 1001 86380 86390 1
526163 99526163 1001 86380 86390 1
525978 99525978 1001 86380 86390 1
525980 99525980 1001 86380 86390 1
526448 99526448 1001 86380 86390 1
526219 99526219 1001 86380 86390 1
526623 99526623 1001 86380 86390 1
526534 99526534 1001 86380 86390 1
527214 99527214 1001 86380 86390 1
527190 99527190 1001 86380 86390 1
526979 99526979 1001 86380 86390 1
526867 99526867 1001 86380 86390 1
526963 99526963 1001 86380 86390 1
526912 99526912 1001 86380 86390 1
527030 99527030 1001 86380 86390 1
526697 99526697 1001 86380 86390 1
526634 99526634 1001 86380 86390 1
527289 99527289 1001 86380 86390 1
527309 99527309 1001 86380 86390 1
527335 99527335 1001 86380 86390 1
528075 99528075 1001 86380 86390 1
527898 99527898 1001 86380 86390 1
527753 99527753 1001 86380 86390 1
527852 99527852 1001 86380 86390 1
527738 99527738 1001 86380 86390 1
527643 99527643 1001 86380 86390 1
528269 99528269 1001 86380 86390 1
528553 99528553 1001 86380 86390 1
528543 99528543 1001 86380 86390 1
528687 99528687 1001 86380 86390 1
528663 99528663 1001 86380 86390 1
528563 99528563 1001 86380 86390 1
528361 99528361 1001 86380 86390 1
528284 99528284 1001 86380 86390 1
528403 99528403 1001 86380 86390 1
528341 99528341 1001 86380 86390 1
528302 99528302 1001 86380 86390 1
528383 99528383 1001 86380 86390 1
528906 99528906 1001 86380 86390 1
528987 99528987 1001 86380 86390 1
529590 99529590 1001 86380 86390 1
529619 99529619 1001 86380 86390 1
529471 99529471 1001 86380 86390 1
529446 99529446 1001 86380 86390 1
529488 99529488 1001 86380 86390 1
529315 99529315 1001 86380 86390 1
529120 99529120 1001 86380 86390 1
529279 99529279 1001 86380 86390 1
529137 99529137 1001 86380 86390 1
529228 99529228 1001 86380 86390 1
529267 99529267 1001 86380 86390 1
529145 99529145 1001 86380 86390 1
529828 99529828 1001 86380 86390 1
529841 99529841 1001 86380 86390 1
529887 99529887 1001 86380 86390 1
529798 99529798 1001 86380 86390 1
529787 99529787 1001 86380 86390 1
529800 99529800 1001 86380 86390 1
530466 99530466 1001 86380 86390 1
530357 99530357 1001 86380 86390 1
530502 99530502 1001 86380 86390 1
530220 99530220 1001 86380 86390 1
530199 99530199 1001 86380 86390 1
530342 99530342 1001 86380 86390 1
530255 99530255 1001 86380 86390 1
530151 99530151 1001 86380 86390 1
530205 99530205 1001 86380 86390 1
530130 99530130 1001 86380 86390 1
529979 99529979 1001 86380 86390 1
530745 99530745 1001 86380 86390 1
530580 99530580 1001 86380 86390 1
530658 99530658 1001 86380 86390 1
530697 99530697 1001 86380 86390 1
530620 99530620 1001 86380 86390 1
530737 99530737 1001 86380 86390 1
530558 99530558 1001 86380 86390 1
530611 99530611 1001 86380 86390 1
531203 99531203 1001 86380 86390 1
531270 99531270 1001 86380 86390 1
531312 99531312 1001 86380 86390 1
530993 99530993 1001 86380 86390 1
531152 99531152 1001 86380 86390 1
531142 99531142 1001 86380 86390 1
530904 99530904 1001 86380 86390 1
530819 99530819 1001 86380 86390 1
530820 99530820 1001 86380 86390 1
530898 99530898 1001 86380 86390 1
530849 99530849 1001 86380 86390 1
531473 99531473 1001 86380 86390 1
531556 99531556 1001 86380 86390 1
531453 99531453 1001 86380 86390 1
531557 99531557 1001 86380 86390 1
532014 99532014 1001 86380 86390 1
532030 99532030 1001 86380 86390 1
532069 99532069 1001 86380 86390 1
532183 99532183 1001 86380 86390 1
532111 99532111 1001 86380 86390 1
531822 99531822 1001 86380 86390 1
531826 99531826 1001 86380 86390 1
531905 99531905 1001 86380 86390 1
531676 99531676 1001 86380 86390 1
531752 99531752 1001 86380 86390 1
532348 99532348 1001 86380 86390 1
532325 99532325 1001 86380 86390 1
532382 99532382 1001 86380 86390 1
532357 99532357 1001 86380 86390 1
532946 99532946 1001 86380 86390 1
532900 99532900 1001 86380 86390 1
532901 99532901 1001 86380 86390 1
532776 99532776 1001 86380 86390 1
532528 99532528 1001 86380 86390 1
532479 99532479 1001 86380 86390 1
532416 99532416 1001 86380 86390 1
532550 99532550 1001 86380 86390 1
533227 99533227 1001 86380 86390 1
533228 99533228 1001 86380 86390 1
533088 99533088 1001 86380 86390 1
533171 99533171 1001 86380 86390 1
533812 99533812 1001 86380 86390 1
533709 99533709 1001 86380 86390 1
533740 99533740 1001 86380 86390 1
533768 99533768 1001 86380 86390 1
533640 99533640 1001 86380 86390 1
533568 99533568 1001 86380 86390 1
533556 99533556 1001 86380 86390 1
533651 99533651 1001 86380 86390 1
533289 99533289 1001 86380 86390 1
533381 99533381 1001 86380 86390 1
533356 99533356 1001 86380 86390 1
533402 99533402 1001 86380 86390 1
533891 99533891 1001 86380 86390 1
534649 99534649 1001 86380 86390 1
534570 99534570 1001 86380 86390 1
534520 99534520 1001 86380 86390 1
534496 99534496 1001 86380 86390 1
534526 99534526 1001 86380 86390 1
534645 99534645 1001 86380 86390 1
534273 99534273 1001 86380 86390 1
534301 99534301 1001 86380 86390 1
534353 99534353 1001 86380 86390 1
534283 99534283 1001 86380 86390 1
534143 99534143 1001 86380 86390 1
534760 99534760 1001 86380 86390 1
534802 99534802 1001 86380 86390 1
534701 99534701 1001 86380 86390 1
534716 99534716 1001 86380 86390 1
534796 99534796 1001 86380 86390 1
535345 99535345 1001 86380 86390 1
535362 99535362 1001 86380 86390 1
535428 99535428 1001 86380 86390 1
535392 99535392 1001 86380 86390 1
535186 99535186 1001 86380 86390 1
535122 99535122 1001 86380 86390 1
534980 99534980 1001 86380 86390 1
534946 99534946 1001 86380 86390 1
535011 99535011 1001 86380 86390 1
535039 99535039 1001 86380 86390 1
536207 99536207 1001 86380 86390 1
536106 99536106 1001 86380 86390 1
536033 99536033 1001 86380 86390 1
535931 99535931 1001 86380 86390 1
535947 99535947 1001 86380 86390 1
535839 99535839 1001 86380 86390 1
535917 99535917 1001 86380 86390 1
535790 99535790 1001 86380 86390 1
536502 99536502 1001 86380 86390 1
536425 99536425 1001 86380 86390 1
536354 99536354 1001 86380 86390 1
536497 99536497 1001 86380 86390 1
536984 99536984 1001 86380 86390 1
537015 99537015 1001 86380 86390 1
537144 99537144 1001 86380 86390 1
536969 99536969 1001 86380 86390 1
536873 99536873 1001 86380 86390 1
536912 99536912 1001 86380 86390 1
536769 99536769 1001 86380 86390 1
536915 99536915 1001 86380 86390 1
536941 99536941 1001 86380 86390 1
536639 99536639 1001 86380 86390 1
537290 99537290 1001 86380 86390 1
537329 99537329 1001 86380 86390 1
537200 99537200 1001 86380 86390 1
537282 99537282 1001 86380 86390 1
537308 99537308 1001 86380 86390 1
537338 99537338 1001 86380 86390 1
537210 99537210 1001 86380 86390 1
537796 99537796 1001 86380 86390 1
537956 99537956 1001 86380 86390 1
537843 99537843 1001 86380 86390 1
537869 99537869 1001 86380 86390 1
537407 99537407 1001 86380 86390 1
537410 99537410 1001 86380 86390 1
537431 99537431 1001 86380 86390 1
537991 99537991 1001 86380 86390 1
538612 99538612 1001 86380 86390 1
538741 99538741 1001 86380 86390 1
538654 99538654 1001 86380 86390 1
538506 99538506 1001 86380 86390 1
538443 99538443 1001 86380 86390 1
538521 99538521 1001 86380 86390 1
538547 99538547 1001 86380 86390 1
538566 99538566 1001 86380 86390 1
538438 99538438 1001 86380 86390 1
538607 99538607 1001 86380 86390 1
538302 99538302 1001 86380 86390 1
538347 99538347 1001 86380 86390 1
539009 99539009 1001 86380 86390 1
538947 99538947 1001 86380 86390 1
538935 99538935 1001 86380 86390 1
538910 99538910 1001 86380 86390 1
539596 99539596 1001 86380 86390 1
539241 99539241 1001 86380 86390 1
539413 99539413 1001 86380 86390 1
539302 99539302 1001 86380 86390 1
539291 99539291 1001 86380 86390 1
539318 99539318 1001 86380 86390 1
539370 99539370 1001 86380 86390 1
539038 99539038 1001 86380 86390 1
539175 99539175 1001 86380 86390 1
539776 99539776 1001 86380 86390 1
539789 99539789 1001 86380 86390 1
540351 99540351 1001 86380 86390 1
540094 99540094 1001 86380 86390 1
540239 99540239 1001 86380 86390 1
540255 99540255 1001 86380 86390 1
540193 99540193 1001 86380 86390 1
540219 99540219 1001 86380 86390 1
539982 99539982 1001 86380 86390 1
539871 99539871 1001 86380 86390 1
540519 99540519 1001 86380 86390 1
540559 99540559 1001 86380 86390 1
540599 99540599 1001 86380 86390 1
540524 99540524 1001 86380 86390 1
541113 99541113 1001 86380 86390 1
541130 99541130 1001 86380 86390 1
541225 99541225 1001 86380 86390 1
541014 99541014 1001 86380 86390 1
541055 99541055 1001 86380 86390 1
541007 99541007 1001 86380 86390 1
540969 99540969 1001 86380 86390 1
540752 99540752 1001 86380 86390 1
540740 99540740 1001 86380 86390 1
540741 99540741 1001 86380 86390 1
540716 99540716 1001 86380 86390 1
540794 99540794 1001 86380 86390 1
541329 99541329 1001 86380 86390 1
541297 99541297 1001 86380 86390 1
541312 99541312 1001 86380 86390 1
541339 99541339 1001 86380 86390 1
541418 99541418 1001 86380 86390 1
541380 99541380 1001 86380 86390 1
542044 99542044 1001 86380 86390 1
542036 99542036 1001 86380 86390 1
542106 99542106 1001 86380 86390 1
541879 99541879 1001 86380 86390 1
541880 99541880 1001 86380 86390 1
541711 99541711 1001 86380 86390 1
541806 99541806 1001 86380 86390 1
541897 99541897 1001 86380 86390 1
541503 99541503 1001 86380 86390 1
541608 99541608 1001 86380 86390 1
541583 99541583 1001 86380 86390 1
541596 99541596 1001 86380 86390 1
541705 99541705 1001 86380 86390 1
542316 99542316 1001 86380 86390 1
542265 99542265 1001 86380 86390 1
542244 99542244 1001 86380 86390 1
542909 99542909 1001 86380 86390 1
542898 99542898 1001 86380 86390 1
542744 99542744 1001 86380 86390 1
542823 99542823 1001 86380 86390 1
542875 99542875 1001 86380 86390 1
542676 99542676 1001 86380 86390 1
542706 99542706 1001 86380 86390 1
542700 99542700 1001 86380 86390 1
542485 99542485 1001 86380 86390 1
542348 99542348 1001 86380 86390 1
543012 99543012 1001 86380 86390 1
542961 99542961 1001 86380 86390 1
543622 99543622 1001 86380 86390 1
543661 99543661 1001 86380 86390 1
543636 99543636 1001 86380 86390 1
543757 99543757 1001 86380 86390 1
543652 99543652 1001 86380 86390 1
543416 99543416 1001 86380 86390 1
543549 99543549 1001 86380 86390 1
543178 99543178 1001 86380 86390 1
543219 99543219 1001 86380 86390 1
543246 99543246 1001 86380 86390 1
543240 99543240 1001 86380 86390 1
543330 99543330 1001 86380 86390 1
543357 99543357 1001 86380 86390 1
543834 99543834 1001 86380 86390 1
543786 99543786 1001 86380 86390 1
544488 99544488 1001 86380 86390 1
544574 99544574 1001 86380 86390 1
544424 99544424 1001 86380 86390 1
544553 99544553 1001 86380 86390 1
544269 99544269 1001 86380 86390 1
544270 99544270 1001 86380 86390 1
543994 99543994 1001 86380 86390 1
544078 99544078 1001 86380 86390 1
544117 99544117 1001 86380 86390 1
544712 99544712 1001 86380 86390 1
544678 99544678 1001 86380 86390 1
544707 99544707 1001 86380 86390 1
544697 99544697 1001 86380 86390 1
427038 516 1001 12900 16737 1
425200 296 1001 48720 49857 1
509237 494 1002 34364 44418 1
400013 99400013 1001 86380 86390 1
400098 99400098 1001 86380 86390 1
400068 99400068 1001 86380 86390 1
400309 99400309 1001 86380 86390 1
400279 99400279 1001 86380 86390 1
400370 99400370 1001 86380 86390 1
400511 99400511 1001 86380 86390 1
400512 99400512 1001 86380 86390 1
400537 99400537 1001 86380 86390 1
400550 99400550 1001 86380 86390 1
401007 99401007 1001 86380 86390 1
401049 99401049 1001 86380 86390 1
402228 99402228 1001 86380 86390 1
402572 99402572 1001 86380 86390 1
402686 99402686 1001 86380 86390 1
402773 99402773 1001 86380 86390 1
402752 99402752 1001 86380 86390 1
402784 99402784 1001 86380 86390 1
403152 99403152 1001 86380 86390 1
403256 99403256 1001 86380 86390 1
403306 99403306 1001 86380 86390 1
403497 99403497 1001 86380 86390 1
403449 99403449 1001 86380 86390 1
403453 99403453 1001 86380 86390 1
403825 99403825 1001 86380 86390 1
403849 99403849 1001 86380 86390 1
404020 99404020 1001 86380 86390 1
404056 99404056 1001 86380 86390 1
404062 99404062 1001 86380 86390 1
404163 99404163 1001 86380 86390 1
404231 99404231 1001 86380 86390 1
404364 99404364 1001 86380 86390 1
404679 99404679 1001 86380 86390 1
404643 99404643 1001 86380 86390 1
404763 99404763 1001 86380 86390 1
405040 99405040 1001 86380 86390 1
405042 99405042 1001 86380 86390 1
405308 99405308 1001 86380 86390 1
405431 99405431 1001 86380 86390 1
405659 99405659 1001 86380 86390 1
405609 99405609 1001 86380 86390 1
405761 99405761 1001 86380 86390 1
405838 99405838 1001 86380 86390 1
406012 99406012 1001 86380 86390 1
406162 99406162 1001 86380 86390 1
406229 99406229 1001 86380 86390 1
406330 99406330 1001 86380 86390 1
406458 99406458 1001 86380 86390 1
406552 99406552 1001 86380 86390 1
406591 99406591 1001 86380 86390 1
406711 99406711 1001 86380 86390 1
406820 99406820 1001 86380 86390 1
406873 99406873 1001 86380 86390 1
406878 99406878 1001 86380 86390 1
407294 99407294 1001 86380 86390 1
407297 99407297 1001 86380 86390 1
407660 99407660 1001 86380 86390 1
407759 99407759 1001 86380 86390 1
407760 99407760 1001 86380 86390 1
407679 99407679 1001 86380 86390 1
408287 99408287 1001 86380 86390 1
408097 99408097 1001 86380 86390 1
408435 99408435 1001 86380 86390 1
408584 99408584 1001 86380 86390 1
409060 99409060 1001 86380 86390 1
409285 99409285 1001 86380 86390 1
409311 99409311 1001 86380 86390 1
409448 99409448 1001 86380 86390 1
409621 99409621 1001 86380 86390 1
409984 99409984 1001 86380 86390 1
409966 99409966 1001 86380 86390 1
410034 99410034 1001 86380 86390 1
410291 99410291 1001 86380 86390 1
410236 99410236 1001 86380 86390 1
410442 99410442 1001 86380 86390 1
410452 99410452 1001 86380 86390 1
410698 99410698 1001 86380 86390 1
410770 99410770 1001 86380 86390 1
410730 99410730 1001 86380 86390 1
410869 99410869 1001 86380 86390 1
411298 99411298 1001 86380 86390 1
411504 99411504 1001 86380 86390 1
411591 99411591 1001 86380 86390 1
411723 99411723 1001 86380 86390 1
411686 99411686 1001 86380 86390 1
411803 99411803 1001 86380 86390 1
411887 99411887 1001 86380 86390 1
411921 99411921 1001 86380 86390 1
412076 99412076 1001 86380 86390 1
412131 99412131 1001 86380 86390 1
412106 99412106 1001 86380 86390 1
412140 99412140 1001 86380 86390 1
412220 99412220 1001 86380 86390 1
412269 99412269 1001 86380 86390 1
412476 99412476 1001 86380 86390 1
412438 99412438 1001 86380 86390 1
413316 99413316 1001 86380 86390 1
413672 99413672 1001 86380 86390 1
413060 99413060 1001 86380 86390 1
413279 99413279 1001 86380 86390 1
412862 99412862 1001 86380 86390 1
412698 99412698 1001 86380 86390 1
412669 99412669 1001 86380 86390 1
412646 99412646 1001 86380 86390 1
412831 99412831 1001 86380 86390 1
412730 99412730 1001 86380 86390 1
413875 99413875 1001 86380 86390 1
413745 99413745 1001 86380 86390 1
415144 99415144 1001 86380 86390 1
415100 99415100 1001 86380 86390 1
415203 99415203 1001 86380 86390 1
415282 99415282 1001 86380 86390 1
415109 99415109 1001 86380 86390 1
414566 99414566 1001 86380 86390 1
414846 99414846 1001 86380 86390 1
414850 99414850 1001 86380 86390 1
414407 99414407 1001 86380 86390 1
414213 99414213 1001 86380 86390 1
414264 99414264 1001 86380 86390 1
415369 99415369 1001 86380 86390 1
415590 99415590 1001 86380 86390 1
415614 99415614 1001 86380 86390 1
416736 99416736 1001 86380 86390 1
416816 99416816 1001 86380 86390 1
416870 99416870 1001 86380 86390 1
416666 99416666 1001 86380 86390 1
416749 99416749 1001 86380 86390 1
416986 99416986 1001 86380 86390 1
416470 99416470 1001 86380 86390 1
416554 99416554 1001 86380 86390 1
416352 99416352 1001 86380 86390 1
416510 99416510 1001 86380 86390 1
416024 99416024 1001 86380 86390 1
416047 99416047 1001 86380 86390 1
415733 99415733 1001 86380 86390 1
417309 99417309 1001 86380 86390 1
417126 99417126 1001 86380 86390 1
417015 99417015 1001 86380 86390 1
417135 99417135 1001 86380 86390 1
417352 99417352 1001 86380 86390 1
417582 99417582 1001 86380 86390 1
418504 99418504 1001 86380 86390 1
418686 99418686 1001 86380 86390 1
418372 99418372 1001 86380 86390 1
418199 99418199 1001 86380 86390 1
418221 99418221 1001 86380 86390 1
418147 99418147 1001 86380 86390 1
418211 99418211 1001 86380 86390 1
418369 99418369 1001 86380 86390 1
417634 99417634 1001 86380 86390 1
417714 99417714 1001 86380 86390 1
417849 99417849 1001 86380 86390 1
417826 99417826 1001 86380 86390 1
417716 99417716 1001 86380 86390 1
417827 99417827 1001 86380 86390 1
417673 99417673 1001 86380 86390 1
417914 99417914 1001 86380 86390 1
419193 99419193 1001 86380 86390 1
419080 99419080 1001 86380 86390 1
419201 99419201 1001 86380 86390 1
419185 99419185 1001 86380 86390 1
420119 99420119 1001 86380 86390 1
420114 99420114 1001 86380 86390 1
420347 99420347 1001 86380 86390 1
420004 99420004 1001 86380 86390 1
419665 99419665 1001 86380 86390 1
419968 99419968 1001 86380 86390 1
419792 99419792 1001 86380 86390 1
419869 99419869 1001 86380 86390 1
419654 99419654 1001 86380 86390 1
419762 99419762 1001 86380 86390 1
419513 99419513 1001 86380 86390 1
419214 99419214 1001 86380 86390 1
419429 99419429 1001 86380 86390 1
419524 99419524 1001 86380 86390 1
419277 99419277 1001 86380 86390 1
420773 99420773 1001 86380 86390 1
420704 99420704 1001 86380 86390 1
422037 99422037 1001 86380 86390 1
421595 99421595 1001 86380 86390 1
421011 99421011 1001 86380 86390 1
421150 99421150 1001 86380 86390 1
421213 99421213 1001 86380 86390 1
421048 99421048 1001 86380 86390 1
421217 99421217 1001 86380 86390 1
420936 99420936 1001 86380 86390 1
420985 99420985 1001 86380 86390 1
420855 99420855 1001 86380 86390 1
421037 99421037 1001 86380 86390 1
422436 99422436 1001 86380 86390 1
422468 99422468 1001 86380 86390 1
422299 99422299 1001 86380 86390 1
422188 99422188 1001 86380 86390 1
423577 99423577 1001 86380 86390 1
423379 99423379 1001 86380 86390 1
423450 99423450 1001 86380 86390 1
423636 99423636 1001 86380 86390 1
423646 99423646 1001 86380 86390 1
423215 99423215 1001 86380 86390 1
423088 99423088 1001 86380 86390 1
423150 99423150 1001 86380 86390 1
423066 99423066 1001 86380 86390 1
423095 99423095 1001 86380 86390 1
422976 99422976 1001 86380 86390 1
423143 99423143 1001 86380 86390 1
422773 99422773 1001 86380 86390 1
422602 99422602 1001 86380 86390 1
422628 99422628 1001 86380 86390 1
422668 99422668 1001 86380 86390 1
422562 99422562 1001 86380 86390 1
422846 99422846 1001 86380 86390 1
424012 99424012 1001 86380 86390 1
424038 99424038 1001 86380 86390 1
423876 99423876 1001 86380 86390 1
424084 99424084 1001 86380 86390 1
424058 99424058 1001 86380 86390 1
423767 99423767 1001 86380 86390 1
425276 99425276 1001 86380 86390 1
425036 99425036 1001 86380 86390 1
424765 99424765 1001 86380 86390 1
424869 99424869 1001 86380 86390 1
424370 99424370 1001 86380 86390 1
424538 99424538 1001 86380 86390 1
425800 99425800 1001 86380 86390 1
425410 99425410 1001 86380 86390 1
426792 99426792 1001 86380 86390 1
426980 99426980 1001 86380 86390 1
426705 99426705 1001 86380 86390 1
426707 99426707 1001 86380 86390 1
427100 99427100 1001 86380 86390 1
426323 99426323 1001 86380 86390 1
426650 99426650 1001 86380 86390 1
426582 99426582 1001 86380 86390 1
426491 99426491 1001 86380 86390 1
426573 99426573 1001 86380 86390 1
425868 99425868 1001 86380 86390 1
426058 99426058 1001 86380 86390 1
426029 99426029 1001 86380 86390 1
425855 99425855 1001 86380 86390 1
427346 99427346 1001 86380 86390 1
427236 99427236 1001 86380 86390 1
427231 99427231 1001 86380 86390 1
427368 99427368 1001 86380 86390 1
428515 99428515 1001 86380 86390 1
428434 99428434 1001 86380 86390 1
428357 99428357 1001 86380 86390 1
428386 99428386 1001 86380 86390 1
428419 99428419 1001 86380 86390 1
428098 99428098 1001 86380 86390 1
427695 99427695 1001 86380 86390 1
427730 99427730 1001 86380 86390 1
429079 99429079 1001 86380 86390 1
429119 99429119 1001 86380 86390 1
428776 99428776 1001 86380 86390 1
430243 99430243 1001 86380 86390 1
430331 99430331 1001 86380 86390 1
430080 99430080 1001 86380 86390 1
430365 99430365 1001 86380 86390 1
429613 99429613 1001 86380 86390 1
429764 99429764 1001 86380 86390 1
429629 99429629 1001 86380 86390 1
429325 99429325 1001 86380 86390 1
429248 99429248 1001 86380 86390 1
429205 99429205 1001 86380 86390 1
429260 99429260 1001 86380 86390 1
430401 99430401 1001 86380 86390 1
430711 99430711 1001 86380 86390 1
430653 99430653 1001 86380 86390 1
430483 99430483 1001 86380 86390 1
431742 99431742 1001 86380 86390 1
431998 99431998 1001 86380 86390 1
431698 99431698 1001 86380 86390 1
432025 99432025 1001 86380 86390 1
431906 99431906 1001 86380 86390 1
431503 99431503 1001 86380 86390 1
431632 99431632 1001 86380 86390 1
431387 99431387 1001 86380 86390 1
430868 99430868 1001 86380 86390 1
430875 99430875 1001 86380 86390 1
430885 99430885 1001 86380 86390 1
431115 99431115 1001 86380 86390 1
432226 99432226 1001 86380 86390 1
432277 99432277 1001 86380 86390 1
432102 99432102 1001 86380 86390 1
432363 99432363 1001 86380 86390 1
432136 99432136 1001 86380 86390 1
432237 99432237 1001 86380 86390 1
433677 99433677 1001 86380 86390 1
433593 99433593 1001 86380 86390 1
433507 99433507 1001 86380 86390 1
432957 99432957 1001 86380 86390 1
432939 99432939 1001 86380 86390 1
433092 99433092 1001 86380 86390 1
433154 99433154 1001 86380 86390 1
433266 99433266 1001 86380 86390 1
432851 99432851 1001 86380 86390 1
432759 99432759 1001 86380 86390 1
434017 99434017 1001 86380 86390 1
434023 99434023 1001 86380 86390 1
433900 99433900 1001 86380 86390 1
433982 99433982 1001 86380 86390 1
433741 99433741 1001 86380 86390 1
433804 99433804 1001 86380 86390 1
435338 99435338 1001 86380 86390 1
435056 99435056 1001 86380 86390 1
435111 99435111 1001 86380 86390 1
435116 99435116 1001 86380 86390 1
435071 99435071 1001 86380 86390 1
435051 99435051 1001 86380 86390 1
435000 99435000 1001 86380 86390 1
434897 99434897 1001 86380 86390 1
434625 99434625 1001 86380 86390 1
434876 99434876 1001 86380 86390 1
434911 99434911 1001 86380 86390 1
434199 99434199 1001 86380 86390 1
434455 99434455 1001 86380 86390 1
434332 99434332 1001 86380 86390 1
434162 99434162 1001 86380 86390 1
435729 99435729 1001 86380 86390 1
435630 99435630 1001 86380 86390 1
435744 99435744 1001 86380 86390 1
436818 99436818 1001 86380 86390 1
436992 99436992 1001 86380 86390 1
437034 99437034 1001 86380 86390 1
437129 99437129 1001 86380 86390 1
436666 99436666 1001 86380 86390 1
436456 99436456 1001 86380 86390 1
436346 99436346 1001 86380 86390 1
436069 99436069 1001 86380 86390 1
436097 99436097 1001 86380 86390 1
435909 99435909 1001 86380 86390 1
436056 99436056 1001 86380 86390 1
300017 99300017 1001 86380 86390 1
300108 99300108 1001 86380 86390 1
300048 99300048 1001 86380 86390 1
437329 99437329 1001 86380 86390 1
300653 99300653 1001 86380 86390 1
300630 99300630 1001 86380 86390 1
300658 99300658 1001 86380 86390 1
300581 99300581 1001 86380 86390 1
300722 99300722 1001 86380 86390 1
300499 99300499 1001 86380 86390 1
300335 99300335 1001 86380 86390 1
300380 99300380 1001 86380 86390 1
300293 99300293 1001 86380 86390 1
300129 99300129 1001 86380 86390 1
300816 99300816 1001 86380 86390 1
300765 99300765 1001 86380 86390 1
300768 99300768 1001 86380 86390 1
300808 99300808 1001 86380 86390 1
300835 99300835 1001 86380 86390 1
300838 99300838 1001 86380 86390 1
301521 99301521 1001 86380 86390 1
301256 99301256 1001 86380 86390 1
301153 99301153 1001 86380 86390 1
301167 99301167 1001 86380 86390 1
301064 99301064 1001 86380 86390 1
301074 99301074 1001 86380 86390 1
300945 99300945 1001 86380 86390 1
301569 99301569 1001 86380 86390 1
301557 99301557 1001 86380 86390 1
301689 99301689 1001 86380 86390 1
301588 99301588 1001 86380 86390 1
302238 99302238 1001 86380 86390 1
302037 99302037 1001 86380 86390 1
301989 99301989 1001 86380 86390 1
301877 99301877 1001 86380 86390 1
301806 99301806 1001 86380 86390 1
301899 99301899 1001 86380 86390 1
302509 99302509 1001 86380 86390 1
302459 99302459 1001 86380 86390 1
303067 99303067 1001 86380 86390 1
303008 99303008 1001 86380 86390 1
303163 99303163 1001 86380 86390 1
302794 99302794 1001 86380 86390 1
302617 99302617 1001 86380 86390 1
302735 99302735 1001 86380 86390 1
302791 99302791 1001 86380 86390 1
303412 99303412 1001 86380 86390 1
302587 99302587 1001 86380 86390 1
303310 99303310 1001 86380 86390 1
303329 99303329 1001 86380 86390 1
303292 99303292 1001 86380 86390 1
304032 99304032 1001 86380 86390 1
303972 99303972 1001 86380 86390 1
303832 99303832 1001 86380 86390 1
304027 99304027 1001 86380 86390 1
303624 99303624 1001 86380 86390 1
303747 99303747 1001 86380 86390 1
303630 99303630 1001 86380 86390 1
303442 99303442 1001 86380 86390 1
303613 99303613 1001 86380 86390 1
303563 99303563 1001 86380 86390 1
304120 99304120 1001 86380 86390 1
304211 99304211 1001 86380 86390 1
304855 99304855 1001 86380 86390 1
304592 99304592 1001 86380 86390 1
304293 99304293 1001 86380 86390 1
304334 99304334 1001 86380 86390 1
304406 99304406 1001 86380 86390 1
304961 99304961 1001 86380 86390 1
305043 99305043 1001 86380 86390 1
304863 99304863 1001 86380 86390 1
305641 99305641 1001 86380 86390 1
305363 99305363 1001 86380 86390 1
305305 99305305 1001 86380 86390 1
305158 99305158 1001 86380 86390 1
305122 99305122 1001 86380 86390 1
305219 99305219 1001 86380 86390 1
500154 99500154 1001 86380 86390 1
500090 99500090 1001 86380 86390 1
500005 99500005 1001 86380 86390 1
500098 99500098 1001 86380 86390 1
500164 99500164 1001 86380 86390 1
500813 99500813 1001 86380 86390 1
500778 99500778 1001 86380 86390 1
500783 99500783 1001 86380 86390 1
500694 99500694 1001 86380 86390 1
500556 99500556 1001 86380 86390 1
500429 99500429 1001 86380 86390 1
500444 99500444 1001 86380 86390 1
500490 99500490 1001 86380 86390 1
500257 99500257 1001 86380 86390 1
500325 99500325 1001 86380 86390 1
500274 99500274 1001 86380 86390 1
500224 99500224 1001 86380 86390 1
500317 99500317 1001 86380 86390 1
500267 99500267 1001 86380 86390 1
500319 99500319 1001 86380 86390 1
500888 99500888 1001 86380 86390 1
501011 99501011 1001 86380 86390 1
500820 99500820 1001 86380 86390 1
501589 99501589 1001 86380 86390 1
501502 99501502 1001 86380 86390 1
501614 99501614 1001 86380 86390 1
501479 99501479 1001 86380 86390 1
501323 99501323 1001 86380 86390 1
501274 99501274 1001 86380 86390 1
501235 99501235 1001 86380 86390 1
501033 99501033 1001 86380 86390 1
501703 99501703 1001 86380 86390 1
501755 99501755 1001 86380 86390 1
501707 99501707 1001 86380 86390 1
501708 99501708 1001 86380 86390 1
501735 99501735 1001 86380 86390 1
501788 99501788 1001 86380 86390 1
501764 99501764 1001 86380 86390 1
502405 99502405 1001 86380 86390 1
502279 99502279 1001 86380 86390 1
502292 99502292 1001 86380 86390 1
502318 99502318 1001 86380 86390 1
502333 99502333 1001 86380 86390 1
502459 99502459 1001 86380 86390 1
502208 99502208 1001 86380 86390 1
502152 99502152 1001 86380 86390 1
501924 99501924 1001 86380 86390 1
501964 99501964 1001 86380 86390 1
501852 99501852 1001 86380 86390 1
502594 99502594 1001 86380 86390 1
502599 99502599 1001 86380 86390 1
503243 99503243 1001 86380 86390 1
503278 99503278 1001 86380 86390 1
503226 99503226 1001 86380 86390 1
502881 99502881 1001 86380 86390 1
502949 99502949 1001 86380 86390 1
503027 99503027 1001 86380 86390 1
503008 99503008 1001 86380 86390 1
503021 99503021 1001 86380 86390 1
502710 99502710 1001 86380 86390 1
502686 99502686 1001 86380 86390 1
502804 99502804 1001 86380 86390 1
502856 99502856 1001 86380 86390 1
502859 99502859 1001 86380 86390 1
502721 99502721 1001 86380 86390 1
503418 99503418 1001 86380 86390 1
504015 99504015 1001 86380 86390 1
503978 99503978 1001 86380 86390 1
503966 99503966 1001 86380 86390 1
503783 99503783 1001 86380 86390 1
503824 99503824 1001 86380 86390 1
503878 99503878 1001 86380 86390 1
503832 99503832 1001 86380 86390 1
503912 99503912 1001 86380 86390 1
503549 99503549 1001 86380 86390 1
504278 99504278 1001 86380 86390 1
504214 99504214 1001 86380 86390 1
504203 99504203 1001 86380 86390 1
504243 99504243 1001 86380 86390 1
504697 99504697 1001 86380 86390 1
504725 99504725 1001 86380 86390 1
504454 99504454 1001 86380 86390 1
504407 99504407 1001 86380 86390 1
504359 99504359 1001 86380 86390 1
504993 99504993 1001 86380 86390 1
505006 99505006 1001 86380 86390 1
504968 99504968 1001 86380 86390 1
505110 99505110 1001 86380 86390 1
505136 99505136 1001 86380 86390 1
504971 99504971 1001 86380 86390 1
505513 99505513 1001 86380 86390 1
505478 99505478 1001 86380 86390 1
505444 99505444 1001 86380 86390 1
505524 99505524 1001 86380 86390 1
505269 99505269 1001 86380 86390 1
505153 99505153 1001 86380 86390 1
505284 99505284 1001 86380 86390 1
505220 99505220 1001 86380 86390 1
505170 99505170 1001 86380 86390 1
505262 99505262 1001 86380 86390 1
505301 99505301 1001 86380 86390 1
505873 99505873 1001 86380 86390 1
505881 99505881 1001 86380 86390 1
506481 99506481 1001 86380 86390 1
506568 99506568 1001 86380 86390 1
506575 99506575 1001 86380 86390 1
506576 99506576 1001 86380 86390 1
506515 99506515 1001 86380 86390 1
506467 99506467 1001 86380 86390 1
506519 99506519 1001 86380 86390 1
505982 99505982 1001 86380 86390 1
506048 99506048 1001 86380 86390 1
506036 99506036 1001 86380 86390 1
506114 99506114 1001 86380 86390 1
506646 99506646 1001 86380 86390 1
506685 99506685 1001 86380 86390 1
506730 99506730 1001 86380 86390 1
506747 99506747 1001 86380 86390 1
507347 99507347 1001 86380 86390 1
507260 99507260 1001 86380 86390 1
507326 99507326 1001 86380 86390 1
507339 99507339 1001 86380 86390 1
507082 99507082 1001 86380 86390 1
507150 99507150 1001 86380 86390 1
506945 99506945 1001 86380 86390 1
506947 99506947 1001 86380 86390 1
506863 99506863 1001 86380 86390 1
506995 99506995 1001 86380 86390 1
507501 99507501 1001 86380 86390 1
507424 99507424 1001 86380 86390 1
507454 99507454 1001 86380 86390 1
507625 99507625 1001 86380 86390 1
508057 99508057 1001 86380 86390 1
508182 99508182 1001 86380 86390 1
508131 99508131 1001 86380 86390 1
507929 99507929 1001 86380 86390 1
507878 99507878 1001 86380 86390 1
507857 99507857 1001 86380 86390 1
507738 99507738 1001 86380 86390 1
508299 99508299 1001 86380 86390 1
508342 99508342 1001 86380 86390 1
508948 99508948 1001 86380 86390 1
508990 99508990 1001 86380 86390 1
509016 99509016 1001 86380 86390 1
508890 99508890 1001 86380 86390 1
509064 99509064 1001 86380 86390 1
509072 99509072 1001 86380 86390 1
508791 99508791 1001 86380 86390 1
508807 99508807 1001 86380 86390 1
508717 99508717 1001 86380 86390 1
508662 99508662 1001 86380 86390 1
508495 99508495 1001 86380 86390 1
508547 99508547 1001 86380 86390 1
509108 99509108 1001 86380 86390 1
509720 99509720 1001 86380 86390 1
509772 99509772 1001 86380 86390 1
509864 99509864 1001 86380 86390 1
509722 99509722 1001 86380 86390 1
509854 99509854 1001 86380 86390 1
509731 99509731 1001 86380 86390 1
509687 99509687 1001 86380 86390 1
509559 99509559 1001 86380 86390 1
509454 99509454 1001 86380 86390 1
510068 99510068 1001 86380 86390 1
509967 99509967 1001 86380 86390 1
509970 99509970 1001 86380 86390 1
509935 99509935 1001 86380 86390 1
510573 99510573 1001 86380 86390 1
510586 99510586 1001 86380 86390 1
510537 99510537 1001 86380 86390 1
510698 99510698 1001 86380 86390 1
510352 99510352 1001 86380 86390 1
510482 99510482 1001 86380 86390 1
510184 99510184 1001 86380 86390 1
510175 99510175 1001 86380 86390 1
510257 99510257 1001 86380 86390 1
510270 99510270 1001 86380 86390 1
510248 99510248 1001 86380 86390 1
510737 99510737 1001 86380 86390 1
510784 99510784 1001 86380 86390 1
510850 99510850 1001 86380 86390 1
510734 99510734 1001 86380 86390 1
511526 99511526 1001 86380 86390 1
511495 99511495 1001 86380 86390 1
511395 99511395 1001 86380 86390 1
511246 99511246 1001 86380 86390 1
511298 99511298 1001 86380 86390 1
511208 99511208 1001 86380 86390 1
511264 99511264 1001 86380 86390 1
511161 99511161 1001 86380 86390 1
510959 99510959 1001 86380 86390 1
511110 99511110 1001 86380 86390 1
511579 99511579 1001 86380 86390 1
511710 99511710 1001 86380 86390 1
511751 99511751 1001 86380 86390 1
511688 99511688 1001 86380 86390 1
512302 99512302 1001 86380 86390 1
512189 99512189 1001 86380 86390 1
512191 99512191 1001 86380 86390 1
512367 99512367 1001 86380 86390 1
511981 99511981 1001 86380 86390 1
512172 99512172 1001 86380 86390 1
511944 99511944 1001 86380 86390 1
511768 99511768 1001 86380 86390 1
511809 99511809 1001 86380 86390 1
511939 99511939 1001 86380 86390 1
512519 99512519 1001 86380 86390 1
512389 99512389 1001 86380 86390 1
512421 99512421 1001 86380 86390 1
513077 99513077 1001 86380 86390 1
513078 99513078 1001 86380 86390 1
513048 99513048 1001 86380 86390 1
513063 99513063 1001 86380 86390 1
512844 99512844 1001 86380 86390 1
512965 99512965 1001 86380 86390 1
512981 99512981 1001 86380 86390 1
512957 99512957 1001 86380 86390 1
513399 99513399 1001 86380 86390 1
513396 99513396 1001 86380 86390 1
513865 99513865 1001 86380 86390 1
513868 99513868 1001 86380 86390 1
513887 99513887 1001 86380 86390 1
514029 99514029 1001 86380 86390 1
513762 99513762 1001 86380 86390 1
513647 99513647 1001 86380 86390 1
513442 99513442 1001 86380 86390 1
513520 99513520 1001 86380 86390 1
513499 99513499 1001 86380 86390 1
514210 99514210 1001 86380 86390 1
514095 99514095 1001 86380 86390 1
514226 99514226 1001 86380 86390 1
514139 99514139 1001 86380 86390 1
514677 99514677 1001 86380 86390 1
514770 99514770 1001 86380 86390 1
514766 99514766 1001 86380 86390 1
514728 99514728 1001 86380 86390 1
514643 99514643 1001 86380 86390 1
514502 99514502 1001 86380 86390 1
514464 99514464 1001 86380 86390 1
514492 99514492 1001 86380 86390 1
514971 99514971 1001 86380 86390 1
515036 99515036 1001 86380 86390 1
514948 99514948 1001 86380 86390 1
514990 99514990 1001 86380 86390 1
515029 99515029 1001 86380 86390 1
515542 99515542 1001 86380 86390 1
515651 99515651 1001 86380 86390 1
515570 99515570 1001 86380 86390 1
515535 99515535 1001 86380 86390 1
515602 99515602 1001 86380 86390 1
515590 99515590 1001 86380 86390 1
515439 99515439 1001 86380 86390 1
515455 99515455 1001 86380 86390 1
515342 99515342 1001 86380 86390 1
515447 99515447 1001 86380 86390 1
515371 99515371 1001 86380 86390 1
515438 99515438 1001 86380 86390 1
515077 99515077 1001 86380 86390 1
515100 99515100 1001 86380 86390 1
515862 99515862 1001 86380 86390 1
515480 99515480 1001 86380 86390 1
515752 99515752 1001 86380 86390 1
516487 99516487 1001 86380 86390 1
516237 99516237 1001 86380 86390 1
516160 99516160 1001 86380 86390 1
516068 99516068 1001 86380 86390 1
516626 99516626 1001 86380 86390 1
516512 99516512 1001 86380 86390 1
516565 99516565 1001 86380 86390 1
516631 99516631 1001 86380 86390 1
516530 99516530 1001 86380 86390 1
516596 99516596 1001 86380 86390 1
516531 99516531 1001 86380 86390 1
517273 99517273 1001 86380 86390 1
517141 99517141 1001 86380 86390 1
517154 99517154 1001 86380 86390 1
517107 99517107 1001 86380 86390 1
517025 99517025 1001 86380 86390 1
516730 99516730 1001 86380 86390 1
517440 99517440 1001 86380 86390 1
517487 99517487 1001 86380 86390 1
518114 99518114 1001 86380 86390 1
518134 99518134 1001 86380 86390 1
518081 99518081 1001 86380 86390 1
518069 99518069 1001 86380 86390 1
517803 99517803 1001 86380 86390 1
517660 99517660 1001 86380 86390 1
517596 99517596 1001 86380 86390 1
517661 99517661 1001 86380 86390 1
517745 99517745 1001 86380 86390 1
517553 99517553 1001 86380 86390 1
518186 99518186 1001 86380 86390 1
518193 99518193 1001 86380 86390 1
518864 99518864 1001 86380 86390 1
518947 99518947 1001 86380 86390 1
518896 99518896 1001 86380 86390 1
518656 99518656 1001 86380 86390 1
518600 99518600 1001 86380 86390 1
518531 99518531 1001 86380 86390 1
518375 99518375 1001 86380 86390 1
518519 99518519 1001 86380 86390 1
519192 99519192 1001 86380 86390 1
519172 99519172 1001 86380 86390 1
519778 99519778 1001 86380 86390 1
519648 99519648 1001 86380 86390 1
519657 99519657 1001 86380 86390 1
519735 99519735 1001 86380 86390 1
519633 99519633 1001 86380 86390 1
519521 99519521 1001 86380 86390 1
519485 99519485 1001 86380 86390 1
519516 99519516 1001 86380 86390 1
519220 99519220 1001 86380 86390 1
519299 99519299 1001 86380 86390 1
519368 99519368 1001 86380 86390 1
519881 99519881 1001 86380 86390 1
519986 99519986 1001 86380 86390 1
519874 99519874 1001 86380 86390 1
520512 99520512 1001 86380 86390 1
520542 99520542 1001 86380 86390 1
520472 99520472 1001 86380 86390 1
520346 99520346 1001 86380 86390 1
520426 99520426 1001 86380 86390 1
520364 99520364 1001 86380 86390 1
520353 99520353 1001 86380 86390 1
520036 99520036 1001 86380 86390 1
520119 99520119 1001 86380 86390 1
520082 99520082 1001 86380 86390 1
520644 99520644 1001 86380 86390 1
521263 99521263 1001 86380 86390 1
521439 99521439 1001 86380 86390 1
521372 99521372 1001 86380 86390 1
521285 99521285 1001 86380 86390 1
521097 99521097 1001 86380 86390 1
521058 99521058 1001 86380 86390 1
521002 99521002 1001 86380 86390 1
520913 99520913 1001 86380 86390 1
520848 99520848 1001 86380 86390 1
520952 99520952 1001 86380 86390 1
520929 99520929 1001 86380 86390 1
520982 99520982 1001 86380 86390 1
520853 99520853 1001 86380 86390 1
520973 99520973 1001 86380 86390 1
521586 99521586 1001 86380 86390 1
521485 99521485 1001 86380 86390 1
522107 99522107 1001 86380 86390 1
522134 99522134 1001 86380 86390 1
521997 99521997 1001 86380 86390 1
521898 99521898 1001 86380 86390 1
521779 99521779 1001 86380 86390 1
521820 99521820 1001 86380 86390 1
521760 99521760 1001 86380 86390 1
521682 99521682 1001 86380 86390 1
521697 99521697 1001 86380 86390 1
522371 99522371 1001 86380 86390 1
522475 99522475 1001 86380 86390 1
522321 99522321 1001 86380 86390 1
522323 99522323 1001 86380 86390 1
523025 99523025 1001 86380 86390 1
523067 99523067 1001 86380 86390 1
522747 99522747 1001 86380 86390 1
522761 99522761 1001 86380 86390 1
522841 99522841 1001 86380 86390 1
522842 99522842 1001 86380 86390 1
522895 99522895 1001 86380 86390 1
522834 99522834 1001 86380 86390 1
523221 99523221 1001 86380 86390 1
523301 99523301 1001 86380 86390 1
523314 99523314 1001 86380 86390 1
523294 99523294 1001 86380 86390 1
523205 99523205 1001 86380 86390 1
523777 99523777 1001 86380 86390 1
523818 99523818 1001 86380 86390 1
523820 99523820 1001 86380 86390 1
523836 99523836 1001 86380 86390 1
523867 99523867 1001 86380 86390 1
523618 99523618 1001 86380 86390 1
523672 99523672 1001 86380 86390 1
523402 99523402 1001 86380 86390 1
523391 99523391 1001 86380 86390 1
523368 99523368 1001 86380 86390 1
523407 99523407 1001 86380 86390 1
523382 99523382 1001 86380 86390 1
523421 99523421 1001 86380 86390 1
523436 99523436 1001 86380 86390 1
524023 99524023 1001 86380 86390 1
523988 99523988 1001 86380 86390 1
524107 99524107 1001 86380 86390 1
523967 99523967 1001 86380 86390 1
524652 99524652 1001 86380 86390 1
524386 99524386 1001 86380 86390 1
524478 99524478 1001 86380 86390 1
524471 99524471 1001 86380 86390 1
524332 99524332 1001 86380 86390 1
524165 99524165 1001 86380 86390 1
524247 99524247 1001 86380 86390 1
524160 99524160 1001 86380 86390 1
524330 99524330 1001 86380 86390 1
524266 99524266 1001 86380 86390 1
524796 99524796 1001 86380 86390 1
524785 99524785 1001 86380 86390 1
524902 99524902 1001 86380 86390 1
524892 99524892 1001 86380 86390 1
525574 99525574 1001 86380 86390 1
525515 99525515 1001 86380 86390 1
525278 99525278 1001 86380 86390 1
525306 99525306 1001 86380 86390 1
525323 99525323 1001 86380 86390 1
525311 99525311 1001 86380 86390 1
525087 99525087 1001 86380 86390 1
525140 99525140 1001 86380 86390 1
525078 99525078 1001 86380 86390 1
525001 99525001 1001 86380 86390 1
525777 99525777 1001 86380 86390 1
525393 99525393 1001 86380 86390 1
526260 99526260 1001 86380 86390 1
526378 99526378 1001 86380 86390 1
526356 99526356 1001 86380 86390 1
526228 99526228 1001 86380 86390 1
526414 99526414 1001 86380 86390 1
526049 99526049 1001 86380 86390 1
526129 99526129 1001 86380 86390 1
526078 99526078 1001 86380 86390 1
525815 99525815 1001 86380 86390 1
525960 99525960 1001 86380 86390 1
525948 99525948 1001 86380 86390 1
525949 99525949 1001 86380 86390 1
525918 99525918 1001 86380 86390 1
525970 99525970 1001 86380 86390 1
526590 99526590 1001 86380 86390 1
527249 99527249 1001 86380 86390 1
527086 99527086 1001 86380 86390 1
527223 99527223 1001 86380 86390 1
527052 99527052 1001 86380 86390 1
527077 99527077 1001 86380 86390 1
526980 99526980 1001 86380 86390 1
526844 99526844 1001 86380 86390 1
526974 99526974 1001 86380 86390 1
526884 99526884 1001 86380 86390 1
526815 99526815 1001 86380 86390 1
526752 99526752 1001 86380 86390 1
527444 99527444 1001 86380 86390 1
527394 99527394 1001 86380 86390 1
527323 99527323 1001 86380 86390 1
527258 99527258 1001 86380 86390 1
527986 99527986 1001 86380 86390 1
527953 99527953 1001 86380 86390 1
527993 99527993 1001 86380 86390 1
527871 99527871 1001 86380 86390 1
527681 99527681 1001 86380 86390 1
527610 99527610 1001 86380 86390 1
527524 99527524 1001 86380 86390 1
527654 99527654 1001 86380 86390 1
528098 99528098 1001 86380 86390 1
528254 99528254 1001 86380 86390 1
528233 99528233 1001 86380 86390 1
528156 99528156 1001 86380 86390 1
528133 99528133 1001 86380 86390 1
528748 99528748 1001 86380 86390 1
528763 99528763 1001 86380 86390 1
528776 99528776 1001 86380 86390 1
528880 99528880 1001 86380 86390 1
528806 99528806 1001 86380 86390 1
528423 99528423 1001 86380 86390 1
528312 99528312 1001 86380 86390 1
528351 99528351 1001 86380 86390 1
528482 99528482 1001 86380 86390 1
528289 99528289 1001 86380 86390 1
528329 99528329 1001 86380 86390 1
529018 99529018 1001 86380 86390 1
528909 99528909 1001 86380 86390 1
528988 99528988 1001 86380 86390 1
529612 99529612 1001 86380 86390 1
529574 99529574 1001 86380 86390 1
529700 99529700 1001 86380 86390 1
529556 99529556 1001 86380 86390 1
529545 99529545 1001 86380 86390 1
529571 99529571 1001 86380 86390 1
529624 99529624 1001 86380 86390 1
529497 99529497 1001 86380 86390 1
529467 99529467 1001 86380 86390 1
529468 99529468 1001 86380 86390 1
529430 99529430 1001 86380 86390 1
529175 99529175 1001 86380 86390 1
529259 99529259 1001 86380 86390 1
529756 99529756 1001 86380 86390 1
529917 99529917 1001 86380 86390 1
530264 99530264 1001 86380 86390 1
530104 99530104 1001 86380 86390 1
530031 99530031 1001 86380 86390 1
530122 99530122 1001 86380 86390 1
529942 99529942 1001 86380 86390 1
530022 99530022 1001 86380 86390 1
530716 99530716 1001 86380 86390 1
530561 99530561 1001 86380 86390 1
531200 99531200 1001 86380 86390 1
531307 99531307 1001 86380 86390 1
531243 99531243 1001 86380 86390 1
531181 99531181 1001 86380 86390 1
531245 99531245 1001 86380 86390 1
531297 99531297 1001 86380 86390 1
531185 99531185 1001 86380 86390 1
531250 99531250 1001 86380 86390 1
531062 99531062 1001 86380 86390 1
531131 99531131 1001 86380 86390 1
531056 99531056 1001 86380 86390 1
530852 99530852 1001 86380 86390 1
530784 99530784 1001 86380 86390 1
531584 99531584 1001 86380 86390 1
531418 99531418 1001 86380 86390 1
531510 99531510 1001 86380 86390 1
531439 99531439 1001 86380 86390 1
531478 99531478 1001 86380 86390 1
531530 99531530 1001 86380 86390 1
532205 99532205 1001 86380 86390 1
532107 99532107 1001 86380 86390 1
532178 99532178 1001 86380 86390 1
531911 99531911 1001 86380 86390 1
531864 99531864 1001 86380 86390 1
531613 99531613 1001 86380 86390 1
531783 99531783 1001 86380 86390 1
531748 99531748 1001 86380 86390 1
531698 99531698 1001 86380 86390 1
532385 99532385 1001 86380 86390 1
532955 99532955 1001 86380 86390 1
532919 99532919 1001 86380 86390 1
532988 99532988 1001 86380 86390 1
532752 99532752 1001 86380 86390 1
532807 99532807 1001 86380 86390 1
532786 99532786 1001 86380 86390 1
532799 99532799 1001 86380 86390 1
532825 99532825 1001 86380 86390 1
532474 99532474 1001 86380 86390 1
532514 99532514 1001 86380 86390 1
533173 99533173 1001 86380 86390 1
533092 99533092 1001 86380 86390 1
533717 99533717 1001 86380 86390 1
533692 99533692 1001 86380 86390 1
533775 99533775 1001 86380 86390 1
533779 99533779 1001 86380 86390 1
533558 99533558 1001 86380 86390 1
533548 99533548 1001 86380 86390 1
533330 99533330 1001 86380 86390 1
533344 99533344 1001 86380 86390 1
533372 99533372 1001 86380 86390 1
533324 99533324 1001 86380 86390 1
533998 99533998 1001 86380 86390 1
534557 99534557 1001 86380 86390 1
534540 99534540 1001 86380 86390 1
534434 99534434 1001 86380 86390 1
534474 99534474 1001 86380 86390 1
534334 99534334 1001 86380 86390 1
534076 99534076 1001 86380 86390 1
534079 99534079 1001 86380 86390 1
534134 99534134 1001 86380 86390 1
534733 99534733 1001 86380 86390 1
534751 99534751 1001 86380 86390 1
534754 99534754 1001 86380 86390 1
534780 99534780 1001 86380 86390 1
534884 99534884 1001 86380 86390 1
534689 99534689 1001 86380 86390 1
535396 99535396 1001 86380 86390 1
535358 99535358 1001 86380 86390 1
535365 99535365 1001 86380 86390 1
535499 99535499 1001 86380 86390 1
535214 99535214 1001 86380 86390 1
535231 99535231 1001 86380 86390 1
535159 99535159 1001 86380 86390 1
534896 99534896 1001 86380 86390 1
535016 99535016 1001 86380 86390 1
535524 99535524 1001 86380 86390 1
535564 99535564 1001 86380 86390 1
535695 99535695 1001 86380 86390 1
536163 99536163 1001 86380 86390 1
536334 99536334 1001 86380 86390 1
536004 99536004 1001 86380 86390 1
536056 99536056 1001 86380 86390 1
535966 99535966 1001 86380 86390 1
536086 99536086 1001 86380 86390 1
535748 99535748 1001 86380 86390 1
535916 99535916 1001 86380 86390 1
535841 99535841 1001 86380 86390 1
535906 99535906 1001 86380 86390 1
535725 99535725 1001 86380 86390 1
535831 99535831 1001 86380 86390 1
536473 99536473 1001 86380 86390 1
536422 99536422 1001 86380 86390 1
537119 99537119 1001 86380 86390 1
537095 99537095 1001 86380 86390 1
537149 99537149 1001 86380 86390 1
536951 99536951 1001 86380 86390 1
536547 99536547 1001 86380 86390 1
537224 99537224 1001 86380 86390 1
537214 99537214 1001 86380 86390 1
537293 99537293 1001 86380 86390 1
537216 99537216 1001 86380 86390 1
537259 99537259 1001 86380 86390 1
537185 99537185 1001 86380 86390 1
537827 99537827 1001 86380 86390 1
537906 99537906 1001 86380 86390 1
537684 99537684 1001 86380 86390 1
537386 99537386 1001 86380 86390 1
538034 99538034 1001 86380 86390 1
538191 99538191 1001 86380 86390 1
538183 99538183 1001 86380 86390 1
538174 99538174 1001 86380 86390 1
538686 99538686 1001 86380 86390 1
538724 99538724 1001 86380 86390 1
538472 99538472 1001 86380 86390 1
538474 99538474 1001 86380 86390 1
538478 99538478 1001 86380 86390 1
538303 99538303 1001 86380 86390 1
538253 99538253 1001 86380 86390 1
538203 99538203 1001 86380 86390 1
538968 99538968 1001 86380 86390 1
538904 99538904 1001 86380 86390 1
538919 99538919 1001 86380 86390 1
539564 99539564 1001 86380 86390 1
539477 99539477 1001 86380 86390 1
539258 99539258 1001 86380 86390 1
539245 99539245 1001 86380 86390 1
539414 99539414 1001 86380 86390 1
539312 99539312 1001 86380 86390 1
539343 99539343 1001 86380 86390 1
539266 99539266 1001 86380 86390 1
539145 99539145 1001 86380 86390 1
539028 99539028 1001 86380 86390 1
539120 99539120 1001 86380 86390 1
539095 99539095 1001 86380 86390 1
539772 99539772 1001 86380 86390 1
539700 99539700 1001 86380 86390 1
540291 99540291 1001 86380 86390 1
540095 99540095 1001 86380 86390 1
540203 99540203 1001 86380 86390 1
539860 99539860 1001 86380 86390 1
539990 99539990 1001 86380 86390 1
540005 99540005 1001 86380 86390 1
539876 99539876 1001 86380 86390 1
540660 99540660 1001 86380 86390 1
540055 99540055 1001 86380 86390 1
540588 99540588 1001 86380 86390 1
540589 99540589 1001 86380 86390 1
540605 99540605 1001 86380 86390 1
540580 99540580 1001 86380 86390 1
541101 99541101 1001 86380 86390 1
541180 99541180 1001 86380 86390 1
541238 99541238 1001 86380 86390 1
541288 99541288 1001 86380 86390 1
540908 99540908 1001 86380 86390 1
541052 99541052 1001 86380 86390 1
541086 99541086 1001 86380 86390 1
540703 99540703 1001 86380 86390 1
540833 99540833 1001 86380 86390 1
540863 99540863 1001 86380 86390 1
540825 99540825 1001 86380 86390 1
540762 99540762 1001 86380 86390 1
541475 99541475 1001 86380 86390 1
541484 99541484 1001 86380 86390 1
541970 99541970 1001 86380 86390 1
541920 99541920 1001 86380 86390 1
542037 99542037 1001 86380 86390 1
541825 99541825 1001 86380 86390 1
541721 99541721 1001 86380 86390 1
541735 99541735 1001 86380 86390 1
541780 99541780 1001 86380 86390 1
541686 99541686 1001 86380 86390 1
541598 99541598 1001 86380 86390 1
541600 99541600 1001 86380 86390 1
542144 99542144 1001 86380 86390 1
542277 99542277 1001 86380 86390 1
542284 99542284 1001 86380 86390 1
542930 99542930 1001 86380 86390 1
542879 99542879 1001 86380 86390 1
542616 99542616 1001 86380 86390 1
542696 99542696 1001 86380 86390 1
542581 99542581 1001 86380 86390 1
542444 99542444 1001 86380 86390 1
542460 99542460 1001 86380 86390 1
542370 99542370 1001 86380 86390 1
542344 99542344 1001 86380 86390 1
543039 99543039 1001 86380 86390 1
543091 99543091 1001 86380 86390 1
543144 99543144 1001 86380 86390 1
543120 99543120 1001 86380 86390 1
543663 99543663 1001 86380 86390 1
543680 99543680 1001 86380 86390 1
543540 99543540 1001 86380 86390 1
543465 99543465 1001 86380 86390 1
543361 99543361 1001 86380 86390 1
543519 99543519 1001 86380 86390 1
543443 99543443 1001 86380 86390 1
543215 99543215 1001 86380 86390 1
543242 99543242 1001 86380 86390 1
543245 99543245 1001 86380 86390 1
543284 99543284 1001 86380 86390 1
543350 99543350 1001 86380 86390 1
543174 99543174 1001 86380 86390 1
543331 99543331 1001 86380 86390 1
543835 99543835 1001 86380 86390 1
543812 99543812 1001 86380 86390 1
543946 99543946 1001 86380 86390 1
543781 99543781 1001 86380 86390 1
544430 99544430 1001 86380 86390 1
544495 99544495 1001 86380 86390 1
544541 99544541 1001 86380 86390 1
544546 99544546 1001 86380 86390 1
544368 99544368 1001 86380 86390 1
544335 99544335 1001 86380 86390 1
544177 99544177 1001 86380 86390 1
544617 99544617 1001 86380 86390 1
424415 530 1001 52920 53337 1
409021 910 1001 70680 78837 1
517570 828 1001 41730 42029 1
400300 99400300 1001 86380 86390 1
400333 99400333 1001 86380 86390 1
400612 99400612 1001 86380 86390 1
400635 99400635 1001 86380 86390 1
401097 99401097 1001 86380 86390 1
401105 99401105 1001 86380 86390 1
401310 99401310 1001 86380 86390 1
401318 99401318 1001 86380 86390 1
401411 99401411 1001 86380 86390 1
401527 99401527 1001 86380 86390 1
401658 99401658 1001 86380 86390 1
401725 99401725 1001 86380 86390 1
402007 99402007 1001 86380 86390 1
402162 99402162 1001 86380 86390 1
402414 99402414 1001 86380 86390 1
402571 99402571 1001 86380 86390 1
402708 99402708 1001 86380 86390 1
403104 99403104 1001 86380 86390 1
403322 99403322 1001 86380 86390 1
403228 99403228 1001 86380 86390 1
403607 99403607 1001 86380 86390 1
403906 99403906 1001 86380 86390 1
404037 99404037 1001 86380 86390 1
404052 99404052 1001 86380 86390 1
404379 99404379 1001 86380 86390 1
404402 99404402 1001 86380 86390 1
404403 99404403 1001 86380 86390 1
404437 99404437 1001 86380 86390 1
404582 99404582 1001 86380 86390 1
404678 99404678 1001 86380 86390 1
404765 99404765 1001 86380 86390 1
404951 99404951 1001 86380 86390 1
404971 99404971 1001 86380 86390 1
405104 99405104 1001 86380 86390 1
405242 99405242 1001 86380 86390 1
405391 99405391 1001 86380 86390 1
405372 99405372 1001 86380 86390 1
405454 99405454 1001 86380 86390 1
405578 99405578 1001 86380 86390 1
405679 99405679 1001 86380 86390 1
405743 99405743 1001 86380 86390 1
405840 99405840 1001 86380 86390 1
405956 99405956 1001 86380 86390 1
405997 99405997 1001 86380 86390 1
406081 99406081 1001 86380 86390 1
406197 99406197 1001 86380 86390 1
406573 99406573 1001 86380 86390 1
407022 99407022 1001 86380 86390 1
407065 99407065 1001 86380 86390 1
407577 99407577 1001 86380 86390 1
407709 99407709 1001 86380 86390 1
407976 99407976 1001 86380 86390 1
407889 99407889 1001 86380 86390 1
408105 99408105 1001 86380 86390 1
408370 99408370 1001 86380 86390 1
408396 99408396 1001 86380 86390 1
408375 99408375 1001 86380 86390 1
408570 99408570 1001 86380 86390 1
408703 99408703 1001 86380 86390 1
408810 99408810 1001 86380 86390 1
409181 99409181 1001 86380 86390 1
409315 99409315 1001 86380 86390 1
409686 99409686 1001 86380 86390 1
409626 99409626 1001 86380 86390 1
410068 99410068 1001 86380 86390 1
410085 99410085 1001 86380 86390 1
410537 99410537 1001 86380 86390 1
410545 99410545 1001 86380 86390 1
410527 99410527 1001 86380 86390 1
410671 99410671 1001 86380 86390 1
410731 99410731 1001 86380 86390 1
411169 99411169 1001 86380 86390 1
411265 99411265 1001 86380 86390 1
411342 99411342 1001 86380 86390 1
411404 99411404 1001 86380 86390 1
411470 99411470 1001 86380 86390 1
411619 99411619 1001 86380 86390 1
411621 99411621 1001 86380 86390 1
411750 99411750 1001 86380 86390 1
411895 99411895 1001 86380 86390 1
411924 99411924 1001 86380 86390 1
411901 99411901 1001 86380 86390 1
411932 99411932 1001 86380 86390 1
412165 99412165 1001 86380 86390 1
412392 99412392 1001 86380 86390 1
412380 99412380 1001 86380 86390 1
412441 99412441 1001 86380 86390 1
412310 99412310 1001 86380 86390 1
412443 99412443 1001 86380 86390 1
413459 99413459 1001 86380 86390 1
413006 99413006 1001 86380 86390 1
413098 99413098 1001 86380 86390 1
412897 99412897 1001 86380 86390 1
413234 99413234 1001 86380 86390 1
412832 99412832 1001 86380 86390 1
412707 99412707 1001 86380 86390 1
412709 99412709 1001 86380 86390 1
412660 99412660 1001 86380 86390 1
413769 99413769 1001 86380 86390 1
413812 99413812 1001 86380 86390 1
413843 99413843 1001 86380 86390 1
413743 99413743 1001 86380 86390 1
414622 99414622 1001 86380 86390 1
414562 99414562 1001 86380 86390 1
414221 99414221 1001 86380 86390 1
414177 99414177 1001 86380 86390 1
414456 99414456 1001 86380 86390 1
415600 99415600 1001 86380 86390 1
415368 99415368 1001 86380 86390 1
415678 99415678 1001 86380 86390 1
415643 99415643 1001 86380 86390 1
416812 99416812 1001 86380 86390 1
416844 99416844 1001 86380 86390 1
416872 99416872 1001 86380 86390 1
416346 99416346 1001 86380 86390 1
416503 99416503 1001 86380 86390 1
416358 99416358 1001 86380 86390 1
416538 99416538 1001 86380 86390 1
416247 99416247 1001 86380 86390 1
416278 99416278 1001 86380 86390 1
416039 99416039 1001 86380 86390 1
416020 99416020 1001 86380 86390 1
415847 99415847 1001 86380 86390 1
416051 99416051 1001 86380 86390 1
417354 99417354 1001 86380 86390 1
417117 99417117 1001 86380 86390 1
417231 99417231 1001 86380 86390 1
418800 99418800 1001 86380 86390 1
418512 99418512 1001 86380 86390 1
418471 99418471 1001 86380 86390 1
418522 99418522 1001 86380 86390 1
418138 99418138 1001 86380 86390 1
418085 99418085 1001 86380 86390 1
418314 99418314 1001 86380 86390 1
418046 99418046 1001 86380 86390 1
418092 99418092 1001 86380 86390 1
417735 99417735 1001 86380 86390 1
417869 99417869 1001 86380 86390 1
418891 99418891 1001 86380 86390 1
419174 99419174 1001 86380 86390 1
420387 99420387 1001 86380 86390 1
420133 99420133 1001 86380 86390 1
419685 99419685 1001 86380 86390 1
419764 99419764 1001 86380 86390 1
419554 99419554 1001 86380 86390 1
419507 99419507 1001 86380 86390 1
419339 99419339 1001 86380 86390 1
419230 99419230 1001 86380 86390 1
420518 99420518 1001 86380 86390 1
422012 99422012 1001 86380 86390 1
422073 99422073 1001 86380 86390 1
422088 99422088 1001 86380 86390 1
421791 99421791 1001 86380 86390 1
421546 99421546 1001 86380 86390 1
421331 99421331 1001 86380 86390 1
421071 99421071 1001 86380 86390 1
421111 99421111 1001 86380 86390 1
421055 99421055 1001 86380 86390 1
421227 99421227 1001 86380 86390 1
420939 99420939 1001 86380 86390 1
422390 99422390 1001 86380 86390 1
423113 99423113 1001 86380 86390 1
422882 99422882 1001 86380 86390 1
422578 99422578 1001 86380 86390 1
422757 99422757 1001 86380 86390 1
422841 99422841 1001 86380 86390 1
422735 99422735 1001 86380 86390 1
423775 99423775 1001 86380 86390 1
425080 99425080 1001 86380 86390 1
425050 99425050 1001 86380 86390 1
425300 99425300 1001 86380 86390 1
425342 99425342 1001 86380 86390 1
425063 99425063 1001 86380 86390 1
425207 99425207 1001 86380 86390 1
425238 99425238 1001 86380 86390 1
425360 99425360 1001 86380 86390 1
424865 99424865 1001 86380 86390 1
424625 99424625 1001 86380 86390 1
424741 99424741 1001 86380 86390 1
424753 99424753 1001 86380 86390 1
424262 99424262 1001 86380 86390 1
424158 99424158 1001 86380 86390 1
424401 99424401 1001 86380 86390 1
424288 99424288 1001 86380 86390 1
425411 99425411 1001 86380 86390 1
425810 99425810 1001 86380 86390 1
425555 99425555 1001 86380 86390 1
426894 99426894 1001 86380 86390 1
426955 99426955 1001 86380 86390 1
426644 99426644 1001 86380 86390 1
425918 99425918 1001 86380 86390 1
426057 99426057 1001 86380 86390 1
426144 99426144 1001 86380 86390 1
427180 99427180 1001 86380 86390 1
427523 99427523 1001 86380 86390 1
427452 99427452 1001 86380 86390 1
428607 99428607 1001 86380 86390 1
428623 99428623 1001 86380 86390 1
428435 99428435 1001 86380 86390 1
428513 99428513 1001 86380 86390 1
428143 99428143 1001 86380 86390 1
428262 99428262 1001 86380 86390 1
427605 99427605 1001 86380 86390 1
427606 99427606 1001 86380 86390 1
427717 99427717 1001 86380 86390 1
427918 99427918 1001 86380 86390 1
429176 99429176 1001 86380 86390 1
430097 99430097 1001 86380 86390 1
430120 99430120 1001 86380 86390 1
429971 99429971 1001 86380 86390 1
430182 99430182 1001 86380 86390 1
430009 99430009 1001 86380 86390 1
429640 99429640 1001 86380 86390 1
429946 99429946 1001 86380 86390 1
429849 99429849 1001 86380 86390 1
429393 99429393 1001 86380 86390 1
429472 99429472 1001 86380 86390 1
429282 99429282 1001 86380 86390 1
429383 99429383 1001 86380 86390 1
429262 99429262 1001 86380 86390 1
429283 99429283 1001 86380 86390 1
430607 99430607 1001 86380 86390 1
430647 99430647 1001 86380 86390 1
431987 99431987 1001 86380 86390 1
431861 99431861 1001 86380 86390 1
432001 99432001 1001 86380 86390 1
431383 99431383 1001 86380 86390 1
431633 99431633 1001 86380 86390 1
431298 99431298 1001 86380 86390 1
431299 99431299 1001 86380 86390 1
431322 99431322 1001 86380 86390 1
430909 99430909 1001 86380 86390 1
432255 99432255 1001 86380 86390 1
432234 99432234 1001 86380 86390 1
433535 99433535 1001 86380 86390 1
433219 99433219 1001 86380 86390 1
433274 99433274 1001 86380 86390 1
432915 99432915 1001 86380 86390 1
432771 99432771 1001 86380 86390 1
432494 99432494 1001 86380 86390 1
432538 99432538 1001 86380 86390 1
432686 99432686 1001 86380 86390 1
432890 99432890 1001 86380 86390 1
433858 99433858 1001 86380 86390 1
433966 99433966 1001 86380 86390 1
433883 99433883 1001 86380 86390 1
433753 99433753 1001 86380 86390 1
434118 99434118 1001 86380 86390 1
433740 99433740 1001 86380 86390 1
433926 99433926 1001 86380 86390 1
435259 99435259 1001 86380 86390 1
435146 99435146 1001 86380 86390 1
434745 99434745 1001 86380 86390 1
434813 99434813 1001 86380 86390 1
434469 99434469 1001 86380 86390 1
434471 99434471 1001 86380 86390 1
434441 99434441 1001 86380 86390 1
434526 99434526 1001 86380 86390 1
434251 99434251 1001 86380 86390 1
434561 99434561 1001 86380 86390 1
435786 99435786 1001 86380 86390 1
435485 99435485 1001 86380 86390 1
435775 99435775 1001 86380 86390 1
435695 99435695 1001 86380 86390 1
435506 99435506 1001 86380 86390 1
436840 99436840 1001 86380 86390 1
436878 99436878 1001 86380 86390 1
437101 99437101 1001 86380 86390 1
437133 99437133 1001 86380 86390 1
436734 99436734 1001 86380 86390 1
436430 99436430 1001 86380 86390 1
436238 99436238 1001 86380 86390 1
436239 99436239 1001 86380 86390 1
437176 99437176 1001 86380 86390 1
437232 99437232 1001 86380 86390 1
300548 99300548 1001 86380 86390 1
300678 99300678 1001 86380 86390 1
300562 99300562 1001 86380 86390 1
300664 99300664 1001 86380 86390 1
300459 99300459 1001 86380 86390 1
300514 99300514 1001 86380 86390 1
300333 99300333 1001 86380 86390 1
300266 99300266 1001 86380 86390 1
300182 99300182 1001 86380 86390 1
300130 99300130 1001 86380 86390 1
300862 99300862 1001 86380 86390 1
300763 99300763 1001 86380 86390 1
301493 99301493 1001 86380 86390 1
301416 99301416 1001 86380 86390 1
301430 99301430 1001 86380 86390 1
301482 99301482 1001 86380 86390 1
301425 99301425 1001 86380 86390 1
301551 99301551 1001 86380 86390 1
301288 99301288 1001 86380 86390 1
301218 99301218 1001 86380 86390 1
300992 99300992 1001 86380 86390 1
301073 99301073 1001 86380 86390 1
300972 99300972 1001 86380 86390 1
301643 99301643 1001 86380 86390 1
301708 99301708 1001 86380 86390 1
301696 99301696 1001 86380 86390 1
301725 99301725 1001 86380 86390 1
301661 99301661 1001 86380 86390 1
301598 99301598 1001 86380 86390 1
301651 99301651 1001 86380 86390 1
302339 99302339 1001 86380 86390 1
301970 99301970 1001 86380 86390 1
302113 99302113 1001 86380 86390 1
302052 99302052 1001 86380 86390 1
302172 99302172 1001 86380 86390 1
301845 99301845 1001 86380 86390 1
301902 99301902 1001 86380 86390 1
302419 99302419 1001 86380 86390 1
302396 99302396 1001 86380 86390 1
302502 99302502 1001 86380 86390 1
302454 99302454 1001 86380 86390 1
302468 99302468 1001 86380 86390 1
303059 99303059 1001 86380 86390 1
303035 99303035 1001 86380 86390 1
303200 99303200 1001 86380 86390 1
302938 99302938 1001 86380 86390 1
302877 99302877 1001 86380 86390 1
302910 99302910 1001 86380 86390 1
303841 99303841 1001 86380 86390 1
303897 99303897 1001 86380 86390 1
303885 99303885 1001 86380 86390 1
304020 99304020 1001 86380 86390 1
303952 99303952 1001 86380 86390 1
303646 99303646 1001 86380 86390 1
303750 99303750 1001 86380 86390 1
303803 99303803 1001 86380 86390 1
303636 99303636 1001 86380 86390 1
303677 99303677 1001 86380 86390 1
303716 99303716 1001 86380 86390 1
303781 99303781 1001 86380 86390 1
303757 99303757 1001 86380 86390 1
303694 99303694 1001 86380 86390 1
303532 99303532 1001 86380 86390 1
303575 99303575 1001 86380 86390 1
304076 99304076 1001 86380 86390 1
304770 99304770 1001 86380 86390 1
304669 99304669 1001 86380 86390 1
304695 99304695 1001 86380 86390 1
304802 99304802 1001 86380 86390 1
304477 99304477 1001 86380 86390 1
304481 99304481 1001 86380 86390 1
304546 99304546 1001 86380 86390 1
304559 99304559 1001 86380 86390 1
304637 99304637 1001 86380 86390 1
304653 99304653 1001 86380 86390 1
304381 99304381 1001 86380 86390 1
304240 99304240 1001 86380 86390 1
304410 99304410 1001 86380 86390 1
304424 99304424 1001 86380 86390 1
304243 99304243 1001 86380 86390 1
304350 99304350 1001 86380 86390 1
304363 99304363 1001 86380 86390 1
304443 99304443 1001 86380 86390 1
304967 99304967 1001 86380 86390 1
305021 99305021 1001 86380 86390 1
305627 99305627 1001 86380 86390 1
305456 99305456 1001 86380 86390 1
305344 99305344 1001 86380 86390 1
305292 99305292 1001 86380 86390 1
305117 99305117 1001 86380 86390 1
305118 99305118 1001 86380 86390 1
305262 99305262 1001 86380 86390 1
305237 99305237 1001 86380 86390 1
305135 99305135 1001 86380 86390 1
305252 99305252 1001 86380 86390 1
305255 99305255 1001 86380 86390 1
305153 99305153 1001 86380 86390 1
305273 99305273 1001 86380 86390 1
500058 99500058 1001 86380 86390 1
500009 99500009 1001 86380 86390 1
500751 99500751 1001 86380 86390 1
500716 99500716 1001 86380 86390 1
500807 99500807 1001 86380 86390 1
500430 99500430 1001 86380 86390 1
500550 99500550 1001 86380 86390 1
500603 99500603 1001 86380 86390 1
500593 99500593 1001 86380 86390 1
500237 99500237 1001 86380 86390 1
500942 99500942 1001 86380 86390 1
501007 99501007 1001 86380 86390 1
500871 99500871 1001 86380 86390 1
501358 99501358 1001 86380 86390 1
501256 99501256 1001 86380 86390 1
501336 99501336 1001 86380 86390 1
501430 99501430 1001 86380 86390 1
501249 99501249 1001 86380 86390 1
501419 99501419 1001 86380 86390 1
501122 99501122 1001 86380 86390 1
501191 99501191 1001 86380 86390 1
501052 99501052 1001 86380 86390 1
501104 99501104 1001 86380 86390 1
501209 99501209 1001 86380 86390 1
501666 99501666 1001 86380 86390 1
501763 99501763 1001 86380 86390 1
502366 99502366 1001 86380 86390 1
502304 99502304 1001 86380 86390 1
502384 99502384 1001 86380 86390 1
502427 99502427 1001 86380 86390 1
502184 99502184 1001 86380 86390 1
502199 99502199 1001 86380 86390 1
502057 99502057 1001 86380 86390 1
502086 99502086 1001 86380 86390 1
502075 99502075 1001 86380 86390 1
502153 99502153 1001 86380 86390 1
502231 99502231 1001 86380 86390 1
502089 99502089 1001 86380 86390 1
502043 99502043 1001 86380 86390 1
501915 99501915 1001 86380 86390 1
501916 99501916 1001 86380 86390 1
501879 99501879 1001 86380 86390 1
502034 99502034 1001 86380 86390 1
502593 99502593 1001 86380 86390 1
502607 99502607 1001 86380 86390 1
502620 99502620 1001 86380 86390 1
502634 99502634 1001 86380 86390 1
502547 99502547 1001 86380 86390 1
503153 99503153 1001 86380 86390 1
503186 99503186 1001 86380 86390 1
503187 99503187 1001 86380 86390 1
503110 99503110 1001 86380 86390 1
502987 99502987 1001 86380 86390 1
503003 99503003 1001 86380 86390 1
503016 99503016 1001 86380 86390 1
503059 99503059 1001 86380 86390 1
503034 99503034 1001 86380 86390 1
502814 99502814 1001 86380 86390 1
502853 99502853 1001 86380 86390 1
502802 99502802 1001 86380 86390 1
502809 99502809 1001 86380 86390 1
502876 99502876 1001 86380 86390 1
502825 99502825 1001 86380 86390 1
503419 99503419 1001 86380 86390 1
503448 99503448 1001 86380 86390 1
503295 99503295 1001 86380 86390 1
503327 99503327 1001 86380 86390 1
504070 99504070 1001 86380 86390 1
503983 99503983 1001 86380 86390 1
504051 99504051 1001 86380 86390 1
503735 99503735 1001 86380 86390 1
503736 99503736 1001 86380 86390 1
503723 99503723 1001 86380 86390 1
503727 99503727 1001 86380 86390 1
503884 99503884 1001 86380 86390 1
503632 99503632 1001 86380 86390 1
503645 99503645 1001 86380 86390 1
504171 99504171 1001 86380 86390 1
504264 99504264 1001 86380 86390 1
504797 99504797 1001 86380 86390 1
504549 99504549 1001 86380 86390 1
504531 99504531 1001 86380 86390 1
504390 99504390 1001 86380 86390 1
504420 99504420 1001 86380 86390 1
504435 99504435 1001 86380 86390 1
504959 99504959 1001 86380 86390 1
505132 99505132 1001 86380 86390 1
504979 99504979 1001 86380 86390 1
505767 99505767 1001 86380 86390 1
505649 99505649 1001 86380 86390 1
505575 99505575 1001 86380 86390 1
505706 99505706 1001 86380 86390 1
505372 99505372 1001 86380 86390 1
505546 99505546 1001 86380 86390 1
505549 99505549 1001 86380 86390 1
505294 99505294 1001 86380 86390 1
505286 99505286 1001 86380 86390 1
505290 99505290 1001 86380 86390 1
505356 99505356 1001 86380 86390 1
505889 99505889 1001 86380 86390 1
505812 99505812 1001 86380 86390 1
505967 99505967 1001 86380 86390 1
505958 99505958 1001 86380 86390 1
506538 99506538 1001 86380 86390 1
506448 99506448 1001 86380 86390 1
506476 99506476 1001 86380 86390 1
506584 99506584 1001 86380 86390 1
506402 99506402 1001 86380 86390 1
506354 99506354 1001 86380 86390 1
506303 99506303 1001 86380 86390 1
506255 99506255 1001 86380 86390 1
506385 99506385 1001 86380 86390 1
506309 99506309 1001 86380 86390 1
506002 99506002 1001 86380 86390 1
506082 99506082 1001 86380 86390 1
506062 99506062 1001 86380 86390 1
506101 99506101 1001 86380 86390 1
506619 99506619 1001 86380 86390 1
506762 99506762 1001 86380 86390 1
506750 99506750 1001 86380 86390 1
506609 99506609 1001 86380 86390 1
506635 99506635 1001 86380 86390 1
506773 99506773 1001 86380 86390 1
506800 99506800 1001 86380 86390 1
507141 99507141 1001 86380 86390 1
507160 99507160 1001 86380 86390 1
506957 99506957 1001 86380 86390 1
506897 99506897 1001 86380 86390 1
506951 99506951 1001 86380 86390 1
507461 99507461 1001 86380 86390 1
507513 99507513 1001 86380 86390 1
507578 99507578 1001 86380 86390 1
507541 99507541 1001 86380 86390 1
507559 99507559 1001 86380 86390 1
508046 99508046 1001 86380 86390 1
508244 99508244 1001 86380 86390 1
507916 99507916 1001 86380 86390 1
507865 99507865 1001 86380 86390 1
508041 99508041 1001 86380 86390 1
507964 99507964 1001 86380 86390 1
507827 99507827 1001 86380 86390 1
507781 99507781 1001 86380 86390 1
508285 99508285 1001 86380 86390 1
508273 99508273 1001 86380 86390 1
508271 99508271 1001 86380 86390 1
508923 99508923 1001 86380 86390 1
509000 99509000 1001 86380 86390 1
508950 99508950 1001 86380 86390 1
508876 99508876 1001 86380 86390 1
509054 99509054 1001 86380 86390 1
509057 99509057 1001 86380 86390 1
508906 99508906 1001 86380 86390 1
508849 99508849 1001 86380 86390 1
508583 99508583 1001 86380 86390 1
508597 99508597 1001 86380 86390 1
508507 99508507 1001 86380 86390 1
508469 99508469 1001 86380 86390 1
508490 99508490 1001 86380 86390 1
509195 99509195 1001 86380 86390 1
509878 99509878 1001 86380 86390 1
509881 99509881 1001 86380 86390 1
509757 99509757 1001 86380 86390 1
509503 99509503 1001 86380 86390 1
509689 99509689 1001 86380 86390 1
509587 99509587 1001 86380 86390 1
509524 99509524 1001 86380 86390 1
509564 99509564 1001 86380 86390 1
509321 99509321 1001 86380 86390 1
509295 99509295 1001 86380 86390 1
509427 99509427 1001 86380 86390 1
509353 99509353 1001 86380 86390 1
509370 99509370 1001 86380 86390 1
509979 99509979 1001 86380 86390 1
510070 99510070 1001 86380 86390 1
509982 99509982 1001 86380 86390 1
509997 99509997 1001 86380 86390 1
510075 99510075 1001 86380 86390 1
510088 99510088 1001 86380 86390 1
510037 99510037 1001 86380 86390 1
510572 99510572 1001 86380 86390 1
510589 99510589 1001 86380 86390 1
510679 99510679 1001 86380 86390 1
510617 99510617 1001 86380 86390 1
510686 99510686 1001 86380 86390 1
510488 99510488 1001 86380 86390 1
510463 99510463 1001 86380 86390 1
510425 99510425 1001 86380 86390 1
510339 99510339 1001 86380 86390 1
510239 99510239 1001 86380 86390 1
510293 99510293 1001 86380 86390 1
510177 99510177 1001 86380 86390 1
510232 99510232 1001 86380 86390 1
510777 99510777 1001 86380 86390 1
510744 99510744 1001 86380 86390 1
511492 99511492 1001 86380 86390 1
511270 99511270 1001 86380 86390 1
511245 99511245 1001 86380 86390 1
511194 99511194 1001 86380 86390 1
511221 99511221 1001 86380 86390 1
511262 99511262 1001 86380 86390 1
511305 99511305 1001 86380 86390 1
511140 99511140 1001 86380 86390 1
511117 99511117 1001 86380 86390 1
511113 99511113 1001 86380 86390 1
511602 99511602 1001 86380 86390 1
511669 99511669 1001 86380 86390 1
511594 99511594 1001 86380 86390 1
511725 99511725 1001 86380 86390 1
511574 99511574 1001 86380 86390 1
512217 99512217 1001 86380 86390 1
512360 99512360 1001 86380 86390 1
512301 99512301 1001 86380 86390 1
512122 99512122 1001 86380 86390 1
511971 99511971 1001 86380 86390 1
512091 99512091 1001 86380 86390 1
512040 99512040 1001 86380 86390 1
512041 99512041 1001 86380 86390 1
512030 99512030 1001 86380 86390 1
511841 99511841 1001 86380 86390 1
512486 99512486 1001 86380 86390 1
512399 99512399 1001 86380 86390 1
512503 99512503 1001 86380 86390 1
512583 99512583 1001 86380 86390 1
513083 99513083 1001 86380 86390 1
513075 99513075 1001 86380 86390 1
512901 99512901 1001 86380 86390 1
512919 99512919 1001 86380 86390 1
512651 99512651 1001 86380 86390 1
512690 99512690 1001 86380 86390 1
512707 99512707 1001 86380 86390 1
512592 99512592 1001 86380 86390 1
513244 99513244 1001 86380 86390 1
513375 99513375 1001 86380 86390 1
513324 99513324 1001 86380 86390 1
513250 99513250 1001 86380 86390 1
513394 99513394 1001 86380 86390 1
513842 99513842 1001 86380 86390 1
513946 99513946 1001 86380 86390 1
513959 99513959 1001 86380 86390 1
513882 99513882 1001 86380 86390 1
513833 99513833 1001 86380 86390 1
513911 99513911 1001 86380 86390 1
513632 99513632 1001 86380 86390 1
513674 99513674 1001 86380 86390 1
513746 99513746 1001 86380 86390 1
513582 99513582 1001 86380 86390 1
513585 99513585 1001 86380 86390 1
513561 99513561 1001 86380 86390 1
514046 99514046 1001 86380 86390 1
514061 99514061 1001 86380 86390 1
514191 99514191 1001 86380 86390 1
514076 99514076 1001 86380 86390 1
514446 99514446 1001 86380 86390 1
514448 99514448 1001 86380 86390 1
514606 99514606 1001 86380 86390 1
514544 99514544 1001 86380 86390 1
514267 99514267 1001 86380 86390 1
514241 99514241 1001 86380 86390 1
514362 99514362 1001 86380 86390 1
514245 99514245 1001 86380 86390 1
514402 99514402 1001 86380 86390 1
514415 99514415 1001 86380 86390 1
514920 99514920 1001 86380 86390 1
514913 99514913 1001 86380 86390 1
515017 99515017 1001 86380 86390 1
515583 99515583 1001 86380 86390 1
515600 99515600 1001 86380 86390 1
515669 99515669 1001 86380 86390 1
515340 99515340 1001 86380 86390 1
515458 99515458 1001 86380 86390 1
515425 99515425 1001 86380 86390 1
515078 99515078 1001 86380 86390 1
515234 99515234 1001 86380 86390 1
515225 99515225 1001 86380 86390 1
515240 99515240 1001 86380 86390 1
515827 99515827 1001 86380 86390 1
515790 99515790 1001 86380 86390 1
515881 99515881 1001 86380 86390 1
515755 99515755 1001 86380 86390 1
516398 99516398 1001 86380 86390 1
516336 99516336 1001 86380 86390 1
516468 99516468 1001 86380 86390 1
516278 99516278 1001 86380 86390 1
516176 99516176 1001 86380 86390 1
516221 99516221 1001 86380 86390 1
515973 99515973 1001 86380 86390 1
516014 99516014 1001 86380 86390 1
516042 99516042 1001 86380 86390 1
516043 99516043 1001 86380 86390 1
516624 99516624 1001 86380 86390 1
516690 99516690 1001 86380 86390 1
516526 99516526 1001 86380 86390 1
516620 99516620 1001 86380 86390 1
516516 99516516 1001 86380 86390 1
516557 99516557 1001 86380 86390 1
517225 99517225 1001 86380 86390 1
517268 99517268 1001 86380 86390 1
517045 99517045 1001 86380 86390 1
516862 99516862 1001 86380 86390 1
516738 99516738 1001 86380 86390 1
516817 99516817 1001 86380 86390 1
517437 99517437 1001 86380 86390 1
517463 99517463 1001 86380 86390 1
517515 99517515 1001 86380 86390 1
517402 99517402 1001 86380 86390 1
517405 99517405 1001 86380 86390 1
517999 99517999 1001 86380 86390 1
518150 99518150 1001 86380 86390 1
517627 99517627 1001 86380 86390 1
517564 99517564 1001 86380 86390 1
517591 99517591 1001 86380 86390 1
517721 99517721 1001 86380 86390 1
517565 99517565 1001 86380 86390 1
518210 99518210 1001 86380 86390 1
518951 99518951 1001 86380 86390 1
518822 99518822 1001 86380 86390 1
518913 99518913 1001 86380 86390 1
518962 99518962 1001 86380 86390 1
518744 99518744 1001 86380 86390 1
518582 99518582 1001 86380 86390 1
518660 99518660 1001 86380 86390 1
518551 99518551 1001 86380 86390 1
518564 99518564 1001 86380 86390 1
518508 99518508 1001 86380 86390 1
518548 99518548 1001 86380 86390 1
519159 99519159 1001 86380 86390 1
519074 99519074 1001 86380 86390 1
519764 99519764 1001 86380 86390 1
519702 99519702 1001 86380 86390 1
519771 99519771 1001 86380 86390 1
519557 99519557 1001 86380 86390 1
519581 99519581 1001 86380 86390 1
519279 99519279 1001 86380 86390 1
519856 99519856 1001 86380 86390 1
519873 99519873 1001 86380 86390 1
520475 99520475 1001 86380 86390 1
520554 99520554 1001 86380 86390 1
520519 99520519 1001 86380 86390 1
520545 99520545 1001 86380 86390 1
520406 99520406 1001 86380 86390 1
520110 99520110 1001 86380 86390 1
520074 99520074 1001 86380 86390 1
520079 99520079 1001 86380 86390 1
520068 99520068 1001 86380 86390 1
520726 99520726 1001 86380 86390 1
521300 99521300 1001 86380 86390 1
521332 99521332 1001 86380 86390 1
521455 99521455 1001 86380 86390 1
521310 99521310 1001 86380 86390 1
521122 99521122 1001 86380 86390 1
521256 99521256 1001 86380 86390 1
520876 99520876 1001 86380 86390 1
520993 99520993 1001 86380 86390 1
520906 99520906 1001 86380 86390 1
520907 99520907 1001 86380 86390 1
521468 99521468 1001 86380 86390 1
521483 99521483 1001 86380 86390 1
521655 99521655 1001 86380 86390 1
522140 99522140 1001 86380 86390 1
522206 99522206 1001 86380 86390 1
522103 99522103 1001 86380 86390 1
522220 99522220 1001 86380 86390 1
522132 99522132 1001 86380 86390 1
521959 99521959 1001 86380 86390 1
522076 99522076 1001 86380 86390 1
521914 99521914 1001 86380 86390 1
521905 99521905 1001 86380 86390 1
521791 99521791 1001 86380 86390 1
521848 99521848 1001 86380 86390 1
521772 99521772 1001 86380 86390 1
522354 99522354 1001 86380 86390 1
522347 99522347 1001 86380 86390 1
523094 99523094 1001 86380 86390 1
522930 99522930 1001 86380 86390 1
523034 99523034 1001 86380 86390 1
523010 99523010 1001 86380 86390 1
522973 99522973 1001 86380 86390 1
523000 99523000 1001 86380 86390 1
522950 99522950 1001 86380 86390 1
522963 99522963 1001 86380 86390 1
522735 99522735 1001 86380 86390 1
522904 99522904 1001 86380 86390 1
522755 99522755 1001 86380 86390 1
522886 99522886 1001 86380 86390 1
522575 99522575 1001 86380 86390 1
522615 99522615 1001 86380 86390 1
522682 99522682 1001 86380 86390 1
522690 99522690 1001 86380 86390 1
523248 99523248 1001 86380 86390 1
523174 99523174 1001 86380 86390 1
523165 99523165 1001 86380 86390 1
523848 99523848 1001 86380 86390 1
523575 99523575 1001 86380 86390 1
523537 99523537 1001 86380 86390 1
523719 99523719 1001 86380 86390 1
523642 99523642 1001 86380 86390 1
523538 99523538 1001 86380 86390 1
523593 99523593 1001 86380 86390 1
523684 99523684 1001 86380 86390 1
523518 99523518 1001 86380 86390 1
523381 99523381 1001 86380 86390 1
523424 99523424 1001 86380 86390 1
524036 99524036 1001 86380 86390 1
524142 99524142 1001 86380 86390 1
523966 99523966 1001 86380 86390 1
524569 99524569 1001 86380 86390 1
524763 99524763 1001 86380 86390 1
524565 99524565 1001 86380 86390 1
524481 99524481 1001 86380 86390 1
524432 99524432 1001 86380 86390 1
524215 99524215 1001 86380 86390 1
524358 99524358 1001 86380 86390 1
524230 99524230 1001 86380 86390 1
524170 99524170 1001 86380 86390 1
524236 99524236 1001 86380 86390 1
524174 99524174 1001 86380 86390 1
524951 99524951 1001 86380 86390 1
524941 99524941 1001 86380 86390 1
524800 99524800 1001 86380 86390 1
524791 99524791 1001 86380 86390 1
524857 99524857 1001 86380 86390 1
525525 99525525 1001 86380 86390 1
525463 99525463 1001 86380 86390 1
525305 99525305 1001 86380 86390 1
525217 99525217 1001 86380 86390 1
525244 99525244 1001 86380 86390 1
525338 99525338 1001 86380 86390 1
525094 99525094 1001 86380 86390 1
525120 99525120 1001 86380 86390 1
525153 99525153 1001 86380 86390 1
525796 99525796 1001 86380 86390 1
525629 99525629 1001 86380 86390 1
526244 99526244 1001 86380 86390 1
526248 99526248 1001 86380 86390 1
526405 99526405 1001 86380 86390 1
526047 99526047 1001 86380 86390 1
526034 99526034 1001 86380 86390 1
526086 99526086 1001 86380 86390 1
525894 99525894 1001 86380 86390 1
525908 99525908 1001 86380 86390 1
525850 99525850 1001 86380 86390 1
526603 99526603 1001 86380 86390 1
526504 99526504 1001 86380 86390 1
526479 99526479 1001 86380 86390 1
526583 99526583 1001 86380 86390 1
526520 99526520 1001 86380 86390 1
526614 99526614 1001 86380 86390 1
527069 99527069 1001 86380 86390 1
527147 99527147 1001 86380 86390 1
527104 99527104 1001 86380 86390 1
526983 99526983 1001 86380 86390 1
526721 99526721 1001 86380 86390 1
526734 99526734 1001 86380 86390 1
527292 99527292 1001 86380 86390 1
527411 99527411 1001 86380 86390 1
528029 99528029 1001 86380 86390 1
527991 99527991 1001 86380 86390 1
527996 99527996 1001 86380 86390 1
528036 99528036 1001 86380 86390 1
527703 99527703 1001 86380 86390 1
527628 99527628 1001 86380 86390 1
527555 99527555 1001 86380 86390 1
527648 99527648 1001 86380 86390 1
528132 99528132 1001 86380 86390 1
528841 99528841 1001 86380 86390 1
528765 99528765 1001 86380 86390 1
528727 99528727 1001 86380 86390 1
528719 99528719 1001 86380 86390 1
528848 99528848 1001 86380 86390 1
528502 99528502 1001 86380 86390 1
528679 99528679 1001 86380 86390 1
528538 99528538 1001 86380 86390 1
528466 99528466 1001 86380 86390 1
528298 99528298 1001 86380 86390 1
528326 99528326 1001 86380 86390 1
528365 99528365 1001 86380 86390 1
528292 99528292 1001 86380 86390 1
529097 99529097 1001 86380 86390 1
529086 99529086 1001 86380 86390 1
529626 99529626 1001 86380 86390 1
529614 99529614 1001 86380 86390 1
529213 99529213 1001 86380 86390 1
529291 99529291 1001 86380 86390 1
529125 99529125 1001 86380 86390 1
529823 99529823 1001 86380 86390 1
530426 99530426 1001 86380 86390 1
530536 99530536 1001 86380 86390 1
530511 99530511 1001 86380 86390 1
530512 99530512 1001 86380 86390 1
530358 99530358 1001 86380 86390 1
530489 99530489 1001 86380 86390 1
530288 99530288 1001 86380 86390 1
530253 99530253 1001 86380 86390 1
530016 99530016 1001 86380 86390 1
530042 99530042 1001 86380 86390 1
530069 99530069 1001 86380 86390 1
529953 99529953 1001 86380 86390 1
530693 99530693 1001 86380 86390 1
530582 99530582 1001 86380 86390 1
530557 99530557 1001 86380 86390 1
530676 99530676 1001 86380 86390 1
531196 99531196 1001 86380 86390 1
531149 99531149 1001 86380 86390 1
531111 99531111 1001 86380 86390 1
531023 99531023 1001 86380 86390 1
531105 99531105 1001 86380 86390 1
531002 99531002 1001 86380 86390 1
530990 99530990 1001 86380 86390 1
530878 99530878 1001 86380 86390 1
531392 99531392 1001 86380 86390 1
531422 99531422 1001 86380 86390 1
532092 99532092 1001 86380 86390 1
532105 99532105 1001 86380 86390 1
532132 99532132 1001 86380 86390 1
532088 99532088 1001 86380 86390 1
532167 99532167 1001 86380 86390 1
531951 99531951 1001 86380 86390 1
531874 99531874 1001 86380 86390 1
531994 99531994 1001 86380 86390 1
531802 99531802 1001 86380 86390 1
531855 99531855 1001 86380 86390 1
531715 99531715 1001 86380 86390 1
531770 99531770 1001 86380 86390 1
531647 99531647 1001 86380 86390 1
531586 99531586 1001 86380 86390 1
532234 99532234 1001 86380 86390 1
532327 99532327 1001 86380 86390 1
532929 99532929 1001 86380 86390 1
533009 99533009 1001 86380 86390 1
532913 99532913 1001 86380 86390 1
532849 99532849 1001 86380 86390 1
532726 99532726 1001 86380 86390 1
532809 99532809 1001 86380 86390 1
532585 99532585 1001 86380 86390 1
532482 99532482 1001 86380 86390 1
532561 99532561 1001 86380 86390 1
533082 99533082 1001 86380 86390 1
533058 99533058 1001 86380 86390 1
533162 99533162 1001 86380 86390 1
533114 99533114 1001 86380 86390 1
533064 99533064 1001 86380 86390 1
533106 99533106 1001 86380 86390 1
533756 99533756 1001 86380 86390 1
533745 99533745 1001 86380 86390 1
533664 99533664 1001 86380 86390 1
533676 99533676 1001 86380 86390 1
533630 99533630 1001 86380 86390 1
533530 99533530 1001 86380 86390 1
533316 99533316 1001 86380 86390 1
533436 99533436 1001 86380 86390 1
533386 99533386 1001 86380 86390 1
533428 99533428 1001 86380 86390 1
533327 99533327 1001 86380 86390 1
533960 99533960 1001 86380 86390 1
533863 99533863 1001 86380 86390 1
533864 99533864 1001 86380 86390 1
534609 99534609 1001 86380 86390 1
534573 99534573 1001 86380 86390 1
534501 99534501 1001 86380 86390 1
534676 99534676 1001 86380 86390 1
534644 99534644 1001 86380 86390 1
534363 99534363 1001 86380 86390 1
534446 99534446 1001 86380 86390 1
534372 99534372 1001 86380 86390 1
534463 99534463 1001 86380 86390 1
534181 99534181 1001 86380 86390 1
534259 99534259 1001 86380 86390 1
534147 99534147 1001 86380 86390 1
534188 99534188 1001 86380 86390 1
534114 99534114 1001 86380 86390 1
534789 99534789 1001 86380 86390 1
534765 99534765 1001 86380 86390 1
534706 99534706 1001 86380 86390 1
535481 99535481 1001 86380 86390 1
535308 99535308 1001 86380 86390 1
535413 99535413 1001 86380 86390 1
535390 99535390 1001 86380 86390 1
535442 99535442 1001 86380 86390 1
535456 99535456 1001 86380 86390 1
535329 99535329 1001 86380 86390 1
535258 99535258 1001 86380 86390 1
535261 99535261 1001 86380 86390 1
535274 99535274 1001 86380 86390 1
535147 99535147 1001 86380 86390 1
534898 99534898 1001 86380 86390 1
535574 99535574 1001 86380 86390 1
535617 99535617 1001 86380 86390 1
535670 99535670 1001 86380 86390 1
535711 99535711 1001 86380 86390 1
536247 99536247 1001 86380 86390 1
536235 99536235 1001 86380 86390 1
536319 99536319 1001 86380 86390 1
536254 99536254 1001 86380 86390 1
536190 99536190 1001 86380 86390 1
535951 99535951 1001 86380 86390 1
535858 99535858 1001 86380 86390 1
535871 99535871 1001 86380 86390 1
535736 99535736 1001 86380 86390 1
535778 99535778 1001 86380 86390 1
536414 99536414 1001 86380 86390 1
536485 99536485 1001 86380 86390 1
536369 99536369 1001 86380 86390 1
536383 99536383 1001 86380 86390 1
537112 99537112 1001 86380 86390 1
537142 99537142 1001 86380 86390 1
536752 99536752 1001 86380 86390 1
536754 99536754 1001 86380 86390 1
536756 99536756 1001 86380 86390 1
536724 99536724 1001 86380 86390 1
536570 99536570 1001 86380 86390 1
536743 99536743 1001 86380 86390 1
537317 99537317 1001 86380 86390 1
537281 99537281 1001 86380 86390 1
537166 99537166 1001 86380 86390 1
537309 99537309 1001 86380 86390 1
537246 99537246 1001 86380 86390 1
537261 99537261 1001 86380 86390 1
537197 99537197 1001 86380 86390 1
537314 99537314 1001 86380 86390 1
537880 99537880 1001 86380 86390 1
537950 99537950 1001 86380 86390 1
537633 99537633 1001 86380 86390 1
537675 99537675 1001 86380 86390 1
537755 99537755 1001 86380 86390 1
537576 99537576 1001 86380 86390 1
537492 99537492 1001 86380 86390 1
538026 99538026 1001 86380 86390 1
538065 99538065 1001 86380 86390 1
538126 99538126 1001 86380 86390 1
538093 99538093 1001 86380 86390 1
538766 99538766 1001 86380 86390 1
538667 99538667 1001 86380 86390 1
538694 99538694 1001 86380 86390 1
538643 99538643 1001 86380 86390 1
538761 99538761 1001 86380 86390 1
538620 99538620 1001 86380 86390 1
538810 99538810 1001 86380 86390 1
538549 99538549 1001 86380 86390 1
538562 99538562 1001 86380 86390 1
538475 99538475 1001 86380 86390 1
538411 99538411 1001 86380 86390 1
538515 99538515 1001 86380 86390 1
538567 99538567 1001 86380 86390 1
538312 99538312 1001 86380 86390 1
538287 99538287 1001 86380 86390 1
538394 99538394 1001 86380 86390 1
538232 99538232 1001 86380 86390 1
538387 99538387 1001 86380 86390 1
538929 99538929 1001 86380 86390 1
538933 99538933 1001 86380 86390 1
538847 99538847 1001 86380 86390 1
538873 99538873 1001 86380 86390 1
539481 99539481 1001 86380 86390 1
539495 99539495 1001 86380 86390 1
539548 99539548 1001 86380 86390 1
539562 99539562 1001 86380 86390 1
539369 99539369 1001 86380 86390 1
539215 99539215 1001 86380 86390 1
539203 99539203 1001 86380 86390 1
539082 99539082 1001 86380 86390 1
539716 99539716 1001 86380 86390 1
539743 99539743 1001 86380 86390 1
539783 99539783 1001 86380 86390 1
539736 99539736 1001 86380 86390 1
539801 99539801 1001 86380 86390 1
539766 99539766 1001 86380 86390 1
539649 99539649 1001 86380 86390 1
540279 99540279 1001 86380 86390 1
540319 99540319 1001 86380 86390 1
540332 99540332 1001 86380 86390 1
540410 99540410 1001 86380 86390 1
540385 99540385 1001 86380 86390 1
540402 99540402 1001 86380 86390 1
540230 99540230 1001 86380 86390 1
540192 99540192 1001 86380 86390 1
539952 99539952 1001 86380 86390 1
540017 99540017 1001 86380 86390 1
539987 99539987 1001 86380 86390 1
540581 99540581 1001 86380 86390 1
540531 99540531 1001 86380 86390 1
540597 99540597 1001 86380 86390 1
540574 99540574 1001 86380 86390 1
540591 99540591 1001 86380 86390 1
541260 99541260 1001 86380 86390 1
541244 99541244 1001 86380 86390 1
541246 99541246 1001 86380 86390 1
541271 99541271 1001 86380 86390 1
541209 99541209 1001 86380 86390 1
541108 99541108 1001 86380 86390 1
541213 99541213 1001 86380 86390 1
541150 99541150 1001 86380 86390 1
541189 99541189 1001 86380 86390 1
541040 99541040 1001 86380 86390 1
540952 99540952 1001 86380 86390 1
540940 99540940 1001 86380 86390 1
540970 99540970 1001 86380 86390 1
541022 99541022 1001 86380 86390 1
540724 99540724 1001 86380 86390 1
540766 99540766 1001 86380 86390 1
540870 99540870 1001 86380 86390 1
540705 99540705 1001 86380 86390 1
540720 99540720 1001 86380 86390 1
541357 99541357 1001 86380 86390 1
541306 99541306 1001 86380 86390 1
541479 99541479 1001 86380 86390 1
541404 99541404 1001 86380 86390 1
542007 99542007 1001 86380 86390 1
541985 99541985 1001 86380 86390 1
542038 99542038 1001 86380 86390 1
542111 99542111 1001 86380 86390 1
541925 99541925 1001 86380 86390 1
541762 99541762 1001 86380 86390 1
541881 99541881 1001 86380 86390 1
541808 99541808 1001 86380 86390 1
541834 99541834 1001 86380 86390 1
541543 99541543 1001 86380 86390 1
541635 99541635 1001 86380 86390 1
541665 99541665 1001 86380 86390 1
542168 99542168 1001 86380 86390 1
542129 99542129 1001 86380 86390 1
542287 99542287 1001 86380 86390 1
542868 99542868 1001 86380 86390 1
542597 99542597 1001 86380 86390 1
542587 99542587 1001 86380 86390 1
542646 99542646 1001 86380 86390 1
542672 99542672 1001 86380 86390 1
542493 99542493 1001 86380 86390 1
542379 99542379 1001 86380 86390 1
543058 99543058 1001 86380 86390 1
543631 99543631 1001 86380 86390 1
543596 99543596 1001 86380 86390 1
543749 99543749 1001 86380 86390 1
543612 99543612 1001 86380 86390 1
543638 99543638 1001 86380 86390 1
543718 99543718 1001 86380 86390 1
543642 99543642 1001 86380 86390 1
543360 99543360 1001 86380 86390 1
543402 99543402 1001 86380 86390 1
543407 99543407 1001 86380 86390 1
543485 99543485 1001 86380 86390 1
543267 99543267 1001 86380 86390 1
543280 99543280 1001 86380 86390 1
543268 99543268 1001 86380 86390 1
543196 99543196 1001 86380 86390 1
543275 99543275 1001 86380 86390 1
543302 99543302 1001 86380 86390 1
543963 99543963 1001 86380 86390 1
543875 99543875 1001 86380 86390 1
543813 99543813 1001 86380 86390 1
543828 99543828 1001 86380 86390 1
543829 99543829 1001 86380 86390 1
543922 99543922 1001 86380 86390 1
544535 99544535 1001 86380 86390 1
544385 99544385 1001 86380 86390 1
544378 99544378 1001 86380 86390 1
544142 99544142 1001 86380 86390 1
544634 99544634 1001 86380 86390 1
544660 99544660 1001 86380 86390 1
544700 99544700 1001 86380 86390 1
544675 99544675 1001 86380 86390 1
528799 943 1001 40247 40547 1
400007 99400007 1001 86380 86390 1
400104 99400104 1001 86380 86390 1
400267 99400267 1001 86380 86390 1
400294 99400294 1001 86380 86390 1
400298 99400298 1001 86380 86390 1
400349 99400349 1001 86380 86390 1
400419 99400419 1001 86380 86390 1
400782 99400782 1001 86380 86390 1
400832 99400832 1001 86380 86390 1
401156 99401156 1001 86380 86390 1
401556 99401556 1001 86380 86390 1
401814 99401814 1001 86380 86390 1
402071 99402071 1001 86380 86390 1
402224 99402224 1001 86380 86390 1
402251 99402251 1001 86380 86390 1
402376 99402376 1001 86380 86390 1
402549 99402549 1001 86380 86390 1
402505 99402505 1001 86380 86390 1
402622 99402622 1001 86380 86390 1
402730 99402730 1001 86380 86390 1
402825 99402825 1001 86380 86390 1
403077 99403077 1001 86380 86390 1
403000 99403000 1001 86380 86390 1
403342 99403342 1001 86380 86390 1
403545 99403545 1001 86380 86390 1
403727 99403727 1001 86380 86390 1
403729 99403729 1001 86380 86390 1
403768 99403768 1001 86380 86390 1
403772 99403772 1001 86380 86390 1
403871 99403871 1001 86380 86390 1
403995 99403995 1001 86380 86390 1
404065 99404065 1001 86380 86390 1
404367 99404367 1001 86380 86390 1
404566 99404566 1001 86380 86390 1
404656 99404656 1001 86380 86390 1
404862 99404862 1001 86380 86390 1
404933 99404933 1001 86380 86390 1
405157 99405157 1001 86380 86390 1
405208 99405208 1001 86380 86390 1
405250 99405250 1001 86380 86390 1
405425 99405425 1001 86380 86390 1
405460 99405460 1001 86380 86390 1
405530 99405530 1001 86380 86390 1
405508 99405508 1001 86380 86390 1
405540 99405540 1001 86380 86390 1
405550 99405550 1001 86380 86390 1
405652 99405652 1001 86380 86390 1
405763 99405763 1001 86380 86390 1
405773 99405773 1001 86380 86390 1
406414 99406414 1001 86380 86390 1
406447 99406447 1001 86380 86390 1
406506 99406506 1001 86380 86390 1
406396 99406396 1001 86380 86390 1
406693 99406693 1001 86380 86390 1
406637 99406637 1001 86380 86390 1
406776 99406776 1001 86380 86390 1
406904 99406904 1001 86380 86390 1
406956 99406956 1001 86380 86390 1
407298 99407298 1001 86380 86390 1
407708 99407708 1001 86380 86390 1
407753 99407753 1001 86380 86390 1
407938 99407938 1001 86380 86390 1
407967 99407967 1001 86380 86390 1
408032 99408032 1001 86380 86390 1
408145 99408145 1001 86380 86390 1
408294 99408294 1001 86380 86390 1
408283 99408283 1001 86380 86390 1
408368 99408368 1001 86380 86390 1
408326 99408326 1001 86380 86390 1
408429 99408429 1001 86380 86390 1
408746 99408746 1001 86380 86390 1
409242 99409242 1001 86380 86390 1
409403 99409403 1001 86380 86390 1
409572 99409572 1001 86380 86390 1
409765 99409765 1001 86380 86390 1
409957 99409957 1001 86380 86390 1
410104 99410104 1001 86380 86390 1
410114 99410114 1001 86380 86390 1
410145 99410145 1001 86380 86390 1
410199 99410199 1001 86380 86390 1
410331 99410331 1001 86380 86390 1
410455 99410455 1001 86380 86390 1
410803 99410803 1001 86380 86390 1
411061 99411061 1001 86380 86390 1
411173 99411173 1001 86380 86390 1
411138 99411138 1001 86380 86390 1
411229 99411229 1001 86380 86390 1
411508 99411508 1001 86380 86390 1
411464 99411464 1001 86380 86390 1
411560 99411560 1001 86380 86390 1
411692 99411692 1001 86380 86390 1
411856 99411856 1001 86380 86390 1
411937 99411937 1001 86380 86390 1
411899 99411899 1001 86380 86390 1
412109 99412109 1001 86380 86390 1
412236 99412236 1001 86380 86390 1
412393 99412393 1001 86380 86390 1
412372 99412372 1001 86380 86390 1
412302 99412302 1001 86380 86390 1
413351 99413351 1001 86380 86390 1
413306 99413306 1001 86380 86390 1
413533 99413533 1001 86380 86390 1
413084 99413084 1001 86380 86390 1
413274 99413274 1001 86380 86390 1
413072 99413072 1001 86380 86390 1
412644 99412644 1001 86380 86390 1
412560 99412560 1001 86380 86390 1
412853 99412853 1001 86380 86390 1
412856 99412856 1001 86380 86390 1
412690 99412690 1001 86380 86390 1
413783 99413783 1001 86380 86390 1
413703 99413703 1001 86380 86390 1
413977 99413977 1001 86380 86390 1
414083 99414083 1001 86380 86390 1
415177 99415177 1001 86380 86390 1
414589 99414589 1001 86380 86390 1
414766 99414766 1001 86380 86390 1
414692 99414692 1001 86380 86390 1
414750 99414750 1001 86380 86390 1
414362 99414362 1001 86380 86390 1
415675 99415675 1001 86380 86390 1
415689 99415689 1001 86380 86390 1
416743 99416743 1001 86380 86390 1
416891 99416891 1001 86380 86390 1
416717 99416717 1001 86380 86390 1
416780 99416780 1001 86380 86390 1
416255 99416255 1001 86380 86390 1
416387 99416387 1001 86380 86390 1
416534 99416534 1001 86380 86390 1
417130 99417130 1001 86380 86390 1
417511 99417511 1001 86380 86390 1
417516 99417516 1001 86380 86390 1
418461 99418461 1001 86380 86390 1
418709 99418709 1001 86380 86390 1
418594 99418594 1001 86380 86390 1
418193 99418193 1001 86380 86390 1
418144 99418144 1001 86380 86390 1
418210 99418210 1001 86380 86390 1
418124 99418124 1001 86380 86390 1
418189 99418189 1001 86380 86390 1
418333 99418333 1001 86380 86390 1
417656 99417656 1001 86380 86390 1
419054 99419054 1001 86380 86390 1
419192 99419192 1001 86380 86390 1
418953 99418953 1001 86380 86390 1
419161 99419161 1001 86380 86390 1
419107 99419107 1001 86380 86390 1
419041 99419041 1001 86380 86390 1
420429 99420429 1001 86380 86390 1
419906 99419906 1001 86380 86390 1
419912 99419912 1001 86380 86390 1
419678 99419678 1001 86380 86390 1
420028 99420028 1001 86380 86390 1
419348 99419348 1001 86380 86390 1
419470 99419470 1001 86380 86390 1
419330 99419330 1001 86380 86390 1
419488 99419488 1001 86380 86390 1
420694 99420694 1001 86380 86390 1
420502 99420502 1001 86380 86390 1
420701 99420701 1001 86380 86390 1
420456 99420456 1001 86380 86390 1
420507 99420507 1001 86380 86390 1
420827 99420827 1001 86380 86390 1
422117 99422117 1001 86380 86390 1
422048 99422048 1001 86380 86390 1
421961 99421961 1001 86380 86390 1
421346 99421346 1001 86380 86390 1
421300 99421300 1001 86380 86390 1
421580 99421580 1001 86380 86390 1
421628 99421628 1001 86380 86390 1
421654 99421654 1001 86380 86390 1
421387 99421387 1001 86380 86390 1
421473 99421473 1001 86380 86390 1
420844 99420844 1001 86380 86390 1
420850 99420850 1001 86380 86390 1
420960 99420960 1001 86380 86390 1
422402 99422402 1001 86380 86390 1
423336 99423336 1001 86380 86390 1
423624 99423624 1001 86380 86390 1
423432 99423432 1001 86380 86390 1
423030 99423030 1001 86380 86390 1
422987 99422987 1001 86380 86390 1
423293 99423293 1001 86380 86390 1
423236 99423236 1001 86380 86390 1
423102 99423102 1001 86380 86390 1
423214 99423214 1001 86380 86390 1
422906 99422906 1001 86380 86390 1
422810 99422810 1001 86380 86390 1
422542 99422542 1001 86380 86390 1
423820 99423820 1001 86380 86390 1
424036 99424036 1001 86380 86390 1
424099 99424099 1001 86380 86390 1
423898 99423898 1001 86380 86390 1
425008 99425008 1001 86380 86390 1
425091 99425091 1001 86380 86390 1
425288 99425288 1001 86380 86390 1
425218 99425218 1001 86380 86390 1
424973 99424973 1001 86380 86390 1
424344 99424344 1001 86380 86390 1
424555 99424555 1001 86380 86390 1
425630 99425630 1001 86380 86390 1
425625 99425625 1001 86380 86390 1
427094 99427094 1001 86380 86390 1
427025 99427025 1001 86380 86390 1
426377 99426377 1001 86380 86390 1
426490 99426490 1001 86380 86390 1
426655 99426655 1001 86380 86390 1
426467 99426467 1001 86380 86390 1
426420 99426420 1001 86380 86390 1
426472 99426472 1001 86380 86390 1
425848 99425848 1001 86380 86390 1
426018 99426018 1001 86380 86390 1
427529 99427529 1001 86380 86390 1
427462 99427462 1001 86380 86390 1
427282 99427282 1001 86380 86390 1
428643 99428643 1001 86380 86390 1
428703 99428703 1001 86380 86390 1
428260 99428260 1001 86380 86390 1
428102 99428102 1001 86380 86390 1
427988 99427988 1001 86380 86390 1
427579 99427579 1001 86380 86390 1
427805 99427805 1001 86380 86390 1
428968 99428968 1001 86380 86390 1
428769 99428769 1001 86380 86390 1
428836 99428836 1001 86380 86390 1
429035 99429035 1001 86380 86390 1
430126 99430126 1001 86380 86390 1
430112 99430112 1001 86380 86390 1
429831 99429831 1001 86380 86390 1
429751 99429751 1001 86380 86390 1
429469 99429469 1001 86380 86390 1
429254 99429254 1001 86380 86390 1
429564 99429564 1001 86380 86390 1
430395 99430395 1001 86380 86390 1
430403 99430403 1001 86380 86390 1
431888 99431888 1001 86380 86390 1
431894 99431894 1001 86380 86390 1
431657 99431657 1001 86380 86390 1
431752 99431752 1001 86380 86390 1
431874 99431874 1001 86380 86390 1
432032 99432032 1001 86380 86390 1
431357 99431357 1001 86380 86390 1
431214 99431214 1001 86380 86390 1
431191 99431191 1001 86380 86390 1
430907 99430907 1001 86380 86390 1
432272 99432272 1001 86380 86390 1
432439 99432439 1001 86380 86390 1
432285 99432285 1001 86380 86390 1
432370 99432370 1001 86380 86390 1
433661 99433661 1001 86380 86390 1
433525 99433525 1001 86380 86390 1
433386 99433386 1001 86380 86390 1
433481 99433481 1001 86380 86390 1
433307 99433307 1001 86380 86390 1
432772 99432772 1001 86380 86390 1
432888 99432888 1001 86380 86390 1
434125 99434125 1001 86380 86390 1
433757 99433757 1001 86380 86390 1
434007 99434007 1001 86380 86390 1
435220 99435220 1001 86380 86390 1
435005 99435005 1001 86380 86390 1
435008 99435008 1001 86380 86390 1
435356 99435356 1001 86380 86390 1
435336 99435336 1001 86380 86390 1
435128 99435128 1001 86380 86390 1
434842 99434842 1001 86380 86390 1
434759 99434759 1001 86380 86390 1
434924 99434924 1001 86380 86390 1
434955 99434955 1001 86380 86390 1
434750 99434750 1001 86380 86390 1
434287 99434287 1001 86380 86390 1
434182 99434182 1001 86380 86390 1
434279 99434279 1001 86380 86390 1
435712 99435712 1001 86380 86390 1
435743 99435743 1001 86380 86390 1
435474 99435474 1001 86380 86390 1
436983 99436983 1001 86380 86390 1
436806 99436806 1001 86380 86390 1
436809 99436809 1001 86380 86390 1
436824 99436824 1001 86380 86390 1
436598 99436598 1001 86380 86390 1
436307 99436307 1001 86380 86390 1
437267 99437267 1001 86380 86390 1
437255 99437255 1001 86380 86390 1
437236 99437236 1001 86380 86390 1
300576 99300576 1001 86380 86390 1
300680 99300680 1001 86380 86390 1
300330 99300330 1001 86380 86390 1
300409 99300409 1001 86380 86390 1
300337 99300337 1001 86380 86390 1
300467 99300467 1001 86380 86390 1
300520 99300520 1001 86380 86390 1
300166 99300166 1001 86380 86390 1
300155 99300155 1001 86380 86390 1
300731 99300731 1001 86380 86390 1
300747 99300747 1001 86380 86390 1
300750 99300750 1001 86380 86390 1
300738 99300738 1001 86380 86390 1
301403 99301403 1001 86380 86390 1
301405 99301405 1001 86380 86390 1
301462 99301462 1001 86380 86390 1
301287 99301287 1001 86380 86390 1
301199 99301199 1001 86380 86390 1
301346 99301346 1001 86380 86390 1
300961 99300961 1001 86380 86390 1
300940 99300940 1001 86380 86390 1
301658 99301658 1001 86380 86390 1
301662 99301662 1001 86380 86390 1
301667 99301667 1001 86380 86390 1
301603 99301603 1001 86380 86390 1
302267 99302267 1001 86380 86390 1
302242 99302242 1001 86380 86390 1
302217 99302217 1001 86380 86390 1
302282 99302282 1001 86380 86390 1
302353 99302353 1001 86380 86390 1
302258 99302258 1001 86380 86390 1
302150 99302150 1001 86380 86390 1
302026 99302026 1001 86380 86390 1
302027 99302027 1001 86380 86390 1
302067 99302067 1001 86380 86390 1
301968 99301968 1001 86380 86390 1
301917 99301917 1001 86380 86390 1
301840 99301840 1001 86380 86390 1
301836 99301836 1001 86380 86390 1
302394 99302394 1001 86380 86390 1
302435 99302435 1001 86380 86390 1
302476 99302476 1001 86380 86390 1
302389 99302389 1001 86380 86390 1
303092 99303092 1001 86380 86390 1
303024 99303024 1001 86380 86390 1
303201 99303201 1001 86380 86390 1
302911 99302911 1001 86380 86390 1
302901 99302901 1001 86380 86390 1
302798 99302798 1001 86380 86390 1
302890 99302890 1001 86380 86390 1
302829 99302829 1001 86380 86390 1
303270 99303270 1001 86380 86390 1
303373 99303373 1001 86380 86390 1
303285 99303285 1001 86380 86390 1
303338 99303338 1001 86380 86390 1
303356 99303356 1001 86380 86390 1
303842 99303842 1001 86380 86390 1
303849 99303849 1001 86380 86390 1
303891 99303891 1001 86380 86390 1
303635 99303635 1001 86380 86390 1
303688 99303688 1001 86380 86390 1
303732 99303732 1001 86380 86390 1
303629 99303629 1001 86380 86390 1
303594 99303594 1001 86380 86390 1
303533 99303533 1001 86380 86390 1
303429 99303429 1001 86380 86390 1
303486 99303486 1001 86380 86390 1
303603 99303603 1001 86380 86390 1
303489 99303489 1001 86380 86390 1
304057 99304057 1001 86380 86390 1
304112 99304112 1001 86380 86390 1
304062 99304062 1001 86380 86390 1
304222 99304222 1001 86380 86390 1
304702 99304702 1001 86380 86390 1
304730 99304730 1001 86380 86390 1
304528 99304528 1001 86380 86390 1
304633 99304633 1001 86380 86390 1
304356 99304356 1001 86380 86390 1
304299 99304299 1001 86380 86390 1
304250 99304250 1001 86380 86390 1
304289 99304289 1001 86380 86390 1
304956 99304956 1001 86380 86390 1
304918 99304918 1001 86380 86390 1
304919 99304919 1001 86380 86390 1
304958 99304958 1001 86380 86390 1
305534 99305534 1001 86380 86390 1
305351 99305351 1001 86380 86390 1
305416 99305416 1001 86380 86390 1
305352 99305352 1001 86380 86390 1
305281 99305281 1001 86380 86390 1
305104 99305104 1001 86380 86390 1
305238 99305238 1001 86380 86390 1
305100 99305100 1001 86380 86390 1
500184 99500184 1001 86380 86390 1
500007 99500007 1001 86380 86390 1
305694 99305694 1001 86380 86390 1
500623 99500623 1001 86380 86390 1
500787 99500787 1001 86380 86390 1
500802 99500802 1001 86380 86390 1
500749 99500749 1001 86380 86390 1
500577 99500577 1001 86380 86390 1
500567 99500567 1001 86380 86390 1
500391 99500391 1001 86380 86390 1
500199 99500199 1001 86380 86390 1
500265 99500265 1001 86380 86390 1
501486 99501486 1001 86380 86390 1
501475 99501475 1001 86380 86390 1
501496 99501496 1001 86380 86390 1
501254 99501254 1001 86380 86390 1
501280 99501280 1001 86380 86390 1
501243 99501243 1001 86380 86390 1
501322 99501322 1001 86380 86390 1
501426 99501426 1001 86380 86390 1
501259 99501259 1001 86380 86390 1
501402 99501402 1001 86380 86390 1
501024 99501024 1001 86380 86390 1
501782 99501782 1001 86380 86390 1
501776 99501776 1001 86380 86390 1
501751 99501751 1001 86380 86390 1
502390 99502390 1001 86380 86390 1
502440 99502440 1001 86380 86390 1
502330 99502330 1001 86380 86390 1
502382 99502382 1001 86380 86390 1
502055 99502055 1001 86380 86390 1
502257 99502257 1001 86380 86390 1
502116 99502116 1001 86380 86390 1
502019 99502019 1001 86380 86390 1
501981 99501981 1001 86380 86390 1
501867 99501867 1001 86380 86390 1
502568 99502568 1001 86380 86390 1
502498 99502498 1001 86380 86390 1
502668 99502668 1001 86380 86390 1
502578 99502578 1001 86380 86390 1
503276 99503276 1001 86380 86390 1
502926 99502926 1001 86380 86390 1
503031 99503031 1001 86380 86390 1
503384 99503384 1001 86380 86390 1
503478 99503478 1001 86380 86390 1
504076 99504076 1001 86380 86390 1
504104 99504104 1001 86380 86390 1
503744 99503744 1001 86380 86390 1
503764 99503764 1001 86380 86390 1
503816 99503816 1001 86380 86390 1
503725 99503725 1001 86380 86390 1
503778 99503778 1001 86380 86390 1
503527 99503527 1001 86380 86390 1
503660 99503660 1001 86380 86390 1
503700 99503700 1001 86380 86390 1
504294 99504294 1001 86380 86390 1
504910 99504910 1001 86380 86390 1
504847 99504847 1001 86380 86390 1
504891 99504891 1001 86380 86390 1
504584 99504584 1001 86380 86390 1
504588 99504588 1001 86380 86390 1
504555 99504555 1001 86380 86390 1
504673 99504673 1001 86380 86390 1
504495 99504495 1001 86380 86390 1
504501 99504501 1001 86380 86390 1
505037 99505037 1001 86380 86390 1
505127 99505127 1001 86380 86390 1
504999 99504999 1001 86380 86390 1
505117 99505117 1001 86380 86390 1
504989 99504989 1001 86380 86390 1
505642 99505642 1001 86380 86390 1
505528 99505528 1001 86380 86390 1
505536 99505536 1001 86380 86390 1
505307 99505307 1001 86380 86390 1
505297 99505297 1001 86380 86390 1
505299 99505299 1001 86380 86390 1
505832 99505832 1001 86380 86390 1
505900 99505900 1001 86380 86390 1
505939 99505939 1001 86380 86390 1
505830 99505830 1001 86380 86390 1
505908 99505908 1001 86380 86390 1
505922 99505922 1001 86380 86390 1
506443 99506443 1001 86380 86390 1
506419 99506419 1001 86380 86390 1
506502 99506502 1001 86380 86390 1
506218 99506218 1001 86380 86390 1
506219 99506219 1001 86380 86390 1
506626 99506626 1001 86380 86390 1
506757 99506757 1001 86380 86390 1
506796 99506796 1001 86380 86390 1
507313 99507313 1001 86380 86390 1
507050 99507050 1001 86380 86390 1
507196 99507196 1001 86380 86390 1
506931 99506931 1001 86380 86390 1
506974 99506974 1001 86380 86390 1
506988 99506988 1001 86380 86390 1
506812 99506812 1001 86380 86390 1
506904 99506904 1001 86380 86390 1
507601 99507601 1001 86380 86390 1
507488 99507488 1001 86380 86390 1
507580 99507580 1001 86380 86390 1
508069 99508069 1001 86380 86390 1
508239 99508239 1001 86380 86390 1
507965 99507965 1001 86380 86390 1
507982 99507982 1001 86380 86390 1
507892 99507892 1001 86380 86390 1
507896 99507896 1001 86380 86390 1
507974 99507974 1001 86380 86390 1
508027 99508027 1001 86380 86390 1
507874 99507874 1001 86380 86390 1
507670 99507670 1001 86380 86390 1
507812 99507812 1001 86380 86390 1
507645 99507645 1001 86380 86390 1
507638 99507638 1001 86380 86390 1
508389 99508389 1001 86380 86390 1
508283 99508283 1001 86380 86390 1
509026 99509026 1001 86380 86390 1
509002 99509002 1001 86380 86390 1
508900 99508900 1001 86380 86390 1
508982 99508982 1001 86380 86390 1
509008 99509008 1001 86380 86390 1
509066 99509066 1001 86380 86390 1
508881 99508881 1001 86380 86390 1
508859 99508859 1001 86380 86390 1
508664 99508664 1001 86380 86390 1
508737 99508737 1001 86380 86390 1
508482 99508482 1001 86380 86390 1
508534 99508534 1001 86380 86390 1
508640 99508640 1001 86380 86390 1
509268 99509268 1001 86380 86390 1
509115 99509115 1001 86380 86390 1
509181 99509181 1001 86380 86390 1
509836 99509836 1001 86380 86390 1
509540 99509540 1001 86380 86390 1
509599 99509599 1001 86380 86390 1
509603 99509603 1001 86380 86390 1
509372 99509372 1001 86380 86390 1
509294 99509294 1001 86380 86390 1
509334 99509334 1001 86380 86390 1
509364 99509364 1001 86380 86390 1
509469 99509469 1001 86380 86390 1
509288 99509288 1001 86380 86390 1
509301 99509301 1001 86380 86390 1
510066 99510066 1001 86380 86390 1
510029 99510029 1001 86380 86390 1
509960 99509960 1001 86380 86390 1
509975 99509975 1001 86380 86390 1
510709 99510709 1001 86380 86390 1
510683 99510683 1001 86380 86390 1
510721 99510721 1001 86380 86390 1
510405 99510405 1001 86380 86390 1
510444 99510444 1001 86380 86390 1
510421 99510421 1001 86380 86390 1
510396 99510396 1001 86380 86390 1
510360 99510360 1001 86380 86390 1
510426 99510426 1001 86380 86390 1
510429 99510429 1001 86380 86390 1
510494 99510494 1001 86380 86390 1
510520 99510520 1001 86380 86390 1
510274 99510274 1001 86380 86390 1
510264 99510264 1001 86380 86390 1
510841 99510841 1001 86380 86390 1
510804 99510804 1001 86380 86390 1
510891 99510891 1001 86380 86390 1
511432 99511432 1001 86380 86390 1
511244 99511244 1001 86380 86390 1
511155 99511155 1001 86380 86390 1
511337 99511337 1001 86380 86390 1
511312 99511312 1001 86380 86390 1
511255 99511255 1001 86380 86390 1
511243 99511243 1001 86380 86390 1
511101 99511101 1001 86380 86390 1
511056 99511056 1001 86380 86390 1
511069 99511069 1001 86380 86390 1
511122 99511122 1001 86380 86390 1
511124 99511124 1001 86380 86390 1
511632 99511632 1001 86380 86390 1
511634 99511634 1001 86380 86390 1
511648 99511648 1001 86380 86390 1
511650 99511650 1001 86380 86390 1
512290 99512290 1001 86380 86390 1
512372 99512372 1001 86380 86390 1
512045 99512045 1001 86380 86390 1
512112 99512112 1001 86380 86390 1
512051 99512051 1001 86380 86390 1
512065 99512065 1001 86380 86390 1
512080 99512080 1001 86380 86390 1
512171 99512171 1001 86380 86390 1
512095 99512095 1001 86380 86390 1
511810 99511810 1001 86380 86390 1
511904 99511904 1001 86380 86390 1
511814 99511814 1001 86380 86390 1
511829 99511829 1001 86380 86390 1
511935 99511935 1001 86380 86390 1
511936 99511936 1001 86380 86390 1
511925 99511925 1001 86380 86390 1
512521 99512521 1001 86380 86390 1
513169 99513169 1001 86380 86390 1
513162 99513162 1001 86380 86390 1
513198 99513198 1001 86380 86390 1
513333 99513333 1001 86380 86390 1
513376 99513376 1001 86380 86390 1
513404 99513404 1001 86380 86390 1
513237 99513237 1001 86380 86390 1
514007 99514007 1001 86380 86390 1
513954 99513954 1001 86380 86390 1
513462 99513462 1001 86380 86390 1
513605 99513605 1001 86380 86390 1
513426 99513426 1001 86380 86390 1
514055 99514055 1001 86380 86390 1
514190 99514190 1001 86380 86390 1
514757 99514757 1001 86380 86390 1
514828 99514828 1001 86380 86390 1
514774 99514774 1001 86380 86390 1
514697 99514697 1001 86380 86390 1
514839 99514839 1001 86380 86390 1
514841 99514841 1001 86380 86390 1
514572 99514572 1001 86380 86390 1
514327 99514327 1001 86380 86390 1
514263 99514263 1001 86380 86390 1
514329 99514329 1001 86380 86390 1
514396 99514396 1001 86380 86390 1
514412 99514412 1001 86380 86390 1
514390 99514390 1001 86380 86390 1
515039 99515039 1001 86380 86390 1
514912 99514912 1001 86380 86390 1
514902 99514902 1001 86380 86390 1
515032 99515032 1001 86380 86390 1
515518 99515518 1001 86380 86390 1
515642 99515642 1001 86380 86390 1
515527 99515527 1001 86380 86390 1
515645 99515645 1001 86380 86390 1
515391 99515391 1001 86380 86390 1
515314 99515314 1001 86380 86390 1
515411 99515411 1001 86380 86390 1
515084 99515084 1001 86380 86390 1
515114 99515114 1001 86380 86390 1
515760 99515760 1001 86380 86390 1
515722 99515722 1001 86380 86390 1
515710 99515710 1001 86380 86390 1
515775 99515775 1001 86380 86390 1
516463 99516463 1001 86380 86390 1
516502 99516502 1001 86380 86390 1
516304 99516304 1001 86380 86390 1
516279 99516279 1001 86380 86390 1
516115 99516115 1001 86380 86390 1
516061 99516061 1001 86380 86390 1
516088 99516088 1001 86380 86390 1
516026 99516026 1001 86380 86390 1
515910 99515910 1001 86380 86390 1
516614 99516614 1001 86380 86390 1
516641 99516641 1001 86380 86390 1
516693 99516693 1001 86380 86390 1
516538 99516538 1001 86380 86390 1
517252 99517252 1001 86380 86390 1
517166 99517166 1001 86380 86390 1
517330 99517330 1001 86380 86390 1
517180 99517180 1001 86380 86390 1
517041 99517041 1001 86380 86390 1
517043 99517043 1001 86380 86390 1
517095 99517095 1001 86380 86390 1
516958 99516958 1001 86380 86390 1
517064 99517064 1001 86380 86390 1
517477 99517477 1001 86380 86390 1
517404 99517404 1001 86380 86390 1
517341 99517341 1001 86380 86390 1
518127 99518127 1001 86380 86390 1
518026 99518026 1001 86380 86390 1
517989 99517989 1001 86380 86390 1
518120 99518120 1001 86380 86390 1
518158 99518158 1001 86380 86390 1
517872 99517872 1001 86380 86390 1
517861 99517861 1001 86380 86390 1
517942 99517942 1001 86380 86390 1
517800 99517800 1001 86380 86390 1
517568 99517568 1001 86380 86390 1
517739 99517739 1001 86380 86390 1
517545 99517545 1001 86380 86390 1
517611 99517611 1001 86380 86390 1
517574 99517574 1001 86380 86390 1
518963 99518963 1001 86380 86390 1
518965 99518965 1001 86380 86390 1
518966 99518966 1001 86380 86390 1
518894 99518894 1001 86380 86390 1
518680 99518680 1001 86380 86390 1
518687 99518687 1001 86380 86390 1
518713 99518713 1001 86380 86390 1
518753 99518753 1001 86380 86390 1
518678 99518678 1001 86380 86390 1
518511 99518511 1001 86380 86390 1
518526 99518526 1001 86380 86390 1
518475 99518475 1001 86380 86390 1
519118 99519118 1001 86380 86390 1
519158 99519158 1001 86380 86390 1
519084 99519084 1001 86380 86390 1
519036 99519036 1001 86380 86390 1
519759 99519759 1001 86380 86390 1
519722 99519722 1001 86380 86390 1
519481 99519481 1001 86380 86390 1
519567 99519567 1001 86380 86390 1
519606 99519606 1001 86380 86390 1
519246 99519246 1001 86380 86390 1
519281 99519281 1001 86380 86390 1
519921 99519921 1001 86380 86390 1
519962 99519962 1001 86380 86390 1
520004 99520004 1001 86380 86390 1
520604 99520604 1001 86380 86390 1
520594 99520594 1001 86380 86390 1
520569 99520569 1001 86380 86390 1
520632 99520632 1001 86380 86390 1
520458 99520458 1001 86380 86390 1
520259 99520259 1001 86380 86390 1
520234 99520234 1001 86380 86390 1
520317 99520317 1001 86380 86390 1
520072 99520072 1001 86380 86390 1
520164 99520164 1001 86380 86390 1
520152 99520152 1001 86380 86390 1
520205 99520205 1001 86380 86390 1
520070 99520070 1001 86380 86390 1
520784 99520784 1001 86380 86390 1
521274 99521274 1001 86380 86390 1
521382 99521382 1001 86380 86390 1
521395 99521395 1001 86380 86390 1
521446 99521446 1001 86380 86390 1
521383 99521383 1001 86380 86390 1
521281 99521281 1001 86380 86390 1
521425 99521425 1001 86380 86390 1
521414 99521414 1001 86380 86390 1
521250 99521250 1001 86380 86390 1
521099 99521099 1001 86380 86390 1
521114 99521114 1001 86380 86390 1
521194 99521194 1001 86380 86390 1
521064 99521064 1001 86380 86390 1
520863 99520863 1001 86380 86390 1
520904 99520904 1001 86380 86390 1
521639 99521639 1001 86380 86390 1
522278 99522278 1001 86380 86390 1
521949 99521949 1001 86380 86390 1
522070 99522070 1001 86380 86390 1
521889 99521889 1001 86380 86390 1
521740 99521740 1001 86380 86390 1
521806 99521806 1001 86380 86390 1
522442 99522442 1001 86380 86390 1
522301 99522301 1001 86380 86390 1
523081 99523081 1001 86380 86390 1
522965 99522965 1001 86380 86390 1
522922 99522922 1001 86380 86390 1
522788 99522788 1001 86380 86390 1
522885 99522885 1001 86380 86390 1
522578 99522578 1001 86380 86390 1
522606 99522606 1001 86380 86390 1
522611 99522611 1001 86380 86390 1
522663 99522663 1001 86380 86390 1
523211 99523211 1001 86380 86390 1
523875 99523875 1001 86380 86390 1
523761 99523761 1001 86380 86390 1
523826 99523826 1001 86380 86390 1
523878 99523878 1001 86380 86390 1
523676 99523676 1001 86380 86390 1
523646 99523646 1001 86380 86390 1
523454 99523454 1001 86380 86390 1
523331 99523331 1001 86380 86390 1
523371 99523371 1001 86380 86390 1
523345 99523345 1001 86380 86390 1
524097 99524097 1001 86380 86390 1
524072 99524072 1001 86380 86390 1
524075 99524075 1001 86380 86390 1
524576 99524576 1001 86380 86390 1
524401 99524401 1001 86380 86390 1
524470 99524470 1001 86380 86390 1
524537 99524537 1001 86380 86390 1
524460 99524460 1001 86380 86390 1
524473 99524473 1001 86380 86390 1
524283 99524283 1001 86380 86390 1
524153 99524153 1001 86380 86390 1
524162 99524162 1001 86380 86390 1
524775 99524775 1001 86380 86390 1
525419 99525419 1001 86380 86390 1
525510 99525510 1001 86380 86390 1
525490 99525490 1001 86380 86390 1
525225 99525225 1001 86380 86390 1
525226 99525226 1001 86380 86390 1
525274 99525274 1001 86380 86390 1
525084 99525084 1001 86380 86390 1
524983 99524983 1001 86380 86390 1
525685 99525685 1001 86380 86390 1
525624 99525624 1001 86380 86390 1
525626 99525626 1001 86380 86390 1
525631 99525631 1001 86380 86390 1
526234 99526234 1001 86380 86390 1
526413 99526413 1001 86380 86390 1
526383 99526383 1001 86380 86390 1
526088 99526088 1001 86380 86390 1
526210 99526210 1001 86380 86390 1
525984 99525984 1001 86380 86390 1
525977 99525977 1001 86380 86390 1
525990 99525990 1001 86380 86390 1
525814 99525814 1001 86380 86390 1
526578 99526578 1001 86380 86390 1
526591 99526591 1001 86380 86390 1
527048 99527048 1001 86380 86390 1
527154 99527154 1001 86380 86390 1
526851 99526851 1001 86380 86390 1
526921 99526921 1001 86380 86390 1
526719 99526719 1001 86380 86390 1
526695 99526695 1001 86380 86390 1
526631 99526631 1001 86380 86390 1
526696 99526696 1001 86380 86390 1
527325 99527325 1001 86380 86390 1
527288 99527288 1001 86380 86390 1
527419 99527419 1001 86380 86390 1
527420 99527420 1001 86380 86390 1
527396 99527396 1001 86380 86390 1
527451 99527451 1001 86380 86390 1
527668 99527668 1001 86380 86390 1
527697 99527697 1001 86380 86390 1
527584 99527584 1001 86380 86390 1
527467 99527467 1001 86380 86390 1
527573 99527573 1001 86380 86390 1
527477 99527477 1001 86380 86390 1
528140 99528140 1001 86380 86390 1
528179 99528179 1001 86380 86390 1
528222 99528222 1001 86380 86390 1
528197 99528197 1001 86380 86390 1
528198 99528198 1001 86380 86390 1
528214 99528214 1001 86380 86390 1
528735 99528735 1001 86380 86390 1
528775 99528775 1001 86380 86390 1
528592 99528592 1001 86380 86390 1
528605 99528605 1001 86380 86390 1
528511 99528511 1001 86380 86390 1
528321 99528321 1001 86380 86390 1
528428 99528428 1001 86380 86390 1
528441 99528441 1001 86380 86390 1
528979 99528979 1001 86380 86390 1
528955 99528955 1001 86380 86390 1
529049 99529049 1001 86380 86390 1
529536 99529536 1001 86380 86390 1
529601 99529601 1001 86380 86390 1
529695 99529695 1001 86380 86390 1
529552 99529552 1001 86380 86390 1
529617 99529617 1001 86380 86390 1
529580 99529580 1001 86380 86390 1
529584 99529584 1001 86380 86390 1
529663 99529663 1001 86380 86390 1
529509 99529509 1001 86380 86390 1
529463 99529463 1001 86380 86390 1
529464 99529464 1001 86380 86390 1
529490 99529490 1001 86380 86390 1
529326 99529326 1001 86380 86390 1
529236 99529236 1001 86380 86390 1
529277 99529277 1001 86380 86390 1
529268 99529268 1001 86380 86390 1
529869 99529869 1001 86380 86390 1
529729 99529729 1001 86380 86390 1
529836 99529836 1001 86380 86390 1
529747 99529747 1001 86380 86390 1
530521 99530521 1001 86380 86390 1
530446 99530446 1001 86380 86390 1
530370 99530370 1001 86380 86390 1
530461 99530461 1001 86380 86390 1
530292 99530292 1001 86380 86390 1
530001 99530001 1001 86380 86390 1
530079 99530079 1001 86380 86390 1
530118 99530118 1001 86380 86390 1
530096 99530096 1001 86380 86390 1
530630 99530630 1001 86380 86390 1
530708 99530708 1001 86380 86390 1
530565 99530565 1001 86380 86390 1
530722 99530722 1001 86380 86390 1
530633 99530633 1001 86380 86390 1
530621 99530621 1001 86380 86390 1
530622 99530622 1001 86380 86390 1
530690 99530690 1001 86380 86390 1
530742 99530742 1001 86380 86390 1
530744 99530744 1001 86380 86390 1
531332 99531332 1001 86380 86390 1
531368 99531368 1001 86380 86390 1
531186 99531186 1001 86380 86390 1
531035 99531035 1001 86380 86390 1
530943 99530943 1001 86380 86390 1
530790 99530790 1001 86380 86390 1
530791 99530791 1001 86380 86390 1
530771 99530771 1001 86380 86390 1
531506 99531506 1001 86380 86390 1
531547 99531547 1001 86380 86390 1
531391 99531391 1001 86380 86390 1
531511 99531511 1001 86380 86390 1
531538 99531538 1001 86380 86390 1
531577 99531577 1001 86380 86390 1
532077 99532077 1001 86380 86390 1
532158 99532158 1001 86380 86390 1
532094 99532094 1001 86380 86390 1
531849 99531849 1001 86380 86390 1
531799 99531799 1001 86380 86390 1
531957 99531957 1001 86380 86390 1
531841 99531841 1001 86380 86390 1
531769 99531769 1001 86380 86390 1
531644 99531644 1001 86380 86390 1
531763 99531763 1001 86380 86390 1
531764 99531764 1001 86380 86390 1
532272 99532272 1001 86380 86390 1
532930 99532930 1001 86380 86390 1
532974 99532974 1001 86380 86390 1
532910 99532910 1001 86380 86390 1
532887 99532887 1001 86380 86390 1
532763 99532763 1001 86380 86390 1
532778 99532778 1001 86380 86390 1
532783 99532783 1001 86380 86390 1
532630 99532630 1001 86380 86390 1
532670 99532670 1001 86380 86390 1
532451 99532451 1001 86380 86390 1
532477 99532477 1001 86380 86390 1
532467 99532467 1001 86380 86390 1
532420 99532420 1001 86380 86390 1
533236 99533236 1001 86380 86390 1
533165 99533165 1001 86380 86390 1
533062 99533062 1001 86380 86390 1
533746 99533746 1001 86380 86390 1
533682 99533682 1001 86380 86390 1
533761 99533761 1001 86380 86390 1
533671 99533671 1001 86380 86390 1
533851 99533851 1001 86380 86390 1
533741 99533741 1001 86380 86390 1
533852 99533852 1001 86380 86390 1
533525 99533525 1001 86380 86390 1
533487 99533487 1001 86380 86390 1
533618 99533618 1001 86380 86390 1
533646 99533646 1001 86380 86390 1
533492 99533492 1001 86380 86390 1
533494 99533494 1001 86380 86390 1
533421 99533421 1001 86380 86390 1
533292 99533292 1001 86380 86390 1
533294 99533294 1001 86380 86390 1
533333 99533333 1001 86380 86390 1
533388 99533388 1001 86380 86390 1
533908 99533908 1001 86380 86390 1
533934 99533934 1001 86380 86390 1
533935 99533935 1001 86380 86390 1
534040 99534040 1001 86380 86390 1
534028 99534028 1001 86380 86390 1
533905 99533905 1001 86380 86390 1
533983 99533983 1001 86380 86390 1
534487 99534487 1001 86380 86390 1
534467 99534467 1001 86380 86390 1
534327 99534327 1001 86380 86390 1
534358 99534358 1001 86380 86390 1
534462 99534462 1001 86380 86390 1
534308 99534308 1001 86380 86390 1
534077 99534077 1001 86380 86390 1
534220 99534220 1001 86380 86390 1
534223 99534223 1001 86380 86390 1
534251 99534251 1001 86380 86390 1
534097 99534097 1001 86380 86390 1
534723 99534723 1001 86380 86390 1
534832 99534832 1001 86380 86390 1
535461 99535461 1001 86380 86390 1
535483 99535483 1001 86380 86390 1
535321 99535321 1001 86380 86390 1
535426 99535426 1001 86380 86390 1
535380 99535380 1001 86380 86390 1
535126 99535126 1001 86380 86390 1
535165 99535165 1001 86380 86390 1
535204 99535204 1001 86380 86390 1
535157 99535157 1001 86380 86390 1
535146 99535146 1001 86380 86390 1
535239 99535239 1001 86380 86390 1
534904 99534904 1001 86380 86390 1
535024 99535024 1001 86380 86390 1
535038 99535038 1001 86380 86390 1
536327 99536327 1001 86380 86390 1
536046 99536046 1001 86380 86390 1
536023 99536023 1001 86380 86390 1
536013 99536013 1001 86380 86390 1
535949 99535949 1001 86380 86390 1
535808 99535808 1001 86380 86390 1
536348 99536348 1001 86380 86390 1
536416 99536416 1001 86380 86390 1
536420 99536420 1001 86380 86390 1
536498 99536498 1001 86380 86390 1
536395 99536395 1001 86380 86390 1
537053 99537053 1001 86380 86390 1
537153 99537153 1001 86380 86390 1
536893 99536893 1001 86380 86390 1
536808 99536808 1001 86380 86390 1
536863 99536863 1001 86380 86390 1
536673 99536673 1001 86380 86390 1
536690 99536690 1001 86380 86390 1
537190 99537190 1001 86380 86390 1
537165 99537165 1001 86380 86390 1
537195 99537195 1001 86380 86390 1
537313 99537313 1001 86380 86390 1
537812 99537812 1001 86380 86390 1
537903 99537903 1001 86380 86390 1
537805 99537805 1001 86380 86390 1
537857 99537857 1001 86380 86390 1
537643 99537643 1001 86380 86390 1
537606 99537606 1001 86380 86390 1
537697 99537697 1001 86380 86390 1
537595 99537595 1001 86380 86390 1
537627 99537627 1001 86380 86390 1
537512 99537512 1001 86380 86390 1
537397 99537397 1001 86380 86390 1
537504 99537504 1001 86380 86390 1
538009 99538009 1001 86380 86390 1
538073 99538073 1001 86380 86390 1
538755 99538755 1001 86380 86390 1
538772 99538772 1001 86380 86390 1
538682 99538682 1001 86380 86390 1
538808 99538808 1001 86380 86390 1
538520 99538520 1001 86380 86390 1
538586 99538586 1001 86380 86390 1
538433 99538433 1001 86380 86390 1
538421 99538421 1001 86380 86390 1
538425 99538425 1001 86380 86390 1
538439 99538439 1001 86380 86390 1
538362 99538362 1001 86380 86390 1
538345 99538345 1001 86380 86390 1
538255 99538255 1001 86380 86390 1
538400 99538400 1001 86380 86390 1
538981 99538981 1001 86380 86390 1
538879 99538879 1001 86380 86390 1
538844 99538844 1001 86380 86390 1
538857 99538857 1001 86380 86390 1
539461 99539461 1001 86380 86390 1
539443 99539443 1001 86380 86390 1
539482 99539482 1001 86380 86390 1
539457 99539457 1001 86380 86390 1
539473 99539473 1001 86380 86390 1
539231 99539231 1001 86380 86390 1
539284 99539284 1001 86380 86390 1
539406 99539406 1001 86380 86390 1
539355 99539355 1001 86380 86390 1
539344 99539344 1001 86380 86390 1
539189 99539189 1001 86380 86390 1
539101 99539101 1001 86380 86390 1
539186 99539186 1001 86380 86390 1
539837 99539837 1001 86380 86390 1
539818 99539818 1001 86380 86390 1
540404 99540404 1001 86380 86390 1
540440 99540440 1001 86380 86390 1
540423 99540423 1001 86380 86390 1
540298 99540298 1001 86380 86390 1
540223 99540223 1001 86380 86390 1
540186 99540186 1001 86380 86390 1
540090 99540090 1001 86380 86390 1
540092 99540092 1001 86380 86390 1
539925 99539925 1001 86380 86390 1
539967 99539967 1001 86380 86390 1
540023 99540023 1001 86380 86390 1
539894 99539894 1001 86380 86390 1
540025 99540025 1001 86380 86390 1
540478 99540478 1001 86380 86390 1
540496 99540496 1001 86380 86390 1
540613 99540613 1001 86380 86390 1
540538 99540538 1001 86380 86390 1
541197 99541197 1001 86380 86390 1
541124 99541124 1001 86380 86390 1
541138 99541138 1001 86380 86390 1
540922 99540922 1001 86380 86390 1
541032 99541032 1001 86380 86390 1
540718 99540718 1001 86380 86390 1
540826 99540826 1001 86380 86390 1
540840 99540840 1001 86380 86390 1
541485 99541485 1001 86380 86390 1
541491 99541491 1001 86380 86390 1
541323 99541323 1001 86380 86390 1
541467 99541467 1001 86380 86390 1
541936 99541936 1001 86380 86390 1
541759 99541759 1001 86380 86390 1
541750 99541750 1001 86380 86390 1
541602 99541602 1001 86380 86390 1
541656 99541656 1001 86380 86390 1
541582 99541582 1001 86380 86390 1
541698 99541698 1001 86380 86390 1
542237 99542237 1001 86380 86390 1
542137 99542137 1001 86380 86390 1
542151 99542151 1001 86380 86390 1
542858 99542858 1001 86380 86390 1
542769 99542769 1001 86380 86390 1
542860 99542860 1001 86380 86390 1
542624 99542624 1001 86380 86390 1
542702 99542702 1001 86380 86390 1
542588 99542588 1001 86380 86390 1
542645 99542645 1001 86380 86390 1
542594 99542594 1001 86380 86390 1
542687 99542687 1001 86380 86390 1
542545 99542545 1001 86380 86390 1
542386 99542386 1001 86380 86390 1
542425 99542425 1001 86380 86390 1
542347 99542347 1001 86380 86390 1
543142 99543142 1001 86380 86390 1
543633 99543633 1001 86380 86390 1
543646 99543646 1001 86380 86390 1
543440 99543440 1001 86380 86390 1
543419 99543419 1001 86380 86390 1
543358 99543358 1001 86380 86390 1
543203 99543203 1001 86380 86390 1
543182 99543182 1001 86380 86390 1
543326 99543326 1001 86380 86390 1
543224 99543224 1001 86380 86390 1
543263 99543263 1001 86380 86390 1
543342 99543342 1001 86380 86390 1
543187 99543187 1001 86380 86390 1
543213 99543213 1001 86380 86390 1
543856 99543856 1001 86380 86390 1
543949 99543949 1001 86380 86390 1
544484 99544484 1001 86380 86390 1
544459 99544459 1001 86380 86390 1
544461 99544461 1001 86380 86390 1
544327 99544327 1001 86380 86390 1
544241 99544241 1001 86380 86390 1
544093 99544093 1001 86380 86390 1
544153 99544153 1001 86380 86390 1
544638 99544638 1001 86380 86390 1
544742 99544742 1001 86380 86390 1
422157 386 1001 18360 18777 1
412878 1140 1001 35220 35877 1
409021 920 1001 55800 70677 1
400166 99400166 1001 86380 86390 1
400408 99400408 1001 86380 86390 1
400543 99400543 1001 86380 86390 1
400928 99400928 1001 86380 86390 1
400883 99400883 1001 86380 86390 1
401383 99401383 1001 86380 86390 1
402273 99402273 1001 86380 86390 1
402320 99402320 1001 86380 86390 1
402539 99402539 1001 86380 86390 1
402777 99402777 1001 86380 86390 1
403154 99403154 1001 86380 86390 1
403142 99403142 1001 86380 86390 1
403265 99403265 1001 86380 86390 1
403305 99403305 1001 86380 86390 1
403622 99403622 1001 86380 86390 1
403701 99403701 1001 86380 86390 1
404029 99404029 1001 86380 86390 1
404135 99404135 1001 86380 86390 1
404127 99404127 1001 86380 86390 1
404262 99404262 1001 86380 86390 1
404571 99404571 1001 86380 86390 1
404665 99404665 1001 86380 86390 1
405039 99405039 1001 86380 86390 1
405197 99405197 1001 86380 86390 1
405343 99405343 1001 86380 86390 1
405354 99405354 1001 86380 86390 1
405553 99405553 1001 86380 86390 1
405518 99405518 1001 86380 86390 1
405661 99405661 1001 86380 86390 1
405832 99405832 1001 86380 86390 1
405994 99405994 1001 86380 86390 1
406272 99406272 1001 86380 86390 1
406398 99406398 1001 86380 86390 1
406615 99406615 1001 86380 86390 1
406589 99406589 1001 86380 86390 1
407350 99407350 1001 86380 86390 1
407446 99407446 1001 86380 86390 1
407450 99407450 1001 86380 86390 1
407771 99407771 1001 86380 86390 1
407997 99407997 1001 86380 86390 1
408267 99408267 1001 86380 86390 1
408367 99408367 1001 86380 86390 1
408494 99408494 1001 86380 86390 1
408778 99408778 1001 86380 86390 1
409063 99409063 1001 86380 86390 1
409083 99409083 1001 86380 86390 1
409236 99409236 1001 86380 86390 1
409218 99409218 1001 86380 86390 1
409342 99409342 1001 86380 86390 1
409555 99409555 1001 86380 86390 1
409855 99409855 1001 86380 86390 1
410015 99410015 1001 86380 86390 1
410017 99410017 1001 86380 86390 1
409994 99409994 1001 86380 86390 1
410150 99410150 1001 86380 86390 1
410447 99410447 1001 86380 86390 1
410623 99410623 1001 86380 86390 1
410785 99410785 1001 86380 86390 1
410949 99410949 1001 86380 86390 1
410986 99410986 1001 86380 86390 1
410945 99410945 1001 86380 86390 1
411196 99411196 1001 86380 86390 1
411117 99411117 1001 86380 86390 1
411255 99411255 1001 86380 86390 1
411234 99411234 1001 86380 86390 1
411651 99411651 1001 86380 86390 1
411423 99411423 1001 86380 86390 1
412402 99412402 1001 86380 86390 1
413447 99413447 1001 86380 86390 1
413289 99413289 1001 86380 86390 1
412955 99412955 1001 86380 86390 1
412549 99412549 1001 86380 86390 1
412822 99412822 1001 86380 86390 1
412515 99412515 1001 86380 86390 1
412659 99412659 1001 86380 86390 1
412719 99412719 1001 86380 86390 1
413862 99413862 1001 86380 86390 1
413774 99413774 1001 86380 86390 1
415190 99415190 1001 86380 86390 1
414647 99414647 1001 86380 86390 1
414248 99414248 1001 86380 86390 1
414445 99414445 1001 86380 86390 1
414396 99414396 1001 86380 86390 1
415375 99415375 1001 86380 86390 1
416908 99416908 1001 86380 86390 1
416950 99416950 1001 86380 86390 1
416882 99416882 1001 86380 86390 1
416983 99416983 1001 86380 86390 1
416317 99416317 1001 86380 86390 1
416233 99416233 1001 86380 86390 1
416350 99416350 1001 86380 86390 1
416484 99416484 1001 86380 86390 1
416175 99416175 1001 86380 86390 1
416055 99416055 1001 86380 86390 1
416094 99416094 1001 86380 86390 1
416105 99416105 1001 86380 86390 1
416130 99416130 1001 86380 86390 1
417050 99417050 1001 86380 86390 1
417562 99417562 1001 86380 86390 1
418462 99418462 1001 86380 86390 1
418636 99418636 1001 86380 86390 1
418571 99418571 1001 86380 86390 1
418795 99418795 1001 86380 86390 1
418618 99418618 1001 86380 86390 1
418278 99418278 1001 86380 86390 1
418182 99418182 1001 86380 86390 1
418398 99418398 1001 86380 86390 1
418350 99418350 1001 86380 86390 1
418149 99418149 1001 86380 86390 1
418353 99418353 1001 86380 86390 1
418214 99418214 1001 86380 86390 1
418960 99418960 1001 86380 86390 1
418994 99418994 1001 86380 86390 1
419151 99419151 1001 86380 86390 1
419189 99419189 1001 86380 86390 1
419050 99419050 1001 86380 86390 1
420382 99420382 1001 86380 86390 1
420160 99420160 1001 86380 86390 1
420226 99420226 1001 86380 86390 1
420210 99420210 1001 86380 86390 1
419862 99419862 1001 86380 86390 1
419864 99419864 1001 86380 86390 1
419737 99419737 1001 86380 86390 1
419349 99419349 1001 86380 86390 1
419296 99419296 1001 86380 86390 1
419273 99419273 1001 86380 86390 1
419226 99419226 1001 86380 86390 1
419419 99419419 1001 86380 86390 1
420477 99420477 1001 86380 86390 1
420705 99420705 1001 86380 86390 1
420610 99420610 1001 86380 86390 1
421693 99421693 1001 86380 86390 1
421803 99421803 1001 86380 86390 1
421807 99421807 1001 86380 86390 1
422100 99422100 1001 86380 86390 1
421353 99421353 1001 86380 86390 1
421091 99421091 1001 86380 86390 1
422272 99422272 1001 86380 86390 1
422226 99422226 1001 86380 86390 1
422338 99422338 1001 86380 86390 1
422179 99422179 1001 86380 86390 1
422298 99422298 1001 86380 86390 1
423494 99423494 1001 86380 86390 1
423586 99423586 1001 86380 86390 1
423618 99423618 1001 86380 86390 1
423504 99423504 1001 86380 86390 1
423266 99423266 1001 86380 86390 1
422963 99422963 1001 86380 86390 1
423134 99423134 1001 86380 86390 1
423178 99423178 1001 86380 86390 1
422993 99422993 1001 86380 86390 1
423101 99423101 1001 86380 86390 1
422850 99422850 1001 86380 86390 1
424140 99424140 1001 86380 86390 1
425255 99425255 1001 86380 86390 1
425062 99425062 1001 86380 86390 1
424785 99424785 1001 86380 86390 1
424810 99424810 1001 86380 86390 1
424999 99424999 1001 86380 86390 1
424949 99424949 1001 86380 86390 1
424391 99424391 1001 86380 86390 1
424193 99424193 1001 86380 86390 1
425619 99425619 1001 86380 86390 1
426790 99426790 1001 86380 86390 1
426847 99426847 1001 86380 86390 1
426902 99426902 1001 86380 86390 1
426956 99426956 1001 86380 86390 1
427021 99427021 1001 86380 86390 1
426660 99426660 1001 86380 86390 1
426189 99426189 1001 86380 86390 1
425917 99425917 1001 86380 86390 1
426096 99426096 1001 86380 86390 1
426025 99426025 1001 86380 86390 1
427204 99427204 1001 86380 86390 1
427353 99427353 1001 86380 86390 1
427281 99427281 1001 86380 86390 1
427340 99427340 1001 86380 86390 1
428440 99428440 1001 86380 86390 1
428349 99428349 1001 86380 86390 1
428695 99428695 1001 86380 86390 1
428508 99428508 1001 86380 86390 1
428702 99428702 1001 86380 86390 1
428422 99428422 1001 86380 86390 1
428050 99428050 1001 86380 86390 1
428177 99428177 1001 86380 86390 1
428272 99428272 1001 86380 86390 1
427653 99427653 1001 86380 86390 1
427558 99427558 1001 86380 86390 1
427753 99427753 1001 86380 86390 1
427683 99427683 1001 86380 86390 1
427707 99427707 1001 86380 86390 1
427648 99427648 1001 86380 86390 1
428942 99428942 1001 86380 86390 1
429067 99429067 1001 86380 86390 1
429048 99429048 1001 86380 86390 1
429157 99429157 1001 86380 86390 1
428959 99428959 1001 86380 86390 1
429989 99429989 1001 86380 86390 1
430332 99430332 1001 86380 86390 1
429776 99429776 1001 86380 86390 1
429703 99429703 1001 86380 86390 1
429797 99429797 1001 86380 86390 1
429509 99429509 1001 86380 86390 1
430526 99430526 1001 86380 86390 1
430805 99430805 1001 86380 86390 1
430515 99430515 1001 86380 86390 1
430496 99430496 1001 86380 86390 1
431795 99431795 1001 86380 86390 1
431719 99431719 1001 86380 86390 1
431736 99431736 1001 86380 86390 1
431583 99431583 1001 86380 86390 1
431318 99431318 1001 86380 86390 1
431415 99431415 1001 86380 86390 1
431498 99431498 1001 86380 86390 1
431643 99431643 1001 86380 86390 1
430891 99430891 1001 86380 86390 1
430948 99430948 1001 86380 86390 1
431126 99431126 1001 86380 86390 1
431185 99431185 1001 86380 86390 1
432154 99432154 1001 86380 86390 1
432474 99432474 1001 86380 86390 1
433399 99433399 1001 86380 86390 1
433326 99433326 1001 86380 86390 1
432917 99432917 1001 86380 86390 1
432651 99432651 1001 86380 86390 1
432562 99432562 1001 86380 86390 1
432612 99432612 1001 86380 86390 1
432588 99432588 1001 86380 86390 1
432515 99432515 1001 86380 86390 1
433912 99433912 1001 86380 86390 1
434069 99434069 1001 86380 86390 1
433755 99433755 1001 86380 86390 1
434105 99434105 1001 86380 86390 1
434079 99434079 1001 86380 86390 1
435379 99435379 1001 86380 86390 1
435345 99435345 1001 86380 86390 1
435140 99435140 1001 86380 86390 1
435101 99435101 1001 86380 86390 1
435314 99435314 1001 86380 86390 1
434954 99434954 1001 86380 86390 1
434938 99434938 1001 86380 86390 1
434421 99434421 1001 86380 86390 1
434228 99434228 1001 86380 86390 1
434143 99434143 1001 86380 86390 1
434217 99434217 1001 86380 86390 1
434464 99434464 1001 86380 86390 1
435483 99435483 1001 86380 86390 1
435841 99435841 1001 86380 86390 1
435675 99435675 1001 86380 86390 1
437005 99437005 1001 86380 86390 1
437008 99437008 1001 86380 86390 1
437043 99437043 1001 86380 86390 1
436913 99436913 1001 86380 86390 1
436730 99436730 1001 86380 86390 1
436370 99436370 1001 86380 86390 1
436466 99436466 1001 86380 86390 1
436164 99436164 1001 86380 86390 1
436311 99436311 1001 86380 86390 1
436036 99436036 1001 86380 86390 1
435928 99435928 1001 86380 86390 1
436217 99436217 1001 86380 86390 1
436189 99436189 1001 86380 86390 1
436335 99436335 1001 86380 86390 1
436262 99436262 1001 86380 86390 1
300693 99300693 1001 86380 86390 1
300579 99300579 1001 86380 86390 1
300711 99300711 1001 86380 86390 1
300547 99300547 1001 86380 86390 1
300433 99300433 1001 86380 86390 1
300387 99300387 1001 86380 86390 1
300365 99300365 1001 86380 86390 1
300456 99300456 1001 86380 86390 1
300160 99300160 1001 86380 86390 1
300205 99300205 1001 86380 86390 1
300141 99300141 1001 86380 86390 1
300167 99300167 1001 86380 86390 1
300235 99300235 1001 86380 86390 1
300210 99300210 1001 86380 86390 1
300525 99300525 1001 86380 86390 1
300834 99300834 1001 86380 86390 1
301552 99301552 1001 86380 86390 1
301431 99301431 1001 86380 86390 1
301529 99301529 1001 86380 86390 1
301421 99301421 1001 86380 86390 1
301181 99301181 1001 86380 86390 1
301291 99301291 1001 86380 86390 1
301178 99301178 1001 86380 86390 1
301322 99301322 1001 86380 86390 1
301657 99301657 1001 86380 86390 1
301684 99301684 1001 86380 86390 1
302216 99302216 1001 86380 86390 1
302218 99302218 1001 86380 86390 1
301986 99301986 1001 86380 86390 1
301802 99301802 1001 86380 86390 1
301841 99301841 1001 86380 86390 1
301764 99301764 1001 86380 86390 1
301924 99301924 1001 86380 86390 1
302469 99302469 1001 86380 86390 1
302491 99302491 1001 86380 86390 1
302415 99302415 1001 86380 86390 1
303204 99303204 1001 86380 86390 1
303170 99303170 1001 86380 86390 1
303073 99303073 1001 86380 86390 1
303011 99303011 1001 86380 86390 1
303014 99303014 1001 86380 86390 1
303065 99303065 1001 86380 86390 1
302864 99302864 1001 86380 86390 1
302613 99302613 1001 86380 86390 1
302757 99302757 1001 86380 86390 1
302694 99302694 1001 86380 86390 1
302750 99302750 1001 86380 86390 1
302594 99302594 1001 86380 86390 1
302741 99302741 1001 86380 86390 1
303296 99303296 1001 86380 86390 1
303410 99303410 1001 86380 86390 1
303984 99303984 1001 86380 86390 1
303836 99303836 1001 86380 86390 1
303848 99303848 1001 86380 86390 1
303888 99303888 1001 86380 86390 1
303738 99303738 1001 86380 86390 1
303755 99303755 1001 86380 86390 1
303654 99303654 1001 86380 86390 1
303465 99303465 1001 86380 86390 1
303543 99303543 1001 86380 86390 1
303505 99303505 1001 86380 86390 1
303431 99303431 1001 86380 86390 1
303509 99303509 1001 86380 86390 1
303510 99303510 1001 86380 86390 1
303472 99303472 1001 86380 86390 1
304096 99304096 1001 86380 86390 1
304204 99304204 1001 86380 86390 1
304183 99304183 1001 86380 86390 1
304184 99304184 1001 86380 86390 1
304796 99304796 1001 86380 86390 1
304838 99304838 1001 86380 86390 1
304663 99304663 1001 86380 86390 1
304793 99304793 1001 86380 86390 1
304806 99304806 1001 86380 86390 1
304621 99304621 1001 86380 86390 1
304303 99304303 1001 86380 86390 1
304357 99304357 1001 86380 86390 1
304280 99304280 1001 86380 86390 1
304384 99304384 1001 86380 86390 1
304300 99304300 1001 86380 86390 1
304884 99304884 1001 86380 86390 1
305005 99305005 1001 86380 86390 1
304969 99304969 1001 86380 86390 1
304971 99304971 1001 86380 86390 1
305010 99305010 1001 86380 86390 1
304946 99304946 1001 86380 86390 1
305596 99305596 1001 86380 86390 1
305574 99305574 1001 86380 86390 1
305276 99305276 1001 86380 86390 1
305368 99305368 1001 86380 86390 1
305333 99305333 1001 86380 86390 1
305372 99305372 1001 86380 86390 1
305413 99305413 1001 86380 86390 1
305220 99305220 1001 86380 86390 1
305156 99305156 1001 86380 86390 1
305099 99305099 1001 86380 86390 1
500075 99500075 1001 86380 86390 1
500063 99500063 1001 86380 86390 1
305687 99305687 1001 86380 86390 1
500006 99500006 1001 86380 86390 1
500061 99500061 1001 86380 86390 1
500139 99500139 1001 86380 86390 1
500728 99500728 1001 86380 86390 1
500769 99500769 1001 86380 86390 1
500657 99500657 1001 86380 86390 1
500723 99500723 1001 86380 86390 1
500511 99500511 1001 86380 86390 1
500258 99500258 1001 86380 86390 1
500326 99500326 1001 86380 86390 1
500357 99500357 1001 86380 86390 1
500347 99500347 1001 86380 86390 1
500865 99500865 1001 86380 86390 1
500994 99500994 1001 86380 86390 1
500853 99500853 1001 86380 86390 1
500997 99500997 1001 86380 86390 1
500988 99500988 1001 86380 86390 1
500859 99500859 1001 86380 86390 1
500885 99500885 1001 86380 86390 1
500990 99500990 1001 86380 86390 1
500900 99500900 1001 86380 86390 1
501537 99501537 1001 86380 86390 1
501580 99501580 1001 86380 86390 1
501530 99501530 1001 86380 86390 1
501292 99501292 1001 86380 86390 1
501374 99501374 1001 86380 86390 1
501375 99501375 1001 86380 86390 1
501299 99501299 1001 86380 86390 1
501250 99501250 1001 86380 86390 1
501394 99501394 1001 86380 86390 1
501420 99501420 1001 86380 86390 1
501189 99501189 1001 86380 86390 1
501816 99501816 1001 86380 86390 1
501842 99501842 1001 86380 86390 1
502324 99502324 1001 86380 86390 1
502389 99502389 1001 86380 86390 1
502464 99502464 1001 86380 86390 1
502377 99502377 1001 86380 86390 1
502353 99502353 1001 86380 86390 1
502289 99502289 1001 86380 86390 1
502422 99502422 1001 86380 86390 1
502447 99502447 1001 86380 86390 1
502144 99502144 1001 86380 86390 1
502120 99502120 1001 86380 86390 1
502251 99502251 1001 86380 86390 1
502026 99502026 1001 86380 86390 1
501976 99501976 1001 86380 86390 1
502020 99502020 1001 86380 86390 1
502011 99502011 1001 86380 86390 1
502567 99502567 1001 86380 86390 1
502534 99502534 1001 86380 86390 1
502613 99502613 1001 86380 86390 1
503218 99503218 1001 86380 86390 1
503274 99503274 1001 86380 86390 1
503066 99503066 1001 86380 86390 1
502952 99502952 1001 86380 86390 1
503004 99503004 1001 86380 86390 1
502915 99502915 1001 86380 86390 1
502968 99502968 1001 86380 86390 1
502674 99502674 1001 86380 86390 1
503376 99503376 1001 86380 86390 1
503956 99503956 1001 86380 86390 1
504074 99504074 1001 86380 86390 1
503902 99503902 1001 86380 86390 1
503882 99503882 1001 86380 86390 1
503713 99503713 1001 86380 86390 1
503898 99503898 1001 86380 86390 1
503575 99503575 1001 86380 86390 1
503621 99503621 1001 86380 86390 1
503571 99503571 1001 86380 86390 1
504226 99504226 1001 86380 86390 1
504533 99504533 1001 86380 86390 1
504599 99504599 1001 86380 86390 1
504629 99504629 1001 86380 86390 1
504668 99504668 1001 86380 86390 1
504694 99504694 1001 86380 86390 1
504658 99504658 1001 86380 86390 1
504723 99504723 1001 86380 86390 1
504469 99504469 1001 86380 86390 1
504324 99504324 1001 86380 86390 1
505074 99505074 1001 86380 86390 1
504946 99504946 1001 86380 86390 1
504974 99504974 1001 86380 86390 1
505694 99505694 1001 86380 86390 1
505684 99505684 1001 86380 86390 1
505752 99505752 1001 86380 86390 1
505768 99505768 1001 86380 86390 1
505628 99505628 1001 86380 86390 1
505484 99505484 1001 86380 86390 1
505485 99505485 1001 86380 86390 1
505537 99505537 1001 86380 86390 1
505279 99505279 1001 86380 86390 1
505163 99505163 1001 86380 86390 1
505320 99505320 1001 86380 86390 1
505308 99505308 1001 86380 86390 1
505317 99505317 1001 86380 86390 1
505880 99505880 1001 86380 86390 1
505789 99505789 1001 86380 86390 1
506522 99506522 1001 86380 86390 1
506550 99506550 1001 86380 86390 1
506525 99506525 1001 86380 86390 1
506410 99506410 1001 86380 86390 1
506400 99506400 1001 86380 86390 1
506453 99506453 1001 86380 86390 1
506345 99506345 1001 86380 86390 1
506296 99506296 1001 86380 86390 1
506056 99506056 1001 86380 86390 1
506155 99506155 1001 86380 86390 1
506737 99506737 1001 86380 86390 1
506662 99506662 1001 86380 86390 1
506754 99506754 1001 86380 86390 1
506783 99506783 1001 86380 86390 1
506614 99506614 1001 86380 86390 1
506629 99506629 1001 86380 86390 1
507372 99507372 1001 86380 86390 1
507178 99507178 1001 86380 86390 1
507052 99507052 1001 86380 86390 1
507208 99507208 1001 86380 86390 1
507106 99507106 1001 86380 86390 1
507158 99507158 1001 86380 86390 1
507189 99507189 1001 86380 86390 1
506892 99506892 1001 86380 86390 1
506829 99506829 1001 86380 86390 1
506831 99506831 1001 86380 86390 1
506890 99506890 1001 86380 86390 1
507007 99507007 1001 86380 86390 1
506917 99506917 1001 86380 86390 1
507550 99507550 1001 86380 86390 1
507589 99507589 1001 86380 86390 1
507615 99507615 1001 86380 86390 1
507606 99507606 1001 86380 86390 1
508159 99508159 1001 86380 86390 1
508083 99508083 1001 86380 86390 1
508186 99508186 1001 86380 86390 1
508188 99508188 1001 86380 86390 1
508085 99508085 1001 86380 86390 1
508100 99508100 1001 86380 86390 1
508203 99508203 1001 86380 86390 1
508227 99508227 1001 86380 86390 1
508207 99508207 1001 86380 86390 1
508156 99508156 1001 86380 86390 1
508145 99508145 1001 86380 86390 1
508005 99508005 1001 86380 86390 1
507919 99507919 1001 86380 86390 1
507986 99507986 1001 86380 86390 1
507847 99507847 1001 86380 86390 1
507797 99507797 1001 86380 86390 1
507669 99507669 1001 86380 86390 1
507659 99507659 1001 86380 86390 1
507804 99507804 1001 86380 86390 1
507817 99507817 1001 86380 86390 1
508416 99508416 1001 86380 86390 1
508445 99508445 1001 86380 86390 1
508395 99508395 1001 86380 86390 1
508930 99508930 1001 86380 86390 1
509065 99509065 1001 86380 86390 1
508806 99508806 1001 86380 86390 1
508742 99508742 1001 86380 86390 1
508834 99508834 1001 86380 86390 1
508655 99508655 1001 86380 86390 1
508593 99508593 1001 86380 86390 1
509149 99509149 1001 86380 86390 1
509112 99509112 1001 86380 86390 1
509117 99509117 1001 86380 86390 1
509157 99509157 1001 86380 86390 1
509145 99509145 1001 86380 86390 1
509816 99509816 1001 86380 86390 1
509728 99509728 1001 86380 86390 1
509858 99509858 1001 86380 86390 1
509768 99509768 1001 86380 86390 1
509769 99509769 1001 86380 86390 1
509890 99509890 1001 86380 86390 1
509655 99509655 1001 86380 86390 1
509326 99509326 1001 86380 86390 1
509445 99509445 1001 86380 86390 1
510028 99510028 1001 86380 86390 1
509941 99509941 1001 86380 86390 1
510031 99510031 1001 86380 86390 1
509903 99509903 1001 86380 86390 1
509933 99509933 1001 86380 86390 1
510050 99510050 1001 86380 86390 1
510677 99510677 1001 86380 86390 1
510693 99510693 1001 86380 86390 1
510708 99510708 1001 86380 86390 1
510661 99510661 1001 86380 86390 1
510649 99510649 1001 86380 86390 1
510353 99510353 1001 86380 86390 1
510475 99510475 1001 86380 86390 1
510501 99510501 1001 86380 86390 1
510477 99510477 1001 86380 86390 1
510148 99510148 1001 86380 86390 1
510153 99510153 1001 86380 86390 1
510206 99510206 1001 86380 86390 1
510816 99510816 1001 86380 86390 1
510315 99510315 1001 86380 86390 1
510818 99510818 1001 86380 86390 1
510924 99510924 1001 86380 86390 1
510835 99510835 1001 86380 86390 1
510801 99510801 1001 86380 86390 1
511456 99511456 1001 86380 86390 1
511357 99511357 1001 86380 86390 1
511324 99511324 1001 86380 86390 1
511291 99511291 1001 86380 86390 1
510991 99510991 1001 86380 86390 1
511033 99511033 1001 86380 86390 1
511749 99511749 1001 86380 86390 1
511623 99511623 1001 86380 86390 1
512305 99512305 1001 86380 86390 1
512350 99512350 1001 86380 86390 1
512223 99512223 1001 86380 86390 1
512262 99512262 1001 86380 86390 1
512558 99512558 1001 86380 86390 1
512418 99512418 1001 86380 86390 1
512472 99512472 1001 86380 86390 1
512439 99512439 1001 86380 86390 1
512414 99512414 1001 86380 86390 1
513068 99513068 1001 86380 86390 1
513062 99513062 1001 86380 86390 1
513153 99513153 1001 86380 86390 1
512825 99512825 1001 86380 86390 1
512624 99512624 1001 86380 86390 1
512604 99512604 1001 86380 86390 1
513332 99513332 1001 86380 86390 1
513327 99513327 1001 86380 86390 1
513930 99513930 1001 86380 86390 1
513861 99513861 1001 86380 86390 1
513643 99513643 1001 86380 86390 1
513482 99513482 1001 86380 86390 1
513430 99513430 1001 86380 86390 1
513431 99513431 1001 86380 86390 1
514087 99514087 1001 86380 86390 1
514180 99514180 1001 86380 86390 1
514668 99514668 1001 86380 86390 1
514694 99514694 1001 86380 86390 1
514720 99514720 1001 86380 86390 1
514818 99514818 1001 86380 86390 1
514702 99514702 1001 86380 86390 1
514578 99514578 1001 86380 86390 1
514638 99514638 1001 86380 86390 1
514365 99514365 1001 86380 86390 1
514958 99514958 1001 86380 86390 1
514966 99514966 1001 86380 86390 1
515585 99515585 1001 86380 86390 1
515639 99515639 1001 86380 86390 1
515454 99515454 1001 86380 86390 1
515327 99515327 1001 86380 86390 1
515354 99515354 1001 86380 86390 1
515410 99515410 1001 86380 86390 1
515360 99515360 1001 86380 86390 1
515373 99515373 1001 86380 86390 1
515386 99515386 1001 86380 86390 1
515245 99515245 1001 86380 86390 1
515122 99515122 1001 86380 86390 1
515085 99515085 1001 86380 86390 1
515075 99515075 1001 86380 86390 1
515823 99515823 1001 86380 86390 1
515824 99515824 1001 86380 86390 1
515889 99515889 1001 86380 86390 1
515852 99515852 1001 86380 86390 1
515737 99515737 1001 86380 86390 1
515803 99515803 1001 86380 86390 1
515690 99515690 1001 86380 86390 1
515848 99515848 1001 86380 86390 1
516408 99516408 1001 86380 86390 1
516400 99516400 1001 86380 86390 1
516442 99516442 1001 86380 86390 1
516100 99516100 1001 86380 86390 1
516262 99516262 1001 86380 86390 1
515906 99515906 1001 86380 86390 1
515946 99515946 1001 86380 86390 1
516674 99516674 1001 86380 86390 1
517259 99517259 1001 86380 86390 1
517185 99517185 1001 86380 86390 1
517326 99517326 1001 86380 86390 1
517083 99517083 1001 86380 86390 1
517098 99517098 1001 86380 86390 1
516769 99516769 1001 86380 86390 1
516782 99516782 1001 86380 86390 1
516796 99516796 1001 86380 86390 1
516804 99516804 1001 86380 86390 1
517340 99517340 1001 86380 86390 1
518094 99518094 1001 86380 86390 1
518107 99518107 1001 86380 86390 1
518082 99518082 1001 86380 86390 1
517866 99517866 1001 86380 86390 1
517946 99517946 1001 86380 86390 1
517885 99517885 1001 86380 86390 1
517645 99517645 1001 86380 86390 1
517637 99517637 1001 86380 86390 1
517681 99517681 1001 86380 86390 1
518257 99518257 1001 86380 86390 1
518867 99518867 1001 86380 86390 1
518669 99518669 1001 86380 86390 1
518671 99518671 1001 86380 86390 1
518704 99518704 1001 86380 86390 1
518587 99518587 1001 86380 86390 1
518542 99518542 1001 86380 86390 1
518391 99518391 1001 86380 86390 1
519116 99519116 1001 86380 86390 1
519131 99519131 1001 86380 86390 1
518991 99518991 1001 86380 86390 1
519030 99519030 1001 86380 86390 1
519096 99519096 1001 86380 86390 1
519726 99519726 1001 86380 86390 1
519617 99519617 1001 86380 86390 1
519573 99519573 1001 86380 86390 1
519353 99519353 1001 86380 86390 1
519252 99519252 1001 86380 86390 1
519229 99519229 1001 86380 86390 1
519909 99519909 1001 86380 86390 1
519948 99519948 1001 86380 86390 1
519901 99519901 1001 86380 86390 1
520514 99520514 1001 86380 86390 1
520455 99520455 1001 86380 86390 1
520283 99520283 1001 86380 86390 1
520413 99520413 1001 86380 86390 1
520350 99520350 1001 86380 86390 1
520316 99520316 1001 86380 86390 1
520177 99520177 1001 86380 86390 1
520203 99520203 1001 86380 86390 1
520204 99520204 1001 86380 86390 1
520077 99520077 1001 86380 86390 1
520196 99520196 1001 86380 86390 1
520226 99520226 1001 86380 86390 1
520693 99520693 1001 86380 86390 1
520681 99520681 1001 86380 86390 1
521345 99521345 1001 86380 86390 1
521273 99521273 1001 86380 86390 1
521172 99521172 1001 86380 86390 1
521137 99521137 1001 86380 86390 1
521075 99521075 1001 86380 86390 1
521218 99521218 1001 86380 86390 1
521629 99521629 1001 86380 86390 1
521605 99521605 1001 86380 86390 1
522127 99522127 1001 86380 86390 1
522183 99522183 1001 86380 86390 1
522059 99522059 1001 86380 86390 1
521804 99521804 1001 86380 86390 1
521707 99521707 1001 86380 86390 1
522484 99522484 1001 86380 86390 1
522408 99522408 1001 86380 86390 1
522333 99522333 1001 86380 86390 1
522454 99522454 1001 86380 86390 1
522917 99522917 1001 86380 86390 1
523052 99523052 1001 86380 86390 1
522719 99522719 1001 86380 86390 1
522876 99522876 1001 86380 86390 1
522826 99522826 1001 86380 86390 1
522839 99522839 1001 86380 86390 1
522789 99522789 1001 86380 86390 1
522906 99522906 1001 86380 86390 1
522858 99522858 1001 86380 86390 1
522783 99522783 1001 86380 86390 1
522604 99522604 1001 86380 86390 1
522567 99522567 1001 86380 86390 1
522580 99522580 1001 86380 86390 1
522534 99522534 1001 86380 86390 1
523183 99523183 1001 86380 86390 1
523312 99523312 1001 86380 86390 1
523178 99523178 1001 86380 86390 1
523860 99523860 1001 86380 86390 1
523571 99523571 1001 86380 86390 1
523588 99523588 1001 86380 86390 1
523429 99523429 1001 86380 86390 1
523355 99523355 1001 86380 86390 1
523344 99523344 1001 86380 86390 1
524707 99524707 1001 86380 86390 1
524751 99524751 1001 86380 86390 1
524587 99524587 1001 86380 86390 1
524423 99524423 1001 86380 86390 1
524501 99524501 1001 86380 86390 1
524554 99524554 1001 86380 86390 1
524176 99524176 1001 86380 86390 1
524221 99524221 1001 86380 86390 1
524352 99524352 1001 86380 86390 1
524877 99524877 1001 86380 86390 1
524957 99524957 1001 86380 86390 1
524830 99524830 1001 86380 86390 1
524934 99524934 1001 86380 86390 1
524883 99524883 1001 86380 86390 1
525470 99525470 1001 86380 86390 1
525565 99525565 1001 86380 86390 1
525484 99525484 1001 86380 86390 1
525421 99525421 1001 86380 86390 1
525415 99525415 1001 86380 86390 1
525242 99525242 1001 86380 86390 1
525345 99525345 1001 86380 86390 1
525371 99525371 1001 86380 86390 1
525308 99525308 1001 86380 86390 1
525309 99525309 1001 86380 86390 1
525348 99525348 1001 86380 86390 1
525206 99525206 1001 86380 86390 1
525016 99525016 1001 86380 86390 1
525147 99525147 1001 86380 86390 1
525615 99525615 1001 86380 86390 1
526232 99526232 1001 86380 86390 1
526377 99526377 1001 86380 86390 1
526278 99526278 1001 86380 86390 1
526382 99526382 1001 86380 86390 1
526152 99526152 1001 86380 86390 1
525846 99525846 1001 86380 86390 1
525892 99525892 1001 86380 86390 1
526473 99526473 1001 86380 86390 1
526515 99526515 1001 86380 86390 1
526533 99526533 1001 86380 86390 1
527061 99527061 1001 86380 86390 1
526982 99526982 1001 86380 86390 1
526985 99526985 1001 86380 86390 1
526885 99526885 1001 86380 86390 1
526813 99526813 1001 86380 86390 1
526801 99526801 1001 86380 86390 1
526818 99526818 1001 86380 86390 1
527254 99527254 1001 86380 86390 1
527372 99527372 1001 86380 86390 1
527283 99527283 1001 86380 86390 1
527875 99527875 1001 86380 86390 1
528009 99528009 1001 86380 86390 1
527742 99527742 1001 86380 86390 1
527692 99527692 1001 86380 86390 1
527863 99527863 1001 86380 86390 1
527519 99527519 1001 86380 86390 1
527539 99527539 1001 86380 86390 1
527542 99527542 1001 86380 86390 1
527594 99527594 1001 86380 86390 1
528189 99528189 1001 86380 86390 1
528126 99528126 1001 86380 86390 1
528210 99528210 1001 86380 86390 1
528275 99528275 1001 86380 86390 1
528159 99528159 1001 86380 86390 1
528160 99528160 1001 86380 86390 1
528173 99528173 1001 86380 86390 1
528794 99528794 1001 86380 86390 1
528618 99528618 1001 86380 86390 1
528600 99528600 1001 86380 86390 1
528575 99528575 1001 86380 86390 1
528349 99528349 1001 86380 86390 1
528393 99528393 1001 86380 86390 1
528903 99528903 1001 86380 86390 1
528996 99528996 1001 86380 86390 1
528972 99528972 1001 86380 86390 1
529537 99529537 1001 86380 86390 1
529538 99529538 1001 86380 86390 1
529706 99529706 1001 86380 86390 1
529496 99529496 1001 86380 86390 1
529188 99529188 1001 86380 86390 1
529282 99529282 1001 86380 86390 1
529271 99529271 1001 86380 86390 1
529130 99529130 1001 86380 86390 1
529886 99529886 1001 86380 86390 1
530491 99530491 1001 86380 86390 1
530378 99530378 1001 86380 86390 1
530380 99530380 1001 86380 86390 1
530170 99530170 1001 86380 86390 1
529978 99529978 1001 86380 86390 1
530017 99530017 1001 86380 86390 1
530616 99530616 1001 86380 86390 1
530657 99530657 1001 86380 86390 1
530698 99530698 1001 86380 86390 1
530692 99530692 1001 86380 86390 1
531219 99531219 1001 86380 86390 1
531037 99531037 1001 86380 86390 1
530986 99530986 1001 86380 86390 1
531000 99531000 1001 86380 86390 1
531054 99531054 1001 86380 86390 1
530977 99530977 1001 86380 86390 1
530871 99530871 1001 86380 86390 1
530962 99530962 1001 86380 86390 1
531471 99531471 1001 86380 86390 1
532065 99532065 1001 86380 86390 1
532012 99532012 1001 86380 86390 1
532128 99532128 1001 86380 86390 1
531975 99531975 1001 86380 86390 1
531875 99531875 1001 86380 86390 1
531916 99531916 1001 86380 86390 1
531956 99531956 1001 86380 86390 1
531985 99531985 1001 86380 86390 1
531817 99531817 1001 86380 86390 1
531768 99531768 1001 86380 86390 1
531734 99531734 1001 86380 86390 1
531778 99531778 1001 86380 86390 1
532271 99532271 1001 86380 86390 1
532355 99532355 1001 86380 86390 1
532956 99532956 1001 86380 86390 1
532972 99532972 1001 86380 86390 1
532973 99532973 1001 86380 86390 1
532927 99532927 1001 86380 86390 1
532723 99532723 1001 86380 86390 1
532813 99532813 1001 86380 86390 1
532826 99532826 1001 86380 86390 1
532529 99532529 1001 86380 86390 1
532571 99532571 1001 86380 86390 1
532600 99532600 1001 86380 86390 1
532615 99532615 1001 86380 86390 1
533063 99533063 1001 86380 86390 1
533670 99533670 1001 86380 86390 1
533697 99533697 1001 86380 86390 1
533699 99533699 1001 86380 86390 1
533790 99533790 1001 86380 86390 1
533803 99533803 1001 86380 86390 1
533754 99533754 1001 86380 86390 1
533565 99533565 1001 86380 86390 1
533594 99533594 1001 86380 86390 1
533582 99533582 1001 86380 86390 1
533535 99533535 1001 86380 86390 1
533243 99533243 1001 86380 86390 1
533867 99533867 1001 86380 86390 1
534610 99534610 1001 86380 86390 1
534298 99534298 1001 86380 86390 1
534299 99534299 1001 86380 86390 1
534295 99534295 1001 86380 86390 1
534438 99534438 1001 86380 86390 1
534194 99534194 1001 86380 86390 1
534813 99534813 1001 86380 86390 1
534827 99534827 1001 86380 86390 1
534859 99534859 1001 86380 86390 1
534718 99534718 1001 86380 86390 1
534860 99534860 1001 86380 86390 1
534875 99534875 1001 86380 86390 1
535412 99535412 1001 86380 86390 1
535314 99535314 1001 86380 86390 1
535267 99535267 1001 86380 86390 1
535107 99535107 1001 86380 86390 1
535021 99535021 1001 86380 86390 1
534919 99534919 1001 86380 86390 1
534908 99534908 1001 86380 86390 1
535014 99535014 1001 86380 86390 1
535056 99535056 1001 86380 86390 1
535082 99535082 1001 86380 86390 1
535031 99535031 1001 86380 86390 1
535638 99535638 1001 86380 86390 1
535581 99535581 1001 86380 86390 1
536276 99536276 1001 86380 86390 1
536226 99536226 1001 86380 86390 1
536188 99536188 1001 86380 86390 1
536141 99536141 1001 86380 86390 1
536298 99536298 1001 86380 86390 1
535929 99535929 1001 86380 86390 1
536115 99536115 1001 86380 86390 1
535876 99535876 1001 86380 86390 1
535877 99535877 1001 86380 86390 1
535843 99535843 1001 86380 86390 1
535896 99535896 1001 86380 86390 1
536452 99536452 1001 86380 86390 1
536390 99536390 1001 86380 86390 1
536499 99536499 1001 86380 86390 1
536539 99536539 1001 86380 86390 1
537025 99537025 1001 86380 86390 1
537103 99537103 1001 86380 86390 1
537110 99537110 1001 86380 86390 1
536816 99536816 1001 86380 86390 1
536791 99536791 1001 86380 86390 1
536810 99536810 1001 86380 86390 1
536626 99536626 1001 86380 86390 1
536548 99536548 1001 86380 86390 1
536669 99536669 1001 86380 86390 1
536708 99536708 1001 86380 86390 1
537319 99537319 1001 86380 86390 1
537180 99537180 1001 86380 86390 1
537297 99537297 1001 86380 86390 1
537814 99537814 1001 86380 86390 1
537829 99537829 1001 86380 86390 1
537680 99537680 1001 86380 86390 1
537711 99537711 1001 86380 86390 1
537699 99537699 1001 86380 86390 1
537601 99537601 1001 86380 86390 1
537526 99537526 1001 86380 86390 1
537391 99537391 1001 86380 86390 1
537458 99537458 1001 86380 86390 1
537535 99537535 1001 86380 86390 1
538102 99538102 1001 86380 86390 1
538133 99538133 1001 86380 86390 1
538788 99538788 1001 86380 86390 1
538696 99538696 1001 86380 86390 1
538709 99538709 1001 86380 86390 1
538685 99538685 1001 86380 86390 1
538571 99538571 1001 86380 86390 1
538363 99538363 1001 86380 86390 1
538299 99538299 1001 86380 86390 1
538197 99538197 1001 86380 86390 1
538330 99538330 1001 86380 86390 1
538371 99538371 1001 86380 86390 1
538294 99538294 1001 86380 86390 1
538320 99538320 1001 86380 86390 1
538322 99538322 1001 86380 86390 1
538825 99538825 1001 86380 86390 1
538403 99538403 1001 86380 86390 1
539515 99539515 1001 86380 86390 1
539470 99539470 1001 86380 86390 1
539535 99539535 1001 86380 86390 1
539429 99539429 1001 86380 86390 1
539127 99539127 1001 86380 86390 1
539116 99539116 1001 86380 86390 1
539078 99539078 1001 86380 86390 1
539208 99539208 1001 86380 86390 1
539039 99539039 1001 86380 86390 1
539160 99539160 1001 86380 86390 1
539709 99539709 1001 86380 86390 1
539646 99539646 1001 86380 86390 1
539765 99539765 1001 86380 86390 1
540436 99540436 1001 86380 86390 1
540305 99540305 1001 86380 86390 1
540358 99540358 1001 86380 86390 1
540270 99540270 1001 86380 86390 1
540070 99540070 1001 86380 86390 1
540190 99540190 1001 86380 86390 1
540089 99540089 1001 86380 86390 1
539928 99539928 1001 86380 86390 1
539891 99539891 1001 86380 86390 1
540007 99540007 1001 86380 86390 1
539997 99539997 1001 86380 86390 1
539883 99539883 1001 86380 86390 1
540545 99540545 1001 86380 86390 1
540520 99540520 1001 86380 86390 1
541141 99541141 1001 86380 86390 1
541172 99541172 1001 86380 86390 1
541280 99541280 1001 86380 86390 1
541287 99541287 1001 86380 86390 1
541100 99541100 1001 86380 86390 1
541078 99541078 1001 86380 86390 1
541082 99541082 1001 86380 86390 1
540901 99540901 1001 86380 86390 1
540890 99540890 1001 86380 86390 1
540674 99540674 1001 86380 86390 1
540784 99540784 1001 86380 86390 1
540810 99540810 1001 86380 86390 1
540864 99540864 1001 86380 86390 1
540865 99540865 1001 86380 86390 1
541998 99541998 1001 86380 86390 1
541989 99541989 1001 86380 86390 1
541733 99541733 1001 86380 86390 1
541896 99541896 1001 86380 86390 1
541909 99541909 1001 86380 86390 1
542303 99542303 1001 86380 86390 1
542240 99542240 1001 86380 86390 1
542215 99542215 1001 86380 86390 1
542127 99542127 1001 86380 86390 1
542801 99542801 1001 86380 86390 1
542789 99542789 1001 86380 86390 1
542546 99542546 1001 86380 86390 1
542551 99542551 1001 86380 86390 1
542647 99542647 1001 86380 86390 1
542699 99542699 1001 86380 86390 1
542558 99542558 1001 86380 86390 1
542430 99542430 1001 86380 86390 1
542394 99542394 1001 86380 86390 1
542383 99542383 1001 86380 86390 1
542486 99542486 1001 86380 86390 1
542464 99542464 1001 86380 86390 1
543121 99543121 1001 86380 86390 1
543632 99543632 1001 86380 86390 1
543667 99543667 1001 86380 86390 1
543563 99543563 1001 86380 86390 1
543191 99543191 1001 86380 86390 1
543204 99543204 1001 86380 86390 1
543243 99543243 1001 86380 86390 1
543314 99543314 1001 86380 86390 1
543198 99543198 1001 86380 86390 1
543172 99543172 1001 86380 86390 1
543343 99543343 1001 86380 86390 1
543911 99543911 1001 86380 86390 1
543948 99543948 1001 86380 86390 1
543793 99543793 1001 86380 86390 1
544435 99544435 1001 86380 86390 1
544578 99544578 1001 86380 86390 1
544554 99544554 1001 86380 86390 1
544455 99544455 1001 86380 86390 1
544199 99544199 1001 86380 86390 1
544176 99544176 1001 86380 86390 1
544101 99544101 1001 86380 86390 1
544141 99544141 1001 86380 86390 1
544167 99544167 1001 86380 86390 1
544051 99544051 1001 86380 86390 1
544000 99544000 1001 86380 86390 1
544157 99544157 1001 86380 86390 1
544649 99544649 1001 86380 86390 1
544710 99544710 1001 86380 86390 1
411971 636 1001 53340 56217 1
500960 1064 1002 48774 49560 1
537298 903 1002 39665 52833 1
537310 991 1001 40178 40477 1
400127 99400127 1001 86380 86390 1
400055 99400055 1001 86380 86390 1
400182 99400182 1001 86380 86390 1
400396 99400396 1001 86380 86390 1
400604 99400604 1001 86380 86390 1
400817 99400817 1001 86380 86390 1
400864 99400864 1001 86380 86390 1
400933 99400933 1001 86380 86390 1
401102 99401102 1001 86380 86390 1
401114 99401114 1001 86380 86390 1
401176 99401176 1001 86380 86390 1
401548 99401548 1001 86380 86390 1
401681 99401681 1001 86380 86390 1
401770 99401770 1001 86380 86390 1
401876 99401876 1001 86380 86390 1
401883 99401883 1001 86380 86390 1
402255 99402255 1001 86380 86390 1
402590 99402590 1001 86380 86390 1
402743 99402743 1001 86380 86390 1
402785 99402785 1001 86380 86390 1
402906 99402906 1001 86380 86390 1
403096 99403096 1001 86380 86390 1
403066 99403066 1001 86380 86390 1
402892 99402892 1001 86380 86390 1
403188 99403188 1001 86380 86390 1
403324 99403324 1001 86380 86390 1
403330 99403330 1001 86380 86390 1
403339 99403339 1001 86380 86390 1
403466 99403466 1001 86380 86390 1
403550 99403550 1001 86380 86390 1
403756 99403756 1001 86380 86390 1
404003 99404003 1001 86380 86390 1
404028 99404028 1001 86380 86390 1
404012 99404012 1001 86380 86390 1
404018 99404018 1001 86380 86390 1
404413 99404413 1001 86380 86390 1
404641 99404641 1001 86380 86390 1
404751 99404751 1001 86380 86390 1
404734 99404734 1001 86380 86390 1
404908 99404908 1001 86380 86390 1
404954 99404954 1001 86380 86390 1
404916 99404916 1001 86380 86390 1
405090 99405090 1001 86380 86390 1
405129 99405129 1001 86380 86390 1
405344 99405344 1001 86380 86390 1
405522 99405522 1001 86380 86390 1
405607 99405607 1001 86380 86390 1
405666 99405666 1001 86380 86390 1
405983 99405983 1001 86380 86390 1
405931 99405931 1001 86380 86390 1
405962 99405962 1001 86380 86390 1
406029 99406029 1001 86380 86390 1
406204 99406204 1001 86380 86390 1
406579 99406579 1001 86380 86390 1
406793 99406793 1001 86380 86390 1
406632 99406632 1001 86380 86390 1
406741 99406741 1001 86380 86390 1
406843 99406843 1001 86380 86390 1
406951 99406951 1001 86380 86390 1
407040 99407040 1001 86380 86390 1
407091 99407091 1001 86380 86390 1
407174 99407174 1001 86380 86390 1
407228 99407228 1001 86380 86390 1
407729 99407729 1001 86380 86390 1
407700 99407700 1001 86380 86390 1
407896 99407896 1001 86380 86390 1
408253 99408253 1001 86380 86390 1
408235 99408235 1001 86380 86390 1
408389 99408389 1001 86380 86390 1
408349 99408349 1001 86380 86390 1
408913 99408913 1001 86380 86390 1
408975 99408975 1001 86380 86390 1
408934 99408934 1001 86380 86390 1
409180 99409180 1001 86380 86390 1
409077 99409077 1001 86380 86390 1
409252 99409252 1001 86380 86390 1
409459 99409459 1001 86380 86390 1
409711 99409711 1001 86380 86390 1
409898 99409898 1001 86380 86390 1
410113 99410113 1001 86380 86390 1
410226 99410226 1001 86380 86390 1
410448 99410448 1001 86380 86390 1
410473 99410473 1001 86380 86390 1
410784 99410784 1001 86380 86390 1
410913 99410913 1001 86380 86390 1
410824 99410824 1001 86380 86390 1
410988 99410988 1001 86380 86390 1
411182 99411182 1001 86380 86390 1
411157 99411157 1001 86380 86390 1
411253 99411253 1001 86380 86390 1
411304 99411304 1001 86380 86390 1
411420 99411420 1001 86380 86390 1
411427 99411427 1001 86380 86390 1
411595 99411595 1001 86380 86390 1
411623 99411623 1001 86380 86390 1
411931 99411931 1001 86380 86390 1
411965 99411965 1001 86380 86390 1
412336 99412336 1001 86380 86390 1
413661 99413661 1001 86380 86390 1
413087 99413087 1001 86380 86390 1
413043 99413043 1001 86380 86390 1
413202 99413202 1001 86380 86390 1
412928 99412928 1001 86380 86390 1
413028 99413028 1001 86380 86390 1
412950 99412950 1001 86380 86390 1
412904 99412904 1001 86380 86390 1
412588 99412588 1001 86380 86390 1
412768 99412768 1001 86380 86390 1
413874 99413874 1001 86380 86390 1
414067 99414067 1001 86380 86390 1
415263 99415263 1001 86380 86390 1
415234 99415234 1001 86380 86390 1
415132 99415132 1001 86380 86390 1
415239 99415239 1001 86380 86390 1
415185 99415185 1001 86380 86390 1
414572 99414572 1001 86380 86390 1
414294 99414294 1001 86380 86390 1
414133 99414133 1001 86380 86390 1
415574 99415574 1001 86380 86390 1
414922 99414922 1001 86380 86390 1
415626 99415626 1001 86380 86390 1
415382 99415382 1001 86380 86390 1
415644 99415644 1001 86380 86390 1
416960 99416960 1001 86380 86390 1
416982 99416982 1001 86380 86390 1
416320 99416320 1001 86380 86390 1
416256 99416256 1001 86380 86390 1
416325 99416325 1001 86380 86390 1
416327 99416327 1001 86380 86390 1
416044 99416044 1001 86380 86390 1
417138 99417138 1001 86380 86390 1
417333 99417333 1001 86380 86390 1
417235 99417235 1001 86380 86390 1
417121 99417121 1001 86380 86390 1
417400 99417400 1001 86380 86390 1
417445 99417445 1001 86380 86390 1
417583 99417583 1001 86380 86390 1
418603 99418603 1001 86380 86390 1
418591 99418591 1001 86380 86390 1
418391 99418391 1001 86380 86390 1
418321 99418321 1001 86380 86390 1
417893 99417893 1001 86380 86390 1
417801 99417801 1001 86380 86390 1
417878 99417878 1001 86380 86390 1
419057 99419057 1001 86380 86390 1
419197 99419197 1001 86380 86390 1
418943 99418943 1001 86380 86390 1
418902 99418902 1001 86380 86390 1
420276 99420276 1001 86380 86390 1
420278 99420278 1001 86380 86390 1
420324 99420324 1001 86380 86390 1
420116 99420116 1001 86380 86390 1
420117 99420117 1001 86380 86390 1
420273 99420273 1001 86380 86390 1
420038 99420038 1001 86380 86390 1
419731 99419731 1001 86380 86390 1
419977 99419977 1001 86380 86390 1
419698 99419698 1001 86380 86390 1
419392 99419392 1001 86380 86390 1
420829 99420829 1001 86380 86390 1
420787 99420787 1001 86380 86390 1
421853 99421853 1001 86380 86390 1
422021 99422021 1001 86380 86390 1
421317 99421317 1001 86380 86390 1
421369 99421369 1001 86380 86390 1
421296 99421296 1001 86380 86390 1
421298 99421298 1001 86380 86390 1
421487 99421487 1001 86380 86390 1
421201 99421201 1001 86380 86390 1
423677 99423677 1001 86380 86390 1
423685 99423685 1001 86380 86390 1
423436 99423436 1001 86380 86390 1
423752 99423752 1001 86380 86390 1
423344 99423344 1001 86380 86390 1
423419 99423419 1001 86380 86390 1
423391 99423391 1001 86380 86390 1
423668 99423668 1001 86380 86390 1
423097 99423097 1001 86380 86390 1
423080 99423080 1001 86380 86390 1
422540 99422540 1001 86380 86390 1
422862 99422862 1001 86380 86390 1
422872 99422872 1001 86380 86390 1
423965 99423965 1001 86380 86390 1
423994 99423994 1001 86380 86390 1
425350 99425350 1001 86380 86390 1
425117 99425117 1001 86380 86390 1
424615 99424615 1001 86380 86390 1
424265 99424265 1001 86380 86390 1
424219 99424219 1001 86380 86390 1
424403 99424403 1001 86380 86390 1
424381 99424381 1001 86380 86390 1
424234 99424234 1001 86380 86390 1
424258 99424258 1001 86380 86390 1
424558 99424558 1001 86380 86390 1
425435 99425435 1001 86380 86390 1
425797 99425797 1001 86380 86390 1
425651 99425651 1001 86380 86390 1
425681 99425681 1001 86380 86390 1
426897 99426897 1001 86380 86390 1
427043 99427043 1001 86380 86390 1
426848 99426848 1001 86380 86390 1
426855 99426855 1001 86380 86390 1
426759 99426759 1001 86380 86390 1
426808 99426808 1001 86380 86390 1
426399 99426399 1001 86380 86390 1
426465 99426465 1001 86380 86390 1
426643 99426643 1001 86380 86390 1
426187 99426187 1001 86380 86390 1
426129 99426129 1001 86380 86390 1
427289 99427289 1001 86380 86390 1
427146 99427146 1001 86380 86390 1
427303 99427303 1001 86380 86390 1
427190 99427190 1001 86380 86390 1
428586 99428586 1001 86380 86390 1
428470 99428470 1001 86380 86390 1
428374 99428374 1001 86380 86390 1
428356 99428356 1001 86380 86390 1
428659 99428659 1001 86380 86390 1
428717 99428717 1001 86380 86390 1
428322 99428322 1001 86380 86390 1
428044 99428044 1001 86380 86390 1
428219 99428219 1001 86380 86390 1
427932 99427932 1001 86380 86390 1
428133 99428133 1001 86380 86390 1
427940 99427940 1001 86380 86390 1
428247 99428247 1001 86380 86390 1
428275 99428275 1001 86380 86390 1
428210 99428210 1001 86380 86390 1
427897 99427897 1001 86380 86390 1
427851 99427851 1001 86380 86390 1
427644 99427644 1001 86380 86390 1
427896 99427896 1001 86380 86390 1
427574 99427574 1001 86380 86390 1
428930 99428930 1001 86380 86390 1
430208 99430208 1001 86380 86390 1
430125 99430125 1001 86380 86390 1
430032 99430032 1001 86380 86390 1
430285 99430285 1001 86380 86390 1
430036 99430036 1001 86380 86390 1
429893 99429893 1001 86380 86390 1
429729 99429729 1001 86380 86390 1
429292 99429292 1001 86380 86390 1
429227 99429227 1001 86380 86390 1
429483 99429483 1001 86380 86390 1
429404 99429404 1001 86380 86390 1
429458 99429458 1001 86380 86390 1
429561 99429561 1001 86380 86390 1
429493 99429493 1001 86380 86390 1
429290 99429290 1001 86380 86390 1
429544 99429544 1001 86380 86390 1
430579 99430579 1001 86380 86390 1
430596 99430596 1001 86380 86390 1
431862 99431862 1001 86380 86390 1
431798 99431798 1001 86380 86390 1
431699 99431699 1001 86380 86390 1
432015 99432015 1001 86380 86390 1
432039 99432039 1001 86380 86390 1
431381 99431381 1001 86380 86390 1
431640 99431640 1001 86380 86390 1
431390 99431390 1001 86380 86390 1
431323 99431323 1001 86380 86390 1
431642 99431642 1001 86380 86390 1
431123 99431123 1001 86380 86390 1
431243 99431243 1001 86380 86390 1
431047 99431047 1001 86380 86390 1
431077 99431077 1001 86380 86390 1
430866 99430866 1001 86380 86390 1
432184 99432184 1001 86380 86390 1
432473 99432473 1001 86380 86390 1
432419 99432419 1001 86380 86390 1
432396 99432396 1001 86380 86390 1
433439 99433439 1001 86380 86390 1
433350 99433350 1001 86380 86390 1
433227 99433227 1001 86380 86390 1
432956 99432956 1001 86380 86390 1
432792 99432792 1001 86380 86390 1
432533 99432533 1001 86380 86390 1
432535 99432535 1001 86380 86390 1
434074 99434074 1001 86380 86390 1
433843 99433843 1001 86380 86390 1
433880 99433880 1001 86380 86390 1
435281 99435281 1001 86380 86390 1
435370 99435370 1001 86380 86390 1
435083 99435083 1001 86380 86390 1
435032 99435032 1001 86380 86390 1
434754 99434754 1001 86380 86390 1
434969 99434969 1001 86380 86390 1
434416 99434416 1001 86380 86390 1
435840 99435840 1001 86380 86390 1
435586 99435586 1001 86380 86390 1
435447 99435447 1001 86380 86390 1
437032 99437032 1001 86380 86390 1
436971 99436971 1001 86380 86390 1
436795 99436795 1001 86380 86390 1
436544 99436544 1001 86380 86390 1
436578 99436578 1001 86380 86390 1
436513 99436513 1001 86380 86390 1
436162 99436162 1001 86380 86390 1
300681 99300681 1001 86380 86390 1
300528 99300528 1001 86380 86390 1
300644 99300644 1001 86380 86390 1
300460 99300460 1001 86380 86390 1
300462 99300462 1001 86380 86390 1
300283 99300283 1001 86380 86390 1
300219 99300219 1001 86380 86390 1
300142 99300142 1001 86380 86390 1
300311 99300311 1001 86380 86390 1
300312 99300312 1001 86380 86390 1
300889 99300889 1001 86380 86390 1
301401 99301401 1001 86380 86390 1
301371 99301371 1001 86380 86390 1
301150 99301150 1001 86380 86390 1
301282 99301282 1001 86380 86390 1
300960 99300960 1001 86380 86390 1
300986 99300986 1001 86380 86390 1
300947 99300947 1001 86380 86390 1
301054 99301054 1001 86380 86390 1
301018 99301018 1001 86380 86390 1
301071 99301071 1001 86380 86390 1
301632 99301632 1001 86380 86390 1
301639 99301639 1001 86380 86390 1
301665 99301665 1001 86380 86390 1
302380 99302380 1001 86380 86390 1
302255 99302255 1001 86380 86390 1
302210 99302210 1001 86380 86390 1
301928 99301928 1001 86380 86390 1
302405 99302405 1001 86380 86390 1
302398 99302398 1001 86380 86390 1
302570 99302570 1001 86380 86390 1
303106 99303106 1001 86380 86390 1
303136 99303136 1001 86380 86390 1
303150 99303150 1001 86380 86390 1
303188 99303188 1001 86380 86390 1
303197 99303197 1001 86380 86390 1
303167 99303167 1001 86380 86390 1
302921 99302921 1001 86380 86390 1
302773 99302773 1001 86380 86390 1
302778 99302778 1001 86380 86390 1
303223 99303223 1001 86380 86390 1
303275 99303275 1001 86380 86390 1
303918 99303918 1001 86380 86390 1
303858 99303858 1001 86380 86390 1
304013 99304013 1001 86380 86390 1
303938 99303938 1001 86380 86390 1
303726 99303726 1001 86380 86390 1
303795 99303795 1001 86380 86390 1
303545 99303545 1001 86380 86390 1
303590 99303590 1001 86380 86390 1
304212 99304212 1001 86380 86390 1
304192 99304192 1001 86380 86390 1
304116 99304116 1001 86380 86390 1
304854 99304854 1001 86380 86390 1
304703 99304703 1001 86380 86390 1
304632 99304632 1001 86380 86390 1
304483 99304483 1001 86380 86390 1
304484 99304484 1001 86380 86390 1
304408 99304408 1001 86380 86390 1
304241 99304241 1001 86380 86390 1
304361 99304361 1001 86380 86390 1
304349 99304349 1001 86380 86390 1
304312 99304312 1001 86380 86390 1
304870 99304870 1001 86380 86390 1
304992 99304992 1001 86380 86390 1
305018 99305018 1001 86380 86390 1
305060 99305060 1001 86380 86390 1
305533 99305533 1001 86380 86390 1
305662 99305662 1001 86380 86390 1
305417 99305417 1001 86380 86390 1
305464 99305464 1001 86380 86390 1
305169 99305169 1001 86380 86390 1
500118 99500118 1001 86380 86390 1
500134 99500134 1001 86380 86390 1
500174 99500174 1001 86380 86390 1
500492 99500492 1001 86380 86390 1
500512 99500512 1001 86380 86390 1
500244 99500244 1001 86380 86390 1
500335 99500335 1001 86380 86390 1
500222 99500222 1001 86380 86390 1
500328 99500328 1001 86380 86390 1
500277 99500277 1001 86380 86390 1
500280 99500280 1001 86380 86390 1
500386 99500386 1001 86380 86390 1
501518 99501518 1001 86380 86390 1
501494 99501494 1001 86380 86390 1
501573 99501573 1001 86380 86390 1
501266 99501266 1001 86380 86390 1
501409 99501409 1001 86380 86390 1
501252 99501252 1001 86380 86390 1
501167 99501167 1001 86380 86390 1
501207 99501207 1001 86380 86390 1
501026 99501026 1001 86380 86390 1
501728 99501728 1001 86380 86390 1
501651 99501651 1001 86380 86390 1
502286 99502286 1001 86380 86390 1
502248 99502248 1001 86380 86390 1
502163 99502163 1001 86380 86390 1
502090 99502090 1001 86380 86390 1
501912 99501912 1001 86380 86390 1
502032 99502032 1001 86380 86390 1
502008 99502008 1001 86380 86390 1
502049 99502049 1001 86380 86390 1
502476 99502476 1001 86380 86390 1
503109 99503109 1001 86380 86390 1
503035 99503035 1001 86380 86390 1
503075 99503075 1001 86380 86390 1
503055 99503055 1001 86380 86390 1
502991 99502991 1001 86380 86390 1
503056 99503056 1001 86380 86390 1
502858 99502858 1001 86380 86390 1
502755 99502755 1001 86380 86390 1
502820 99502820 1001 86380 86390 1
502733 99502733 1001 86380 86390 1
503331 99503331 1001 86380 86390 1
503339 99503339 1001 86380 86390 1
504030 99504030 1001 86380 86390 1
504091 99504091 1001 86380 86390 1
503904 99503904 1001 86380 86390 1
503880 99503880 1001 86380 86390 1
503681 99503681 1001 86380 86390 1
503624 99503624 1001 86380 86390 1
503690 99503690 1001 86380 86390 1
504312 99504312 1001 86380 86390 1
504137 99504137 1001 86380 86390 1
504826 99504826 1001 86380 86390 1
504841 99504841 1001 86380 86390 1
504713 99504713 1001 86380 86390 1
504630 99504630 1001 86380 86390 1
504721 99504721 1001 86380 86390 1
504376 99504376 1001 86380 86390 1
504381 99504381 1001 86380 86390 1
504451 99504451 1001 86380 86390 1
505142 99505142 1001 86380 86390 1
505078 99505078 1001 86380 86390 1
505612 99505612 1001 86380 86390 1
505702 99505702 1001 86380 86390 1
505406 99505406 1001 86380 86390 1
505232 99505232 1001 86380 86390 1
505155 99505155 1001 86380 86390 1
505222 99505222 1001 86380 86390 1
505849 99505849 1001 86380 86390 1
505815 99505815 1001 86380 86390 1
506397 99506397 1001 86380 86390 1
506422 99506422 1001 86380 86390 1
506583 99506583 1001 86380 86390 1
506401 99506401 1001 86380 86390 1
506589 99506589 1001 86380 86390 1
506291 99506291 1001 86380 86390 1
506317 99506317 1001 86380 86390 1
506191 99506191 1001 86380 86390 1
506321 99506321 1001 86380 86390 1
506386 99506386 1001 86380 86390 1
506231 99506231 1001 86380 86390 1
506103 99506103 1001 86380 86390 1
506645 99506645 1001 86380 86390 1
506691 99506691 1001 86380 86390 1
506654 99506654 1001 86380 86390 1
506603 99506603 1001 86380 86390 1
506657 99506657 1001 86380 86390 1
507301 99507301 1001 86380 86390 1
507410 99507410 1001 86380 86390 1
507371 99507371 1001 86380 86390 1
507139 99507139 1001 86380 86390 1
507131 99507131 1001 86380 86390 1
507144 99507144 1001 86380 86390 1
507174 99507174 1001 86380 86390 1
507020 99507020 1001 86380 86390 1
506983 99506983 1001 86380 86390 1
506854 99506854 1001 86380 86390 1
506960 99506960 1001 86380 86390 1
507485 99507485 1001 86380 86390 1
507448 99507448 1001 86380 86390 1
507477 99507477 1001 86380 86390 1
507568 99507568 1001 86380 86390 1
507495 99507495 1001 86380 86390 1
508120 99508120 1001 86380 86390 1
508175 99508175 1001 86380 86390 1
508089 99508089 1001 86380 86390 1
508128 99508128 1001 86380 86390 1
507992 99507992 1001 86380 86390 1
507944 99507944 1001 86380 86390 1
507970 99507970 1001 86380 86390 1
507933 99507933 1001 86380 86390 1
508024 99508024 1001 86380 86390 1
508016 99508016 1001 86380 86390 1
507700 99507700 1001 86380 86390 1
507816 99507816 1001 86380 86390 1
507675 99507675 1001 86380 86390 1
507701 99507701 1001 86380 86390 1
508351 99508351 1001 86380 86390 1
508343 99508343 1001 86380 86390 1
508265 99508265 1001 86380 86390 1
508266 99508266 1001 86380 86390 1
508348 99508348 1001 86380 86390 1
508978 99508978 1001 86380 86390 1
508879 99508879 1001 86380 86390 1
509071 99509071 1001 86380 86390 1
508720 99508720 1001 86380 86390 1
508746 99508746 1001 86380 86390 1
508724 99508724 1001 86380 86390 1
508568 99508568 1001 86380 86390 1
508543 99508543 1001 86380 86390 1
509175 99509175 1001 86380 86390 1
509170 99509170 1001 86380 86390 1
509184 99509184 1001 86380 86390 1
509095 99509095 1001 86380 86390 1
509807 99509807 1001 86380 86390 1
509567 99509567 1001 86380 86390 1
509516 99509516 1001 86380 86390 1
509608 99509608 1001 86380 86390 1
509647 99509647 1001 86380 86390 1
509662 99509662 1001 86380 86390 1
509496 99509496 1001 86380 86390 1
509482 99509482 1001 86380 86390 1
510043 99510043 1001 86380 86390 1
509928 99509928 1001 86380 86390 1
509948 99509948 1001 86380 86390 1
509987 99509987 1001 86380 86390 1
510690 99510690 1001 86380 86390 1
510714 99510714 1001 86380 86390 1
510394 99510394 1001 86380 86390 1
510385 99510385 1001 86380 86390 1
510386 99510386 1001 86380 86390 1
510455 99510455 1001 86380 86390 1
510185 99510185 1001 86380 86390 1
510124 99510124 1001 86380 86390 1
510931 99510931 1001 86380 86390 1
510906 99510906 1001 86380 86390 1
510845 99510845 1001 86380 86390 1
511401 99511401 1001 86380 86390 1
511427 99511427 1001 86380 86390 1
511535 99511535 1001 86380 86390 1
511433 99511433 1001 86380 86390 1
511369 99511369 1001 86380 86390 1
511398 99511398 1001 86380 86390 1
511348 99511348 1001 86380 86390 1
511144 99511144 1001 86380 86390 1
511185 99511185 1001 86380 86390 1
511202 99511202 1001 86380 86390 1
511075 99511075 1001 86380 86390 1
511012 99511012 1001 86380 86390 1
511116 99511116 1001 86380 86390 1
511066 99511066 1001 86380 86390 1
511622 99511622 1001 86380 86390 1
511755 99511755 1001 86380 86390 1
512240 99512240 1001 86380 86390 1
511993 99511993 1001 86380 86390 1
512010 99512010 1001 86380 86390 1
512129 99512129 1001 86380 86390 1
512132 99512132 1001 86380 86390 1
511966 99511966 1001 86380 86390 1
511865 99511865 1001 86380 86390 1
511782 99511782 1001 86380 86390 1
512442 99512442 1001 86380 86390 1
512555 99512555 1001 86380 86390 1
512582 99512582 1001 86380 86390 1
513202 99513202 1001 86380 86390 1
513133 99513133 1001 86380 86390 1
513089 99513089 1001 86380 86390 1
512835 99512835 1001 86380 86390 1
512815 99512815 1001 86380 86390 1
512658 99512658 1001 86380 86390 1
512775 99512775 1001 86380 86390 1
513228 99513228 1001 86380 86390 1
513289 99513289 1001 86380 86390 1
513994 99513994 1001 86380 86390 1
513860 99513860 1001 86380 86390 1
513966 99513966 1001 86380 86390 1
513750 99513750 1001 86380 86390 1
513765 99513765 1001 86380 86390 1
513663 99513663 1001 86380 86390 1
513441 99513441 1001 86380 86390 1
514044 99514044 1001 86380 86390 1
514050 99514050 1001 86380 86390 1
514742 99514742 1001 86380 86390 1
514725 99514725 1001 86380 86390 1
514738 99514738 1001 86380 86390 1
514523 99514523 1001 86380 86390 1
514550 99514550 1001 86380 86390 1
514361 99514361 1001 86380 86390 1
514338 99514338 1001 86380 86390 1
514975 99514975 1001 86380 86390 1
514964 99514964 1001 86380 86390 1
515581 99515581 1001 86380 86390 1
515523 99515523 1001 86380 86390 1
515640 99515640 1001 86380 86390 1
515514 99515514 1001 86380 86390 1
515681 99515681 1001 86380 86390 1
515619 99515619 1001 86380 86390 1
515305 99515305 1001 86380 86390 1
515067 99515067 1001 86380 86390 1
515108 99515108 1001 86380 86390 1
515213 99515213 1001 86380 86390 1
515203 99515203 1001 86380 86390 1
515732 99515732 1001 86380 86390 1
515799 99515799 1001 86380 86390 1
516447 99516447 1001 86380 86390 1
516363 99516363 1001 86380 86390 1
516390 99516390 1001 86380 86390 1
516498 99516498 1001 86380 86390 1
516378 99516378 1001 86380 86390 1
516136 99516136 1001 86380 86390 1
516128 99516128 1001 86380 86390 1
516257 99516257 1001 86380 86390 1
516130 99516130 1001 86380 86390 1
516275 99516275 1001 86380 86390 1
516174 99516174 1001 86380 86390 1
516034 99516034 1001 86380 86390 1
516535 99516535 1001 86380 86390 1
516655 99516655 1001 86380 86390 1
516710 99516710 1001 86380 86390 1
516571 99516571 1001 86380 86390 1
517254 99517254 1001 86380 86390 1
516975 99516975 1001 86380 86390 1
516950 99516950 1001 86380 86390 1
517042 99517042 1001 86380 86390 1
516944 99516944 1001 86380 86390 1
517115 99517115 1001 86380 86390 1
516752 99516752 1001 86380 86390 1
517527 99517527 1001 86380 86390 1
517516 99517516 1001 86380 86390 1
517468 99517468 1001 86380 86390 1
517379 99517379 1001 86380 86390 1
518010 99518010 1001 86380 86390 1
518103 99518103 1001 86380 86390 1
518152 99518152 1001 86380 86390 1
517865 99517865 1001 86380 86390 1
517673 99517673 1001 86380 86390 1
517623 99517623 1001 86380 86390 1
517573 99517573 1001 86380 86390 1
517719 99517719 1001 86380 86390 1
518214 99518214 1001 86380 86390 1
518189 99518189 1001 86380 86390 1
518282 99518282 1001 86380 86390 1
518284 99518284 1001 86380 86390 1
518274 99518274 1001 86380 86390 1
518171 99518171 1001 86380 86390 1
518885 99518885 1001 86380 86390 1
518800 99518800 1001 86380 86390 1
518933 99518933 1001 86380 86390 1
518627 99518627 1001 86380 86390 1
518640 99518640 1001 86380 86390 1
518679 99518679 1001 86380 86390 1
518783 99518783 1001 86380 86390 1
518579 99518579 1001 86380 86390 1
518501 99518501 1001 86380 86390 1
518401 99518401 1001 86380 86390 1
518544 99518544 1001 86380 86390 1
518547 99518547 1001 86380 86390 1
518573 99518573 1001 86380 86390 1
519081 99519081 1001 86380 86390 1
519097 99519097 1001 86380 86390 1
519812 99519812 1001 86380 86390 1
519537 99519537 1001 86380 86390 1
519591 99519591 1001 86380 86390 1
519303 99519303 1001 86380 86390 1
519270 99519270 1001 86380 86390 1
519920 99519920 1001 86380 86390 1
519862 99519862 1001 86380 86390 1
520612 99520612 1001 86380 86390 1
520584 99520584 1001 86380 86390 1
520457 99520457 1001 86380 86390 1
520435 99520435 1001 86380 86390 1
520345 99520345 1001 86380 86390 1
520402 99520402 1001 86380 86390 1
520055 99520055 1001 86380 86390 1
520121 99520121 1001 86380 86390 1
520833 99520833 1001 86380 86390 1
520758 99520758 1001 86380 86390 1
520799 99520799 1001 86380 86390 1
521420 99521420 1001 86380 86390 1
521427 99521427 1001 86380 86390 1
521134 99521134 1001 86380 86390 1
521061 99521061 1001 86380 86390 1
521260 99521260 1001 86380 86390 1
521042 99521042 1001 86380 86390 1
520928 99520928 1001 86380 86390 1
520933 99520933 1001 86380 86390 1
520855 99520855 1001 86380 86390 1
521583 99521583 1001 86380 86390 1
521648 99521648 1001 86380 86390 1
521510 99521510 1001 86380 86390 1
522101 99522101 1001 86380 86390 1
522096 99522096 1001 86380 86390 1
522135 99522135 1001 86380 86390 1
522253 99522253 1001 86380 86390 1
522002 99522002 1001 86380 86390 1
521915 99521915 1001 86380 86390 1
521943 99521943 1001 86380 86390 1
521715 99521715 1001 86380 86390 1
521812 99521812 1001 86380 86390 1
522419 99522419 1001 86380 86390 1
522459 99522459 1001 86380 86390 1
522424 99522424 1001 86380 86390 1
522981 99522981 1001 86380 86390 1
522989 99522989 1001 86380 86390 1
522879 99522879 1001 86380 86390 1
522779 99522779 1001 86380 86390 1
522716 99522716 1001 86380 86390 1
522504 99522504 1001 86380 86390 1
522701 99522701 1001 86380 86390 1
523132 99523132 1001 86380 86390 1
523162 99523162 1001 86380 86390 1
523283 99523283 1001 86380 86390 1
523309 99523309 1001 86380 86390 1
523881 99523881 1001 86380 86390 1
523792 99523792 1001 86380 86390 1
523852 99523852 1001 86380 86390 1
523611 99523611 1001 86380 86390 1
523715 99523715 1001 86380 86390 1
523639 99523639 1001 86380 86390 1
523592 99523592 1001 86380 86390 1
523541 99523541 1001 86380 86390 1
523607 99523607 1001 86380 86390 1
523328 99523328 1001 86380 86390 1
523334 99523334 1001 86380 86390 1
524071 99524071 1001 86380 86390 1
524149 99524149 1001 86380 86390 1
523982 99523982 1001 86380 86390 1
523741 99523741 1001 86380 86390 1
523952 99523952 1001 86380 86390 1
524568 99524568 1001 86380 86390 1
524766 99524766 1001 86380 86390 1
524437 99524437 1001 86380 86390 1
524502 99524502 1001 86380 86390 1
524556 99524556 1001 86380 86390 1
524562 99524562 1001 86380 86390 1
524524 99524524 1001 86380 86390 1
524564 99524564 1001 86380 86390 1
524281 99524281 1001 86380 86390 1
524256 99524256 1001 86380 86390 1
524340 99524340 1001 86380 86390 1
524263 99524263 1001 86380 86390 1
524874 99524874 1001 86380 86390 1
524916 99524916 1001 86380 86390 1
524854 99524854 1001 86380 86390 1
524945 99524945 1001 86380 86390 1
524817 99524817 1001 86380 86390 1
525408 99525408 1001 86380 86390 1
525489 99525489 1001 86380 86390 1
525529 99525529 1001 86380 86390 1
525593 99525593 1001 86380 86390 1
525263 99525263 1001 86380 86390 1
525341 99525341 1001 86380 86390 1
525251 99525251 1001 86380 86390 1
525382 99525382 1001 86380 86390 1
525347 99525347 1001 86380 86390 1
525218 99525218 1001 86380 86390 1
525270 99525270 1001 86380 86390 1
525375 99525375 1001 86380 86390 1
525030 99525030 1001 86380 86390 1
525134 99525134 1001 86380 86390 1
525057 99525057 1001 86380 86390 1
525088 99525088 1001 86380 86390 1
525620 99525620 1001 86380 86390 1
525768 99525768 1001 86380 86390 1
525601 99525601 1001 86380 86390 1
525681 99525681 1001 86380 86390 1
525603 99525603 1001 86380 86390 1
526270 99526270 1001 86380 86390 1
526370 99526370 1001 86380 86390 1
526060 99526060 1001 86380 86390 1
525868 99525868 1001 86380 86390 1
525871 99525871 1001 86380 86390 1
525819 99525819 1001 86380 86390 1
525875 99525875 1001 86380 86390 1
526620 99526620 1001 86380 86390 1
526442 99526442 1001 86380 86390 1
526574 99526574 1001 86380 86390 1
527235 99527235 1001 86380 86390 1
527028 99527028 1001 86380 86390 1
526783 99526783 1001 86380 86390 1
527337 99527337 1001 86380 86390 1
527416 99527416 1001 86380 86390 1
527352 99527352 1001 86380 86390 1
527290 99527290 1001 86380 86390 1
527280 99527280 1001 86380 86390 1
527386 99527386 1001 86380 86390 1
528074 99528074 1001 86380 86390 1
527937 99527937 1001 86380 86390 1
527890 99527890 1001 86380 86390 1
527903 99527903 1001 86380 86390 1
528023 99528023 1001 86380 86390 1
527998 99527998 1001 86380 86390 1
527796 99527796 1001 86380 86390 1
527699 99527699 1001 86380 86390 1
527713 99527713 1001 86380 86390 1
527625 99527625 1001 86380 86390 1
527626 99527626 1001 86380 86390 1
527459 99527459 1001 86380 86390 1
527656 99527656 1001 86380 86390 1
527633 99527633 1001 86380 86390 1
527556 99527556 1001 86380 86390 1
527635 99527635 1001 86380 86390 1
527663 99527663 1001 86380 86390 1
528103 99528103 1001 86380 86390 1
528883 99528883 1001 86380 86390 1
528770 99528770 1001 86380 86390 1
528811 99528811 1001 86380 86390 1
528531 99528531 1001 86380 86390 1
528452 99528452 1001 86380 86390 1
528324 99528324 1001 86380 86390 1
528300 99528300 1001 86380 86390 1
528405 99528405 1001 86380 86390 1
529102 99529102 1001 86380 86390 1
529658 99529658 1001 86380 86390 1
529568 99529568 1001 86380 86390 1
529673 99529673 1001 86380 86390 1
529546 99529546 1001 86380 86390 1
529447 99529447 1001 86380 86390 1
529518 99529518 1001 86380 86390 1
529324 99529324 1001 86380 86390 1
529482 99529482 1001 86380 86390 1
529189 99529189 1001 86380 86390 1
529138 99529138 1001 86380 86390 1
529910 99529910 1001 86380 86390 1
530414 99530414 1001 86380 86390 1
530377 99530377 1001 86380 86390 1
530406 99530406 1001 86380 86390 1
530407 99530407 1001 86380 86390 1
530287 99530287 1001 86380 86390 1
530223 99530223 1001 86380 86390 1
530173 99530173 1001 86380 86390 1
530187 99530187 1001 86380 86390 1
530227 99530227 1001 86380 86390 1
530036 99530036 1001 86380 86390 1
529976 99529976 1001 86380 86390 1
530002 99530002 1001 86380 86390 1
529939 99529939 1001 86380 86390 1
530706 99530706 1001 86380 86390 1
530720 99530720 1001 86380 86390 1
531354 99531354 1001 86380 86390 1
531336 99531336 1001 86380 86390 1
531163 99531163 1001 86380 86390 1
531086 99531086 1001 86380 86390 1
530979 99530979 1001 86380 86390 1
530826 99530826 1001 86380 86390 1
530789 99530789 1001 86380 86390 1
530952 99530952 1001 86380 86390 1
531481 99531481 1001 86380 86390 1
531404 99531404 1001 86380 86390 1
531483 99531483 1001 86380 86390 1
531567 99531567 1001 86380 86390 1
531480 99531480 1001 86380 86390 1
532079 99532079 1001 86380 86390 1
532144 99532144 1001 86380 86390 1
532157 99532157 1001 86380 86390 1
532180 99532180 1001 86380 86390 1
532046 99532046 1001 86380 86390 1
531899 99531899 1001 86380 86390 1
531848 99531848 1001 86380 86390 1
531809 99531809 1001 86380 86390 1
531953 99531953 1001 86380 86390 1
531627 99531627 1001 86380 86390 1
531667 99531667 1001 86380 86390 1
531746 99531746 1001 86380 86390 1
531712 99531712 1001 86380 86390 1
531622 99531622 1001 86380 86390 1
531713 99531713 1001 86380 86390 1
531662 99531662 1001 86380 86390 1
532373 99532373 1001 86380 86390 1
532297 99532297 1001 86380 86390 1
532246 99532246 1001 86380 86390 1
532274 99532274 1001 86380 86390 1
532224 99532224 1001 86380 86390 1
532931 99532931 1001 86380 86390 1
532923 99532923 1001 86380 86390 1
533011 99533011 1001 86380 86390 1
532950 99532950 1001 86380 86390 1
532658 99532658 1001 86380 86390 1
532649 99532649 1001 86380 86390 1
532543 99532543 1001 86380 86390 1
532430 99532430 1001 86380 86390 1
532535 99532535 1001 86380 86390 1
532459 99532459 1001 86380 86390 1
532602 99532602 1001 86380 86390 1
532499 99532499 1001 86380 86390 1
533193 99533193 1001 86380 86390 1
533234 99533234 1001 86380 86390 1
533145 99533145 1001 86380 86390 1
533826 99533826 1001 86380 86390 1
533747 99533747 1001 86380 86390 1
533834 99533834 1001 86380 86390 1
533815 99533815 1001 86380 86390 1
533458 99533458 1001 86380 86390 1
533589 99533589 1001 86380 86390 1
533650 99533650 1001 86380 86390 1
533282 99533282 1001 86380 86390 1
533438 99533438 1001 86380 86390 1
533348 99533348 1001 86380 86390 1
533400 99533400 1001 86380 86390 1
534063 99534063 1001 86380 86390 1
533884 99533884 1001 86380 86390 1
533892 99533892 1001 86380 86390 1
534048 99534048 1001 86380 86390 1
534608 99534608 1001 86380 86390 1
534647 99534647 1001 86380 86390 1
534561 99534561 1001 86380 86390 1
534626 99534626 1001 86380 86390 1
534580 99534580 1001 86380 86390 1
534516 99534516 1001 86380 86390 1
534607 99534607 1001 86380 86390 1
534314 99534314 1001 86380 86390 1
534331 99534331 1001 86380 86390 1
534400 99534400 1001 86380 86390 1
534206 99534206 1001 86380 86390 1
534170 99534170 1001 86380 86390 1
534095 99534095 1001 86380 86390 1
534108 99534108 1001 86380 86390 1
534098 99534098 1001 86380 86390 1
534177 99534177 1001 86380 86390 1
534216 99534216 1001 86380 86390 1
534799 99534799 1001 86380 86390 1
534743 99534743 1001 86380 86390 1
534782 99534782 1001 86380 86390 1
534795 99534795 1001 86380 86390 1
534770 99534770 1001 86380 86390 1
535333 99535333 1001 86380 86390 1
535416 99535416 1001 86380 86390 1
535177 99535177 1001 86380 86390 1
535129 99535129 1001 86380 86390 1
535156 99535156 1001 86380 86390 1
535105 99535105 1001 86380 86390 1
534913 99534913 1001 86380 86390 1
535692 99535692 1001 86380 86390 1
535525 99535525 1001 86380 86390 1
535673 99535673 1001 86380 86390 1
535597 99535597 1001 86380 86390 1
535636 99535636 1001 86380 86390 1
536145 99536145 1001 86380 86390 1
536322 99536322 1001 86380 86390 1
536178 99536178 1001 86380 86390 1
536068 99536068 1001 86380 86390 1
535991 99535991 1001 86380 86390 1
536006 99536006 1001 86380 86390 1
536009 99536009 1001 86380 86390 1
536063 99536063 1001 86380 86390 1
536130 99536130 1001 86380 86390 1
535833 99535833 1001 86380 86390 1
535821 99535821 1001 86380 86390 1
536406 99536406 1001 86380 86390 1
537163 99537163 1001 86380 86390 1
537136 99537136 1001 86380 86390 1
537028 99537028 1001 86380 86390 1
537150 99537150 1001 86380 86390 1
537045 99537045 1001 86380 86390 1
536864 99536864 1001 86380 86390 1
536595 99536595 1001 86380 86390 1
536584 99536584 1001 86380 86390 1
536598 99536598 1001 86380 86390 1
536573 99536573 1001 86380 86390 1
536600 99536600 1001 86380 86390 1
536667 99536667 1001 86380 86390 1
537212 99537212 1001 86380 86390 1
537834 99537834 1001 86380 86390 1
537847 99537847 1001 86380 86390 1
537591 99537591 1001 86380 86390 1
537446 99537446 1001 86380 86390 1
537519 99537519 1001 86380 86390 1
538699 99538699 1001 86380 86390 1
538652 99538652 1001 86380 86390 1
538730 99538730 1001 86380 86390 1
538670 99538670 1001 86380 86390 1
538809 99538809 1001 86380 86390 1
538516 99538516 1001 86380 86390 1
538518 99538518 1001 86380 86390 1
538311 99538311 1001 86380 86390 1
538249 99538249 1001 86380 86390 1
538827 99538827 1001 86380 86390 1
539528 99539528 1001 86380 86390 1
539442 99539442 1001 86380 86390 1
539455 99539455 1001 86380 86390 1
539267 99539267 1001 86380 86390 1
539315 99539315 1001 86380 86390 1
539277 99539277 1001 86380 86390 1
539331 99539331 1001 86380 86390 1
539179 99539179 1001 86380 86390 1
539144 99539144 1001 86380 86390 1
539224 99539224 1001 86380 86390 1
539121 99539121 1001 86380 86390 1
539213 99539213 1001 86380 86390 1
539719 99539719 1001 86380 86390 1
539654 99539654 1001 86380 86390 1
539660 99539660 1001 86380 86390 1
539843 99539843 1001 86380 86390 1
539663 99539663 1001 86380 86390 1
540345 99540345 1001 86380 86390 1
540149 99540149 1001 86380 86390 1
540202 99540202 1001 86380 86390 1
540099 99540099 1001 86380 86390 1
540183 99540183 1001 86380 86390 1
539888 99539888 1001 86380 86390 1
539980 99539980 1001 86380 86390 1
539906 99539906 1001 86380 86390 1
540583 99540583 1001 86380 86390 1
540508 99540508 1001 86380 86390 1
540566 99540566 1001 86380 86390 1
541245 99541245 1001 86380 86390 1
541120 99541120 1001 86380 86390 1
541146 99541146 1001 86380 86390 1
541212 99541212 1001 86380 86390 1
541013 99541013 1001 86380 86390 1
540888 99540888 1001 86380 86390 1
540905 99540905 1001 86380 86390 1
540780 99540780 1001 86380 86390 1
540786 99540786 1001 86380 86390 1
541429 99541429 1001 86380 86390 1
541443 99541443 1001 86380 86390 1
542071 99542071 1001 86380 86390 1
541974 99541974 1001 86380 86390 1
542013 99542013 1001 86380 86390 1
542115 99542115 1001 86380 86390 1
541852 99541852 1001 86380 86390 1
541716 99541716 1001 86380 86390 1
541717 99541717 1001 86380 86390 1
541667 99541667 1001 86380 86390 1
541706 99541706 1001 86380 86390 1
541511 99541511 1001 86380 86390 1
541682 99541682 1001 86380 86390 1
541660 99541660 1001 86380 86390 1
541545 99541545 1001 86380 86390 1
541624 99541624 1001 86380 86390 1
541664 99541664 1001 86380 86390 1
541626 99541626 1001 86380 86390 1
541704 99541704 1001 86380 86390 1
541653 99541653 1001 86380 86390 1
541915 99541915 1001 86380 86390 1
542230 99542230 1001 86380 86390 1
542768 99542768 1001 86380 86390 1
542745 99542745 1001 86380 86390 1
542943 99542943 1001 86380 86390 1
542665 99542665 1001 86380 86390 1
542620 99542620 1001 86380 86390 1
542395 99542395 1001 86380 86390 1
542440 99542440 1001 86380 86390 1
542949 99542949 1001 86380 86390 1
542962 99542962 1001 86380 86390 1
543572 99543572 1001 86380 86390 1
543573 99543573 1001 86380 86390 1
543728 99543728 1001 86380 86390 1
543425 99543425 1001 86380 86390 1
543375 99543375 1001 86380 86390 1
543532 99543532 1001 86380 86390 1
543534 99543534 1001 86380 86390 1
543497 99543497 1001 86380 86390 1
543394 99543394 1001 86380 86390 1
543306 99543306 1001 86380 86390 1
543256 99543256 1001 86380 86390 1
543286 99543286 1001 86380 86390 1
543893 99543893 1001 86380 86390 1
543818 99543818 1001 86380 86390 1
543962 99543962 1001 86380 86390 1
544458 99544458 1001 86380 86390 1
544555 99544555 1001 86380 86390 1
544367 99544367 1001 86380 86390 1
544343 99544343 1001 86380 86390 1
544280 99544280 1001 86380 86390 1
544281 99544281 1001 86380 86390 1
544372 99544372 1001 86380 86390 1
544055 99544055 1001 86380 86390 1
544058 99544058 1001 86380 86390 1
544139 99544139 1001 86380 86390 1
543987 99543987 1001 86380 86390 1
544169 99544169 1001 86380 86390 1
544630 99544630 1001 86380 86390 1
544631 99544631 1001 86380 86390 1
418662 694 1001 16440 17877 1
514791 1068 1001 64131 64430 1
520359 1029 1001 56544 56843 1
400018 99400018 1001 86380 86390 1
400002 99400002 1001 86380 86390 1
400258 99400258 1001 86380 86390 1
400236 99400236 1001 86380 86390 1
400516 99400516 1001 86380 86390 1
400496 99400496 1001 86380 86390 1
400522 99400522 1001 86380 86390 1
400571 99400571 1001 86380 86390 1
400689 99400689 1001 86380 86390 1
400671 99400671 1001 86380 86390 1
401020 99401020 1001 86380 86390 1
401175 99401175 1001 86380 86390 1
401286 99401286 1001 86380 86390 1
401360 99401360 1001 86380 86390 1
401415 99401415 1001 86380 86390 1
401458 99401458 1001 86380 86390 1
401585 99401585 1001 86380 86390 1
401526 99401526 1001 86380 86390 1
402112 99402112 1001 86380 86390 1
402098 99402098 1001 86380 86390 1
402241 99402241 1001 86380 86390 1
402233 99402233 1001 86380 86390 1
402357 99402357 1001 86380 86390 1
402545 99402545 1001 86380 86390 1
402718 99402718 1001 86380 86390 1
402946 99402946 1001 86380 86390 1
402905 99402905 1001 86380 86390 1
402897 99402897 1001 86380 86390 1
403015 99403015 1001 86380 86390 1
403137 99403137 1001 86380 86390 1
403346 99403346 1001 86380 86390 1
403356 99403356 1001 86380 86390 1
403569 99403569 1001 86380 86390 1
403685 99403685 1001 86380 86390 1
403696 99403696 1001 86380 86390 1
403787 99403787 1001 86380 86390 1
403801 99403801 1001 86380 86390 1
403908 99403908 1001 86380 86390 1
403928 99403928 1001 86380 86390 1
404221 99404221 1001 86380 86390 1
404157 99404157 1001 86380 86390 1
404593 99404593 1001 86380 86390 1
404789 99404789 1001 86380 86390 1
405400 99405400 1001 86380 86390 1
405464 99405464 1001 86380 86390 1
405448 99405448 1001 86380 86390 1
405674 99405674 1001 86380 86390 1
405739 99405739 1001 86380 86390 1
406486 99406486 1001 86380 86390 1
406487 99406487 1001 86380 86390 1
406472 99406472 1001 86380 86390 1
406508 99406508 1001 86380 86390 1
406660 99406660 1001 86380 86390 1
406731 99406731 1001 86380 86390 1
406745 99406745 1001 86380 86390 1
407014 99407014 1001 86380 86390 1
407077 99407077 1001 86380 86390 1
407236 99407236 1001 86380 86390 1
407214 99407214 1001 86380 86390 1
407147 99407147 1001 86380 86390 1
407336 99407336 1001 86380 86390 1
407345 99407345 1001 86380 86390 1
407538 99407538 1001 86380 86390 1
407831 99407831 1001 86380 86390 1
408353 99408353 1001 86380 86390 1
408806 99408806 1001 86380 86390 1
408883 99408883 1001 86380 86390 1
408948 99408948 1001 86380 86390 1
408763 99408763 1001 86380 86390 1
409070 99409070 1001 86380 86390 1
408998 99408998 1001 86380 86390 1
409028 99409028 1001 86380 86390 1
409033 99409033 1001 86380 86390 1
409364 99409364 1001 86380 86390 1
409425 99409425 1001 86380 86390 1
409611 99409611 1001 86380 86390 1
409618 99409618 1001 86380 86390 1
409670 99409670 1001 86380 86390 1
409746 99409746 1001 86380 86390 1
409797 99409797 1001 86380 86390 1
409860 99409860 1001 86380 86390 1
409809 99409809 1001 86380 86390 1
410101 99410101 1001 86380 86390 1
410210 99410210 1001 86380 86390 1
410227 99410227 1001 86380 86390 1
410553 99410553 1001 86380 86390 1
410408 99410408 1001 86380 86390 1
410640 99410640 1001 86380 86390 1
410665 99410665 1001 86380 86390 1
410807 99410807 1001 86380 86390 1
410771 99410771 1001 86380 86390 1
410992 99410992 1001 86380 86390 1
411303 99411303 1001 86380 86390 1
411415 99411415 1001 86380 86390 1
411565 99411565 1001 86380 86390 1
411829 99411829 1001 86380 86390 1
411835 99411835 1001 86380 86390 1
412174 99412174 1001 86380 86390 1
412196 99412196 1001 86380 86390 1
412389 99412389 1001 86380 86390 1
412446 99412446 1001 86380 86390 1
412352 99412352 1001 86380 86390 1
413292 99413292 1001 86380 86390 1
413486 99413486 1001 86380 86390 1
413688 99413688 1001 86380 86390 1
412959 99412959 1001 86380 86390 1
413255 99413255 1001 86380 86390 1
412748 99412748 1001 86380 86390 1
412488 99412488 1001 86380 86390 1
412538 99412538 1001 86380 86390 1
413970 99413970 1001 86380 86390 1
413900 99413900 1001 86380 86390 1
413736 99413736 1001 86380 86390 1
413960 99413960 1001 86380 86390 1
415247 99415247 1001 86380 86390 1
415076 99415076 1001 86380 86390 1
415217 99415217 1001 86380 86390 1
415253 99415253 1001 86380 86390 1
415196 99415196 1001 86380 86390 1
415198 99415198 1001 86380 86390 1
415157 99415157 1001 86380 86390 1
414710 99414710 1001 86380 86390 1
414557 99414557 1001 86380 86390 1
414254 99414254 1001 86380 86390 1
414187 99414187 1001 86380 86390 1
414343 99414343 1001 86380 86390 1
414218 99414218 1001 86380 86390 1
414154 99414154 1001 86380 86390 1
415711 99415711 1001 86380 86390 1
416701 99416701 1001 86380 86390 1
416941 99416941 1001 86380 86390 1
416963 99416963 1001 86380 86390 1
416254 99416254 1001 86380 86390 1
416493 99416493 1001 86380 86390 1
416381 99416381 1001 86380 86390 1
416551 99416551 1001 86380 86390 1
416564 99416564 1001 86380 86390 1
416248 99416248 1001 86380 86390 1
416054 99416054 1001 86380 86390 1
415838 99415838 1001 86380 86390 1
416102 99416102 1001 86380 86390 1
417321 99417321 1001 86380 86390 1
417303 99417303 1001 86380 86390 1
417086 99417086 1001 86380 86390 1
417132 99417132 1001 86380 86390 1
417451 99417451 1001 86380 86390 1
417408 99417408 1001 86380 86390 1
417431 99417431 1001 86380 86390 1
418638 99418638 1001 86380 86390 1
418226 99418226 1001 86380 86390 1
418048 99418048 1001 86380 86390 1
417736 99417736 1001 86380 86390 1
417635 99417635 1001 86380 86390 1
417811 99417811 1001 86380 86390 1
417672 99417672 1001 86380 86390 1
418912 99418912 1001 86380 86390 1
418940 99418940 1001 86380 86390 1
418807 99418807 1001 86380 86390 1
418819 99418819 1001 86380 86390 1
420353 99420353 1001 86380 86390 1
420445 99420445 1001 86380 86390 1
420094 99420094 1001 86380 86390 1
420198 99420198 1001 86380 86390 1
420185 99420185 1001 86380 86390 1
419844 99419844 1001 86380 86390 1
419980 99419980 1001 86380 86390 1
419663 99419663 1001 86380 86390 1
419455 99419455 1001 86380 86390 1
419501 99419501 1001 86380 86390 1
419582 99419582 1001 86380 86390 1
419315 99419315 1001 86380 86390 1
420653 99420653 1001 86380 86390 1
420820 99420820 1001 86380 86390 1
420683 99420683 1001 86380 86390 1
420458 99420458 1001 86380 86390 1
420784 99420784 1001 86380 86390 1
421922 99421922 1001 86380 86390 1
421947 99421947 1001 86380 86390 1
421994 99421994 1001 86380 86390 1
421613 99421613 1001 86380 86390 1
421484 99421484 1001 86380 86390 1
421243 99421243 1001 86380 86390 1
421019 99421019 1001 86380 86390 1
420879 99420879 1001 86380 86390 1
420906 99420906 1001 86380 86390 1
420982 99420982 1001 86380 86390 1
422383 99422383 1001 86380 86390 1
422247 99422247 1001 86380 86390 1
422508 99422508 1001 86380 86390 1
422319 99422319 1001 86380 86390 1
422448 99422448 1001 86380 86390 1
423345 99423345 1001 86380 86390 1
423710 99423710 1001 86380 86390 1
422981 99422981 1001 86380 86390 1
423154 99423154 1001 86380 86390 1
422859 99422859 1001 86380 86390 1
422863 99422863 1001 86380 86390 1
424071 99424071 1001 86380 86390 1
423780 99423780 1001 86380 86390 1
423878 99423878 1001 86380 86390 1
423880 99423880 1001 86380 86390 1
425172 99425172 1001 86380 86390 1
425032 99425032 1001 86380 86390 1
425357 99425357 1001 86380 86390 1
425268 99425268 1001 86380 86390 1
424742 99424742 1001 86380 86390 1
425777 99425777 1001 86380 86390 1
425702 99425702 1001 86380 86390 1
425580 99425580 1001 86380 86390 1
426920 99426920 1001 86380 86390 1
427022 99427022 1001 86380 86390 1
426692 99426692 1001 86380 86390 1
426085 99426085 1001 86380 86390 1
427172 99427172 1001 86380 86390 1
427441 99427441 1001 86380 86390 1
427518 99427518 1001 86380 86390 1
427378 99427378 1001 86380 86390 1
428390 99428390 1001 86380 86390 1
427576 99427576 1001 86380 86390 1
427901 99427901 1001 86380 86390 1
427914 99427914 1001 86380 86390 1
428813 99428813 1001 86380 86390 1
428794 99428794 1001 86380 86390 1
430306 99430306 1001 86380 86390 1
430225 99430225 1001 86380 86390 1
430102 99430102 1001 86380 86390 1
430235 99430235 1001 86380 86390 1
430117 99430117 1001 86380 86390 1
429779 99429779 1001 86380 86390 1
429805 99429805 1001 86380 86390 1
429877 99429877 1001 86380 86390 1
429785 99429785 1001 86380 86390 1
429730 99429730 1001 86380 86390 1
429340 99429340 1001 86380 86390 1
430705 99430705 1001 86380 86390 1
430771 99430771 1001 86380 86390 1
430709 99430709 1001 86380 86390 1
430531 99430531 1001 86380 86390 1
430745 99430745 1001 86380 86390 1
430777 99430777 1001 86380 86390 1
430806 99430806 1001 86380 86390 1
430807 99430807 1001 86380 86390 1
430788 99430788 1001 86380 86390 1
431678 99431678 1001 86380 86390 1
431842 99431842 1001 86380 86390 1
431955 99431955 1001 86380 86390 1
432041 99432041 1001 86380 86390 1
431811 99431811 1001 86380 86390 1
431979 99431979 1001 86380 86390 1
431468 99431468 1001 86380 86390 1
431602 99431602 1001 86380 86390 1
431007 99431007 1001 86380 86390 1
431009 99431009 1001 86380 86390 1
431096 99431096 1001 86380 86390 1
430876 99430876 1001 86380 86390 1
432455 99432455 1001 86380 86390 1
432156 99432156 1001 86380 86390 1
432210 99432210 1001 86380 86390 1
433395 99433395 1001 86380 86390 1
433692 99433692 1001 86380 86390 1
433420 99433420 1001 86380 86390 1
433034 99433034 1001 86380 86390 1
433287 99433287 1001 86380 86390 1
432654 99432654 1001 86380 86390 1
432758 99432758 1001 86380 86390 1
432656 99432656 1001 86380 86390 1
432571 99432571 1001 86380 86390 1
433872 99433872 1001 86380 86390 1
435385 99435385 1001 86380 86390 1
435333 99435333 1001 86380 86390 1
435241 99435241 1001 86380 86390 1
435242 99435242 1001 86380 86390 1
434784 99434784 1001 86380 86390 1
434895 99434895 1001 86380 86390 1
434870 99434870 1001 86380 86390 1
434796 99434796 1001 86380 86390 1
434865 99434865 1001 86380 86390 1
434655 99434655 1001 86380 86390 1
434637 99434637 1001 86380 86390 1
434353 99434353 1001 86380 86390 1
434456 99434456 1001 86380 86390 1
434571 99434571 1001 86380 86390 1
434276 99434276 1001 86380 86390 1
434419 99434419 1001 86380 86390 1
435545 99435545 1001 86380 86390 1
435795 99435795 1001 86380 86390 1
435530 99435530 1001 86380 86390 1
435476 99435476 1001 86380 86390 1
436761 99436761 1001 86380 86390 1
436920 99436920 1001 86380 86390 1
436993 99436993 1001 86380 86390 1
437117 99437117 1001 86380 86390 1
436793 99436793 1001 86380 86390 1
436449 99436449 1001 86380 86390 1
436386 99436386 1001 86380 86390 1
436507 99436507 1001 86380 86390 1
436643 99436643 1001 86380 86390 1
436376 99436376 1001 86380 86390 1
436414 99436414 1001 86380 86390 1
436274 99436274 1001 86380 86390 1
435999 99435999 1001 86380 86390 1
300098 99300098 1001 86380 86390 1
300011 99300011 1001 86380 86390 1
300015 99300015 1001 86380 86390 1
300661 99300661 1001 86380 86390 1
300534 99300534 1001 86380 86390 1
300624 99300624 1001 86380 86390 1
300524 99300524 1001 86380 86390 1
300489 99300489 1001 86380 86390 1
300350 99300350 1001 86380 86390 1
300480 99300480 1001 86380 86390 1
300227 99300227 1001 86380 86390 1
300253 99300253 1001 86380 86390 1
300176 99300176 1001 86380 86390 1
300257 99300257 1001 86380 86390 1
300258 99300258 1001 86380 86390 1
300145 99300145 1001 86380 86390 1
300184 99300184 1001 86380 86390 1
300911 99300911 1001 86380 86390 1
300861 99300861 1001 86380 86390 1
300891 99300891 1001 86380 86390 1
301533 99301533 1001 86380 86390 1
301409 99301409 1001 86380 86390 1
301171 99301171 1001 86380 86390 1
301149 99301149 1001 86380 86390 1
301306 99301306 1001 86380 86390 1
301116 99301116 1001 86380 86390 1
300970 99300970 1001 86380 86390 1
302196 99302196 1001 86380 86390 1
302342 99302342 1001 86380 86390 1
302072 99302072 1001 86380 86390 1
301973 99301973 1001 86380 86390 1
302129 99302129 1001 86380 86390 1
302042 99302042 1001 86380 86390 1
302068 99302068 1001 86380 86390 1
302031 99302031 1001 86380 86390 1
302136 99302136 1001 86380 86390 1
301894 99301894 1001 86380 86390 1
301792 99301792 1001 86380 86390 1
301925 99301925 1001 86380 86390 1
301798 99301798 1001 86380 86390 1
302430 99302430 1001 86380 86390 1
302555 99302555 1001 86380 86390 1
303119 99303119 1001 86380 86390 1
303108 99303108 1001 86380 86390 1
303161 99303161 1001 86380 86390 1
303123 99303123 1001 86380 86390 1
303111 99303111 1001 86380 86390 1
303137 99303137 1001 86380 86390 1
303151 99303151 1001 86380 86390 1
302950 99302950 1001 86380 86390 1
302933 99302933 1001 86380 86390 1
302831 99302831 1001 86380 86390 1
302655 99302655 1001 86380 86390 1
302788 99302788 1001 86380 86390 1
302776 99302776 1001 86380 86390 1
302623 99302623 1001 86380 86390 1
302714 99302714 1001 86380 86390 1
303324 99303324 1001 86380 86390 1
303337 99303337 1001 86380 86390 1
303377 99303377 1001 86380 86390 1
303977 99303977 1001 86380 86390 1
304024 99304024 1001 86380 86390 1
303981 99303981 1001 86380 86390 1
303425 99303425 1001 86380 86390 1
303611 99303611 1001 86380 86390 1
303605 99303605 1001 86380 86390 1
304134 99304134 1001 86380 86390 1
304170 99304170 1001 86380 86390 1
304749 99304749 1001 86380 86390 1
304661 99304661 1001 86380 86390 1
304687 99304687 1001 86380 86390 1
304552 99304552 1001 86380 86390 1
304448 99304448 1001 86380 86390 1
304543 99304543 1001 86380 86390 1
304397 99304397 1001 86380 86390 1
304993 99304993 1001 86380 86390 1
305049 99305049 1001 86380 86390 1
304985 99304985 1001 86380 86390 1
305546 99305546 1001 86380 86390 1
305654 99305654 1001 86380 86390 1
305631 99305631 1001 86380 86390 1
305274 99305274 1001 86380 86390 1
305421 99305421 1001 86380 86390 1
305461 99305461 1001 86380 86390 1
305307 99305307 1001 86380 86390 1
305246 99305246 1001 86380 86390 1
305161 99305161 1001 86380 86390 1
305695 99305695 1001 86380 86390 1
500649 99500649 1001 86380 86390 1
500666 99500666 1001 86380 86390 1
500719 99500719 1001 86380 86390 1
500655 99500655 1001 86380 86390 1
500721 99500721 1001 86380 86390 1
500645 99500645 1001 86380 86390 1
500402 99500402 1001 86380 86390 1
500411 99500411 1001 86380 86390 1
500477 99500477 1001 86380 86390 1
500297 99500297 1001 86380 86390 1
500225 99500225 1001 86380 86390 1
500371 99500371 1001 86380 86390 1
501460 99501460 1001 86380 86390 1
501639 99501639 1001 86380 86390 1
501422 99501422 1001 86380 86390 1
501282 99501282 1001 86380 86390 1
501413 99501413 1001 86380 86390 1
501351 99501351 1001 86380 86390 1
501262 99501262 1001 86380 86390 1
501366 99501366 1001 86380 86390 1
501212 99501212 1001 86380 86390 1
501677 99501677 1001 86380 86390 1
501681 99501681 1001 86380 86390 1
501814 99501814 1001 86380 86390 1
501830 99501830 1001 86380 86390 1
502428 99502428 1001 86380 86390 1
502332 99502332 1001 86380 86390 1
502397 99502397 1001 86380 86390 1
502386 99502386 1001 86380 86390 1
502145 99502145 1001 86380 86390 1
502224 99502224 1001 86380 86390 1
502213 99502213 1001 86380 86390 1
502137 99502137 1001 86380 86390 1
502060 99502060 1001 86380 86390 1
502220 99502220 1001 86380 86390 1
502259 99502259 1001 86380 86390 1
502091 99502091 1001 86380 86390 1
502028 99502028 1001 86380 86390 1
501848 99501848 1001 86380 86390 1
502044 99502044 1001 86380 86390 1
501904 99501904 1001 86380 86390 1
501908 99501908 1001 86380 86390 1
502618 99502618 1001 86380 86390 1
502542 99502542 1001 86380 86390 1
502582 99502582 1001 86380 86390 1
502557 99502557 1001 86380 86390 1
502660 99502660 1001 86380 86390 1
503090 99503090 1001 86380 86390 1
503220 99503220 1001 86380 86390 1
503223 99503223 1001 86380 86390 1
502905 99502905 1001 86380 86390 1
503049 99503049 1001 86380 86390 1
502994 99502994 1001 86380 86390 1
502778 99502778 1001 86380 86390 1
502832 99502832 1001 86380 86390 1
502873 99502873 1001 86380 86390 1
502720 99502720 1001 86380 86390 1
503387 99503387 1001 86380 86390 1
503947 99503947 1001 86380 86390 1
504065 99504065 1001 86380 86390 1
504111 99504111 1001 86380 86390 1
503762 99503762 1001 86380 86390 1
503737 99503737 1001 86380 86390 1
503868 99503868 1001 86380 86390 1
503886 99503886 1001 86380 86390 1
503526 99503526 1001 86380 86390 1
504319 99504319 1001 86380 86390 1
504217 99504217 1001 86380 86390 1
504778 99504778 1001 86380 86390 1
504882 99504882 1001 86380 86390 1
504781 99504781 1001 86380 86390 1
504821 99504821 1001 86380 86390 1
504836 99504836 1001 86380 86390 1
504876 99504876 1001 86380 86390 1
504773 99504773 1001 86380 86390 1
504722 99504722 1001 86380 86390 1
504349 99504349 1001 86380 86390 1
504492 99504492 1001 86380 86390 1
504405 99504405 1001 86380 86390 1
505130 99505130 1001 86380 86390 1
505753 99505753 1001 86380 86390 1
505599 99505599 1001 86380 86390 1
505704 99505704 1001 86380 86390 1
505730 99505730 1001 86380 86390 1
505474 99505474 1001 86380 86390 1
505518 99505518 1001 86380 86390 1
505420 99505420 1001 86380 86390 1
505236 99505236 1001 86380 86390 1
505249 99505249 1001 86380 86390 1
505936 99505936 1001 86380 86390 1
505795 99505795 1001 86380 86390 1
505782 99505782 1001 86380 86390 1
505828 99505828 1001 86380 86390 1
505792 99505792 1001 86380 86390 1
506593 99506593 1001 86380 86390 1
506421 99506421 1001 86380 86390 1
506486 99506486 1001 86380 86390 1
506505 99506505 1001 86380 86390 1
506289 99506289 1001 86380 86390 1
506319 99506319 1001 86380 86390 1
506060 99506060 1001 86380 86390 1
505983 99505983 1001 86380 86390 1
506049 99506049 1001 86380 86390 1
506153 99506153 1001 86380 86390 1
506728 99506728 1001 86380 86390 1
506601 99506601 1001 86380 86390 1
506667 99506667 1001 86380 86390 1
507265 99507265 1001 86380 86390 1
507369 99507369 1001 86380 86390 1
507191 99507191 1001 86380 86390 1
507197 99507197 1001 86380 86390 1
507534 99507534 1001 86380 86390 1
508048 99508048 1001 86380 86390 1
508184 99508184 1001 86380 86390 1
508245 99508245 1001 86380 86390 1
507862 99507862 1001 86380 86390 1
507940 99507940 1001 86380 86390 1
507863 99507863 1001 86380 86390 1
507855 99507855 1001 86380 86390 1
507973 99507973 1001 86380 86390 1
507938 99507938 1001 86380 86390 1
507744 99507744 1001 86380 86390 1
507751 99507751 1001 86380 86390 1
508454 99508454 1001 86380 86390 1
508435 99508435 1001 86380 86390 1
508281 99508281 1001 86380 86390 1
508372 99508372 1001 86380 86390 1
508334 99508334 1001 86380 86390 1
508426 99508426 1001 86380 86390 1
508988 99508988 1001 86380 86390 1
509052 99509052 1001 86380 86390 1
509058 99509058 1001 86380 86390 1
509006 99509006 1001 86380 86390 1
508817 99508817 1001 86380 86390 1
508799 99508799 1001 86380 86390 1
508788 99508788 1001 86380 86390 1
508776 99508776 1001 86380 86390 1
508672 99508672 1001 86380 86390 1
508652 99508652 1001 86380 86390 1
508464 99508464 1001 86380 86390 1
509194 99509194 1001 86380 86390 1
509223 99509223 1001 86380 86390 1
509160 99509160 1001 86380 86390 1
509173 99509173 1001 86380 86390 1
509225 99509225 1001 86380 86390 1
509806 99509806 1001 86380 86390 1
509889 99509889 1001 86380 86390 1
509705 99509705 1001 86380 86390 1
509795 99509795 1001 86380 86390 1
509834 99509834 1001 86380 86390 1
509706 99509706 1001 86380 86390 1
509894 99509894 1001 86380 86390 1
509784 99509784 1001 86380 86390 1
509543 99509543 1001 86380 86390 1
509310 99509310 1001 86380 86390 1
509943 99509943 1001 86380 86390 1
510025 99510025 1001 86380 86390 1
510078 99510078 1001 86380 86390 1
509910 99509910 1001 86380 86390 1
510560 99510560 1001 86380 86390 1
510666 99510666 1001 86380 86390 1
510541 99510541 1001 86380 86390 1
510584 99510584 1001 86380 86390 1
510356 99510356 1001 86380 86390 1
510474 99510474 1001 86380 86390 1
510491 99510491 1001 86380 86390 1
510467 99510467 1001 86380 86390 1
510212 99510212 1001 86380 86390 1
510279 99510279 1001 86380 86390 1
510202 99510202 1001 86380 86390 1
510919 99510919 1001 86380 86390 1
510857 99510857 1001 86380 86390 1
510741 99510741 1001 86380 86390 1
511553 99511553 1001 86380 86390 1
511505 99511505 1001 86380 86390 1
511378 99511378 1001 86380 86390 1
511418 99511418 1001 86380 86390 1
511023 99511023 1001 86380 86390 1
510937 99510937 1001 86380 86390 1
510993 99510993 1001 86380 86390 1
511135 99511135 1001 86380 86390 1
510955 99510955 1001 86380 86390 1
511643 99511643 1001 86380 86390 1
511734 99511734 1001 86380 86390 1
511583 99511583 1001 86380 86390 1
511570 99511570 1001 86380 86390 1
511703 99511703 1001 86380 86390 1
512188 99512188 1001 86380 86390 1
512260 99512260 1001 86380 86390 1
512019 99512019 1001 86380 86390 1
512136 99512136 1001 86380 86390 1
512111 99512111 1001 86380 86390 1
511991 99511991 1001 86380 86390 1
511786 99511786 1001 86380 86390 1
511964 99511964 1001 86380 86390 1
512391 99512391 1001 86380 86390 1
512574 99512574 1001 86380 86390 1
513103 99513103 1001 86380 86390 1
513173 99513173 1001 86380 86390 1
513003 99513003 1001 86380 86390 1
513029 99513029 1001 86380 86390 1
513007 99513007 1001 86380 86390 1
512637 99512637 1001 86380 86390 1
512600 99512600 1001 86380 86390 1
512653 99512653 1001 86380 86390 1
512783 99512783 1001 86380 86390 1
512746 99512746 1001 86380 86390 1
512644 99512644 1001 86380 86390 1
512761 99512761 1001 86380 86390 1
513349 99513349 1001 86380 86390 1
513355 99513355 1001 86380 86390 1
513409 99513409 1001 86380 86390 1
514017 99514017 1001 86380 86390 1
513991 99513991 1001 86380 86390 1
513889 99513889 1001 86380 86390 1
513783 99513783 1001 86380 86390 1
513771 99513771 1001 86380 86390 1
513784 99513784 1001 86380 86390 1
513708 99513708 1001 86380 86390 1
513543 99513543 1001 86380 86390 1
513570 99513570 1001 86380 86390 1
513422 99513422 1001 86380 86390 1
514145 99514145 1001 86380 86390 1
514069 99514069 1001 86380 86390 1
514112 99514112 1001 86380 86390 1
514824 99514824 1001 86380 86390 1
514732 99514732 1001 86380 86390 1
514734 99514734 1001 86380 86390 1
514601 99514601 1001 86380 86390 1
514517 99514517 1001 86380 86390 1
514506 99514506 1001 86380 86390 1
514599 99514599 1001 86380 86390 1
514432 99514432 1001 86380 86390 1
514351 99514351 1001 86380 86390 1
514867 99514867 1001 86380 86390 1
514934 99514934 1001 86380 86390 1
515013 99515013 1001 86380 86390 1
514873 99514873 1001 86380 86390 1
514939 99514939 1001 86380 86390 1
515491 99515491 1001 86380 86390 1
515537 99515537 1001 86380 86390 1
515538 99515538 1001 86380 86390 1
515390 99515390 1001 86380 86390 1
515089 99515089 1001 86380 86390 1
515261 99515261 1001 86380 86390 1
515223 99515223 1001 86380 86390 1
515188 99515188 1001 86380 86390 1
515763 99515763 1001 86380 86390 1
515686 99515686 1001 86380 86390 1
515730 99515730 1001 86380 86390 1
516387 99516387 1001 86380 86390 1
516366 99516366 1001 86380 86390 1
516110 99516110 1001 86380 86390 1
516137 99516137 1001 86380 86390 1
516241 99516241 1001 86380 86390 1
516112 99516112 1001 86380 86390 1
516263 99516263 1001 86380 86390 1
516122 99516122 1001 86380 86390 1
516714 99516714 1001 86380 86390 1
516568 99516568 1001 86380 86390 1
516699 99516699 1001 86380 86390 1
516963 99516963 1001 86380 86390 1
516780 99516780 1001 86380 86390 1
516793 99516793 1001 86380 86390 1
516719 99516719 1001 86380 86390 1
516831 99516831 1001 86380 86390 1
517514 99517514 1001 86380 86390 1
517465 99517465 1001 86380 86390 1
517431 99517431 1001 86380 86390 1
517525 99517525 1001 86380 86390 1
517969 99517969 1001 86380 86390 1
517995 99517995 1001 86380 86390 1
518048 99518048 1001 86380 86390 1
518087 99518087 1001 86380 86390 1
518135 99518135 1001 86380 86390 1
518136 99518136 1001 86380 86390 1
518140 99518140 1001 86380 86390 1
518155 99518155 1001 86380 86390 1
517810 99517810 1001 86380 86390 1
517930 99517930 1001 86380 86390 1
517622 99517622 1001 86380 86390 1
517665 99517665 1001 86380 86390 1
517669 99517669 1001 86380 86390 1
518315 99518315 1001 86380 86390 1
518348 99518348 1001 86380 86390 1
518166 99518166 1001 86380 86390 1
518260 99518260 1001 86380 86390 1
518697 99518697 1001 86380 86390 1
518595 99518595 1001 86380 86390 1
518726 99518726 1001 86380 86390 1
518596 99518596 1001 86380 86390 1
518676 99518676 1001 86380 86390 1
518742 99518742 1001 86380 86390 1
518458 99518458 1001 86380 86390 1
518434 99518434 1001 86380 86390 1
518476 99518476 1001 86380 86390 1
518478 99518478 1001 86380 86390 1
518376 99518376 1001 86380 86390 1
518470 99518470 1001 86380 86390 1
519028 99519028 1001 86380 86390 1
519161 99519161 1001 86380 86390 1
519006 99519006 1001 86380 86390 1
519789 99519789 1001 86380 86390 1
519743 99519743 1001 86380 86390 1
519668 99519668 1001 86380 86390 1
519416 99519416 1001 86380 86390 1
519473 99519473 1001 86380 86390 1
519464 99519464 1001 86380 86390 1
519290 99519290 1001 86380 86390 1
519304 99519304 1001 86380 86390 1
519331 99519331 1001 86380 86390 1
519202 99519202 1001 86380 86390 1
519268 99519268 1001 86380 86390 1
519308 99519308 1001 86380 86390 1
519334 99519334 1001 86380 86390 1
519386 99519386 1001 86380 86390 1
519943 99519943 1001 86380 86390 1
519844 99519844 1001 86380 86390 1
519965 99519965 1001 86380 86390 1
520468 99520468 1001 86380 86390 1
520599 99520599 1001 86380 86390 1
520636 99520636 1001 86380 86390 1
520306 99520306 1001 86380 86390 1
520061 99520061 1001 86380 86390 1
520065 99520065 1001 86380 86390 1
520198 99520198 1001 86380 86390 1
520807 99520807 1001 86380 86390 1
520696 99520696 1001 86380 86390 1
521421 99521421 1001 86380 86390 1
521055 99521055 1001 86380 86390 1
521056 99521056 1001 86380 86390 1
521240 99521240 1001 86380 86390 1
521253 99521253 1001 86380 86390 1
521111 99521111 1001 86380 86390 1
521059 99521059 1001 86380 86390 1
521138 99521138 1001 86380 86390 1
521192 99521192 1001 86380 86390 1
521181 99521181 1001 86380 86390 1
520937 99520937 1001 86380 86390 1
520951 99520951 1001 86380 86390 1
521041 99521041 1001 86380 86390 1
520954 99520954 1001 86380 86390 1
521006 99521006 1001 86380 86390 1
520880 99520880 1001 86380 86390 1
521000 99521000 1001 86380 86390 1
521563 99521563 1001 86380 86390 1
521668 99521668 1001 86380 86390 1
522090 99522090 1001 86380 86390 1
522116 99522116 1001 86380 86390 1
522212 99522212 1001 86380 86390 1
522282 99522282 1001 86380 86390 1
522174 99522174 1001 86380 86390 1
521998 99521998 1001 86380 86390 1
522081 99522081 1001 86380 86390 1
521904 99521904 1001 86380 86390 1
521829 99521829 1001 86380 86390 1
522465 99522465 1001 86380 86390 1
522427 99522427 1001 86380 86390 1
522991 99522991 1001 86380 86390 1
522954 99522954 1001 86380 86390 1
523087 99523087 1001 86380 86390 1
522993 99522993 1001 86380 86390 1
522955 99522955 1001 86380 86390 1
522987 99522987 1001 86380 86390 1
523065 99523065 1001 86380 86390 1
523080 99523080 1001 86380 86390 1
522746 99522746 1001 86380 86390 1
522850 99522850 1001 86380 86390 1
522726 99522726 1001 86380 86390 1
522727 99522727 1001 86380 86390 1
522589 99522589 1001 86380 86390 1
522706 99522706 1001 86380 86390 1
522657 99522657 1001 86380 86390 1
523842 99523842 1001 86380 86390 1
523907 99523907 1001 86380 86390 1
523804 99523804 1001 86380 86390 1
523898 99523898 1001 86380 86390 1
523939 99523939 1001 86380 86390 1
523725 99523725 1001 86380 86390 1
523596 99523596 1001 86380 86390 1
523480 99523480 1001 86380 86390 1
523403 99523403 1001 86380 86390 1
523458 99523458 1001 86380 86390 1
523484 99523484 1001 86380 86390 1
523459 99523459 1001 86380 86390 1
523413 99523413 1001 86380 86390 1
524114 99524114 1001 86380 86390 1
524094 99524094 1001 86380 86390 1
524146 99524146 1001 86380 86390 1
524630 99524630 1001 86380 86390 1
524598 99524598 1001 86380 86390 1
524754 99524754 1001 86380 86390 1
524372 99524372 1001 86380 86390 1
524463 99524463 1001 86380 86390 1
524394 99524394 1001 86380 86390 1
524459 99524459 1001 86380 86390 1
524357 99524357 1001 86380 86390 1
524231 99524231 1001 86380 86390 1
524297 99524297 1001 86380 86390 1
524259 99524259 1001 86380 86390 1
524836 99524836 1001 86380 86390 1
525567 99525567 1001 86380 86390 1
525503 99525503 1001 86380 86390 1
525193 99525193 1001 86380 86390 1
525350 99525350 1001 86380 86390 1
524998 99524998 1001 86380 86390 1
525051 99525051 1001 86380 86390 1
525650 99525650 1001 86380 86390 1
525782 99525782 1001 86380 86390 1
525643 99525643 1001 86380 86390 1
525619 99525619 1001 86380 86390 1
526422 99526422 1001 86380 86390 1
526339 99526339 1001 86380 86390 1
526237 99526237 1001 86380 86390 1
526355 99526355 1001 86380 86390 1
526253 99526253 1001 86380 86390 1
526040 99526040 1001 86380 86390 1
526079 99526079 1001 86380 86390 1
526209 99526209 1001 86380 86390 1
526082 99526082 1001 86380 86390 1
525906 99525906 1001 86380 86390 1
525851 99525851 1001 86380 86390 1
525983 99525983 1001 86380 86390 1
526553 99526553 1001 86380 86390 1
527096 99527096 1001 86380 86390 1
527049 99527049 1001 86380 86390 1
527170 99527170 1001 86380 86390 1
527033 99527033 1001 86380 86390 1
526671 99526671 1001 86380 86390 1
527376 99527376 1001 86380 86390 1
527405 99527405 1001 86380 86390 1
527973 99527973 1001 86380 86390 1
528016 99528016 1001 86380 86390 1
528031 99528031 1001 86380 86390 1
527954 99527954 1001 86380 86390 1
527813 99527813 1001 86380 86390 1
527623 99527623 1001 86380 86390 1
527655 99527655 1001 86380 86390 1
527621 99527621 1001 86380 86390 1
528215 99528215 1001 86380 86390 1
528138 99528138 1001 86380 86390 1
528268 99528268 1001 86380 86390 1
528153 99528153 1001 86380 86390 1
528105 99528105 1001 86380 86390 1
528788 99528788 1001 86380 86390 1
528843 99528843 1001 86380 86390 1
528766 99528766 1001 86380 86390 1
528890 99528890 1001 86380 86390 1
528651 99528651 1001 86380 86390 1
528539 99528539 1001 86380 86390 1
528591 99528591 1001 86380 86390 1
528319 99528319 1001 86380 86390 1
528380 99528380 1001 86380 86390 1
528290 99528290 1001 86380 86390 1
529079 99529079 1001 86380 86390 1
529656 99529656 1001 86380 86390 1
529555 99529555 1001 86380 86390 1
529543 99529543 1001 86380 86390 1
529544 99529544 1001 86380 86390 1
529718 99529718 1001 86380 86390 1
529501 99529501 1001 86380 86390 1
529519 99529519 1001 86380 86390 1
529237 99529237 1001 86380 86390 1
529241 99529241 1001 86380 86390 1
529179 99529179 1001 86380 86390 1
529272 99529272 1001 86380 86390 1
529901 99529901 1001 86380 86390 1
529905 99529905 1001 86380 86390 1
530265 99530265 1001 86380 86390 1
530165 99530165 1001 86380 86390 1
530192 99530192 1001 86380 86390 1
529973 99529973 1001 86380 86390 1
530012 99530012 1001 86380 86390 1
529943 99529943 1001 86380 86390 1
530608 99530608 1001 86380 86390 1
530556 99530556 1001 86380 86390 1
530569 99530569 1001 86380 86390 1
530636 99530636 1001 86380 86390 1
530679 99530679 1001 86380 86390 1
530562 99530562 1001 86380 86390 1
531239 99531239 1001 86380 86390 1
531285 99531285 1001 86380 86390 1
531247 99531247 1001 86380 86390 1
531097 99531097 1001 86380 86390 1
531050 99531050 1001 86380 86390 1
531089 99531089 1001 86380 86390 1
530945 99530945 1001 86380 86390 1
530897 99530897 1001 86380 86390 1
530862 99530862 1001 86380 86390 1
531403 99531403 1001 86380 86390 1
531459 99531459 1001 86380 86390 1
531537 99531537 1001 86380 86390 1
531424 99531424 1001 86380 86390 1
531542 99531542 1001 86380 86390 1
531414 99531414 1001 86380 86390 1
532040 99532040 1001 86380 86390 1
532145 99532145 1001 86380 86390 1
532096 99532096 1001 86380 86390 1
531930 99531930 1001 86380 86390 1
531781 99531781 1001 86380 86390 1
532222 99532222 1001 86380 86390 1
532330 99532330 1001 86380 86390 1
532279 99532279 1001 86380 86390 1
532345 99532345 1001 86380 86390 1
532834 99532834 1001 86380 86390 1
532697 99532697 1001 86380 86390 1
532749 99532749 1001 86380 86390 1
532662 99532662 1001 86380 86390 1
532688 99532688 1001 86380 86390 1
532704 99532704 1001 86380 86390 1
532734 99532734 1001 86380 86390 1
532553 99532553 1001 86380 86390 1
532592 99532592 1001 86380 86390 1
533083 99533083 1001 86380 86390 1
533154 99533154 1001 86380 86390 1
533142 99533142 1001 86380 86390 1
533807 99533807 1001 86380 86390 1
533770 99533770 1001 86380 86390 1
533527 99533527 1001 86380 86390 1
533593 99533593 1001 86380 86390 1
533555 99533555 1001 86380 86390 1
533334 99533334 1001 86380 86390 1
533297 99533297 1001 86380 86390 1
533909 99533909 1001 86380 86390 1
533929 99533929 1001 86380 86390 1
534639 99534639 1001 86380 86390 1
534486 99534486 1001 86380 86390 1
534669 99534669 1001 86380 86390 1
534385 99534385 1001 86380 86390 1
534168 99534168 1001 86380 86390 1
534094 99534094 1001 86380 86390 1
534068 99534068 1001 86380 86390 1
535357 99535357 1001 86380 86390 1
535400 99535400 1001 86380 86390 1
535492 99535492 1001 86380 86390 1
535459 99535459 1001 86380 86390 1
535150 99535150 1001 86380 86390 1
535139 99535139 1001 86380 86390 1
535210 99535210 1001 86380 86390 1
535019 99535019 1001 86380 86390 1
535047 99535047 1001 86380 86390 1
535073 99535073 1001 86380 86390 1
535602 99535602 1001 86380 86390 1
535628 99535628 1001 86380 86390 1
536200 99536200 1001 86380 86390 1
536215 99536215 1001 86380 86390 1
535942 99535942 1001 86380 86390 1
535936 99535936 1001 86380 86390 1
535780 99535780 1001 86380 86390 1
535810 99535810 1001 86380 86390 1
535738 99535738 1001 86380 86390 1
536388 99536388 1001 86380 86390 1
536519 99536519 1001 86380 86390 1
536434 99536434 1001 86380 86390 1
537080 99537080 1001 86380 86390 1
537030 99537030 1001 86380 86390 1
536842 99536842 1001 86380 86390 1
536881 99536881 1001 86380 86390 1
536874 99536874 1001 86380 86390 1
536827 99536827 1001 86380 86390 1
536679 99536679 1001 86380 86390 1
537304 99537304 1001 86380 86390 1
537311 99537311 1001 86380 86390 1
537337 99537337 1001 86380 86390 1
537363 99537363 1001 86380 86390 1
537744 99537744 1001 86380 86390 1
537720 99537720 1001 86380 86390 1
537657 99537657 1001 86380 86390 1
537774 99537774 1001 86380 86390 1
537762 99537762 1001 86380 86390 1
537740 99537740 1001 86380 86390 1
537692 99537692 1001 86380 86390 1
537551 99537551 1001 86380 86390 1
537564 99537564 1001 86380 86390 1
537481 99537481 1001 86380 86390 1
538030 99538030 1001 86380 86390 1
538131 99538131 1001 86380 86390 1
538121 99538121 1001 86380 86390 1
538095 99538095 1001 86380 86390 1
538164 99538164 1001 86380 86390 1
538767 99538767 1001 86380 86390 1
538615 99538615 1001 86380 86390 1
538771 99538771 1001 86380 86390 1
538759 99538759 1001 86380 86390 1
538456 99538456 1001 86380 86390 1
538603 99538603 1001 86380 86390 1
538501 99538501 1001 86380 86390 1
538390 99538390 1001 86380 86390 1
538339 99538339 1001 86380 86390 1
538321 99538321 1001 86380 86390 1
538887 99538887 1001 86380 86390 1
539018 99539018 1001 86380 86390 1
539458 99539458 1001 86380 86390 1
539499 99539499 1001 86380 86390 1
539243 99539243 1001 86380 86390 1
539378 99539378 1001 86380 86390 1
539301 99539301 1001 86380 86390 1
539124 99539124 1001 86380 86390 1
539047 99539047 1001 86380 86390 1
539714 99539714 1001 86380 86390 1
540357 99540357 1001 86380 86390 1
540307 99540307 1001 86380 86390 1
540334 99540334 1001 86380 86390 1
540338 99540338 1001 86380 86390 1
540199 99540199 1001 86380 86390 1
540139 99540139 1001 86380 86390 1
540062 99540062 1001 86380 86390 1
540247 99540247 1001 86380 86390 1
540019 99540019 1001 86380 86390 1
540490 99540490 1001 86380 86390 1
540479 99540479 1001 86380 86390 1
540535 99540535 1001 86380 86390 1
540640 99540640 1001 86380 86390 1
540641 99540641 1001 86380 86390 1
540554 99540554 1001 86380 86390 1
541129 99541129 1001 86380 86390 1
541041 99541041 1001 86380 86390 1
540979 99540979 1001 86380 86390 1
540854 99540854 1001 86380 86390 1
540838 99540838 1001 86380 86390 1
541343 99541343 1001 86380 86390 1
541411 99541411 1001 86380 86390 1
541476 99541476 1001 86380 86390 1
541494 99541494 1001 86380 86390 1
542004 99542004 1001 86380 86390 1
542083 99542083 1001 86380 86390 1
542043 99542043 1001 86380 86390 1
541980 99541980 1001 86380 86390 1
541942 99541942 1001 86380 86390 1
541922 99541922 1001 86380 86390 1
542002 99542002 1001 86380 86390 1
541836 99541836 1001 86380 86390 1
541877 99541877 1001 86380 86390 1
541906 99541906 1001 86380 86390 1
541869 99541869 1001 86380 86390 1
541537 99541537 1001 86380 86390 1
541566 99541566 1001 86380 86390 1
541658 99541658 1001 86380 86390 1
541691 99541691 1001 86380 86390 1
541601 99541601 1001 86380 86390 1
542220 99542220 1001 86380 86390 1
542235 99542235 1001 86380 86390 1
542293 99542293 1001 86380 86390 1
542919 99542919 1001 86380 86390 1
542797 99542797 1001 86380 86390 1
542701 99542701 1001 86380 86390 1
542714 99542714 1001 86380 86390 1
542625 99542625 1001 86380 86390 1
542673 99542673 1001 86380 86390 1
542402 99542402 1001 86380 86390 1
542525 99542525 1001 86380 86390 1
542453 99542453 1001 86380 86390 1
543023 99543023 1001 86380 86390 1
543643 99543643 1001 86380 86390 1
543684 99543684 1001 86380 86390 1
543746 99543746 1001 86380 86390 1
543585 99543585 1001 86380 86390 1
543677 99543677 1001 86380 86390 1
543613 99543613 1001 86380 86390 1
543730 99543730 1001 86380 86390 1
543692 99543692 1001 86380 86390 1
543470 99543470 1001 86380 86390 1
543560 99543560 1001 86380 86390 1
543954 99543954 1001 86380 86390 1
543825 99543825 1001 86380 86390 1
543852 99543852 1001 86380 86390 1
543935 99543935 1001 86380 86390 1
544485 99544485 1001 86380 86390 1
544404 99544404 1001 86380 86390 1
544392 99544392 1001 86380 86390 1
544380 99544380 1001 86380 86390 1
544238 99544238 1001 86380 86390 1
544266 99544266 1001 86380 86390 1
544204 99544204 1001 86380 86390 1
544140 99544140 1001 86380 86390 1
544090 99544090 1001 86380 86390 1
544079 99544079 1001 86380 86390 1
544664 99544664 1001 86380 86390 1
544682 99544682 1001 86380 86390 1
418662 378 1001 15840 16437 1
537292 609 1002 40288 41508 1
400036 99400036 1001 86380 86390 1
400147 99400147 1001 86380 86390 1
400149 99400149 1001 86380 86390 1
400155 99400155 1001 86380 86390 1
400238 99400238 1001 86380 86390 1
400581 99400581 1001 86380 86390 1
400559 99400559 1001 86380 86390 1
400845 99400845 1001 86380 86390 1
400963 99400963 1001 86380 86390 1
401002 99401002 1001 86380 86390 1
401165 99401165 1001 86380 86390 1
401226 99401226 1001 86380 86390 1
401571 99401571 1001 86380 86390 1
401669 99401669 1001 86380 86390 1
401968 99401968 1001 86380 86390 1
402063 99402063 1001 86380 86390 1
402011 99402011 1001 86380 86390 1
402093 99402093 1001 86380 86390 1
402234 99402234 1001 86380 86390 1
402237 99402237 1001 86380 86390 1
402346 99402346 1001 86380 86390 1
402435 99402435 1001 86380 86390 1
402657 99402657 1001 86380 86390 1
402807 99402807 1001 86380 86390 1
402833 99402833 1001 86380 86390 1
402929 99402929 1001 86380 86390 1
403329 99403329 1001 86380 86390 1
403301 99403301 1001 86380 86390 1
403815 99403815 1001 86380 86390 1
403951 99403951 1001 86380 86390 1
404073 99404073 1001 86380 86390 1
404487 99404487 1001 86380 86390 1
404864 99404864 1001 86380 86390 1
405006 99405006 1001 86380 86390 1
405055 99405055 1001 86380 86390 1
405064 99405064 1001 86380 86390 1
405188 99405188 1001 86380 86390 1
405117 99405117 1001 86380 86390 1
405152 99405152 1001 86380 86390 1
405200 99405200 1001 86380 86390 1
405483 99405483 1001 86380 86390 1
405513 99405513 1001 86380 86390 1
405654 99405654 1001 86380 86390 1
405953 99405953 1001 86380 86390 1
406025 99406025 1001 86380 86390 1
406055 99406055 1001 86380 86390 1
406348 99406348 1001 86380 86390 1
406386 99406386 1001 86380 86390 1
406339 99406339 1001 86380 86390 1
406497 99406497 1001 86380 86390 1
406691 99406691 1001 86380 86390 1
406667 99406667 1001 86380 86390 1
406778 99406778 1001 86380 86390 1
406808 99406808 1001 86380 86390 1
406756 99406756 1001 86380 86390 1
406948 99406948 1001 86380 86390 1
406955 99406955 1001 86380 86390 1
407004 99407004 1001 86380 86390 1
407069 99407069 1001 86380 86390 1
407070 99407070 1001 86380 86390 1
407244 99407244 1001 86380 86390 1
407256 99407256 1001 86380 86390 1
407370 99407370 1001 86380 86390 1
407540 99407540 1001 86380 86390 1
407632 99407632 1001 86380 86390 1
407713 99407713 1001 86380 86390 1
407957 99407957 1001 86380 86390 1
407888 99407888 1001 86380 86390 1
408075 99408075 1001 86380 86390 1
408252 99408252 1001 86380 86390 1
408340 99408340 1001 86380 86390 1
408714 99408714 1001 86380 86390 1
408700 99408700 1001 86380 86390 1
409100 99409100 1001 86380 86390 1
409133 99409133 1001 86380 86390 1
409237 99409237 1001 86380 86390 1
409292 99409292 1001 86380 86390 1
409639 99409639 1001 86380 86390 1
409942 99409942 1001 86380 86390 1
409926 99409926 1001 86380 86390 1
409904 99409904 1001 86380 86390 1
410095 99410095 1001 86380 86390 1
410141 99410141 1001 86380 86390 1
410260 99410260 1001 86380 86390 1
410576 99410576 1001 86380 86390 1
410650 99410650 1001 86380 86390 1
410800 99410800 1001 86380 86390 1
410621 99410621 1001 86380 86390 1
410867 99410867 1001 86380 86390 1
411410 99411410 1001 86380 86390 1
411720 99411720 1001 86380 86390 1
411704 99411704 1001 86380 86390 1
411771 99411771 1001 86380 86390 1
411789 99411789 1001 86380 86390 1
411757 99411757 1001 86380 86390 1
412007 99412007 1001 86380 86390 1
412083 99412083 1001 86380 86390 1
412267 99412267 1001 86380 86390 1
412188 99412188 1001 86380 86390 1
413684 99413684 1001 86380 86390 1
413329 99413329 1001 86380 86390 1
413241 99413241 1001 86380 86390 1
413166 99413166 1001 86380 86390 1
412891 99412891 1001 86380 86390 1
412965 99412965 1001 86380 86390 1
413236 99413236 1001 86380 86390 1
412843 99412843 1001 86380 86390 1
412852 99412852 1001 86380 86390 1
412806 99412806 1001 86380 86390 1
412491 99412491 1001 86380 86390 1
413889 99413889 1001 86380 86390 1
412887 99412887 1001 86380 86390 1
413773 99413773 1001 86380 86390 1
413877 99413877 1001 86380 86390 1
415080 99415080 1001 86380 86390 1
415084 99415084 1001 86380 86390 1
414983 99414983 1001 86380 86390 1
414637 99414637 1001 86380 86390 1
414826 99414826 1001 86380 86390 1
414624 99414624 1001 86380 86390 1
414272 99414272 1001 86380 86390 1
414179 99414179 1001 86380 86390 1
414285 99414285 1001 86380 86390 1
414312 99414312 1001 86380 86390 1
415534 99415534 1001 86380 86390 1
415342 99415342 1001 86380 86390 1
415431 99415431 1001 86380 86390 1
415432 99415432 1001 86380 86390 1
415490 99415490 1001 86380 86390 1
415561 99415561 1001 86380 86390 1
415468 99415468 1001 86380 86390 1
415694 99415694 1001 86380 86390 1
415442 99415442 1001 86380 86390 1
416861 99416861 1001 86380 86390 1
416791 99416791 1001 86380 86390 1
416224 99416224 1001 86380 86390 1
416008 99416008 1001 86380 86390 1
415988 99415988 1001 86380 86390 1
415842 99415842 1001 86380 86390 1
417259 99417259 1001 86380 86390 1
417335 99417335 1001 86380 86390 1
417364 99417364 1001 86380 86390 1
417324 99417324 1001 86380 86390 1
417013 99417013 1001 86380 86390 1
417444 99417444 1001 86380 86390 1
417403 99417403 1001 86380 86390 1
418716 99418716 1001 86380 86390 1
418539 99418539 1001 86380 86390 1
418413 99418413 1001 86380 86390 1
418382 99418382 1001 86380 86390 1
418122 99418122 1001 86380 86390 1
418299 99418299 1001 86380 86390 1
417967 99417967 1001 86380 86390 1
417969 99417969 1001 86380 86390 1
417730 99417730 1001 86380 86390 1
418980 99418980 1001 86380 86390 1
419105 99419105 1001 86380 86390 1
418937 99418937 1001 86380 86390 1
418870 99418870 1001 86380 86390 1
420238 99420238 1001 86380 86390 1
420308 99420308 1001 86380 86390 1
420080 99420080 1001 86380 86390 1
420083 99420083 1001 86380 86390 1
420425 99420425 1001 86380 86390 1
419972 99419972 1001 86380 86390 1
419729 99419729 1001 86380 86390 1
419959 99419959 1001 86380 86390 1
419248 99419248 1001 86380 86390 1
420698 99420698 1001 86380 86390 1
420821 99420821 1001 86380 86390 1
420553 99420553 1001 86380 86390 1
420767 99420767 1001 86380 86390 1
421926 99421926 1001 86380 86390 1
421704 99421704 1001 86380 86390 1
421455 99421455 1001 86380 86390 1
421442 99421442 1001 86380 86390 1
421309 99421309 1001 86380 86390 1
421502 99421502 1001 86380 86390 1
421686 99421686 1001 86380 86390 1
421314 99421314 1001 86380 86390 1
421016 99421016 1001 86380 86390 1
420979 99420979 1001 86380 86390 1
422216 99422216 1001 86380 86390 1
423607 99423607 1001 86380 86390 1
423471 99423471 1001 86380 86390 1
423456 99423456 1001 86380 86390 1
423001 99423001 1001 86380 86390 1
423239 99423239 1001 86380 86390 1
422816 99422816 1001 86380 86390 1
424680 99424680 1001 86380 86390 1
424796 99424796 1001 86380 86390 1
424729 99424729 1001 86380 86390 1
424368 99424368 1001 86380 86390 1
424187 99424187 1001 86380 86390 1
424229 99424229 1001 86380 86390 1
424588 99424588 1001 86380 86390 1
425694 99425694 1001 86380 86390 1
425570 99425570 1001 86380 86390 1
425750 99425750 1001 86380 86390 1
425460 99425460 1001 86380 86390 1
426796 99426796 1001 86380 86390 1
427023 99427023 1001 86380 86390 1
426763 99426763 1001 86380 86390 1
426277 99426277 1001 86380 86390 1
426554 99426554 1001 86380 86390 1
426315 99426315 1001 86380 86390 1
425889 99425889 1001 86380 86390 1
426250 99426250 1001 86380 86390 1
426095 99426095 1001 86380 86390 1
425841 99425841 1001 86380 86390 1
425994 99425994 1001 86380 86390 1
425876 99425876 1001 86380 86390 1
425904 99425904 1001 86380 86390 1
427347 99427347 1001 86380 86390 1
427274 99427274 1001 86380 86390 1
428734 99428734 1001 86380 86390 1
428561 99428561 1001 86380 86390 1
428363 99428363 1001 86380 86390 1
428278 99428278 1001 86380 86390 1
428065 99428065 1001 86380 86390 1
428325 99428325 1001 86380 86390 1
427995 99427995 1001 86380 86390 1
427789 99427789 1001 86380 86390 1
427838 99427838 1001 86380 86390 1
428907 99428907 1001 86380 86390 1
428817 99428817 1001 86380 86390 1
428944 99428944 1001 86380 86390 1
428797 99428797 1001 86380 86390 1
428981 99428981 1001 86380 86390 1
430069 99430069 1001 86380 86390 1
430367 99430367 1001 86380 86390 1
429761 99429761 1001 86380 86390 1
429902 99429902 1001 86380 86390 1
429409 99429409 1001 86380 86390 1
429434 99429434 1001 86380 86390 1
429412 99429412 1001 86380 86390 1
429300 99429300 1001 86380 86390 1
429513 99429513 1001 86380 86390 1
430792 99430792 1001 86380 86390 1
430609 99430609 1001 86380 86390 1
430434 99430434 1001 86380 86390 1
430490 99430490 1001 86380 86390 1
430720 99430720 1001 86380 86390 1
431750 99431750 1001 86380 86390 1
432022 99432022 1001 86380 86390 1
431708 99431708 1001 86380 86390 1
431550 99431550 1001 86380 86390 1
431068 99431068 1001 86380 86390 1
431180 99431180 1001 86380 86390 1
430992 99430992 1001 86380 86390 1
432151 99432151 1001 86380 86390 1
432434 99432434 1001 86380 86390 1
432260 99432260 1001 86380 86390 1
432483 99432483 1001 86380 86390 1
433534 99433534 1001 86380 86390 1
433694 99433694 1001 86380 86390 1
433427 99433427 1001 86380 86390 1
433021 99433021 1001 86380 86390 1
433252 99433252 1001 86380 86390 1
433006 99433006 1001 86380 86390 1
432920 99432920 1001 86380 86390 1
432525 99432525 1001 86380 86390 1
432726 99432726 1001 86380 86390 1
432575 99432575 1001 86380 86390 1
432577 99432577 1001 86380 86390 1
435315 99435315 1001 86380 86390 1
435003 99435003 1001 86380 86390 1
435039 99435039 1001 86380 86390 1
435397 99435397 1001 86380 86390 1
434747 99434747 1001 86380 86390 1
434653 99434653 1001 86380 86390 1
434322 99434322 1001 86380 86390 1
434290 99434290 1001 86380 86390 1
435628 99435628 1001 86380 86390 1
435713 99435713 1001 86380 86390 1
435603 99435603 1001 86380 86390 1
435632 99435632 1001 86380 86390 1
435664 99435664 1001 86380 86390 1
435618 99435618 1001 86380 86390 1
435509 99435509 1001 86380 86390 1
436895 99436895 1001 86380 86390 1
437080 99437080 1001 86380 86390 1
437033 99437033 1001 86380 86390 1
436947 99436947 1001 86380 86390 1
436574 99436574 1001 86380 86390 1
436264 99436264 1001 86380 86390 1
436173 99436173 1001 86380 86390 1
436144 99436144 1001 86380 86390 1
436302 99436302 1001 86380 86390 1
436005 99436005 1001 86380 86390 1
300055 99300055 1001 86380 86390 1
300051 99300051 1001 86380 86390 1
300696 99300696 1001 86380 86390 1
300551 99300551 1001 86380 86390 1
300654 99300654 1001 86380 86390 1
300565 99300565 1001 86380 86390 1
300619 99300619 1001 86380 86390 1
300608 99300608 1001 86380 86390 1
300382 99300382 1001 86380 86390 1
300503 99300503 1001 86380 86390 1
300377 99300377 1001 86380 86390 1
300265 99300265 1001 86380 86390 1
300281 99300281 1001 86380 86390 1
300152 99300152 1001 86380 86390 1
300296 99300296 1001 86380 86390 1
300791 99300791 1001 86380 86390 1
300857 99300857 1001 86380 86390 1
300807 99300807 1001 86380 86390 1
300898 99300898 1001 86380 86390 1
300849 99300849 1001 86380 86390 1
300854 99300854 1001 86380 86390 1
301418 99301418 1001 86380 86390 1
301547 99301547 1001 86380 86390 1
301385 99301385 1001 86380 86390 1
301267 99301267 1001 86380 86390 1
301204 99301204 1001 86380 86390 1
301076 99301076 1001 86380 86390 1
301078 99301078 1001 86380 86390 1
300990 99300990 1001 86380 86390 1
300979 99300979 1001 86380 86390 1
301587 99301587 1001 86380 86390 1
301690 99301690 1001 86380 86390 1
301742 99301742 1001 86380 86390 1
301641 99301641 1001 86380 86390 1
302308 99302308 1001 86380 86390 1
302275 99302275 1001 86380 86390 1
302237 99302237 1001 86380 86390 1
302199 99302199 1001 86380 86390 1
302376 99302376 1001 86380 86390 1
302020 99302020 1001 86380 86390 1
302047 99302047 1001 86380 86390 1
302051 99302051 1001 86380 86390 1
301954 99301954 1001 86380 86390 1
301881 99301881 1001 86380 86390 1
301765 99301765 1001 86380 86390 1
301939 99301939 1001 86380 86390 1
302411 99302411 1001 86380 86390 1
302567 99302567 1001 86380 86390 1
302414 99302414 1001 86380 86390 1
302583 99302583 1001 86380 86390 1
303147 99303147 1001 86380 86390 1
303019 99303019 1001 86380 86390 1
303116 99303116 1001 86380 86390 1
302768 99302768 1001 86380 86390 1
302646 99302646 1001 86380 86390 1
302754 99302754 1001 86380 86390 1
302611 99302611 1001 86380 86390 1
303269 99303269 1001 86380 86390 1
303411 99303411 1001 86380 86390 1
303271 99303271 1001 86380 86390 1
303974 99303974 1001 86380 86390 1
304018 99304018 1001 86380 86390 1
303753 99303753 1001 86380 86390 1
303702 99303702 1001 86380 86390 1
303794 99303794 1001 86380 86390 1
303811 99303811 1001 86380 86390 1
303708 99303708 1001 86380 86390 1
303736 99303736 1001 86380 86390 1
303428 99303428 1001 86380 86390 1
304060 99304060 1001 86380 86390 1
304709 99304709 1001 86380 86390 1
304775 99304775 1001 86380 86390 1
304678 99304678 1001 86380 86390 1
304490 99304490 1001 86380 86390 1
304522 99304522 1001 86380 86390 1
304549 99304549 1001 86380 86390 1
304601 99304601 1001 86380 86390 1
304370 99304370 1001 86380 86390 1
304324 99304324 1001 86380 86390 1
304286 99304286 1001 86380 86390 1
305004 99305004 1001 86380 86390 1
305045 99305045 1001 86380 86390 1
304890 99304890 1001 86380 86390 1
305008 99305008 1001 86380 86390 1
304868 99304868 1001 86380 86390 1
305507 99305507 1001 86380 86390 1
305611 99305611 1001 86380 86390 1
305657 99305657 1001 86380 86390 1
305614 99305614 1001 86380 86390 1
305603 99305603 1001 86380 86390 1
305541 99305541 1001 86380 86390 1
305644 99305644 1001 86380 86390 1
305472 99305472 1001 86380 86390 1
305437 99305437 1001 86380 86390 1
305077 99305077 1001 86380 86390 1
305080 99305080 1001 86380 86390 1
305686 99305686 1001 86380 86390 1
500673 99500673 1001 86380 86390 1
500713 99500713 1001 86380 86390 1
500726 99500726 1001 86380 86390 1
500611 99500611 1001 86380 86390 1
500665 99500665 1001 86380 86390 1
500793 99500793 1001 86380 86390 1
500805 99500805 1001 86380 86390 1
500608 99500608 1001 86380 86390 1
500414 99500414 1001 86380 86390 1
500598 99500598 1001 86380 86390 1
500465 99500465 1001 86380 86390 1
500862 99500862 1001 86380 86390 1
500987 99500987 1001 86380 86390 1
500848 99500848 1001 86380 86390 1
501451 99501451 1001 86380 86390 1
501544 99501544 1001 86380 86390 1
501454 99501454 1001 86380 86390 1
501523 99501523 1001 86380 86390 1
501240 99501240 1001 86380 86390 1
501350 99501350 1001 86380 86390 1
501237 99501237 1001 86380 86390 1
501188 99501188 1001 86380 86390 1
501032 99501032 1001 86380 86390 1
501086 99501086 1001 86380 86390 1
501100 99501100 1001 86380 86390 1
501153 99501153 1001 86380 86390 1
501143 99501143 1001 86380 86390 1
501066 99501066 1001 86380 86390 1
501224 99501224 1001 86380 86390 1
501030 99501030 1001 86380 86390 1
501781 99501781 1001 86380 86390 1
501813 99501813 1001 86380 86390 1
502287 99502287 1001 86380 86390 1
502247 99502247 1001 86380 86390 1
502249 99502249 1001 86380 86390 1
502071 99502071 1001 86380 86390 1
502164 99502164 1001 86380 86390 1
502104 99502104 1001 86380 86390 1
502002 99502002 1001 86380 86390 1
501966 99501966 1001 86380 86390 1
501892 99501892 1001 86380 86390 1
501883 99501883 1001 86380 86390 1
502595 99502595 1001 86380 86390 1
502661 99502661 1001 86380 86390 1
502532 99502532 1001 86380 86390 1
502604 99502604 1001 86380 86390 1
503000 99503000 1001 86380 86390 1
502956 99502956 1001 86380 86390 1
502723 99502723 1001 86380 86390 1
502878 99502878 1001 86380 86390 1
502842 99502842 1001 86380 86390 1
502676 99502676 1001 86380 86390 1
502689 99502689 1001 86380 86390 1
502806 99502806 1001 86380 86390 1
502808 99502808 1001 86380 86390 1
502773 99502773 1001 86380 86390 1
503367 99503367 1001 86380 86390 1
503453 99503453 1001 86380 86390 1
504018 99504018 1001 86380 86390 1
504078 99504078 1001 86380 86390 1
503877 99503877 1001 86380 86390 1
503813 99503813 1001 86380 86390 1
503750 99503750 1001 86380 86390 1
503738 99503738 1001 86380 86390 1
503754 99503754 1001 86380 86390 1
503679 99503679 1001 86380 86390 1
503641 99503641 1001 86380 86390 1
503618 99503618 1001 86380 86390 1
503696 99503696 1001 86380 86390 1
503606 99503606 1001 86380 86390 1
503568 99503568 1001 86380 86390 1
504199 99504199 1001 86380 86390 1
504815 99504815 1001 86380 86390 1
504734 99504734 1001 86380 86390 1
504683 99504683 1001 86380 86390 1
504524 99504524 1001 86380 86390 1
504526 99504526 1001 86380 86390 1
504475 99504475 1001 86380 86390 1
505019 99505019 1001 86380 86390 1
504969 99504969 1001 86380 86390 1
504957 99504957 1001 86380 86390 1
505135 99505135 1001 86380 86390 1
505737 99505737 1001 86380 86390 1
505572 99505572 1001 86380 86390 1
505676 99505676 1001 86380 86390 1
505756 99505756 1001 86380 86390 1
505652 99505652 1001 86380 86390 1
505470 99505470 1001 86380 86390 1
505319 99505319 1001 86380 86390 1
505235 99505235 1001 86380 86390 1
505340 99505340 1001 86380 86390 1
505187 99505187 1001 86380 86390 1
505941 99505941 1001 86380 86390 1
505890 99505890 1001 86380 86390 1
506547 99506547 1001 86380 86390 1
506405 99506405 1001 86380 86390 1
506509 99506509 1001 86380 86390 1
506198 99506198 1001 86380 86390 1
506265 99506265 1001 86380 86390 1
506304 99506304 1001 86380 86390 1
506343 99506343 1001 86380 86390 1
506279 99506279 1001 86380 86390 1
506361 99506361 1001 86380 86390 1
506232 99506232 1001 86380 86390 1
506042 99506042 1001 86380 86390 1
506107 99506107 1001 86380 86390 1
506075 99506075 1001 86380 86390 1
506180 99506180 1001 86380 86390 1
506666 99506666 1001 86380 86390 1
506731 99506731 1001 86380 86390 1
506706 99506706 1001 86380 86390 1
506722 99506722 1001 86380 86390 1
507327 99507327 1001 86380 86390 1
507239 99507239 1001 86380 86390 1
507267 99507267 1001 86380 86390 1
507384 99507384 1001 86380 86390 1
507206 99507206 1001 86380 86390 1
507143 99507143 1001 86380 86390 1
507211 99507211 1001 86380 86390 1
506984 99506984 1001 86380 86390 1
506997 99506997 1001 86380 86390 1
507459 99507459 1001 86380 86390 1
507460 99507460 1001 86380 86390 1
507538 99507538 1001 86380 86390 1
507500 99507500 1001 86380 86390 1
507605 99507605 1001 86380 86390 1
507452 99507452 1001 86380 86390 1
507530 99507530 1001 86380 86390 1
507547 99507547 1001 86380 86390 1
507574 99507574 1001 86380 86390 1
508139 99508139 1001 86380 86390 1
508153 99508153 1001 86380 86390 1
508051 99508051 1001 86380 86390 1
508076 99508076 1001 86380 86390 1
507967 99507967 1001 86380 86390 1
507883 99507883 1001 86380 86390 1
507848 99507848 1001 86380 86390 1
507757 99507757 1001 86380 86390 1
507776 99507776 1001 86380 86390 1
508313 99508313 1001 86380 86390 1
508391 99508391 1001 86380 86390 1
508423 99508423 1001 86380 86390 1
508373 99508373 1001 86380 86390 1
508977 99508977 1001 86380 86390 1
509033 99509033 1001 86380 86390 1
509061 99509061 1001 86380 86390 1
508696 99508696 1001 86380 86390 1
508603 99508603 1001 86380 86390 1
508516 99508516 1001 86380 86390 1
509165 99509165 1001 86380 86390 1
509107 99509107 1001 86380 86390 1
509710 99509710 1001 86380 86390 1
509711 99509711 1001 86380 86390 1
509754 99509754 1001 86380 86390 1
509634 99509634 1001 86380 86390 1
509526 99509526 1001 86380 86390 1
509461 99509461 1001 86380 86390 1
509298 99509298 1001 86380 86390 1
509481 99509481 1001 86380 86390 1
509470 99509470 1001 86380 86390 1
509395 99509395 1001 86380 86390 1
509421 99509421 1001 86380 86390 1
510047 99510047 1001 86380 86390 1
510010 99510010 1001 86380 86390 1
510724 99510724 1001 86380 86390 1
510726 99510726 1001 86380 86390 1
510678 99510678 1001 86380 86390 1
510592 99510592 1001 86380 86390 1
510662 99510662 1001 86380 86390 1
510383 99510383 1001 86380 86390 1
510435 99510435 1001 86380 86390 1
510461 99510461 1001 86380 86390 1
510412 99510412 1001 86380 86390 1
510503 99510503 1001 86380 86390 1
510196 99510196 1001 86380 86390 1
510209 99510209 1001 86380 86390 1
510118 99510118 1001 86380 86390 1
510791 99510791 1001 86380 86390 1
510757 99510757 1001 86380 86390 1
510810 99510810 1001 86380 86390 1
511388 99511388 1001 86380 86390 1
511249 99511249 1001 86380 86390 1
511302 99511302 1001 86380 86390 1
511238 99511238 1001 86380 86390 1
511076 99511076 1001 86380 86390 1
510949 99510949 1001 86380 86390 1
511105 99511105 1001 86380 86390 1
510980 99510980 1001 86380 86390 1
511590 99511590 1001 86380 86390 1
511673 99511673 1001 86380 86390 1
511609 99511609 1001 86380 86390 1
511598 99511598 1001 86380 86390 1
511663 99511663 1001 86380 86390 1
511728 99511728 1001 86380 86390 1
511613 99511613 1001 86380 86390 1
512187 99512187 1001 86380 86390 1
512337 99512337 1001 86380 86390 1
511835 99511835 1001 86380 86390 1
511848 99511848 1001 86380 86390 1
512533 99512533 1001 86380 86390 1
512406 99512406 1001 86380 86390 1
512387 99512387 1001 86380 86390 1
513061 99513061 1001 86380 86390 1
512924 99512924 1001 86380 86390 1
512808 99512808 1001 86380 86390 1
512955 99512955 1001 86380 86390 1
512826 99512826 1001 86380 86390 1
512830 99512830 1001 86380 86390 1
512882 99512882 1001 86380 86390 1
512792 99512792 1001 86380 86390 1
512598 99512598 1001 86380 86390 1
512625 99512625 1001 86380 86390 1
512679 99512679 1001 86380 86390 1
512789 99512789 1001 86380 86390 1
512790 99512790 1001 86380 86390 1
513945 99513945 1001 86380 86390 1
513855 99513855 1001 86380 86390 1
513985 99513985 1001 86380 86390 1
513935 99513935 1001 86380 86390 1
513950 99513950 1001 86380 86390 1
513849 99513849 1001 86380 86390 1
513620 99513620 1001 86380 86390 1
513622 99513622 1001 86380 86390 1
513630 99513630 1001 86380 86390 1
513507 99513507 1001 86380 86390 1
514140 99514140 1001 86380 86390 1
514857 99514857 1001 86380 86390 1
514588 99514588 1001 86380 86390 1
514512 99514512 1001 86380 86390 1
514488 99514488 1001 86380 86390 1
514581 99514581 1001 86380 86390 1
514647 99514647 1001 86380 86390 1
514341 99514341 1001 86380 86390 1
514369 99514369 1001 86380 86390 1
514410 99514410 1001 86380 86390 1
514244 99514244 1001 86380 86390 1
514247 99514247 1001 86380 86390 1
515051 99515051 1001 86380 86390 1
514885 99514885 1001 86380 86390 1
515041 99515041 1001 86380 86390 1
514940 99514940 1001 86380 86390 1
515597 99515597 1001 86380 86390 1
515560 99515560 1001 86380 86390 1
515658 99515658 1001 86380 86390 1
515510 99515510 1001 86380 86390 1
515665 99515665 1001 86380 86390 1
515402 99515402 1001 86380 86390 1
515469 99515469 1001 86380 86390 1
515304 99515304 1001 86380 86390 1
515434 99515434 1001 86380 86390 1
515293 99515293 1001 86380 86390 1
515449 99515449 1001 86380 86390 1
515463 99515463 1001 86380 86390 1
515282 99515282 1001 86380 86390 1
515210 99515210 1001 86380 86390 1
515191 99515191 1001 86380 86390 1
515256 99515256 1001 86380 86390 1
515786 99515786 1001 86380 86390 1
515781 99515781 1001 86380 86390 1
516231 99516231 1001 86380 86390 1
516287 99516287 1001 86380 86390 1
516187 99516187 1001 86380 86390 1
516071 99516071 1001 86380 86390 1
[truncated: 4,093,463 more chars]
