# Supplementary material for: Fast and near-optimal monitoring for healthcare acquired infection outbreaks
Source: PLoS Comput Biol. 2019 Sep 16;15(9):e1007284. doi: 10.1371/journal.pcbi.1007284 (PMC6762212; doi:10.1371/journal.pcbi.1007284)
Supplement: S2 Data — (ZIP) [file pcbi.1007284.s007.zip › MobilityLogs2/HAISE_Carilion_all_visits_day_136.txt]

#Person location Sublocation StartTime EndTime Type
421047 586 1001 21120 21597 1
525962 1128 1001 51149 51449 1
400060 99400060 1001 86380 86390 1
400333 99400333 1001 86380 86390 1
400411 99400411 1001 86380 86390 1
400367 99400367 1001 86380 86390 1
400629 99400629 1001 86380 86390 1
400649 99400649 1001 86380 86390 1
400869 99400869 1001 86380 86390 1
401482 99401482 1001 86380 86390 1
401856 99401856 1001 86380 86390 1
401896 99401896 1001 86380 86390 1
402158 99402158 1001 86380 86390 1
402324 99402324 1001 86380 86390 1
402295 99402295 1001 86380 86390 1
402647 99402647 1001 86380 86390 1
402678 99402678 1001 86380 86390 1
402767 99402767 1001 86380 86390 1
402805 99402805 1001 86380 86390 1
402918 99402918 1001 86380 86390 1
402899 99402899 1001 86380 86390 1
402907 99402907 1001 86380 86390 1
403008 99403008 1001 86380 86390 1
403215 99403215 1001 86380 86390 1
403526 99403526 1001 86380 86390 1
403530 99403530 1001 86380 86390 1
403944 99403944 1001 86380 86390 1
404134 99404134 1001 86380 86390 1
404190 99404190 1001 86380 86390 1
404292 99404292 1001 86380 86390 1
404448 99404448 1001 86380 86390 1
404475 99404475 1001 86380 86390 1
404779 99404779 1001 86380 86390 1
405007 99405007 1001 86380 86390 1
404915 99404915 1001 86380 86390 1
405103 99405103 1001 86380 86390 1
405308 99405308 1001 86380 86390 1
405224 99405224 1001 86380 86390 1
405464 99405464 1001 86380 86390 1
405493 99405493 1001 86380 86390 1
405474 99405474 1001 86380 86390 1
405654 99405654 1001 86380 86390 1
405843 99405843 1001 86380 86390 1
405996 99405996 1001 86380 86390 1
406011 99406011 1001 86380 86390 1
406171 99406171 1001 86380 86390 1
406105 99406105 1001 86380 86390 1
406132 99406132 1001 86380 86390 1
406187 99406187 1001 86380 86390 1
406257 99406257 1001 86380 86390 1
406214 99406214 1001 86380 86390 1
406460 99406460 1001 86380 86390 1
406414 99406414 1001 86380 86390 1
406578 99406578 1001 86380 86390 1
406747 99406747 1001 86380 86390 1
406776 99406776 1001 86380 86390 1
406741 99406741 1001 86380 86390 1
407012 99407012 1001 86380 86390 1
407052 99407052 1001 86380 86390 1
407262 99407262 1001 86380 86390 1
407465 99407465 1001 86380 86390 1
407697 99407697 1001 86380 86390 1
407743 99407743 1001 86380 86390 1
407853 99407853 1001 86380 86390 1
407950 99407950 1001 86380 86390 1
408224 99408224 1001 86380 86390 1
408603 99408603 1001 86380 86390 1
408799 99408799 1001 86380 86390 1
408772 99408772 1001 86380 86390 1
408914 99408914 1001 86380 86390 1
408920 99408920 1001 86380 86390 1
409092 99409092 1001 86380 86390 1
409292 99409292 1001 86380 86390 1
409445 99409445 1001 86380 86390 1
409684 99409684 1001 86380 86390 1
409647 99409647 1001 86380 86390 1
409761 99409761 1001 86380 86390 1
409800 99409800 1001 86380 86390 1
409939 99409939 1001 86380 86390 1
410374 99410374 1001 86380 86390 1
410405 99410405 1001 86380 86390 1
410696 99410696 1001 86380 86390 1
410804 99410804 1001 86380 86390 1
410741 99410741 1001 86380 86390 1
410746 99410746 1001 86380 86390 1
410922 99410922 1001 86380 86390 1
411045 99411045 1001 86380 86390 1
411252 99411252 1001 86380 86390 1
411265 99411265 1001 86380 86390 1
411394 99411394 1001 86380 86390 1
411344 99411344 1001 86380 86390 1
411782 99411782 1001 86380 86390 1
411879 99411879 1001 86380 86390 1
412017 99412017 1001 86380 86390 1
412168 99412168 1001 86380 86390 1
412104 99412104 1001 86380 86390 1
412243 99412243 1001 86380 86390 1
412248 99412248 1001 86380 86390 1
412285 99412285 1001 86380 86390 1
413668 99413668 1001 86380 86390 1
413222 99413222 1001 86380 86390 1
413195 99413195 1001 86380 86390 1
413056 99413056 1001 86380 86390 1
412536 99412536 1001 86380 86390 1
412496 99412496 1001 86380 86390 1
415131 99415131 1001 86380 86390 1
414536 99414536 1001 86380 86390 1
414854 99414854 1001 86380 86390 1
414857 99414857 1001 86380 86390 1
414357 99414357 1001 86380 86390 1
414408 99414408 1001 86380 86390 1
415390 99415390 1001 86380 86390 1
415469 99415469 1001 86380 86390 1
416839 99416839 1001 86380 86390 1
416889 99416889 1001 86380 86390 1
416321 99416321 1001 86380 86390 1
416472 99416472 1001 86380 86390 1
416219 99416219 1001 86380 86390 1
416357 99416357 1001 86380 86390 1
416434 99416434 1001 86380 86390 1
416492 99416492 1001 86380 86390 1
415810 99415810 1001 86380 86390 1
415820 99415820 1001 86380 86390 1
416027 99416027 1001 86380 86390 1
417094 99417094 1001 86380 86390 1
417259 99417259 1001 86380 86390 1
417173 99417173 1001 86380 86390 1
417301 99417301 1001 86380 86390 1
417158 99417158 1001 86380 86390 1
417400 99417400 1001 86380 86390 1
417519 99417519 1001 86380 86390 1
417459 99417459 1001 86380 86390 1
418674 99418674 1001 86380 86390 1
418581 99418581 1001 86380 86390 1
418782 99418782 1001 86380 86390 1
418372 99418372 1001 86380 86390 1
418422 99418422 1001 86380 86390 1
417613 99417613 1001 86380 86390 1
418843 99418843 1001 86380 86390 1
419034 99419034 1001 86380 86390 1
419080 99419080 1001 86380 86390 1
418919 99418919 1001 86380 86390 1
418966 99418966 1001 86380 86390 1
418868 99418868 1001 86380 86390 1
420406 99420406 1001 86380 86390 1
420204 99420204 1001 86380 86390 1
420414 99420414 1001 86380 86390 1
420226 99420226 1001 86380 86390 1
420350 99420350 1001 86380 86390 1
419986 99419986 1001 86380 86390 1
419754 99419754 1001 86380 86390 1
419962 99419962 1001 86380 86390 1
419903 99419903 1001 86380 86390 1
419517 99419517 1001 86380 86390 1
419411 99419411 1001 86380 86390 1
419431 99419431 1001 86380 86390 1
419365 99419365 1001 86380 86390 1
419533 99419533 1001 86380 86390 1
419488 99419488 1001 86380 86390 1
420562 99420562 1001 86380 86390 1
420514 99420514 1001 86380 86390 1
420775 99420775 1001 86380 86390 1
420718 99420718 1001 86380 86390 1
420804 99420804 1001 86380 86390 1
420805 99420805 1001 86380 86390 1
421880 99421880 1001 86380 86390 1
421767 99421767 1001 86380 86390 1
421573 99421573 1001 86380 86390 1
421465 99421465 1001 86380 86390 1
420861 99420861 1001 86380 86390 1
420918 99420918 1001 86380 86390 1
420870 99420870 1001 86380 86390 1
421096 99421096 1001 86380 86390 1
422360 99422360 1001 86380 86390 1
422220 99422220 1001 86380 86390 1
422253 99422253 1001 86380 86390 1
422203 99422203 1001 86380 86390 1
422235 99422235 1001 86380 86390 1
422141 99422141 1001 86380 86390 1
423505 99423505 1001 86380 86390 1
423713 99423713 1001 86380 86390 1
423399 99423399 1001 86380 86390 1
423458 99423458 1001 86380 86390 1
422964 99422964 1001 86380 86390 1
422854 99422854 1001 86380 86390 1
422785 99422785 1001 86380 86390 1
422736 99422736 1001 86380 86390 1
423836 99423836 1001 86380 86390 1
424084 99424084 1001 86380 86390 1
424116 99424116 1001 86380 86390 1
425219 99425219 1001 86380 86390 1
425111 99425111 1001 86380 86390 1
424707 99424707 1001 86380 86390 1
424826 99424826 1001 86380 86390 1
424765 99424765 1001 86380 86390 1
424294 99424294 1001 86380 86390 1
424298 99424298 1001 86380 86390 1
424383 99424383 1001 86380 86390 1
425471 99425471 1001 86380 86390 1
425694 99425694 1001 86380 86390 1
425616 99425616 1001 86380 86390 1
425459 99425459 1001 86380 86390 1
426871 99426871 1001 86380 86390 1
427113 99427113 1001 86380 86390 1
426639 99426639 1001 86380 86390 1
426252 99426252 1001 86380 86390 1
425896 99425896 1001 86380 86390 1
425858 99425858 1001 86380 86390 1
426276 99426276 1001 86380 86390 1
427517 99427517 1001 86380 86390 1
427286 99427286 1001 86380 86390 1
428611 99428611 1001 86380 86390 1
428453 99428453 1001 86380 86390 1
428211 99428211 1001 86380 86390 1
428325 99428325 1001 86380 86390 1
427958 99427958 1001 86380 86390 1
428179 99428179 1001 86380 86390 1
428055 99428055 1001 86380 86390 1
428136 99428136 1001 86380 86390 1
427911 99427911 1001 86380 86390 1
427619 99427619 1001 86380 86390 1
427922 99427922 1001 86380 86390 1
428789 99428789 1001 86380 86390 1
428980 99428980 1001 86380 86390 1
429012 99429012 1001 86380 86390 1
430164 99430164 1001 86380 86390 1
429971 99429971 1001 86380 86390 1
430189 99430189 1001 86380 86390 1
429938 99429938 1001 86380 86390 1
429623 99429623 1001 86380 86390 1
429917 99429917 1001 86380 86390 1
429747 99429747 1001 86380 86390 1
429893 99429893 1001 86380 86390 1
429751 99429751 1001 86380 86390 1
429612 99429612 1001 86380 86390 1
429344 99429344 1001 86380 86390 1
429254 99429254 1001 86380 86390 1
429312 99429312 1001 86380 86390 1
429240 99429240 1001 86380 86390 1
430743 99430743 1001 86380 86390 1
430538 99430538 1001 86380 86390 1
431772 99431772 1001 86380 86390 1
431973 99431973 1001 86380 86390 1
431376 99431376 1001 86380 86390 1
431305 99431305 1001 86380 86390 1
431009 99431009 1001 86380 86390 1
431058 99431058 1001 86380 86390 1
432220 99432220 1001 86380 86390 1
432323 99432323 1001 86380 86390 1
432271 99432271 1001 86380 86390 1
433410 99433410 1001 86380 86390 1
433643 99433643 1001 86380 86390 1
433403 99433403 1001 86380 86390 1
433407 99433407 1001 86380 86390 1
433359 99433359 1001 86380 86390 1
432931 99432931 1001 86380 86390 1
433223 99433223 1001 86380 86390 1
433278 99433278 1001 86380 86390 1
432978 99432978 1001 86380 86390 1
432751 99432751 1001 86380 86390 1
432562 99432562 1001 86380 86390 1
432501 99432501 1001 86380 86390 1
432737 99432737 1001 86380 86390 1
432576 99432576 1001 86380 86390 1
432875 99432875 1001 86380 86390 1
434039 99434039 1001 86380 86390 1
433946 99433946 1001 86380 86390 1
433974 99433974 1001 86380 86390 1
433880 99433880 1001 86380 86390 1
435370 99435370 1001 86380 86390 1
435375 99435375 1001 86380 86390 1
435274 99435274 1001 86380 86390 1
434688 99434688 1001 86380 86390 1
434708 99434708 1001 86380 86390 1
434146 99434146 1001 86380 86390 1
434391 99434391 1001 86380 86390 1
435460 99435460 1001 86380 86390 1
435578 99435578 1001 86380 86390 1
435440 99435440 1001 86380 86390 1
435582 99435582 1001 86380 86390 1
435840 99435840 1001 86380 86390 1
435675 99435675 1001 86380 86390 1
437054 99437054 1001 86380 86390 1
436819 99436819 1001 86380 86390 1
437063 99437063 1001 86380 86390 1
437134 99437134 1001 86380 86390 1
436384 99436384 1001 86380 86390 1
436705 99436705 1001 86380 86390 1
436666 99436666 1001 86380 86390 1
436539 99436539 1001 86380 86390 1
436098 99436098 1001 86380 86390 1
436270 99436270 1001 86380 86390 1
436024 99436024 1001 86380 86390 1
435949 99435949 1001 86380 86390 1
437216 99437216 1001 86380 86390 1
300012 99300012 1001 86380 86390 1
300545 99300545 1001 86380 86390 1
300475 99300475 1001 86380 86390 1
300454 99300454 1001 86380 86390 1
300519 99300519 1001 86380 86390 1
300390 99300390 1001 86380 86390 1
300290 99300290 1001 86380 86390 1
300910 99300910 1001 86380 86390 1
300827 99300827 1001 86380 86390 1
301517 99301517 1001 86380 86390 1
301378 99301378 1001 86380 86390 1
301355 99301355 1001 86380 86390 1
301367 99301367 1001 86380 86390 1
301536 99301536 1001 86380 86390 1
301477 99301477 1001 86380 86390 1
301155 99301155 1001 86380 86390 1
301209 99301209 1001 86380 86390 1
301265 99301265 1001 86380 86390 1
301344 99301344 1001 86380 86390 1
301152 99301152 1001 86380 86390 1
301081 99301081 1001 86380 86390 1
301017 99301017 1001 86380 86390 1
301056 99301056 1001 86380 86390 1
300979 99300979 1001 86380 86390 1
301019 99301019 1001 86380 86390 1
301045 99301045 1001 86380 86390 1
301724 99301724 1001 86380 86390 1
301635 99301635 1001 86380 86390 1
301675 99301675 1001 86380 86390 1
301718 99301718 1001 86380 86390 1
302266 99302266 1001 86380 86390 1
302293 99302293 1001 86380 86390 1
302187 99302187 1001 86380 86390 1
302036 99302036 1001 86380 86390 1
302064 99302064 1001 86380 86390 1
302123 99302123 1001 86380 86390 1
302533 99302533 1001 86380 86390 1
302486 99302486 1001 86380 86390 1
302474 99302474 1001 86380 86390 1
302578 99302578 1001 86380 86390 1
302399 99302399 1001 86380 86390 1
302872 99302872 1001 86380 86390 1
302904 99302904 1001 86380 86390 1
302931 99302931 1001 86380 86390 1
303000 99303000 1001 86380 86390 1
302638 99302638 1001 86380 86390 1
302766 99302766 1001 86380 86390 1
303401 99303401 1001 86380 86390 1
303247 99303247 1001 86380 86390 1
303274 99303274 1001 86380 86390 1
303265 99303265 1001 86380 86390 1
303330 99303330 1001 86380 86390 1
303332 99303332 1001 86380 86390 1
304011 99304011 1001 86380 86390 1
303859 99303859 1001 86380 86390 1
303925 99303925 1001 86380 86390 1
304019 99304019 1001 86380 86390 1
303865 99303865 1001 86380 86390 1
303699 99303699 1001 86380 86390 1
303705 99303705 1001 86380 86390 1
303696 99303696 1001 86380 86390 1
303503 99303503 1001 86380 86390 1
303613 99303613 1001 86380 86390 1
304063 99304063 1001 86380 86390 1
304723 99304723 1001 86380 86390 1
304704 99304704 1001 86380 86390 1
304488 99304488 1001 86380 86390 1
304465 99304465 1001 86380 86390 1
304624 99304624 1001 86380 86390 1
304264 99304264 1001 86380 86390 1
304269 99304269 1001 86380 86390 1
304442 99304442 1001 86380 86390 1
305596 99305596 1001 86380 86390 1
305585 99305585 1001 86380 86390 1
305678 99305678 1001 86380 86390 1
305581 99305581 1001 86380 86390 1
305646 99305646 1001 86380 86390 1
305338 99305338 1001 86380 86390 1
305356 99305356 1001 86380 86390 1
305473 99305473 1001 86380 86390 1
305134 99305134 1001 86380 86390 1
305124 99305124 1001 86380 86390 1
305203 99305203 1001 86380 86390 1
500108 99500108 1001 86380 86390 1
500007 99500007 1001 86380 86390 1
500774 99500774 1001 86380 86390 1
500697 99500697 1001 86380 86390 1
500571 99500571 1001 86380 86390 1
500485 99500485 1001 86380 86390 1
500220 99500220 1001 86380 86390 1
500249 99500249 1001 86380 86390 1
500915 99500915 1001 86380 86390 1
500983 99500983 1001 86380 86390 1
500883 99500883 1001 86380 86390 1
501017 99501017 1001 86380 86390 1
501487 99501487 1001 86380 86390 1
501578 99501578 1001 86380 86390 1
501492 99501492 1001 86380 86390 1
501533 99501533 1001 86380 86390 1
501413 99501413 1001 86380 86390 1
501264 99501264 1001 86380 86390 1
501214 99501214 1001 86380 86390 1
501785 99501785 1001 86380 86390 1
502310 99502310 1001 86380 86390 1
502176 99502176 1001 86380 86390 1
502207 99502207 1001 86380 86390 1
501911 99501911 1001 86380 86390 1
502044 99502044 1001 86380 86390 1
501967 99501967 1001 86380 86390 1
501868 99501868 1001 86380 86390 1
502633 99502633 1001 86380 86390 1
502497 99502497 1001 86380 86390 1
503143 99503143 1001 86380 86390 1
503281 99503281 1001 86380 86390 1
503252 99503252 1001 86380 86390 1
502944 99502944 1001 86380 86390 1
502894 99502894 1001 86380 86390 1
503079 99503079 1001 86380 86390 1
503028 99503028 1001 86380 86390 1
503054 99503054 1001 86380 86390 1
502886 99502886 1001 86380 86390 1
502763 99502763 1001 86380 86390 1
502706 99502706 1001 86380 86390 1
502824 99502824 1001 86380 86390 1
503480 99503480 1001 86380 86390 1
504054 99504054 1001 86380 86390 1
504009 99504009 1001 86380 86390 1
503832 99503832 1001 86380 86390 1
503872 99503872 1001 86380 86390 1
503680 99503680 1001 86380 86390 1
503590 99503590 1001 86380 86390 1
503512 99503512 1001 86380 86390 1
503695 99503695 1001 86380 86390 1
503674 99503674 1001 86380 86390 1
504309 99504309 1001 86380 86390 1
504181 99504181 1001 86380 86390 1
504157 99504157 1001 86380 86390 1
504295 99504295 1001 86380 86390 1
504140 99504140 1001 86380 86390 1
504829 99504829 1001 86380 86390 1
504734 99504734 1001 86380 86390 1
504658 99504658 1001 86380 86390 1
504737 99504737 1001 86380 86390 1
504466 99504466 1001 86380 86390 1
504367 99504367 1001 86380 86390 1
504393 99504393 1001 86380 86390 1
504341 99504341 1001 86380 86390 1
504394 99504394 1001 86380 86390 1
505099 99505099 1001 86380 86390 1
505077 99505077 1001 86380 86390 1
505053 99505053 1001 86380 86390 1
505028 99505028 1001 86380 86390 1
505145 99505145 1001 86380 86390 1
504992 99504992 1001 86380 86390 1
505708 99505708 1001 86380 86390 1
505568 99505568 1001 86380 86390 1
505746 99505746 1001 86380 86390 1
505768 99505768 1001 86380 86390 1
505680 99505680 1001 86380 86390 1
505693 99505693 1001 86380 86390 1
505318 99505318 1001 86380 86390 1
505283 99505283 1001 86380 86390 1
505301 99505301 1001 86380 86390 1
505886 99505886 1001 86380 86390 1
505973 99505973 1001 86380 86390 1
506594 99506594 1001 86380 86390 1
506381 99506381 1001 86380 86390 1
506373 99506373 1001 86380 86390 1
506246 99506246 1001 86380 86390 1
506171 99506171 1001 86380 86390 1
506032 99506032 1001 86380 86390 1
506034 99506034 1001 86380 86390 1
506646 99506646 1001 86380 86390 1
506647 99506647 1001 86380 86390 1
506726 99506726 1001 86380 86390 1
506639 99506639 1001 86380 86390 1
506795 99506795 1001 86380 86390 1
506745 99506745 1001 86380 86390 1
506784 99506784 1001 86380 86390 1
506797 99506797 1001 86380 86390 1
507307 99507307 1001 86380 86390 1
507315 99507315 1001 86380 86390 1
507384 99507384 1001 86380 86390 1
507075 99507075 1001 86380 86390 1
507148 99507148 1001 86380 86390 1
507045 99507045 1001 86380 86390 1
506816 99506816 1001 86380 86390 1
506834 99506834 1001 86380 86390 1
506847 99506847 1001 86380 86390 1
507535 99507535 1001 86380 86390 1
508136 99508136 1001 86380 86390 1
508129 99508129 1001 86380 86390 1
508243 99508243 1001 86380 86390 1
508132 99508132 1001 86380 86390 1
507901 99507901 1001 86380 86390 1
507953 99507953 1001 86380 86390 1
508014 99508014 1001 86380 86390 1
507873 99507873 1001 86380 86390 1
507718 99507718 1001 86380 86390 1
507654 99507654 1001 86380 86390 1
507670 99507670 1001 86380 86390 1
507696 99507696 1001 86380 86390 1
507763 99507763 1001 86380 86390 1
507700 99507700 1001 86380 86390 1
507791 99507791 1001 86380 86390 1
507678 99507678 1001 86380 86390 1
507717 99507717 1001 86380 86390 1
508291 99508291 1001 86380 86390 1
508346 99508346 1001 86380 86390 1
508437 99508437 1001 86380 86390 1
508295 99508295 1001 86380 86390 1
508999 99508999 1001 86380 86390 1
509074 99509074 1001 86380 86390 1
508954 99508954 1001 86380 86390 1
509022 99509022 1001 86380 86390 1
508881 99508881 1001 86380 86390 1
508766 99508766 1001 86380 86390 1
508792 99508792 1001 86380 86390 1
508818 99508818 1001 86380 86390 1
508845 99508845 1001 86380 86390 1
508810 99508810 1001 86380 86390 1
508759 99508759 1001 86380 86390 1
508800 99508800 1001 86380 86390 1
508684 99508684 1001 86380 86390 1
508643 99508643 1001 86380 86390 1
509088 99509088 1001 86380 86390 1
509154 99509154 1001 86380 86390 1
509107 99509107 1001 86380 86390 1
509874 99509874 1001 86380 86390 1
509594 99509594 1001 86380 86390 1
509494 99509494 1001 86380 86390 1
509655 99509655 1001 86380 86390 1
509630 99509630 1001 86380 86390 1
509345 99509345 1001 86380 86390 1
509322 99509322 1001 86380 86390 1
509285 99509285 1001 86380 86390 1
509364 99509364 1001 86380 86390 1
509419 99509419 1001 86380 86390 1
510067 99510067 1001 86380 86390 1
509997 99509997 1001 86380 86390 1
510699 99510699 1001 86380 86390 1
510647 99510647 1001 86380 86390 1
510392 99510392 1001 86380 86390 1
510424 99510424 1001 86380 86390 1
510466 99510466 1001 86380 86390 1
510175 99510175 1001 86380 86390 1
510273 99510273 1001 86380 86390 1
510170 99510170 1001 86380 86390 1
510791 99510791 1001 86380 86390 1
510843 99510843 1001 86380 86390 1
510903 99510903 1001 86380 86390 1
511506 99511506 1001 86380 86390 1
511507 99511507 1001 86380 86390 1
511354 99511354 1001 86380 86390 1
511380 99511380 1001 86380 86390 1
511497 99511497 1001 86380 86390 1
511285 99511285 1001 86380 86390 1
511311 99511311 1001 86380 86390 1
511248 99511248 1001 86380 86390 1
511037 99511037 1001 86380 86390 1
511013 99511013 1001 86380 86390 1
510936 99510936 1001 86380 86390 1
511017 99511017 1001 86380 86390 1
511069 99511069 1001 86380 86390 1
510943 99510943 1001 86380 86390 1
511748 99511748 1001 86380 86390 1
511755 99511755 1001 86380 86390 1
511587 99511587 1001 86380 86390 1
512187 99512187 1001 86380 86390 1
512320 99512320 1001 86380 86390 1
511982 99511982 1001 86380 86390 1
512052 99512052 1001 86380 86390 1
512118 99512118 1001 86380 86390 1
512080 99512080 1001 86380 86390 1
511816 99511816 1001 86380 86390 1
511920 99511920 1001 86380 86390 1
511908 99511908 1001 86380 86390 1
511924 99511924 1001 86380 86390 1
511860 99511860 1001 86380 86390 1
511939 99511939 1001 86380 86390 1
512417 99512417 1001 86380 86390 1
512444 99512444 1001 86380 86390 1
512394 99512394 1001 86380 86390 1
512501 99512501 1001 86380 86390 1
512450 99512450 1001 86380 86390 1
512426 99512426 1001 86380 86390 1
512530 99512530 1001 86380 86390 1
513144 99513144 1001 86380 86390 1
513028 99513028 1001 86380 86390 1
513070 99513070 1001 86380 86390 1
513196 99513196 1001 86380 86390 1
513200 99513200 1001 86380 86390 1
513049 99513049 1001 86380 86390 1
513127 99513127 1001 86380 86390 1
512822 99512822 1001 86380 86390 1
512942 99512942 1001 86380 86390 1
512598 99512598 1001 86380 86390 1
512722 99512722 1001 86380 86390 1
512646 99512646 1001 86380 86390 1
513359 99513359 1001 86380 86390 1
512585 99512585 1001 86380 86390 1
513298 99513298 1001 86380 86390 1
513311 99513311 1001 86380 86390 1
513237 99513237 1001 86380 86390 1
513921 99513921 1001 86380 86390 1
513777 99513777 1001 86380 86390 1
513754 99513754 1001 86380 86390 1
513555 99513555 1001 86380 86390 1
513607 99513607 1001 86380 86390 1
513608 99513608 1001 86380 86390 1
513414 99513414 1001 86380 86390 1
513471 99513471 1001 86380 86390 1
513614 99513614 1001 86380 86390 1
514223 99514223 1001 86380 86390 1
514108 99514108 1001 86380 86390 1
514123 99514123 1001 86380 86390 1
514794 99514794 1001 86380 86390 1
514506 99514506 1001 86380 86390 1
514418 99514418 1001 86380 86390 1
514256 99514256 1001 86380 86390 1
514247 99514247 1001 86380 86390 1
514998 99514998 1001 86380 86390 1
514995 99514995 1001 86380 86390 1
515664 99515664 1001 86380 86390 1
515576 99515576 1001 86380 86390 1
515617 99515617 1001 86380 86390 1
515336 99515336 1001 86380 86390 1
515289 99515289 1001 86380 86390 1
515395 99515395 1001 86380 86390 1
515397 99515397 1001 86380 86390 1
515373 99515373 1001 86380 86390 1
515198 99515198 1001 86380 86390 1
515225 99515225 1001 86380 86390 1
515137 99515137 1001 86380 86390 1
515775 99515775 1001 86380 86390 1
515778 99515778 1001 86380 86390 1
515858 99515858 1001 86380 86390 1
515808 99515808 1001 86380 86390 1
515731 99515731 1001 86380 86390 1
516309 99516309 1001 86380 86390 1
516388 99516388 1001 86380 86390 1
516253 99516253 1001 86380 86390 1
516122 99516122 1001 86380 86390 1
515981 99515981 1001 86380 86390 1
515996 99515996 1001 86380 86390 1
516042 99516042 1001 86380 86390 1
516688 99516688 1001 86380 86390 1
516637 99516637 1001 86380 86390 1
516536 99516536 1001 86380 86390 1
516654 99516654 1001 86380 86390 1
516551 99516551 1001 86380 86390 1
517182 99517182 1001 86380 86390 1
517336 99517336 1001 86380 86390 1
517327 99517327 1001 86380 86390 1
517053 99517053 1001 86380 86390 1
517079 99517079 1001 86380 86390 1
516954 99516954 1001 86380 86390 1
516980 99516980 1001 86380 86390 1
517071 99517071 1001 86380 86390 1
517086 99517086 1001 86380 86390 1
517099 99517099 1001 86380 86390 1
516985 99516985 1001 86380 86390 1
516853 99516853 1001 86380 86390 1
516854 99516854 1001 86380 86390 1
517502 99517502 1001 86380 86390 1
517458 99517458 1001 86380 86390 1
517436 99517436 1001 86380 86390 1
518102 99518102 1001 86380 86390 1
518077 99518077 1001 86380 86390 1
517962 99517962 1001 86380 86390 1
518052 99518052 1001 86380 86390 1
518148 99518148 1001 86380 86390 1
517806 99517806 1001 86380 86390 1
517808 99517808 1001 86380 86390 1
517912 99517912 1001 86380 86390 1
517913 99517913 1001 86380 86390 1
517889 99517889 1001 86380 86390 1
517744 99517744 1001 86380 86390 1
518319 99518319 1001 86380 86390 1
518359 99518359 1001 86380 86390 1
518181 99518181 1001 86380 86390 1
518246 99518246 1001 86380 86390 1
518299 99518299 1001 86380 86390 1
518248 99518248 1001 86380 86390 1
518959 99518959 1001 86380 86390 1
518962 99518962 1001 86380 86390 1
518967 99518967 1001 86380 86390 1
518881 99518881 1001 86380 86390 1
518843 99518843 1001 86380 86390 1
518948 99518948 1001 86380 86390 1
518845 99518845 1001 86380 86390 1
518871 99518871 1001 86380 86390 1
518643 99518643 1001 86380 86390 1
518608 99518608 1001 86380 86390 1
518716 99518716 1001 86380 86390 1
518447 99518447 1001 86380 86390 1
519013 99519013 1001 86380 86390 1
518991 99518991 1001 86380 86390 1
519075 99519075 1001 86380 86390 1
519666 99519666 1001 86380 86390 1
519679 99519679 1001 86380 86390 1
519800 99519800 1001 86380 86390 1
519406 99519406 1001 86380 86390 1
519407 99519407 1001 86380 86390 1
519576 99519576 1001 86380 86390 1
519389 99519389 1001 86380 86390 1
519381 99519381 1001 86380 86390 1
519280 99519280 1001 86380 86390 1
519293 99519293 1001 86380 86390 1
519229 99519229 1001 86380 86390 1
519216 99519216 1001 86380 86390 1
519386 99519386 1001 86380 86390 1
519928 99519928 1001 86380 86390 1
519877 99519877 1001 86380 86390 1
519918 99519918 1001 86380 86390 1
519983 99519983 1001 86380 86390 1
519934 99519934 1001 86380 86390 1
519871 99519871 1001 86380 86390 1
520461 99520461 1001 86380 86390 1
520439 99520439 1001 86380 86390 1
520624 99520624 1001 86380 86390 1
520470 99520470 1001 86380 86390 1
520459 99520459 1001 86380 86390 1
520537 99520537 1001 86380 86390 1
520331 99520331 1001 86380 86390 1
520267 99520267 1001 86380 86390 1
520359 99520359 1001 86380 86390 1
520243 99520243 1001 86380 86390 1
520246 99520246 1001 86380 86390 1
520316 99520316 1001 86380 86390 1
520060 99520060 1001 86380 86390 1
520103 99520103 1001 86380 86390 1
520052 99520052 1001 86380 86390 1
520092 99520092 1001 86380 86390 1
520200 99520200 1001 86380 86390 1
520806 99520806 1001 86380 86390 1
521346 99521346 1001 86380 86390 1
521321 99521321 1001 86380 86390 1
521464 99521464 1001 86380 86390 1
521122 99521122 1001 86380 86390 1
521218 99521218 1001 86380 86390 1
520888 99520888 1001 86380 86390 1
520914 99520914 1001 86380 86390 1
520904 99520904 1001 86380 86390 1
520931 99520931 1001 86380 86390 1
520932 99520932 1001 86380 86390 1
521532 99521532 1001 86380 86390 1
521575 99521575 1001 86380 86390 1
521614 99521614 1001 86380 86390 1
521512 99521512 1001 86380 86390 1
521514 99521514 1001 86380 86390 1
522157 99522157 1001 86380 86390 1
522240 99522240 1001 86380 86390 1
522070 99522070 1001 86380 86390 1
521955 99521955 1001 86380 86390 1
521791 99521791 1001 86380 86390 1
521794 99521794 1001 86380 86390 1
521684 99521684 1001 86380 86390 1
522341 99522341 1001 86380 86390 1
522445 99522445 1001 86380 86390 1
522980 99522980 1001 86380 86390 1
523071 99523071 1001 86380 86390 1
522996 99522996 1001 86380 86390 1
522925 99522925 1001 86380 86390 1
523041 99523041 1001 86380 86390 1
522850 99522850 1001 86380 86390 1
522852 99522852 1001 86380 86390 1
522792 99522792 1001 86380 86390 1
522714 99522714 1001 86380 86390 1
522641 99522641 1001 86380 86390 1
522632 99522632 1001 86380 86390 1
522699 99522699 1001 86380 86390 1
523219 99523219 1001 86380 86390 1
523273 99523273 1001 86380 86390 1
522915 99522915 1001 86380 86390 1
523136 99523136 1001 86380 86390 1
523763 99523763 1001 86380 86390 1
523675 99523675 1001 86380 86390 1
523580 99523580 1001 86380 86390 1
523544 99523544 1001 86380 86390 1
523428 99523428 1001 86380 86390 1
523430 99523430 1001 86380 86390 1
523405 99523405 1001 86380 86390 1
523420 99523420 1001 86380 86390 1
523329 99523329 1001 86380 86390 1
523421 99523421 1001 86380 86390 1
523461 99523461 1001 86380 86390 1
524052 99524052 1001 86380 86390 1
523962 99523962 1001 86380 86390 1
524092 99524092 1001 86380 86390 1
523979 99523979 1001 86380 86390 1
523953 99523953 1001 86380 86390 1
524719 99524719 1001 86380 86390 1
524595 99524595 1001 86380 86390 1
524753 99524753 1001 86380 86390 1
524764 99524764 1001 86380 86390 1
524462 99524462 1001 86380 86390 1
524558 99524558 1001 86380 86390 1
524391 99524391 1001 86380 86390 1
524201 99524201 1001 86380 86390 1
524794 99524794 1001 86380 86390 1
524872 99524872 1001 86380 86390 1
524809 99524809 1001 86380 86390 1
524840 99524840 1001 86380 86390 1
524957 99524957 1001 86380 86390 1
524829 99524829 1001 86380 86390 1
524896 99524896 1001 86380 86390 1
525573 99525573 1001 86380 86390 1
525487 99525487 1001 86380 86390 1
525379 99525379 1001 86380 86390 1
525198 99525198 1001 86380 86390 1
525368 99525368 1001 86380 86390 1
525158 99525158 1001 86380 86390 1
525094 99525094 1001 86380 86390 1
525004 99525004 1001 86380 86390 1
525113 99525113 1001 86380 86390 1
525646 99525646 1001 86380 86390 1
525766 99525766 1001 86380 86390 1
525600 99525600 1001 86380 86390 1
525653 99525653 1001 86380 86390 1
525668 99525668 1001 86380 86390 1
525745 99525745 1001 86380 86390 1
525773 99525773 1001 86380 86390 1
526405 99526405 1001 86380 86390 1
526153 99526153 1001 86380 86390 1
525950 99525950 1001 86380 86390 1
525963 99525963 1001 86380 86390 1
525860 99525860 1001 86380 86390 1
525887 99525887 1001 86380 86390 1
526472 99526472 1001 86380 86390 1
527202 99527202 1001 86380 86390 1
527112 99527112 1001 86380 86390 1
527207 99527207 1001 86380 86390 1
527182 99527182 1001 86380 86390 1
526875 99526875 1001 86380 86390 1
526908 99526908 1001 86380 86390 1
527024 99527024 1001 86380 86390 1
526986 99526986 1001 86380 86390 1
527030 99527030 1001 86380 86390 1
526680 99526680 1001 86380 86390 1
526671 99526671 1001 86380 86390 1
526684 99526684 1001 86380 86390 1
526814 99526814 1001 86380 86390 1
526750 99526750 1001 86380 86390 1
526764 99526764 1001 86380 86390 1
526688 99526688 1001 86380 86390 1
526702 99526702 1001 86380 86390 1
527393 99527393 1001 86380 86390 1
527362 99527362 1001 86380 86390 1
527986 99527986 1001 86380 86390 1
528006 99528006 1001 86380 86390 1
527891 99527891 1001 86380 86390 1
527933 99527933 1001 86380 86390 1
527772 99527772 1001 86380 86390 1
527799 99527799 1001 86380 86390 1
527830 99527830 1001 86380 86390 1
527552 99527552 1001 86380 86390 1
527566 99527566 1001 86380 86390 1
527619 99527619 1001 86380 86390 1
528714 99528714 1001 86380 86390 1
528861 99528861 1001 86380 86390 1
528553 99528553 1001 86380 86390 1
528658 99528658 1001 86380 86390 1
528638 99528638 1001 86380 86390 1
528538 99528538 1001 86380 86390 1
528578 99528578 1001 86380 86390 1
528387 99528387 1001 86380 86390 1
528363 99528363 1001 86380 86390 1
528454 99528454 1001 86380 86390 1
528467 99528467 1001 86380 86390 1
528325 99528325 1001 86380 86390 1
528429 99528429 1001 86380 86390 1
528368 99528368 1001 86380 86390 1
528396 99528396 1001 86380 86390 1
529001 99529001 1001 86380 86390 1
529053 99529053 1001 86380 86390 1
529587 99529587 1001 86380 86390 1
529585 99529585 1001 86380 86390 1
529348 99529348 1001 86380 86390 1
529374 99529374 1001 86380 86390 1
529388 99529388 1001 86380 86390 1
529338 99529338 1001 86380 86390 1
529327 99529327 1001 86380 86390 1
529249 99529249 1001 86380 86390 1
529188 99529188 1001 86380 86390 1
529216 99529216 1001 86380 86390 1
529260 99529260 1001 86380 86390 1
530490 99530490 1001 86380 86390 1
530309 99530309 1001 86380 86390 1
530219 99530219 1001 86380 86390 1
530324 99530324 1001 86380 86390 1
530223 99530223 1001 86380 86390 1
530177 99530177 1001 86380 86390 1
530242 99530242 1001 86380 86390 1
530152 99530152 1001 86380 86390 1
530102 99530102 1001 86380 86390 1
530055 99530055 1001 86380 86390 1
530058 99530058 1001 86380 86390 1
530136 99530136 1001 86380 86390 1
530098 99530098 1001 86380 86390 1
530008 99530008 1001 86380 86390 1
530564 99530564 1001 86380 86390 1
530697 99530697 1001 86380 86390 1
530737 99530737 1001 86380 86390 1
530569 99530569 1001 86380 86390 1
530666 99530666 1001 86380 86390 1
531348 99531348 1001 86380 86390 1
531256 99531256 1001 86380 86390 1
531283 99531283 1001 86380 86390 1
531372 99531372 1001 86380 86390 1
531315 99531315 1001 86380 86390 1
531046 99531046 1001 86380 86390 1
531034 99531034 1001 86380 86390 1
531125 99531125 1001 86380 86390 1
531130 99531130 1001 86380 86390 1
531083 99531083 1001 86380 86390 1
530905 99530905 1001 86380 86390 1
530867 99530867 1001 86380 86390 1
530791 99530791 1001 86380 86390 1
530805 99530805 1001 86380 86390 1
530793 99530793 1001 86380 86390 1
530834 99530834 1001 86380 86390 1
531538 99531538 1001 86380 86390 1
531450 99531450 1001 86380 86390 1
532145 99532145 1001 86380 86390 1
532057 99532057 1001 86380 86390 1
532111 99532111 1001 86380 86390 1
532101 99532101 1001 86380 86390 1
531888 99531888 1001 86380 86390 1
531914 99531914 1001 86380 86390 1
531993 99531993 1001 86380 86390 1
531611 99531611 1001 86380 86390 1
531716 99531716 1001 86380 86390 1
531590 99531590 1001 86380 86390 1
531669 99531669 1001 86380 86390 1
532215 99532215 1001 86380 86390 1
532228 99532228 1001 86380 86390 1
532964 99532964 1001 86380 86390 1
532967 99532967 1001 86380 86390 1
533030 99533030 1001 86380 86390 1
532685 99532685 1001 86380 86390 1
532729 99532729 1001 86380 86390 1
532745 99532745 1001 86380 86390 1
532606 99532606 1001 86380 86390 1
532500 99532500 1001 86380 86390 1
533198 99533198 1001 86380 86390 1
533035 99533035 1001 86380 86390 1
533074 99533074 1001 86380 86390 1
533170 99533170 1001 86380 86390 1
533235 99533235 1001 86380 86390 1
533786 99533786 1001 86380 86390 1
533676 99533676 1001 86380 86390 1
533702 99533702 1001 86380 86390 1
533538 99533538 1001 86380 86390 1
533460 99533460 1001 86380 86390 1
533606 99533606 1001 86380 86390 1
533506 99533506 1001 86380 86390 1
533356 99533356 1001 86380 86390 1
533319 99533319 1001 86380 86390 1
533350 99533350 1001 86380 86390 1
533869 99533869 1001 86380 86390 1
534038 99534038 1001 86380 86390 1
534053 99534053 1001 86380 86390 1
534048 99534048 1001 86380 86390 1
533906 99533906 1001 86380 86390 1
534482 99534482 1001 86380 86390 1
534672 99534672 1001 86380 86390 1
534579 99534579 1001 86380 86390 1
534404 99534404 1001 86380 86390 1
534447 99534447 1001 86380 86390 1
534424 99534424 1001 86380 86390 1
534232 99534232 1001 86380 86390 1
534245 99534245 1001 86380 86390 1
534210 99534210 1001 86380 86390 1
534114 99534114 1001 86380 86390 1
534723 99534723 1001 86380 86390 1
534843 99534843 1001 86380 86390 1
534782 99534782 1001 86380 86390 1
535466 99535466 1001 86380 86390 1
535495 99535495 1001 86380 86390 1
535125 99535125 1001 86380 86390 1
535126 99535126 1001 86380 86390 1
535256 99535256 1001 86380 86390 1
535157 99535157 1001 86380 86390 1
534904 99534904 1001 86380 86390 1
534996 99534996 1001 86380 86390 1
535063 99535063 1001 86380 86390 1
535078 99535078 1001 86380 86390 1
535564 99535564 1001 86380 86390 1
535642 99535642 1001 86380 86390 1
535525 99535525 1001 86380 86390 1
535643 99535643 1001 86380 86390 1
535545 99535545 1001 86380 86390 1
536171 99536171 1001 86380 86390 1
536153 99536153 1001 86380 86390 1
536220 99536220 1001 86380 86390 1
536131 99536131 1001 86380 86390 1
535980 99535980 1001 86380 86390 1
536493 99536493 1001 86380 86390 1
536403 99536403 1001 86380 86390 1
536366 99536366 1001 86380 86390 1
537035 99537035 1001 86380 86390 1
536998 99536998 1001 86380 86390 1
536830 99536830 1001 86380 86390 1
536765 99536765 1001 86380 86390 1
536948 99536948 1001 86380 86390 1
536878 99536878 1001 86380 86390 1
536726 99536726 1001 86380 86390 1
536689 99536689 1001 86380 86390 1
536720 99536720 1001 86380 86390 1
537334 99537334 1001 86380 86390 1
537231 99537231 1001 86380 86390 1
537339 99537339 1001 86380 86390 1
537853 99537853 1001 86380 86390 1
537594 99537594 1001 86380 86390 1
537712 99537712 1001 86380 86390 1
537738 99537738 1001 86380 86390 1
537394 99537394 1001 86380 86390 1
537396 99537396 1001 86380 86390 1
537400 99537400 1001 86380 86390 1
537430 99537430 1001 86380 86390 1
537509 99537509 1001 86380 86390 1
538154 99538154 1001 86380 86390 1
538142 99538142 1001 86380 86390 1
538094 99538094 1001 86380 86390 1
538107 99538107 1001 86380 86390 1
538162 99538162 1001 86380 86390 1
538775 99538775 1001 86380 86390 1
538481 99538481 1001 86380 86390 1
538237 99538237 1001 86380 86390 1
538264 99538264 1001 86380 86390 1
538852 99538852 1001 86380 86390 1
539461 99539461 1001 86380 86390 1
539612 99539612 1001 86380 86390 1
539505 99539505 1001 86380 86390 1
539623 99539623 1001 86380 86390 1
539572 99539572 1001 86380 86390 1
539573 99539573 1001 86380 86390 1
539268 99539268 1001 86380 86390 1
539272 99539272 1001 86380 86390 1
539285 99539285 1001 86380 86390 1
539376 99539376 1001 86380 86390 1
539163 99539163 1001 86380 86390 1
539045 99539045 1001 86380 86390 1
539665 99539665 1001 86380 86390 1
539771 99539771 1001 86380 86390 1
539837 99539837 1001 86380 86390 1
540441 99540441 1001 86380 86390 1
540108 99540108 1001 86380 86390 1
540174 99540174 1001 86380 86390 1
540183 99540183 1001 86380 86390 1
540031 99540031 1001 86380 86390 1
539902 99539902 1001 86380 86390 1
539850 99539850 1001 86380 86390 1
540040 99540040 1001 86380 86390 1
540519 99540519 1001 86380 86390 1
540474 99540474 1001 86380 86390 1
541116 99541116 1001 86380 86390 1
541195 99541195 1001 86380 86390 1
541120 99541120 1001 86380 86390 1
541285 99541285 1001 86380 86390 1
541138 99541138 1001 86380 86390 1
540802 99540802 1001 86380 86390 1
541422 99541422 1001 86380 86390 1
541398 99541398 1001 86380 86390 1
542119 99542119 1001 86380 86390 1
542100 99542100 1001 86380 86390 1
541960 99541960 1001 86380 86390 1
542114 99542114 1001 86380 86390 1
542003 99542003 1001 86380 86390 1
541780 99541780 1001 86380 86390 1
541808 99541808 1001 86380 86390 1
542169 99542169 1001 86380 86390 1
542132 99542132 1001 86380 86390 1
542147 99542147 1001 86380 86390 1
542264 99542264 1001 86380 86390 1
542265 99542265 1001 86380 86390 1
542833 99542833 1001 86380 86390 1
542783 99542783 1001 86380 86390 1
542814 99542814 1001 86380 86390 1
542732 99542732 1001 86380 86390 1
542655 99542655 1001 86380 86390 1
542660 99542660 1001 86380 86390 1
542700 99542700 1001 86380 86390 1
543141 99543141 1001 86380 86390 1
543051 99543051 1001 86380 86390 1
543116 99543116 1001 86380 86390 1
543015 99543015 1001 86380 86390 1
543612 99543612 1001 86380 86390 1
543555 99543555 1001 86380 86390 1
543543 99543543 1001 86380 86390 1
543556 99543556 1001 86380 86390 1
543392 99543392 1001 86380 86390 1
543282 99543282 1001 86380 86390 1
543325 99543325 1001 86380 86390 1
543225 99543225 1001 86380 86390 1
543343 99543343 1001 86380 86390 1
543331 99543331 1001 86380 86390 1
543859 99543859 1001 86380 86390 1
543776 99543776 1001 86380 86390 1
543793 99543793 1001 86380 86390 1
544576 99544576 1001 86380 86390 1
544491 99544491 1001 86380 86390 1
544520 99544520 1001 86380 86390 1
544250 99544250 1001 86380 86390 1
544372 99544372 1001 86380 86390 1
544323 99544323 1001 86380 86390 1
544325 99544325 1001 86380 86390 1
544208 99544208 1001 86380 86390 1
544249 99544249 1001 86380 86390 1
544096 99544096 1001 86380 86390 1
544007 99544007 1001 86380 86390 1
544020 99544020 1001 86380 86390 1
544138 99544138 1001 86380 86390 1
544053 99544053 1001 86380 86390 1
544725 99544725 1001 86380 86390 1
544616 99544616 1001 86380 86390 1
409547 1133 1001 74100 75537 1
407170 1195 1001 68880 73197 1
503802 792 1001 54011 54310 1
514728 958 1001 34434 34734 1
400120 99400120 1001 86380 86390 1
400148 99400148 1001 86380 86390 1
400207 99400207 1001 86380 86390 1
400378 99400378 1001 86380 86390 1
400682 99400682 1001 86380 86390 1
400700 99400700 1001 86380 86390 1
400704 99400704 1001 86380 86390 1
400726 99400726 1001 86380 86390 1
400810 99400810 1001 86380 86390 1
400923 99400923 1001 86380 86390 1
400859 99400859 1001 86380 86390 1
401062 99401062 1001 86380 86390 1
401070 99401070 1001 86380 86390 1
401177 99401177 1001 86380 86390 1
401313 99401313 1001 86380 86390 1
401541 99401541 1001 86380 86390 1
401522 99401522 1001 86380 86390 1
401859 99401859 1001 86380 86390 1
402012 99402012 1001 86380 86390 1
402184 99402184 1001 86380 86390 1
402327 99402327 1001 86380 86390 1
402453 99402453 1001 86380 86390 1
402595 99402595 1001 86380 86390 1
402743 99402743 1001 86380 86390 1
402733 99402733 1001 86380 86390 1
403016 99403016 1001 86380 86390 1
402892 99402892 1001 86380 86390 1
403125 99403125 1001 86380 86390 1
403110 99403110 1001 86380 86390 1
403249 99403249 1001 86380 86390 1
403455 99403455 1001 86380 86390 1
403507 99403507 1001 86380 86390 1
403512 99403512 1001 86380 86390 1
403551 99403551 1001 86380 86390 1
403560 99403560 1001 86380 86390 1
403691 99403691 1001 86380 86390 1
403694 99403694 1001 86380 86390 1
403772 99403772 1001 86380 86390 1
403760 99403760 1001 86380 86390 1
403880 99403880 1001 86380 86390 1
404011 99404011 1001 86380 86390 1
404086 99404086 1001 86380 86390 1
404385 99404385 1001 86380 86390 1
404517 99404517 1001 86380 86390 1
404530 99404530 1001 86380 86390 1
404733 99404733 1001 86380 86390 1
404711 99404711 1001 86380 86390 1
404908 99404908 1001 86380 86390 1
405100 99405100 1001 86380 86390 1
405050 99405050 1001 86380 86390 1
405502 99405502 1001 86380 86390 1
405872 99405872 1001 86380 86390 1
405974 99405974 1001 86380 86390 1
406020 99406020 1001 86380 86390 1
406733 99406733 1001 86380 86390 1
406816 99406816 1001 86380 86390 1
406907 99406907 1001 86380 86390 1
407069 99407069 1001 86380 86390 1
407134 99407134 1001 86380 86390 1
407037 99407037 1001 86380 86390 1
407237 99407237 1001 86380 86390 1
407194 99407194 1001 86380 86390 1
407467 99407467 1001 86380 86390 1
407574 99407574 1001 86380 86390 1
407712 99407712 1001 86380 86390 1
407756 99407756 1001 86380 86390 1
408049 99408049 1001 86380 86390 1
408146 99408146 1001 86380 86390 1
408156 99408156 1001 86380 86390 1
408157 99408157 1001 86380 86390 1
408370 99408370 1001 86380 86390 1
408446 99408446 1001 86380 86390 1
408516 99408516 1001 86380 86390 1
408438 99408438 1001 86380 86390 1
408593 99408593 1001 86380 86390 1
408723 99408723 1001 86380 86390 1
409110 99409110 1001 86380 86390 1
409116 99409116 1001 86380 86390 1
409243 99409243 1001 86380 86390 1
409195 99409195 1001 86380 86390 1
409489 99409489 1001 86380 86390 1
409414 99409414 1001 86380 86390 1
410094 99410094 1001 86380 86390 1
410341 99410341 1001 86380 86390 1
410528 99410528 1001 86380 86390 1
410854 99410854 1001 86380 86390 1
410858 99410858 1001 86380 86390 1
411027 99411027 1001 86380 86390 1
411232 99411232 1001 86380 86390 1
411336 99411336 1001 86380 86390 1
411375 99411375 1001 86380 86390 1
411378 99411378 1001 86380 86390 1
411459 99411459 1001 86380 86390 1
411592 99411592 1001 86380 86390 1
411743 99411743 1001 86380 86390 1
411746 99411746 1001 86380 86390 1
411816 99411816 1001 86380 86390 1
411789 99411789 1001 86380 86390 1
412165 99412165 1001 86380 86390 1
412408 99412408 1001 86380 86390 1
412333 99412333 1001 86380 86390 1
412336 99412336 1001 86380 86390 1
413541 99413541 1001 86380 86390 1
413146 99413146 1001 86380 86390 1
413208 99413208 1001 86380 86390 1
412531 99412531 1001 86380 86390 1
412680 99412680 1001 86380 86390 1
413879 99413879 1001 86380 86390 1
413751 99413751 1001 86380 86390 1
415222 99415222 1001 86380 86390 1
415228 99415228 1001 86380 86390 1
414992 99414992 1001 86380 86390 1
414665 99414665 1001 86380 86390 1
414880 99414880 1001 86380 86390 1
414550 99414550 1001 86380 86390 1
414649 99414649 1001 86380 86390 1
414391 99414391 1001 86380 86390 1
415391 99415391 1001 86380 86390 1
415360 99415360 1001 86380 86390 1
416531 99416531 1001 86380 86390 1
415761 99415761 1001 86380 86390 1
415842 99415842 1001 86380 86390 1
417106 99417106 1001 86380 86390 1
417278 99417278 1001 86380 86390 1
417135 99417135 1001 86380 86390 1
417327 99417327 1001 86380 86390 1
418677 99418677 1001 86380 86390 1
418463 99418463 1001 86380 86390 1
418762 99418762 1001 86380 86390 1
418565 99418565 1001 86380 86390 1
418389 99418389 1001 86380 86390 1
418058 99418058 1001 86380 86390 1
418284 99418284 1001 86380 86390 1
417692 99417692 1001 86380 86390 1
417647 99417647 1001 86380 86390 1
419003 99419003 1001 86380 86390 1
419197 99419197 1001 86380 86390 1
419150 99419150 1001 86380 86390 1
418897 99418897 1001 86380 86390 1
418949 99418949 1001 86380 86390 1
420211 99420211 1001 86380 86390 1
419770 99419770 1001 86380 86390 1
419729 99419729 1001 86380 86390 1
419265 99419265 1001 86380 86390 1
419466 99419466 1001 86380 86390 1
419580 99419580 1001 86380 86390 1
420537 99420537 1001 86380 86390 1
420719 99420719 1001 86380 86390 1
420570 99420570 1001 86380 86390 1
420603 99420603 1001 86380 86390 1
421771 99421771 1001 86380 86390 1
421799 99421799 1001 86380 86390 1
422004 99422004 1001 86380 86390 1
422084 99422084 1001 86380 86390 1
422097 99422097 1001 86380 86390 1
421915 99421915 1001 86380 86390 1
421448 99421448 1001 86380 86390 1
420994 99420994 1001 86380 86390 1
421049 99421049 1001 86380 86390 1
422451 99422451 1001 86380 86390 1
423697 99423697 1001 86380 86390 1
423427 99423427 1001 86380 86390 1
422678 99422678 1001 86380 86390 1
422632 99422632 1001 86380 86390 1
422578 99422578 1001 86380 86390 1
422757 99422757 1001 86380 86390 1
422840 99422840 1001 86380 86390 1
422671 99422671 1001 86380 86390 1
422617 99422617 1001 86380 86390 1
423866 99423866 1001 86380 86390 1
424045 99424045 1001 86380 86390 1
423858 99423858 1001 86380 86390 1
424089 99424089 1001 86380 86390 1
425080 99425080 1001 86380 86390 1
424667 99424667 1001 86380 86390 1
424766 99424766 1001 86380 86390 1
424212 99424212 1001 86380 86390 1
424511 99424511 1001 86380 86390 1
424333 99424333 1001 86380 86390 1
424335 99424335 1001 86380 86390 1
425802 99425802 1001 86380 86390 1
425634 99425634 1001 86380 86390 1
425570 99425570 1001 86380 86390 1
425668 99425668 1001 86380 86390 1
425785 99425785 1001 86380 86390 1
425460 99425460 1001 86380 86390 1
426703 99426703 1001 86380 86390 1
426738 99426738 1001 86380 86390 1
426454 99426454 1001 86380 86390 1
426677 99426677 1001 86380 86390 1
426592 99426592 1001 86380 86390 1
426619 99426619 1001 86380 86390 1
426189 99426189 1001 86380 86390 1
426126 99426126 1001 86380 86390 1
426162 99426162 1001 86380 86390 1
426264 99426264 1001 86380 86390 1
425953 99425953 1001 86380 86390 1
426040 99426040 1001 86380 86390 1
427416 99427416 1001 86380 86390 1
427372 99427372 1001 86380 86390 1
427441 99427441 1001 86380 86390 1
428594 99428594 1001 86380 86390 1
428353 99428353 1001 86380 86390 1
428033 99428033 1001 86380 86390 1
428019 99428019 1001 86380 86390 1
428272 99428272 1001 86380 86390 1
428336 99428336 1001 86380 86390 1
427845 99427845 1001 86380 86390 1
427723 99427723 1001 86380 86390 1
427552 99427552 1001 86380 86390 1
428750 99428750 1001 86380 86390 1
430174 99430174 1001 86380 86390 1
430135 99430135 1001 86380 86390 1
430010 99430010 1001 86380 86390 1
430365 99430365 1001 86380 86390 1
429733 99429733 1001 86380 86390 1
429755 99429755 1001 86380 86390 1
429770 99429770 1001 86380 86390 1
429703 99429703 1001 86380 86390 1
429503 99429503 1001 86380 86390 1
429486 99429486 1001 86380 86390 1
429353 99429353 1001 86380 86390 1
429177 99429177 1001 86380 86390 1
430652 99430652 1001 86380 86390 1
430653 99430653 1001 86380 86390 1
431912 99431912 1001 86380 86390 1
431560 99431560 1001 86380 86390 1
431433 99431433 1001 86380 86390 1
431561 99431561 1001 86380 86390 1
431573 99431573 1001 86380 86390 1
430849 99430849 1001 86380 86390 1
431095 99431095 1001 86380 86390 1
431126 99431126 1001 86380 86390 1
431214 99431214 1001 86380 86390 1
430905 99430905 1001 86380 86390 1
430994 99430994 1001 86380 86390 1
432154 99432154 1001 86380 86390 1
432304 99432304 1001 86380 86390 1
432418 99432418 1001 86380 86390 1
432067 99432067 1001 86380 86390 1
432312 99432312 1001 86380 86390 1
432479 99432479 1001 86380 86390 1
433486 99433486 1001 86380 86390 1
433467 99433467 1001 86380 86390 1
433419 99433419 1001 86380 86390 1
433537 99433537 1001 86380 86390 1
432908 99432908 1001 86380 86390 1
433252 99433252 1001 86380 86390 1
433057 99433057 1001 86380 86390 1
433089 99433089 1001 86380 86390 1
432849 99432849 1001 86380 86390 1
432798 99432798 1001 86380 86390 1
432878 99432878 1001 86380 86390 1
434062 99434062 1001 86380 86390 1
433783 99433783 1001 86380 86390 1
433823 99433823 1001 86380 86390 1
433910 99433910 1001 86380 86390 1
434082 99434082 1001 86380 86390 1
434016 99434016 1001 86380 86390 1
435230 99435230 1001 86380 86390 1
435399 99435399 1001 86380 86390 1
435002 99435002 1001 86380 86390 1
434788 99434788 1001 86380 86390 1
434597 99434597 1001 86380 86390 1
434740 99434740 1001 86380 86390 1
434790 99434790 1001 86380 86390 1
434694 99434694 1001 86380 86390 1
434937 99434937 1001 86380 86390 1
434141 99434141 1001 86380 86390 1
434380 99434380 1001 86380 86390 1
434525 99434525 1001 86380 86390 1
434276 99434276 1001 86380 86390 1
434464 99434464 1001 86380 86390 1
434528 99434528 1001 86380 86390 1
434448 99434448 1001 86380 86390 1
435477 99435477 1001 86380 86390 1
436875 99436875 1001 86380 86390 1
437129 99437129 1001 86380 86390 1
436418 99436418 1001 86380 86390 1
436728 99436728 1001 86380 86390 1
436638 99436638 1001 86380 86390 1
436643 99436643 1001 86380 86390 1
436673 99436673 1001 86380 86390 1
436674 99436674 1001 86380 86390 1
436217 99436217 1001 86380 86390 1
436205 99436205 1001 86380 86390 1
436246 99436246 1001 86380 86390 1
437212 99437212 1001 86380 86390 1
437215 99437215 1001 86380 86390 1
300000 99300000 1001 86380 86390 1
300066 99300066 1001 86380 86390 1
300600 99300600 1001 86380 86390 1
300684 99300684 1001 86380 86390 1
300675 99300675 1001 86380 86390 1
300425 99300425 1001 86380 86390 1
300353 99300353 1001 86380 86390 1
300149 99300149 1001 86380 86390 1
300294 99300294 1001 86380 86390 1
300270 99300270 1001 86380 86390 1
300235 99300235 1001 86380 86390 1
300829 99300829 1001 86380 86390 1
300881 99300881 1001 86380 86390 1
301472 99301472 1001 86380 86390 1
301545 99301545 1001 86380 86390 1
301146 99301146 1001 86380 86390 1
301251 99301251 1001 86380 86390 1
301162 99301162 1001 86380 86390 1
301178 99301178 1001 86380 86390 1
301243 99301243 1001 86380 86390 1
301334 99301334 1001 86380 86390 1
301153 99301153 1001 86380 86390 1
301297 99301297 1001 86380 86390 1
301038 99301038 1001 86380 86390 1
301051 99301051 1001 86380 86390 1
301134 99301134 1001 86380 86390 1
300992 99300992 1001 86380 86390 1
301125 99301125 1001 86380 86390 1
301694 99301694 1001 86380 86390 1
301739 99301739 1001 86380 86390 1
302332 99302332 1001 86380 86390 1
302349 99302349 1001 86380 86390 1
302249 99302249 1001 86380 86390 1
302314 99302314 1001 86380 86390 1
302175 99302175 1001 86380 86390 1
301981 99301981 1001 86380 86390 1
301996 99301996 1001 86380 86390 1
301998 99301998 1001 86380 86390 1
302105 99302105 1001 86380 86390 1
302093 99302093 1001 86380 86390 1
301992 99301992 1001 86380 86390 1
301928 99301928 1001 86380 86390 1
301765 99301765 1001 86380 86390 1
301934 99301934 1001 86380 86390 1
301885 99301885 1001 86380 86390 1
302571 99302571 1001 86380 86390 1
303169 99303169 1001 86380 86390 1
303122 99303122 1001 86380 86390 1
303123 99303123 1001 86380 86390 1
303025 99303025 1001 86380 86390 1
302911 99302911 1001 86380 86390 1
302915 99302915 1001 86380 86390 1
302812 99302812 1001 86380 86390 1
302892 99302892 1001 86380 86390 1
302972 99302972 1001 86380 86390 1
302871 99302871 1001 86380 86390 1
302601 99302601 1001 86380 86390 1
302761 99302761 1001 86380 86390 1
304008 99304008 1001 86380 86390 1
303991 99303991 1001 86380 86390 1
303772 99303772 1001 86380 86390 1
303657 99303657 1001 86380 86390 1
303599 99303599 1001 86380 86390 1
303561 99303561 1001 86380 86390 1
303421 99303421 1001 86380 86390 1
303590 99303590 1001 86380 86390 1
303449 99303449 1001 86380 86390 1
304070 99304070 1001 86380 86390 1
304178 99304178 1001 86380 86390 1
304051 99304051 1001 86380 86390 1
304777 99304777 1001 86380 86390 1
304841 99304841 1001 86380 86390 1
304518 99304518 1001 86380 86390 1
304621 99304621 1001 86380 86390 1
304480 99304480 1001 86380 86390 1
304481 99304481 1001 86380 86390 1
304637 99304637 1001 86380 86390 1
304562 99304562 1001 86380 86390 1
304356 99304356 1001 86380 86390 1
304243 99304243 1001 86380 86390 1
304314 99304314 1001 86380 86390 1
304315 99304315 1001 86380 86390 1
304938 99304938 1001 86380 86390 1
304982 99304982 1001 86380 86390 1
305609 99305609 1001 86380 86390 1
305494 99305494 1001 86380 86390 1
305552 99305552 1001 86380 86390 1
305566 99305566 1001 86380 86390 1
305415 99305415 1001 86380 86390 1
305404 99305404 1001 86380 86390 1
305329 99305329 1001 86380 86390 1
305344 99305344 1001 86380 86390 1
305345 99305345 1001 86380 86390 1
305334 99305334 1001 86380 86390 1
305143 99305143 1001 86380 86390 1
305187 99305187 1001 86380 86390 1
305226 99305226 1001 86380 86390 1
500051 99500051 1001 86380 86390 1
500167 99500167 1001 86380 86390 1
500111 99500111 1001 86380 86390 1
500713 99500713 1001 86380 86390 1
500783 99500783 1001 86380 86390 1
500734 99500734 1001 86380 86390 1
500709 99500709 1001 86380 86390 1
500491 99500491 1001 86380 86390 1
500584 99500584 1001 86380 86390 1
500533 99500533 1001 86380 86390 1
500561 99500561 1001 86380 86390 1
500451 99500451 1001 86380 86390 1
500251 99500251 1001 86380 86390 1
500320 99500320 1001 86380 86390 1
500851 99500851 1001 86380 86390 1
500193 99500193 1001 86380 86390 1
500869 99500869 1001 86380 86390 1
501466 99501466 1001 86380 86390 1
501445 99501445 1001 86380 86390 1
501497 99501497 1001 86380 86390 1
501320 99501320 1001 86380 86390 1
501277 99501277 1001 86380 86390 1
501215 99501215 1001 86380 86390 1
501021 99501021 1001 86380 86390 1
501139 99501139 1001 86380 86390 1
501116 99501116 1001 86380 86390 1
501755 99501755 1001 86380 86390 1
501772 99501772 1001 86380 86390 1
502431 99502431 1001 86380 86390 1
502341 99502341 1001 86380 86390 1
502444 99502444 1001 86380 86390 1
502447 99502447 1001 86380 86390 1
502401 99502401 1001 86380 86390 1
502260 99502260 1001 86380 86390 1
501964 99501964 1001 86380 86390 1
501990 99501990 1001 86380 86390 1
501848 99501848 1001 86380 86390 1
502031 99502031 1001 86380 86390 1
501932 99501932 1001 86380 86390 1
501920 99501920 1001 86380 86390 1
502502 99502502 1001 86380 86390 1
502541 99502541 1001 86380 86390 1
503124 99503124 1001 86380 86390 1
503091 99503091 1001 86380 86390 1
503181 99503181 1001 86380 86390 1
503279 99503279 1001 86380 86390 1
503240 99503240 1001 86380 86390 1
502957 99502957 1001 86380 86390 1
502852 99502852 1001 86380 86390 1
502725 99502725 1001 86380 86390 1
502738 99502738 1001 86380 86390 1
502753 99502753 1001 86380 86390 1
502707 99502707 1001 86380 86390 1
503382 99503382 1001 86380 86390 1
503451 99503451 1001 86380 86390 1
503478 99503478 1001 86380 86390 1
504084 99504084 1001 86380 86390 1
503955 99503955 1001 86380 86390 1
504011 99504011 1001 86380 86390 1
503528 99503528 1001 86380 86390 1
503502 99503502 1001 86380 86390 1
503568 99503568 1001 86380 86390 1
503543 99503543 1001 86380 86390 1
503624 99503624 1001 86380 86390 1
504142 99504142 1001 86380 86390 1
504311 99504311 1001 86380 86390 1
504247 99504247 1001 86380 86390 1
504183 99504183 1001 86380 86390 1
504171 99504171 1001 86380 86390 1
504147 99504147 1001 86380 86390 1
504304 99504304 1001 86380 86390 1
504830 99504830 1001 86380 86390 1
504806 99504806 1001 86380 86390 1
504863 99504863 1001 86380 86390 1
504586 99504586 1001 86380 86390 1
504536 99504536 1001 86380 86390 1
504602 99504602 1001 86380 86390 1
504645 99504645 1001 86380 86390 1
504334 99504334 1001 86380 86390 1
504503 99504503 1001 86380 86390 1
505681 99505681 1001 86380 86390 1
505610 99505610 1001 86380 86390 1
505753 99505753 1001 86380 86390 1
505544 99505544 1001 86380 86390 1
505190 99505190 1001 86380 86390 1
505168 99505168 1001 86380 86390 1
505263 99505263 1001 86380 86390 1
505291 99505291 1001 86380 86390 1
505888 99505888 1001 86380 86390 1
505907 99505907 1001 86380 86390 1
506511 99506511 1001 86380 86390 1
506198 99506198 1001 86380 86390 1
506186 99506186 1001 86380 86390 1
506279 99506279 1001 86380 86390 1
506370 99506370 1001 86380 86390 1
506306 99506306 1001 86380 86390 1
506269 99506269 1001 86380 86390 1
506205 99506205 1001 86380 86390 1
506310 99506310 1001 86380 86390 1
506312 99506312 1001 86380 86390 1
505979 99505979 1001 86380 86390 1
506724 99506724 1001 86380 86390 1
507297 99507297 1001 86380 86390 1
507225 99507225 1001 86380 86390 1
507357 99507357 1001 86380 86390 1
507153 99507153 1001 86380 86390 1
507065 99507065 1001 86380 86390 1
507143 99507143 1001 86380 86390 1
507066 99507066 1001 86380 86390 1
507134 99507134 1001 86380 86390 1
507086 99507086 1001 86380 86390 1
507202 99507202 1001 86380 86390 1
507164 99507164 1001 86380 86390 1
506866 99506866 1001 86380 86390 1
506871 99506871 1001 86380 86390 1
507485 99507485 1001 86380 86390 1
507512 99507512 1001 86380 86390 1
507552 99507552 1001 86380 86390 1
507483 99507483 1001 86380 86390 1
508088 99508088 1001 86380 86390 1
508091 99508091 1001 86380 86390 1
507908 99507908 1001 86380 86390 1
507655 99507655 1001 86380 86390 1
507736 99507736 1001 86380 86390 1
507666 99507666 1001 86380 86390 1
508299 99508299 1001 86380 86390 1
508351 99508351 1001 86380 86390 1
508377 99508377 1001 86380 86390 1
508421 99508421 1001 86380 86390 1
508911 99508911 1001 86380 86390 1
508998 99508998 1001 86380 86390 1
508703 99508703 1001 86380 86390 1
508720 99508720 1001 86380 86390 1
508519 99508519 1001 86380 86390 1
509229 99509229 1001 86380 86390 1
509242 99509242 1001 86380 86390 1
509222 99509222 1001 86380 86390 1
509274 99509274 1001 86380 86390 1
509767 99509767 1001 86380 86390 1
509669 99509669 1001 86380 86390 1
509631 99509631 1001 86380 86390 1
509670 99509670 1001 86380 86390 1
509569 99509569 1001 86380 86390 1
509636 99509636 1001 86380 86390 1
509575 99509575 1001 86380 86390 1
509643 99509643 1001 86380 86390 1
509476 99509476 1001 86380 86390 1
509387 99509387 1001 86380 86390 1
509400 99509400 1001 86380 86390 1
510598 99510598 1001 86380 86390 1
510696 99510696 1001 86380 86390 1
510655 99510655 1001 86380 86390 1
510597 99510597 1001 86380 86390 1
510367 99510367 1001 86380 86390 1
510356 99510356 1001 86380 86390 1
510493 99510493 1001 86380 86390 1
510391 99510391 1001 86380 86390 1
510300 99510300 1001 86380 86390 1
510186 99510186 1001 86380 86390 1
510252 99510252 1001 86380 86390 1
510163 99510163 1001 86380 86390 1
510125 99510125 1001 86380 86390 1
510243 99510243 1001 86380 86390 1
510742 99510742 1001 86380 86390 1
510873 99510873 1001 86380 86390 1
510785 99510785 1001 86380 86390 1
510760 99510760 1001 86380 86390 1
510774 99510774 1001 86380 86390 1
510735 99510735 1001 86380 86390 1
511476 99511476 1001 86380 86390 1
511521 99511521 1001 86380 86390 1
511470 99511470 1001 86380 86390 1
511532 99511532 1001 86380 86390 1
511472 99511472 1001 86380 86390 1
511283 99511283 1001 86380 86390 1
511295 99511295 1001 86380 86390 1
510965 99510965 1001 86380 86390 1
510993 99510993 1001 86380 86390 1
511757 99511757 1001 86380 86390 1
511603 99511603 1001 86380 86390 1
511688 99511688 1001 86380 86390 1
512265 99512265 1001 86380 86390 1
512355 99512355 1001 86380 86390 1
512274 99512274 1001 86380 86390 1
512098 99512098 1001 86380 86390 1
512089 99512089 1001 86380 86390 1
512156 99512156 1001 86380 86390 1
512030 99512030 1001 86380 86390 1
511829 99511829 1001 86380 86390 1
511796 99511796 1001 86380 86390 1
512406 99512406 1001 86380 86390 1
512380 99512380 1001 86380 86390 1
512475 99512475 1001 86380 86390 1
512542 99512542 1001 86380 86390 1
512400 99512400 1001 86380 86390 1
513091 99513091 1001 86380 86390 1
513157 99513157 1001 86380 86390 1
513019 99513019 1001 86380 86390 1
513011 99513011 1001 86380 86390 1
512975 99512975 1001 86380 86390 1
512937 99512937 1001 86380 86390 1
512877 99512877 1001 86380 86390 1
512800 99512800 1001 86380 86390 1
512610 99512610 1001 86380 86390 1
512753 99512753 1001 86380 86390 1
512666 99512666 1001 86380 86390 1
512604 99512604 1001 86380 86390 1
513405 99513405 1001 86380 86390 1
513830 99513830 1001 86380 86390 1
513908 99513908 1001 86380 86390 1
514007 99514007 1001 86380 86390 1
513875 99513875 1001 86380 86390 1
513690 99513690 1001 86380 86390 1
513769 99513769 1001 86380 86390 1
513680 99513680 1001 86380 86390 1
513797 99513797 1001 86380 86390 1
513785 99513785 1001 86380 86390 1
513452 99513452 1001 86380 86390 1
513469 99513469 1001 86380 86390 1
513535 99513535 1001 86380 86390 1
513510 99513510 1001 86380 86390 1
513538 99513538 1001 86380 86390 1
513616 99513616 1001 86380 86390 1
513513 99513513 1001 86380 86390 1
514147 99514147 1001 86380 86390 1
514110 99514110 1001 86380 86390 1
514098 99514098 1001 86380 86390 1
514089 99514089 1001 86380 86390 1
514167 99514167 1001 86380 86390 1
514037 99514037 1001 86380 86390 1
514833 99514833 1001 86380 86390 1
514714 99514714 1001 86380 86390 1
514471 99514471 1001 86380 86390 1
514262 99514262 1001 86380 86390 1
514264 99514264 1001 86380 86390 1
514401 99514401 1001 86380 86390 1
514246 99514246 1001 86380 86390 1
515050 99515050 1001 86380 86390 1
514993 99514993 1001 86380 86390 1
514876 99514876 1001 86380 86390 1
514917 99514917 1001 86380 86390 1
515613 99515613 1001 86380 86390 1
515578 99515578 1001 86380 86390 1
515313 99515313 1001 86380 86390 1
515301 99515301 1001 86380 86390 1
515359 99515359 1001 86380 86390 1
515115 99515115 1001 86380 86390 1
515090 99515090 1001 86380 86390 1
515183 99515183 1001 86380 86390 1
515889 99515889 1001 86380 86390 1
515725 99515725 1001 86380 86390 1
515740 99515740 1001 86380 86390 1
515830 99515830 1001 86380 86390 1
515744 99515744 1001 86380 86390 1
516507 99516507 1001 86380 86390 1
516395 99516395 1001 86380 86390 1
516310 99516310 1001 86380 86390 1
516314 99516314 1001 86380 86390 1
516505 99516505 1001 86380 86390 1
516215 99516215 1001 86380 86390 1
516243 99516243 1001 86380 86390 1
516194 99516194 1001 86380 86390 1
516156 99516156 1001 86380 86390 1
516010 99516010 1001 86380 86390 1
516036 99516036 1001 86380 86390 1
516635 99516635 1001 86380 86390 1
516700 99516700 1001 86380 86390 1
517192 99517192 1001 86380 86390 1
516966 99516966 1001 86380 86390 1
517060 99517060 1001 86380 86390 1
516960 99516960 1001 86380 86390 1
516860 99516860 1001 86380 86390 1
517516 99517516 1001 86380 86390 1
518130 99518130 1001 86380 86390 1
517766 99517766 1001 86380 86390 1
517850 99517850 1001 86380 86390 1
518243 99518243 1001 86380 86390 1
518334 99518334 1001 86380 86390 1
518787 99518787 1001 86380 86390 1
518929 99518929 1001 86380 86390 1
518757 99518757 1001 86380 86390 1
518626 99518626 1001 86380 86390 1
518423 99518423 1001 86380 86390 1
518555 99518555 1001 86380 86390 1
519097 99519097 1001 86380 86390 1
519191 99519191 1001 86380 86390 1
519649 99519649 1001 86380 86390 1
519586 99519586 1001 86380 86390 1
519514 99519514 1001 86380 86390 1
519284 99519284 1001 86380 86390 1
519316 99519316 1001 86380 86390 1
519318 99519318 1001 86380 86390 1
519396 99519396 1001 86380 86390 1
519864 99519864 1001 86380 86390 1
519840 99519840 1001 86380 86390 1
519963 99519963 1001 86380 86390 1
520605 99520605 1001 86380 86390 1
520545 99520545 1001 86380 86390 1
520597 99520597 1001 86380 86390 1
520627 99520627 1001 86380 86390 1
520337 99520337 1001 86380 86390 1
520286 99520286 1001 86380 86390 1
520338 99520338 1001 86380 86390 1
520379 99520379 1001 86380 86390 1
520022 99520022 1001 86380 86390 1
520087 99520087 1001 86380 86390 1
520038 99520038 1001 86380 86390 1
520642 99520642 1001 86380 86390 1
520788 99520788 1001 86380 86390 1
520738 99520738 1001 86380 86390 1
521397 99521397 1001 86380 86390 1
521347 99521347 1001 86380 86390 1
521363 99521363 1001 86380 86390 1
521107 99521107 1001 86380 86390 1
520871 99520871 1001 86380 86390 1
520978 99520978 1001 86380 86390 1
520881 99520881 1001 86380 86390 1
520998 99520998 1001 86380 86390 1
522143 99522143 1001 86380 86390 1
522169 99522169 1001 86380 86390 1
522247 99522247 1001 86380 86390 1
522137 99522137 1001 86380 86390 1
521709 99521709 1001 86380 86390 1
522343 99522343 1001 86380 86390 1
522481 99522481 1001 86380 86390 1
522494 99522494 1001 86380 86390 1
523046 99523046 1001 86380 86390 1
522957 99522957 1001 86380 86390 1
523023 99523023 1001 86380 86390 1
523039 99523039 1001 86380 86390 1
522862 99522862 1001 86380 86390 1
522786 99522786 1001 86380 86390 1
522601 99522601 1001 86380 86390 1
522537 99522537 1001 86380 86390 1
522628 99522628 1001 86380 86390 1
522687 99522687 1001 86380 86390 1
522546 99522546 1001 86380 86390 1
523233 99523233 1001 86380 86390 1
523221 99523221 1001 86380 86390 1
523157 99523157 1001 86380 86390 1
523187 99523187 1001 86380 86390 1
523241 99523241 1001 86380 86390 1
523764 99523764 1001 86380 86390 1
523892 99523892 1001 86380 86390 1
523650 99523650 1001 86380 86390 1
523664 99523664 1001 86380 86390 1
523551 99523551 1001 86380 86390 1
523622 99523622 1001 86380 86390 1
523377 99523377 1001 86380 86390 1
523325 99523325 1001 86380 86390 1
523431 99523431 1001 86380 86390 1
523525 99523525 1001 86380 86390 1
523358 99523358 1001 86380 86390 1
523397 99523397 1001 86380 86390 1
523346 99523346 1001 86380 86390 1
523439 99523439 1001 86380 86390 1
524088 99524088 1001 86380 86390 1
524031 99524031 1001 86380 86390 1
524650 99524650 1001 86380 86390 1
524514 99524514 1001 86380 86390 1
524451 99524451 1001 86380 86390 1
524413 99524413 1001 86380 86390 1
524453 99524453 1001 86380 86390 1
524389 99524389 1001 86380 86390 1
524431 99524431 1001 86380 86390 1
524310 99524310 1001 86380 86390 1
524234 99524234 1001 86380 86390 1
524956 99524956 1001 86380 86390 1
524818 99524818 1001 86380 86390 1
525472 99525472 1001 86380 86390 1
525408 99525408 1001 86380 86390 1
525572 99525572 1001 86380 86390 1
525434 99525434 1001 86380 86390 1
525475 99525475 1001 86380 86390 1
525402 99525402 1001 86380 86390 1
525492 99525492 1001 86380 86390 1
525293 99525293 1001 86380 86390 1
525204 99525204 1001 86380 86390 1
525286 99525286 1001 86380 86390 1
525326 99525326 1001 86380 86390 1
525054 99525054 1001 86380 86390 1
525018 99525018 1001 86380 86390 1
525098 99525098 1001 86380 86390 1
525711 99525711 1001 86380 86390 1
525791 99525791 1001 86380 86390 1
525624 99525624 1001 86380 86390 1
525691 99525691 1001 86380 86390 1
525786 99525786 1001 86380 86390 1
526310 99526310 1001 86380 86390 1
526327 99526327 1001 86380 86390 1
526410 99526410 1001 86380 86390 1
526280 99526280 1001 86380 86390 1
526103 99526103 1001 86380 86390 1
526081 99526081 1001 86380 86390 1
525869 99525869 1001 86380 86390 1
525908 99525908 1001 86380 86390 1
525858 99525858 1001 86380 86390 1
525977 99525977 1001 86380 86390 1
525941 99525941 1001 86380 86390 1
526433 99526433 1001 86380 86390 1
526474 99526474 1001 86380 86390 1
526557 99526557 1001 86380 86390 1
526495 99526495 1001 86380 86390 1
527204 99527204 1001 86380 86390 1
527193 99527193 1001 86380 86390 1
527242 99527242 1001 86380 86390 1
526825 99526825 1001 86380 86390 1
527406 99527406 1001 86380 86390 1
527291 99527291 1001 86380 86390 1
527436 99527436 1001 86380 86390 1
527424 99527424 1001 86380 86390 1
528072 99528072 1001 86380 86390 1
527989 99527989 1001 86380 86390 1
527938 99527938 1001 86380 86390 1
528058 99528058 1001 86380 86390 1
528024 99528024 1001 86380 86390 1
527714 99527714 1001 86380 86390 1
527586 99527586 1001 86380 86390 1
528129 99528129 1001 86380 86390 1
528145 99528145 1001 86380 86390 1
528263 99528263 1001 86380 86390 1
528160 99528160 1001 86380 86390 1
528161 99528161 1001 86380 86390 1
528735 99528735 1001 86380 86390 1
528762 99528762 1001 86380 86390 1
528702 99528702 1001 86380 86390 1
528805 99528805 1001 86380 86390 1
528889 99528889 1001 86380 86390 1
528555 99528555 1001 86380 86390 1
528491 99528491 1001 86380 86390 1
528675 99528675 1001 86380 86390 1
528508 99528508 1001 86380 86390 1
528600 99528600 1001 86380 86390 1
528410 99528410 1001 86380 86390 1
529033 99529033 1001 86380 86390 1
528984 99528984 1001 86380 86390 1
529699 99529699 1001 86380 86390 1
529689 99529689 1001 86380 86390 1
529433 99529433 1001 86380 86390 1
529369 99529369 1001 86380 86390 1
529490 99529490 1001 86380 86390 1
529189 99529189 1001 86380 86390 1
529219 99529219 1001 86380 86390 1
529132 99529132 1001 86380 86390 1
529780 99529780 1001 86380 86390 1
529809 99529809 1001 86380 86390 1
529797 99529797 1001 86380 86390 1
530413 99530413 1001 86380 86390 1
530364 99530364 1001 86380 86390 1
530535 99530535 1001 86380 86390 1
530472 99530472 1001 86380 86390 1
530266 99530266 1001 86380 86390 1
529988 99529988 1001 86380 86390 1
529989 99529989 1001 86380 86390 1
530015 99530015 1001 86380 86390 1
529951 99529951 1001 86380 86390 1
530123 99530123 1001 86380 86390 1
530048 99530048 1001 86380 86390 1
530556 99530556 1001 86380 86390 1
530674 99530674 1001 86380 86390 1
530718 99530718 1001 86380 86390 1
531278 99531278 1001 86380 86390 1
531366 99531366 1001 86380 86390 1
531008 99531008 1001 86380 86390 1
531165 99531165 1001 86380 86390 1
531145 99531145 1001 86380 86390 1
530854 99530854 1001 86380 86390 1
530872 99530872 1001 86380 86390 1
530926 99530926 1001 86380 86390 1
531381 99531381 1001 86380 86390 1
531382 99531382 1001 86380 86390 1
531503 99531503 1001 86380 86390 1
531582 99531582 1001 86380 86390 1
532163 99532163 1001 86380 86390 1
532112 99532112 1001 86380 86390 1
532010 99532010 1001 86380 86390 1
532152 99532152 1001 86380 86390 1
531925 99531925 1001 86380 86390 1
531977 99531977 1001 86380 86390 1
531797 99531797 1001 86380 86390 1
531810 99531810 1001 86380 86390 1
531997 99531997 1001 86380 86390 1
531769 99531769 1001 86380 86390 1
531757 99531757 1001 86380 86390 1
531708 99531708 1001 86380 86390 1
531697 99531697 1001 86380 86390 1
531736 99531736 1001 86380 86390 1
531750 99531750 1001 86380 86390 1
532320 99532320 1001 86380 86390 1
532282 99532282 1001 86380 86390 1
532376 99532376 1001 86380 86390 1
532994 99532994 1001 86380 86390 1
532962 99532962 1001 86380 86390 1
533016 99533016 1001 86380 86390 1
533018 99533018 1001 86380 86390 1
532890 99532890 1001 86380 86390 1
532623 99532623 1001 86380 86390 1
532626 99532626 1001 86380 86390 1
532585 99532585 1001 86380 86390 1
532469 99532469 1001 86380 86390 1
532612 99532612 1001 86380 86390 1
532563 99532563 1001 86380 86390 1
532421 99532421 1001 86380 86390 1
532590 99532590 1001 86380 86390 1
533214 99533214 1001 86380 86390 1
533036 99533036 1001 86380 86390 1
533721 99533721 1001 86380 86390 1
533734 99533734 1001 86380 86390 1
533748 99533748 1001 86380 86390 1
533724 99533724 1001 86380 86390 1
533687 99533687 1001 86380 86390 1
533489 99533489 1001 86380 86390 1
533302 99533302 1001 86380 86390 1
533315 99533315 1001 86380 86390 1
533407 99533407 1001 86380 86390 1
533435 99533435 1001 86380 86390 1
533397 99533397 1001 86380 86390 1
533949 99533949 1001 86380 86390 1
534004 99534004 1001 86380 86390 1
533942 99533942 1001 86380 86390 1
534517 99534517 1001 86380 86390 1
534494 99534494 1001 86380 86390 1
534540 99534540 1001 86380 86390 1
534310 99534310 1001 86380 86390 1
534324 99534324 1001 86380 86390 1
534432 99534432 1001 86380 86390 1
534167 99534167 1001 86380 86390 1
534160 99534160 1001 86380 86390 1
534138 99534138 1001 86380 86390 1
534786 99534786 1001 86380 86390 1
534748 99534748 1001 86380 86390 1
534751 99534751 1001 86380 86390 1
534718 99534718 1001 86380 86390 1
535356 99535356 1001 86380 86390 1
535505 99535505 1001 86380 86390 1
535419 99535419 1001 86380 86390 1
535472 99535472 1001 86380 86390 1
534995 99534995 1001 86380 86390 1
535711 99535711 1001 86380 86390 1
535517 99535517 1001 86380 86390 1
535596 99535596 1001 86380 86390 1
535661 99535661 1001 86380 86390 1
535713 99535713 1001 86380 86390 1
536287 99536287 1001 86380 86390 1
536197 99536197 1001 86380 86390 1
536200 99536200 1001 86380 86390 1
536118 99536118 1001 86380 86390 1
536071 99536071 1001 86380 86390 1
536060 99536060 1001 86380 86390 1
536075 99536075 1001 86380 86390 1
536026 99536026 1001 86380 86390 1
535767 99535767 1001 86380 86390 1
535769 99535769 1001 86380 86390 1
535746 99535746 1001 86380 86390 1
535903 99535903 1001 86380 86390 1
536352 99536352 1001 86380 86390 1
537064 99537064 1001 86380 86390 1
537116 99537116 1001 86380 86390 1
537003 99537003 1001 86380 86390 1
537097 99537097 1001 86380 86390 1
537123 99537123 1001 86380 86390 1
536781 99536781 1001 86380 86390 1
536645 99536645 1001 86380 86390 1
536676 99536676 1001 86380 86390 1
536559 99536559 1001 86380 86390 1
537277 99537277 1001 86380 86390 1
537165 99537165 1001 86380 86390 1
537207 99537207 1001 86380 86390 1
537262 99537262 1001 86380 86390 1
537171 99537171 1001 86380 86390 1
537837 99537837 1001 86380 86390 1
537902 99537902 1001 86380 86390 1
537962 99537962 1001 86380 86390 1
537613 99537613 1001 86380 86390 1
537640 99537640 1001 86380 86390 1
537567 99537567 1001 86380 86390 1
537491 99537491 1001 86380 86390 1
537569 99537569 1001 86380 86390 1
537996 99537996 1001 86380 86390 1
538025 99538025 1001 86380 86390 1
538033 99538033 1001 86380 86390 1
538145 99538145 1001 86380 86390 1
538190 99538190 1001 86380 86390 1
538730 99538730 1001 86380 86390 1
538791 99538791 1001 86380 86390 1
538772 99538772 1001 86380 86390 1
538708 99538708 1001 86380 86390 1
538533 99538533 1001 86380 86390 1
538587 99538587 1001 86380 86390 1
538418 99538418 1001 86380 86390 1
538498 99538498 1001 86380 86390 1
538450 99538450 1001 86380 86390 1
538528 99538528 1001 86380 86390 1
538285 99538285 1001 86380 86390 1
538261 99538261 1001 86380 86390 1
538275 99538275 1001 86380 86390 1
538276 99538276 1001 86380 86390 1
538328 99538328 1001 86380 86390 1
538290 99538290 1001 86380 86390 1
538387 99538387 1001 86380 86390 1
538994 99538994 1001 86380 86390 1
539438 99539438 1001 86380 86390 1
539594 99539594 1001 86380 86390 1
539481 99539481 1001 86380 86390 1
539294 99539294 1001 86380 86390 1
539333 99539333 1001 86380 86390 1
539402 99539402 1001 86380 86390 1
539416 99539416 1001 86380 86390 1
539261 99539261 1001 86380 86390 1
539314 99539314 1001 86380 86390 1
539381 99539381 1001 86380 86390 1
539124 99539124 1001 86380 86390 1
539116 99539116 1001 86380 86390 1
539120 99539120 1001 86380 86390 1
539043 99539043 1001 86380 86390 1
539226 99539226 1001 86380 86390 1
539664 99539664 1001 86380 86390 1
539835 99539835 1001 86380 86390 1
539685 99539685 1001 86380 86390 1
539828 99539828 1001 86380 86390 1
539779 99539779 1001 86380 86390 1
540377 99540377 1001 86380 86390 1
540340 99540340 1001 86380 86390 1
540328 99540328 1001 86380 86390 1
540310 99540310 1001 86380 86390 1
540207 99540207 1001 86380 86390 1
540195 99540195 1001 86380 86390 1
539930 99539930 1001 86380 86390 1
539882 99539882 1001 86380 86390 1
540660 99540660 1001 86380 86390 1
540622 99540622 1001 86380 86390 1
540625 99540625 1001 86380 86390 1
540639 99540639 1001 86380 86390 1
540565 99540565 1001 86380 86390 1
541153 99541153 1001 86380 86390 1
541128 99541128 1001 86380 86390 1
541274 99541274 1001 86380 86390 1
540917 99540917 1001 86380 86390 1
540767 99540767 1001 86380 86390 1
540812 99540812 1001 86380 86390 1
540879 99540879 1001 86380 86390 1
541329 99541329 1001 86380 86390 1
541433 99541433 1001 86380 86390 1
541331 99541331 1001 86380 86390 1
542005 99542005 1001 86380 86390 1
541928 99541928 1001 86380 86390 1
542024 99542024 1001 86380 86390 1
542104 99542104 1001 86380 86390 1
541876 99541876 1001 86380 86390 1
541906 99541906 1001 86380 86390 1
541615 99541615 1001 86380 86390 1
541568 99541568 1001 86380 86390 1
541699 99541699 1001 86380 86390 1
542129 99542129 1001 86380 86390 1
542186 99542186 1001 86380 86390 1
542214 99542214 1001 86380 86390 1
542769 99542769 1001 86380 86390 1
542795 99542795 1001 86380 86390 1
542873 99542873 1001 86380 86390 1
542835 99542835 1001 86380 86390 1
542774 99542774 1001 86380 86390 1
542932 99542932 1001 86380 86390 1
542623 99542623 1001 86380 86390 1
542690 99542690 1001 86380 86390 1
542639 99542639 1001 86380 86390 1
542589 99542589 1001 86380 86390 1
542706 99542706 1001 86380 86390 1
542686 99542686 1001 86380 86390 1
542583 99542583 1001 86380 86390 1
542431 99542431 1001 86380 86390 1
542473 99542473 1001 86380 86390 1
542525 99542525 1001 86380 86390 1
542527 99542527 1001 86380 86390 1
542968 99542968 1001 86380 86390 1
543124 99543124 1001 86380 86390 1
542972 99542972 1001 86380 86390 1
543016 99543016 1001 86380 86390 1
543710 99543710 1001 86380 86390 1
543660 99543660 1001 86380 86390 1
543760 99543760 1001 86380 86390 1
543377 99543377 1001 86380 86390 1
543482 99543482 1001 86380 86390 1
543561 99543561 1001 86380 86390 1
543474 99543474 1001 86380 86390 1
543254 99543254 1001 86380 86390 1
543255 99543255 1001 86380 86390 1
543256 99543256 1001 86380 86390 1
543244 99543244 1001 86380 86390 1
543326 99543326 1001 86380 86390 1
543249 99543249 1001 86380 86390 1
543974 99543974 1001 86380 86390 1
544579 99544579 1001 86380 86390 1
544478 99544478 1001 86380 86390 1
544593 99544593 1001 86380 86390 1
544261 99544261 1001 86380 86390 1
544059 99544059 1001 86380 86390 1
543996 99543996 1001 86380 86390 1
544618 99544618 1001 86380 86390 1
433124 208 1001 3000 3417 1
514555 872 1001 30740 31040 1
542978 490 1002 54748 68018 1
534378 1010 1002 38367 49744 1
400038 99400038 1001 86380 86390 1
400068 99400068 1001 86380 86390 1
400310 99400310 1001 86380 86390 1
400292 99400292 1001 86380 86390 1
400326 99400326 1001 86380 86390 1
400607 99400607 1001 86380 86390 1
400659 99400659 1001 86380 86390 1
400694 99400694 1001 86380 86390 1
400671 99400671 1001 86380 86390 1
400798 99400798 1001 86380 86390 1
400802 99400802 1001 86380 86390 1
400747 99400747 1001 86380 86390 1
401355 99401355 1001 86380 86390 1
401411 99401411 1001 86380 86390 1
401396 99401396 1001 86380 86390 1
401538 99401538 1001 86380 86390 1
401798 99401798 1001 86380 86390 1
401883 99401883 1001 86380 86390 1
401930 99401930 1001 86380 86390 1
402002 99402002 1001 86380 86390 1
402038 99402038 1001 86380 86390 1
402117 99402117 1001 86380 86390 1
402224 99402224 1001 86380 86390 1
402275 99402275 1001 86380 86390 1
402232 99402232 1001 86380 86390 1
402509 99402509 1001 86380 86390 1
402950 99402950 1001 86380 86390 1
403057 99403057 1001 86380 86390 1
403060 99403060 1001 86380 86390 1
403097 99403097 1001 86380 86390 1
403380 99403380 1001 86380 86390 1
403408 99403408 1001 86380 86390 1
403418 99403418 1001 86380 86390 1
403458 99403458 1001 86380 86390 1
403729 99403729 1001 86380 86390 1
403820 99403820 1001 86380 86390 1
403784 99403784 1001 86380 86390 1
404298 99404298 1001 86380 86390 1
404403 99404403 1001 86380 86390 1
404464 99404464 1001 86380 86390 1
404539 99404539 1001 86380 86390 1
404681 99404681 1001 86380 86390 1
404743 99404743 1001 86380 86390 1
405430 99405430 1001 86380 86390 1
405587 99405587 1001 86380 86390 1
405700 99405700 1001 86380 86390 1
405709 99405709 1001 86380 86390 1
405723 99405723 1001 86380 86390 1
405861 99405861 1001 86380 86390 1
405783 99405783 1001 86380 86390 1
405973 99405973 1001 86380 86390 1
406091 99406091 1001 86380 86390 1
406274 99406274 1001 86380 86390 1
406263 99406263 1001 86380 86390 1
406480 99406480 1001 86380 86390 1
407018 99407018 1001 86380 86390 1
407120 99407120 1001 86380 86390 1
407123 99407123 1001 86380 86390 1
407316 99407316 1001 86380 86390 1
407290 99407290 1001 86380 86390 1
407354 99407354 1001 86380 86390 1
407416 99407416 1001 86380 86390 1
407377 99407377 1001 86380 86390 1
407815 99407815 1001 86380 86390 1
407986 99407986 1001 86380 86390 1
408863 99408863 1001 86380 86390 1
409169 99409169 1001 86380 86390 1
409335 99409335 1001 86380 86390 1
409546 99409546 1001 86380 86390 1
409662 99409662 1001 86380 86390 1
409639 99409639 1001 86380 86390 1
409729 99409729 1001 86380 86390 1
409843 99409843 1001 86380 86390 1
410198 99410198 1001 86380 86390 1
410265 99410265 1001 86380 86390 1
410444 99410444 1001 86380 86390 1
410703 99410703 1001 86380 86390 1
410627 99410627 1001 86380 86390 1
410789 99410789 1001 86380 86390 1
411119 99411119 1001 86380 86390 1
411209 99411209 1001 86380 86390 1
411249 99411249 1001 86380 86390 1
411398 99411398 1001 86380 86390 1
411454 99411454 1001 86380 86390 1
411717 99411717 1001 86380 86390 1
411710 99411710 1001 86380 86390 1
411892 99411892 1001 86380 86390 1
412172 99412172 1001 86380 86390 1
412137 99412137 1001 86380 86390 1
412196 99412196 1001 86380 86390 1
412282 99412282 1001 86380 86390 1
413584 99413584 1001 86380 86390 1
413357 99413357 1001 86380 86390 1
413112 99413112 1001 86380 86390 1
413129 99413129 1001 86380 86390 1
413080 99413080 1001 86380 86390 1
412509 99412509 1001 86380 86390 1
412758 99412758 1001 86380 86390 1
413783 99413783 1001 86380 86390 1
413806 99413806 1001 86380 86390 1
413845 99413845 1001 86380 86390 1
413708 99413708 1001 86380 86390 1
413709 99413709 1001 86380 86390 1
413712 99413712 1001 86380 86390 1
415217 99415217 1001 86380 86390 1
415201 99415201 1001 86380 86390 1
415071 99415071 1001 86380 86390 1
414761 99414761 1001 86380 86390 1
414618 99414618 1001 86380 86390 1
414846 99414846 1001 86380 86390 1
414512 99414512 1001 86380 86390 1
414562 99414562 1001 86380 86390 1
414326 99414326 1001 86380 86390 1
414144 99414144 1001 86380 86390 1
414470 99414470 1001 86380 86390 1
415334 99415334 1001 86380 86390 1
416813 99416813 1001 86380 86390 1
416815 99416815 1001 86380 86390 1
416869 99416869 1001 86380 86390 1
416950 99416950 1001 86380 86390 1
416470 99416470 1001 86380 86390 1
416257 99416257 1001 86380 86390 1
415888 99415888 1001 86380 86390 1
415743 99415743 1001 86380 86390 1
417163 99417163 1001 86380 86390 1
417269 99417269 1001 86380 86390 1
417250 99417250 1001 86380 86390 1
417455 99417455 1001 86380 86390 1
417491 99417491 1001 86380 86390 1
417516 99417516 1001 86380 86390 1
418734 99418734 1001 86380 86390 1
418535 99418535 1001 86380 86390 1
418468 99418468 1001 86380 86390 1
418663 99418663 1001 86380 86390 1
418385 99418385 1001 86380 86390 1
417847 99417847 1001 86380 86390 1
417962 99417962 1001 86380 86390 1
417870 99417870 1001 86380 86390 1
417683 99417683 1001 86380 86390 1
417816 99417816 1001 86380 86390 1
419040 99419040 1001 86380 86390 1
418992 99418992 1001 86380 86390 1
420062 99420062 1001 86380 86390 1
420130 99420130 1001 86380 86390 1
420198 99420198 1001 86380 86390 1
420367 99420367 1001 86380 86390 1
420302 99420302 1001 86380 86390 1
419827 99419827 1001 86380 86390 1
419704 99419704 1001 86380 86390 1
419890 99419890 1001 86380 86390 1
419864 99419864 1001 86380 86390 1
419715 99419715 1001 86380 86390 1
419964 99419964 1001 86380 86390 1
419980 99419980 1001 86380 86390 1
419410 99419410 1001 86380 86390 1
419577 99419577 1001 86380 86390 1
419287 99419287 1001 86380 86390 1
419262 99419262 1001 86380 86390 1
420793 99420793 1001 86380 86390 1
420475 99420475 1001 86380 86390 1
421789 99421789 1001 86380 86390 1
421828 99421828 1001 86380 86390 1
421993 99421993 1001 86380 86390 1
421735 99421735 1001 86380 86390 1
421294 99421294 1001 86380 86390 1
421613 99421613 1001 86380 86390 1
421404 99421404 1001 86380 86390 1
421648 99421648 1001 86380 86390 1
421282 99421282 1001 86380 86390 1
421208 99421208 1001 86380 86390 1
422156 99422156 1001 86380 86390 1
423412 99423412 1001 86380 86390 1
423567 99423567 1001 86380 86390 1
423733 99423733 1001 86380 86390 1
423573 99423573 1001 86380 86390 1
422948 99422948 1001 86380 86390 1
423155 99423155 1001 86380 86390 1
423235 99423235 1001 86380 86390 1
422628 99422628 1001 86380 86390 1
422908 99422908 1001 86380 86390 1
422650 99422650 1001 86380 86390 1
423970 99423970 1001 86380 86390 1
423958 99423958 1001 86380 86390 1
423856 99423856 1001 86380 86390 1
423787 99423787 1001 86380 86390 1
425005 99425005 1001 86380 86390 1
424912 99424912 1001 86380 86390 1
424895 99424895 1001 86380 86390 1
424799 99424799 1001 86380 86390 1
424346 99424346 1001 86380 86390 1
424302 99424302 1001 86380 86390 1
424304 99424304 1001 86380 86390 1
424447 99424447 1001 86380 86390 1
424542 99424542 1001 86380 86390 1
425473 99425473 1001 86380 86390 1
425446 99425446 1001 86380 86390 1
425451 99425451 1001 86380 86390 1
425813 99425813 1001 86380 86390 1
425520 99425520 1001 86380 86390 1
425619 99425619 1001 86380 86390 1
425398 99425398 1001 86380 86390 1
427020 99427020 1001 86380 86390 1
426888 99426888 1001 86380 86390 1
426761 99426761 1001 86380 86390 1
426332 99426332 1001 86380 86390 1
426650 99426650 1001 86380 86390 1
426566 99426566 1001 86380 86390 1
426317 99426317 1001 86380 86390 1
426641 99426641 1001 86380 86390 1
426079 99426079 1001 86380 86390 1
427481 99427481 1001 86380 86390 1
428733 99428733 1001 86380 86390 1
428556 99428556 1001 86380 86390 1
428164 99428164 1001 86380 86390 1
427979 99427979 1001 86380 86390 1
428244 99428244 1001 86380 86390 1
427628 99427628 1001 86380 86390 1
427904 99427904 1001 86380 86390 1
427782 99427782 1001 86380 86390 1
427587 99427587 1001 86380 86390 1
427868 99427868 1001 86380 86390 1
427618 99427618 1001 86380 86390 1
429176 99429176 1001 86380 86390 1
429009 99429009 1001 86380 86390 1
430319 99430319 1001 86380 86390 1
429997 99429997 1001 86380 86390 1
430330 99430330 1001 86380 86390 1
430082 99430082 1001 86380 86390 1
429744 99429744 1001 86380 86390 1
429202 99429202 1001 86380 86390 1
430705 99430705 1001 86380 86390 1
431820 99431820 1001 86380 86390 1
431915 99431915 1001 86380 86390 1
431897 99431897 1001 86380 86390 1
431949 99431949 1001 86380 86390 1
431357 99431357 1001 86380 86390 1
431267 99431267 1001 86380 86390 1
431412 99431412 1001 86380 86390 1
431413 99431413 1001 86380 86390 1
431271 99431271 1001 86380 86390 1
431469 99431469 1001 86380 86390 1
431100 99431100 1001 86380 86390 1
430945 99430945 1001 86380 86390 1
432359 99432359 1001 86380 86390 1
432419 99432419 1001 86380 86390 1
432215 99432215 1001 86380 86390 1
433540 99433540 1001 86380 86390 1
433334 99433334 1001 86380 86390 1
432980 99432980 1001 86380 86390 1
432777 99432777 1001 86380 86390 1
432592 99432592 1001 86380 86390 1
433912 99433912 1001 86380 86390 1
434114 99434114 1001 86380 86390 1
433860 99433860 1001 86380 86390 1
433960 99433960 1001 86380 86390 1
435025 99435025 1001 86380 86390 1
434895 99434895 1001 86380 86390 1
434924 99434924 1001 86380 86390 1
434717 99434717 1001 86380 86390 1
434609 99434609 1001 86380 86390 1
434611 99434611 1001 86380 86390 1
434997 99434997 1001 86380 86390 1
434564 99434564 1001 86380 86390 1
434354 99434354 1001 86380 86390 1
434224 99434224 1001 86380 86390 1
434467 99434467 1001 86380 86390 1
435597 99435597 1001 86380 86390 1
435877 99435877 1001 86380 86390 1
435538 99435538 1001 86380 86390 1
435695 99435695 1001 86380 86390 1
436790 99436790 1001 86380 86390 1
436947 99436947 1001 86380 86390 1
436425 99436425 1001 86380 86390 1
436713 99436713 1001 86380 86390 1
436485 99436485 1001 86380 86390 1
436724 99436724 1001 86380 86390 1
436036 99436036 1001 86380 86390 1
435901 99435901 1001 86380 86390 1
436319 99436319 1001 86380 86390 1
436230 99436230 1001 86380 86390 1
435896 99435896 1001 86380 86390 1
437174 99437174 1001 86380 86390 1
437229 99437229 1001 86380 86390 1
300093 99300093 1001 86380 86390 1
300649 99300649 1001 86380 86390 1
300434 99300434 1001 86380 86390 1
300513 99300513 1001 86380 86390 1
300412 99300412 1001 86380 86390 1
300494 99300494 1001 86380 86390 1
300134 99300134 1001 86380 86390 1
300201 99300201 1001 86380 86390 1
300256 99300256 1001 86380 86390 1
300295 99300295 1001 86380 86390 1
300907 99300907 1001 86380 86390 1
300767 99300767 1001 86380 86390 1
300820 99300820 1001 86380 86390 1
300916 99300916 1001 86380 86390 1
301390 99301390 1001 86380 86390 1
301527 99301527 1001 86380 86390 1
301405 99301405 1001 86380 86390 1
300994 99300994 1001 86380 86390 1
301059 99301059 1001 86380 86390 1
301578 99301578 1001 86380 86390 1
301734 99301734 1001 86380 86390 1
301729 99301729 1001 86380 86390 1
302239 99302239 1001 86380 86390 1
302343 99302343 1001 86380 86390 1
302277 99302277 1001 86380 86390 1
301982 99301982 1001 86380 86390 1
302074 99302074 1001 86380 86390 1
302075 99302075 1001 86380 86390 1
301989 99301989 1001 86380 86390 1
301938 99301938 1001 86380 86390 1
302391 99302391 1001 86380 86390 1
302576 99302576 1001 86380 86390 1
302383 99302383 1001 86380 86390 1
302582 99302582 1001 86380 86390 1
302429 99302429 1001 86380 86390 1
302507 99302507 1001 86380 86390 1
303159 99303159 1001 86380 86390 1
303163 99303163 1001 86380 86390 1
302797 99302797 1001 86380 86390 1
302866 99302866 1001 86380 86390 1
302681 99302681 1001 86380 86390 1
302700 99302700 1001 86380 86390 1
303233 99303233 1001 86380 86390 1
303337 99303337 1001 86380 86390 1
303289 99303289 1001 86380 86390 1
303354 99303354 1001 86380 86390 1
303959 99303959 1001 86380 86390 1
304010 99304010 1001 86380 86390 1
304024 99304024 1001 86380 86390 1
303711 99303711 1001 86380 86390 1
303690 99303690 1001 86380 86390 1
303416 99303416 1001 86380 86390 1
304108 99304108 1001 86380 86390 1
304212 99304212 1001 86380 86390 1
304125 99304125 1001 86380 86390 1
304126 99304126 1001 86380 86390 1
304152 99304152 1001 86380 86390 1
304192 99304192 1001 86380 86390 1
304168 99304168 1001 86380 86390 1
304747 99304747 1001 86380 86390 1
304671 99304671 1001 86380 86390 1
304790 99304790 1001 86380 86390 1
304728 99304728 1001 86380 86390 1
304808 99304808 1001 86380 86390 1
304551 99304551 1001 86380 86390 1
304449 99304449 1001 86380 86390 1
304598 99304598 1001 86380 86390 1
304381 99304381 1001 86380 86390 1
304369 99304369 1001 86380 86390 1
305052 99305052 1001 86380 86390 1
304871 99304871 1001 86380 86390 1
304944 99304944 1001 86380 86390 1
305482 99305482 1001 86380 86390 1
305560 99305560 1001 86380 86390 1
305563 99305563 1001 86380 86390 1
305602 99305602 1001 86380 86390 1
305628 99305628 1001 86380 86390 1
305525 99305525 1001 86380 86390 1
305630 99305630 1001 86380 86390 1
305403 99305403 1001 86380 86390 1
305365 99305365 1001 86380 86390 1
305471 99305471 1001 86380 86390 1
305422 99305422 1001 86380 86390 1
305280 99305280 1001 86380 86390 1
305387 99305387 1001 86380 86390 1
500180 99500180 1001 86380 86390 1
500168 99500168 1001 86380 86390 1
500147 99500147 1001 86380 86390 1
500032 99500032 1001 86380 86390 1
500061 99500061 1001 86380 86390 1
500798 99500798 1001 86380 86390 1
500442 99500442 1001 86380 86390 1
500456 99500456 1001 86380 86390 1
500496 99500496 1001 86380 86390 1
500537 99500537 1001 86380 86390 1
500300 99500300 1001 86380 86390 1
500328 99500328 1001 86380 86390 1
500265 99500265 1001 86380 86390 1
500266 99500266 1001 86380 86390 1
500344 99500344 1001 86380 86390 1
501005 99501005 1001 86380 86390 1
500855 99500855 1001 86380 86390 1
500950 99500950 1001 86380 86390 1
501577 99501577 1001 86380 86390 1
501450 99501450 1001 86380 86390 1
501363 99501363 1001 86380 86390 1
501354 99501354 1001 86380 86390 1
501088 99501088 1001 86380 86390 1
501114 99501114 1001 86380 86390 1
501821 99501821 1001 86380 86390 1
501757 99501757 1001 86380 86390 1
501759 99501759 1001 86380 86390 1
501722 99501722 1001 86380 86390 1
501803 99501803 1001 86380 86390 1
502286 99502286 1001 86380 86390 1
502274 99502274 1001 86380 86390 1
502097 99502097 1001 86380 86390 1
502202 99502202 1001 86380 86390 1
502029 99502029 1001 86380 86390 1
501981 99501981 1001 86380 86390 1
502555 99502555 1001 86380 86390 1
503099 99503099 1001 86380 86390 1
503113 99503113 1001 86380 86390 1
503266 99503266 1001 86380 86390 1
503288 99503288 1001 86380 86390 1
503009 99503009 1001 86380 86390 1
502958 99502958 1001 86380 86390 1
502997 99502997 1001 86380 86390 1
502963 99502963 1001 86380 86390 1
503069 99503069 1001 86380 86390 1
503031 99503031 1001 86380 86390 1
502802 99502802 1001 86380 86390 1
502841 99502841 1001 86380 86390 1
502733 99502733 1001 86380 86390 1
503446 99503446 1001 86380 86390 1
503389 99503389 1001 86380 86390 1
503313 99503313 1001 86380 86390 1
503939 99503939 1001 86380 86390 1
504020 99504020 1001 86380 86390 1
503920 99503920 1001 86380 86390 1
504036 99504036 1001 86380 86390 1
504078 99504078 1001 86380 86390 1
503732 99503732 1001 86380 86390 1
503763 99503763 1001 86380 86390 1
503866 99503866 1001 86380 86390 1
503805 99503805 1001 86380 86390 1
503808 99503808 1001 86380 86390 1
503698 99503698 1001 86380 86390 1
503507 99503507 1001 86380 86390 1
503587 99503587 1001 86380 86390 1
504310 99504310 1001 86380 86390 1
504132 99504132 1001 86380 86390 1
504264 99504264 1001 86380 86390 1
504229 99504229 1001 86380 86390 1
504230 99504230 1001 86380 86390 1
504244 99504244 1001 86380 86390 1
504906 99504906 1001 86380 86390 1
504805 99504805 1001 86380 86390 1
504832 99504832 1001 86380 86390 1
504885 99504885 1001 86380 86390 1
504800 99504800 1001 86380 86390 1
504750 99504750 1001 86380 86390 1
504603 99504603 1001 86380 86390 1
504644 99504644 1001 86380 86390 1
504350 99504350 1001 86380 86390 1
504376 99504376 1001 86380 86390 1
504406 99504406 1001 86380 86390 1
504432 99504432 1001 86380 86390 1
504372 99504372 1001 86380 86390 1
505123 99505123 1001 86380 86390 1
505137 99505137 1001 86380 86390 1
505112 99505112 1001 86380 86390 1
504999 99504999 1001 86380 86390 1
504989 99504989 1001 86380 86390 1
505094 99505094 1001 86380 86390 1
505574 99505574 1001 86380 86390 1
505730 99505730 1001 86380 86390 1
505448 99505448 1001 86380 86390 1
505513 99505513 1001 86380 86390 1
505475 99505475 1001 86380 86390 1
505389 99505389 1001 86380 86390 1
505495 99505495 1001 86380 86390 1
505418 99505418 1001 86380 86390 1
505433 99505433 1001 86380 86390 1
505485 99505485 1001 86380 86390 1
505306 99505306 1001 86380 86390 1
505192 99505192 1001 86380 86390 1
505322 99505322 1001 86380 86390 1
505342 99505342 1001 86380 86390 1
505832 99505832 1001 86380 86390 1
506501 99506501 1001 86380 86390 1
506531 99506531 1001 86380 86390 1
506355 99506355 1001 86380 86390 1
506347 99506347 1001 86380 86390 1
506361 99506361 1001 86380 86390 1
506108 99506108 1001 86380 86390 1
506176 99506176 1001 86380 86390 1
506179 99506179 1001 86380 86390 1
506141 99506141 1001 86380 86390 1
506711 99506711 1001 86380 86390 1
506607 99506607 1001 86380 86390 1
506673 99506673 1001 86380 86390 1
506756 99506756 1001 86380 86390 1
506757 99506757 1001 86380 86390 1
506771 99506771 1001 86380 86390 1
506615 99506615 1001 86380 86390 1
506709 99506709 1001 86380 86390 1
507024 99507024 1001 86380 86390 1
507080 99507080 1001 86380 86390 1
506946 99506946 1001 86380 86390 1
506825 99506825 1001 86380 86390 1
507435 99507435 1001 86380 86390 1
507565 99507565 1001 86380 86390 1
507540 99507540 1001 86380 86390 1
507598 99507598 1001 86380 86390 1
508095 99508095 1001 86380 86390 1
508215 99508215 1001 86380 86390 1
508085 99508085 1001 86380 86390 1
508098 99508098 1001 86380 86390 1
508245 99508245 1001 86380 86390 1
507952 99507952 1001 86380 86390 1
507877 99507877 1001 86380 86390 1
507919 99507919 1001 86380 86390 1
507812 99507812 1001 86380 86390 1
507658 99507658 1001 86380 86390 1
507775 99507775 1001 86380 86390 1
507832 99507832 1001 86380 86390 1
508285 99508285 1001 86380 86390 1
508333 99508333 1001 86380 86390 1
508372 99508372 1001 86380 86390 1
508268 99508268 1001 86380 86390 1
509047 99509047 1001 86380 86390 1
508891 99508891 1001 86380 86390 1
508821 99508821 1001 86380 86390 1
508706 99508706 1001 86380 86390 1
508758 99508758 1001 86380 86390 1
508537 99508537 1001 86380 86390 1
509100 99509100 1001 86380 86390 1
509141 99509141 1001 86380 86390 1
509143 99509143 1001 86380 86390 1
509763 99509763 1001 86380 86390 1
509635 99509635 1001 86380 86390 1
509294 99509294 1001 86380 86390 1
509299 99509299 1001 86380 86390 1
509968 99509968 1001 86380 86390 1
509969 99509969 1001 86380 86390 1
510050 99510050 1001 86380 86390 1
510577 99510577 1001 86380 86390 1
510382 99510382 1001 86380 86390 1
510319 99510319 1001 86380 86390 1
510350 99510350 1001 86380 86390 1
510403 99510403 1001 86380 86390 1
510325 99510325 1001 86380 86390 1
510221 99510221 1001 86380 86390 1
510751 99510751 1001 86380 86390 1
510855 99510855 1001 86380 86390 1
510818 99510818 1001 86380 86390 1
510860 99510860 1001 86380 86390 1
510876 99510876 1001 86380 86390 1
511452 99511452 1001 86380 86390 1
511505 99511505 1001 86380 86390 1
511180 99511180 1001 86380 86390 1
511233 99511233 1001 86380 86390 1
511241 99511241 1001 86380 86390 1
511320 99511320 1001 86380 86390 1
510951 99510951 1001 86380 86390 1
510939 99510939 1001 86380 86390 1
511034 99511034 1001 86380 86390 1
511707 99511707 1001 86380 86390 1
511656 99511656 1001 86380 86390 1
511605 99511605 1001 86380 86390 1
511725 99511725 1001 86380 86390 1
511598 99511598 1001 86380 86390 1
512353 99512353 1001 86380 86390 1
512218 99512218 1001 86380 86390 1
512232 99512232 1001 86380 86390 1
512258 99512258 1001 86380 86390 1
512339 99512339 1001 86380 86390 1
512163 99512163 1001 86380 86390 1
512153 99512153 1001 86380 86390 1
512130 99512130 1001 86380 86390 1
512016 99512016 1001 86380 86390 1
512082 99512082 1001 86380 86390 1
511761 99511761 1001 86380 86390 1
511764 99511764 1001 86380 86390 1
511817 99511817 1001 86380 86390 1
511861 99511861 1001 86380 86390 1
511967 99511967 1001 86380 86390 1
512474 99512474 1001 86380 86390 1
513204 99513204 1001 86380 86390 1
513176 99513176 1001 86380 86390 1
513061 99513061 1001 86380 86390 1
512825 99512825 1001 86380 86390 1
512813 99512813 1001 86380 86390 1
512970 99512970 1001 86380 86390 1
512882 99512882 1001 86380 86390 1
512740 99512740 1001 86380 86390 1
513332 99513332 1001 86380 86390 1
513399 99513399 1001 86380 86390 1
513351 99513351 1001 86380 86390 1
513328 99513328 1001 86380 86390 1
513264 99513264 1001 86380 86390 1
513995 99513995 1001 86380 86390 1
513699 99513699 1001 86380 86390 1
513621 99513621 1001 86380 86390 1
513790 99513790 1001 86380 86390 1
513727 99513727 1001 86380 86390 1
513786 99513786 1001 86380 86390 1
513449 99513449 1001 86380 86390 1
513529 99513529 1001 86380 86390 1
513568 99513568 1001 86380 86390 1
513442 99513442 1001 86380 86390 1
514171 99514171 1001 86380 86390 1
514160 99514160 1001 86380 86390 1
514175 99514175 1001 86380 86390 1
514115 99514115 1001 86380 86390 1
514091 99514091 1001 86380 86390 1
514092 99514092 1001 86380 86390 1
514709 99514709 1001 86380 86390 1
514837 99514837 1001 86380 86390 1
514698 99514698 1001 86380 86390 1
514847 99514847 1001 86380 86390 1
514676 99514676 1001 86380 86390 1
514715 99514715 1001 86380 86390 1
514515 99514515 1001 86380 86390 1
514582 99514582 1001 86380 86390 1
514571 99514571 1001 86380 86390 1
514329 99514329 1001 86380 86390 1
514238 99514238 1001 86380 86390 1
514408 99514408 1001 86380 86390 1
514384 99514384 1001 86380 86390 1
514938 99514938 1001 86380 86390 1
514944 99514944 1001 86380 86390 1
515009 99515009 1001 86380 86390 1
515547 99515547 1001 86380 86390 1
515440 99515440 1001 86380 86390 1
515444 99515444 1001 86380 86390 1
515083 99515083 1001 86380 86390 1
515188 99515188 1001 86380 86390 1
515150 99515150 1001 86380 86390 1
515750 99515750 1001 86380 86390 1
516397 99516397 1001 86380 86390 1
516487 99516487 1001 86380 86390 1
516431 99516431 1001 86380 86390 1
516270 99516270 1001 86380 86390 1
516181 99516181 1001 86380 86390 1
515932 99515932 1001 86380 86390 1
516022 99516022 1001 86380 86390 1
516714 99516714 1001 86380 86390 1
516599 99516599 1001 86380 86390 1
516615 99516615 1001 86380 86390 1
516529 99516529 1001 86380 86390 1
516571 99516571 1001 86380 86390 1
517209 99517209 1001 86380 86390 1
517224 99517224 1001 86380 86390 1
517149 99517149 1001 86380 86390 1
517326 99517326 1001 86380 86390 1
516963 99516963 1001 86380 86390 1
517118 99517118 1001 86380 86390 1
516941 99516941 1001 86380 86390 1
517032 99517032 1001 86380 86390 1
517091 99517091 1001 86380 86390 1
516765 99516765 1001 86380 86390 1
516791 99516791 1001 86380 86390 1
516766 99516766 1001 86380 86390 1
517475 99517475 1001 86380 86390 1
517413 99517413 1001 86380 86390 1
517480 99517480 1001 86380 86390 1
517392 99517392 1001 86380 86390 1
517418 99517418 1001 86380 86390 1
517420 99517420 1001 86380 86390 1
517983 99517983 1001 86380 86390 1
517872 99517872 1001 86380 86390 1
517849 99517849 1001 86380 86390 1
517651 99517651 1001 86380 86390 1
517604 99517604 1001 86380 86390 1
517656 99517656 1001 86380 86390 1
518251 99518251 1001 86380 86390 1
518244 99518244 1001 86380 86390 1
518955 99518955 1001 86380 86390 1
518880 99518880 1001 86380 86390 1
518906 99518906 1001 86380 86390 1
518746 99518746 1001 86380 86390 1
518759 99518759 1001 86380 86390 1
518736 99518736 1001 86380 86390 1
518458 99518458 1001 86380 86390 1
518474 99518474 1001 86380 86390 1
518453 99518453 1001 86380 86390 1
519132 99519132 1001 86380 86390 1
519021 99519021 1001 86380 86390 1
519757 99519757 1001 86380 86390 1
519719 99519719 1001 86380 86390 1
519447 99519447 1001 86380 86390 1
519232 99519232 1001 86380 86390 1
519363 99519363 1001 86380 86390 1
519376 99519376 1001 86380 86390 1
519366 99519366 1001 86380 86390 1
519227 99519227 1001 86380 86390 1
519995 99519995 1001 86380 86390 1
519906 99519906 1001 86380 86390 1
519959 99519959 1001 86380 86390 1
519896 99519896 1001 86380 86390 1
519832 99519832 1001 86380 86390 1
520505 99520505 1001 86380 86390 1
520506 99520506 1001 86380 86390 1
520458 99520458 1001 86380 86390 1
520601 99520601 1001 86380 86390 1
520270 99520270 1001 86380 86390 1
520296 99520296 1001 86380 86390 1
520262 99520262 1001 86380 86390 1
520670 99520670 1001 86380 86390 1
520764 99520764 1001 86380 86390 1
521431 99521431 1001 86380 86390 1
521385 99521385 1001 86380 86390 1
521105 99521105 1001 86380 86390 1
521103 99521103 1001 86380 86390 1
521259 99521259 1001 86380 86390 1
520928 99520928 1001 86380 86390 1
521010 99521010 1001 86380 86390 1
521671 99521671 1001 86380 86390 1
521571 99521571 1001 86380 86390 1
521467 99521467 1001 86380 86390 1
521469 99521469 1001 86380 86390 1
521537 99521537 1001 86380 86390 1
522248 99522248 1001 86380 86390 1
522277 99522277 1001 86380 86390 1
522224 99522224 1001 86380 86390 1
522064 99522064 1001 86380 86390 1
522016 99522016 1001 86380 86390 1
521738 99521738 1001 86380 86390 1
521729 99521729 1001 86380 86390 1
521742 99521742 1001 86380 86390 1
521731 99521731 1001 86380 86390 1
521825 99521825 1001 86380 86390 1
521864 99521864 1001 86380 86390 1
521787 99521787 1001 86380 86390 1
522346 99522346 1001 86380 86390 1
522450 99522450 1001 86380 86390 1
523085 99523085 1001 86380 86390 1
522984 99522984 1001 86380 86390 1
523062 99523062 1001 86380 86390 1
522759 99522759 1001 86380 86390 1
522864 99522864 1001 86380 86390 1
522795 99522795 1001 86380 86390 1
522731 99522731 1001 86380 86390 1
522648 99522648 1001 86380 86390 1
523287 99523287 1001 86380 86390 1
523238 99523238 1001 86380 86390 1
523226 99523226 1001 86380 86390 1
523281 99523281 1001 86380 86390 1
523217 99523217 1001 86380 86390 1
523779 99523779 1001 86380 86390 1
523896 99523896 1001 86380 86390 1
523851 99523851 1001 86380 86390 1
523788 99523788 1001 86380 86390 1
523539 99523539 1001 86380 86390 1
523609 99523609 1001 86380 86390 1
523389 99523389 1001 86380 86390 1
523339 99523339 1001 86380 86390 1
523331 99523331 1001 86380 86390 1
523349 99523349 1001 86380 86390 1
524114 99524114 1001 86380 86390 1
524063 99524063 1001 86380 86390 1
524604 99524604 1001 86380 86390 1
524669 99524669 1001 86380 86390 1
524670 99524670 1001 86380 86390 1
524659 99524659 1001 86380 86390 1
524370 99524370 1001 86380 86390 1
524441 99524441 1001 86380 86390 1
524544 99524544 1001 86380 86390 1
524405 99524405 1001 86380 86390 1
524221 99524221 1001 86380 86390 1
525469 99525469 1001 86380 86390 1
525521 99525521 1001 86380 86390 1
525397 99525397 1001 86380 86390 1
525488 99525488 1001 86380 86390 1
525425 99525425 1001 86380 86390 1
525317 99525317 1001 86380 86390 1
525254 99525254 1001 86380 86390 1
525189 99525189 1001 86380 86390 1
525320 99525320 1001 86380 86390 1
525191 99525191 1001 86380 86390 1
525391 99525391 1001 86380 86390 1
525171 99525171 1001 86380 86390 1
525069 99525069 1001 86380 86390 1
525725 99525725 1001 86380 86390 1
526314 99526314 1001 86380 86390 1
526317 99526317 1001 86380 86390 1
526266 99526266 1001 86380 86390 1
526416 99526416 1001 86380 86390 1
526230 99526230 1001 86380 86390 1
526242 99526242 1001 86380 86390 1
526307 99526307 1001 86380 86390 1
526166 99526166 1001 86380 86390 1
526115 99526115 1001 86380 86390 1
526090 99526090 1001 86380 86390 1
526170 99526170 1001 86380 86390 1
526145 99526145 1001 86380 86390 1
526203 99526203 1001 86380 86390 1
525804 99525804 1001 86380 86390 1
525882 99525882 1001 86380 86390 1
525973 99525973 1001 86380 86390 1
525870 99525870 1001 86380 86390 1
525900 99525900 1001 86380 86390 1
525851 99525851 1001 86380 86390 1
525853 99525853 1001 86380 86390 1
526530 99526530 1001 86380 86390 1
526533 99526533 1001 86380 86390 1
527222 99527222 1001 86380 86390 1
527153 99527153 1001 86380 86390 1
527167 99527167 1001 86380 86390 1
527005 99527005 1001 86380 86390 1
526928 99526928 1001 86380 86390 1
526882 99526882 1001 86380 86390 1
526898 99526898 1001 86380 86390 1
527029 99527029 1001 86380 86390 1
526667 99526667 1001 86380 86390 1
526832 99526832 1001 86380 86390 1
526835 99526835 1001 86380 86390 1
527311 99527311 1001 86380 86390 1
527301 99527301 1001 86380 86390 1
527316 99527316 1001 86380 86390 1
527408 99527408 1001 86380 86390 1
527346 99527346 1001 86380 86390 1
527998 99527998 1001 86380 86390 1
527688 99527688 1001 86380 86390 1
527768 99527768 1001 86380 86390 1
527743 99527743 1001 86380 86390 1
527678 99527678 1001 86380 86390 1
527770 99527770 1001 86380 86390 1
527869 99527869 1001 86380 86390 1
527521 99527521 1001 86380 86390 1
527470 99527470 1001 86380 86390 1
527475 99527475 1001 86380 86390 1
527528 99527528 1001 86380 86390 1
528202 99528202 1001 86380 86390 1
528154 99528154 1001 86380 86390 1
528093 99528093 1001 86380 86390 1
528898 99528898 1001 86380 86390 1
528771 99528771 1001 86380 86390 1
528579 99528579 1001 86380 86390 1
528644 99528644 1001 86380 86390 1
528610 99528610 1001 86380 86390 1
528573 99528573 1001 86380 86390 1
528526 99528526 1001 86380 86390 1
528353 99528353 1001 86380 86390 1
529542 99529542 1001 86380 86390 1
529483 99529483 1001 86380 86390 1
529380 99529380 1001 86380 86390 1
529513 99529513 1001 86380 86390 1
529332 99529332 1001 86380 86390 1
529465 99529465 1001 86380 86390 1
529414 99529414 1001 86380 86390 1
529292 99529292 1001 86380 86390 1
529137 99529137 1001 86380 86390 1
529139 99529139 1001 86380 86390 1
529166 99529166 1001 86380 86390 1
529870 99529870 1001 86380 86390 1
529845 99529845 1001 86380 86390 1
529886 99529886 1001 86380 86390 1
529848 99529848 1001 86380 86390 1
529890 99529890 1001 86380 86390 1
530478 99530478 1001 86380 86390 1
530553 99530553 1001 86380 86390 1
530466 99530466 1001 86380 86390 1
530285 99530285 1001 86380 86390 1
530290 99530290 1001 86380 86390 1
530106 99530106 1001 86380 86390 1
530017 99530017 1001 86380 86390 1
530043 99530043 1001 86380 86390 1
529941 99529941 1001 86380 86390 1
530084 99530084 1001 86380 86390 1
530599 99530599 1001 86380 86390 1
530560 99530560 1001 86380 86390 1
530679 99530679 1001 86380 86390 1
531319 99531319 1001 86380 86390 1
531294 99531294 1001 86380 86390 1
531223 99531223 1001 86380 86390 1
531110 99531110 1001 86380 86390 1
531087 99531087 1001 86380 86390 1
531078 99531078 1001 86380 86390 1
531117 99531117 1001 86380 86390 1
530976 99530976 1001 86380 86390 1
531147 99531147 1001 86380 86390 1
531173 99531173 1001 86380 86390 1
530907 99530907 1001 86380 86390 1
531406 99531406 1001 86380 86390 1
531385 99531385 1001 86380 86390 1
531541 99531541 1001 86380 86390 1
532206 99532206 1001 86380 86390 1
532055 99532055 1001 86380 86390 1
532108 99532108 1001 86380 86390 1
531838 99531838 1001 86380 86390 1
531981 99531981 1001 86380 86390 1
531985 99531985 1001 86380 86390 1
531694 99531694 1001 86380 86390 1
531631 99531631 1001 86380 86390 1
532259 99532259 1001 86380 86390 1
532351 99532351 1001 86380 86390 1
532287 99532287 1001 86380 86390 1
532288 99532288 1001 86380 86390 1
532829 99532829 1001 86380 86390 1
532972 99532972 1001 86380 86390 1
532935 99532935 1001 86380 86390 1
533021 99533021 1001 86380 86390 1
532980 99532980 1001 86380 86390 1
532802 99532802 1001 86380 86390 1
532699 99532699 1001 86380 86390 1
532687 99532687 1001 86380 86390 1
532702 99532702 1001 86380 86390 1
532733 99532733 1001 86380 86390 1
532551 99532551 1001 86380 86390 1
533134 99533134 1001 86380 86390 1
533151 99533151 1001 86380 86390 1
533216 99533216 1001 86380 86390 1
533037 99533037 1001 86380 86390 1
533797 99533797 1001 86380 86390 1
533746 99533746 1001 86380 86390 1
533839 99533839 1001 86380 86390 1
533803 99533803 1001 86380 86390 1
533635 99533635 1001 86380 86390 1
533331 99533331 1001 86380 86390 1
533321 99533321 1001 86380 86390 1
533334 99533334 1001 86380 86390 1
533337 99533337 1001 86380 86390 1
533913 99533913 1001 86380 86390 1
534611 99534611 1001 86380 86390 1
534665 99534665 1001 86380 86390 1
534631 99534631 1001 86380 86390 1
534633 99534633 1001 86380 86390 1
534325 99534325 1001 86380 86390 1
534381 99534381 1001 86380 86390 1
534345 99534345 1001 86380 86390 1
534307 99534307 1001 86380 86390 1
534207 99534207 1001 86380 86390 1
534097 99534097 1001 86380 86390 1
534724 99534724 1001 86380 86390 1
534753 99534753 1001 86380 86390 1
535478 99535478 1001 86380 86390 1
535496 99535496 1001 86380 86390 1
535164 99535164 1001 86380 86390 1
535245 99535245 1001 86380 86390 1
535102 99535102 1001 86380 86390 1
535247 99535247 1001 86380 86390 1
534955 99534955 1001 86380 86390 1
534946 99534946 1001 86380 86390 1
534965 99534965 1001 86380 86390 1
535549 99535549 1001 86380 86390 1
535657 99535657 1001 86380 86390 1
536224 99536224 1001 86380 86390 1
536237 99536237 1001 86380 86390 1
535957 99535957 1001 86380 86390 1
535996 99535996 1001 86380 86390 1
535913 99535913 1001 86380 86390 1
536383 99536383 1001 86380 86390 1
536501 99536501 1001 86380 86390 1
536970 99536970 1001 86380 86390 1
537133 99537133 1001 86380 86390 1
537134 99537134 1001 86380 86390 1
537041 99537041 1001 86380 86390 1
537019 99537019 1001 86380 86390 1
536856 99536856 1001 86380 86390 1
536926 99536926 1001 86380 86390 1
536788 99536788 1001 86380 86390 1
536956 99536956 1001 86380 86390 1
536685 99536685 1001 86380 86390 1
536623 99536623 1001 86380 86390 1
537848 99537848 1001 86380 86390 1
537988 99537988 1001 86380 86390 1
537812 99537812 1001 86380 86390 1
537868 99537868 1001 86380 86390 1
537771 99537771 1001 86380 86390 1
537585 99537585 1001 86380 86390 1
537741 99537741 1001 86380 86390 1
537433 99537433 1001 86380 86390 1
537520 99537520 1001 86380 86390 1
537393 99537393 1001 86380 86390 1
538028 99538028 1001 86380 86390 1
538030 99538030 1001 86380 86390 1
538143 99538143 1001 86380 86390 1
538725 99538725 1001 86380 86390 1
538741 99538741 1001 86380 86390 1
538703 99538703 1001 86380 86390 1
538729 99538729 1001 86380 86390 1
538768 99538768 1001 86380 86390 1
538467 99538467 1001 86380 86390 1
538480 99538480 1001 86380 86390 1
538259 99538259 1001 86380 86390 1
538391 99538391 1001 86380 86390 1
538228 99538228 1001 86380 86390 1
538280 99538280 1001 86380 86390 1
538361 99538361 1001 86380 86390 1
539008 99539008 1001 86380 86390 1
538909 99538909 1001 86380 86390 1
538834 99538834 1001 86380 86390 1
539520 99539520 1001 86380 86390 1
539234 99539234 1001 86380 86390 1
539377 99539377 1001 86380 86390 1
539342 99539342 1001 86380 86390 1
539215 99539215 1001 86380 86390 1
539115 99539115 1001 86380 86390 1
539083 99539083 1001 86380 86390 1
540132 99540132 1001 86380 86390 1
540197 99540197 1001 86380 86390 1
540200 99540200 1001 86380 86390 1
540243 99540243 1001 86380 86390 1
539874 99539874 1001 86380 86390 1
539851 99539851 1001 86380 86390 1
539943 99539943 1001 86380 86390 1
540021 99540021 1001 86380 86390 1
540026 99540026 1001 86380 86390 1
540503 99540503 1001 86380 86390 1
540648 99540648 1001 86380 86390 1
540545 99540545 1001 86380 86390 1
540640 99540640 1001 86380 86390 1
541264 99541264 1001 86380 86390 1
540896 99540896 1001 86380 86390 1
540948 99540948 1001 86380 86390 1
540926 99540926 1001 86380 86390 1
541448 99541448 1001 86380 86390 1
541399 99541399 1001 86380 86390 1
541490 99541490 1001 86380 86390 1
541367 99541367 1001 86380 86390 1
542091 99542091 1001 86380 86390 1
541919 99541919 1001 86380 86390 1
541971 99541971 1001 86380 86390 1
541812 99541812 1001 86380 86390 1
541748 99541748 1001 86380 86390 1
541717 99541717 1001 86380 86390 1
541631 99541631 1001 86380 86390 1
541658 99541658 1001 86380 86390 1
541624 99541624 1001 86380 86390 1
542168 99542168 1001 86380 86390 1
542148 99542148 1001 86380 86390 1
542309 99542309 1001 86380 86390 1
542878 99542878 1001 86380 86390 1
542597 99542597 1001 86380 86390 1
542694 99542694 1001 86380 86390 1
542538 99542538 1001 86380 86390 1
542617 99542617 1001 86380 86390 1
542566 99542566 1001 86380 86390 1
542722 99542722 1001 86380 86390 1
542634 99542634 1001 86380 86390 1
542377 99542377 1001 86380 86390 1
542418 99542418 1001 86380 86390 1
542419 99542419 1001 86380 86390 1
542498 99542498 1001 86380 86390 1
542448 99542448 1001 86380 86390 1
543099 99543099 1001 86380 86390 1
543728 99543728 1001 86380 86390 1
543653 99543653 1001 86380 86390 1
543764 99543764 1001 86380 86390 1
543465 99543465 1001 86380 86390 1
543531 99543531 1001 86380 86390 1
543525 99543525 1001 86380 86390 1
543565 99543565 1001 86380 86390 1
543215 99543215 1001 86380 86390 1
543337 99543337 1001 86380 86390 1
543250 99543250 1001 86380 86390 1
543227 99543227 1001 86380 86390 1
543813 99543813 1001 86380 86390 1
543931 99543931 1001 86380 86390 1
543946 99543946 1001 86380 86390 1
543934 99543934 1001 86380 86390 1
544398 99544398 1001 86380 86390 1
544501 99544501 1001 86380 86390 1
544426 99544426 1001 86380 86390 1
544305 99544305 1001 86380 86390 1
544283 99544283 1001 86380 86390 1
544148 99544148 1001 86380 86390 1
544136 99544136 1001 86380 86390 1
544052 99544052 1001 86380 86390 1
544666 99544666 1001 86380 86390 1
419204 218 1001 51720 52077 1
514555 872 1002 31050 34568 1
542978 490 1001 54438 54737 1
400190 99400190 1001 86380 86390 1
400264 99400264 1001 86380 86390 1
400376 99400376 1001 86380 86390 1
400561 99400561 1001 86380 86390 1
400713 99400713 1001 86380 86390 1
400722 99400722 1001 86380 86390 1
401097 99401097 1001 86380 86390 1
401124 99401124 1001 86380 86390 1
401445 99401445 1001 86380 86390 1
401432 99401432 1001 86380 86390 1
401531 99401531 1001 86380 86390 1
401686 99401686 1001 86380 86390 1
401753 99401753 1001 86380 86390 1
401739 99401739 1001 86380 86390 1
401796 99401796 1001 86380 86390 1
402061 99402061 1001 86380 86390 1
402063 99402063 1001 86380 86390 1
402226 99402226 1001 86380 86390 1
402250 99402250 1001 86380 86390 1
402334 99402334 1001 86380 86390 1
402443 99402443 1001 86380 86390 1
402384 99402384 1001 86380 86390 1
402497 99402497 1001 86380 86390 1
402684 99402684 1001 86380 86390 1
403052 99403052 1001 86380 86390 1
403053 99403053 1001 86380 86390 1
403119 99403119 1001 86380 86390 1
403206 99403206 1001 86380 86390 1
403098 99403098 1001 86380 86390 1
403719 99403719 1001 86380 86390 1
403638 99403638 1001 86380 86390 1
403854 99403854 1001 86380 86390 1
404029 99404029 1001 86380 86390 1
404085 99404085 1001 86380 86390 1
404482 99404482 1001 86380 86390 1
404460 99404460 1001 86380 86390 1
404506 99404506 1001 86380 86390 1
404637 99404637 1001 86380 86390 1
404778 99404778 1001 86380 86390 1
405175 99405175 1001 86380 86390 1
405623 99405623 1001 86380 86390 1
405648 99405648 1001 86380 86390 1
405607 99405607 1001 86380 86390 1
405748 99405748 1001 86380 86390 1
405943 99405943 1001 86380 86390 1
406007 99406007 1001 86380 86390 1
406014 99406014 1001 86380 86390 1
406146 99406146 1001 86380 86390 1
406282 99406282 1001 86380 86390 1
406487 99406487 1001 86380 86390 1
406582 99406582 1001 86380 86390 1
406516 99406516 1001 86380 86390 1
406725 99406725 1001 86380 86390 1
406696 99406696 1001 86380 86390 1
406778 99406778 1001 86380 86390 1
407014 99407014 1001 86380 86390 1
407157 99407157 1001 86380 86390 1
407367 99407367 1001 86380 86390 1
407245 99407245 1001 86380 86390 1
407499 99407499 1001 86380 86390 1
407536 99407536 1001 86380 86390 1
407486 99407486 1001 86380 86390 1
407687 99407687 1001 86380 86390 1
407738 99407738 1001 86380 86390 1
407723 99407723 1001 86380 86390 1
407847 99407847 1001 86380 86390 1
407677 99407677 1001 86380 86390 1
408006 99408006 1001 86380 86390 1
408307 99408307 1001 86380 86390 1
408756 99408756 1001 86380 86390 1
408758 99408758 1001 86380 86390 1
408886 99408886 1001 86380 86390 1
408933 99408933 1001 86380 86390 1
409026 99409026 1001 86380 86390 1
409005 99409005 1001 86380 86390 1
409282 99409282 1001 86380 86390 1
409304 99409304 1001 86380 86390 1
409555 99409555 1001 86380 86390 1
409697 99409697 1001 86380 86390 1
409772 99409772 1001 86380 86390 1
409746 99409746 1001 86380 86390 1
409727 99409727 1001 86380 86390 1
409855 99409855 1001 86380 86390 1
409834 99409834 1001 86380 86390 1
409906 99409906 1001 86380 86390 1
409965 99409965 1001 86380 86390 1
410595 99410595 1001 86380 86390 1
410553 99410553 1001 86380 86390 1
410657 99410657 1001 86380 86390 1
410984 99410984 1001 86380 86390 1
411223 99411223 1001 86380 86390 1
411495 99411495 1001 86380 86390 1
411623 99411623 1001 86380 86390 1
411681 99411681 1001 86380 86390 1
411853 99411853 1001 86380 86390 1
412013 99412013 1001 86380 86390 1
412254 99412254 1001 86380 86390 1
412326 99412326 1001 86380 86390 1
412400 99412400 1001 86380 86390 1
412469 99412469 1001 86380 86390 1
413695 99413695 1001 86380 86390 1
413568 99413568 1001 86380 86390 1
413403 99413403 1001 86380 86390 1
413583 99413583 1001 86380 86390 1
413396 99413396 1001 86380 86390 1
413399 99413399 1001 86380 86390 1
413058 99413058 1001 86380 86390 1
413010 99413010 1001 86380 86390 1
412843 99412843 1001 86380 86390 1
412826 99412826 1001 86380 86390 1
412625 99412625 1001 86380 86390 1
412659 99412659 1001 86380 86390 1
412660 99412660 1001 86380 86390 1
412791 99412791 1001 86380 86390 1
412524 99412524 1001 86380 86390 1
413703 99413703 1001 86380 86390 1
413878 99413878 1001 86380 86390 1
413744 99413744 1001 86380 86390 1
414004 99414004 1001 86380 86390 1
415320 99415320 1001 86380 86390 1
415191 99415191 1001 86380 86390 1
415063 99415063 1001 86380 86390 1
415106 99415106 1001 86380 86390 1
414674 99414674 1001 86380 86390 1
414766 99414766 1001 86380 86390 1
414744 99414744 1001 86380 86390 1
414651 99414651 1001 86380 86390 1
414452 99414452 1001 86380 86390 1
414234 99414234 1001 86380 86390 1
414440 99414440 1001 86380 86390 1
414260 99414260 1001 86380 86390 1
414132 99414132 1001 86380 86390 1
415367 99415367 1001 86380 86390 1
415447 99415447 1001 86380 86390 1
415557 99415557 1001 86380 86390 1
416305 99416305 1001 86380 86390 1
415840 99415840 1001 86380 86390 1
416128 99416128 1001 86380 86390 1
416024 99416024 1001 86380 86390 1
416047 99416047 1001 86380 86390 1
417021 99417021 1001 86380 86390 1
417380 99417380 1001 86380 86390 1
417235 99417235 1001 86380 86390 1
417238 99417238 1001 86380 86390 1
417298 99417298 1001 86380 86390 1
417041 99417041 1001 86380 86390 1
417583 99417583 1001 86380 86390 1
417517 99417517 1001 86380 86390 1
418475 99418475 1001 86380 86390 1
418552 99418552 1001 86380 86390 1
418656 99418656 1001 86380 86390 1
418757 99418757 1001 86380 86390 1
418587 99418587 1001 86380 86390 1
418545 99418545 1001 86380 86390 1
418650 99418650 1001 86380 86390 1
418193 99418193 1001 86380 86390 1
417795 99417795 1001 86380 86390 1
417619 99417619 1001 86380 86390 1
417863 99417863 1001 86380 86390 1
418000 99418000 1001 86380 86390 1
417611 99417611 1001 86380 86390 1
418914 99418914 1001 86380 86390 1
419044 99419044 1001 86380 86390 1
419202 99419202 1001 86380 86390 1
419070 99419070 1001 86380 86390 1
420093 99420093 1001 86380 86390 1
420448 99420448 1001 86380 86390 1
420356 99420356 1001 86380 86390 1
420311 99420311 1001 86380 86390 1
420314 99420314 1001 86380 86390 1
420343 99420343 1001 86380 86390 1
420009 99420009 1001 86380 86390 1
419888 99419888 1001 86380 86390 1
419978 99419978 1001 86380 86390 1
419720 99419720 1001 86380 86390 1
419489 99419489 1001 86380 86390 1
420465 99420465 1001 86380 86390 1
420677 99420677 1001 86380 86390 1
420654 99420654 1001 86380 86390 1
420794 99420794 1001 86380 86390 1
420516 99420516 1001 86380 86390 1
420655 99420655 1001 86380 86390 1
420821 99420821 1001 86380 86390 1
420732 99420732 1001 86380 86390 1
420671 99420671 1001 86380 86390 1
421798 99421798 1001 86380 86390 1
421283 99421283 1001 86380 86390 1
421628 99421628 1001 86380 86390 1
421426 99421426 1001 86380 86390 1
420987 99420987 1001 86380 86390 1
421013 99421013 1001 86380 86390 1
421137 99421137 1001 86380 86390 1
422488 99422488 1001 86380 86390 1
422338 99422338 1001 86380 86390 1
422371 99422371 1001 86380 86390 1
422430 99422430 1001 86380 86390 1
422328 99422328 1001 86380 86390 1
422477 99422477 1001 86380 86390 1
423520 99423520 1001 86380 86390 1
423388 99423388 1001 86380 86390 1
423709 99423709 1001 86380 86390 1
423646 99423646 1001 86380 86390 1
423149 99423149 1001 86380 86390 1
423057 99423057 1001 86380 86390 1
423110 99423110 1001 86380 86390 1
422852 99422852 1001 86380 86390 1
422550 99422550 1001 86380 86390 1
425035 99425035 1001 86380 86390 1
424711 99424711 1001 86380 86390 1
424741 99424741 1001 86380 86390 1
424663 99424663 1001 86380 86390 1
424532 99424532 1001 86380 86390 1
424229 99424229 1001 86380 86390 1
424242 99424242 1001 86380 86390 1
425657 99425657 1001 86380 86390 1
425499 99425499 1001 86380 86390 1
427043 99427043 1001 86380 86390 1
427062 99427062 1001 86380 86390 1
426358 99426358 1001 86380 86390 1
426560 99426560 1001 86380 86390 1
426582 99426582 1001 86380 86390 1
426361 99426361 1001 86380 86390 1
426515 99426515 1001 86380 86390 1
426096 99426096 1001 86380 86390 1
426195 99426195 1001 86380 86390 1
426257 99426257 1001 86380 86390 1
425930 99425930 1001 86380 86390 1
426237 99426237 1001 86380 86390 1
426148 99426148 1001 86380 86390 1
425955 99425955 1001 86380 86390 1
425886 99425886 1001 86380 86390 1
427204 99427204 1001 86380 86390 1
427295 99427295 1001 86380 86390 1
427397 99427397 1001 86380 86390 1
428678 99428678 1001 86380 86390 1
428595 99428595 1001 86380 86390 1
428420 99428420 1001 86380 86390 1
428438 99428438 1001 86380 86390 1
428465 99428465 1001 86380 86390 1
428563 99428563 1001 86380 86390 1
428006 99428006 1001 86380 86390 1
428133 99428133 1001 86380 86390 1
427946 99427946 1001 86380 86390 1
427575 99427575 1001 86380 86390 1
427629 99427629 1001 86380 86390 1
427741 99427741 1001 86380 86390 1
427597 99427597 1001 86380 86390 1
428993 99428993 1001 86380 86390 1
428970 99428970 1001 86380 86390 1
429134 99429134 1001 86380 86390 1
429059 99429059 1001 86380 86390 1
428864 99428864 1001 86380 86390 1
430332 99430332 1001 86380 86390 1
430032 99430032 1001 86380 86390 1
430285 99430285 1001 86380 86390 1
430040 99430040 1001 86380 86390 1
429690 99429690 1001 86380 86390 1
429714 99429714 1001 86380 86390 1
429795 99429795 1001 86380 86390 1
429395 99429395 1001 86380 86390 1
429205 99429205 1001 86380 86390 1
429349 99429349 1001 86380 86390 1
429233 99429233 1001 86380 86390 1
429183 99429183 1001 86380 86390 1
429335 99429335 1001 86380 86390 1
429560 99429560 1001 86380 86390 1
429313 99429313 1001 86380 86390 1
430458 99430458 1001 86380 86390 1
430390 99430390 1001 86380 86390 1
431941 99431941 1001 86380 86390 1
431680 99431680 1001 86380 86390 1
431808 99431808 1001 86380 86390 1
431879 99431879 1001 86380 86390 1
431632 99431632 1001 86380 86390 1
431301 99431301 1001 86380 86390 1
431044 99431044 1001 86380 86390 1
431073 99431073 1001 86380 86390 1
430904 99430904 1001 86380 86390 1
431015 99431015 1001 86380 86390 1
432124 99432124 1001 86380 86390 1
432380 99432380 1001 86380 86390 1
432237 99432237 1001 86380 86390 1
433442 99433442 1001 86380 86390 1
433689 99433689 1001 86380 86390 1
433507 99433507 1001 86380 86390 1
433581 99433581 1001 86380 86390 1
432944 99432944 1001 86380 86390 1
432970 99432970 1001 86380 86390 1
433080 99433080 1001 86380 86390 1
433219 99433219 1001 86380 86390 1
433167 99433167 1001 86380 86390 1
432909 99432909 1001 86380 86390 1
433235 99433235 1001 86380 86390 1
432649 99432649 1001 86380 86390 1
432664 99432664 1001 86380 86390 1
432581 99432581 1001 86380 86390 1
432611 99432611 1001 86380 86390 1
432656 99432656 1001 86380 86390 1
432786 99432786 1001 86380 86390 1
434118 99434118 1001 86380 86390 1
434097 99434097 1001 86380 86390 1
433868 99433868 1001 86380 86390 1
433906 99433906 1001 86380 86390 1
435082 99435082 1001 86380 86390 1
435304 99435304 1001 86380 86390 1
435238 99435238 1001 86380 86390 1
435105 99435105 1001 86380 86390 1
434941 99434941 1001 86380 86390 1
434630 99434630 1001 86380 86390 1
434725 99434725 1001 86380 86390 1
434932 99434932 1001 86380 86390 1
434914 99434914 1001 86380 86390 1
434290 99434290 1001 86380 86390 1
434149 99434149 1001 86380 86390 1
435656 99435656 1001 86380 86390 1
435878 99435878 1001 86380 86390 1
436919 99436919 1001 86380 86390 1
436937 99436937 1001 86380 86390 1
436967 99436967 1001 86380 86390 1
436545 99436545 1001 86380 86390 1
436745 99436745 1001 86380 86390 1
436236 99436236 1001 86380 86390 1
435956 99435956 1001 86380 86390 1
436102 99436102 1001 86380 86390 1
435967 99435967 1001 86380 86390 1
436032 99436032 1001 86380 86390 1
300107 99300107 1001 86380 86390 1
300057 99300057 1001 86380 86390 1
437321 99437321 1001 86380 86390 1
300102 99300102 1001 86380 86390 1
300080 99300080 1001 86380 86390 1
300577 99300577 1001 86380 86390 1
300619 99300619 1001 86380 86390 1
300595 99300595 1001 86380 86390 1
300648 99300648 1001 86380 86390 1
300546 99300546 1001 86380 86390 1
300239 99300239 1001 86380 86390 1
300111 99300111 1001 86380 86390 1
300856 99300856 1001 86380 86390 1
300756 99300756 1001 86380 86390 1
300847 99300847 1001 86380 86390 1
300797 99300797 1001 86380 86390 1
300865 99300865 1001 86380 86390 1
301466 99301466 1001 86380 86390 1
301489 99301489 1001 86380 86390 1
301349 99301349 1001 86380 86390 1
301156 99301156 1001 86380 86390 1
301183 99301183 1001 86380 86390 1
301184 99301184 1001 86380 86390 1
301212 99301212 1001 86380 86390 1
301256 99301256 1001 86380 86390 1
301089 99301089 1001 86380 86390 1
301030 99301030 1001 86380 86390 1
301086 99301086 1001 86380 86390 1
301714 99301714 1001 86380 86390 1
301758 99301758 1001 86380 86390 1
302243 99302243 1001 86380 86390 1
302360 99302360 1001 86380 86390 1
302313 99302313 1001 86380 86390 1
302007 99302007 1001 86380 86390 1
302139 99302139 1001 86380 86390 1
302101 99302101 1001 86380 86390 1
302016 99302016 1001 86380 86390 1
302032 99302032 1001 86380 86390 1
301790 99301790 1001 86380 86390 1
301856 99301856 1001 86380 86390 1
301963 99301963 1001 86380 86390 1
301876 99301876 1001 86380 86390 1
302521 99302521 1001 86380 86390 1
302406 99302406 1001 86380 86390 1
302536 99302536 1001 86380 86390 1
303143 99303143 1001 86380 86390 1
303083 99303083 1001 86380 86390 1
303071 99303071 1001 86380 86390 1
303128 99303128 1001 86380 86390 1
303198 99303198 1001 86380 86390 1
302938 99302938 1001 86380 86390 1
302916 99302916 1001 86380 86390 1
302814 99302814 1001 86380 86390 1
302842 99302842 1001 86380 86390 1
302843 99302843 1001 86380 86390 1
302870 99302870 1001 86380 86390 1
302677 99302677 1001 86380 86390 1
302716 99302716 1001 86380 86390 1
302712 99302712 1001 86380 86390 1
302662 99302662 1001 86380 86390 1
303270 99303270 1001 86380 86390 1
303324 99303324 1001 86380 86390 1
303277 99303277 1001 86380 86390 1
303306 99303306 1001 86380 86390 1
303911 99303911 1001 86380 86390 1
303891 99303891 1001 86380 86390 1
303656 99303656 1001 86380 86390 1
303589 99303589 1001 86380 86390 1
303619 99303619 1001 86380 86390 1
304069 99304069 1001 86380 86390 1
304137 99304137 1001 86380 86390 1
304099 99304099 1001 86380 86390 1
304138 99304138 1001 86380 86390 1
304141 99304141 1001 86380 86390 1
304054 99304054 1001 86380 86390 1
304797 99304797 1001 86380 86390 1
304743 99304743 1001 86380 86390 1
304513 99304513 1001 86380 86390 1
304548 99304548 1001 86380 86390 1
304470 99304470 1001 86380 86390 1
304290 99304290 1001 86380 86390 1
304407 99304407 1001 86380 86390 1
304395 99304395 1001 86380 86390 1
304245 99304245 1001 86380 86390 1
304324 99304324 1001 86380 86390 1
304428 99304428 1001 86380 86390 1
304882 99304882 1001 86380 86390 1
304239 99304239 1001 86380 86390 1
305015 99305015 1001 86380 86390 1
305028 99305028 1001 86380 86390 1
305037 99305037 1001 86380 86390 1
305570 99305570 1001 86380 86390 1
305539 99305539 1001 86380 86390 1
305431 99305431 1001 86380 86390 1
305279 99305279 1001 86380 86390 1
305346 99305346 1001 86380 86390 1
305465 99305465 1001 86380 86390 1
305195 99305195 1001 86380 86390 1
305160 99305160 1001 86380 86390 1
305265 99305265 1001 86380 86390 1
305229 99305229 1001 86380 86390 1
500146 99500146 1001 86380 86390 1
305689 99305689 1001 86380 86390 1
500703 99500703 1001 86380 86390 1
500733 99500733 1001 86380 86390 1
500772 99500772 1001 86380 86390 1
500544 99500544 1001 86380 86390 1
500434 99500434 1001 86380 86390 1
500212 99500212 1001 86380 86390 1
500978 99500978 1001 86380 86390 1
501607 99501607 1001 86380 86390 1
501625 99501625 1001 86380 86390 1
501376 99501376 1001 86380 86390 1
501326 99501326 1001 86380 86390 1
501405 99501405 1001 86380 86390 1
501084 99501084 1001 86380 86390 1
501035 99501035 1001 86380 86390 1
501050 99501050 1001 86380 86390 1
501038 99501038 1001 86380 86390 1
501760 99501760 1001 86380 86390 1
502298 99502298 1001 86380 86390 1
502337 99502337 1001 86380 86390 1
502345 99502345 1001 86380 86390 1
502397 99502397 1001 86380 86390 1
502451 99502451 1001 86380 86390 1
502269 99502269 1001 86380 86390 1
502209 99502209 1001 86380 86390 1
502138 99502138 1001 86380 86390 1
502013 99502013 1001 86380 86390 1
502026 99502026 1001 86380 86390 1
501885 99501885 1001 86380 86390 1
501860 99501860 1001 86380 86390 1
502043 99502043 1001 86380 86390 1
501904 99501904 1001 86380 86390 1
501857 99501857 1001 86380 86390 1
502599 99502599 1001 86380 86390 1
502613 99502613 1001 86380 86390 1
502626 99502626 1001 86380 86390 1
502562 99502562 1001 86380 86390 1
502892 99502892 1001 86380 86390 1
502932 99502932 1001 86380 86390 1
502933 99502933 1001 86380 86390 1
502976 99502976 1001 86380 86390 1
502830 99502830 1001 86380 86390 1
502768 99502768 1001 86380 86390 1
502846 99502846 1001 86380 86390 1
503465 99503465 1001 86380 86390 1
503403 99503403 1001 86380 86390 1
503312 99503312 1001 86380 86390 1
503849 99503849 1001 86380 86390 1
503855 99503855 1001 86380 86390 1
503882 99503882 1001 86380 86390 1
503552 99503552 1001 86380 86390 1
503517 99503517 1001 86380 86390 1
503600 99503600 1001 86380 86390 1
504156 99504156 1001 86380 86390 1
504195 99504195 1001 86380 86390 1
504145 99504145 1001 86380 86390 1
504263 99504263 1001 86380 86390 1
504212 99504212 1001 86380 86390 1
504909 99504909 1001 86380 86390 1
504843 99504843 1001 86380 86390 1
504812 99504812 1001 86380 86390 1
504402 99504402 1001 86380 86390 1
504351 99504351 1001 86380 86390 1
504411 99504411 1001 86380 86390 1
504993 99504993 1001 86380 86390 1
505062 99505062 1001 86380 86390 1
504988 99504988 1001 86380 86390 1
505586 99505586 1001 86380 86390 1
505677 99505677 1001 86380 86390 1
505383 99505383 1001 86380 86390 1
505553 99505553 1001 86380 86390 1
505482 99505482 1001 86380 86390 1
505165 99505165 1001 86380 86390 1
505211 99505211 1001 86380 86390 1
505341 99505341 1001 86380 86390 1
505174 99505174 1001 86380 86390 1
505812 99505812 1001 86380 86390 1
505854 99505854 1001 86380 86390 1
506435 99506435 1001 86380 86390 1
506461 99506461 1001 86380 86390 1
506436 99506436 1001 86380 86390 1
506203 99506203 1001 86380 86390 1
506307 99506307 1001 86380 86390 1
506359 99506359 1001 86380 86390 1
506125 99506125 1001 86380 86390 1
506026 99506026 1001 86380 86390 1
506649 99506649 1001 86380 86390 1
506601 99506601 1001 86380 86390 1
506655 99506655 1001 86380 86390 1
507093 99507093 1001 86380 86390 1
507198 99507198 1001 86380 86390 1
507215 99507215 1001 86380 86390 1
506879 99506879 1001 86380 86390 1
506990 99506990 1001 86380 86390 1
507530 99507530 1001 86380 86390 1
507469 99507469 1001 86380 86390 1
507470 99507470 1001 86380 86390 1
507625 99507625 1001 86380 86390 1
507431 99507431 1001 86380 86390 1
508174 99508174 1001 86380 86390 1
508196 99508196 1001 86380 86390 1
507685 99507685 1001 86380 86390 1
507820 99507820 1001 86380 86390 1
508419 99508419 1001 86380 86390 1
508277 99508277 1001 86380 86390 1
508433 99508433 1001 86380 86390 1
508306 99508306 1001 86380 86390 1
508345 99508345 1001 86380 86390 1
508400 99508400 1001 86380 86390 1
508896 99508896 1001 86380 86390 1
508976 99508976 1001 86380 86390 1
508964 99508964 1001 86380 86390 1
508932 99508932 1001 86380 86390 1
508920 99508920 1001 86380 86390 1
509072 99509072 1001 86380 86390 1
508844 99508844 1001 86380 86390 1
508681 99508681 1001 86380 86390 1
508750 99508750 1001 86380 86390 1
508484 99508484 1001 86380 86390 1
508460 99508460 1001 86380 86390 1
508631 99508631 1001 86380 86390 1
508606 99508606 1001 86380 86390 1
508634 99508634 1001 86380 86390 1
509273 99509273 1001 86380 86390 1
509082 99509082 1001 86380 86390 1
509707 99509707 1001 86380 86390 1
509648 99509648 1001 86380 86390 1
509585 99509585 1001 86380 86390 1
509560 99509560 1001 86380 86390 1
509691 99509691 1001 86380 86390 1
509511 99509511 1001 86380 86390 1
509438 99509438 1001 86380 86390 1
509427 99509427 1001 86380 86390 1
509366 99509366 1001 86380 86390 1
509472 99509472 1001 86380 86390 1
510018 99510018 1001 86380 86390 1
509918 99509918 1001 86380 86390 1
510077 99510077 1001 86380 86390 1
510000 99510000 1001 86380 86390 1
510625 99510625 1001 86380 86390 1
510526 99510526 1001 86380 86390 1
510721 99510721 1001 86380 86390 1
510414 99510414 1001 86380 86390 1
510255 99510255 1001 86380 86390 1
510234 99510234 1001 86380 86390 1
510196 99510196 1001 86380 86390 1
510848 99510848 1001 86380 86390 1
511457 99511457 1001 86380 86390 1
511459 99511459 1001 86380 86390 1
511309 99511309 1001 86380 86390 1
511144 99511144 1001 86380 86390 1
511201 99511201 1001 86380 86390 1
511256 99511256 1001 86380 86390 1
511140 99511140 1001 86380 86390 1
510960 99510960 1001 86380 86390 1
510948 99510948 1001 86380 86390 1
511005 99511005 1001 86380 86390 1
511085 99511085 1001 86380 86390 1
511681 99511681 1001 86380 86390 1
512357 99512357 1001 86380 86390 1
512282 99512282 1001 86380 86390 1
512372 99512372 1001 86380 86390 1
512301 99512301 1001 86380 86390 1
512186 99512186 1001 86380 86390 1
512070 99512070 1001 86380 86390 1
512174 99512174 1001 86380 86390 1
512033 99512033 1001 86380 86390 1
512055 99512055 1001 86380 86390 1
511795 99511795 1001 86380 86390 1
512175 99512175 1001 86380 86390 1
512421 99512421 1001 86380 86390 1
512582 99512582 1001 86380 86390 1
513180 99513180 1001 86380 86390 1
513124 99513124 1001 86380 86390 1
513139 99513139 1001 86380 86390 1
512816 99512816 1001 86380 86390 1
512642 99512642 1001 86380 86390 1
513215 99513215 1001 86380 86390 1
513303 99513303 1001 86380 86390 1
513868 99513868 1001 86380 86390 1
513835 99513835 1001 86380 86390 1
513836 99513836 1001 86380 86390 1
514025 99514025 1001 86380 86390 1
513687 99513687 1001 86380 86390 1
513676 99513676 1001 86380 86390 1
513755 99513755 1001 86380 86390 1
513795 99513795 1001 86380 86390 1
513681 99513681 1001 86380 86390 1
513721 99513721 1001 86380 86390 1
513439 99513439 1001 86380 86390 1
513413 99513413 1001 86380 86390 1
513504 99513504 1001 86380 86390 1
513428 99513428 1001 86380 86390 1
513507 99513507 1001 86380 86390 1
513482 99513482 1001 86380 86390 1
513561 99513561 1001 86380 86390 1
513549 99513549 1001 86380 86390 1
514069 99514069 1001 86380 86390 1
514032 99514032 1001 86380 86390 1
514036 99514036 1001 86380 86390 1
514810 99514810 1001 86380 86390 1
514812 99514812 1001 86380 86390 1
514685 99514685 1001 86380 86390 1
514737 99514737 1001 86380 86390 1
514254 99514254 1001 86380 86390 1
514351 99514351 1001 86380 86390 1
514997 99514997 1001 86380 86390 1
515615 99515615 1001 86380 86390 1
515567 99515567 1001 86380 86390 1
515384 99515384 1001 86380 86390 1
515424 99515424 1001 86380 86390 1
515450 99515450 1001 86380 86390 1
515141 99515141 1001 86380 86390 1
515234 99515234 1001 86380 86390 1
515148 99515148 1001 86380 86390 1
515268 99515268 1001 86380 86390 1
515736 99515736 1001 86380 86390 1
515818 99515818 1001 86380 86390 1
516420 99516420 1001 86380 86390 1
516343 99516343 1001 86380 86390 1
516411 99516411 1001 86380 86390 1
516364 99516364 1001 86380 86390 1
516158 99516158 1001 86380 86390 1
516121 99516121 1001 86380 86390 1
515987 99515987 1001 86380 86390 1
516068 99516068 1001 86380 86390 1
515966 99515966 1001 86380 86390 1
516534 99516534 1001 86380 86390 1
516586 99516586 1001 86380 86390 1
516589 99516589 1001 86380 86390 1
517334 99517334 1001 86380 86390 1
516925 99516925 1001 86380 86390 1
516933 99516933 1001 86380 86390 1
516758 99516758 1001 86380 86390 1
516734 99516734 1001 86380 86390 1
517375 99517375 1001 86380 86390 1
518058 99518058 1001 86380 86390 1
517847 99517847 1001 86380 86390 1
517761 99517761 1001 86380 86390 1
517544 99517544 1001 86380 86390 1
517663 99517663 1001 86380 86390 1
517676 99517676 1001 86380 86390 1
517625 99517625 1001 86380 86390 1
517742 99517742 1001 86380 86390 1
518187 99518187 1001 86380 86390 1
518268 99518268 1001 86380 86390 1
518301 99518301 1001 86380 86390 1
518937 99518937 1001 86380 86390 1
518821 99518821 1001 86380 86390 1
518785 99518785 1001 86380 86390 1
518862 99518862 1001 86380 86390 1
518786 99518786 1001 86380 86390 1
518824 99518824 1001 86380 86390 1
518705 99518705 1001 86380 86390 1
518761 99518761 1001 86380 86390 1
518676 99518676 1001 86380 86390 1
518433 99518433 1001 86380 86390 1
518525 99518525 1001 86380 86390 1
518553 99518553 1001 86380 86390 1
518481 99518481 1001 86380 86390 1
518547 99518547 1001 86380 86390 1
518998 99518998 1001 86380 86390 1
519167 99519167 1001 86380 86390 1
519156 99519156 1001 86380 86390 1
519029 99519029 1001 86380 86390 1
519107 99519107 1001 86380 86390 1
519019 99519019 1001 86380 86390 1
519086 99519086 1001 86380 86390 1
519758 99519758 1001 86380 86390 1
519681 99519681 1001 86380 86390 1
519532 99519532 1001 86380 86390 1
519196 99519196 1001 86380 86390 1
519340 99519340 1001 86380 86390 1
519328 99519328 1001 86380 86390 1
519931 99519931 1001 86380 86390 1
519988 99519988 1001 86380 86390 1
520514 99520514 1001 86380 86390 1
520609 99520609 1001 86380 86390 1
520466 99520466 1001 86380 86390 1
520497 99520497 1001 86380 86390 1
520343 99520343 1001 86380 86390 1
520149 99520149 1001 86380 86390 1
520072 99520072 1001 86380 86390 1
520140 99520140 1001 86380 86390 1
520131 99520131 1001 86380 86390 1
520676 99520676 1001 86380 86390 1
520703 99520703 1001 86380 86390 1
520653 99520653 1001 86380 86390 1
520787 99520787 1001 86380 86390 1
520725 99520725 1001 86380 86390 1
520818 99520818 1001 86380 86390 1
521421 99521421 1001 86380 86390 1
521223 99521223 1001 86380 86390 1
521262 99521262 1001 86380 86390 1
521186 99521186 1001 86380 86390 1
521098 99521098 1001 86380 86390 1
521231 99521231 1001 86380 86390 1
521091 99521091 1001 86380 86390 1
521032 99521032 1001 86380 86390 1
520917 99520917 1001 86380 86390 1
520867 99520867 1001 86380 86390 1
520934 99520934 1001 86380 86390 1
521037 99521037 1001 86380 86390 1
521600 99521600 1001 86380 86390 1
521552 99521552 1001 86380 86390 1
522012 99522012 1001 86380 86390 1
521936 99521936 1001 86380 86390 1
522066 99522066 1001 86380 86390 1
522019 99522019 1001 86380 86390 1
522045 99522045 1001 86380 86390 1
521827 99521827 1001 86380 86390 1
521820 99521820 1001 86380 86390 1
521769 99521769 1001 86380 86390 1
522317 99522317 1001 86380 86390 1
522928 99522928 1001 86380 86390 1
522999 99522999 1001 86380 86390 1
522719 99522719 1001 86380 86390 1
522742 99522742 1001 86380 86390 1
522706 99522706 1001 86380 86390 1
522532 99522532 1001 86380 86390 1
523141 99523141 1001 86380 86390 1
523777 99523777 1001 86380 86390 1
523876 99523876 1001 86380 86390 1
523587 99523587 1001 86380 86390 1
523686 99523686 1001 86380 86390 1
523425 99523425 1001 86380 86390 1
524007 99524007 1001 86380 86390 1
524112 99524112 1001 86380 86390 1
524095 99524095 1001 86380 86390 1
524737 99524737 1001 86380 86390 1
524701 99524701 1001 86380 86390 1
524461 99524461 1001 86380 86390 1
524468 99524468 1001 86380 86390 1
524214 99524214 1001 86380 86390 1
524833 99524833 1001 86380 86390 1
524853 99524853 1001 86380 86390 1
524802 99524802 1001 86380 86390 1
524790 99524790 1001 86380 86390 1
525585 99525585 1001 86380 86390 1
525587 99525587 1001 86380 86390 1
525452 99525452 1001 86380 86390 1
525415 99525415 1001 86380 86390 1
525268 99525268 1001 86380 86390 1
525271 99525271 1001 86380 86390 1
525042 99525042 1001 86380 86390 1
525634 99525634 1001 86380 86390 1
525622 99525622 1001 86380 86390 1
525739 99525739 1001 86380 86390 1
525662 99525662 1001 86380 86390 1
525727 99525727 1001 86380 86390 1
525632 99525632 1001 86380 86390 1
526324 99526324 1001 86380 86390 1
526340 99526340 1001 86380 86390 1
526353 99526353 1001 86380 86390 1
526140 99526140 1001 86380 86390 1
526077 99526077 1001 86380 86390 1
526196 99526196 1001 86380 86390 1
526083 99526083 1001 86380 86390 1
526122 99526122 1001 86380 86390 1
526111 99526111 1001 86380 86390 1
525984 99525984 1001 86380 86390 1
525888 99525888 1001 86380 86390 1
526544 99526544 1001 86380 86390 1
526467 99526467 1001 86380 86390 1
526612 99526612 1001 86380 86390 1
526561 99526561 1001 86380 86390 1
526458 99526458 1001 86380 86390 1
527208 99527208 1001 86380 86390 1
527056 99527056 1001 86380 86390 1
526967 99526967 1001 86380 86390 1
526968 99526968 1001 86380 86390 1
526946 99526946 1001 86380 86390 1
526937 99526937 1001 86380 86390 1
526900 99526900 1001 86380 86390 1
526799 99526799 1001 86380 86390 1
526789 99526789 1001 86380 86390 1
526738 99526738 1001 86380 86390 1
526752 99526752 1001 86380 86390 1
526765 99526765 1001 86380 86390 1
526691 99526691 1001 86380 86390 1
527923 99527923 1001 86380 86390 1
528003 99528003 1001 86380 86390 1
527887 99527887 1001 86380 86390 1
527985 99527985 1001 86380 86390 1
527666 99527666 1001 86380 86390 1
527790 99527790 1001 86380 86390 1
527460 99527460 1001 86380 86390 1
527579 99527579 1001 86380 86390 1
528165 99528165 1001 86380 86390 1
528258 99528258 1001 86380 86390 1
528103 99528103 1001 86380 86390 1
528788 99528788 1001 86380 86390 1
528817 99528817 1001 86380 86390 1
528502 99528502 1001 86380 86390 1
528621 99528621 1001 86380 86390 1
528617 99528617 1001 86380 86390 1
528465 99528465 1001 86380 86390 1
529547 99529547 1001 86380 86390 1
529561 99529561 1001 86380 86390 1
529701 99529701 1001 86380 86390 1
529555 99529555 1001 86380 86390 1
529620 99529620 1001 86380 86390 1
529672 99529672 1001 86380 86390 1
529647 99529647 1001 86380 86390 1
529357 99529357 1001 86380 86390 1
529474 99529474 1001 86380 86390 1
529397 99529397 1001 86380 86390 1
529489 99529489 1001 86380 86390 1
529361 99529361 1001 86380 86390 1
529466 99529466 1001 86380 86390 1
529237 99529237 1001 86380 86390 1
529120 99529120 1001 86380 86390 1
529134 99529134 1001 86380 86390 1
529164 99529164 1001 86380 86390 1
529177 99529177 1001 86380 86390 1
529113 99529113 1001 86380 86390 1
529829 99529829 1001 86380 86390 1
529834 99529834 1001 86380 86390 1
530516 99530516 1001 86380 86390 1
530445 99530445 1001 86380 86390 1
530546 99530546 1001 86380 86390 1
530489 99530489 1001 86380 86390 1
530144 99530144 1001 86380 86390 1
530275 99530275 1001 86380 86390 1
530279 99530279 1001 86380 86390 1
530049 99530049 1001 86380 86390 1
530077 99530077 1001 86380 86390 1
529947 99529947 1001 86380 86390 1
530104 99530104 1001 86380 86390 1
530120 99530120 1001 86380 86390 1
529981 99529981 1001 86380 86390 1
530746 99530746 1001 86380 86390 1
530594 99530594 1001 86380 86390 1
530622 99530622 1001 86380 86390 1
530600 99530600 1001 86380 86390 1
531177 99531177 1001 86380 86390 1
531295 99531295 1001 86380 86390 1
531358 99531358 1001 86380 86390 1
531302 99531302 1001 86380 86390 1
531053 99531053 1001 86380 86390 1
530787 99530787 1001 86380 86390 1
530943 99530943 1001 86380 86390 1
530816 99530816 1001 86380 86390 1
530921 99530921 1001 86380 86390 1
530924 99530924 1001 86380 86390 1
531584 99531584 1001 86380 86390 1
531472 99531472 1001 86380 86390 1
531476 99531476 1001 86380 86390 1
532171 99532171 1001 86380 86390 1
532030 99532030 1001 86380 86390 1
532095 99532095 1001 86380 86390 1
532148 99532148 1001 86380 86390 1
532199 99532199 1001 86380 86390 1
531924 99531924 1001 86380 86390 1
531934 99531934 1001 86380 86390 1
531760 99531760 1001 86380 86390 1
531671 99531671 1001 86380 86390 1
531606 99531606 1001 86380 86390 1
532322 99532322 1001 86380 86390 1
532219 99532219 1001 86380 86390 1
532389 99532389 1001 86380 86390 1
532404 99532404 1001 86380 86390 1
533029 99533029 1001 86380 86390 1
532830 99532830 1001 86380 86390 1
532803 99532803 1001 86380 86390 1
532595 99532595 1001 86380 86390 1
532467 99532467 1001 86380 86390 1
532584 99532584 1001 86380 86390 1
533058 99533058 1001 86380 86390 1
533085 99533085 1001 86380 86390 1
533189 99533189 1001 86380 86390 1
533783 99533783 1001 86380 86390 1
533759 99533759 1001 86380 86390 1
533791 99533791 1001 86380 86390 1
533511 99533511 1001 86380 86390 1
533450 99533450 1001 86380 86390 1
533355 99533355 1001 86380 86390 1
533343 99533343 1001 86380 86390 1
533258 99533258 1001 86380 86390 1
533895 99533895 1001 86380 86390 1
533899 99533899 1001 86380 86390 1
534030 99534030 1001 86380 86390 1
533876 99533876 1001 86380 86390 1
534584 99534584 1001 86380 86390 1
534644 99534644 1001 86380 86390 1
534421 99534421 1001 86380 86390 1
534219 99534219 1001 86380 86390 1
534181 99534181 1001 86380 86390 1
534144 99534144 1001 86380 86390 1
534197 99534197 1001 86380 86390 1
534177 99534177 1001 86380 86390 1
534268 99534268 1001 86380 86390 1
534738 99534738 1001 86380 86390 1
534816 99534816 1001 86380 86390 1
534692 99534692 1001 86380 86390 1
535347 99535347 1001 86380 86390 1
535459 99535459 1001 86380 86390 1
535191 99535191 1001 86380 86390 1
535275 99535275 1001 86380 86390 1
534918 99534918 1001 86380 86390 1
535030 99535030 1001 86380 86390 1
535693 99535693 1001 86380 86390 1
535669 99535669 1001 86380 86390 1
535687 99535687 1001 86380 86390 1
536309 99536309 1001 86380 86390 1
536317 99536317 1001 86380 86390 1
536255 99536255 1001 86380 86390 1
535975 99535975 1001 86380 86390 1
535760 99535760 1001 86380 86390 1
535761 99535761 1001 86380 86390 1
535752 99535752 1001 86380 86390 1
535791 99535791 1001 86380 86390 1
535740 99535740 1001 86380 86390 1
536365 99536365 1001 86380 86390 1
537092 99537092 1001 86380 86390 1
537119 99537119 1001 86380 86390 1
537084 99537084 1001 86380 86390 1
536858 99536858 1001 86380 86390 1
536770 99536770 1001 86380 86390 1
536875 99536875 1001 86380 86390 1
536594 99536594 1001 86380 86390 1
537263 99537263 1001 86380 86390 1
537173 99537173 1001 86380 86390 1
537205 99537205 1001 86380 86390 1
537246 99537246 1001 86380 86390 1
537325 99537325 1001 86380 86390 1
537352 99537352 1001 86380 86390 1
537860 99537860 1001 86380 86390 1
537877 99537877 1001 86380 86390 1
537906 99537906 1001 86380 86390 1
537949 99537949 1001 86380 86390 1
537677 99537677 1001 86380 86390 1
537484 99537484 1001 86380 86390 1
537527 99537527 1001 86380 86390 1
537399 99537399 1001 86380 86390 1
538010 99538010 1001 86380 86390 1
538036 99538036 1001 86380 86390 1
538050 99538050 1001 86380 86390 1
538069 99538069 1001 86380 86390 1
538070 99538070 1001 86380 86390 1
538738 99538738 1001 86380 86390 1
538719 99538719 1001 86380 86390 1
538796 99538796 1001 86380 86390 1
538519 99538519 1001 86380 86390 1
538525 99538525 1001 86380 86390 1
538552 99538552 1001 86380 86390 1
538355 99538355 1001 86380 86390 1
538971 99538971 1001 86380 86390 1
538884 99538884 1001 86380 86390 1
538950 99538950 1001 86380 86390 1
539501 99539501 1001 86380 86390 1
539440 99539440 1001 86380 86390 1
539598 99539598 1001 86380 86390 1
539495 99539495 1001 86380 86390 1
539484 99539484 1001 86380 86390 1
539524 99539524 1001 86380 86390 1
539410 99539410 1001 86380 86390 1
539265 99539265 1001 86380 86390 1
539435 99539435 1001 86380 86390 1
539677 99539677 1001 86380 86390 1
539793 99539793 1001 86380 86390 1
539693 99539693 1001 86380 86390 1
539805 99539805 1001 86380 86390 1
539844 99539844 1001 86380 86390 1
540290 99540290 1001 86380 86390 1
540381 99540381 1001 86380 86390 1
540161 99540161 1001 86380 86390 1
540126 99540126 1001 86380 86390 1
540076 99540076 1001 86380 86390 1
540170 99540170 1001 86380 86390 1
540248 99540248 1001 86380 86390 1
539989 99539989 1001 86380 86390 1
539979 99539979 1001 86380 86390 1
539931 99539931 1001 86380 86390 1
539906 99539906 1001 86380 86390 1
539959 99539959 1001 86380 86390 1
540024 99540024 1001 86380 86390 1
540573 99540573 1001 86380 86390 1
540509 99540509 1001 86380 86390 1
540588 99540588 1001 86380 86390 1
540578 99540578 1001 86380 86390 1
541275 99541275 1001 86380 86390 1
541026 99541026 1001 86380 86390 1
541015 99541015 1001 86380 86390 1
540964 99540964 1001 86380 86390 1
540842 99540842 1001 86380 86390 1
540688 99540688 1001 86380 86390 1
540690 99540690 1001 86380 86390 1
540827 99540827 1001 86380 86390 1
541321 99541321 1001 86380 86390 1
541390 99541390 1001 86380 86390 1
541484 99541484 1001 86380 86390 1
542110 99542110 1001 86380 86390 1
542067 99542067 1001 86380 86390 1
541759 99541759 1001 86380 86390 1
541750 99541750 1001 86380 86390 1
541873 99541873 1001 86380 86390 1
541685 99541685 1001 86380 86390 1
542276 99542276 1001 86380 86390 1
542136 99542136 1001 86380 86390 1
542253 99542253 1001 86380 86390 1
542203 99542203 1001 86380 86390 1
542797 99542797 1001 86380 86390 1
542812 99542812 1001 86380 86390 1
542903 99542903 1001 86380 86390 1
542629 99542629 1001 86380 86390 1
542442 99542442 1001 86380 86390 1
542365 99542365 1001 86380 86390 1
542443 99542443 1001 86380 86390 1
542326 99542326 1001 86380 86390 1
542426 99542426 1001 86380 86390 1
542969 99542969 1001 86380 86390 1
543113 99543113 1001 86380 86390 1
542988 99542988 1001 86380 86390 1
543053 99543053 1001 86380 86390 1
542963 99542963 1001 86380 86390 1
543083 99543083 1001 86380 86390 1
543671 99543671 1001 86380 86390 1
543585 99543585 1001 86380 86390 1
543488 99543488 1001 86380 86390 1
543533 99543533 1001 86380 86390 1
543509 99543509 1001 86380 86390 1
543199 99543199 1001 86380 86390 1
543239 99543239 1001 86380 86390 1
543861 99543861 1001 86380 86390 1
543839 99543839 1001 86380 86390 1
543906 99543906 1001 86380 86390 1
543857 99543857 1001 86380 86390 1
544597 99544597 1001 86380 86390 1
544523 99544523 1001 86380 86390 1
544541 99544541 1001 86380 86390 1
544517 99544517 1001 86380 86390 1
544428 99544428 1001 86380 86390 1
544278 99544278 1001 86380 86390 1
544205 99544205 1001 86380 86390 1
544222 99544222 1001 86380 86390 1
544048 99544048 1001 86380 86390 1
544672 99544672 1001 86380 86390 1
544621 99544621 1001 86380 86390 1
544635 99544635 1001 86380 86390 1
544599 99544599 1001 86380 86390 1
544627 99544627 1001 86380 86390 1
544732 99544732 1001 86380 86390 1
436564 1159 1001 53220 53817 1
503802 792 1002 54321 58994 1
514785 685 1001 64167 64467 1
528528 988 1001 32448 32747 1
525973 892 1002 58353 61083 1
542887 947 1001 60132 60432 1
400420 99400420 1001 86380 86390 1
400929 99400929 1001 86380 86390 1
401040 99401040 1001 86380 86390 1
400960 99400960 1001 86380 86390 1
401000 99401000 1001 86380 86390 1
401386 99401386 1001 86380 86390 1
401529 99401529 1001 86380 86390 1
401575 99401575 1001 86380 86390 1
401585 99401585 1001 86380 86390 1
401783 99401783 1001 86380 86390 1
402114 99402114 1001 86380 86390 1
402126 99402126 1001 86380 86390 1
402341 99402341 1001 86380 86390 1
402423 99402423 1001 86380 86390 1
402582 99402582 1001 86380 86390 1
402941 99402941 1001 86380 86390 1
403003 99403003 1001 86380 86390 1
403185 99403185 1001 86380 86390 1
403346 99403346 1001 86380 86390 1
403434 99403434 1001 86380 86390 1
403532 99403532 1001 86380 86390 1
403514 99403514 1001 86380 86390 1
403554 99403554 1001 86380 86390 1
403582 99403582 1001 86380 86390 1
403624 99403624 1001 86380 86390 1
403558 99403558 1001 86380 86390 1
403731 99403731 1001 86380 86390 1
403986 99403986 1001 86380 86390 1
403966 99403966 1001 86380 86390 1
404675 99404675 1001 86380 86390 1
404669 99404669 1001 86380 86390 1
404747 99404747 1001 86380 86390 1
404697 99404697 1001 86380 86390 1
404788 99404788 1001 86380 86390 1
404855 99404855 1001 86380 86390 1
404861 99404861 1001 86380 86390 1
404951 99404951 1001 86380 86390 1
405040 99405040 1001 86380 86390 1
405128 99405128 1001 86380 86390 1
405362 99405362 1001 86380 86390 1
405699 99405699 1001 86380 86390 1
405975 99405975 1001 86380 86390 1
405953 99405953 1001 86380 86390 1
406024 99406024 1001 86380 86390 1
406166 99406166 1001 86380 86390 1
406126 99406126 1001 86380 86390 1
406328 99406328 1001 86380 86390 1
406469 99406469 1001 86380 86390 1
406581 99406581 1001 86380 86390 1
406905 99406905 1001 86380 86390 1
406932 99406932 1001 86380 86390 1
406911 99406911 1001 86380 86390 1
406956 99406956 1001 86380 86390 1
407098 99407098 1001 86380 86390 1
407051 99407051 1001 86380 86390 1
407250 99407250 1001 86380 86390 1
407422 99407422 1001 86380 86390 1
407660 99407660 1001 86380 86390 1
407692 99407692 1001 86380 86390 1
407698 99407698 1001 86380 86390 1
407823 99407823 1001 86380 86390 1
407978 99407978 1001 86380 86390 1
407933 99407933 1001 86380 86390 1
408019 99408019 1001 86380 86390 1
408000 99408000 1001 86380 86390 1
408061 99408061 1001 86380 86390 1
408037 99408037 1001 86380 86390 1
408173 99408173 1001 86380 86390 1
408280 99408280 1001 86380 86390 1
408353 99408353 1001 86380 86390 1
408380 99408380 1001 86380 86390 1
408543 99408543 1001 86380 86390 1
408731 99408731 1001 86380 86390 1
408761 99408761 1001 86380 86390 1
408882 99408882 1001 86380 86390 1
408925 99408925 1001 86380 86390 1
408934 99408934 1001 86380 86390 1
409009 99409009 1001 86380 86390 1
409297 99409297 1001 86380 86390 1
409360 99409360 1001 86380 86390 1
409315 99409315 1001 86380 86390 1
409346 99409346 1001 86380 86390 1
409484 99409484 1001 86380 86390 1
409457 99409457 1001 86380 86390 1
409547 99409547 1001 86380 86390 1
409525 99409525 1001 86380 86390 1
409531 99409531 1001 86380 86390 1
409532 99409532 1001 86380 86390 1
409635 99409635 1001 86380 86390 1
409712 99409712 1001 86380 86390 1
409765 99409765 1001 86380 86390 1
409863 99409863 1001 86380 86390 1
409957 99409957 1001 86380 86390 1
409984 99409984 1001 86380 86390 1
410099 99410099 1001 86380 86390 1
410058 99410058 1001 86380 86390 1
410084 99410084 1001 86380 86390 1
410145 99410145 1001 86380 86390 1
410264 99410264 1001 86380 86390 1
410519 99410519 1001 86380 86390 1
410523 99410523 1001 86380 86390 1
410582 99410582 1001 86380 86390 1
410640 99410640 1001 86380 86390 1
410757 99410757 1001 86380 86390 1
411517 99411517 1001 86380 86390 1
411474 99411474 1001 86380 86390 1
411596 99411596 1001 86380 86390 1
412025 99412025 1001 86380 86390 1
412069 99412069 1001 86380 86390 1
412112 99412112 1001 86380 86390 1
412424 99412424 1001 86380 86390 1
412279 99412279 1001 86380 86390 1
412459 99412459 1001 86380 86390 1
412302 99412302 1001 86380 86390 1
413609 99413609 1001 86380 86390 1
413505 99413505 1001 86380 86390 1
413443 99413443 1001 86380 86390 1
413239 99413239 1001 86380 86390 1
413235 99413235 1001 86380 86390 1
412798 99412798 1001 86380 86390 1
412848 99412848 1001 86380 86390 1
412687 99412687 1001 86380 86390 1
412741 99412741 1001 86380 86390 1
412772 99412772 1001 86380 86390 1
414113 99414113 1001 86380 86390 1
412483 99412483 1001 86380 86390 1
414057 99414057 1001 86380 86390 1
413861 99413861 1001 86380 86390 1
415121 99415121 1001 86380 86390 1
415122 99415122 1001 86380 86390 1
415038 99415038 1001 86380 86390 1
415072 99415072 1001 86380 86390 1
415161 99415161 1001 86380 86390 1
414666 99414666 1001 86380 86390 1
414746 99414746 1001 86380 86390 1
414527 99414527 1001 86380 86390 1
414161 99414161 1001 86380 86390 1
415385 99415385 1001 86380 86390 1
415581 99415581 1001 86380 86390 1
415627 99415627 1001 86380 86390 1
415355 99415355 1001 86380 86390 1
415333 99415333 1001 86380 86390 1
416795 99416795 1001 86380 86390 1
416957 99416957 1001 86380 86390 1
416659 99416659 1001 86380 86390 1
416823 99416823 1001 86380 86390 1
416994 99416994 1001 86380 86390 1
416859 99416859 1001 86380 86390 1
416883 99416883 1001 86380 86390 1
416517 99416517 1001 86380 86390 1
416320 99416320 1001 86380 86390 1
416155 99416155 1001 86380 86390 1
416137 99416137 1001 86380 86390 1
415869 99415869 1001 86380 86390 1
415818 99415818 1001 86380 86390 1
416105 99416105 1001 86380 86390 1
415801 99415801 1001 86380 86390 1
417354 99417354 1001 86380 86390 1
417358 99417358 1001 86380 86390 1
417276 99417276 1001 86380 86390 1
417349 99417349 1001 86380 86390 1
417062 99417062 1001 86380 86390 1
417523 99417523 1001 86380 86390 1
417428 99417428 1001 86380 86390 1
418747 99418747 1001 86380 86390 1
418542 99418542 1001 86380 86390 1
418322 99418322 1001 86380 86390 1
418404 99418404 1001 86380 86390 1
418332 99418332 1001 86380 86390 1
419091 99419091 1001 86380 86390 1
420147 99420147 1001 86380 86390 1
420263 99420263 1001 86380 86390 1
420087 99420087 1001 86380 86390 1
420031 99420031 1001 86380 86390 1
419990 99419990 1001 86380 86390 1
419680 99419680 1001 86380 86390 1
419429 99419429 1001 86380 86390 1
419356 99419356 1001 86380 86390 1
420560 99420560 1001 86380 86390 1
420539 99420539 1001 86380 86390 1
420452 99420452 1001 86380 86390 1
420555 99420555 1001 86380 86390 1
420827 99420827 1001 86380 86390 1
422042 99422042 1001 86380 86390 1
422060 99422060 1001 86380 86390 1
421954 99421954 1001 86380 86390 1
421612 99421612 1001 86380 86390 1
421539 99421539 1001 86380 86390 1
421345 99421345 1001 86380 86390 1
422124 99422124 1001 86380 86390 1
423448 99423448 1001 86380 86390 1
423006 99423006 1001 86380 86390 1
423136 99423136 1001 86380 86390 1
422980 99422980 1001 86380 86390 1
422733 99422733 1001 86380 86390 1
424153 99424153 1001 86380 86390 1
423756 99423756 1001 86380 86390 1
423766 99423766 1001 86380 86390 1
425028 99425028 1001 86380 86390 1
425296 99425296 1001 86380 86390 1
424365 99424365 1001 86380 86390 1
424441 99424441 1001 86380 86390 1
424190 99424190 1001 86380 86390 1
424158 99424158 1001 86380 86390 1
424418 99424418 1001 86380 86390 1
425533 99425533 1001 86380 86390 1
425727 99425727 1001 86380 86390 1
425596 99425596 1001 86380 86390 1
426800 99426800 1001 86380 86390 1
427022 99427022 1001 86380 86390 1
426712 99426712 1001 86380 86390 1
426422 99426422 1001 86380 86390 1
426645 99426645 1001 86380 86390 1
426329 99426329 1001 86380 86390 1
426598 99426598 1001 86380 86390 1
426534 99426534 1001 86380 86390 1
426565 99426565 1001 86380 86390 1
426572 99426572 1001 86380 86390 1
425900 99425900 1001 86380 86390 1
427235 99427235 1001 86380 86390 1
427352 99427352 1001 86380 86390 1
427399 99427399 1001 86380 86390 1
427335 99427335 1001 86380 86390 1
427524 99427524 1001 86380 86390 1
427190 99427190 1001 86380 86390 1
428695 99428695 1001 86380 86390 1
428487 99428487 1001 86380 86390 1
428512 99428512 1001 86380 86390 1
428489 99428489 1001 86380 86390 1
428289 99428289 1001 86380 86390 1
428132 99428132 1001 86380 86390 1
428295 99428295 1001 86380 86390 1
427988 99427988 1001 86380 86390 1
427541 99427541 1001 86380 86390 1
427867 99427867 1001 86380 86390 1
428735 99428735 1001 86380 86390 1
429157 99429157 1001 86380 86390 1
428924 99428924 1001 86380 86390 1
429008 99429008 1001 86380 86390 1
428775 99428775 1001 86380 86390 1
428759 99428759 1001 86380 86390 1
430129 99430129 1001 86380 86390 1
430181 99430181 1001 86380 86390 1
429740 99429740 1001 86380 86390 1
429764 99429764 1001 86380 86390 1
429839 99429839 1001 86380 86390 1
429507 99429507 1001 86380 86390 1
429214 99429214 1001 86380 86390 1
430380 99430380 1001 86380 86390 1
430518 99430518 1001 86380 86390 1
430750 99430750 1001 86380 86390 1
431673 99431673 1001 86380 86390 1
431771 99431771 1001 86380 86390 1
431970 99431970 1001 86380 86390 1
431352 99431352 1001 86380 86390 1
431612 99431612 1001 86380 86390 1
430871 99430871 1001 86380 86390 1
430856 99430856 1001 86380 86390 1
432382 99432382 1001 86380 86390 1
432361 99432361 1001 86380 86390 1
433660 99433660 1001 86380 86390 1
433550 99433550 1001 86380 86390 1
433691 99433691 1001 86380 86390 1
432971 99432971 1001 86380 86390 1
433143 99433143 1001 86380 86390 1
433169 99433169 1001 86380 86390 1
433877 99433877 1001 86380 86390 1
435367 99435367 1001 86380 86390 1
435342 99435342 1001 86380 86390 1
435070 99435070 1001 86380 86390 1
435178 99435178 1001 86380 86390 1
434967 99434967 1001 86380 86390 1
434972 99434972 1001 86380 86390 1
434774 99434774 1001 86380 86390 1
434680 99434680 1001 86380 86390 1
434219 99434219 1001 86380 86390 1
435627 99435627 1001 86380 86390 1
435771 99435771 1001 86380 86390 1
435444 99435444 1001 86380 86390 1
435465 99435465 1001 86380 86390 1
435839 99435839 1001 86380 86390 1
435585 99435585 1001 86380 86390 1
437052 99437052 1001 86380 86390 1
436920 99436920 1001 86380 86390 1
436840 99436840 1001 86380 86390 1
436824 99436824 1001 86380 86390 1
437043 99437043 1001 86380 86390 1
436449 99436449 1001 86380 86390 1
436496 99436496 1001 86380 86390 1
436649 99436649 1001 86380 86390 1
436698 99436698 1001 86380 86390 1
436008 99436008 1001 86380 86390 1
436133 99436133 1001 86380 86390 1
436233 99436233 1001 86380 86390 1
437298 99437298 1001 86380 86390 1
300090 99300090 1001 86380 86390 1
300655 99300655 1001 86380 86390 1
300645 99300645 1001 86380 86390 1
300582 99300582 1001 86380 86390 1
300716 99300716 1001 86380 86390 1
300490 99300490 1001 86380 86390 1
300364 99300364 1001 86380 86390 1
300441 99300441 1001 86380 86390 1
300211 99300211 1001 86380 86390 1
300160 99300160 1001 86380 86390 1
300293 99300293 1001 86380 86390 1
300306 99300306 1001 86380 86390 1
300142 99300142 1001 86380 86390 1
300195 99300195 1001 86380 86390 1
300864 99300864 1001 86380 86390 1
300828 99300828 1001 86380 86390 1
301434 99301434 1001 86380 86390 1
301449 99301449 1001 86380 86390 1
301181 99301181 1001 86380 86390 1
301208 99301208 1001 86380 86390 1
301172 99301172 1001 86380 86390 1
301291 99301291 1001 86380 86390 1
301214 99301214 1001 86380 86390 1
301284 99301284 1001 86380 86390 1
301117 99301117 1001 86380 86390 1
301018 99301018 1001 86380 86390 1
301058 99301058 1001 86380 86390 1
301022 99301022 1001 86380 86390 1
301733 99301733 1001 86380 86390 1
301670 99301670 1001 86380 86390 1
301595 99301595 1001 86380 86390 1
301561 99301561 1001 86380 86390 1
302378 99302378 1001 86380 86390 1
302358 99302358 1001 86380 86390 1
302325 99302325 1001 86380 86390 1
301997 99301997 1001 86380 86390 1
302166 99302166 1001 86380 86390 1
301984 99301984 1001 86380 86390 1
302161 99302161 1001 86380 86390 1
302084 99302084 1001 86380 86390 1
301840 99301840 1001 86380 86390 1
302420 99302420 1001 86380 86390 1
303097 99303097 1001 86380 86390 1
303166 99303166 1001 86380 86390 1
303026 99303026 1001 86380 86390 1
303065 99303065 1001 86380 86390 1
303203 99303203 1001 86380 86390 1
302913 99302913 1001 86380 86390 1
302940 99302940 1001 86380 86390 1
302841 99302841 1001 86380 86390 1
302831 99302831 1001 86380 86390 1
302883 99302883 1001 86380 86390 1
302896 99302896 1001 86380 86390 1
302707 99302707 1001 86380 86390 1
302617 99302617 1001 86380 86390 1
302683 99302683 1001 86380 86390 1
302791 99302791 1001 86380 86390 1
303326 99303326 1001 86380 86390 1
303224 99303224 1001 86380 86390 1
303984 99303984 1001 86380 86390 1
303845 99303845 1001 86380 86390 1
303858 99303858 1001 86380 86390 1
303948 99303948 1001 86380 86390 1
303848 99303848 1001 86380 86390 1
304028 99304028 1001 86380 86390 1
303673 99303673 1001 86380 86390 1
303803 99303803 1001 86380 86390 1
303736 99303736 1001 86380 86390 1
303749 99303749 1001 86380 86390 1
303438 99303438 1001 86380 86390 1
303570 99303570 1001 86380 86390 1
303549 99303549 1001 86380 86390 1
303488 99303488 1001 86380 86390 1
303424 99303424 1001 86380 86390 1
304147 99304147 1001 86380 86390 1
304129 99304129 1001 86380 86390 1
304038 99304038 1001 86380 86390 1
304079 99304079 1001 86380 86390 1
304234 99304234 1001 86380 86390 1
304053 99304053 1001 86380 86390 1
304788 99304788 1001 86380 86390 1
304792 99304792 1001 86380 86390 1
304852 99304852 1001 86380 86390 1
304647 99304647 1001 86380 86390 1
304546 99304546 1001 86380 86390 1
304402 99304402 1001 86380 86390 1
305486 99305486 1001 86380 86390 1
305592 99305592 1001 86380 86390 1
305417 99305417 1001 86380 86390 1
305435 99305435 1001 86380 86390 1
305185 99305185 1001 86380 86390 1
305122 99305122 1001 86380 86390 1
305110 99305110 1001 86380 86390 1
305151 99305151 1001 86380 86390 1
305180 99305180 1001 86380 86390 1
500104 99500104 1001 86380 86390 1
500057 99500057 1001 86380 86390 1
500135 99500135 1001 86380 86390 1
500702 99500702 1001 86380 86390 1
500632 99500632 1001 86380 86390 1
500455 99500455 1001 86380 86390 1
500546 99500546 1001 86380 86390 1
500599 99500599 1001 86380 86390 1
500602 99500602 1001 86380 86390 1
500438 99500438 1001 86380 86390 1
500477 99500477 1001 86380 86390 1
500425 99500425 1001 86380 86390 1
500401 99500401 1001 86380 86390 1
500222 99500222 1001 86380 86390 1
500877 99500877 1001 86380 86390 1
500816 99500816 1001 86380 86390 1
501004 99501004 1001 86380 86390 1
501615 99501615 1001 86380 86390 1
501568 99501568 1001 86380 86390 1
501623 99501623 1001 86380 86390 1
501322 99501322 1001 86380 86390 1
501374 99501374 1001 86380 86390 1
501263 99501263 1001 86380 86390 1
501031 99501031 1001 86380 86390 1
501689 99501689 1001 86380 86390 1
501666 99501666 1001 86380 86390 1
501834 99501834 1001 86380 86390 1
501825 99501825 1001 86380 86390 1
502464 99502464 1001 86380 86390 1
502120 99502120 1001 86380 86390 1
502099 99502099 1001 86380 86390 1
502027 99502027 1001 86380 86390 1
502035 99502035 1001 86380 86390 1
502580 99502580 1001 86380 86390 1
502510 99502510 1001 86380 86390 1
502526 99502526 1001 86380 86390 1
503166 99503166 1001 86380 86390 1
503198 99503198 1001 86380 86390 1
502983 99502983 1001 86380 86390 1
503077 99503077 1001 86380 86390 1
503030 99503030 1001 86380 86390 1
502982 99502982 1001 86380 86390 1
502766 99502766 1001 86380 86390 1
502693 99502693 1001 86380 86390 1
502672 99502672 1001 86380 86390 1
504095 99504095 1001 86380 86390 1
503818 99503818 1001 86380 86390 1
503714 99503714 1001 86380 86390 1
503870 99503870 1001 86380 86390 1
503859 99503859 1001 86380 86390 1
503598 99503598 1001 86380 86390 1
504293 99504293 1001 86380 86390 1
504125 99504125 1001 86380 86390 1
504816 99504816 1001 86380 86390 1
504887 99504887 1001 86380 86390 1
504718 99504718 1001 86380 86390 1
504693 99504693 1001 86380 86390 1
504707 99504707 1001 86380 86390 1
504647 99504647 1001 86380 86390 1
504370 99504370 1001 86380 86390 1
504983 99504983 1001 86380 86390 1
504984 99504984 1001 86380 86390 1
505088 99505088 1001 86380 86390 1
504978 99504978 1001 86380 86390 1
505591 99505591 1001 86380 86390 1
505645 99505645 1001 86380 86390 1
505633 99505633 1001 86380 86390 1
505727 99505727 1001 86380 86390 1
505455 99505455 1001 86380 86390 1
505243 99505243 1001 86380 86390 1
505237 99505237 1001 86380 86390 1
505353 99505353 1001 86380 86390 1
505226 99505226 1001 86380 86390 1
505899 99505899 1001 86380 86390 1
505861 99505861 1001 86380 86390 1
505931 99505931 1001 86380 86390 1
505842 99505842 1001 86380 86390 1
505960 99505960 1001 86380 86390 1
505844 99505844 1001 86380 86390 1
506431 99506431 1001 86380 86390 1
506491 99506491 1001 86380 86390 1
506530 99506530 1001 86380 86390 1
506466 99506466 1001 86380 86390 1
506331 99506331 1001 86380 86390 1
506321 99506321 1001 86380 86390 1
506360 99506360 1001 86380 86390 1
506172 99506172 1001 86380 86390 1
506049 99506049 1001 86380 86390 1
506114 99506114 1001 86380 86390 1
506674 99506674 1001 86380 86390 1
506687 99506687 1001 86380 86390 1
506623 99506623 1001 86380 86390 1
506689 99506689 1001 86380 86390 1
506598 99506598 1001 86380 86390 1
506706 99506706 1001 86380 86390 1
506681 99506681 1001 86380 86390 1
506759 99506759 1001 86380 86390 1
507238 99507238 1001 86380 86390 1
507196 99507196 1001 86380 86390 1
507094 99507094 1001 86380 86390 1
507149 99507149 1001 86380 86390 1
506933 99506933 1001 86380 86390 1
506950 99506950 1001 86380 86390 1
507523 99507523 1001 86380 86390 1
507568 99507568 1001 86380 86390 1
507491 99507491 1001 86380 86390 1
507573 99507573 1001 86380 86390 1
508206 99508206 1001 86380 86390 1
508106 99508106 1001 86380 86390 1
507897 99507897 1001 86380 86390 1
507667 99507667 1001 86380 86390 1
507686 99507686 1001 86380 86390 1
507703 99507703 1001 86380 86390 1
507730 99507730 1001 86380 86390 1
508339 99508339 1001 86380 86390 1
508411 99508411 1001 86380 86390 1
508888 99508888 1001 86380 86390 1
509036 99509036 1001 86380 86390 1
508830 99508830 1001 86380 86390 1
508689 99508689 1001 86380 86390 1
508783 99508783 1001 86380 86390 1
508772 99508772 1001 86380 86390 1
509191 99509191 1001 86380 86390 1
509247 99509247 1001 86380 86390 1
509209 99509209 1001 86380 86390 1
509146 99509146 1001 86380 86390 1
509159 99509159 1001 86380 86390 1
509837 99509837 1001 86380 86390 1
509869 99509869 1001 86380 86390 1
509726 99509726 1001 86380 86390 1
509659 99509659 1001 86380 86390 1
509545 99509545 1001 86380 86390 1
509546 99509546 1001 86380 86390 1
509650 99509650 1001 86380 86390 1
509562 99509562 1001 86380 86390 1
509310 99509310 1001 86380 86390 1
509426 99509426 1001 86380 86390 1
509453 99509453 1001 86380 86390 1
509314 99509314 1001 86380 86390 1
510013 99510013 1001 86380 86390 1
509922 99509922 1001 86380 86390 1
510562 99510562 1001 86380 86390 1
510701 99510701 1001 86380 86390 1
510527 99510527 1001 86380 86390 1
510710 99510710 1001 86380 86390 1
510415 99510415 1001 86380 86390 1
510430 99510430 1001 86380 86390 1
510895 99510895 1001 86380 86390 1
510911 99510911 1001 86380 86390 1
510927 99510927 1001 86380 86390 1
510798 99510798 1001 86380 86390 1
510917 99510917 1001 86380 86390 1
511389 99511389 1001 86380 86390 1
511369 99511369 1001 86380 86390 1
511422 99511422 1001 86380 86390 1
511247 99511247 1001 86380 86390 1
511286 99511286 1001 86380 86390 1
511014 99511014 1001 86380 86390 1
511109 99511109 1001 86380 86390 1
510982 99510982 1001 86380 86390 1
511737 99511737 1001 86380 86390 1
511727 99511727 1001 86380 86390 1
511601 99511601 1001 86380 86390 1
512227 99512227 1001 86380 86390 1
512348 99512348 1001 86380 86390 1
512352 99512352 1001 86380 86390 1
512268 99512268 1001 86380 86390 1
512231 99512231 1001 86380 86390 1
512370 99512370 1001 86380 86390 1
512287 99512287 1001 86380 86390 1
512132 99512132 1001 86380 86390 1
511836 99511836 1001 86380 86390 1
511786 99511786 1001 86380 86390 1
511892 99511892 1001 86380 86390 1
511944 99511944 1001 86380 86390 1
511843 99511843 1001 86380 86390 1
511935 99511935 1001 86380 86390 1
512572 99512572 1001 86380 86390 1
512522 99512522 1001 86380 86390 1
512561 99512561 1001 86380 86390 1
512433 99512433 1001 86380 86390 1
512498 99512498 1001 86380 86390 1
512567 99512567 1001 86380 86390 1
513026 99513026 1001 86380 86390 1
513079 99513079 1001 86380 86390 1
513102 99513102 1001 86380 86390 1
512844 99512844 1001 86380 86390 1
512973 99512973 1001 86380 86390 1
512718 99512718 1001 86380 86390 1
513277 99513277 1001 86380 86390 1
513317 99513317 1001 86380 86390 1
513396 99513396 1001 86380 86390 1
513998 99513998 1001 86380 86390 1
513904 99513904 1001 86380 86390 1
513834 99513834 1001 86380 86390 1
513657 99513657 1001 86380 86390 1
513767 99513767 1001 86380 86390 1
513780 99513780 1001 86380 86390 1
513730 99513730 1001 86380 86390 1
513430 99513430 1001 86380 86390 1
513444 99513444 1001 86380 86390 1
514054 99514054 1001 86380 86390 1
514090 99514090 1001 86380 86390 1
514762 99514762 1001 86380 86390 1
514664 99514664 1001 86380 86390 1
514652 99514652 1001 86380 86390 1
514529 99514529 1001 86380 86390 1
514569 99514569 1001 86380 86390 1
514356 99514356 1001 86380 86390 1
514372 99514372 1001 86380 86390 1
514898 99514898 1001 86380 86390 1
514911 99514911 1001 86380 86390 1
515015 99515015 1001 86380 86390 1
515045 99515045 1001 86380 86390 1
515542 99515542 1001 86380 86390 1
515660 99515660 1001 86380 86390 1
515427 99515427 1001 86380 86390 1
515361 99515361 1001 86380 86390 1
515464 99515464 1001 86380 86390 1
515136 99515136 1001 86380 86390 1
515852 99515852 1001 86380 86390 1
515868 99515868 1001 86380 86390 1
515779 99515779 1001 86380 86390 1
515834 99515834 1001 86380 86390 1
515848 99515848 1001 86380 86390 1
516307 99516307 1001 86380 86390 1
516476 99516476 1001 86380 86390 1
516372 99516372 1001 86380 86390 1
516440 99516440 1001 86380 86390 1
516491 99516491 1001 86380 86390 1
516454 99516454 1001 86380 86390 1
516304 99516304 1001 86380 86390 1
516191 99516191 1001 86380 86390 1
516141 99516141 1001 86380 86390 1
516169 99516169 1001 86380 86390 1
515942 99515942 1001 86380 86390 1
515947 99515947 1001 86380 86390 1
515926 99515926 1001 86380 86390 1
517300 99517300 1001 86380 86390 1
517289 99517289 1001 86380 86390 1
517251 99517251 1001 86380 86390 1
517163 99517163 1001 86380 86390 1
517230 99517230 1001 86380 86390 1
517014 99517014 1001 86380 86390 1
517101 99517101 1001 86380 86390 1
516878 99516878 1001 86380 86390 1
517359 99517359 1001 86380 86390 1
518008 99518008 1001 86380 86390 1
518089 99518089 1001 86380 86390 1
517974 99517974 1001 86380 86390 1
517870 99517870 1001 86380 86390 1
517793 99517793 1001 86380 86390 1
517897 99517897 1001 86380 86390 1
517910 99517910 1001 86380 86390 1
517923 99517923 1001 86380 86390 1
517783 99517783 1001 86380 86390 1
517926 99517926 1001 86380 86390 1
517684 99517684 1001 86380 86390 1
517673 99517673 1001 86380 86390 1
517562 99517562 1001 86380 86390 1
517590 99517590 1001 86380 86390 1
518366 99518366 1001 86380 86390 1
518257 99518257 1001 86380 86390 1
518219 99518219 1001 86380 86390 1
518930 99518930 1001 86380 86390 1
518974 99518974 1001 86380 86390 1
518690 99518690 1001 86380 86390 1
518448 99518448 1001 86380 86390 1
518404 99518404 1001 86380 86390 1
518368 99518368 1001 86380 86390 1
519027 99519027 1001 86380 86390 1
519040 99519040 1001 86380 86390 1
518784 99518784 1001 86380 86390 1
519043 99519043 1001 86380 86390 1
519122 99519122 1001 86380 86390 1
519149 99519149 1001 86380 86390 1
519099 99519099 1001 86380 86390 1
519664 99519664 1001 86380 86390 1
519587 99519587 1001 86380 86390 1
519448 99519448 1001 86380 86390 1
519424 99519424 1001 86380 86390 1
519245 99519245 1001 86380 86390 1
519210 99519210 1001 86380 86390 1
519251 99519251 1001 86380 86390 1
519331 99519331 1001 86380 86390 1
519281 99519281 1001 86380 86390 1
520477 99520477 1001 86380 86390 1
520546 99520546 1001 86380 86390 1
520425 99520425 1001 86380 86390 1
520235 99520235 1001 86380 86390 1
520277 99520277 1001 86380 86390 1
520265 99520265 1001 86380 86390 1
520109 99520109 1001 86380 86390 1
520213 99520213 1001 86380 86390 1
520681 99520681 1001 86380 86390 1
521432 99521432 1001 86380 86390 1
521402 99521402 1001 86380 86390 1
521068 99521068 1001 86380 86390 1
521130 99521130 1001 86380 86390 1
521065 99521065 1001 86380 86390 1
521221 99521221 1001 86380 86390 1
521001 99521001 1001 86380 86390 1
521008 99521008 1001 86380 86390 1
520846 99520846 1001 86380 86390 1
521546 99521546 1001 86380 86390 1
521496 99521496 1001 86380 86390 1
521625 99521625 1001 86380 86390 1
521643 99521643 1001 86380 86390 1
522261 99522261 1001 86380 86390 1
522210 99522210 1001 86380 86390 1
522281 99522281 1001 86380 86390 1
521983 99521983 1001 86380 86390 1
521999 99521999 1001 86380 86390 1
521808 99521808 1001 86380 86390 1
522454 99522454 1001 86380 86390 1
522351 99522351 1001 86380 86390 1
522300 99522300 1001 86380 86390 1
522431 99522431 1001 86380 86390 1
522969 99522969 1001 86380 86390 1
523034 99523034 1001 86380 86390 1
523066 99523066 1001 86380 86390 1
522740 99522740 1001 86380 86390 1
522754 99522754 1001 86380 86390 1
522743 99522743 1001 86380 86390 1
522847 99522847 1001 86380 86390 1
522563 99522563 1001 86380 86390 1
522525 99522525 1001 86380 86390 1
522543 99522543 1001 86380 86390 1
522636 99522636 1001 86380 86390 1
522612 99522612 1001 86380 86390 1
523260 99523260 1001 86380 86390 1
523215 99523215 1001 86380 86390 1
523255 99523255 1001 86380 86390 1
523790 99523790 1001 86380 86390 1
523909 99523909 1001 86380 86390 1
523818 99523818 1001 86380 86390 1
523821 99523821 1001 86380 86390 1
523865 99523865 1001 86380 86390 1
523558 99523558 1001 86380 86390 1
523703 99523703 1001 86380 86390 1
523736 99523736 1001 86380 86390 1
523633 99523633 1001 86380 86390 1
523648 99523648 1001 86380 86390 1
523520 99523520 1001 86380 86390 1
523367 99523367 1001 86380 86390 1
523471 99523471 1001 86380 86390 1
523435 99523435 1001 86380 86390 1
524012 99524012 1001 86380 86390 1
524038 99524038 1001 86380 86390 1
524130 99524130 1001 86380 86390 1
523975 99523975 1001 86380 86390 1
524017 99524017 1001 86380 86390 1
524733 99524733 1001 86380 86390 1
524671 99524671 1001 86380 86390 1
524596 99524596 1001 86380 86390 1
524488 99524488 1001 86380 86390 1
524540 99524540 1001 86380 86390 1
524478 99524478 1001 86380 86390 1
524491 99524491 1001 86380 86390 1
524467 99524467 1001 86380 86390 1
524486 99524486 1001 86380 86390 1
524259 99524259 1001 86380 86390 1
524286 99524286 1001 86380 86390 1
524312 99524312 1001 86380 86390 1
524287 99524287 1001 86380 86390 1
524213 99524213 1001 86380 86390 1
524162 99524162 1001 86380 86390 1
524783 99524783 1001 86380 86390 1
524854 99524854 1001 86380 86390 1
524882 99524882 1001 86380 86390 1
525534 99525534 1001 86380 86390 1
525570 99525570 1001 86380 86390 1
525574 99525574 1001 86380 86390 1
525437 99525437 1001 86380 86390 1
525400 99525400 1001 86380 86390 1
525381 99525381 1001 86380 86390 1
525269 99525269 1001 86380 86390 1
525219 99525219 1001 86380 86390 1
525222 99525222 1001 86380 86390 1
525021 99525021 1001 86380 86390 1
525152 99525152 1001 86380 86390 1
525052 99525052 1001 86380 86390 1
525776 99525776 1001 86380 86390 1
525782 99525782 1001 86380 86390 1
525785 99525785 1001 86380 86390 1
525684 99525684 1001 86380 86390 1
526390 99526390 1001 86380 86390 1
526395 99526395 1001 86380 86390 1
526248 99526248 1001 86380 86390 1
526379 99526379 1001 86380 86390 1
526356 99526356 1001 86380 86390 1
526382 99526382 1001 86380 86390 1
526206 99526206 1001 86380 86390 1
526017 99526017 1001 86380 86390 1
525892 99525892 1001 86380 86390 1
526446 99526446 1001 86380 86390 1
526552 99526552 1001 86380 86390 1
526606 99526606 1001 86380 86390 1
526560 99526560 1001 86380 86390 1
527018 99527018 1001 86380 86390 1
526860 99526860 1001 86380 86390 1
526990 99526990 1001 86380 86390 1
527016 99527016 1001 86380 86390 1
527043 99527043 1001 86380 86390 1
526654 99526654 1001 86380 86390 1
526803 99526803 1001 86380 86390 1
526791 99526791 1001 86380 86390 1
526729 99526729 1001 86380 86390 1
527264 99527264 1001 86380 86390 1
527335 99527335 1001 86380 86390 1
527413 99527413 1001 86380 86390 1
528045 99528045 1001 86380 86390 1
527831 99527831 1001 86380 86390 1
527715 99527715 1001 86380 86390 1
527728 99527728 1001 86380 86390 1
527691 99527691 1001 86380 86390 1
527798 99527798 1001 86380 86390 1
527811 99527811 1001 86380 86390 1
527863 99527863 1001 86380 86390 1
527737 99527737 1001 86380 86390 1
527457 99527457 1001 86380 86390 1
527600 99527600 1001 86380 86390 1
527562 99527562 1001 86380 86390 1
528244 99528244 1001 86380 86390 1
528122 99528122 1001 86380 86390 1
528760 99528760 1001 86380 86390 1
528773 99528773 1001 86380 86390 1
528815 99528815 1001 86380 86390 1
528657 99528657 1001 86380 86390 1
528635 99528635 1001 86380 86390 1
528575 99528575 1001 86380 86390 1
528372 99528372 1001 86380 86390 1
528318 99528318 1001 86380 86390 1
528461 99528461 1001 86380 86390 1
528911 99528911 1001 86380 86390 1
529081 99529081 1001 86380 86390 1
529014 99529014 1001 86380 86390 1
529727 99529727 1001 86380 86390 1
529582 99529582 1001 86380 86390 1
529674 99529674 1001 86380 86390 1
529534 99529534 1001 86380 86390 1
529499 99529499 1001 86380 86390 1
529350 99529350 1001 86380 86390 1
529303 99529303 1001 86380 86390 1
529136 99529136 1001 86380 86390 1
529162 99529162 1001 86380 86390 1
529252 99529252 1001 86380 86390 1
529126 99529126 1001 86380 86390 1
529922 99529922 1001 86380 86390 1
529926 99529926 1001 86380 86390 1
529775 99529775 1001 86380 86390 1
530493 99530493 1001 86380 86390 1
530393 99530393 1001 86380 86390 1
530542 99530542 1001 86380 86390 1
530184 99530184 1001 86380 86390 1
529950 99529950 1001 86380 86390 1
530134 99530134 1001 86380 86390 1
530135 99530135 1001 86380 86390 1
530669 99530669 1001 86380 86390 1
530606 99530606 1001 86380 86390 1
530712 99530712 1001 86380 86390 1
530752 99530752 1001 86380 86390 1
530587 99530587 1001 86380 86390 1
531267 99531267 1001 86380 86390 1
531321 99531321 1001 86380 86390 1
531313 99531313 1001 86380 86390 1
531370 99531370 1001 86380 86390 1
531113 99531113 1001 86380 86390 1
530997 99530997 1001 86380 86390 1
530998 99530998 1001 86380 86390 1
531091 99531091 1001 86380 86390 1
530779 99530779 1001 86380 86390 1
531573 99531573 1001 86380 86390 1
531539 99531539 1001 86380 86390 1
531386 99531386 1001 86380 86390 1
531425 99531425 1001 86380 86390 1
531581 99531581 1001 86380 86390 1
532119 99532119 1001 86380 86390 1
532070 99532070 1001 86380 86390 1
532060 99532060 1001 86380 86390 1
532099 99532099 1001 86380 86390 1
531964 99531964 1001 86380 86390 1
531615 99531615 1001 86380 86390 1
531776 99531776 1001 86380 86390 1
532337 99532337 1001 86380 86390 1
532363 99532363 1001 86380 86390 1
532260 99532260 1001 86380 86390 1
532356 99532356 1001 86380 86390 1
532996 99532996 1001 86380 86390 1
532836 99532836 1001 86380 86390 1
532902 99532902 1001 86380 86390 1
532954 99532954 1001 86380 86390 1
532723 99532723 1001 86380 86390 1
532724 99532724 1001 86380 86390 1
532725 99532725 1001 86380 86390 1
532726 99532726 1001 86380 86390 1
532757 99532757 1001 86380 86390 1
532654 99532654 1001 86380 86390 1
532529 99532529 1001 86380 86390 1
532609 99532609 1001 86380 86390 1
532611 99532611 1001 86380 86390 1
532526 99532526 1001 86380 86390 1
532449 99532449 1001 86380 86390 1
532620 99532620 1001 86380 86390 1
533110 99533110 1001 86380 86390 1
533152 99533152 1001 86380 86390 1
533143 99533143 1001 86380 86390 1
533829 99533829 1001 86380 86390 1
533722 99533722 1001 86380 86390 1
533854 99533854 1001 86380 86390 1
533588 99533588 1001 86380 86390 1
533540 99533540 1001 86380 86390 1
533531 99533531 1001 86380 86390 1
533469 99533469 1001 86380 86390 1
533289 99533289 1001 86380 86390 1
533998 99533998 1001 86380 86390 1
533883 99533883 1001 86380 86390 1
534051 99534051 1001 86380 86390 1
533872 99533872 1001 86380 86390 1
533931 99533931 1001 86380 86390 1
534608 99534608 1001 86380 86390 1
534571 99534571 1001 86380 86390 1
534508 99534508 1001 86380 86390 1
534524 99534524 1001 86380 86390 1
534676 99534676 1001 86380 86390 1
534352 99534352 1001 86380 86390 1
534304 99534304 1001 86380 86390 1
534130 99534130 1001 86380 86390 1
534236 99534236 1001 86380 86390 1
534267 99534267 1001 86380 86390 1
534860 99534860 1001 86380 86390 1
534848 99534848 1001 86380 86390 1
535408 99535408 1001 86380 86390 1
535381 99535381 1001 86380 86390 1
535153 99535153 1001 86380 86390 1
535249 99535249 1001 86380 86390 1
535035 99535035 1001 86380 86390 1
535056 99535056 1001 86380 86390 1
534979 99534979 1001 86380 86390 1
535554 99535554 1001 86380 86390 1
535635 99535635 1001 86380 86390 1
536300 99536300 1001 86380 86390 1
536290 99536290 1001 86380 86390 1
536312 99536312 1001 86380 86390 1
536162 99536162 1001 86380 86390 1
536280 99536280 1001 86380 86390 1
536233 99536233 1001 86380 86390 1
536005 99536005 1001 86380 86390 1
535969 99535969 1001 86380 86390 1
536011 99536011 1001 86380 86390 1
535934 99535934 1001 86380 86390 1
535860 99535860 1001 86380 86390 1
535854 99535854 1001 86380 86390 1
536379 99536379 1001 86380 86390 1
536940 99536940 1001 86380 86390 1
536863 99536863 1001 86380 86390 1
536658 99536658 1001 86380 86390 1
536691 99536691 1001 86380 86390 1
536589 99536589 1001 86380 86390 1
537212 99537212 1001 86380 86390 1
537317 99537317 1001 86380 86390 1
537164 99537164 1001 86380 86390 1
537243 99537243 1001 86380 86390 1
537956 99537956 1001 86380 86390 1
537918 99537918 1001 86380 86390 1
537815 99537815 1001 86380 86390 1
537829 99537829 1001 86380 86390 1
537607 99537607 1001 86380 86390 1
537723 99537723 1001 86380 86390 1
537422 99537422 1001 86380 86390 1
538053 99538053 1001 86380 86390 1
538055 99538055 1001 86380 86390 1
538058 99538058 1001 86380 86390 1
538060 99538060 1001 86380 86390 1
538104 99538104 1001 86380 86390 1
538624 99538624 1001 86380 86390 1
538651 99538651 1001 86380 86390 1
538715 99538715 1001 86380 86390 1
538755 99538755 1001 86380 86390 1
538532 99538532 1001 86380 86390 1
538499 99538499 1001 86380 86390 1
538425 99538425 1001 86380 86390 1
538490 99538490 1001 86380 86390 1
538211 99538211 1001 86380 86390 1
538369 99538369 1001 86380 86390 1
538335 99538335 1001 86380 86390 1
539014 99539014 1001 86380 86390 1
538861 99538861 1001 86380 86390 1
538966 99538966 1001 86380 86390 1
539592 99539592 1001 86380 86390 1
539443 99539443 1001 86380 86390 1
539601 99539601 1001 86380 86390 1
539256 99539256 1001 86380 86390 1
539323 99539323 1001 86380 86390 1
539336 99539336 1001 86380 86390 1
539428 99539428 1001 86380 86390 1
539338 99539338 1001 86380 86390 1
539072 99539072 1001 86380 86390 1
539151 99539151 1001 86380 86390 1
539177 99539177 1001 86380 86390 1
539035 99539035 1001 86380 86390 1
539219 99539219 1001 86380 86390 1
539105 99539105 1001 86380 86390 1
539121 99539121 1001 86380 86390 1
539648 99539648 1001 86380 86390 1
539649 99539649 1001 86380 86390 1
539662 99539662 1001 86380 86390 1
539715 99539715 1001 86380 86390 1
540434 99540434 1001 86380 86390 1
540366 99540366 1001 86380 86390 1
540265 99540265 1001 86380 86390 1
540304 99540304 1001 86380 86390 1
540320 99540320 1001 86380 86390 1
540333 99540333 1001 86380 86390 1
540453 99540453 1001 86380 86390 1
540171 99540171 1001 86380 86390 1
540176 99540176 1001 86380 86390 1
540092 99540092 1001 86380 86390 1
540032 99540032 1001 86380 86390 1
540533 99540533 1001 86380 86390 1
540627 99540627 1001 86380 86390 1
540500 99540500 1001 86380 86390 1
541185 99541185 1001 86380 86390 1
541001 99541001 1001 86380 86390 1
541040 99541040 1001 86380 86390 1
541045 99541045 1001 86380 86390 1
541048 99541048 1001 86380 86390 1
540776 99540776 1001 86380 86390 1
540726 99540726 1001 86380 86390 1
540875 99540875 1001 86380 86390 1
540825 99540825 1001 86380 86390 1
540683 99540683 1001 86380 86390 1
540749 99540749 1001 86380 86390 1
541332 99541332 1001 86380 86390 1
541315 99541315 1001 86380 86390 1
542086 99542086 1001 86380 86390 1
541993 99541993 1001 86380 86390 1
542045 99542045 1001 86380 86390 1
541942 99541942 1001 86380 86390 1
541982 99541982 1001 86380 86390 1
541959 99541959 1001 86380 86390 1
541836 99541836 1001 86380 86390 1
541867 99541867 1001 86380 86390 1
541728 99541728 1001 86380 86390 1
542207 99542207 1001 86380 86390 1
542211 99542211 1001 86380 86390 1
542251 99542251 1001 86380 86390 1
542201 99542201 1001 86380 86390 1
542243 99542243 1001 86380 86390 1
542296 99542296 1001 86380 86390 1
542271 99542271 1001 86380 86390 1
542896 99542896 1001 86380 86390 1
542702 99542702 1001 86380 86390 1
542653 99542653 1001 86380 86390 1
542723 99542723 1001 86380 86390 1
542672 99542672 1001 86380 86390 1
542725 99542725 1001 86380 86390 1
542340 99542340 1001 86380 86390 1
542500 99542500 1001 86380 86390 1
542526 99542526 1001 86380 86390 1
542413 99542413 1001 86380 86390 1
542958 99542958 1001 86380 86390 1
543026 99543026 1001 86380 86390 1
542948 99542948 1001 86380 86390 1
543119 99543119 1001 86380 86390 1
542980 99542980 1001 86380 86390 1
543581 99543581 1001 86380 86390 1
543714 99543714 1001 86380 86390 1
543506 99543506 1001 86380 86390 1
543499 99543499 1001 86380 86390 1
543461 99543461 1001 86380 86390 1
543359 99543359 1001 86380 86390 1
543321 99543321 1001 86380 86390 1
543937 99543937 1001 86380 86390 1
543913 99543913 1001 86380 86390 1
543823 99543823 1001 86380 86390 1
543943 99543943 1001 86380 86390 1
543922 99543922 1001 86380 86390 1
544483 99544483 1001 86380 86390 1
544550 99544550 1001 86380 86390 1
544573 99544573 1001 86380 86390 1
544556 99544556 1001 86380 86390 1
544301 99544301 1001 86380 86390 1
544317 99544317 1001 86380 86390 1
544343 99544343 1001 86380 86390 1
544255 99544255 1001 86380 86390 1
544294 99544294 1001 86380 86390 1
544068 99544068 1001 86380 86390 1
544035 99544035 1001 86380 86390 1
544179 99544179 1001 86380 86390 1
544168 99544168 1001 86380 86390 1
544675 99544675 1001 86380 86390 1
544611 99544611 1001 86380 86390 1
424375 206 1001 36960 37377 1
520370 815 1001 40301 40400 1
537293 1026 1002 59112 71132 1
540053 1106 1002 49026 54418 1
400221 99400221 1001 86380 86390 1
400320 99400320 1001 86380 86390 1
400398 99400398 1001 86380 86390 1
400571 99400571 1001 86380 86390 1
400601 99400601 1001 86380 86390 1
400559 99400559 1001 86380 86390 1
400717 99400717 1001 86380 86390 1
400633 99400633 1001 86380 86390 1
400880 99400880 1001 86380 86390 1
401037 99401037 1001 86380 86390 1
401049 99401049 1001 86380 86390 1
401123 99401123 1001 86380 86390 1
401181 99401181 1001 86380 86390 1
401363 99401363 1001 86380 86390 1
401539 99401539 1001 86380 86390 1
401677 99401677 1001 86380 86390 1
401746 99401746 1001 86380 86390 1
401960 99401960 1001 86380 86390 1
401966 99401966 1001 86380 86390 1
402106 99402106 1001 86380 86390 1
402195 99402195 1001 86380 86390 1
402446 99402446 1001 86380 86390 1
402422 99402422 1001 86380 86390 1
402721 99402721 1001 86380 86390 1
403010 99403010 1001 86380 86390 1
403175 99403175 1001 86380 86390 1
403350 99403350 1001 86380 86390 1
403482 99403482 1001 86380 86390 1
403685 99403685 1001 86380 86390 1
403823 99403823 1001 86380 86390 1
403911 99403911 1001 86380 86390 1
404151 99404151 1001 86380 86390 1
403934 99403934 1001 86380 86390 1
404418 99404418 1001 86380 86390 1
404480 99404480 1001 86380 86390 1
404603 99404603 1001 86380 86390 1
404639 99404639 1001 86380 86390 1
404822 99404822 1001 86380 86390 1
404948 99404948 1001 86380 86390 1
404986 99404986 1001 86380 86390 1
404971 99404971 1001 86380 86390 1
405015 99405015 1001 86380 86390 1
405307 99405307 1001 86380 86390 1
405540 99405540 1001 86380 86390 1
405739 99405739 1001 86380 86390 1
405670 99405670 1001 86380 86390 1
405870 99405870 1001 86380 86390 1
405958 99405958 1001 86380 86390 1
406314 99406314 1001 86380 86390 1
406403 99406403 1001 86380 86390 1
406428 99406428 1001 86380 86390 1
406508 99406508 1001 86380 86390 1
406552 99406552 1001 86380 86390 1
406621 99406621 1001 86380 86390 1
407009 99407009 1001 86380 86390 1
407040 99407040 1001 86380 86390 1
407102 99407102 1001 86380 86390 1
407317 99407317 1001 86380 86390 1
407443 99407443 1001 86380 86390 1
407498 99407498 1001 86380 86390 1
407686 99407686 1001 86380 86390 1
408234 99408234 1001 86380 86390 1
408329 99408329 1001 86380 86390 1
408409 99408409 1001 86380 86390 1
408333 99408333 1001 86380 86390 1
408717 99408717 1001 86380 86390 1
409155 99409155 1001 86380 86390 1
409458 99409458 1001 86380 86390 1
409696 99409696 1001 86380 86390 1
409847 99409847 1001 86380 86390 1
410054 99410054 1001 86380 86390 1
410187 99410187 1001 86380 86390 1
410369 99410369 1001 86380 86390 1
410388 99410388 1001 86380 86390 1
410590 99410590 1001 86380 86390 1
410508 99410508 1001 86380 86390 1
410782 99410782 1001 86380 86390 1
411293 99411293 1001 86380 86390 1
411325 99411325 1001 86380 86390 1
411476 99411476 1001 86380 86390 1
412100 99412100 1001 86380 86390 1
412242 99412242 1001 86380 86390 1
412198 99412198 1001 86380 86390 1
412222 99412222 1001 86380 86390 1
412396 99412396 1001 86380 86390 1
413591 99413591 1001 86380 86390 1
413475 99413475 1001 86380 86390 1
413569 99413569 1001 86380 86390 1
413648 99413648 1001 86380 86390 1
413610 99413610 1001 86380 86390 1
413663 99413663 1001 86380 86390 1
413669 99413669 1001 86380 86390 1
413697 99413697 1001 86380 86390 1
413241 99413241 1001 86380 86390 1
413269 99413269 1001 86380 86390 1
412827 99412827 1001 86380 86390 1
412728 99412728 1001 86380 86390 1
412633 99412633 1001 86380 86390 1
412688 99412688 1001 86380 86390 1
414040 99414040 1001 86380 86390 1
413828 99413828 1001 86380 86390 1
415028 99415028 1001 86380 86390 1
414972 99414972 1001 86380 86390 1
415205 99415205 1001 86380 86390 1
414989 99414989 1001 86380 86390 1
415052 99415052 1001 86380 86390 1
414843 99414843 1001 86380 86390 1
414624 99414624 1001 86380 86390 1
414404 99414404 1001 86380 86390 1
414177 99414177 1001 86380 86390 1
414375 99414375 1001 86380 86390 1
415541 99415541 1001 86380 86390 1
416322 99416322 1001 86380 86390 1
416262 99416262 1001 86380 86390 1
416195 99416195 1001 86380 86390 1
415723 99415723 1001 86380 86390 1
415966 99415966 1001 86380 86390 1
416062 99416062 1001 86380 86390 1
415819 99415819 1001 86380 86390 1
415895 99415895 1001 86380 86390 1
415878 99415878 1001 86380 86390 1
417093 99417093 1001 86380 86390 1
417074 99417074 1001 86380 86390 1
417117 99417117 1001 86380 86390 1
417223 99417223 1001 86380 86390 1
417245 99417245 1001 86380 86390 1
417130 99417130 1001 86380 86390 1
417470 99417470 1001 86380 86390 1
417659 99417659 1001 86380 86390 1
417800 99417800 1001 86380 86390 1
419174 99419174 1001 86380 86390 1
420418 99420418 1001 86380 86390 1
420372 99420372 1001 86380 86390 1
419805 99419805 1001 86380 86390 1
419884 99419884 1001 86380 86390 1
419652 99419652 1001 86380 86390 1
419814 99419814 1001 86380 86390 1
419316 99419316 1001 86380 86390 1
419596 99419596 1001 86380 86390 1
419526 99419526 1001 86380 86390 1
420680 99420680 1001 86380 86390 1
420481 99420481 1001 86380 86390 1
421820 99421820 1001 86380 86390 1
422012 99422012 1001 86380 86390 1
421984 99421984 1001 86380 86390 1
421408 99421408 1001 86380 86390 1
421245 99421245 1001 86380 86390 1
421227 99421227 1001 86380 86390 1
422219 99422219 1001 86380 86390 1
422251 99422251 1001 86380 86390 1
422486 99422486 1001 86380 86390 1
422201 99422201 1001 86380 86390 1
422208 99422208 1001 86380 86390 1
422522 99422522 1001 86380 86390 1
422499 99422499 1001 86380 86390 1
423450 99423450 1001 86380 86390 1
423452 99423452 1001 86380 86390 1
422989 99422989 1001 86380 86390 1
423295 99423295 1001 86380 86390 1
423297 99423297 1001 86380 86390 1
422886 99422886 1001 86380 86390 1
422846 99422846 1001 86380 86390 1
423888 99423888 1001 86380 86390 1
424006 99424006 1001 86380 86390 1
425328 99425328 1001 86380 86390 1
425030 99425030 1001 86380 86390 1
425060 99425060 1001 86380 86390 1
425160 99425160 1001 86380 86390 1
425345 99425345 1001 86380 86390 1
425237 99425237 1001 86380 86390 1
425358 99425358 1001 86380 86390 1
425165 99425165 1001 86380 86390 1
424412 99424412 1001 86380 86390 1
424195 99424195 1001 86380 86390 1
424164 99424164 1001 86380 86390 1
425655 99425655 1001 86380 86390 1
425782 99425782 1001 86380 86390 1
425518 99425518 1001 86380 86390 1
425767 99425767 1001 86380 86390 1
427117 99427117 1001 86380 86390 1
426881 99426881 1001 86380 86390 1
426942 99426942 1001 86380 86390 1
426681 99426681 1001 86380 86390 1
426568 99426568 1001 86380 86390 1
426343 99426343 1001 86380 86390 1
425917 99425917 1001 86380 86390 1
425918 99425918 1001 86380 86390 1
425993 99425993 1001 86380 86390 1
426129 99426129 1001 86380 86390 1
428441 99428441 1001 86380 86390 1
428694 99428694 1001 86380 86390 1
428627 99428627 1001 86380 86390 1
428120 99428120 1001 86380 86390 1
428156 99428156 1001 86380 86390 1
428184 99428184 1001 86380 86390 1
428087 99428087 1001 86380 86390 1
427906 99427906 1001 86380 86390 1
427695 99427695 1001 86380 86390 1
429040 99429040 1001 86380 86390 1
429067 99429067 1001 86380 86390 1
428953 99428953 1001 86380 86390 1
428836 99428836 1001 86380 86390 1
430049 99430049 1001 86380 86390 1
430350 99430350 1001 86380 86390 1
430042 99430042 1001 86380 86390 1
429665 99429665 1001 86380 86390 1
429759 99429759 1001 86380 86390 1
429575 99429575 1001 86380 86390 1
429581 99429581 1001 86380 86390 1
429919 99429919 1001 86380 86390 1
429923 99429923 1001 86380 86390 1
429192 99429192 1001 86380 86390 1
430424 99430424 1001 86380 86390 1
430502 99430502 1001 86380 86390 1
430505 99430505 1001 86380 86390 1
430624 99430624 1001 86380 86390 1
430447 99430447 1001 86380 86390 1
430394 99430394 1001 86380 86390 1
431769 99431769 1001 86380 86390 1
431679 99431679 1001 86380 86390 1
431979 99431979 1001 86380 86390 1
431932 99431932 1001 86380 86390 1
431334 99431334 1001 86380 86390 1
431336 99431336 1001 86380 86390 1
431575 99431575 1001 86380 86390 1
431423 99431423 1001 86380 86390 1
431246 99431246 1001 86380 86390 1
430876 99430876 1001 86380 86390 1
430966 99430966 1001 86380 86390 1
431054 99431054 1001 86380 86390 1
430911 99430911 1001 86380 86390 1
432181 99432181 1001 86380 86390 1
432225 99432225 1001 86380 86390 1
432327 99432327 1001 86380 86390 1
432305 99432305 1001 86380 86390 1
432256 99432256 1001 86380 86390 1
432280 99432280 1001 86380 86390 1
433618 99433618 1001 86380 86390 1
433703 99433703 1001 86380 86390 1
433081 99433081 1001 86380 86390 1
433002 99433002 1001 86380 86390 1
433060 99433060 1001 86380 86390 1
433151 99433151 1001 86380 86390 1
433307 99433307 1001 86380 86390 1
433264 99433264 1001 86380 86390 1
432928 99432928 1001 86380 86390 1
432774 99432774 1001 86380 86390 1
432652 99432652 1001 86380 86390 1
432511 99432511 1001 86380 86390 1
432515 99432515 1001 86380 86390 1
433967 99433967 1001 86380 86390 1
434108 99434108 1001 86380 86390 1
433748 99433748 1001 86380 86390 1
435439 99435439 1001 86380 86390 1
435140 99435140 1001 86380 86390 1
434897 99434897 1001 86380 86390 1
434321 99434321 1001 86380 86390 1
434481 99434481 1001 86380 86390 1
435830 99435830 1001 86380 86390 1
435716 99435716 1001 86380 86390 1
435662 99435662 1001 86380 86390 1
435473 99435473 1001 86380 86390 1
435722 99435722 1001 86380 86390 1
437102 99437102 1001 86380 86390 1
437111 99437111 1001 86380 86390 1
436586 99436586 1001 86380 86390 1
436264 99436264 1001 86380 86390 1
436148 99436148 1001 86380 86390 1
436026 99436026 1001 86380 86390 1
435966 99435966 1001 86380 86390 1
300094 99300094 1001 86380 86390 1
300069 99300069 1001 86380 86390 1
300045 99300045 1001 86380 86390 1
437327 99437327 1001 86380 86390 1
300053 99300053 1001 86380 86390 1
300683 99300683 1001 86380 86390 1
300632 99300632 1001 86380 86390 1
300713 99300713 1001 86380 86390 1
300722 99300722 1001 86380 86390 1
300371 99300371 1001 86380 86390 1
300384 99300384 1001 86380 86390 1
300438 99300438 1001 86380 86390 1
300402 99300402 1001 86380 86390 1
300351 99300351 1001 86380 86390 1
300328 99300328 1001 86380 86390 1
300236 99300236 1001 86380 86390 1
300275 99300275 1001 86380 86390 1
300844 99300844 1001 86380 86390 1
300821 99300821 1001 86380 86390 1
300784 99300784 1001 86380 86390 1
300837 99300837 1001 86380 86390 1
300789 99300789 1001 86380 86390 1
301491 99301491 1001 86380 86390 1
301523 99301523 1001 86380 86390 1
301526 99301526 1001 86380 86390 1
301313 99301313 1001 86380 86390 1
301302 99301302 1001 86380 86390 1
301330 99301330 1001 86380 86390 1
301318 99301318 1001 86380 86390 1
301165 99301165 1001 86380 86390 1
301154 99301154 1001 86380 86390 1
301135 99301135 1001 86380 86390 1
301124 99301124 1001 86380 86390 1
301060 99301060 1001 86380 86390 1
301023 99301023 1001 86380 86390 1
301610 99301610 1001 86380 86390 1
302291 99302291 1001 86380 86390 1
302341 99302341 1001 86380 86390 1
301995 99301995 1001 86380 86390 1
302102 99302102 1001 86380 86390 1
302038 99302038 1001 86380 86390 1
301979 99301979 1001 86380 86390 1
301829 99301829 1001 86380 86390 1
301907 99301907 1001 86380 86390 1
301884 99301884 1001 86380 86390 1
301821 99301821 1001 86380 86390 1
302445 99302445 1001 86380 86390 1
302437 99302437 1001 86380 86390 1
303053 99303053 1001 86380 86390 1
303046 99303046 1001 86380 86390 1
303124 99303124 1001 86380 86390 1
303194 99303194 1001 86380 86390 1
303103 99303103 1001 86380 86390 1
302824 99302824 1001 86380 86390 1
302696 99302696 1001 86380 86390 1
302632 99302632 1001 86380 86390 1
302623 99302623 1001 86380 86390 1
303390 99303390 1001 86380 86390 1
303313 99303313 1001 86380 86390 1
303380 99303380 1001 86380 86390 1
303394 99303394 1001 86380 86390 1
304030 99304030 1001 86380 86390 1
303867 99303867 1001 86380 86390 1
303926 99303926 1001 86380 86390 1
303849 99303849 1001 86380 86390 1
303650 99303650 1001 86380 86390 1
303676 99303676 1001 86380 86390 1
303482 99303482 1001 86380 86390 1
303444 99303444 1001 86380 86390 1
303510 99303510 1001 86380 86390 1
303462 99303462 1001 86380 86390 1
303528 99303528 1001 86380 86390 1
304059 99304059 1001 86380 86390 1
304150 99304150 1001 86380 86390 1
304163 99304163 1001 86380 86390 1
304116 99304116 1001 86380 86390 1
304705 99304705 1001 86380 86390 1
304859 99304859 1001 86380 86390 1
304830 99304830 1001 86380 86390 1
304715 99304715 1001 86380 86390 1
304854 99304854 1001 86380 86390 1
304566 99304566 1001 86380 86390 1
304502 99304502 1001 86380 86390 1
304572 99304572 1001 86380 86390 1
304265 99304265 1001 86380 86390 1
304346 99304346 1001 86380 86390 1
304390 99304390 1001 86380 86390 1
304910 99304910 1001 86380 86390 1
304969 99304969 1001 86380 86390 1
305636 99305636 1001 86380 86390 1
305523 99305523 1001 86380 86390 1
305536 99305536 1001 86380 86390 1
305467 99305467 1001 86380 86390 1
305455 99305455 1001 86380 86390 1
305277 99305277 1001 86380 86390 1
305437 99305437 1001 86380 86390 1
305463 99305463 1001 86380 86390 1
305374 99305374 1001 86380 86390 1
305117 99305117 1001 86380 86390 1
305243 99305243 1001 86380 86390 1
305231 99305231 1001 86380 86390 1
500143 99500143 1001 86380 86390 1
500156 99500156 1001 86380 86390 1
500014 99500014 1001 86380 86390 1
500157 99500157 1001 86380 86390 1
500093 99500093 1001 86380 86390 1
500714 99500714 1001 86380 86390 1
500626 99500626 1001 86380 86390 1
500775 99500775 1001 86380 86390 1
500444 99500444 1001 86380 86390 1
500509 99500509 1001 86380 86390 1
500589 99500589 1001 86380 86390 1
500449 99500449 1001 86380 86390 1
500244 99500244 1001 86380 86390 1
500197 99500197 1001 86380 86390 1
500239 99500239 1001 86380 86390 1
500279 99500279 1001 86380 86390 1
500333 99500333 1001 86380 86390 1
501008 99501008 1001 86380 86390 1
500874 99500874 1001 86380 86390 1
501591 99501591 1001 86380 86390 1
501566 99501566 1001 86380 86390 1
501583 99501583 1001 86380 86390 1
501446 99501446 1001 86380 86390 1
501345 99501345 1001 86380 86390 1
501283 99501283 1001 86380 86390 1
501312 99501312 1001 86380 86390 1
501314 99501314 1001 86380 86390 1
501227 99501227 1001 86380 86390 1
501061 99501061 1001 86380 86390 1
501074 99501074 1001 86380 86390 1
501102 99501102 1001 86380 86390 1
501646 99501646 1001 86380 86390 1
501777 99501777 1001 86380 86390 1
502402 99502402 1001 86380 86390 1
502403 99502403 1001 86380 86390 1
502284 99502284 1001 86380 86390 1
502414 99502414 1001 86380 86390 1
502174 99502174 1001 86380 86390 1
502129 99502129 1001 86380 86390 1
502039 99502039 1001 86380 86390 1
501963 99501963 1001 86380 86390 1
501867 99501867 1001 86380 86390 1
501935 99501935 1001 86380 86390 1
502579 99502579 1001 86380 86390 1
502521 99502521 1001 86380 86390 1
502600 99502600 1001 86380 86390 1
502488 99502488 1001 86380 86390 1
503152 99503152 1001 86380 86390 1
503134 99503134 1001 86380 86390 1
503251 99503251 1001 86380 86390 1
503200 99503200 1001 86380 86390 1
503283 99503283 1001 86380 86390 1
503042 99503042 1001 86380 86390 1
503060 99503060 1001 86380 86390 1
502808 99502808 1001 86380 86390 1
502691 99502691 1001 86380 86390 1
502874 99502874 1001 86380 86390 1
502812 99502812 1001 86380 86390 1
503359 99503359 1001 86380 86390 1
503411 99503411 1001 86380 86390 1
503490 99503490 1001 86380 86390 1
503427 99503427 1001 86380 86390 1
503378 99503378 1001 86380 86390 1
504010 99504010 1001 86380 86390 1
504062 99504062 1001 86380 86390 1
504000 99504000 1001 86380 86390 1
503976 99503976 1001 86380 86390 1
503851 99503851 1001 86380 86390 1
503724 99503724 1001 86380 86390 1
503716 99503716 1001 86380 86390 1
503755 99503755 1001 86380 86390 1
503729 99503729 1001 86380 86390 1
503834 99503834 1001 86380 86390 1
503525 99503525 1001 86380 86390 1
503554 99503554 1001 86380 86390 1
503508 99503508 1001 86380 86390 1
503574 99503574 1001 86380 86390 1
503639 99503639 1001 86380 86390 1
504128 99504128 1001 86380 86390 1
504219 99504219 1001 86380 86390 1
504249 99504249 1001 86380 86390 1
504291 99504291 1001 86380 86390 1
504254 99504254 1001 86380 86390 1
504179 99504179 1001 86380 86390 1
504870 99504870 1001 86380 86390 1
504914 99504914 1001 86380 86390 1
504601 99504601 1001 86380 86390 1
504520 99504520 1001 86380 86390 1
504352 99504352 1001 86380 86390 1
504331 99504331 1001 86380 86390 1
504426 99504426 1001 86380 86390 1
504981 99504981 1001 86380 86390 1
505020 99505020 1001 86380 86390 1
505085 99505085 1001 86380 86390 1
504946 99504946 1001 86380 86390 1
505129 99505129 1001 86380 86390 1
505015 99505015 1001 86380 86390 1
505080 99505080 1001 86380 86390 1
505767 99505767 1001 86380 86390 1
505609 99505609 1001 86380 86390 1
505228 99505228 1001 86380 86390 1
505252 99505252 1001 86380 86390 1
505928 99505928 1001 86380 86390 1
505828 99505828 1001 86380 86390 1
505933 99505933 1001 86380 86390 1
505959 99505959 1001 86380 86390 1
505921 99505921 1001 86380 86390 1
505805 99505805 1001 86380 86390 1
506468 99506468 1001 86380 86390 1
506499 99506499 1001 86380 86390 1
506517 99506517 1001 86380 86390 1
506185 99506185 1001 86380 86390 1
506358 99506358 1001 86380 86390 1
506195 99506195 1001 86380 86390 1
506286 99506286 1001 86380 86390 1
506046 99506046 1001 86380 86390 1
506047 99506047 1001 86380 86390 1
506781 99506781 1001 86380 86390 1
506627 99506627 1001 86380 86390 1
506693 99506693 1001 86380 86390 1
506720 99506720 1001 86380 86390 1
507401 99507401 1001 86380 86390 1
507251 99507251 1001 86380 86390 1
507319 99507319 1001 86380 86390 1
507166 99507166 1001 86380 86390 1
507050 99507050 1001 86380 86390 1
507158 99507158 1001 86380 86390 1
507015 99507015 1001 86380 86390 1
506905 99506905 1001 86380 86390 1
506896 99506896 1001 86380 86390 1
506885 99506885 1001 86380 86390 1
507564 99507564 1001 86380 86390 1
508185 99508185 1001 86380 86390 1
508135 99508135 1001 86380 86390 1
508097 99508097 1001 86380 86390 1
508176 99508176 1001 86380 86390 1
507896 99507896 1001 86380 86390 1
507707 99507707 1001 86380 86390 1
507772 99507772 1001 86380 86390 1
507682 99507682 1001 86380 86390 1
507782 99507782 1001 86380 86390 1
508417 99508417 1001 86380 86390 1
508939 99508939 1001 86380 86390 1
508716 99508716 1001 86380 86390 1
508732 99508732 1001 86380 86390 1
508761 99508761 1001 86380 86390 1
508698 99508698 1001 86380 86390 1
508529 99508529 1001 86380 86390 1
508569 99508569 1001 86380 86390 1
509104 99509104 1001 86380 86390 1
509172 99509172 1001 86380 86390 1
509147 99509147 1001 86380 86390 1
509746 99509746 1001 86380 86390 1
509799 99509799 1001 86380 86390 1
509768 99509768 1001 86380 86390 1
509674 99509674 1001 86380 86390 1
509513 99509513 1001 86380 86390 1
509412 99509412 1001 86380 86390 1
509950 99509950 1001 86380 86390 1
509978 99509978 1001 86380 86390 1
510007 99510007 1001 86380 86390 1
510052 99510052 1001 86380 86390 1
510535 99510535 1001 86380 86390 1
510626 99510626 1001 86380 86390 1
510551 99510551 1001 86380 86390 1
510565 99510565 1001 86380 86390 1
510709 99510709 1001 86380 86390 1
510622 99510622 1001 86380 86390 1
510687 99510687 1001 86380 86390 1
510662 99510662 1001 86380 86390 1
510454 99510454 1001 86380 86390 1
510238 99510238 1001 86380 86390 1
510278 99510278 1001 86380 86390 1
510254 99510254 1001 86380 86390 1
510831 99510831 1001 86380 86390 1
510870 99510870 1001 86380 86390 1
510826 99510826 1001 86380 86390 1
511502 99511502 1001 86380 86390 1
511531 99511531 1001 86380 86390 1
511159 99511159 1001 86380 86390 1
511229 99511229 1001 86380 86390 1
511036 99511036 1001 86380 86390 1
510953 99510953 1001 86380 86390 1
510954 99510954 1001 86380 86390 1
511020 99511020 1001 86380 86390 1
510933 99510933 1001 86380 86390 1
511575 99511575 1001 86380 86390 1
512302 99512302 1001 86380 86390 1
512330 99512330 1001 86380 86390 1
512281 99512281 1001 86380 86390 1
512325 99512325 1001 86380 86390 1
512327 99512327 1001 86380 86390 1
512115 99512115 1001 86380 86390 1
511973 99511973 1001 86380 86390 1
512053 99512053 1001 86380 86390 1
511931 99511931 1001 86380 86390 1
511804 99511804 1001 86380 86390 1
511897 99511897 1001 86380 86390 1
511886 99511886 1001 86380 86390 1
511759 99511759 1001 86380 86390 1
512488 99512488 1001 86380 86390 1
512452 99512452 1001 86380 86390 1
512570 99512570 1001 86380 86390 1
513039 99513039 1001 86380 86390 1
513162 99513162 1001 86380 86390 1
512992 99512992 1001 86380 86390 1
512892 99512892 1001 86380 86390 1
512983 99512983 1001 86380 86390 1
512959 99512959 1001 86380 86390 1
512741 99512741 1001 86380 86390 1
512758 99512758 1001 86380 86390 1
512771 99512771 1001 86380 86390 1
512622 99512622 1001 86380 86390 1
513001 99513001 1001 86380 86390 1
513338 99513338 1001 86380 86390 1
513290 99513290 1001 86380 86390 1
513329 99513329 1001 86380 86390 1
513949 99513949 1001 86380 86390 1
514022 99514022 1001 86380 86390 1
513941 99513941 1001 86380 86390 1
513735 99513735 1001 86380 86390 1
513646 99513646 1001 86380 86390 1
513789 99513789 1001 86380 86390 1
513753 99513753 1001 86380 86390 1
513629 99513629 1001 86380 86390 1
513798 99513798 1001 86380 86390 1
513494 99513494 1001 86380 86390 1
514068 99514068 1001 86380 86390 1
514159 99514159 1001 86380 86390 1
514172 99514172 1001 86380 86390 1
514042 99514042 1001 86380 86390 1
514109 99514109 1001 86380 86390 1
514180 99514180 1001 86380 86390 1
514720 99514720 1001 86380 86390 1
514708 99514708 1001 86380 86390 1
514834 99514834 1001 86380 86390 1
514751 99514751 1001 86380 86390 1
514764 99514764 1001 86380 86390 1
514601 99514601 1001 86380 86390 1
514474 99514474 1001 86380 86390 1
514492 99514492 1001 86380 86390 1
514622 99514622 1001 86380 86390 1
514419 99514419 1001 86380 86390 1
514398 99514398 1001 86380 86390 1
514402 99514402 1001 86380 86390 1
514312 99514312 1001 86380 86390 1
515042 99515042 1001 86380 86390 1
515058 99515058 1001 86380 86390 1
515623 99515623 1001 86380 86390 1
515656 99515656 1001 86380 86390 1
515510 99515510 1001 86380 86390 1
515675 99515675 1001 86380 86390 1
515489 99515489 1001 86380 86390 1
515299 99515299 1001 86380 86390 1
515406 99515406 1001 86380 86390 1
515331 99515331 1001 86380 86390 1
515462 99515462 1001 86380 86390 1
515476 99515476 1001 86380 86390 1
515166 99515166 1001 86380 86390 1
515175 99515175 1001 86380 86390 1
515240 99515240 1001 86380 86390 1
515229 99515229 1001 86380 86390 1
515113 99515113 1001 86380 86390 1
515810 99515810 1001 86380 86390 1
515752 99515752 1001 86380 86390 1
515730 99515730 1001 86380 86390 1
516433 99516433 1001 86380 86390 1
516369 99516369 1001 86380 86390 1
516376 99516376 1001 86380 86390 1
516275 99516275 1001 86380 86390 1
516033 99516033 1001 86380 86390 1
515903 99515903 1001 86380 86390 1
515953 99515953 1001 86380 86390 1
516650 99516650 1001 86380 86390 1
516519 99516519 1001 86380 86390 1
517171 99517171 1001 86380 86390 1
517159 99517159 1001 86380 86390 1
517131 99517131 1001 86380 86390 1
517015 99517015 1001 86380 86390 1
517093 99517093 1001 86380 86390 1
517122 99517122 1001 86380 86390 1
517103 99517103 1001 86380 86390 1
516934 99516934 1001 86380 86390 1
516744 99516744 1001 86380 86390 1
516783 99516783 1001 86380 86390 1
516774 99516774 1001 86380 86390 1
516813 99516813 1001 86380 86390 1
516921 99516921 1001 86380 86390 1
517350 99517350 1001 86380 86390 1
517408 99517408 1001 86380 86390 1
518055 99518055 1001 86380 86390 1
518069 99518069 1001 86380 86390 1
517992 99517992 1001 86380 86390 1
517775 99517775 1001 86380 86390 1
517817 99517817 1001 86380 86390 1
517832 99517832 1001 86380 86390 1
518179 99518179 1001 86380 86390 1
518810 99518810 1001 86380 86390 1
518825 99518825 1001 86380 86390 1
518942 99518942 1001 86380 86390 1
518964 99518964 1001 86380 86390 1
518973 99518973 1001 86380 86390 1
518980 99518980 1001 86380 86390 1
518923 99518923 1001 86380 86390 1
518620 99518620 1001 86380 86390 1
518725 99518725 1001 86380 86390 1
518650 99518650 1001 86380 86390 1
518638 99518638 1001 86380 86390 1
518394 99518394 1001 86380 86390 1
518462 99518462 1001 86380 86390 1
518470 99518470 1001 86380 86390 1
519119 99519119 1001 86380 86390 1
519095 99519095 1001 86380 86390 1
519127 99519127 1001 86380 86390 1
519795 99519795 1001 86380 86390 1
519807 99519807 1001 86380 86390 1
519671 99519671 1001 86380 86390 1
519559 99519559 1001 86380 86390 1
519562 99519562 1001 86380 86390 1
519513 99519513 1001 86380 86390 1
519580 99519580 1001 86380 86390 1
519246 99519246 1001 86380 86390 1
519222 99519222 1001 86380 86390 1
519290 99519290 1001 86380 86390 1
519305 99519305 1001 86380 86390 1
519267 99519267 1001 86380 86390 1
519932 99519932 1001 86380 86390 1
519856 99519856 1001 86380 86390 1
519935 99519935 1001 86380 86390 1
520471 99520471 1001 86380 86390 1
520346 99520346 1001 86380 86390 1
520283 99520283 1001 86380 86390 1
520427 99520427 1001 86380 86390 1
520062 99520062 1001 86380 86390 1
520089 99520089 1001 86380 86390 1
520107 99520107 1001 86380 86390 1
520649 99520649 1001 86380 86390 1
521279 99521279 1001 86380 86390 1
521298 99521298 1001 86380 86390 1
521099 99521099 1001 86380 86390 1
521190 99521190 1001 86380 86390 1
520990 99520990 1001 86380 86390 1
521003 99521003 1001 86380 86390 1
521043 99521043 1001 86380 86390 1
521490 99521490 1001 86380 86390 1
521517 99521517 1001 86380 86390 1
521660 99521660 1001 86380 86390 1
521526 99521526 1001 86380 86390 1
522191 99522191 1001 86380 86390 1
522282 99522282 1001 86380 86390 1
522029 99522029 1001 86380 86390 1
522006 99522006 1001 86380 86390 1
521762 99521762 1001 86380 86390 1
521870 99521870 1001 86380 86390 1
521743 99521743 1001 86380 86390 1
522400 99522400 1001 86380 86390 1
522444 99522444 1001 86380 86390 1
522979 99522979 1001 86380 86390 1
522934 99522934 1001 86380 86390 1
523000 99523000 1001 86380 86390 1
522875 99522875 1001 86380 86390 1
522902 99522902 1001 86380 86390 1
522814 99522814 1001 86380 86390 1
522879 99522879 1001 86380 86390 1
522712 99522712 1001 86380 86390 1
522899 99522899 1001 86380 86390 1
522568 99522568 1001 86380 86390 1
522633 99522633 1001 86380 86390 1
522562 99522562 1001 86380 86390 1
523275 99523275 1001 86380 86390 1
523250 99523250 1001 86380 86390 1
523277 99523277 1001 86380 86390 1
523870 99523870 1001 86380 86390 1
523877 99523877 1001 86380 86390 1
523827 99523827 1001 86380 86390 1
523776 99523776 1001 86380 86390 1
523738 99523738 1001 86380 86390 1
523402 99523402 1001 86380 86390 1
523521 99523521 1001 86380 86390 1
523460 99523460 1001 86380 86390 1
523474 99523474 1001 86380 86390 1
523981 99523981 1001 86380 86390 1
524077 99524077 1001 86380 86390 1
524643 99524643 1001 86380 86390 1
524708 99524708 1001 86380 86390 1
524752 99524752 1001 86380 86390 1
524385 99524385 1001 86380 86390 1
524464 99524464 1001 86380 86390 1
524387 99524387 1001 86380 86390 1
524507 99524507 1001 86380 86390 1
524562 99524562 1001 86380 86390 1
524297 99524297 1001 86380 86390 1
524326 99524326 1001 86380 86390 1
524278 99524278 1001 86380 86390 1
524936 99524936 1001 86380 86390 1
524887 99524887 1001 86380 86390 1
524773 99524773 1001 86380 86390 1
524775 99524775 1001 86380 86390 1
524868 99524868 1001 86380 86390 1
524907 99524907 1001 86380 86390 1
524974 99524974 1001 86380 86390 1
525494 99525494 1001 86380 86390 1
525550 99525550 1001 86380 86390 1
525210 99525210 1001 86380 86390 1
525343 99525343 1001 86380 86390 1
525133 99525133 1001 86380 86390 1
525060 99525060 1001 86380 86390 1
525024 99525024 1001 86380 86390 1
525115 99525115 1001 86380 86390 1
524999 99524999 1001 86380 86390 1
525638 99525638 1001 86380 86390 1
525692 99525692 1001 86380 86390 1
526337 99526337 1001 86380 86390 1
526418 99526418 1001 86380 86390 1
526306 99526306 1001 86380 86390 1
526032 99526032 1001 86380 86390 1
525909 99525909 1001 86380 86390 1
525845 99525845 1001 86380 86390 1
525885 99525885 1001 86380 86390 1
525848 99525848 1001 86380 86390 1
525901 99525901 1001 86380 86390 1
526599 99526599 1001 86380 86390 1
527160 99527160 1001 86380 86390 1
527156 99527156 1001 86380 86390 1
527157 99527157 1001 86380 86390 1
527032 99527032 1001 86380 86390 1
526838 99526838 1001 86380 86390 1
526891 99526891 1001 86380 86390 1
526943 99526943 1001 86380 86390 1
527034 99527034 1001 86380 86390 1
526892 99526892 1001 86380 86390 1
526905 99526905 1001 86380 86390 1
526983 99526983 1001 86380 86390 1
526973 99526973 1001 86380 86390 1
526883 99526883 1001 86380 86390 1
527026 99527026 1001 86380 86390 1
526848 99526848 1001 86380 86390 1
526735 99526735 1001 86380 86390 1
526787 99526787 1001 86380 86390 1
526653 99526653 1001 86380 86390 1
527454 99527454 1001 86380 86390 1
527313 99527313 1001 86380 86390 1
527369 99527369 1001 86380 86390 1
528015 99528015 1001 86380 86390 1
527841 99527841 1001 86380 86390 1
527481 99527481 1001 86380 86390 1
527498 99527498 1001 86380 86390 1
527478 99527478 1001 86380 86390 1
528088 99528088 1001 86380 86390 1
528220 99528220 1001 86380 86390 1
528106 99528106 1001 86380 86390 1
528828 99528828 1001 86380 86390 1
528884 99528884 1001 86380 86390 1
528663 99528663 1001 86380 86390 1
528565 99528565 1001 86380 86390 1
528397 99528397 1001 86380 86390 1
528414 99528414 1001 86380 86390 1
528392 99528392 1001 86380 86390 1
528354 99528354 1001 86380 86390 1
528433 99528433 1001 86380 86390 1
528980 99528980 1001 86380 86390 1
529000 99529000 1001 86380 86390 1
529626 99529626 1001 86380 86390 1
529554 99529554 1001 86380 86390 1
529584 99529584 1001 86380 86390 1
529319 99529319 1001 86380 86390 1
529346 99529346 1001 86380 86390 1
529521 99529521 1001 86380 86390 1
529262 99529262 1001 86380 86390 1
529242 99529242 1001 86380 86390 1
529152 99529152 1001 86380 86390 1
529179 99529179 1001 86380 86390 1
529309 99529309 1001 86380 86390 1
529208 99529208 1001 86380 86390 1
529183 99529183 1001 86380 86390 1
529274 99529274 1001 86380 86390 1
529910 99529910 1001 86380 86390 1
529875 99529875 1001 86380 86390 1
529761 99529761 1001 86380 86390 1
530425 99530425 1001 86380 86390 1
530518 99530518 1001 86380 86390 1
530409 99530409 1001 86380 86390 1
530545 99530545 1001 86380 86390 1
530502 99530502 1001 86380 86390 1
530323 99530323 1001 86380 86390 1
530246 99530246 1001 86380 86390 1
530325 99530325 1001 86380 86390 1
530202 99530202 1001 86380 86390 1
530203 99530203 1001 86380 86390 1
530116 99530116 1001 86380 86390 1
529967 99529967 1001 86380 86390 1
530061 99530061 1001 86380 86390 1
531304 99531304 1001 86380 86390 1
531246 99531246 1001 86380 86390 1
531324 99531324 1001 86380 86390 1
531195 99531195 1001 86380 86390 1
531371 99531371 1001 86380 86390 1
531197 99531197 1001 86380 86390 1
531029 99531029 1001 86380 86390 1
530794 99530794 1001 86380 86390 1
531420 99531420 1001 86380 86390 1
531408 99531408 1001 86380 86390 1
531490 99531490 1001 86380 86390 1
531428 99531428 1001 86380 86390 1
532051 99532051 1001 86380 86390 1
532168 99532168 1001 86380 86390 1
532117 99532117 1001 86380 86390 1
532068 99532068 1001 86380 86390 1
532187 99532187 1001 86380 86390 1
532189 99532189 1001 86380 86390 1
532137 99532137 1001 86380 86390 1
532126 99532126 1001 86380 86390 1
531851 99531851 1001 86380 86390 1
531946 99531946 1001 86380 86390 1
531692 99531692 1001 86380 86390 1
531696 99531696 1001 86380 86390 1
532410 99532410 1001 86380 86390 1
532244 99532244 1001 86380 86390 1
532221 99532221 1001 86380 86390 1
532369 99532369 1001 86380 86390 1
532408 99532408 1001 86380 86390 1
532955 99532955 1001 86380 86390 1
532801 99532801 1001 86380 86390 1
532776 99532776 1001 86380 86390 1
532782 99532782 1001 86380 86390 1
532482 99532482 1001 86380 86390 1
532485 99532485 1001 86380 86390 1
532473 99532473 1001 86380 86390 1
533056 99533056 1001 86380 86390 1
533125 99533125 1001 86380 86390 1
533153 99533153 1001 86380 86390 1
533167 99533167 1001 86380 86390 1
533080 99533080 1001 86380 86390 1
533575 99533575 1001 86380 86390 1
533631 99533631 1001 86380 86390 1
533528 99533528 1001 86380 86390 1
533532 99533532 1001 86380 86390 1
533303 99533303 1001 86380 86390 1
533425 99533425 1001 86380 86390 1
533314 99533314 1001 86380 86390 1
533868 99533868 1001 86380 86390 1
533987 99533987 1001 86380 86390 1
534052 99534052 1001 86380 86390 1
534492 99534492 1001 86380 86390 1
534519 99534519 1001 86380 86390 1
534597 99534597 1001 86380 86390 1
534550 99534550 1001 86380 86390 1
534593 99534593 1001 86380 86390 1
534416 99534416 1001 86380 86390 1
534448 99534448 1001 86380 86390 1
534478 99534478 1001 86380 86390 1
534261 99534261 1001 86380 86390 1
534098 99534098 1001 86380 86390 1
534480 99534480 1001 86380 86390 1
534815 99534815 1001 86380 86390 1
534830 99534830 1001 86380 86390 1
534856 99534856 1001 86380 86390 1
534689 99534689 1001 86380 86390 1
534887 99534887 1001 86380 86390 1
535428 99535428 1001 86380 86390 1
535417 99535417 1001 86380 86390 1
535405 99535405 1001 86380 86390 1
535471 99535471 1001 86380 86390 1
535433 99535433 1001 86380 86390 1
535176 99535176 1001 86380 86390 1
535251 99535251 1001 86380 86390 1
535072 99535072 1001 86380 86390 1
534894 99534894 1001 86380 86390 1
534986 99534986 1001 86380 86390 1
535040 99535040 1001 86380 86390 1
534976 99534976 1001 86380 86390 1
535681 99535681 1001 86380 86390 1
536209 99536209 1001 86380 86390 1
535951 99535951 1001 86380 86390 1
536043 99536043 1001 86380 86390 1
535939 99535939 1001 86380 86390 1
535997 99535997 1001 86380 86390 1
535768 99535768 1001 86380 86390 1
535781 99535781 1001 86380 86390 1
535873 99535873 1001 86380 86390 1
535718 99535718 1001 86380 86390 1
535835 99535835 1001 86380 86390 1
535784 99535784 1001 86380 86390 1
535815 99535815 1001 86380 86390 1
536457 99536457 1001 86380 86390 1
536342 99536342 1001 86380 86390 1
536422 99536422 1001 86380 86390 1
536538 99536538 1001 86380 86390 1
536462 99536462 1001 86380 86390 1
537113 99537113 1001 86380 86390 1
536976 99536976 1001 86380 86390 1
536968 99536968 1001 86380 86390 1
536783 99536783 1001 86380 86390 1
536822 99536822 1001 86380 86390 1
536953 99536953 1001 86380 86390 1
536865 99536865 1001 86380 86390 1
536569 99536569 1001 86380 86390 1
536609 99536609 1001 86380 86390 1
536628 99536628 1001 86380 86390 1
536604 99536604 1001 86380 86390 1
536708 99536708 1001 86380 86390 1
537368 99537368 1001 86380 86390 1
537343 99537343 1001 86380 86390 1
537217 99537217 1001 86380 86390 1
537273 99537273 1001 86380 86390 1
537874 99537874 1001 86380 86390 1
537917 99537917 1001 86380 86390 1
537801 99537801 1001 86380 86390 1
537985 99537985 1001 86380 86390 1
537733 99537733 1001 86380 86390 1
537765 99537765 1001 86380 86390 1
537766 99537766 1001 86380 86390 1
537679 99537679 1001 86380 86390 1
537516 99537516 1001 86380 86390 1
537504 99537504 1001 86380 86390 1
537561 99537561 1001 86380 86390 1
537990 99537990 1001 86380 86390 1
538105 99538105 1001 86380 86390 1
538764 99538764 1001 86380 86390 1
538765 99538765 1001 86380 86390 1
538693 99538693 1001 86380 86390 1
538632 99538632 1001 86380 86390 1
538521 99538521 1001 86380 86390 1
538510 99538510 1001 86380 86390 1
538536 99538536 1001 86380 86390 1
538608 99538608 1001 86380 86390 1
538250 99538250 1001 86380 86390 1
538941 99538941 1001 86380 86390 1
539009 99539009 1001 86380 86390 1
538829 99538829 1001 86380 86390 1
538817 99538817 1001 86380 86390 1
538844 99538844 1001 86380 86390 1
538896 99538896 1001 86380 86390 1
538974 99538974 1001 86380 86390 1
538965 99538965 1001 86380 86390 1
539512 99539512 1001 86380 86390 1
539554 99539554 1001 86380 86390 1
539507 99539507 1001 86380 86390 1
539395 99539395 1001 86380 86390 1
539253 99539253 1001 86380 86390 1
539220 99539220 1001 86380 86390 1
539781 99539781 1001 86380 86390 1
539670 99539670 1001 86380 86390 1
539800 99539800 1001 86380 86390 1
539791 99539791 1001 86380 86390 1
539831 99539831 1001 86380 86390 1
540423 99540423 1001 86380 86390 1
540388 99540388 1001 86380 86390 1
540239 99540239 1001 86380 86390 1
540201 99540201 1001 86380 86390 1
540100 99540100 1001 86380 86390 1
540065 99540065 1001 86380 86390 1
539853 99539853 1001 86380 86390 1
540036 99540036 1001 86380 86390 1
540634 99540634 1001 86380 86390 1
540637 99540637 1001 86380 86390 1
540650 99540650 1001 86380 86390 1
541113 99541113 1001 86380 86390 1
541139 99541139 1001 86380 86390 1
541261 99541261 1001 86380 86390 1
541173 99541173 1001 86380 86390 1
541281 99541281 1001 86380 86390 1
540915 99540915 1001 86380 86390 1
540993 99540993 1001 86380 86390 1
540995 99540995 1001 86380 86390 1
540777 99540777 1001 86380 86390 1
540700 99540700 1001 86380 86390 1
540869 99540869 1001 86380 86390 1
540788 99540788 1001 86380 86390 1
541306 99541306 1001 86380 86390 1
541492 99541492 1001 86380 86390 1
541352 99541352 1001 86380 86390 1
541302 99541302 1001 86380 86390 1
542089 99542089 1001 86380 86390 1
541995 99541995 1001 86380 86390 1
541998 99541998 1001 86380 86390 1
541986 99541986 1001 86380 86390 1
542111 99542111 1001 86380 86390 1
541925 99541925 1001 86380 86390 1
541783 99541783 1001 86380 86390 1
541668 99541668 1001 86380 86390 1
541620 99541620 1001 86380 86390 1
541647 99541647 1001 86380 86390 1
541663 99541663 1001 86380 86390 1
542194 99542194 1001 86380 86390 1
542162 99542162 1001 86380 86390 1
542215 99542215 1001 86380 86390 1
542280 99542280 1001 86380 86390 1
542151 99542151 1001 86380 86390 1
542320 99542320 1001 86380 86390 1
542192 99542192 1001 86380 86390 1
542823 99542823 1001 86380 86390 1
542876 99542876 1001 86380 86390 1
542852 99542852 1001 86380 86390 1
542892 99542892 1001 86380 86390 1
542867 99542867 1001 86380 86390 1
542939 99542939 1001 86380 86390 1
542652 99542652 1001 86380 86390 1
542604 99542604 1001 86380 86390 1
542621 99542621 1001 86380 86390 1
542430 99542430 1001 86380 86390 1
542427 99542427 1001 86380 86390 1
543060 99543060 1001 86380 86390 1
542960 99542960 1001 86380 86390 1
542992 99542992 1001 86380 86390 1
543595 99543595 1001 86380 86390 1
543661 99543661 1001 86380 86390 1
543586 99543586 1001 86380 86390 1
543600 99543600 1001 86380 86390 1
543614 99543614 1001 86380 86390 1
543718 99543718 1001 86380 86390 1
543566 99543566 1001 86380 86390 1
543489 99543489 1001 86380 86390 1
543521 99543521 1001 86380 86390 1
543208 99543208 1001 86380 86390 1
543273 99543273 1001 86380 86390 1
543290 99543290 1001 86380 86390 1
543976 99543976 1001 86380 86390 1
543912 99543912 1001 86380 86390 1
543966 99543966 1001 86380 86390 1
543880 99543880 1001 86380 86390 1
544399 99544399 1001 86380 86390 1
544380 99544380 1001 86380 86390 1
544320 99544320 1001 86380 86390 1
544233 99544233 1001 86380 86390 1
544378 99544378 1001 86380 86390 1
544010 99544010 1001 86380 86390 1
544037 99544037 1001 86380 86390 1
523189 807 1001 35308 35608 1
540045 853 1001 36495 36794 1
400339 99400339 1001 86380 86390 1
400518 99400518 1001 86380 86390 1
400613 99400613 1001 86380 86390 1
400614 99400614 1001 86380 86390 1
400524 99400524 1001 86380 86390 1
400873 99400873 1001 86380 86390 1
400883 99400883 1001 86380 86390 1
401433 99401433 1001 86380 86390 1
401701 99401701 1001 86380 86390 1
401807 99401807 1001 86380 86390 1
401749 99401749 1001 86380 86390 1
402055 99402055 1001 86380 86390 1
402206 99402206 1001 86380 86390 1
402273 99402273 1001 86380 86390 1
402463 99402463 1001 86380 86390 1
402872 99402872 1001 86380 86390 1
402796 99402796 1001 86380 86390 1
402981 99402981 1001 86380 86390 1
402923 99402923 1001 86380 86390 1
402972 99402972 1001 86380 86390 1
403030 99403030 1001 86380 86390 1
403085 99403085 1001 86380 86390 1
403441 99403441 1001 86380 86390 1
403415 99403415 1001 86380 86390 1
403614 99403614 1001 86380 86390 1
403599 99403599 1001 86380 86390 1
403770 99403770 1001 86380 86390 1
403755 99403755 1001 86380 86390 1
404155 99404155 1001 86380 86390 1
404186 99404186 1001 86380 86390 1
404376 99404376 1001 86380 86390 1
404413 99404413 1001 86380 86390 1
404428 99404428 1001 86380 86390 1
404597 99404597 1001 86380 86390 1
404606 99404606 1001 86380 86390 1
404738 99404738 1001 86380 86390 1
405039 99405039 1001 86380 86390 1
405139 99405139 1001 86380 86390 1
405117 99405117 1001 86380 86390 1
405373 99405373 1001 86380 86390 1
405674 99405674 1001 86380 86390 1
405895 99405895 1001 86380 86390 1
405899 99405899 1001 86380 86390 1
406310 99406310 1001 86380 86390 1
406423 99406423 1001 86380 86390 1
406485 99406485 1001 86380 86390 1
406596 99406596 1001 86380 86390 1
406729 99406729 1001 86380 86390 1
406685 99406685 1001 86380 86390 1
406712 99406712 1001 86380 86390 1
406633 99406633 1001 86380 86390 1
407213 99407213 1001 86380 86390 1
407429 99407429 1001 86380 86390 1
407559 99407559 1001 86380 86390 1
407672 99407672 1001 86380 86390 1
407740 99407740 1001 86380 86390 1
408265 99408265 1001 86380 86390 1
408387 99408387 1001 86380 86390 1
408778 99408778 1001 86380 86390 1
408854 99408854 1001 86380 86390 1
408965 99408965 1001 86380 86390 1
409236 99409236 1001 86380 86390 1
409259 99409259 1001 86380 86390 1
409425 99409425 1001 86380 86390 1
409554 99409554 1001 86380 86390 1
409675 99409675 1001 86380 86390 1
409626 99409626 1001 86380 86390 1
409718 99409718 1001 86380 86390 1
409861 99409861 1001 86380 86390 1
409945 99409945 1001 86380 86390 1
409969 99409969 1001 86380 86390 1
410032 99410032 1001 86380 86390 1
410152 99410152 1001 86380 86390 1
410147 99410147 1001 86380 86390 1
410407 99410407 1001 86380 86390 1
410426 99410426 1001 86380 86390 1
410633 99410633 1001 86380 86390 1
410876 99410876 1001 86380 86390 1
410880 99410880 1001 86380 86390 1
411044 99411044 1001 86380 86390 1
411136 99411136 1001 86380 86390 1
411320 99411320 1001 86380 86390 1
411353 99411353 1001 86380 86390 1
411404 99411404 1001 86380 86390 1
411436 99411436 1001 86380 86390 1
411466 99411466 1001 86380 86390 1
411493 99411493 1001 86380 86390 1
411676 99411676 1001 86380 86390 1
411788 99411788 1001 86380 86390 1
411842 99411842 1001 86380 86390 1
412058 99412058 1001 86380 86390 1
412150 99412150 1001 86380 86390 1
413186 99413186 1001 86380 86390 1
413167 99413167 1001 86380 86390 1
413071 99413071 1001 86380 86390 1
413206 99413206 1001 86380 86390 1
412948 99412948 1001 86380 86390 1
413105 99413105 1001 86380 86390 1
412949 99412949 1001 86380 86390 1
413257 99413257 1001 86380 86390 1
412579 99412579 1001 86380 86390 1
412549 99412549 1001 86380 86390 1
412801 99412801 1001 86380 86390 1
413946 99413946 1001 86380 86390 1
413968 99413968 1001 86380 86390 1
413726 99413726 1001 86380 86390 1
413872 99413872 1001 86380 86390 1
413874 99413874 1001 86380 86390 1
413959 99413959 1001 86380 86390 1
415187 99415187 1001 86380 86390 1
414891 99414891 1001 86380 86390 1
414755 99414755 1001 86380 86390 1
414423 99414423 1001 86380 86390 1
414201 99414201 1001 86380 86390 1
414217 99414217 1001 86380 86390 1
415547 99415547 1001 86380 86390 1
415583 99415583 1001 86380 86390 1
415608 99415608 1001 86380 86390 1
416687 99416687 1001 86380 86390 1
416255 99416255 1001 86380 86390 1
416285 99416285 1001 86380 86390 1
416348 99416348 1001 86380 86390 1
416306 99416306 1001 86380 86390 1
416509 99416509 1001 86380 86390 1
416460 99416460 1001 86380 86390 1
416511 99416511 1001 86380 86390 1
415939 99415939 1001 86380 86390 1
417312 99417312 1001 86380 86390 1
418717 99418717 1001 86380 86390 1
418189 99418189 1001 86380 86390 1
418265 99418265 1001 86380 86390 1
418873 99418873 1001 86380 86390 1
419032 99419032 1001 86380 86390 1
418830 99418830 1001 86380 86390 1
419063 99419063 1001 86380 86390 1
420387 99420387 1001 86380 86390 1
420400 99420400 1001 86380 86390 1
420100 99420100 1001 86380 86390 1
420104 99420104 1001 86380 86390 1
420347 99420347 1001 86380 86390 1
420352 99420352 1001 86380 86390 1
419725 99419725 1001 86380 86390 1
419726 99419726 1001 86380 86390 1
420042 99420042 1001 86380 86390 1
419925 99419925 1001 86380 86390 1
420024 99420024 1001 86380 86390 1
419375 99419375 1001 86380 86390 1
419424 99419424 1001 86380 86390 1
419322 99419322 1001 86380 86390 1
419214 99419214 1001 86380 86390 1
420806 99420806 1001 86380 86390 1
419631 99419631 1001 86380 86390 1
421966 99421966 1001 86380 86390 1
421949 99421949 1001 86380 86390 1
421886 99421886 1001 86380 86390 1
421393 99421393 1001 86380 86390 1
421546 99421546 1001 86380 86390 1
421615 99421615 1001 86380 86390 1
421570 99421570 1001 86380 86390 1
421381 99421381 1001 86380 86390 1
421653 99421653 1001 86380 86390 1
420964 99420964 1001 86380 86390 1
421120 99421120 1001 86380 86390 1
421116 99421116 1001 86380 86390 1
422285 99422285 1001 86380 86390 1
422258 99422258 1001 86380 86390 1
422341 99422341 1001 86380 86390 1
422209 99422209 1001 86380 86390 1
422454 99422454 1001 86380 86390 1
423555 99423555 1001 86380 86390 1
423419 99423419 1001 86380 86390 1
423638 99423638 1001 86380 86390 1
423008 99423008 1001 86380 86390 1
422960 99422960 1001 86380 86390 1
422677 99422677 1001 86380 86390 1
424100 99424100 1001 86380 86390 1
423852 99423852 1001 86380 86390 1
424140 99424140 1001 86380 86390 1
425033 99425033 1001 86380 86390 1
425130 99425130 1001 86380 86390 1
425132 99425132 1001 86380 86390 1
425260 99425260 1001 86380 86390 1
425349 99425349 1001 86380 86390 1
425019 99425019 1001 86380 86390 1
425024 99425024 1001 86380 86390 1
424438 99424438 1001 86380 86390 1
425559 99425559 1001 86380 86390 1
425565 99425565 1001 86380 86390 1
425482 99425482 1001 86380 86390 1
425647 99425647 1001 86380 86390 1
426839 99426839 1001 86380 86390 1
426662 99426662 1001 86380 86390 1
426621 99426621 1001 86380 86390 1
426484 99426484 1001 86380 86390 1
426583 99426583 1001 86380 86390 1
426243 99426243 1001 86380 86390 1
426273 99426273 1001 86380 86390 1
426167 99426167 1001 86380 86390 1
425875 99425875 1001 86380 86390 1
426139 99426139 1001 86380 86390 1
427197 99427197 1001 86380 86390 1
427529 99427529 1001 86380 86390 1
427303 99427303 1001 86380 86390 1
427425 99427425 1001 86380 86390 1
428516 99428516 1001 86380 86390 1
428375 99428375 1001 86380 86390 1
428623 99428623 1001 86380 86390 1
428511 99428511 1001 86380 86390 1
428285 99428285 1001 86380 86390 1
427925 99427925 1001 86380 86390 1
427934 99427934 1001 86380 86390 1
427657 99427657 1001 86380 86390 1
427605 99427605 1001 86380 86390 1
427747 99427747 1001 86380 86390 1
427674 99427674 1001 86380 86390 1
428791 99428791 1001 86380 86390 1
429034 99429034 1001 86380 86390 1
430320 99430320 1001 86380 86390 1
430267 99430267 1001 86380 86390 1
429987 99429987 1001 86380 86390 1
429602 99429602 1001 86380 86390 1
429604 99429604 1001 86380 86390 1
429869 99429869 1001 86380 86390 1
429409 99429409 1001 86380 86390 1
429469 99429469 1001 86380 86390 1
429412 99429412 1001 86380 86390 1
429303 99429303 1001 86380 86390 1
430641 99430641 1001 86380 86390 1
430745 99430745 1001 86380 86390 1
430545 99430545 1001 86380 86390 1
431981 99431981 1001 86380 86390 1
431674 99431674 1001 86380 86390 1
431946 99431946 1001 86380 86390 1
431882 99431882 1001 86380 86390 1
431906 99431906 1001 86380 86390 1
431557 99431557 1001 86380 86390 1
431584 99431584 1001 86380 86390 1
431308 99431308 1001 86380 86390 1
431512 99431512 1001 86380 86390 1
431415 99431415 1001 86380 86390 1
431370 99431370 1001 86380 86390 1
431024 99431024 1001 86380 86390 1
431259 99431259 1001 86380 86390 1
431165 99431165 1001 86380 86390 1
432161 99432161 1001 86380 86390 1
432163 99432163 1001 86380 86390 1
432137 99432137 1001 86380 86390 1
433400 99433400 1001 86380 86390 1
433331 99433331 1001 86380 86390 1
433300 99433300 1001 86380 86390 1
433290 99433290 1001 86380 86390 1
432703 99432703 1001 86380 86390 1
432612 99432612 1001 86380 86390 1
432710 99432710 1001 86380 86390 1
432714 99432714 1001 86380 86390 1
433818 99433818 1001 86380 86390 1
433825 99433825 1001 86380 86390 1
435220 99435220 1001 86380 86390 1
435286 99435286 1001 86380 86390 1
435066 99435066 1001 86380 86390 1
435392 99435392 1001 86380 86390 1
435242 99435242 1001 86380 86390 1
434622 99434622 1001 86380 86390 1
434662 99434662 1001 86380 86390 1
434748 99434748 1001 86380 86390 1
434905 99434905 1001 86380 86390 1
434909 99434909 1001 86380 86390 1
434370 99434370 1001 86380 86390 1
434286 99434286 1001 86380 86390 1
434274 99434274 1001 86380 86390 1
435632 99435632 1001 86380 86390 1
435721 99435721 1001 86380 86390 1
435453 99435453 1001 86380 86390 1
437099 99437099 1001 86380 86390 1
436903 99436903 1001 86380 86390 1
436370 99436370 1001 86380 86390 1
436487 99436487 1001 86380 86390 1
436621 99436621 1001 86380 86390 1
436050 99436050 1001 86380 86390 1
300687 99300687 1001 86380 86390 1
300719 99300719 1001 86380 86390 1
300484 99300484 1001 86380 86390 1
300448 99300448 1001 86380 86390 1
300365 99300365 1001 86380 86390 1
300341 99300341 1001 86380 86390 1
300114 99300114 1001 86380 86390 1
300183 99300183 1001 86380 86390 1
300779 99300779 1001 86380 86390 1
300871 99300871 1001 86380 86390 1
300902 99300902 1001 86380 86390 1
300737 99300737 1001 86380 86390 1
301441 99301441 1001 86380 86390 1
301429 99301429 1001 86380 86390 1
301456 99301456 1001 86380 86390 1
301444 99301444 1001 86380 86390 1
301487 99301487 1001 86380 86390 1
301248 99301248 1001 86380 86390 1
301149 99301149 1001 86380 86390 1
301076 99301076 1001 86380 86390 1
301095 99301095 1001 86380 86390 1
300984 99300984 1001 86380 86390 1
301049 99301049 1001 86380 86390 1
301594 99301594 1001 86380 86390 1
301712 99301712 1001 86380 86390 1
301560 99301560 1001 86380 86390 1
301626 99301626 1001 86380 86390 1
301589 99301589 1001 86380 86390 1
302282 99302282 1001 86380 86390 1
302199 99302199 1001 86380 86390 1
301986 99301986 1001 86380 86390 1
302078 99302078 1001 86380 86390 1
302080 99302080 1001 86380 86390 1
302069 99302069 1001 86380 86390 1
302005 99302005 1001 86380 86390 1
302096 99302096 1001 86380 86390 1
301904 99301904 1001 86380 86390 1
301828 99301828 1001 86380 86390 1
301937 99301937 1001 86380 86390 1
302572 99302572 1001 86380 86390 1
302382 99302382 1001 86380 86390 1
302386 99302386 1001 86380 86390 1
303172 99303172 1001 86380 86390 1
303192 99303192 1001 86380 86390 1
302821 99302821 1001 86380 86390 1
302850 99302850 1001 86380 86390 1
302608 99302608 1001 86380 86390 1
302610 99302610 1001 86380 86390 1
302611 99302611 1001 86380 86390 1
303271 99303271 1001 86380 86390 1
303310 99303310 1001 86380 86390 1
303261 99303261 1001 86380 86390 1
303947 99303947 1001 86380 86390 1
303861 99303861 1001 86380 86390 1
303851 99303851 1001 86380 86390 1
303828 99303828 1001 86380 86390 1
303791 99303791 1001 86380 86390 1
303537 99303537 1001 86380 86390 1
303433 99303433 1001 86380 86390 1
303502 99303502 1001 86380 86390 1
304100 99304100 1001 86380 86390 1
304037 99304037 1001 86380 86390 1
304233 99304233 1001 86380 86390 1
304693 99304693 1001 86380 86390 1
304694 99304694 1001 86380 86390 1
304831 99304831 1001 86380 86390 1
304857 99304857 1001 86380 86390 1
304604 99304604 1001 86380 86390 1
304650 99304650 1001 86380 86390 1
304523 99304523 1001 86380 86390 1
304399 99304399 1001 86380 86390 1
304311 99304311 1001 86380 86390 1
304313 99304313 1001 86380 86390 1
305044 99305044 1001 86380 86390 1
305058 99305058 1001 86380 86390 1
305530 99305530 1001 86380 86390 1
305446 99305446 1001 86380 86390 1
305414 99305414 1001 86380 86390 1
305103 99305103 1001 86380 86390 1
305260 99305260 1001 86380 86390 1
305171 99305171 1001 86380 86390 1
305136 99305136 1001 86380 86390 1
305175 99305175 1001 86380 86390 1
305206 99305206 1001 86380 86390 1
500154 99500154 1001 86380 86390 1
500079 99500079 1001 86380 86390 1
500015 99500015 1001 86380 86390 1
500158 99500158 1001 86380 86390 1
500035 99500035 1001 86380 86390 1
500634 99500634 1001 86380 86390 1
500813 99500813 1001 86380 86390 1
500792 99500792 1001 86380 86390 1
500542 99500542 1001 86380 86390 1
500238 99500238 1001 86380 86390 1
500997 99500997 1001 86380 86390 1
500858 99500858 1001 86380 86390 1
501015 99501015 1001 86380 86390 1
501462 99501462 1001 86380 86390 1
501617 99501617 1001 86380 86390 1
501521 99501521 1001 86380 86390 1
501382 99501382 1001 86380 86390 1
501332 99501332 1001 86380 86390 1
501316 99501316 1001 86380 86390 1
501177 99501177 1001 86380 86390 1
501152 99501152 1001 86380 86390 1
501024 99501024 1001 86380 86390 1
501195 99501195 1001 86380 86390 1
501197 99501197 1001 86380 86390 1
501028 99501028 1001 86380 86390 1
501839 99501839 1001 86380 86390 1
502391 99502391 1001 86380 86390 1
502281 99502281 1001 86380 86390 1
502094 99502094 1001 86380 86390 1
502241 99502241 1001 86380 86390 1
502203 99502203 1001 86380 86390 1
502529 99502529 1001 86380 86390 1
502584 99502584 1001 86380 86390 1
503199 99503199 1001 86380 86390 1
503061 99503061 1001 86380 86390 1
502967 99502967 1001 86380 86390 1
503444 99503444 1001 86380 86390 1
503356 99503356 1001 86380 86390 1
504068 99504068 1001 86380 86390 1
504086 99504086 1001 86380 86390 1
503984 99503984 1001 86380 86390 1
503835 99503835 1001 86380 86390 1
503801 99503801 1001 86380 86390 1
503867 99503867 1001 86380 86390 1
503725 99503725 1001 86380 86390 1
503778 99503778 1001 86380 86390 1
503856 99503856 1001 86380 86390 1
503767 99503767 1001 86380 86390 1
504296 99504296 1001 86380 86390 1
504262 99504262 1001 86380 86390 1
504915 99504915 1001 86380 86390 1
504571 99504571 1001 86380 86390 1
504688 99504688 1001 86380 86390 1
504738 99504738 1001 86380 86390 1
504435 99504435 1001 86380 86390 1
504412 99504412 1001 86380 86390 1
504348 99504348 1001 86380 86390 1
505006 99505006 1001 86380 86390 1
505091 99505091 1001 86380 86390 1
505093 99505093 1001 86380 86390 1
505596 99505596 1001 86380 86390 1
505572 99505572 1001 86380 86390 1
505488 99505488 1001 86380 86390 1
505412 99505412 1001 86380 86390 1
505440 99505440 1001 86380 86390 1
505191 99505191 1001 86380 86390 1
505235 99505235 1001 86380 86390 1
505788 99505788 1001 86380 86390 1
505908 99505908 1001 86380 86390 1
505857 99505857 1001 86380 86390 1
506409 99506409 1001 86380 86390 1
506464 99506464 1001 86380 86390 1
506493 99506493 1001 86380 86390 1
506737 99506737 1001 86380 86390 1
506764 99506764 1001 86380 86390 1
506661 99506661 1001 86380 86390 1
506678 99506678 1001 86380 86390 1
506656 99506656 1001 86380 86390 1
506787 99506787 1001 86380 86390 1
507422 99507422 1001 86380 86390 1
507156 99507156 1001 86380 86390 1
507172 99507172 1001 86380 86390 1
507163 99507163 1001 86380 86390 1
506963 99506963 1001 86380 86390 1
506912 99506912 1001 86380 86390 1
507539 99507539 1001 86380 86390 1
507529 99507529 1001 86380 86390 1
507430 99507430 1001 86380 86390 1
507599 99507599 1001 86380 86390 1
508212 99508212 1001 86380 86390 1
508074 99508074 1001 86380 86390 1
508031 99508031 1001 86380 86390 1
507855 99507855 1001 86380 86390 1
507848 99507848 1001 86380 86390 1
507644 99507644 1001 86380 86390 1
507724 99507724 1001 86380 86390 1
508255 99508255 1001 86380 86390 1
508961 99508961 1001 86380 86390 1
508914 99508914 1001 86380 86390 1
508919 99508919 1001 86380 86390 1
508586 99508586 1001 86380 86390 1
508581 99508581 1001 86380 86390 1
508530 99508530 1001 86380 86390 1
509086 99509086 1001 86380 86390 1
509153 99509153 1001 86380 86390 1
509243 99509243 1001 86380 86390 1
509271 99509271 1001 86380 86390 1
509759 99509759 1001 86380 86390 1
509805 99509805 1001 86380 86390 1
509781 99509781 1001 86380 86390 1
509705 99509705 1001 86380 86390 1
509583 99509583 1001 86380 86390 1
509613 99509613 1001 86380 86390 1
509653 99509653 1001 86380 86390 1
509590 99509590 1001 86380 86390 1
509393 99509393 1001 86380 86390 1
509924 99509924 1001 86380 86390 1
510015 99510015 1001 86380 86390 1
509926 99509926 1001 86380 86390 1
510031 99510031 1001 86380 86390 1
510098 99510098 1001 86380 86390 1
510630 99510630 1001 86380 86390 1
510683 99510683 1001 86380 86390 1
510672 99510672 1001 86380 86390 1
510559 99510559 1001 86380 86390 1
510688 99510688 1001 86380 86390 1
510386 99510386 1001 86380 86390 1
510452 99510452 1001 86380 86390 1
510467 99510467 1001 86380 86390 1
510197 99510197 1001 86380 86390 1
510216 99510216 1001 86380 86390 1
510271 99510271 1001 86380 86390 1
510142 99510142 1001 86380 86390 1
510815 99510815 1001 86380 86390 1
510907 99510907 1001 86380 86390 1
510780 99510780 1001 86380 86390 1
510796 99510796 1001 86380 86390 1
510736 99510736 1001 86380 86390 1
511412 99511412 1001 86380 86390 1
511431 99511431 1001 86380 86390 1
511367 99511367 1001 86380 86390 1
511335 99511335 1001 86380 86390 1
511186 99511186 1001 86380 86390 1
511240 99511240 1001 86380 86390 1
511088 99511088 1001 86380 86390 1
510946 99510946 1001 86380 86390 1
511081 99511081 1001 86380 86390 1
510940 99510940 1001 86380 86390 1
510980 99510980 1001 86380 86390 1
511135 99511135 1001 86380 86390 1
511087 99511087 1001 86380 86390 1
511591 99511591 1001 86380 86390 1
511567 99511567 1001 86380 86390 1
512201 99512201 1001 86380 86390 1
512190 99512190 1001 86380 86390 1
512049 99512049 1001 86380 86390 1
511889 99511889 1001 86380 86390 1
511904 99511904 1001 86380 86390 1
511905 99511905 1001 86380 86390 1
511847 99511847 1001 86380 86390 1
513106 99513106 1001 86380 86390 1
513007 99513007 1001 86380 86390 1
513136 99513136 1001 86380 86390 1
513023 99513023 1001 86380 86390 1
513012 99513012 1001 86380 86390 1
512851 99512851 1001 86380 86390 1
512918 99512918 1001 86380 86390 1
512732 99512732 1001 86380 86390 1
512656 99512656 1001 86380 86390 1
512657 99512657 1001 86380 86390 1
512765 99512765 1001 86380 86390 1
513358 99513358 1001 86380 86390 1
513384 99513384 1001 86380 86390 1
512793 99512793 1001 86380 86390 1
513297 99513297 1001 86380 86390 1
513233 99513233 1001 86380 86390 1
513209 99513209 1001 86380 86390 1
513981 99513981 1001 86380 86390 1
513858 99513858 1001 86380 86390 1
513781 99513781 1001 86380 86390 1
513530 99513530 1001 86380 86390 1
513411 99513411 1001 86380 86390 1
514070 99514070 1001 86380 86390 1
514227 99514227 1001 86380 86390 1
514118 99514118 1001 86380 86390 1
514732 99514732 1001 86380 86390 1
514745 99514745 1001 86380 86390 1
514848 99514848 1001 86380 86390 1
514617 99514617 1001 86380 86390 1
514566 99514566 1001 86380 86390 1
514533 99514533 1001 86380 86390 1
514611 99514611 1001 86380 86390 1
514354 99514354 1001 86380 86390 1
514367 99514367 1001 86380 86390 1
514383 99514383 1001 86380 86390 1
514241 99514241 1001 86380 86390 1
514269 99514269 1001 86380 86390 1
514412 99514412 1001 86380 86390 1
514326 99514326 1001 86380 86390 1
514990 99514990 1001 86380 86390 1
514966 99514966 1001 86380 86390 1
515018 99515018 1001 86380 86390 1
514931 99514931 1001 86380 86390 1
515652 99515652 1001 86380 86390 1
515277 99515277 1001 86380 86390 1
515292 99515292 1001 86380 86390 1
515332 99515332 1001 86380 86390 1
515235 99515235 1001 86380 86390 1
515174 99515174 1001 86380 86390 1
515187 99515187 1001 86380 86390 1
515759 99515759 1001 86380 86390 1
515859 99515859 1001 86380 86390 1
516435 99516435 1001 86380 86390 1
516436 99516436 1001 86380 86390 1
516489 99516489 1001 86380 86390 1
516115 99516115 1001 86380 86390 1
516219 99516219 1001 86380 86390 1
516197 99516197 1001 86380 86390 1
516198 99516198 1001 86380 86390 1
515915 99515915 1001 86380 86390 1
516020 99516020 1001 86380 86390 1
516061 99516061 1001 86380 86390 1
516597 99516597 1001 86380 86390 1
516636 99516636 1001 86380 86390 1
516306 99516306 1001 86380 86390 1
516540 99516540 1001 86380 86390 1
516514 99516514 1001 86380 86390 1
516594 99516594 1001 86380 86390 1
516557 99516557 1001 86380 86390 1
517274 99517274 1001 86380 86390 1
517198 99517198 1001 86380 86390 1
517164 99517164 1001 86380 86390 1
517330 99517330 1001 86380 86390 1
516930 99516930 1001 86380 86390 1
517022 99517022 1001 86380 86390 1
516741 99516741 1001 86380 86390 1
516784 99516784 1001 86380 86390 1
516913 99516913 1001 86380 86390 1
516902 99516902 1001 86380 86390 1
516877 99516877 1001 86380 86390 1
516894 99516894 1001 86380 86390 1
516738 99516738 1001 86380 86390 1
516869 99516869 1001 86380 86390 1
517534 99517534 1001 86380 86390 1
517435 99517435 1001 86380 86390 1
517995 99517995 1001 86380 86390 1
517960 99517960 1001 86380 86390 1
518018 99518018 1001 86380 86390 1
517920 99517920 1001 86380 86390 1
517846 99517846 1001 86380 86390 1
517950 99517950 1001 86380 86390 1
517594 99517594 1001 86380 86390 1
517586 99517586 1001 86380 86390 1
517743 99517743 1001 86380 86390 1
518224 99518224 1001 86380 86390 1
518276 99518276 1001 86380 86390 1
518289 99518289 1001 86380 86390 1
518178 99518178 1001 86380 86390 1
518286 99518286 1001 86380 86390 1
518927 99518927 1001 86380 86390 1
518828 99518828 1001 86380 86390 1
518590 99518590 1001 86380 86390 1
518568 99518568 1001 86380 86390 1
518440 99518440 1001 86380 86390 1
518533 99518533 1001 86380 86390 1
518521 99518521 1001 86380 86390 1
518548 99518548 1001 86380 86390 1
519080 99519080 1001 86380 86390 1
519186 99519186 1001 86380 86390 1
519006 99519006 1001 86380 86390 1
519125 99519125 1001 86380 86390 1
518996 99518996 1001 86380 86390 1
519781 99519781 1001 86380 86390 1
519726 99519726 1001 86380 86390 1
519704 99519704 1001 86380 86390 1
519794 99519794 1001 86380 86390 1
519762 99519762 1001 86380 86390 1
519588 99519588 1001 86380 86390 1
519473 99519473 1001 86380 86390 1
519438 99519438 1001 86380 86390 1
519271 99519271 1001 86380 86390 1
519360 99519360 1001 86380 86390 1
519399 99519399 1001 86380 86390 1
519842 99519842 1001 86380 86390 1
520622 99520622 1001 86380 86390 1
520332 99520332 1001 86380 86390 1
520255 99520255 1001 86380 86390 1
520244 99520244 1001 86380 86390 1
520179 99520179 1001 86380 86390 1
520212 99520212 1001 86380 86390 1
520833 99520833 1001 86380 86390 1
520808 99520808 1001 86380 86390 1
520784 99520784 1001 86380 86390 1
520827 99520827 1001 86380 86390 1
521369 99521369 1001 86380 86390 1
521395 99521395 1001 86380 86390 1
521280 99521280 1001 86380 86390 1
521281 99521281 1001 86380 86390 1
521164 99521164 1001 86380 86390 1
521153 99521153 1001 86380 86390 1
520865 99520865 1001 86380 86390 1
520919 99520919 1001 86380 86390 1
520997 99520997 1001 86380 86390 1
521052 99521052 1001 86380 86390 1
521580 99521580 1001 86380 86390 1
521635 99521635 1001 86380 86390 1
521468 99521468 1001 86380 86390 1
521654 99521654 1001 86380 86390 1
521486 99521486 1001 86380 86390 1
522293 99522293 1001 86380 86390 1
522102 99522102 1001 86380 86390 1
522168 99522168 1001 86380 86390 1
522093 99522093 1001 86380 86390 1
522196 99522196 1001 86380 86390 1
522124 99522124 1001 86380 86390 1
521997 99521997 1001 86380 86390 1
521953 99521953 1001 86380 86390 1
521874 99521874 1001 86380 86390 1
521708 99521708 1001 86380 86390 1
521682 99521682 1001 86380 86390 1
521761 99521761 1001 86380 86390 1
522446 99522446 1001 86380 86390 1
522472 99522472 1001 86380 86390 1
522359 99522359 1001 86380 86390 1
522964 99522964 1001 86380 86390 1
523082 99523082 1001 86380 86390 1
522949 99522949 1001 86380 86390 1
522721 99522721 1001 86380 86390 1
522818 99522818 1001 86380 86390 1
522667 99522667 1001 86380 86390 1
522670 99522670 1001 86380 86390 1
522594 99522594 1001 86380 86390 1
522535 99522535 1001 86380 86390 1
522639 99522639 1001 86380 86390 1
523298 99523298 1001 86380 86390 1
523262 99523262 1001 86380 86390 1
523163 99523163 1001 86380 86390 1
523868 99523868 1001 86380 86390 1
523701 99523701 1001 86380 86390 1
523588 99523588 1001 86380 86390 1
523724 99523724 1001 86380 86390 1
523582 99523582 1001 86380 86390 1
523712 99523712 1001 86380 86390 1
523463 99523463 1001 86380 86390 1
523399 99523399 1001 86380 86390 1
524086 99524086 1001 86380 86390 1
524049 99524049 1001 86380 86390 1
523972 99523972 1001 86380 86390 1
524655 99524655 1001 86380 86390 1
524722 99524722 1001 86380 86390 1
524736 99524736 1001 86380 86390 1
524611 99524611 1001 86380 86390 1
524717 99524717 1001 86380 86390 1
524383 99524383 1001 86380 86390 1
524550 99524550 1001 86380 86390 1
524408 99524408 1001 86380 86390 1
524460 99524460 1001 86380 86390 1
524382 99524382 1001 86380 86390 1
524345 99524345 1001 86380 86390 1
524179 99524179 1001 86380 86390 1
524846 99524846 1001 86380 86390 1
524925 99524925 1001 86380 86390 1
524838 99524838 1001 86380 86390 1
524803 99524803 1001 86380 86390 1
524934 99524934 1001 86380 86390 1
524961 99524961 1001 86380 86390 1
525512 99525512 1001 86380 86390 1
525467 99525467 1001 86380 86390 1
525241 99525241 1001 86380 86390 1
525385 99525385 1001 86380 86390 1
525119 99525119 1001 86380 86390 1
525145 99525145 1001 86380 86390 1
525625 99525625 1001 86380 86390 1
525783 99525783 1001 86380 86390 1
525654 99525654 1001 86380 86390 1
525798 99525798 1001 86380 86390 1
525669 99525669 1001 86380 86390 1
525709 99525709 1001 86380 86390 1
526351 99526351 1001 86380 86390 1
526261 99526261 1001 86380 86390 1
526378 99526378 1001 86380 86390 1
526263 99526263 1001 86380 86390 1
526329 99526329 1001 86380 86390 1
526342 99526342 1001 86380 86390 1
526229 99526229 1001 86380 86390 1
526023 99526023 1001 86380 86390 1
526131 99526131 1001 86380 86390 1
526197 99526197 1001 86380 86390 1
526030 99526030 1001 86380 86390 1
526108 99526108 1001 86380 86390 1
526160 99526160 1001 86380 86390 1
526096 99526096 1001 86380 86390 1
526097 99526097 1001 86380 86390 1
526087 99526087 1001 86380 86390 1
525933 99525933 1001 86380 86390 1
525814 99525814 1001 86380 86390 1
526576 99526576 1001 86380 86390 1
526504 99526504 1001 86380 86390 1
526621 99526621 1001 86380 86390 1
526505 99526505 1001 86380 86390 1
526441 99526441 1001 86380 86390 1
527073 99527073 1001 86380 86390 1
527051 99527051 1001 86380 86390 1
527104 99527104 1001 86380 86390 1
526862 99526862 1001 86380 86390 1
526971 99526971 1001 86380 86390 1
526780 99526780 1001 86380 86390 1
527417 99527417 1001 86380 86390 1
527296 99527296 1001 86380 86390 1
527452 99527452 1001 86380 86390 1
527961 99527961 1001 86380 86390 1
528000 99528000 1001 86380 86390 1
527911 99527911 1001 86380 86390 1
527983 99527983 1001 86380 86390 1
527757 99527757 1001 86380 86390 1
527789 99527789 1001 86380 86390 1
527828 99527828 1001 86380 86390 1
527594 99527594 1001 86380 86390 1
527633 99527633 1001 86380 86390 1
527465 99527465 1001 86380 86390 1
528184 99528184 1001 86380 86390 1
528843 99528843 1001 86380 86390 1
528780 99528780 1001 86380 86390 1
528732 99528732 1001 86380 86390 1
528592 99528592 1001 86380 86390 1
528634 99528634 1001 86380 86390 1
528589 99528589 1001 86380 86390 1
528602 99528602 1001 86380 86390 1
528693 99528693 1001 86380 86390 1
528630 99528630 1001 86380 86390 1
528403 99528403 1001 86380 86390 1
528288 99528288 1001 86380 86390 1
528906 99528906 1001 86380 86390 1
529089 99529089 1001 86380 86390 1
528999 99528999 1001 86380 86390 1
529560 99529560 1001 86380 86390 1
529653 99529653 1001 86380 86390 1
529702 99529702 1001 86380 86390 1
529434 99529434 1001 86380 86390 1
529464 99529464 1001 86380 86390 1
529452 99529452 1001 86380 86390 1
529377 99529377 1001 86380 86390 1
529184 99529184 1001 86380 86390 1
529213 99529213 1001 86380 86390 1
529296 99529296 1001 86380 86390 1
529156 99529156 1001 86380 86390 1
529312 99529312 1001 86380 86390 1
529235 99529235 1001 86380 86390 1
529882 99529882 1001 86380 86390 1
529755 99529755 1001 86380 86390 1
529731 99529731 1001 86380 86390 1
529891 99529891 1001 86380 86390 1
529736 99529736 1001 86380 86390 1
530536 99530536 1001 86380 86390 1
530408 99530408 1001 86380 86390 1
530155 99530155 1001 86380 86390 1
530316 99530316 1001 86380 86390 1
530228 99530228 1001 86380 86390 1
530078 99530078 1001 86380 86390 1
530035 99530035 1001 86380 86390 1
530010 99530010 1001 86380 86390 1
530566 99530566 1001 86380 86390 1
530607 99530607 1001 86380 86390 1
530704 99530704 1001 86380 86390 1
531317 99531317 1001 86380 86390 1
531215 99531215 1001 86380 86390 1
531098 99531098 1001 86380 86390 1
531048 99531048 1001 86380 86390 1
530942 99530942 1001 86380 86390 1
530869 99530869 1001 86380 86390 1
530792 99530792 1001 86380 86390 1
530909 99530909 1001 86380 86390 1
531571 99531571 1001 86380 86390 1
531535 99531535 1001 86380 86390 1
531419 99531419 1001 86380 86390 1
531523 99531523 1001 86380 86390 1
531452 99531452 1001 86380 86390 1
532042 99532042 1001 86380 86390 1
532175 99532175 1001 86380 86390 1
532019 99532019 1001 86380 86390 1
532073 99532073 1001 86380 86390 1
532074 99532074 1001 86380 86390 1
532202 99532202 1001 86380 86390 1
531823 99531823 1001 86380 86390 1
531916 99531916 1001 86380 86390 1
531703 99531703 1001 86380 86390 1
531705 99531705 1001 86380 86390 1
531681 99531681 1001 86380 86390 1
531772 99531772 1001 86380 86390 1
531618 99531618 1001 86380 86390 1
532399 99532399 1001 86380 86390 1
532223 99532223 1001 86380 86390 1
532908 99532908 1001 86380 86390 1
532896 99532896 1001 86380 86390 1
532710 99532710 1001 86380 86390 1
532720 99532720 1001 86380 86390 1
532464 99532464 1001 86380 86390 1
532504 99532504 1001 86380 86390 1
532518 99532518 1001 86380 86390 1
532417 99532417 1001 86380 86390 1
533105 99533105 1001 86380 86390 1
533820 99533820 1001 86380 86390 1
533845 99533845 1001 86380 86390 1
533484 99533484 1001 86380 86390 1
533505 99533505 1001 86380 86390 1
533600 99533600 1001 86380 86390 1
533282 99533282 1001 86380 86390 1
533443 99533443 1001 86380 86390 1
533881 99533881 1001 86380 86390 1
533990 99533990 1001 86380 86390 1
533914 99533914 1001 86380 86390 1
533890 99533890 1001 86380 86390 1
533994 99533994 1001 86380 86390 1
534648 99534648 1001 86380 86390 1
534379 99534379 1001 86380 86390 1
534471 99534471 1001 86380 86390 1
534278 99534278 1001 86380 86390 1
534460 99534460 1001 86380 86390 1
534229 99534229 1001 86380 86390 1
534140 99534140 1001 86380 86390 1
534819 99534819 1001 86380 86390 1
535509 99535509 1001 86380 86390 1
535333 99535333 1001 86380 86390 1
535497 99535497 1001 86380 86390 1
535502 99535502 1001 86380 86390 1
535432 99535432 1001 86380 86390 1
534982 99534982 1001 86380 86390 1
535054 99535054 1001 86380 86390 1
534939 99534939 1001 86380 86390 1
535536 99535536 1001 86380 86390 1
535706 99535706 1001 86380 86390 1
535530 99535530 1001 86380 86390 1
536159 99536159 1001 86380 86390 1
536137 99536137 1001 86380 86390 1
536228 99536228 1001 86380 86390 1
536154 99536154 1001 86380 86390 1
536087 99536087 1001 86380 86390 1
536051 99536051 1001 86380 86390 1
535748 99535748 1001 86380 86390 1
535716 99535716 1001 86380 86390 1
536534 99536534 1001 86380 86390 1
536510 99536510 1001 86380 86390 1
536368 99536368 1001 86380 86390 1
536436 99536436 1001 86380 86390 1
537107 99537107 1001 86380 86390 1
537033 99537033 1001 86380 86390 1
536945 99536945 1001 86380 86390 1
536862 99536862 1001 86380 86390 1
536852 99536852 1001 86380 86390 1
536684 99536684 1001 86380 86390 1
536738 99536738 1001 86380 86390 1
536601 99536601 1001 86380 86390 1
536641 99536641 1001 86380 86390 1
536668 99536668 1001 86380 86390 1
536746 99536746 1001 86380 86390 1
536578 99536578 1001 86380 86390 1
536553 99536553 1001 86380 86390 1
536566 99536566 1001 86380 86390 1
537367 99537367 1001 86380 86390 1
537187 99537187 1001 86380 86390 1
537259 99537259 1001 86380 86390 1
537195 99537195 1001 86380 86390 1
537327 99537327 1001 86380 86390 1
537854 99537854 1001 86380 86390 1
537846 99537846 1001 86380 86390 1
537655 99537655 1001 86380 86390 1
537657 99537657 1001 86380 86390 1
537611 99537611 1001 86380 86390 1
537740 99537740 1001 86380 86390 1
537715 99537715 1001 86380 86390 1
537703 99537703 1001 86380 86390 1
537485 99537485 1001 86380 86390 1
537505 99537505 1001 86380 86390 1
538077 99538077 1001 86380 86390 1
538026 99538026 1001 86380 86390 1
538079 99538079 1001 86380 86390 1
538002 99538002 1001 86380 86390 1
538178 99538178 1001 86380 86390 1
538766 99538766 1001 86380 86390 1
538638 99538638 1001 86380 86390 1
538493 99538493 1001 86380 86390 1
538508 99538508 1001 86380 86390 1
538523 99538523 1001 86380 86390 1
538363 99538363 1001 86380 86390 1
538343 99538343 1001 86380 86390 1
538359 99538359 1001 86380 86390 1
538903 99538903 1001 86380 86390 1
538840 99538840 1001 86380 86390 1
538984 99538984 1001 86380 86390 1
538923 99538923 1001 86380 86390 1
538912 99538912 1001 86380 86390 1
539463 99539463 1001 86380 86390 1
539515 99539515 1001 86380 86390 1
539516 99539516 1001 86380 86390 1
539479 99539479 1001 86380 86390 1
539597 99539597 1001 86380 86390 1
539546 99539546 1001 86380 86390 1
539536 99539536 1001 86380 86390 1
539511 99539511 1001 86380 86390 1
539399 99539399 1001 86380 86390 1
539245 99539245 1001 86380 86390 1
539263 99539263 1001 86380 86390 1
539305 99539305 1001 86380 86390 1
539127 99539127 1001 86380 86390 1
539050 99539050 1001 86380 86390 1
539040 99539040 1001 86380 86390 1
539084 99539084 1001 86380 86390 1
539759 99539759 1001 86380 86390 1
540418 99540418 1001 86380 86390 1
540257 99540257 1001 86380 86390 1
540090 99540090 1001 86380 86390 1
540168 99540168 1001 86380 86390 1
540131 99540131 1001 86380 86390 1
539953 99539953 1001 86380 86390 1
540007 99540007 1001 86380 86390 1
540051 99540051 1001 86380 86390 1
540556 99540556 1001 86380 86390 1
540547 99540547 1001 86380 86390 1
540586 99540586 1001 86380 86390 1
541222 99541222 1001 86380 86390 1
541108 99541108 1001 86380 86390 1
541032 99541032 1001 86380 86390 1
541060 99541060 1001 86380 86390 1
540931 99540931 1001 86380 86390 1
540792 99540792 1001 86380 86390 1
540728 99540728 1001 86380 86390 1
540783 99540783 1001 86380 86390 1
540681 99540681 1001 86380 86390 1
542019 99542019 1001 86380 86390 1
542037 99542037 1001 86380 86390 1
542053 99542053 1001 86380 86390 1
541758 99541758 1001 86380 86390 1
541762 99541762 1001 86380 86390 1
541788 99541788 1001 86380 86390 1
541525 99541525 1001 86380 86390 1
542317 99542317 1001 86380 86390 1
542258 99542258 1001 86380 86390 1
542141 99542141 1001 86380 86390 1
542913 99542913 1001 86380 86390 1
542832 99542832 1001 86380 86390 1
542834 99542834 1001 86380 86390 1
542662 99542662 1001 86380 86390 1
542547 99542547 1001 86380 86390 1
542549 99542549 1001 86380 86390 1
542556 99542556 1001 86380 86390 1
542434 99542434 1001 86380 86390 1
542463 99542463 1001 86380 86390 1
542453 99542453 1001 86380 86390 1
543020 99543020 1001 86380 86390 1
543059 99543059 1001 86380 86390 1
543139 99543139 1001 86380 86390 1
543117 99543117 1001 86380 86390 1
543611 99543611 1001 86380 86390 1
543766 99543766 1001 86380 86390 1
543426 99543426 1001 86380 86390 1
543367 99543367 1001 86380 86390 1
543320 99543320 1001 86380 86390 1
543283 99543283 1001 86380 86390 1
543349 99543349 1001 86380 86390 1
543276 99543276 1001 86380 86390 1
543188 99543188 1001 86380 86390 1
543932 99543932 1001 86380 86390 1
543935 99543935 1001 86380 86390 1
544425 99544425 1001 86380 86390 1
544258 99544258 1001 86380 86390 1
544361 99544361 1001 86380 86390 1
544054 99544054 1001 86380 86390 1
544030 99544030 1001 86380 86390 1
544637 99544637 1001 86380 86390 1
544716 99544716 1001 86380 86390 1
544652 99544652 1001 86380 86390 1
432788 1140 1001 13260 13737 1
503748 856 1002 37227 50221 1
520092 1192 1001 61695 61994 1
523260 1124 1001 63750 64050 1
534425 1118 1002 49892 53074 1
400115 99400115 1001 86380 86390 1
400086 99400086 1001 86380 86390 1
400132 99400132 1001 86380 86390 1
400354 99400354 1001 86380 86390 1
400332 99400332 1001 86380 86390 1
400512 99400512 1001 86380 86390 1
400589 99400589 1001 86380 86390 1
400594 99400594 1001 86380 86390 1
400538 99400538 1001 86380 86390 1
400580 99400580 1001 86380 86390 1
400639 99400639 1001 86380 86390 1
400813 99400813 1001 86380 86390 1
401066 99401066 1001 86380 86390 1
401306 99401306 1001 86380 86390 1
401308 99401308 1001 86380 86390 1
401288 99401288 1001 86380 86390 1
401510 99401510 1001 86380 86390 1
401562 99401562 1001 86380 86390 1
401685 99401685 1001 86380 86390 1
401710 99401710 1001 86380 86390 1
402006 99402006 1001 86380 86390 1
402395 99402395 1001 86380 86390 1
402378 99402378 1001 86380 86390 1
402674 99402674 1001 86380 86390 1
402722 99402722 1001 86380 86390 1
402777 99402777 1001 86380 86390 1
402883 99402883 1001 86380 86390 1
402931 99402931 1001 86380 86390 1
402940 99402940 1001 86380 86390 1
402897 99402897 1001 86380 86390 1
403137 99403137 1001 86380 86390 1
403104 99403104 1001 86380 86390 1
403213 99403213 1001 86380 86390 1
403325 99403325 1001 86380 86390 1
403209 99403209 1001 86380 86390 1
403395 99403395 1001 86380 86390 1
403696 99403696 1001 86380 86390 1
403738 99403738 1001 86380 86390 1
403750 99403750 1001 86380 86390 1
403777 99403777 1001 86380 86390 1
403906 99403906 1001 86380 86390 1
403734 99403734 1001 86380 86390 1
403984 99403984 1001 86380 86390 1
404078 99404078 1001 86380 86390 1
404241 99404241 1001 86380 86390 1
404584 99404584 1001 86380 86390 1
404688 99404688 1001 86380 86390 1
404640 99404640 1001 86380 86390 1
404876 99404876 1001 86380 86390 1
404933 99404933 1001 86380 86390 1
405090 99405090 1001 86380 86390 1
405072 99405072 1001 86380 86390 1
405170 99405170 1001 86380 86390 1
405217 99405217 1001 86380 86390 1
405446 99405446 1001 86380 86390 1
405465 99405465 1001 86380 86390 1
405436 99405436 1001 86380 86390 1
405420 99405420 1001 86380 86390 1
405582 99405582 1001 86380 86390 1
405592 99405592 1001 86380 86390 1
405764 99405764 1001 86380 86390 1
405832 99405832 1001 86380 86390 1
406051 99406051 1001 86380 86390 1
406391 99406391 1001 86380 86390 1
406355 99406355 1001 86380 86390 1
406426 99406426 1001 86380 86390 1
406462 99406462 1001 86380 86390 1
406726 99406726 1001 86380 86390 1
406751 99406751 1001 86380 86390 1
407023 99407023 1001 86380 86390 1
407111 99407111 1001 86380 86390 1
407272 99407272 1001 86380 86390 1
407402 99407402 1001 86380 86390 1
407718 99407718 1001 86380 86390 1
407970 99407970 1001 86380 86390 1
408069 99408069 1001 86380 86390 1
408375 99408375 1001 86380 86390 1
408496 99408496 1001 86380 86390 1
408622 99408622 1001 86380 86390 1
408738 99408738 1001 86380 86390 1
408712 99408712 1001 86380 86390 1
409069 99409069 1001 86380 86390 1
409266 99409266 1001 86380 86390 1
409366 99409366 1001 86380 86390 1
409194 99409194 1001 86380 86390 1
409368 99409368 1001 86380 86390 1
409601 99409601 1001 86380 86390 1
409916 99409916 1001 86380 86390 1
410057 99410057 1001 86380 86390 1
410121 99410121 1001 86380 86390 1
410210 99410210 1001 86380 86390 1
410299 99410299 1001 86380 86390 1
410300 99410300 1001 86380 86390 1
410267 99410267 1001 86380 86390 1
410385 99410385 1001 86380 86390 1
410722 99410722 1001 86380 86390 1
410784 99410784 1001 86380 86390 1
410835 99410835 1001 86380 86390 1
410959 99410959 1001 86380 86390 1
411074 99411074 1001 86380 86390 1
411118 99411118 1001 86380 86390 1
411298 99411298 1001 86380 86390 1
411338 99411338 1001 86380 86390 1
411392 99411392 1001 86380 86390 1
411573 99411573 1001 86380 86390 1
411758 99411758 1001 86380 86390 1
412074 99412074 1001 86380 86390 1
412193 99412193 1001 86380 86390 1
413519 99413519 1001 86380 86390 1
413297 99413297 1001 86380 86390 1
413601 99413601 1001 86380 86390 1
413557 99413557 1001 86380 86390 1
413006 99413006 1001 86380 86390 1
413113 99413113 1001 86380 86390 1
413038 99413038 1001 86380 86390 1
413020 99413020 1001 86380 86390 1
413152 99413152 1001 86380 86390 1
413130 99413130 1001 86380 86390 1
412698 99412698 1001 86380 86390 1
412841 99412841 1001 86380 86390 1
413859 99413859 1001 86380 86390 1
415124 99415124 1001 86380 86390 1
415147 99415147 1001 86380 86390 1
415269 99415269 1001 86380 86390 1
415282 99415282 1001 86380 86390 1
414801 99414801 1001 86380 86390 1
414599 99414599 1001 86380 86390 1
414782 99414782 1001 86380 86390 1
414548 99414548 1001 86380 86390 1
414731 99414731 1001 86380 86390 1
414834 99414834 1001 86380 86390 1
414143 99414143 1001 86380 86390 1
414367 99414367 1001 86380 86390 1
414137 99414137 1001 86380 86390 1
415443 99415443 1001 86380 86390 1
415422 99415422 1001 86380 86390 1
415323 99415323 1001 86380 86390 1
415488 99415488 1001 86380 86390 1
415643 99415643 1001 86380 86390 1
416639 99416639 1001 86380 86390 1
416743 99416743 1001 86380 86390 1
416956 99416956 1001 86380 86390 1
416971 99416971 1001 86380 86390 1
416554 99416554 1001 86380 86390 1
416535 99416535 1001 86380 86390 1
416268 99416268 1001 86380 86390 1
415725 99415725 1001 86380 86390 1
415998 99415998 1001 86380 86390 1
415980 99415980 1001 86380 86390 1
417280 99417280 1001 86380 86390 1
417003 99417003 1001 86380 86390 1
417244 99417244 1001 86380 86390 1
417304 99417304 1001 86380 86390 1
417492 99417492 1001 86380 86390 1
417801 99417801 1001 86380 86390 1
417625 99417625 1001 86380 86390 1
417815 99417815 1001 86380 86390 1
418980 99418980 1001 86380 86390 1
419009 99419009 1001 86380 86390 1
418817 99418817 1001 86380 86390 1
420355 99420355 1001 86380 86390 1
420124 99420124 1001 86380 86390 1
420063 99420063 1001 86380 86390 1
420160 99420160 1001 86380 86390 1
419880 99419880 1001 86380 86390 1
419973 99419973 1001 86380 86390 1
419677 99419677 1001 86380 86390 1
419866 99419866 1001 86380 86390 1
419370 99419370 1001 86380 86390 1
420576 99420576 1001 86380 86390 1
421888 99421888 1001 86380 86390 1
421969 99421969 1001 86380 86390 1
421848 99421848 1001 86380 86390 1
421787 99421787 1001 86380 86390 1
421507 99421507 1001 86380 86390 1
421598 99421598 1001 86380 86390 1
421443 99421443 1001 86380 86390 1
421288 99421288 1001 86380 86390 1
421365 99421365 1001 86380 86390 1
421661 99421661 1001 86380 86390 1
421080 99421080 1001 86380 86390 1
421109 99421109 1001 86380 86390 1
422509 99422509 1001 86380 86390 1
423618 99423618 1001 86380 86390 1
423722 99423722 1001 86380 86390 1
423475 99423475 1001 86380 86390 1
423033 99423033 1001 86380 86390 1
422987 99422987 1001 86380 86390 1
423007 99423007 1001 86380 86390 1
422949 99422949 1001 86380 86390 1
423143 99423143 1001 86380 86390 1
422803 99422803 1001 86380 86390 1
422533 99422533 1001 86380 86390 1
422837 99422837 1001 86380 86390 1
422810 99422810 1001 86380 86390 1
422581 99422581 1001 86380 86390 1
422795 99422795 1001 86380 86390 1
423796 99423796 1001 86380 86390 1
424135 99424135 1001 86380 86390 1
425086 99425086 1001 86380 86390 1
425093 99425093 1001 86380 86390 1
425271 99425271 1001 86380 86390 1
425101 99425101 1001 86380 86390 1
424709 99424709 1001 86380 86390 1
424934 99424934 1001 86380 86390 1
424668 99424668 1001 86380 86390 1
424691 99424691 1001 86380 86390 1
424184 99424184 1001 86380 86390 1
424155 99424155 1001 86380 86390 1
424271 99424271 1001 86380 86390 1
424396 99424396 1001 86380 86390 1
424403 99424403 1001 86380 86390 1
425584 99425584 1001 86380 86390 1
425599 99425599 1001 86380 86390 1
426744 99426744 1001 86380 86390 1
427047 99427047 1001 86380 86390 1
426427 99426427 1001 86380 86390 1
426637 99426637 1001 86380 86390 1
426393 99426393 1001 86380 86390 1
425869 99425869 1001 86380 86390 1
427500 99427500 1001 86380 86390 1
427449 99427449 1001 86380 86390 1
427407 99427407 1001 86380 86390 1
428551 99428551 1001 86380 86390 1
428488 99428488 1001 86380 86390 1
428093 99428093 1001 86380 86390 1
428064 99428064 1001 86380 86390 1
428048 99428048 1001 86380 86390 1
428207 99428207 1001 86380 86390 1
427996 99427996 1001 86380 86390 1
427901 99427901 1001 86380 86390 1
427584 99427584 1001 86380 86390 1
427842 99427842 1001 86380 86390 1
427913 99427913 1001 86380 86390 1
429046 99429046 1001 86380 86390 1
429065 99429065 1001 86380 86390 1
430069 99430069 1001 86380 86390 1
430217 99430217 1001 86380 86390 1
430153 99430153 1001 86380 86390 1
429645 99429645 1001 86380 86390 1
429844 99429844 1001 86380 86390 1
429446 99429446 1001 86380 86390 1
429543 99429543 1001 86380 86390 1
430486 99430486 1001 86380 86390 1
430576 99430576 1001 86380 86390 1
430639 99430639 1001 86380 86390 1
430805 99430805 1001 86380 86390 1
430495 99430495 1001 86380 86390 1
430564 99430564 1001 86380 86390 1
430721 99430721 1001 86380 86390 1
431542 99431542 1001 86380 86390 1
431499 99431499 1001 86380 86390 1
431394 99431394 1001 86380 86390 1
431642 99431642 1001 86380 86390 1
430975 99430975 1001 86380 86390 1
431135 99431135 1001 86380 86390 1
430859 99430859 1001 86380 86390 1
432289 99432289 1001 86380 86390 1
432434 99432434 1001 86380 86390 1
432228 99432228 1001 86380 86390 1
433321 99433321 1001 86380 86390 1
433677 99433677 1001 86380 86390 1
433471 99433471 1001 86380 86390 1
433483 99433483 1001 86380 86390 1
433292 99433292 1001 86380 86390 1
433201 99433201 1001 86380 86390 1
433034 99433034 1001 86380 86390 1
432772 99432772 1001 86380 86390 1
432802 99432802 1001 86380 86390 1
432873 99432873 1001 86380 86390 1
433897 99433897 1001 86380 86390 1
434094 99434094 1001 86380 86390 1
434100 99434100 1001 86380 86390 1
435158 99435158 1001 86380 86390 1
435321 99435321 1001 86380 86390 1
435160 99435160 1001 86380 86390 1
435351 99435351 1001 86380 86390 1
435145 99435145 1001 86380 86390 1
435356 99435356 1001 86380 86390 1
434646 99434646 1001 86380 86390 1
434647 99434647 1001 86380 86390 1
434232 99434232 1001 86380 86390 1
434496 99434496 1001 86380 86390 1
435826 99435826 1001 86380 86390 1
435679 99435679 1001 86380 86390 1
435870 99435870 1001 86380 86390 1
435744 99435744 1001 86380 86390 1
435886 99435886 1001 86380 86390 1
435593 99435593 1001 86380 86390 1
437019 99437019 1001 86380 86390 1
436815 99436815 1001 86380 86390 1
436843 99436843 1001 86380 86390 1
437107 99437107 1001 86380 86390 1
436821 99436821 1001 86380 86390 1
436794 99436794 1001 86380 86390 1
436890 99436890 1001 86380 86390 1
436757 99436757 1001 86380 86390 1
436477 99436477 1001 86380 86390 1
436434 99436434 1001 86380 86390 1
436722 99436722 1001 86380 86390 1
436244 99436244 1001 86380 86390 1
436107 99436107 1001 86380 86390 1
300042 99300042 1001 86380 86390 1
300006 99300006 1001 86380 86390 1
300574 99300574 1001 86380 86390 1
300691 99300691 1001 86380 86390 1
300672 99300672 1001 86380 86390 1
300598 99300598 1001 86380 86390 1
300724 99300724 1001 86380 86390 1
300331 99300331 1001 86380 86390 1
300423 99300423 1001 86380 86390 1
300267 99300267 1001 86380 86390 1
300244 99300244 1001 86380 86390 1
300314 99300314 1001 86380 86390 1
300747 99300747 1001 86380 86390 1
300788 99300788 1001 86380 86390 1
301374 99301374 1001 86380 86390 1
301354 99301354 1001 86380 86390 1
301458 99301458 1001 86380 86390 1
301215 99301215 1001 86380 86390 1
301333 99301333 1001 86380 86390 1
301230 99301230 1001 86380 86390 1
301231 99301231 1001 86380 86390 1
301270 99301270 1001 86380 86390 1
301271 99301271 1001 86380 86390 1
301108 99301108 1001 86380 86390 1
301748 99301748 1001 86380 86390 1
301710 99301710 1001 86380 86390 1
301620 99301620 1001 86380 86390 1
301568 99301568 1001 86380 86390 1
301570 99301570 1001 86380 86390 1
301573 99301573 1001 86380 86390 1
301744 99301744 1001 86380 86390 1
302245 99302245 1001 86380 86390 1
302288 99302288 1001 86380 86390 1
302048 99302048 1001 86380 86390 1
302001 99302001 1001 86380 86390 1
302044 99302044 1001 86380 86390 1
302097 99302097 1001 86380 86390 1
301864 99301864 1001 86380 86390 1
301789 99301789 1001 86380 86390 1
301764 99301764 1001 86380 86390 1
301793 99301793 1001 86380 86390 1
301913 99301913 1001 86380 86390 1
302482 99302482 1001 86380 86390 1
302422 99302422 1001 86380 86390 1
302487 99302487 1001 86380 86390 1
302478 99302478 1001 86380 86390 1
303094 99303094 1001 86380 86390 1
303191 99303191 1001 86380 86390 1
302859 99302859 1001 86380 86390 1
302808 99302808 1001 86380 86390 1
302941 99302941 1001 86380 86390 1
302768 99302768 1001 86380 86390 1
302695 99302695 1001 86380 86390 1
302735 99302735 1001 86380 86390 1
302736 99302736 1001 86380 86390 1
302649 99302649 1001 86380 86390 1
302795 99302795 1001 86380 86390 1
303340 99303340 1001 86380 86390 1
303368 99303368 1001 86380 86390 1
303397 99303397 1001 86380 86390 1
303281 99303281 1001 86380 86390 1
304006 99304006 1001 86380 86390 1
303976 99303976 1001 86380 86390 1
303838 99303838 1001 86380 86390 1
303801 99303801 1001 86380 86390 1
303533 99303533 1001 86380 86390 1
303523 99303523 1001 86380 86390 1
304113 99304113 1001 86380 86390 1
304139 99304139 1001 86380 86390 1
304682 99304682 1001 86380 86390 1
304658 99304658 1001 86380 86390 1
304762 99304762 1001 86380 86390 1
304673 99304673 1001 86380 86390 1
304764 99304764 1001 86380 86390 1
304850 99304850 1001 86380 86390 1
304472 99304472 1001 86380 86390 1
304599 99304599 1001 86380 86390 1
304304 99304304 1001 86380 86390 1
304873 99304873 1001 86380 86390 1
304862 99304862 1001 86380 86390 1
304928 99304928 1001 86380 86390 1
305589 99305589 1001 86380 86390 1
305608 99305608 1001 86380 86390 1
305330 99305330 1001 86380 86390 1
305320 99305320 1001 86380 86390 1
305091 99305091 1001 86380 86390 1
305131 99305131 1001 86380 86390 1
305228 99305228 1001 86380 86390 1
500091 99500091 1001 86380 86390 1
305686 99305686 1001 86380 86390 1
500044 99500044 1001 86380 86390 1
500058 99500058 1001 86380 86390 1
500059 99500059 1001 86380 86390 1
500722 99500722 1001 86380 86390 1
500555 99500555 1001 86380 86390 1
500381 99500381 1001 86380 86390 1
500346 99500346 1001 86380 86390 1
500862 99500862 1001 86380 86390 1
500960 99500960 1001 86380 86390 1
501614 99501614 1001 86380 86390 1
501465 99501465 1001 86380 86390 1
501397 99501397 1001 86380 86390 1
501399 99501399 1001 86380 86390 1
501090 99501090 1001 86380 86390 1
501196 99501196 1001 86380 86390 1
501754 99501754 1001 86380 86390 1
501691 99501691 1001 86380 86390 1
501704 99501704 1001 86380 86390 1
501706 99501706 1001 86380 86390 1
501745 99501745 1001 86380 86390 1
501723 99501723 1001 86380 86390 1
501775 99501775 1001 86380 86390 1
501685 99501685 1001 86380 86390 1
501713 99501713 1001 86380 86390 1
502352 99502352 1001 86380 86390 1
502349 99502349 1001 86380 86390 1
502121 99502121 1001 86380 86390 1
502240 99502240 1001 86380 86390 1
501899 99501899 1001 86380 86390 1
501926 99501926 1001 86380 86390 1
502018 99502018 1001 86380 86390 1
501995 99501995 1001 86380 86390 1
501933 99501933 1001 86380 86390 1
502476 99502476 1001 86380 86390 1
502607 99502607 1001 86380 86390 1
502651 99502651 1001 86380 86390 1
502550 99502550 1001 86380 86390 1
502539 99502539 1001 86380 86390 1
503233 99503233 1001 86380 86390 1
503184 99503184 1001 86380 86390 1
503224 99503224 1001 86380 86390 1
502959 99502959 1001 86380 86390 1
502912 99502912 1001 86380 86390 1
502887 99502887 1001 86380 86390 1
503071 99503071 1001 86380 86390 1
502674 99502674 1001 86380 86390 1
502820 99502820 1001 86380 86390 1
502821 99502821 1001 86380 86390 1
502861 99502861 1001 86380 86390 1
502875 99502875 1001 86380 86390 1
502787 99502787 1001 86380 86390 1
503381 99503381 1001 86380 86390 1
503304 99503304 1001 86380 86390 1
503385 99503385 1001 86380 86390 1
504080 99504080 1001 86380 86390 1
504085 99504085 1001 86380 86390 1
503916 99503916 1001 86380 86390 1
504034 99504034 1001 86380 86390 1
503710 99503710 1001 86380 86390 1
503819 99503819 1001 86380 86390 1
503616 99503616 1001 86380 86390 1
503655 99503655 1001 86380 86390 1
503592 99503592 1001 86380 86390 1
503685 99503685 1001 86380 86390 1
503635 99503635 1001 86380 86390 1
504261 99504261 1001 86380 86390 1
504231 99504231 1001 86380 86390 1
504899 99504899 1001 86380 86390 1
504921 99504921 1001 86380 86390 1
504748 99504748 1001 86380 86390 1
504749 99504749 1001 86380 86390 1
504865 99504865 1001 86380 86390 1
504762 99504762 1001 86380 86390 1
504558 99504558 1001 86380 86390 1
504548 99504548 1001 86380 86390 1
504566 99504566 1001 86380 86390 1
504518 99504518 1001 86380 86390 1
505655 99505655 1001 86380 86390 1
505607 99505607 1001 86380 86390 1
505752 99505752 1001 86380 86390 1
505371 99505371 1001 86380 86390 1
505515 99505515 1001 86380 86390 1
505408 99505408 1001 86380 86390 1
505486 99505486 1001 86380 86390 1
505846 99505846 1001 86380 86390 1
505954 99505954 1001 86380 86390 1
505802 99505802 1001 86380 86390 1
505856 99505856 1001 86380 86390 1
505909 99505909 1001 86380 86390 1
506572 99506572 1001 86380 86390 1
506516 99506516 1001 86380 86390 1
506589 99506589 1001 86380 86390 1
506043 99506043 1001 86380 86390 1
506173 99506173 1001 86380 86390 1
506045 99506045 1001 86380 86390 1
506619 99506619 1001 86380 86390 1
506652 99506652 1001 86380 86390 1
506614 99506614 1001 86380 86390 1
506667 99506667 1001 86380 86390 1
507311 99507311 1001 86380 86390 1
507299 99507299 1001 86380 86390 1
507381 99507381 1001 86380 86390 1
507180 99507180 1001 86380 86390 1
507122 99507122 1001 86380 86390 1
507124 99507124 1001 86380 86390 1
506938 99506938 1001 86380 86390 1
506850 99506850 1001 86380 86390 1
506839 99506839 1001 86380 86390 1
507603 99507603 1001 86380 86390 1
507501 99507501 1001 86380 86390 1
507453 99507453 1001 86380 86390 1
508122 99508122 1001 86380 86390 1
508059 99508059 1001 86380 86390 1
508062 99508062 1001 86380 86390 1
507849 99507849 1001 86380 86390 1
507980 99507980 1001 86380 86390 1
507879 99507879 1001 86380 86390 1
507892 99507892 1001 86380 86390 1
507947 99507947 1001 86380 86390 1
508038 99508038 1001 86380 86390 1
507990 99507990 1001 86380 86390 1
507681 99507681 1001 86380 86390 1
507760 99507760 1001 86380 86390 1
507787 99507787 1001 86380 86390 1
507754 99507754 1001 86380 86390 1
507653 99507653 1001 86380 86390 1
508415 99508415 1001 86380 86390 1
508326 99508326 1001 86380 86390 1
508304 99508304 1001 86380 86390 1
508988 99508988 1001 86380 86390 1
509001 99509001 1001 86380 86390 1
509015 99509015 1001 86380 86390 1
509016 99509016 1001 86380 86390 1
509051 99509051 1001 86380 86390 1
508727 99508727 1001 86380 86390 1
508744 99508744 1001 86380 86390 1
508834 99508834 1001 86380 86390 1
508773 99508773 1001 86380 86390 1
508711 99508711 1001 86380 86390 1
508596 99508596 1001 86380 86390 1
508459 99508459 1001 86380 86390 1
509175 99509175 1001 86380 86390 1
509260 99509260 1001 86380 86390 1
509122 99509122 1001 86380 86390 1
509708 99509708 1001 86380 86390 1
509833 99509833 1001 86380 86390 1
509625 99509625 1001 86380 86390 1
509385 99509385 1001 86380 86390 1
509351 99509351 1001 86380 86390 1
510097 99510097 1001 86380 86390 1
509920 99509920 1001 86380 86390 1
510549 99510549 1001 86380 86390 1
510603 99510603 1001 86380 86390 1
510648 99510648 1001 86380 86390 1
510211 99510211 1001 86380 86390 1
510250 99510250 1001 86380 86390 1
510188 99510188 1001 86380 86390 1
510267 99510267 1001 86380 86390 1
510932 99510932 1001 86380 86390 1
510863 99510863 1001 86380 86390 1
510827 99510827 1001 86380 86390 1
511465 99511465 1001 86380 86390 1
511362 99511362 1001 86380 86390 1
511443 99511443 1001 86380 86390 1
511501 99511501 1001 86380 86390 1
511244 99511244 1001 86380 86390 1
511196 99511196 1001 86380 86390 1
511305 99511305 1001 86380 86390 1
511345 99511345 1001 86380 86390 1
511268 99511268 1001 86380 86390 1
511011 99511011 1001 86380 86390 1
510961 99510961 1001 86380 86390 1
511104 99511104 1001 86380 86390 1
511093 99511093 1001 86380 86390 1
511047 99511047 1001 86380 86390 1
511074 99511074 1001 86380 86390 1
511580 99511580 1001 86380 86390 1
511593 99511593 1001 86380 86390 1
511594 99511594 1001 86380 86390 1
511752 99511752 1001 86380 86390 1
511676 99511676 1001 86380 86390 1
512305 99512305 1001 86380 86390 1
512267 99512267 1001 86380 86390 1
512294 99512294 1001 86380 86390 1
512181 99512181 1001 86380 86390 1
512208 99512208 1001 86380 86390 1
512067 99512067 1001 86380 86390 1
512106 99512106 1001 86380 86390 1
511903 99511903 1001 86380 86390 1
511955 99511955 1001 86380 86390 1
511807 99511807 1001 86380 86390 1
511809 99511809 1001 86380 86390 1
511770 99511770 1001 86380 86390 1
512481 99512481 1001 86380 86390 1
512509 99512509 1001 86380 86390 1
512576 99512576 1001 86380 86390 1
512557 99512557 1001 86380 86390 1
513168 99513168 1001 86380 86390 1
513080 99513080 1001 86380 86390 1
513175 99513175 1001 86380 86390 1
513179 99513179 1001 86380 86390 1
513181 99513181 1001 86380 86390 1
512913 99512913 1001 86380 86390 1
512879 99512879 1001 86380 86390 1
512842 99512842 1001 86380 86390 1
512773 99512773 1001 86380 86390 1
513231 99513231 1001 86380 86390 1
513318 99513318 1001 86380 86390 1
513878 99513878 1001 86380 86390 1
513891 99513891 1001 86380 86390 1
513905 99513905 1001 86380 86390 1
513984 99513984 1001 86380 86390 1
513670 99513670 1001 86380 86390 1
513665 99513665 1001 86380 86390 1
513601 99513601 1001 86380 86390 1
514166 99514166 1001 86380 86390 1
514169 99514169 1001 86380 86390 1
514683 99514683 1001 86380 86390 1
514724 99514724 1001 86380 86390 1
514802 99514802 1001 86380 86390 1
514686 99514686 1001 86380 86390 1
514699 99514699 1001 86380 86390 1
514485 99514485 1001 86380 86390 1
514513 99514513 1001 86380 86390 1
514558 99514558 1001 86380 86390 1
514368 99514368 1001 86380 86390 1
514399 99514399 1001 86380 86390 1
514363 99514363 1001 86380 86390 1
514960 99514960 1001 86380 86390 1
515054 99515054 1001 86380 86390 1
515031 99515031 1001 86380 86390 1
514955 99514955 1001 86380 86390 1
515522 99515522 1001 86380 86390 1
515575 99515575 1001 86380 86390 1
515286 99515286 1001 86380 86390 1
515231 99515231 1001 86380 86390 1
515071 99515071 1001 86380 86390 1
515713 99515713 1001 86380 86390 1
515793 99515793 1001 86380 86390 1
516331 99516331 1001 86380 86390 1
516182 99516182 1001 86380 86390 1
516144 99516144 1001 86380 86390 1
516249 99516249 1001 86380 86390 1
516225 99516225 1001 86380 86390 1
516200 99516200 1001 86380 86390 1
516071 99516071 1001 86380 86390 1
515929 99515929 1001 86380 86390 1
515958 99515958 1001 86380 86390 1
516054 99516054 1001 86380 86390 1
516683 99516683 1001 86380 86390 1
516531 99516531 1001 86380 86390 1
516584 99516584 1001 86380 86390 1
517261 99517261 1001 86380 86390 1
517279 99517279 1001 86380 86390 1
517139 99517139 1001 86380 86390 1
516990 99516990 1001 86380 86390 1
517043 99517043 1001 86380 86390 1
516923 99516923 1001 86380 86390 1
516801 99516801 1001 86380 86390 1
516918 99516918 1001 86380 86390 1
517526 99517526 1001 86380 86390 1
517970 99517970 1001 86380 86390 1
517882 99517882 1001 86380 86390 1
517908 99517908 1001 86380 86390 1
517756 99517756 1001 86380 86390 1
517852 99517852 1001 86380 86390 1
517602 99517602 1001 86380 86390 1
518267 99518267 1001 86380 86390 1
518283 99518283 1001 86380 86390 1
518220 99518220 1001 86380 86390 1
518904 99518904 1001 86380 86390 1
518854 99518854 1001 86380 86390 1
518816 99518816 1001 86380 86390 1
518621 99518621 1001 86380 86390 1
518596 99518596 1001 86380 86390 1
518497 99518497 1001 86380 86390 1
518544 99518544 1001 86380 86390 1
518507 99518507 1001 86380 86390 1
518520 99518520 1001 86380 86390 1
519687 99519687 1001 86380 86390 1
519752 99519752 1001 86380 86390 1
519676 99519676 1001 86380 86390 1
519585 99519585 1001 86380 86390 1
519408 99519408 1001 86380 86390 1
519592 99519592 1001 86380 86390 1
519543 99519543 1001 86380 86390 1
519233 99519233 1001 86380 86390 1
519250 99519250 1001 86380 86390 1
520007 99520007 1001 86380 86390 1
519910 99519910 1001 86380 86390 1
519888 99519888 1001 86380 86390 1
519979 99519979 1001 86380 86390 1
520450 99520450 1001 86380 86390 1
520489 99520489 1001 86380 86390 1
520518 99520518 1001 86380 86390 1
520230 99520230 1001 86380 86390 1
520287 99520287 1001 86380 86390 1
520275 99520275 1001 86380 86390 1
520392 99520392 1001 86380 86390 1
520405 99520405 1001 86380 86390 1
520252 99520252 1001 86380 86390 1
520124 99520124 1001 86380 86390 1
520153 99520153 1001 86380 86390 1
520158 99520158 1001 86380 86390 1
520172 99520172 1001 86380 86390 1
520031 99520031 1001 86380 86390 1
520744 99520744 1001 86380 86390 1
520720 99520720 1001 86380 86390 1
520696 99520696 1001 86380 86390 1
521352 99521352 1001 86380 86390 1
521365 99521365 1001 86380 86390 1
521378 99521378 1001 86380 86390 1
521317 99521317 1001 86380 86390 1
521320 99521320 1001 86380 86390 1
521455 99521455 1001 86380 86390 1
521199 99521199 1001 86380 86390 1
521238 99521238 1001 86380 86390 1
521253 99521253 1001 86380 86390 1
521129 99521129 1001 86380 86390 1
520925 99520925 1001 86380 86390 1
520940 99520940 1001 86380 86390 1
520980 99520980 1001 86380 86390 1
521491 99521491 1001 86380 86390 1
521621 99521621 1001 86380 86390 1
521585 99521585 1001 86380 86390 1
522229 99522229 1001 86380 86390 1
522165 99522165 1001 86380 86390 1
522103 99522103 1001 86380 86390 1
522170 99522170 1001 86380 86390 1
522119 99522119 1001 86380 86390 1
522197 99522197 1001 86380 86390 1
521911 99521911 1001 86380 86390 1
522004 99522004 1001 86380 86390 1
521929 99521929 1001 86380 86390 1
521806 99521806 1001 86380 86390 1
521819 99521819 1001 86380 86390 1
521862 99521862 1001 86380 86390 1
522315 99522315 1001 86380 86390 1
522498 99522498 1001 86380 86390 1
522460 99522460 1001 86380 86390 1
522417 99522417 1001 86380 86390 1
523018 99523018 1001 86380 86390 1
523015 99523015 1001 86380 86390 1
522772 99522772 1001 86380 86390 1
522826 99522826 1001 86380 86390 1
522820 99522820 1001 86380 86390 1
522846 99522846 1001 86380 86390 1
522548 99522548 1001 86380 86390 1
523324 99523324 1001 86380 86390 1
523274 99523274 1001 86380 86390 1
523210 99523210 1001 86380 86390 1
523135 99523135 1001 86380 86390 1
523825 99523825 1001 86380 86390 1
523840 99523840 1001 86380 86390 1
523940 99523940 1001 86380 86390 1
523728 99523728 1001 86380 86390 1
523716 99523716 1001 86380 86390 1
523534 99523534 1001 86380 86390 1
523554 99523554 1001 86380 86390 1
523363 99523363 1001 86380 86390 1
523412 99523412 1001 86380 86390 1
524071 99524071 1001 86380 86390 1
523955 99523955 1001 86380 86390 1
524099 99524099 1001 86380 86390 1
524567 99524567 1001 86380 86390 1
524516 99524516 1001 86380 86390 1
524414 99524414 1001 86380 86390 1
524445 99524445 1001 86380 86390 1
524538 99524538 1001 86380 86390 1
524283 99524283 1001 86380 86390 1
524324 99524324 1001 86380 86390 1
524264 99524264 1001 86380 86390 1
524291 99524291 1001 86380 86390 1
524842 99524842 1001 86380 86390 1
525547 99525547 1001 86380 86390 1
525410 99525410 1001 86380 86390 1
525462 99525462 1001 86380 86390 1
525440 99525440 1001 86380 86390 1
525230 99525230 1001 86380 86390 1
525194 99525194 1001 86380 86390 1
525715 99525715 1001 86380 86390 1
526282 99526282 1001 86380 86390 1
526292 99526292 1001 86380 86390 1
526318 99526318 1001 86380 86390 1
526156 99526156 1001 86380 86390 1
526074 99526074 1001 86380 86390 1
525935 99525935 1001 86380 86390 1
526001 99526001 1001 86380 86390 1
526426 99526426 1001 86380 86390 1
526597 99526597 1001 86380 86390 1
526585 99526585 1001 86380 86390 1
526624 99526624 1001 86380 86390 1
527057 99527057 1001 86380 86390 1
527219 99527219 1001 86380 86390 1
526864 99526864 1001 86380 86390 1
526956 99526956 1001 86380 86390 1
526887 99526887 1001 86380 86390 1
526991 99526991 1001 86380 86390 1
526732 99526732 1001 86380 86390 1
526736 99526736 1001 86380 86390 1
526777 99526777 1001 86380 86390 1
526638 99526638 1001 86380 86390 1
526718 99526718 1001 86380 86390 1
527445 99527445 1001 86380 86390 1
527947 99527947 1001 86380 86390 1
527875 99527875 1001 86380 86390 1
528035 99528035 1001 86380 86390 1
527972 99527972 1001 86380 86390 1
527741 99527741 1001 86380 86390 1
527847 99527847 1001 86380 86390 1
527706 99527706 1001 86380 86390 1
527713 99527713 1001 86380 86390 1
527560 99527560 1001 86380 86390 1
527483 99527483 1001 86380 86390 1
527496 99527496 1001 86380 86390 1
527614 99527614 1001 86380 86390 1
527653 99527653 1001 86380 86390 1
527620 99527620 1001 86380 86390 1
528231 99528231 1001 86380 86390 1
528082 99528082 1001 86380 86390 1
528747 99528747 1001 86380 86390 1
528699 99528699 1001 86380 86390 1
528763 99528763 1001 86380 86390 1
528874 99528874 1001 86380 86390 1
528671 99528671 1001 86380 86390 1
528531 99528531 1001 86380 86390 1
528510 99528510 1001 86380 86390 1
528411 99528411 1001 86380 86390 1
528416 99528416 1001 86380 86390 1
528484 99528484 1001 86380 86390 1
529093 99529093 1001 86380 86390 1
528929 99528929 1001 86380 86390 1
528903 99528903 1001 86380 86390 1
529086 99529086 1001 86380 86390 1
529691 99529691 1001 86380 86390 1
529693 99529693 1001 86380 86390 1
529539 99529539 1001 86380 86390 1
529541 99529541 1001 86380 86390 1
529688 99529688 1001 86380 86390 1
529723 99529723 1001 86380 86390 1
529435 99529435 1001 86380 86390 1
529440 99529440 1001 86380 86390 1
529202 99529202 1001 86380 86390 1
529193 99529193 1001 86380 86390 1
529923 99529923 1001 86380 86390 1
529781 99529781 1001 86380 86390 1
529807 99529807 1001 86380 86390 1
529902 99529902 1001 86380 86390 1
530376 99530376 1001 86380 86390 1
530485 99530485 1001 86380 86390 1
530543 99530543 1001 86380 86390 1
530544 99530544 1001 86380 86390 1
530423 99530423 1001 86380 86390 1
530169 99530169 1001 86380 86390 1
530014 99530014 1001 86380 86390 1
530105 99530105 1001 86380 86390 1
530070 99530070 1001 86380 86390 1
530097 99530097 1001 86380 86390 1
530735 99530735 1001 86380 86390 1
530621 99530621 1001 86380 86390 1
530570 99530570 1001 86380 86390 1
530691 99530691 1001 86380 86390 1
531202 99531202 1001 86380 86390 1
531272 99531272 1001 86380 86390 1
531325 99531325 1001 86380 86390 1
531137 99531137 1001 86380 86390 1
530800 99530800 1001 86380 86390 1
530881 99530881 1001 86380 86390 1
530952 99530952 1001 86380 86390 1
531559 99531559 1001 86380 86390 1
531534 99531534 1001 86380 86390 1
531513 99531513 1001 86380 86390 1
531396 99531396 1001 86380 86390 1
531464 99531464 1001 86380 86390 1
532093 99532093 1001 86380 86390 1
532107 99532107 1001 86380 86390 1
532147 99532147 1001 86380 86390 1
532086 99532086 1001 86380 86390 1
532166 99532166 1001 86380 86390 1
531963 99531963 1001 86380 86390 1
531850 99531850 1001 86380 86390 1
531878 99531878 1001 86380 86390 1
531719 99531719 1001 86380 86390 1
531684 99531684 1001 86380 86390 1
531634 99531634 1001 86380 86390 1
532212 99532212 1001 86380 86390 1
532881 99532881 1001 86380 86390 1
532959 99532959 1001 86380 86390 1
532963 99532963 1001 86380 86390 1
532712 99532712 1001 86380 86390 1
532751 99532751 1001 86380 86390 1
532768 99532768 1001 86380 86390 1
532597 99532597 1001 86380 86390 1
532511 99532511 1001 86380 86390 1
533133 99533133 1001 86380 86390 1
533202 99533202 1001 86380 86390 1
533750 99533750 1001 86380 86390 1
533726 99533726 1001 86380 86390 1
533742 99533742 1001 86380 86390 1
533474 99533474 1001 86380 86390 1
533605 99533605 1001 86380 86390 1
533464 99533464 1001 86380 86390 1
533454 99533454 1001 86380 86390 1
533467 99533467 1001 86380 86390 1
533436 99533436 1001 86380 86390 1
533386 99533386 1001 86380 86390 1
533402 99533402 1001 86380 86390 1
533959 99533959 1001 86380 86390 1
534003 99534003 1001 86380 86390 1
533875 99533875 1001 86380 86390 1
533902 99533902 1001 86380 86390 1
534022 99534022 1001 86380 86390 1
534035 99534035 1001 86380 86390 1
534483 99534483 1001 86380 86390 1
534628 99534628 1001 86380 86390 1
534154 99534154 1001 86380 86390 1
534155 99534155 1001 86380 86390 1
534220 99534220 1001 86380 86390 1
534080 99534080 1001 86380 86390 1
534134 99534134 1001 86380 86390 1
534096 99534096 1001 86380 86390 1
534113 99534113 1001 86380 86390 1
534255 99534255 1001 86380 86390 1
534736 99534736 1001 86380 86390 1
534701 99534701 1001 86380 86390 1
534755 99534755 1001 86380 86390 1
535409 99535409 1001 86380 86390 1
535386 99535386 1001 86380 86390 1
535508 99535508 1001 86380 86390 1
535175 99535175 1001 86380 86390 1
534922 99534922 1001 86380 86390 1
535051 99535051 1001 86380 86390 1
535043 99535043 1001 86380 86390 1
534966 99534966 1001 86380 86390 1
535057 99535057 1001 86380 86390 1
535676 99535676 1001 86380 86390 1
535640 99535640 1001 86380 86390 1
536190 99536190 1001 86380 86390 1
536121 99536121 1001 86380 86390 1
535993 99535993 1001 86380 86390 1
536123 99536123 1001 86380 86390 1
536047 99536047 1001 86380 86390 1
536074 99536074 1001 86380 86390 1
536010 99536010 1001 86380 86390 1
535809 99535809 1001 86380 86390 1
535745 99535745 1001 86380 86390 1
536381 99536381 1001 86380 86390 1
536512 99536512 1001 86380 86390 1
536513 99536513 1001 86380 86390 1
537144 99537144 1001 86380 86390 1
537071 99537071 1001 86380 86390 1
536981 99536981 1001 86380 86390 1
536994 99536994 1001 86380 86390 1
536664 99536664 1001 86380 86390 1
536561 99536561 1001 86380 86390 1
536745 99536745 1001 86380 86390 1
536644 99536644 1001 86380 86390 1
536696 99536696 1001 86380 86390 1
537225 99537225 1001 86380 86390 1
537239 99537239 1001 86380 86390 1
537174 99537174 1001 86380 86390 1
537356 99537356 1001 86380 86390 1
537348 99537348 1001 86380 86390 1
537208 99537208 1001 86380 86390 1
537960 99537960 1001 86380 86390 1
537839 99537839 1001 86380 86390 1
537621 99537621 1001 86380 86390 1
537486 99537486 1001 86380 86390 1
537398 99537398 1001 86380 86390 1
537372 99537372 1001 86380 86390 1
538038 99538038 1001 86380 86390 1
538029 99538029 1001 86380 86390 1
538137 99538137 1001 86380 86390 1
538782 99538782 1001 86380 86390 1
538675 99538675 1001 86380 86390 1
538618 99538618 1001 86380 86390 1
538534 99538534 1001 86380 86390 1
538419 99538419 1001 86380 86390 1
538524 99538524 1001 86380 86390 1
538487 99538487 1001 86380 86390 1
538392 99538392 1001 86380 86390 1
538202 99538202 1001 86380 86390 1
538268 99538268 1001 86380 86390 1
538867 99538867 1001 86380 86390 1
538816 99538816 1001 86380 86390 1
538933 99538933 1001 86380 86390 1
538947 99538947 1001 86380 86390 1
538899 99538899 1001 86380 86390 1
538887 99538887 1001 86380 86390 1
538928 99538928 1001 86380 86390 1
539611 99539611 1001 86380 86390 1
539626 99539626 1001 86380 86390 1
539326 99539326 1001 86380 86390 1
539236 99539236 1001 86380 86390 1
539356 99539356 1001 86380 86390 1
539809 99539809 1001 86380 86390 1
539644 99539644 1001 86380 86390 1
539657 99539657 1001 86380 86390 1
539701 99539701 1001 86380 86390 1
540339 99540339 1001 86380 86390 1
540303 99540303 1001 86380 86390 1
540324 99540324 1001 86380 86390 1
540253 99540253 1001 86380 86390 1
540190 99540190 1001 86380 86390 1
539859 99539859 1001 86380 86390 1
540595 99540595 1001 86380 86390 1
540609 99540609 1001 86380 86390 1
540520 99540520 1001 86380 86390 1
540604 99540604 1001 86380 86390 1
541146 99541146 1001 86380 86390 1
541124 99541124 1001 86380 86390 1
540947 99540947 1001 86380 86390 1
540973 99540973 1001 86380 86390 1
540706 99540706 1001 86380 86390 1
540734 99540734 1001 86380 86390 1
540760 99540760 1001 86380 86390 1
540682 99540682 1001 86380 86390 1
540695 99540695 1001 86380 86390 1
540866 99540866 1001 86380 86390 1
541435 99541435 1001 86380 86390 1
541476 99541476 1001 86380 86390 1
541493 99541493 1001 86380 86390 1
541497 99541497 1001 86380 86390 1
542007 99542007 1001 86380 86390 1
541969 99541969 1001 86380 86390 1
541931 99541931 1001 86380 86390 1
542112 99542112 1001 86380 86390 1
541889 99541889 1001 86380 86390 1
541864 99541864 1001 86380 86390 1
541764 99541764 1001 86380 86390 1
541682 99541682 1001 86380 86390 1
541553 99541553 1001 86380 86390 1
541684 99541684 1001 86380 86390 1
541633 99541633 1001 86380 86390 1
541688 99541688 1001 86380 86390 1
541915 99541915 1001 86380 86390 1
542133 99542133 1001 86380 86390 1
542316 99542316 1001 86380 86390 1
542218 99542218 1001 86380 86390 1
542945 99542945 1001 86380 86390 1
542744 99542744 1001 86380 86390 1
542922 99542922 1001 86380 86390 1
542837 99542837 1001 86380 86390 1
542840 99542840 1001 86380 86390 1
542628 99542628 1001 86380 86390 1
542642 99542642 1001 86380 86390 1
542591 99542591 1001 86380 86390 1
542539 99542539 1001 86380 86390 1
542379 99542379 1001 86380 86390 1
542447 99542447 1001 86380 86390 1
542344 99542344 1001 86380 86390 1
542399 99542399 1001 86380 86390 1
542412 99542412 1001 86380 86390 1
542334 99542334 1001 86380 86390 1
543074 99543074 1001 86380 86390 1
543103 99543103 1001 86380 86390 1
543054 99543054 1001 86380 86390 1
543631 99543631 1001 86380 86390 1
543699 99543699 1001 86380 86390 1
543637 99543637 1001 86380 86390 1
543577 99543577 1001 86380 86390 1
543475 99543475 1001 86380 86390 1
543427 99543427 1001 86380 86390 1
543498 99543498 1001 86380 86390 1
543563 99543563 1001 86380 86390 1
543397 99543397 1001 86380 86390 1
543216 99543216 1001 86380 86390 1
543324 99543324 1001 86380 86390 1
543172 99543172 1001 86380 86390 1
543924 99543924 1001 86380 86390 1
544431 99544431 1001 86380 86390 1
544572 99544572 1001 86380 86390 1
544412 99544412 1001 86380 86390 1
544265 99544265 1001 86380 86390 1
544190 99544190 1001 86380 86390 1
544243 99544243 1001 86380 86390 1
544005 99544005 1001 86380 86390 1
544072 99544072 1001 86380 86390 1
544152 99544152 1001 86380 86390 1
544183 99544183 1001 86380 86390 1
544700 99544700 1001 86380 86390 1
544662 99544662 1001 86380 86390 1
544708 99544708 1001 86380 86390 1
544734 99544734 1001 86380 86390 1
544606 99544606 1001 86380 86390 1
424375 693 1001 37380 38697 1
542906 1057 1002 39657 51007 1
400028 99400028 1001 86380 86390 1
400029 99400029 1001 86380 86390 1
400013 99400013 1001 86380 86390 1
400104 99400104 1001 86380 86390 1
400089 99400089 1001 86380 86390 1
400258 99400258 1001 86380 86390 1
400265 99400265 1001 86380 86390 1
400381 99400381 1001 86380 86390 1
400573 99400573 1001 86380 86390 1
400648 99400648 1001 86380 86390 1
400829 99400829 1001 86380 86390 1
401013 99401013 1001 86380 86390 1
401235 99401235 1001 86380 86390 1
401351 99401351 1001 86380 86390 1
401451 99401451 1001 86380 86390 1
401511 99401511 1001 86380 86390 1
401498 99401498 1001 86380 86390 1
401876 99401876 1001 86380 86390 1
401956 99401956 1001 86380 86390 1
402115 99402115 1001 86380 86390 1
402214 99402214 1001 86380 86390 1
402425 99402425 1001 86380 86390 1
402511 99402511 1001 86380 86390 1
402590 99402590 1001 86380 86390 1
402820 99402820 1001 86380 86390 1
402862 99402862 1001 86380 86390 1
402965 99402965 1001 86380 86390 1
403005 99403005 1001 86380 86390 1
403115 99403115 1001 86380 86390 1
403178 99403178 1001 86380 86390 1
403518 99403518 1001 86380 86390 1
403569 99403569 1001 86380 86390 1
403762 99403762 1001 86380 86390 1
403805 99403805 1001 86380 86390 1
403827 99403827 1001 86380 86390 1
404177 99404177 1001 86380 86390 1
404462 99404462 1001 86380 86390 1
404505 99404505 1001 86380 86390 1
404903 99404903 1001 86380 86390 1
404881 99404881 1001 86380 86390 1
404929 99404929 1001 86380 86390 1
405010 99405010 1001 86380 86390 1
404964 99404964 1001 86380 86390 1
405104 99405104 1001 86380 86390 1
405045 99405045 1001 86380 86390 1
405205 99405205 1001 86380 86390 1
405222 99405222 1001 86380 86390 1
405323 99405323 1001 86380 86390 1
405497 99405497 1001 86380 86390 1
405515 99405515 1001 86380 86390 1
405823 99405823 1001 86380 86390 1
405962 99405962 1001 86380 86390 1
406122 99406122 1001 86380 86390 1
406281 99406281 1001 86380 86390 1
406607 99406607 1001 86380 86390 1
406718 99406718 1001 86380 86390 1
406805 99406805 1001 86380 86390 1
406786 99406786 1001 86380 86390 1
406941 99406941 1001 86380 86390 1
407122 99407122 1001 86380 86390 1
407479 99407479 1001 86380 86390 1
407665 99407665 1001 86380 86390 1
407670 99407670 1001 86380 86390 1
407814 99407814 1001 86380 86390 1
407898 99407898 1001 86380 86390 1
408083 99408083 1001 86380 86390 1
408179 99408179 1001 86380 86390 1
408213 99408213 1001 86380 86390 1
408742 99408742 1001 86380 86390 1
408865 99408865 1001 86380 86390 1
408979 99408979 1001 86380 86390 1
408896 99408896 1001 86380 86390 1
408906 99408906 1001 86380 86390 1
409052 99409052 1001 86380 86390 1
409167 99409167 1001 86380 86390 1
409379 99409379 1001 86380 86390 1
409451 99409451 1001 86380 86390 1
409796 99409796 1001 86380 86390 1
409934 99409934 1001 86380 86390 1
410143 99410143 1001 86380 86390 1
410232 99410232 1001 86380 86390 1
410615 99410615 1001 86380 86390 1
410557 99410557 1001 86380 86390 1
410904 99410904 1001 86380 86390 1
411011 99411011 1001 86380 86390 1
411407 99411407 1001 86380 86390 1
411741 99411741 1001 86380 86390 1
411773 99411773 1001 86380 86390 1
411804 99411804 1001 86380 86390 1
412208 99412208 1001 86380 86390 1
413621 99413621 1001 86380 86390 1
413561 99413561 1001 86380 86390 1
413471 99413471 1001 86380 86390 1
413214 99413214 1001 86380 86390 1
412967 99412967 1001 86380 86390 1
414064 99414064 1001 86380 86390 1
413840 99413840 1001 86380 86390 1
413741 99413741 1001 86380 86390 1
415213 99415213 1001 86380 86390 1
415144 99415144 1001 86380 86390 1
415234 99415234 1001 86380 86390 1
415184 99415184 1001 86380 86390 1
415110 99415110 1001 86380 86390 1
414530 99414530 1001 86380 86390 1
414657 99414657 1001 86380 86390 1
414849 99414849 1001 86380 86390 1
414696 99414696 1001 86380 86390 1
414317 99414317 1001 86380 86390 1
414276 99414276 1001 86380 86390 1
414312 99414312 1001 86380 86390 1
414418 99414418 1001 86380 86390 1
414271 99414271 1001 86380 86390 1
415703 99415703 1001 86380 86390 1
415566 99415566 1001 86380 86390 1
415667 99415667 1001 86380 86390 1
416917 99416917 1001 86380 86390 1
416986 99416986 1001 86380 86390 1
416926 99416926 1001 86380 86390 1
416401 99416401 1001 86380 86390 1
416442 99416442 1001 86380 86390 1
416555 99416555 1001 86380 86390 1
416328 99416328 1001 86380 86390 1
416309 99416309 1001 86380 86390 1
416311 99416311 1001 86380 86390 1
415862 99415862 1001 86380 86390 1
416035 99416035 1001 86380 86390 1
416013 99416013 1001 86380 86390 1
416123 99416123 1001 86380 86390 1
416020 99416020 1001 86380 86390 1
416078 99416078 1001 86380 86390 1
415955 99415955 1001 86380 86390 1
417046 99417046 1001 86380 86390 1
417360 99417360 1001 86380 86390 1
417153 99417153 1001 86380 86390 1
417227 99417227 1001 86380 86390 1
417017 99417017 1001 86380 86390 1
417063 99417063 1001 86380 86390 1
418619 99418619 1001 86380 86390 1
418730 99418730 1001 86380 86390 1
418655 99418655 1001 86380 86390 1
418751 99418751 1001 86380 86390 1
418686 99418686 1001 86380 86390 1
418790 99418790 1001 86380 86390 1
418255 99418255 1001 86380 86390 1
417663 99417663 1001 86380 86390 1
417798 99417798 1001 86380 86390 1
417935 99417935 1001 86380 86390 1
418939 99418939 1001 86380 86390 1
419019 99419019 1001 86380 86390 1
420094 99420094 1001 86380 86390 1
420101 99420101 1001 86380 86390 1
420429 99420429 1001 86380 86390 1
419883 99419883 1001 86380 86390 1
419942 99419942 1001 86380 86390 1
419809 99419809 1001 86380 86390 1
419923 99419923 1001 86380 86390 1
419540 99419540 1001 86380 86390 1
419457 99419457 1001 86380 86390 1
419226 99419226 1001 86380 86390 1
419373 99419373 1001 86380 86390 1
420823 99420823 1001 86380 86390 1
420638 99420638 1001 86380 86390 1
420535 99420535 1001 86380 86390 1
420536 99420536 1001 86380 86390 1
421967 99421967 1001 86380 86390 1
421872 99421872 1001 86380 86390 1
421982 99421982 1001 86380 86390 1
421317 99421317 1001 86380 86390 1
421667 99421667 1001 86380 86390 1
421442 99421442 1001 86380 86390 1
420990 99420990 1001 86380 86390 1
420971 99420971 1001 86380 86390 1
422125 99422125 1001 86380 86390 1
423535 99423535 1001 86380 86390 1
423251 99423251 1001 86380 86390 1
422690 99422690 1001 86380 86390 1
422589 99422589 1001 86380 86390 1
422595 99422595 1001 86380 86390 1
423885 99423885 1001 86380 86390 1
423918 99423918 1001 86380 86390 1
423877 99423877 1001 86380 86390 1
423982 99423982 1001 86380 86390 1
425376 99425376 1001 86380 86390 1
425063 99425063 1001 86380 86390 1
425364 99425364 1001 86380 86390 1
425190 99425190 1001 86380 86390 1
424946 99424946 1001 86380 86390 1
425709 99425709 1001 86380 86390 1
425640 99425640 1001 86380 86390 1
426745 99426745 1001 86380 86390 1
426928 99426928 1001 86380 86390 1
427086 99427086 1001 86380 86390 1
427025 99427025 1001 86380 86390 1
426642 99426642 1001 86380 86390 1
425964 99425964 1001 86380 86390 1
427168 99427168 1001 86380 86390 1
427236 99427236 1001 86380 86390 1
428366 99428366 1001 86380 86390 1
428663 99428663 1001 86380 86390 1
428102 99428102 1001 86380 86390 1
428146 99428146 1001 86380 86390 1
428226 99428226 1001 86380 86390 1
427968 99427968 1001 86380 86390 1
427683 99427683 1001 86380 86390 1
428776 99428776 1001 86380 86390 1
428934 99428934 1001 86380 86390 1
430295 99430295 1001 86380 86390 1
429752 99429752 1001 86380 86390 1
429268 99429268 1001 86380 86390 1
429308 99429308 1001 86380 86390 1
429515 99429515 1001 86380 86390 1
429465 99429465 1001 86380 86390 1
430455 99430455 1001 86380 86390 1
430707 99430707 1001 86380 86390 1
430773 99430773 1001 86380 86390 1
430529 99430529 1001 86380 86390 1
430584 99430584 1001 86380 86390 1
430513 99430513 1001 86380 86390 1
432050 99432050 1001 86380 86390 1
432015 99432015 1001 86380 86390 1
431684 99431684 1001 86380 86390 1
431477 99431477 1001 86380 86390 1
431148 99431148 1001 86380 86390 1
430925 99430925 1001 86380 86390 1
431077 99431077 1001 86380 86390 1
431139 99431139 1001 86380 86390 1
433623 99433623 1001 86380 86390 1
433646 99433646 1001 86380 86390 1
433706 99433706 1001 86380 86390 1
433576 99433576 1001 86380 86390 1
433580 99433580 1001 86380 86390 1
432939 99432939 1001 86380 86390 1
433133 99433133 1001 86380 86390 1
433186 99433186 1001 86380 86390 1
432788 99432788 1001 86380 86390 1
434066 99434066 1001 86380 86390 1
433821 99433821 1001 86380 86390 1
435114 99435114 1001 86380 86390 1
435415 99435415 1001 86380 86390 1
434866 99434866 1001 86380 86390 1
434939 99434939 1001 86380 86390 1
434512 99434512 1001 86380 86390 1
434231 99434231 1001 86380 86390 1
434455 99434455 1001 86380 86390 1
434270 99434270 1001 86380 86390 1
434186 99434186 1001 86380 86390 1
435586 99435586 1001 86380 86390 1
435665 99435665 1001 86380 86390 1
437153 99437153 1001 86380 86390 1
436983 99436983 1001 86380 86390 1
436858 99436858 1001 86380 86390 1
436907 99436907 1001 86380 86390 1
437065 99437065 1001 86380 86390 1
436779 99436779 1001 86380 86390 1
436682 99436682 1001 86380 86390 1
436594 99436594 1001 86380 86390 1
436557 99436557 1001 86380 86390 1
436213 99436213 1001 86380 86390 1
300056 99300056 1001 86380 86390 1
300031 99300031 1001 86380 86390 1
300072 99300072 1001 86380 86390 1
437332 99437332 1001 86380 86390 1
300051 99300051 1001 86380 86390 1
300027 99300027 1001 86380 86390 1
437235 99437235 1001 86380 86390 1
300028 99300028 1001 86380 86390 1
300641 99300641 1001 86380 86390 1
300625 99300625 1001 86380 86390 1
300651 99300651 1001 86380 86390 1
300445 99300445 1001 86380 86390 1
300124 99300124 1001 86380 86390 1
300203 99300203 1001 86380 86390 1
300216 99300216 1001 86380 86390 1
300128 99300128 1001 86380 86390 1
300196 99300196 1001 86380 86390 1
300803 99300803 1001 86380 86390 1
300806 99300806 1001 86380 86390 1
300901 99300901 1001 86380 86390 1
301480 99301480 1001 86380 86390 1
301416 99301416 1001 86380 86390 1
301357 99301357 1001 86380 86390 1
301274 99301274 1001 86380 86390 1
301239 99301239 1001 86380 86390 1
301129 99301129 1001 86380 86390 1
300975 99300975 1001 86380 86390 1
301007 99301007 1001 86380 86390 1
301757 99301757 1001 86380 86390 1
302331 99302331 1001 86380 86390 1
302179 99302179 1001 86380 86390 1
302269 99302269 1001 86380 86390 1
302368 99302368 1001 86380 86390 1
302375 99302375 1001 86380 86390 1
302072 99302072 1001 86380 86390 1
302098 99302098 1001 86380 86390 1
301920 99301920 1001 86380 86390 1
301933 99301933 1001 86380 86390 1
301873 99301873 1001 86380 86390 1
301861 99301861 1001 86380 86390 1
302444 99302444 1001 86380 86390 1
302518 99302518 1001 86380 86390 1
303006 99303006 1001 86380 86390 1
302996 99302996 1001 86380 86390 1
302880 99302880 1001 86380 86390 1
302855 99302855 1001 86380 86390 1
302755 99302755 1001 86380 86390 1
302588 99302588 1001 86380 86390 1
302784 99302784 1001 86380 86390 1
302589 99302589 1001 86380 86390 1
302629 99302629 1001 86380 86390 1
302722 99302722 1001 86380 86390 1
302607 99302607 1001 86380 86390 1
302789 99302789 1001 86380 86390 1
302688 99302688 1001 86380 86390 1
303256 99303256 1001 86380 86390 1
303295 99303295 1001 86380 86390 1
303285 99303285 1001 86380 86390 1
303339 99303339 1001 86380 86390 1
303358 99303358 1001 86380 86390 1
303868 99303868 1001 86380 86390 1
303916 99303916 1001 86380 86390 1
303840 99303840 1001 86380 86390 1
303477 99303477 1001 86380 86390 1
303465 99303465 1001 86380 86390 1
303564 99303564 1001 86380 86390 1
303527 99303527 1001 86380 86390 1
303540 99303540 1001 86380 86390 1
304111 99304111 1001 86380 86390 1
304745 99304745 1001 86380 86390 1
304771 99304771 1001 86380 86390 1
304805 99304805 1001 86380 86390 1
304563 99304563 1001 86380 86390 1
304501 99304501 1001 86380 86390 1
304530 99304530 1001 86380 86390 1
304413 99304413 1001 86380 86390 1
305008 99305008 1001 86380 86390 1
304972 99304972 1001 86380 86390 1
304868 99304868 1001 86380 86390 1
305618 99305618 1001 86380 86390 1
305328 99305328 1001 86380 86390 1
305289 99305289 1001 86380 86390 1
305393 99305393 1001 86380 86390 1
305434 99305434 1001 86380 86390 1
305292 99305292 1001 86380 86390 1
305375 99305375 1001 86380 86390 1
305237 99305237 1001 86380 86390 1
305263 99305263 1001 86380 86390 1
305084 99305084 1001 86380 86390 1
500027 99500027 1001 86380 86390 1
500041 99500041 1001 86380 86390 1
500094 99500094 1001 86380 86390 1
500113 99500113 1001 86380 86390 1
500750 99500750 1001 86380 86390 1
500512 99500512 1001 86380 86390 1
500475 99500475 1001 86380 86390 1
500426 99500426 1001 86380 86390 1
500248 99500248 1001 86380 86390 1
500276 99500276 1001 86380 86390 1
500824 99500824 1001 86380 86390 1
500917 99500917 1001 86380 86390 1
500610 99500610 1001 86380 86390 1
500906 99500906 1001 86380 86390 1
500894 99500894 1001 86380 86390 1
500998 99500998 1001 86380 86390 1
500911 99500911 1001 86380 86390 1
500952 99500952 1001 86380 86390 1
501499 99501499 1001 86380 86390 1
501570 99501570 1001 86380 86390 1
501273 99501273 1001 86380 86390 1
501416 99501416 1001 86380 86390 1
501235 99501235 1001 86380 86390 1
501378 99501378 1001 86380 86390 1
501175 99501175 1001 86380 86390 1
501124 99501124 1001 86380 86390 1
501183 99501183 1001 86380 86390 1
501029 99501029 1001 86380 86390 1
501653 99501653 1001 86380 86390 1
501796 99501796 1001 86380 86390 1
501721 99501721 1001 86380 86390 1
501738 99501738 1001 86380 86390 1
502288 99502288 1001 86380 86390 1
502265 99502265 1001 86380 86390 1
502333 99502333 1001 86380 86390 1
502335 99502335 1001 86380 86390 1
502348 99502348 1001 86380 86390 1
502400 99502400 1001 86380 86390 1
502093 99502093 1001 86380 86390 1
502172 99502172 1001 86380 86390 1
502199 99502199 1001 86380 86390 1
502192 99502192 1001 86380 86390 1
502040 99502040 1001 86380 86390 1
502002 99502002 1001 86380 86390 1
501912 99501912 1001 86380 86390 1
501916 99501916 1001 86380 86390 1
502554 99502554 1001 86380 86390 1
502583 99502583 1001 86380 86390 1
503118 99503118 1001 86380 86390 1
503145 99503145 1001 86380 86390 1
503172 99503172 1001 86380 86390 1
503161 99503161 1001 86380 86390 1
502920 99502920 1001 86380 86390 1
502987 99502987 1001 86380 86390 1
502791 99502791 1001 86380 86390 1
502799 99502799 1001 86380 86390 1
503410 99503410 1001 86380 86390 1
503398 99503398 1001 86380 86390 1
503464 99503464 1001 86380 86390 1
503366 99503366 1001 86380 86390 1
503991 99503991 1001 86380 86390 1
503822 99503822 1001 86380 86390 1
503733 99503733 1001 86380 86390 1
503734 99503734 1001 86380 86390 1
503877 99503877 1001 86380 86390 1
503800 99503800 1001 86380 86390 1
503905 99503905 1001 86380 86390 1
503666 99503666 1001 86380 86390 1
503641 99503641 1001 86380 86390 1
503556 99503556 1001 86380 86390 1
503660 99503660 1001 86380 86390 1
503557 99503557 1001 86380 86390 1
503662 99503662 1001 86380 86390 1
503612 99503612 1001 86380 86390 1
504207 99504207 1001 86380 86390 1
504278 99504278 1001 86380 86390 1
504319 99504319 1001 86380 86390 1
504901 99504901 1001 86380 86390 1
504545 99504545 1001 86380 86390 1
504637 99504637 1001 86380 86390 1
504589 99504589 1001 86380 86390 1
504683 99504683 1001 86380 86390 1
504697 99504697 1001 86380 86390 1
504383 99504383 1001 86380 86390 1
504954 99504954 1001 86380 86390 1
505643 99505643 1001 86380 86390 1
505636 99505636 1001 86380 86390 1
505638 99505638 1001 86380 86390 1
505487 99505487 1001 86380 86390 1
505531 99505531 1001 86380 86390 1
505175 99505175 1001 86380 86390 1
505152 99505152 1001 86380 86390 1
505938 99505938 1001 86380 86390 1
505809 99505809 1001 86380 86390 1
505822 99505822 1001 86380 86390 1
505835 99505835 1001 86380 86390 1
505918 99505918 1001 86380 86390 1
505803 99505803 1001 86380 86390 1
505947 99505947 1001 86380 86390 1
506425 99506425 1001 86380 86390 1
506267 99506267 1001 86380 86390 1
506121 99506121 1001 86380 86390 1
506019 99506019 1001 86380 86390 1
506085 99506085 1001 86380 86390 1
506150 99506150 1001 86380 86390 1
506611 99506611 1001 86380 86390 1
506735 99506735 1001 86380 86390 1
507419 99507419 1001 86380 86390 1
507295 99507295 1001 86380 86390 1
507337 99507337 1001 86380 86390 1
507274 99507274 1001 86380 86390 1
507089 99507089 1001 86380 86390 1
507181 99507181 1001 86380 86390 1
507214 99507214 1001 86380 86390 1
507177 99507177 1001 86380 86390 1
506859 99506859 1001 86380 86390 1
506937 99506937 1001 86380 86390 1
506914 99506914 1001 86380 86390 1
506953 99506953 1001 86380 86390 1
506928 99506928 1001 86380 86390 1
506954 99506954 1001 86380 86390 1
507473 99507473 1001 86380 86390 1
507486 99507486 1001 86380 86390 1
507436 99507436 1001 86380 86390 1
507620 99507620 1001 86380 86390 1
507505 99507505 1001 86380 86390 1
507454 99507454 1001 86380 86390 1
507467 99507467 1001 86380 86390 1
508159 99508159 1001 86380 86390 1
508108 99508108 1001 86380 86390 1
508222 99508222 1001 86380 86390 1
508054 99508054 1001 86380 86390 1
507943 99507943 1001 86380 86390 1
507958 99507958 1001 86380 86390 1
507869 99507869 1001 86380 86390 1
507999 99507999 1001 86380 86390 1
507857 99507857 1001 86380 86390 1
507874 99507874 1001 86380 86390 1
507758 99507758 1001 86380 86390 1
507823 99507823 1001 86380 86390 1
507720 99507720 1001 86380 86390 1
507636 99507636 1001 86380 86390 1
507728 99507728 1001 86380 86390 1
508349 99508349 1001 86380 86390 1
508320 99508320 1001 86380 86390 1
508412 99508412 1001 86380 86390 1
508873 99508873 1001 86380 86390 1
508969 99508969 1001 86380 86390 1
508728 99508728 1001 86380 86390 1
508781 99508781 1001 86380 86390 1
508809 99508809 1001 86380 86390 1
508707 99508707 1001 86380 86390 1
508852 99508852 1001 86380 86390 1
508661 99508661 1001 86380 86390 1
508654 99508654 1001 86380 86390 1
508525 99508525 1001 86380 86390 1
509262 99509262 1001 86380 86390 1
509186 99509186 1001 86380 86390 1
509095 99509095 1001 86380 86390 1
509842 99509842 1001 86380 86390 1
509702 99509702 1001 86380 86390 1
509893 99509893 1001 86380 86390 1
509695 99509695 1001 86380 86390 1
509502 99509502 1001 86380 86390 1
509517 99509517 1001 86380 86390 1
509547 99509547 1001 86380 86390 1
509509 99509509 1001 86380 86390 1
509305 99509305 1001 86380 86390 1
510092 99510092 1001 86380 86390 1
510008 99510008 1001 86380 86390 1
510682 99510682 1001 86380 86390 1
510461 99510461 1001 86380 86390 1
510450 99510450 1001 86380 86390 1
510174 99510174 1001 86380 86390 1
510213 99510213 1001 86380 86390 1
510311 99510311 1001 86380 86390 1
510312 99510312 1001 86380 86390 1
510846 99510846 1001 86380 86390 1
511379 99511379 1001 86380 86390 1
511458 99511458 1001 86380 86390 1
511486 99511486 1001 86380 86390 1
511232 99511232 1001 86380 86390 1
511217 99511217 1001 86380 86390 1
511321 99511321 1001 86380 86390 1
511165 99511165 1001 86380 86390 1
511024 99511024 1001 86380 86390 1
511134 99511134 1001 86380 86390 1
511021 99511021 1001 86380 86390 1
511576 99511576 1001 86380 86390 1
511642 99511642 1001 86380 86390 1
511647 99511647 1001 86380 86390 1
511611 99511611 1001 86380 86390 1
512214 99512214 1001 86380 86390 1
512298 99512298 1001 86380 86390 1
512288 99512288 1001 86380 86390 1
512045 99512045 1001 86380 86390 1
511980 99511980 1001 86380 86390 1
512117 99512117 1001 86380 86390 1
511976 99511976 1001 86380 86390 1
512171 99512171 1001 86380 86390 1
511901 99511901 1001 86380 86390 1
511771 99511771 1001 86380 86390 1
511844 99511844 1001 86380 86390 1
511806 99511806 1001 86380 86390 1
511782 99511782 1001 86380 86390 1
512403 99512403 1001 86380 86390 1
512545 99512545 1001 86380 86390 1
512398 99512398 1001 86380 86390 1
512515 99512515 1001 86380 86390 1
512387 99512387 1001 86380 86390 1
513120 99513120 1001 86380 86390 1
513188 99513188 1001 86380 86390 1
512809 99512809 1001 86380 86390 1
512838 99512838 1001 86380 86390 1
512799 99512799 1001 86380 86390 1
512930 99512930 1001 86380 86390 1
512650 99512650 1001 86380 86390 1
512690 99512690 1001 86380 86390 1
513841 99513841 1001 86380 86390 1
514013 99514013 1001 86380 86390 1
513872 99513872 1001 86380 86390 1
513939 99513939 1001 86380 86390 1
513659 99513659 1001 86380 86390 1
513765 99513765 1001 86380 86390 1
513734 99513734 1001 86380 86390 1
513491 99513491 1001 86380 86390 1
513453 99513453 1001 86380 86390 1
513443 99513443 1001 86380 86390 1
513585 99513585 1001 86380 86390 1
513598 99513598 1001 86380 86390 1
514080 99514080 1001 86380 86390 1
514096 99514096 1001 86380 86390 1
514189 99514189 1001 86380 86390 1
514839 99514839 1001 86380 86390 1
514288 99514288 1001 86380 86390 1
514366 99514366 1001 86380 86390 1
514328 99514328 1001 86380 86390 1
514297 99514297 1001 86380 86390 1
514972 99514972 1001 86380 86390 1
514988 99514988 1001 86380 86390 1
515041 99515041 1001 86380 86390 1
514865 99514865 1001 86380 86390 1
515673 99515673 1001 86380 86390 1
515527 99515527 1001 86380 86390 1
515632 99515632 1001 86380 86390 1
515362 99515362 1001 86380 86390 1
515352 99515352 1001 86380 86390 1
515342 99515342 1001 86380 86390 1
515421 99515421 1001 86380 86390 1
515475 99515475 1001 86380 86390 1
515089 99515089 1001 86380 86390 1
515206 99515206 1001 86380 86390 1
515265 99515265 1001 86380 86390 1
515112 99515112 1001 86380 86390 1
515100 99515100 1001 86380 86390 1
515709 99515709 1001 86380 86390 1
515712 99515712 1001 86380 86390 1
515806 99515806 1001 86380 86390 1
516510 99516510 1001 86380 86390 1
516360 99516360 1001 86380 86390 1
516378 99516378 1001 86380 86390 1
516292 99516292 1001 86380 86390 1
516113 99516113 1001 86380 86390 1
516086 99516086 1001 86380 86390 1
516079 99516079 1001 86380 86390 1
515899 99515899 1001 86380 86390 1
516652 99516652 1001 86380 86390 1
516515 99516515 1001 86380 86390 1
517302 99517302 1001 86380 86390 1
517262 99517262 1001 86380 86390 1
517312 99517312 1001 86380 86390 1
517180 99517180 1001 86380 86390 1
516936 99516936 1001 86380 86390 1
517038 99517038 1001 86380 86390 1
516935 99516935 1001 86380 86390 1
516845 99516845 1001 86380 86390 1
516876 99516876 1001 86380 86390 1
516866 99516866 1001 86380 86390 1
518076 99518076 1001 86380 86390 1
518081 99518081 1001 86380 86390 1
517867 99517867 1001 86380 86390 1
517945 99517945 1001 86380 86390 1
517764 99517764 1001 86380 86390 1
517881 99517881 1001 86380 86390 1
517767 99517767 1001 86380 86390 1
517900 99517900 1001 86380 86390 1
517837 99517837 1001 86380 86390 1
517813 99517813 1001 86380 86390 1
517735 99517735 1001 86380 86390 1
517711 99517711 1001 86380 86390 1
517732 99517732 1001 86380 86390 1
517747 99517747 1001 86380 86390 1
517670 99517670 1001 86380 86390 1
518356 99518356 1001 86380 86390 1
518253 99518253 1001 86380 86390 1
518318 99518318 1001 86380 86390 1
518865 99518865 1001 86380 86390 1
518819 99518819 1001 86380 86390 1
518669 99518669 1001 86380 86390 1
518724 99518724 1001 86380 86390 1
518490 99518490 1001 86380 86390 1
518517 99518517 1001 86380 86390 1
519187 99519187 1001 86380 86390 1
519674 99519674 1001 86380 86390 1
519785 99519785 1001 86380 86390 1
519641 99519641 1001 86380 86390 1
519656 99519656 1001 86380 86390 1
519481 99519481 1001 86380 86390 1
519460 99519460 1001 86380 86390 1
519273 99519273 1001 86380 86390 1
519342 99519342 1001 86380 86390 1
519330 99519330 1001 86380 86390 1
519962 99519962 1001 86380 86390 1
519846 99519846 1001 86380 86390 1
519925 99519925 1001 86380 86390 1
520016 99520016 1001 86380 86390 1
519822 99519822 1001 86380 86390 1
520442 99520442 1001 86380 86390 1
520454 99520454 1001 86380 86390 1
520509 99520509 1001 86380 86390 1
520280 99520280 1001 86380 86390 1
520282 99520282 1001 86380 86390 1
520261 99520261 1001 86380 86390 1
520327 99520327 1001 86380 86390 1
520025 99520025 1001 86380 86390 1
520066 99520066 1001 86380 86390 1
520118 99520118 1001 86380 86390 1
520225 99520225 1001 86380 86390 1
520691 99520691 1001 86380 86390 1
520757 99520757 1001 86380 86390 1
520733 99520733 1001 86380 86390 1
520837 99520837 1001 86380 86390 1
520840 99520840 1001 86380 86390 1
521433 99521433 1001 86380 86390 1
521392 99521392 1001 86380 86390 1
521461 99521461 1001 86380 86390 1
521173 99521173 1001 86380 86390 1
521113 99521113 1001 86380 86390 1
520988 99520988 1001 86380 86390 1
521594 99521594 1001 86380 86390 1
521533 99521533 1001 86380 86390 1
521650 99521650 1001 86380 86390 1
521525 99521525 1001 86380 86390 1
521565 99521565 1001 86380 86390 1
522232 99522232 1001 86380 86390 1
522092 99522092 1001 86380 86390 1
521998 99521998 1001 86380 86390 1
521937 99521937 1001 86380 86390 1
522044 99522044 1001 86380 86390 1
521892 99521892 1001 86380 86390 1
522485 99522485 1001 86380 86390 1
522370 99522370 1001 86380 86390 1
522387 99522387 1001 86380 86390 1
522362 99522362 1001 86380 86390 1
523045 99523045 1001 86380 86390 1
522955 99522955 1001 86380 86390 1
523073 99523073 1001 86380 86390 1
522882 99522882 1001 86380 86390 1
522871 99522871 1001 86380 86390 1
522729 99522729 1001 86380 86390 1
522618 99522618 1001 86380 86390 1
522652 99522652 1001 86380 86390 1
523245 99523245 1001 86380 86390 1
523780 99523780 1001 86380 86390 1
523781 99523781 1001 86380 86390 1
523904 99523904 1001 86380 86390 1
523603 99523603 1001 86380 86390 1
523616 99523616 1001 86380 86390 1
523352 99523352 1001 86380 86390 1
523406 99523406 1001 86380 86390 1
523488 99523488 1001 86380 86390 1
523491 99523491 1001 86380 86390 1
523983 99523983 1001 86380 86390 1
523966 99523966 1001 86380 86390 1
524438 99524438 1001 86380 86390 1
524483 99524483 1001 86380 86390 1
524564 99524564 1001 86380 86390 1
524219 99524219 1001 86380 86390 1
524329 99524329 1001 86380 86390 1
524847 99524847 1001 86380 86390 1
524913 99524913 1001 86380 86390 1
524939 99524939 1001 86380 86390 1
524799 99524799 1001 86380 86390 1
524776 99524776 1001 86380 86390 1
524793 99524793 1001 86380 86390 1
525522 99525522 1001 86380 86390 1
525584 99525584 1001 86380 86390 1
525556 99525556 1001 86380 86390 1
525211 99525211 1001 86380 86390 1
525353 99525353 1001 86380 86390 1
525392 99525392 1001 86380 86390 1
525067 99525067 1001 86380 86390 1
525143 99525143 1001 86380 86390 1
525602 99525602 1001 86380 86390 1
525670 99525670 1001 86380 86390 1
525658 99525658 1001 86380 86390 1
526231 99526231 1001 86380 86390 1
526401 99526401 1001 86380 86390 1
526180 99526180 1001 86380 86390 1
526169 99526169 1001 86380 86390 1
526040 99526040 1001 86380 86390 1
526107 99526107 1001 86380 86390 1
526121 99526121 1001 86380 86390 1
526212 99526212 1001 86380 86390 1
526187 99526187 1001 86380 86390 1
526071 99526071 1001 86380 86390 1
526593 99526593 1001 86380 86390 1
526609 99526609 1001 86380 86390 1
527150 99527150 1001 86380 86390 1
527087 99527087 1001 86380 86390 1
527170 99527170 1001 86380 86390 1
527094 99527094 1001 86380 86390 1
526872 99526872 1001 86380 86390 1
527003 99527003 1001 86380 86390 1
526861 99526861 1001 86380 86390 1
526670 99526670 1001 86380 86390 1
526753 99526753 1001 86380 86390 1
526731 99526731 1001 86380 86390 1
527298 99527298 1001 86380 86390 1
527300 99527300 1001 86380 86390 1
527407 99527407 1001 86380 86390 1
527422 99527422 1001 86380 86390 1
527280 99527280 1001 86380 86390 1
527384 99527384 1001 86380 86390 1
527283 99527283 1001 86380 86390 1
528074 99528074 1001 86380 86390 1
528075 99528075 1001 86380 86390 1
527910 99527910 1001 86380 86390 1
527701 99527701 1001 86380 86390 1
527797 99527797 1001 86380 86390 1
527670 99527670 1001 86380 86390 1
527558 99527558 1001 86380 86390 1
527576 99527576 1001 86380 86390 1
527551 99527551 1001 86380 86390 1
527513 99527513 1001 86380 86390 1
528271 99528271 1001 86380 86390 1
528181 99528181 1001 86380 86390 1
528227 99528227 1001 86380 86390 1
528698 99528698 1001 86380 86390 1
528792 99528792 1001 86380 86390 1
528849 99528849 1001 86380 86390 1
528611 99528611 1001 86380 86390 1
528614 99528614 1001 86380 86390 1
528282 99528282 1001 86380 86390 1
528390 99528390 1001 86380 86390 1
528443 99528443 1001 86380 86390 1
528469 99528469 1001 86380 86390 1
528473 99528473 1001 86380 86390 1
528976 99528976 1001 86380 86390 1
528986 99528986 1001 86380 86390 1
528910 99528910 1001 86380 86390 1
529529 99529529 1001 86380 86390 1
529544 99529544 1001 86380 86390 1
529353 99529353 1001 86380 86390 1
529211 99529211 1001 86380 86390 1
529228 99529228 1001 86380 86390 1
529246 99529246 1001 86380 86390 1
529299 99529299 1001 86380 86390 1
529906 99529906 1001 86380 86390 1
529894 99529894 1001 86380 86390 1
529823 99529823 1001 86380 86390 1
529799 99529799 1001 86380 86390 1
529866 99529866 1001 86380 86390 1
530417 99530417 1001 86380 86390 1
530380 99530380 1001 86380 86390 1
530234 99530234 1001 86380 86390 1
530143 99530143 1001 86380 86390 1
530224 99530224 1001 86380 86390 1
530289 99530289 1001 86380 86390 1
530344 99530344 1001 86380 86390 1
530321 99530321 1001 86380 86390 1
530002 99530002 1001 86380 86390 1
530132 99530132 1001 86380 86390 1
530029 99530029 1001 86380 86390 1
530056 99530056 1001 86380 86390 1
530032 99530032 1001 86380 86390 1
530022 99530022 1001 86380 86390 1
530074 99530074 1001 86380 86390 1
530584 99530584 1001 86380 86390 1
530715 99530715 1001 86380 86390 1
531238 99531238 1001 86380 86390 1
531342 99531342 1001 86380 86390 1
531344 99531344 1001 86380 86390 1
531349 99531349 1001 86380 86390 1
531365 99531365 1001 86380 86390 1
531097 99531097 1001 86380 86390 1
531085 99531085 1001 86380 86390 1
531074 99531074 1001 86380 86390 1
530855 99530855 1001 86380 86390 1
530817 99530817 1001 86380 86390 1
531395 99531395 1001 86380 86390 1
531388 99531388 1001 86380 86390 1
532104 99532104 1001 86380 86390 1
532151 99532151 1001 86380 86390 1
531755 99531755 1001 86380 86390 1
531774 99531774 1001 86380 86390 1
532347 99532347 1001 86380 86390 1
532391 99532391 1001 86380 86390 1
532353 99532353 1001 86380 86390 1
532958 99532958 1001 86380 86390 1
532691 99532691 1001 86380 86390 1
532772 99532772 1001 86380 86390 1
532748 99532748 1001 86380 86390 1
532478 99532478 1001 86380 86390 1
532422 99532422 1001 86380 86390 1
533075 99533075 1001 86380 86390 1
533180 99533180 1001 86380 86390 1
533220 99533220 1001 86380 86390 1
533662 99533662 1001 86380 86390 1
533740 99533740 1001 86380 86390 1
533689 99533689 1001 86380 86390 1
533483 99533483 1001 86380 86390 1
533380 99533380 1001 86380 86390 1
533264 99533264 1001 86380 86390 1
533268 99533268 1001 86380 86390 1
533281 99533281 1001 86380 86390 1
533338 99533338 1001 86380 86390 1
533871 99533871 1001 86380 86390 1
533969 99533969 1001 86380 86390 1
534650 99534650 1001 86380 86390 1
534525 99534525 1001 86380 86390 1
534553 99534553 1001 86380 86390 1
534282 99534282 1001 86380 86390 1
534076 99534076 1001 86380 86390 1
534250 99534250 1001 86380 86390 1
534242 99534242 1001 86380 86390 1
534851 99534851 1001 86380 86390 1
534803 99534803 1001 86380 86390 1
534714 99534714 1001 86380 86390 1
534805 99534805 1001 86380 86390 1
534796 99534796 1001 86380 86390 1
535395 99535395 1001 86380 86390 1
535307 99535307 1001 86380 86390 1
535099 99535099 1001 86380 86390 1
535112 99535112 1001 86380 86390 1
535259 99535259 1001 86380 86390 1
535182 99535182 1001 86380 86390 1
535286 99535286 1001 86380 86390 1
535073 99535073 1001 86380 86390 1
535655 99535655 1001 86380 86390 1
535514 99535514 1001 86380 86390 1
535516 99535516 1001 86380 86390 1
535569 99535569 1001 86380 86390 1
535688 99535688 1001 86380 86390 1
536079 99536079 1001 86380 86390 1
535925 99535925 1001 86380 86390 1
535940 99535940 1001 86380 86390 1
535884 99535884 1001 86380 86390 1
535886 99535886 1001 86380 86390 1
535890 99535890 1001 86380 86390 1
535879 99535879 1001 86380 86390 1
535764 99535764 1001 86380 86390 1
536440 99536440 1001 86380 86390 1
536485 99536485 1001 86380 86390 1
537034 99537034 1001 86380 86390 1
537061 99537061 1001 86380 86390 1
537130 99537130 1001 86380 86390 1
536985 99536985 1001 86380 86390 1
537062 99537062 1001 86380 86390 1
537068 99537068 1001 86380 86390 1
537155 99537155 1001 86380 86390 1
536792 99536792 1001 86380 86390 1
536937 99536937 1001 86380 86390 1
536821 99536821 1001 86380 86390 1
536812 99536812 1001 86380 86390 1
536943 99536943 1001 86380 86390 1
536581 99536581 1001 86380 86390 1
537799 99537799 1001 86380 86390 1
537904 99537904 1001 86380 86390 1
537921 99537921 1001 86380 86390 1
537686 99537686 1001 86380 86390 1
537623 99537623 1001 86380 86390 1
537397 99537397 1001 86380 86390 1
537450 99537450 1001 86380 86390 1
537482 99537482 1001 86380 86390 1
537392 99537392 1001 86380 86390 1
537535 99537535 1001 86380 86390 1
538071 99538071 1001 86380 86390 1
538113 99538113 1001 86380 86390 1
538687 99538687 1001 86380 86390 1
538767 99538767 1001 86380 86390 1
538615 99538615 1001 86380 86390 1
538671 99538671 1001 86380 86390 1
538723 99538723 1001 86380 86390 1
538471 99538471 1001 86380 86390 1
538550 99538550 1001 86380 86390 1
538461 99538461 1001 86380 86390 1
538488 99538488 1001 86380 86390 1
538207 99538207 1001 86380 86390 1
538199 99538199 1001 86380 86390 1
538320 99538320 1001 86380 86390 1
538942 99538942 1001 86380 86390 1
538930 99538930 1001 86380 86390 1
538983 99538983 1001 86380 86390 1
538828 99538828 1001 86380 86390 1
538975 99538975 1001 86380 86390 1
539375 99539375 1001 86380 86390 1
539337 99539337 1001 86380 86390 1
539274 99539274 1001 86380 86390 1
539404 99539404 1001 86380 86390 1
539047 99539047 1001 86380 86390 1
539176 99539176 1001 86380 86390 1
539026 99539026 1001 86380 86390 1
539169 99539169 1001 86380 86390 1
539066 99539066 1001 86380 86390 1
539092 99539092 1001 86380 86390 1
539108 99539108 1001 86380 86390 1
539758 99539758 1001 86380 86390 1
540466 99540466 1001 86380 86390 1
540420 99540420 1001 86380 86390 1
540449 99540449 1001 86380 86390 1
540424 99540424 1001 86380 86390 1
540312 99540312 1001 86380 86390 1
540249 99540249 1001 86380 86390 1
540256 99540256 1001 86380 86390 1
540114 99540114 1001 86380 86390 1
539899 99539899 1001 86380 86390 1
540019 99540019 1001 86380 86390 1
540536 99540536 1001 86380 86390 1
540603 99540603 1001 86380 86390 1
540593 99540593 1001 86380 86390 1
541114 99541114 1001 86380 86390 1
541154 99541154 1001 86380 86390 1
541094 99541094 1001 86380 86390 1
541190 99541190 1001 86380 86390 1
540998 99540998 1001 86380 86390 1
540987 99540987 1001 86380 86390 1
540923 99540923 1001 86380 86390 1
540949 99540949 1001 86380 86390 1
540804 99540804 1001 86380 86390 1
540850 99540850 1001 86380 86390 1
540851 99540851 1001 86380 86390 1
541381 99541381 1001 86380 86390 1
541473 99541473 1001 86380 86390 1
541410 99541410 1001 86380 86390 1
541297 99541297 1001 86380 86390 1
541366 99541366 1001 86380 86390 1
541988 99541988 1001 86380 86390 1
541739 99541739 1001 86380 86390 1
541910 99541910 1001 86380 86390 1
541580 99541580 1001 86380 86390 1
542197 99542197 1001 86380 86390 1
542302 99542302 1001 86380 86390 1
542166 99542166 1001 86380 86390 1
542893 99542893 1001 86380 86390 1
542666 99542666 1001 86380 86390 1
542631 99542631 1001 86380 86390 1
542422 99542422 1001 86380 86390 1
542348 99542348 1001 86380 86390 1
542505 99542505 1001 86380 86390 1
543072 99543072 1001 86380 86390 1
543008 99543008 1001 86380 86390 1
543138 99543138 1001 86380 86390 1
542325 99542325 1001 86380 86390 1
542973 99542973 1001 86380 86390 1
543604 99543604 1001 86380 86390 1
543592 99543592 1001 86380 86390 1
543576 99543576 1001 86380 86390 1
543629 99543629 1001 86380 86390 1
543390 99543390 1001 86380 86390 1
543468 99543468 1001 86380 86390 1
543295 99543295 1001 86380 86390 1
543182 99543182 1001 86380 86390 1
543808 99543808 1001 86380 86390 1
543875 99543875 1001 86380 86390 1
543877 99543877 1001 86380 86390 1
544472 99544472 1001 86380 86390 1
544575 99544575 1001 86380 86390 1
544400 99544400 1001 86380 86390 1
544453 99544453 1001 86380 86390 1
544252 99544252 1001 86380 86390 1
544227 99544227 1001 86380 86390 1
544360 99544360 1001 86380 86390 1
544322 99544322 1001 86380 86390 1
544192 99544192 1001 86380 86390 1
544284 99544284 1001 86380 86390 1
544260 99544260 1001 86380 86390 1
543993 99543993 1001 86380 86390 1
544033 99544033 1001 86380 86390 1
544076 99544076 1001 86380 86390 1
544064 99544064 1001 86380 86390 1
544610 99544610 1001 86380 86390 1
433278 1146 1001 25560 25917 1
412900 381 1001 72360 72717 1
406922 206 1001 62580 62937 1
503746 856 1002 31734 40908 1
531625 865 1002 29739 36832 1
531625 865 1001 44060 44359 1
525975 964 1001 62924 63224 1
400006 99400006 1001 86380 86390 1
400227 99400227 1001 86380 86390 1
400243 99400243 1001 86380 86390 1
400256 99400256 1001 86380 86390 1
400345 99400345 1001 86380 86390 1
400626 99400626 1001 86380 86390 1
400711 99400711 1001 86380 86390 1
400727 99400727 1001 86380 86390 1
400954 99400954 1001 86380 86390 1
401044 99401044 1001 86380 86390 1
401260 99401260 1001 86380 86390 1
401458 99401458 1001 86380 86390 1
401512 99401512 1001 86380 86390 1
401513 99401513 1001 86380 86390 1
401626 99401626 1001 86380 86390 1
401901 99401901 1001 86380 86390 1
401991 99401991 1001 86380 86390 1
402066 99402066 1001 86380 86390 1
402134 99402134 1001 86380 86390 1
402559 99402559 1001 86380 86390 1
402687 99402687 1001 86380 86390 1
402705 99402705 1001 86380 86390 1
403259 99403259 1001 86380 86390 1
403357 99403357 1001 86380 86390 1
403504 99403504 1001 86380 86390 1
403838 99403838 1001 86380 86390 1
403953 99403953 1001 86380 86390 1
404122 99404122 1001 86380 86390 1
404287 99404287 1001 86380 86390 1
404457 99404457 1001 86380 86390 1
404679 99404679 1001 86380 86390 1
404625 99404625 1001 86380 86390 1
404667 99404667 1001 86380 86390 1
404751 99404751 1001 86380 86390 1
405088 99405088 1001 86380 86390 1
405049 99405049 1001 86380 86390 1
405194 99405194 1001 86380 86390 1
405200 99405200 1001 86380 86390 1
405284 99405284 1001 86380 86390 1
405264 99405264 1001 86380 86390 1
405343 99405343 1001 86380 86390 1
405344 99405344 1001 86380 86390 1
405378 99405378 1001 86380 86390 1
405573 99405573 1001 86380 86390 1
405664 99405664 1001 86380 86390 1
405786 99405786 1001 86380 86390 1
405913 99405913 1001 86380 86390 1
406102 99406102 1001 86380 86390 1
406259 99406259 1001 86380 86390 1
406212 99406212 1001 86380 86390 1
406319 99406319 1001 86380 86390 1
406354 99406354 1001 86380 86390 1
406364 99406364 1001 86380 86390 1
406486 99406486 1001 86380 86390 1
406439 99406439 1001 86380 86390 1
406400 99406400 1001 86380 86390 1
406631 99406631 1001 86380 86390 1
406715 99406715 1001 86380 86390 1
406823 99406823 1001 86380 86390 1
406983 99406983 1001 86380 86390 1
407136 99407136 1001 86380 86390 1
407038 99407038 1001 86380 86390 1
407092 99407092 1001 86380 86390 1
407174 99407174 1001 86380 86390 1
407506 99407506 1001 86380 86390 1
407928 99407928 1001 86380 86390 1
408087 99408087 1001 86380 86390 1
408348 99408348 1001 86380 86390 1
408540 99408540 1001 86380 86390 1
408547 99408547 1001 86380 86390 1
408641 99408641 1001 86380 86390 1
408609 99408609 1001 86380 86390 1
408790 99408790 1001 86380 86390 1
409062 99409062 1001 86380 86390 1
409055 99409055 1001 86380 86390 1
409221 99409221 1001 86380 86390 1
409435 99409435 1001 86380 86390 1
409704 99409704 1001 86380 86390 1
409829 99409829 1001 86380 86390 1
409910 99409910 1001 86380 86390 1
410069 99410069 1001 86380 86390 1
410192 99410192 1001 86380 86390 1
410239 99410239 1001 86380 86390 1
410623 99410623 1001 86380 86390 1
410807 99410807 1001 86380 86390 1
411048 99411048 1001 86380 86390 1
411144 99411144 1001 86380 86390 1
411173 99411173 1001 86380 86390 1
411506 99411506 1001 86380 86390 1
411456 99411456 1001 86380 86390 1
411735 99411735 1001 86380 86390 1
411811 99411811 1001 86380 86390 1
411757 99411757 1001 86380 86390 1
411901 99411901 1001 86380 86390 1
411884 99411884 1001 86380 86390 1
411999 99411999 1001 86380 86390 1
412070 99412070 1001 86380 86390 1
412170 99412170 1001 86380 86390 1
412126 99412126 1001 86380 86390 1
412238 99412238 1001 86380 86390 1
412364 99412364 1001 86380 86390 1
412453 99412453 1001 86380 86390 1
412352 99412352 1001 86380 86390 1
413523 99413523 1001 86380 86390 1
413485 99413485 1001 86380 86390 1
413133 99413133 1001 86380 86390 1
412726 99412726 1001 86380 86390 1
412756 99412756 1001 86380 86390 1
412489 99412489 1001 86380 86390 1
414095 99414095 1001 86380 86390 1
413908 99413908 1001 86380 86390 1
414007 99414007 1001 86380 86390 1
415154 99415154 1001 86380 86390 1
415287 99415287 1001 86380 86390 1
415157 99415157 1001 86380 86390 1
414641 99414641 1001 86380 86390 1
414899 99414899 1001 86380 86390 1
414572 99414572 1001 86380 86390 1
414334 99414334 1001 86380 86390 1
414214 99414214 1001 86380 86390 1
414285 99414285 1001 86380 86390 1
415526 99415526 1001 86380 86390 1
415720 99415720 1001 86380 86390 1
415595 99415595 1001 86380 86390 1
415618 99415618 1001 86380 86390 1
416792 99416792 1001 86380 86390 1
416771 99416771 1001 86380 86390 1
416720 99416720 1001 86380 86390 1
416628 99416628 1001 86380 86390 1
416184 99416184 1001 86380 86390 1
416398 99416398 1001 86380 86390 1
416351 99416351 1001 86380 86390 1
416267 99416267 1001 86380 86390 1
416514 99416514 1001 86380 86390 1
415902 99415902 1001 86380 86390 1
415832 99415832 1001 86380 86390 1
415865 99415865 1001 86380 86390 1
416026 99416026 1001 86380 86390 1
415880 99415880 1001 86380 86390 1
417197 99417197 1001 86380 86390 1
417419 99417419 1001 86380 86390 1
418504 99418504 1001 86380 86390 1
418611 99418611 1001 86380 86390 1
418768 99418768 1001 86380 86390 1
417767 99417767 1001 86380 86390 1
417639 99417639 1001 86380 86390 1
417805 99417805 1001 86380 86390 1
417948 99417948 1001 86380 86390 1
417839 99417839 1001 86380 86390 1
418844 99418844 1001 86380 86390 1
418982 99418982 1001 86380 86390 1
419196 99419196 1001 86380 86390 1
420194 99420194 1001 86380 86390 1
420410 99420410 1001 86380 86390 1
420283 99420283 1001 86380 86390 1
419918 99419918 1001 86380 86390 1
419791 99419791 1001 86380 86390 1
419815 99419815 1001 86380 86390 1
419565 99419565 1001 86380 86390 1
419409 99419409 1001 86380 86390 1
419250 99419250 1001 86380 86390 1
419312 99419312 1001 86380 86390 1
419229 99419229 1001 86380 86390 1
419510 99419510 1001 86380 86390 1
420780 99420780 1001 86380 86390 1
422057 99422057 1001 86380 86390 1
421759 99421759 1001 86380 86390 1
421346 99421346 1001 86380 86390 1
421446 99421446 1001 86380 86390 1
421521 99421521 1001 86380 86390 1
421681 99421681 1001 86380 86390 1
421608 99421608 1001 86380 86390 1
420866 99420866 1001 86380 86390 1
422218 99422218 1001 86380 86390 1
422494 99422494 1001 86380 86390 1
422158 99422158 1001 86380 86390 1
423406 99423406 1001 86380 86390 1
423491 99423491 1001 86380 86390 1
423517 99423517 1001 86380 86390 1
423523 99423523 1001 86380 86390 1
423594 99423594 1001 86380 86390 1
422971 99422971 1001 86380 86390 1
423299 99423299 1001 86380 86390 1
422604 99422604 1001 86380 86390 1
422917 99422917 1001 86380 86390 1
423847 99423847 1001 86380 86390 1
423307 99423307 1001 86380 86390 1
425298 99425298 1001 86380 86390 1
425104 99425104 1001 86380 86390 1
425342 99425342 1001 86380 86390 1
425264 99425264 1001 86380 86390 1
425238 99425238 1001 86380 86390 1
425072 99425072 1001 86380 86390 1
425361 99425361 1001 86380 86390 1
424665 99424665 1001 86380 86390 1
424500 99424500 1001 86380 86390 1
424535 99424535 1001 86380 86390 1
424519 99424519 1001 86380 86390 1
424586 99424586 1001 86380 86390 1
425796 99425796 1001 86380 86390 1
425489 99425489 1001 86380 86390 1
425768 99425768 1001 86380 86390 1
425401 99425401 1001 86380 86390 1
425558 99425558 1001 86380 86390 1
426699 99426699 1001 86380 86390 1
426747 99426747 1001 86380 86390 1
427085 99427085 1001 86380 86390 1
426742 99426742 1001 86380 86390 1
426351 99426351 1001 86380 86390 1
426406 99426406 1001 86380 86390 1
426336 99426336 1001 86380 86390 1
426414 99426414 1001 86380 86390 1
426440 99426440 1001 86380 86390 1
426461 99426461 1001 86380 86390 1
426688 99426688 1001 86380 86390 1
426226 99426226 1001 86380 86390 1
426026 99426026 1001 86380 86390 1
427462 99427462 1001 86380 86390 1
427323 99427323 1001 86380 86390 1
427245 99427245 1001 86380 86390 1
427378 99427378 1001 86380 86390 1
427157 99427157 1001 86380 86390 1
427229 99427229 1001 86380 86390 1
427282 99427282 1001 86380 86390 1
427341 99427341 1001 86380 86390 1
427342 99427342 1001 86380 86390 1
428607 99428607 1001 86380 86390 1
428662 99428662 1001 86380 86390 1
428282 99428282 1001 86380 86390 1
428009 99428009 1001 86380 86390 1
427980 99427980 1001 86380 86390 1
427544 99427544 1001 86380 86390 1
427727 99427727 1001 86380 86390 1
429019 99429019 1001 86380 86390 1
427532 99427532 1001 86380 86390 1
429021 99429021 1001 86380 86390 1
429114 99429114 1001 86380 86390 1
428958 99428958 1001 86380 86390 1
428959 99428959 1001 86380 86390 1
430172 99430172 1001 86380 86390 1
429754 99429754 1001 86380 86390 1
429805 99429805 1001 86380 86390 1
429832 99429832 1001 86380 86390 1
429809 99429809 1001 86380 86390 1
429945 99429945 1001 86380 86390 1
430704 99430704 1001 86380 86390 1
430532 99430532 1001 86380 86390 1
430569 99430569 1001 86380 86390 1
430415 99430415 1001 86380 86390 1
431698 99431698 1001 86380 86390 1
432013 99432013 1001 86380 86390 1
431945 99431945 1001 86380 86390 1
431593 99431593 1001 86380 86390 1
431550 99431550 1001 86380 86390 1
431175 99431175 1001 86380 86390 1
431134 99431134 1001 86380 86390 1
431170 99431170 1001 86380 86390 1
432267 99432267 1001 86380 86390 1
432443 99432443 1001 86380 86390 1
432103 99432103 1001 86380 86390 1
432446 99432446 1001 86380 86390 1
433533 99433533 1001 86380 86390 1
433399 99433399 1001 86380 86390 1
433685 99433685 1001 86380 86390 1
433381 99433381 1001 86380 86390 1
433454 99433454 1001 86380 86390 1
433607 99433607 1001 86380 86390 1
433408 99433408 1001 86380 86390 1
433085 99433085 1001 86380 86390 1
433118 99433118 1001 86380 86390 1
432494 99432494 1001 86380 86390 1
433996 99433996 1001 86380 86390 1
434029 99434029 1001 86380 86390 1
435227 99435227 1001 86380 86390 1
435063 99435063 1001 86380 86390 1
435202 99435202 1001 86380 86390 1
435311 99435311 1001 86380 86390 1
434638 99434638 1001 86380 86390 1
434639 99434639 1001 86380 86390 1
434339 99434339 1001 86380 86390 1
434421 99434421 1001 86380 86390 1
434510 99434510 1001 86380 86390 1
434269 99434269 1001 86380 86390 1
434197 99434197 1001 86380 86390 1
435765 99435765 1001 86380 86390 1
435504 99435504 1001 86380 86390 1
435564 99435564 1001 86380 86390 1
436879 99436879 1001 86380 86390 1
436970 99436970 1001 86380 86390 1
436826 99436826 1001 86380 86390 1
436343 99436343 1001 86380 86390 1
436476 99436476 1001 86380 86390 1
436746 99436746 1001 86380 86390 1
436702 99436702 1001 86380 86390 1
436381 99436381 1001 86380 86390 1
436292 99436292 1001 86380 86390 1
436245 99436245 1001 86380 86390 1
300003 99300003 1001 86380 86390 1
300029 99300029 1001 86380 86390 1
300098 99300098 1001 86380 86390 1
300087 99300087 1001 86380 86390 1
300026 99300026 1001 86380 86390 1
300002 99300002 1001 86380 86390 1
300643 99300643 1001 86380 86390 1
300421 99300421 1001 86380 86390 1
300397 99300397 1001 86380 86390 1
300481 99300481 1001 86380 86390 1
300237 99300237 1001 86380 86390 1
300264 99300264 1001 86380 86390 1
300303 99300303 1001 86380 86390 1
300214 99300214 1001 86380 86390 1
300110 99300110 1001 86380 86390 1
300228 99300228 1001 86380 86390 1
300755 99300755 1001 86380 86390 1
300899 99300899 1001 86380 86390 1
300823 99300823 1001 86380 86390 1
300825 99300825 1001 86380 86390 1
300905 99300905 1001 86380 86390 1
301553 99301553 1001 86380 86390 1
301509 99301509 1001 86380 86390 1
301395 99301395 1001 86380 86390 1
301323 99301323 1001 86380 86390 1
301294 99301294 1001 86380 86390 1
301026 99301026 1001 86380 86390 1
301078 99301078 1001 86380 86390 1
301014 99301014 1001 86380 86390 1
300943 99300943 1001 86380 86390 1
301062 99301062 1001 86380 86390 1
301011 99301011 1001 86380 86390 1
301659 99301659 1001 86380 86390 1
302279 99302279 1001 86380 86390 1
302204 99302204 1001 86380 86390 1
302192 99302192 1001 86380 86390 1
302271 99302271 1001 86380 86390 1
302310 99302310 1001 86380 86390 1
302100 99302100 1001 86380 86390 1
301968 99301968 1001 86380 86390 1
301818 99301818 1001 86380 86390 1
302458 99302458 1001 86380 86390 1
302554 99302554 1001 86380 86390 1
302505 99302505 1001 86380 86390 1
303058 99303058 1001 86380 86390 1
303185 99303185 1001 86380 86390 1
303200 99303200 1001 86380 86390 1
303039 99303039 1001 86380 86390 1
302977 99302977 1001 86380 86390 1
302914 99302914 1001 86380 86390 1
302867 99302867 1001 86380 86390 1
303341 99303341 1001 86380 86390 1
303985 99303985 1001 86380 86390 1
303869 99303869 1001 86380 86390 1
303912 99303912 1001 86380 86390 1
303979 99303979 1001 86380 86390 1
304025 99304025 1001 86380 86390 1
303633 99303633 1001 86380 86390 1
303674 99303674 1001 86380 86390 1
303663 99303663 1001 86380 86390 1
303678 99303678 1001 86380 86390 1
303628 99303628 1001 86380 86390 1
303682 99303682 1001 86380 86390 1
303708 99303708 1001 86380 86390 1
303723 99303723 1001 86380 86390 1
303645 99303645 1001 86380 86390 1
303440 99303440 1001 86380 86390 1
303532 99303532 1001 86380 86390 1
303546 99303546 1001 86380 86390 1
303598 99303598 1001 86380 86390 1
303429 99303429 1001 86380 86390 1
303460 99303460 1001 86380 86390 1
303617 99303617 1001 86380 86390 1
303605 99303605 1001 86380 86390 1
304121 99304121 1001 86380 86390 1
304161 99304161 1001 86380 86390 1
304094 99304094 1001 86380 86390 1
304514 99304514 1001 86380 86390 1
304516 99304516 1001 86380 86390 1
304529 99304529 1001 86380 86390 1
304622 99304622 1001 86380 86390 1
304484 99304484 1001 86380 86390 1
304316 99304316 1001 86380 86390 1
304310 99304310 1001 86380 86390 1
304415 99304415 1001 86380 86390 1
304403 99304403 1001 86380 86390 1
304352 99304352 1001 86380 86390 1
304354 99304354 1001 86380 86390 1
304447 99304447 1001 86380 86390 1
304992 99304992 1001 86380 86390 1
304998 99304998 1001 86380 86390 1
305521 99305521 1001 86380 86390 1
305547 99305547 1001 86380 86390 1
305556 99305556 1001 86380 86390 1
305428 99305428 1001 86380 86390 1
305351 99305351 1001 86380 86390 1
305339 99305339 1001 86380 86390 1
305274 99305274 1001 86380 86390 1
305275 99305275 1001 86380 86390 1
305293 99305293 1001 86380 86390 1
305082 99305082 1001 86380 86390 1
500085 99500085 1001 86380 86390 1
305692 99305692 1001 86380 86390 1
500415 99500415 1001 86380 86390 1
500508 99500508 1001 86380 86390 1
500562 99500562 1001 86380 86390 1
500575 99500575 1001 86380 86390 1
500221 99500221 1001 86380 86390 1
500866 99500866 1001 86380 86390 1
501002 99501002 1001 86380 86390 1
501555 99501555 1001 86380 86390 1
501467 99501467 1001 86380 86390 1
501329 99501329 1001 86380 86390 1
501278 99501278 1001 86380 86390 1
501187 99501187 1001 86380 86390 1
501045 99501045 1001 86380 86390 1
501080 99501080 1001 86380 86390 1
501199 99501199 1001 86380 86390 1
501784 99501784 1001 86380 86390 1
501674 99501674 1001 86380 86390 1
502314 99502314 1001 86380 86390 1
502305 99502305 1001 86380 86390 1
502295 99502295 1001 86380 86390 1
502092 99502092 1001 86380 86390 1
502095 99502095 1001 86380 86390 1
502122 99502122 1001 86380 86390 1
502098 99502098 1001 86380 86390 1
502111 99502111 1001 86380 86390 1
502061 99502061 1001 86380 86390 1
502088 99502088 1001 86380 86390 1
501886 99501886 1001 86380 86390 1
501890 99501890 1001 86380 86390 1
501866 99501866 1001 86380 86390 1
501907 99501907 1001 86380 86390 1
502619 99502619 1001 86380 86390 1
502647 99502647 1001 86380 86390 1
502640 99502640 1001 86380 86390 1
503231 99503231 1001 86380 86390 1
503168 99503168 1001 86380 86390 1
503131 99503131 1001 86380 86390 1
503290 99503290 1001 86380 86390 1
502893 99502893 1001 86380 86390 1
503013 99503013 1001 86380 86390 1
502903 99502903 1001 86380 86390 1
502891 99502891 1001 86380 86390 1
502801 99502801 1001 86380 86390 1
502778 99502778 1001 86380 86390 1
502806 99502806 1001 86380 86390 1
502819 99502819 1001 86380 86390 1
502796 99502796 1001 86380 86390 1
502774 99502774 1001 86380 86390 1
503432 99503432 1001 86380 86390 1
503384 99503384 1001 86380 86390 1
503993 99503993 1001 86380 86390 1
503933 99503933 1001 86380 86390 1
504049 99504049 1001 86380 86390 1
504040 99504040 1001 86380 86390 1
503693 99503693 1001 86380 86390 1
503571 99503571 1001 86380 86390 1
504258 99504258 1001 86380 86390 1
504316 99504316 1001 86380 86390 1
504163 99504163 1001 86380 86390 1
504790 99504790 1001 86380 86390 1
504760 99504760 1001 86380 86390 1
504713 99504713 1001 86380 86390 1
504714 99504714 1001 86380 86390 1
504574 99504574 1001 86380 86390 1
504575 99504575 1001 86380 86390 1
504385 99504385 1001 86380 86390 1
504475 99504475 1001 86380 86390 1
504996 99504996 1001 86380 86390 1
505103 99505103 1001 86380 86390 1
505616 99505616 1001 86380 86390 1
505723 99505723 1001 86380 86390 1
505608 99505608 1001 86380 86390 1
505635 99505635 1001 86380 86390 1
505640 99505640 1001 86380 86390 1
505423 99505423 1001 86380 86390 1
505542 99505542 1001 86380 86390 1
505478 99505478 1001 86380 86390 1
505512 99505512 1001 86380 86390 1
505231 99505231 1001 86380 86390 1
505841 99505841 1001 86380 86390 1
506596 99506596 1001 86380 86390 1
506561 99506561 1001 86380 86390 1
506486 99506486 1001 86380 86390 1
506200 99506200 1001 86380 86390 1
506252 99506252 1001 86380 86390 1
506291 99506291 1001 86380 86390 1
506344 99506344 1001 86380 86390 1
506390 99506390 1001 86380 86390 1
506144 99506144 1001 86380 86390 1
506028 99506028 1001 86380 86390 1
506081 99506081 1001 86380 86390 1
505985 99505985 1001 86380 86390 1
506700 99506700 1001 86380 86390 1
506701 99506701 1001 86380 86390 1
506668 99506668 1001 86380 86390 1
507360 99507360 1001 86380 86390 1
507405 99507405 1001 86380 86390 1
507152 99507152 1001 86380 86390 1
507063 99507063 1001 86380 86390 1
507142 99507142 1001 86380 86390 1
507182 99507182 1001 86380 86390 1
507107 99507107 1001 86380 86390 1
506894 99506894 1001 86380 86390 1
506975 99506975 1001 86380 86390 1
506964 99506964 1001 86380 86390 1
506887 99506887 1001 86380 86390 1
507528 99507528 1001 86380 86390 1
507516 99507516 1001 86380 86390 1
508071 99508071 1001 86380 86390 1
508158 99508158 1001 86380 86390 1
507914 99507914 1001 86380 86390 1
507995 99507995 1001 86380 86390 1
507911 99507911 1001 86380 86390 1
507859 99507859 1001 86380 86390 1
507784 99507784 1001 86380 86390 1
507801 99507801 1001 86380 86390 1
508279 99508279 1001 86380 86390 1
508253 99508253 1001 86380 86390 1
509038 99509038 1001 86380 86390 1
508987 99508987 1001 86380 86390 1
508967 99508967 1001 86380 86390 1
508994 99508994 1001 86380 86390 1
508917 99508917 1001 86380 86390 1
509064 99509064 1001 86380 86390 1
508825 99508825 1001 86380 86390 1
508826 99508826 1001 86380 86390 1
508776 99508776 1001 86380 86390 1
508685 99508685 1001 86380 86390 1
508738 99508738 1001 86380 86390 1
508803 99508803 1001 86380 86390 1
508816 99508816 1001 86380 86390 1
508563 99508563 1001 86380 86390 1
508502 99508502 1001 86380 86390 1
508593 99508593 1001 86380 86390 1
508647 99508647 1001 86380 86390 1
509138 99509138 1001 86380 86390 1
509156 99509156 1001 86380 86390 1
509080 99509080 1001 86380 86390 1
509825 99509825 1001 86380 86390 1
509698 99509698 1001 86380 86390 1
509701 99509701 1001 86380 86390 1
509741 99509741 1001 86380 86390 1
509845 99509845 1001 86380 86390 1
509894 99509894 1001 86380 86390 1
509656 99509656 1001 86380 86390 1
509682 99509682 1001 86380 86390 1
509694 99509694 1001 86380 86390 1
509440 99509440 1001 86380 86390 1
510095 99510095 1001 86380 86390 1
510009 99510009 1001 86380 86390 1
510062 99510062 1001 86380 86390 1
510025 99510025 1001 86380 86390 1
510547 99510547 1001 86380 86390 1
510629 99510629 1001 86380 86390 1
510578 99510578 1001 86380 86390 1
510553 99510553 1001 86380 86390 1
510404 99510404 1001 86380 86390 1
510215 99510215 1001 86380 86390 1
510168 99510168 1001 86380 86390 1
510209 99510209 1001 86380 86390 1
511376 99511376 1001 86380 86390 1
511455 99511455 1001 86380 86390 1
511385 99511385 1001 86380 86390 1
511158 99511158 1001 86380 86390 1
511216 99511216 1001 86380 86390 1
511255 99511255 1001 86380 86390 1
510934 99510934 1001 86380 86390 1
510950 99510950 1001 86380 86390 1
511008 99511008 1001 86380 86390 1
511641 99511641 1001 86380 86390 1
512356 99512356 1001 86380 86390 1
512244 99512244 1001 86380 86390 1
512283 99512283 1001 86380 86390 1
512271 99512271 1001 86380 86390 1
512246 99512246 1001 86380 86390 1
512005 99512005 1001 86380 86390 1
512063 99512063 1001 86380 86390 1
511985 99511985 1001 86380 86390 1
512167 99512167 1001 86380 86390 1
512066 99512066 1001 86380 86390 1
511953 99511953 1001 86380 86390 1
511792 99511792 1001 86380 86390 1
512391 99512391 1001 86380 86390 1
512469 99512469 1001 86380 86390 1
512563 99512563 1001 86380 86390 1
513145 99513145 1001 86380 86390 1
512849 99512849 1001 86380 86390 1
512902 99512902 1001 86380 86390 1
512828 99512828 1001 86380 86390 1
512735 99512735 1001 86380 86390 1
513336 99513336 1001 86380 86390 1
513330 99513330 1001 86380 86390 1
513886 99513886 1001 86380 86390 1
514021 99514021 1001 86380 86390 1
513804 99513804 1001 86380 86390 1
513640 99513640 1001 86380 86390 1
513760 99513760 1001 86380 86390 1
513492 99513492 1001 86380 86390 1
513511 99513511 1001 86380 86390 1
513474 99513474 1001 86380 86390 1
514236 99514236 1001 86380 86390 1
514209 99514209 1001 86380 86390 1
514770 99514770 1001 86380 86390 1
514557 99514557 1001 86380 86390 1
514625 99514625 1001 86380 86390 1
514270 99514270 1001 86380 86390 1
514416 99514416 1001 86380 86390 1
514365 99514365 1001 86380 86390 1
514920 99514920 1001 86380 86390 1
514953 99514953 1001 86380 86390 1
515504 99515504 1001 86380 86390 1
515570 99515570 1001 86380 86390 1
515291 99515291 1001 86380 86390 1
515447 99515447 1001 86380 86390 1
515179 99515179 1001 86380 86390 1
515145 99515145 1001 86380 86390 1
515846 99515846 1001 86380 86390 1
515782 99515782 1001 86380 86390 1
516357 99516357 1001 86380 86390 1
516332 99516332 1001 86380 86390 1
516399 99516399 1001 86380 86390 1
516323 99516323 1001 86380 86390 1
516353 99516353 1001 86380 86390 1
516305 99516305 1001 86380 86390 1
516163 99516163 1001 86380 86390 1
516255 99516255 1001 86380 86390 1
516132 99516132 1001 86380 86390 1
516133 99516133 1001 86380 86390 1
516185 99516185 1001 86380 86390 1
516161 99516161 1001 86380 86390 1
516070 99516070 1001 86380 86390 1
516006 99516006 1001 86380 86390 1
515894 99515894 1001 86380 86390 1
515895 99515895 1001 86380 86390 1
515961 99515961 1001 86380 86390 1
516065 99516065 1001 86380 86390 1
516573 99516573 1001 86380 86390 1
516605 99516605 1001 86380 86390 1
516567 99516567 1001 86380 86390 1
517213 99517213 1001 86380 86390 1
517152 99517152 1001 86380 86390 1
517231 99517231 1001 86380 86390 1
516807 99516807 1001 86380 86390 1
516889 99516889 1001 86380 86390 1
516739 99516739 1001 86380 86390 1
517541 99517541 1001 86380 86390 1
517403 99517403 1001 86380 86390 1
517486 99517486 1001 86380 86390 1
517422 99517422 1001 86380 86390 1
518162 99518162 1001 86380 86390 1
518065 99518065 1001 86380 86390 1
518146 99518146 1001 86380 86390 1
518031 99518031 1001 86380 86390 1
518045 99518045 1001 86380 86390 1
517816 99517816 1001 86380 86390 1
517560 99517560 1001 86380 86390 1
517734 99517734 1001 86380 86390 1
518314 99518314 1001 86380 86390 1
518327 99518327 1001 86380 86390 1
518340 99518340 1001 86380 86390 1
518354 99518354 1001 86380 86390 1
518878 99518878 1001 86380 86390 1
518920 99518920 1001 86380 86390 1
518859 99518859 1001 86380 86390 1
518632 99518632 1001 86380 86390 1
518685 99518685 1001 86380 86390 1
518717 99518717 1001 86380 86390 1
518527 99518527 1001 86380 86390 1
518515 99518515 1001 86380 86390 1
518376 99518376 1001 86380 86390 1
519756 99519756 1001 86380 86390 1
519570 99519570 1001 86380 86390 1
519509 99519509 1001 86380 86390 1
519497 99519497 1001 86380 86390 1
519459 99519459 1001 86380 86390 1
519437 99519437 1001 86380 86390 1
519567 99519567 1001 86380 86390 1
519272 99519272 1001 86380 86390 1
519276 99519276 1001 86380 86390 1
519225 99519225 1001 86380 86390 1
519372 99519372 1001 86380 86390 1
519850 99519850 1001 86380 86390 1
519828 99519828 1001 86380 86390 1
519950 99519950 1001 86380 86390 1
520580 99520580 1001 86380 86390 1
520593 99520593 1001 86380 86390 1
520581 99520581 1001 86380 86390 1
520231 99520231 1001 86380 86390 1
520362 99520362 1001 86380 86390 1
520403 99520403 1001 86380 86390 1
520368 99520368 1001 86380 86390 1
520239 99520239 1001 86380 86390 1
520217 99520217 1001 86380 86390 1
520770 99520770 1001 86380 86390 1
520643 99520643 1001 86380 86390 1
521328 99521328 1001 86380 86390 1
521462 99521462 1001 86380 86390 1
521172 99521172 1001 86380 86390 1
521227 99521227 1001 86380 86390 1
521125 99521125 1001 86380 86390 1
521143 99521143 1001 86380 86390 1
521156 99521156 1001 86380 86390 1
520891 99520891 1001 86380 86390 1
521513 99521513 1001 86380 86390 1
521539 99521539 1001 86380 86390 1
522195 99522195 1001 86380 86390 1
522149 99522149 1001 86380 86390 1
522227 99522227 1001 86380 86390 1
521986 99521986 1001 86380 86390 1
521954 99521954 1001 86380 86390 1
522432 99522432 1001 86380 86390 1
522396 99522396 1001 86380 86390 1
522371 99522371 1001 86380 86390 1
522423 99522423 1001 86380 86390 1
522333 99522333 1001 86380 86390 1
522464 99522464 1001 86380 86390 1
523044 99523044 1001 86380 86390 1
523008 99523008 1001 86380 86390 1
523025 99523025 1001 86380 86390 1
523064 99523064 1001 86380 86390 1
522988 99522988 1001 86380 86390 1
522701 99522701 1001 86380 86390 1
522523 99522523 1001 86380 86390 1
523247 99523247 1001 86380 86390 1
523211 99523211 1001 86380 86390 1
523161 99523161 1001 86380 86390 1
523266 99523266 1001 86380 86390 1
523320 99523320 1001 86380 86390 1
523782 99523782 1001 86380 86390 1
523745 99523745 1001 86380 86390 1
523718 99523718 1001 86380 86390 1
523550 99523550 1001 86380 86390 1
523696 99523696 1001 86380 86390 1
523510 99523510 1001 86380 86390 1
523371 99523371 1001 86380 86390 1
523360 99523360 1001 86380 86390 1
524120 99524120 1001 86380 86390 1
523978 99523978 1001 86380 86390 1
524082 99524082 1001 86380 86390 1
524597 99524597 1001 86380 86390 1
524430 99524430 1001 86380 86390 1
524458 99524458 1001 86380 86390 1
524497 99524497 1001 86380 86390 1
524307 99524307 1001 86380 86390 1
524308 99524308 1001 86380 86390 1
524232 99524232 1001 86380 86390 1
524309 99524309 1001 86380 86390 1
524167 99524167 1001 86380 86390 1
524271 99524271 1001 86380 86390 1
524926 99524926 1001 86380 86390 1
525567 99525567 1001 86380 86390 1
525473 99525473 1001 86380 86390 1
525592 99525592 1001 86380 86390 1
525558 99525558 1001 86380 86390 1
525216 99525216 1001 86380 86390 1
525217 99525217 1001 86380 86390 1
525261 99525261 1001 86380 86390 1
525149 99525149 1001 86380 86390 1
525126 99525126 1001 86380 86390 1
525648 99525648 1001 86380 86390 1
525661 99525661 1001 86380 86390 1
525743 99525743 1001 86380 86390 1
525708 99525708 1001 86380 86390 1
526361 99526361 1001 86380 86390 1
526273 99526273 1001 86380 86390 1
526384 99526384 1001 86380 86390 1
526218 99526218 1001 86380 86390 1
526110 99526110 1001 86380 86390 1
526214 99526214 1001 86380 86390 1
526216 99526216 1001 86380 86390 1
526165 99526165 1001 86380 86390 1
525859 99525859 1001 86380 86390 1
526003 99526003 1001 86380 86390 1
525916 99525916 1001 86380 86390 1
526590 99526590 1001 86380 86390 1
526514 99526514 1001 86380 86390 1
526456 99526456 1001 86380 86390 1
527198 99527198 1001 86380 86390 1
527070 99527070 1001 86380 86390 1
527186 99527186 1001 86380 86390 1
527098 99527098 1001 86380 86390 1
527125 99527125 1001 86380 86390 1
527114 99527114 1001 86380 86390 1
527168 99527168 1001 86380 86390 1
527171 99527171 1001 86380 86390 1
526961 99526961 1001 86380 86390 1
526975 99526975 1001 86380 86390 1
526644 99526644 1001 86380 86390 1
526727 99526727 1001 86380 86390 1
526649 99526649 1001 86380 86390 1
526794 99526794 1001 86380 86390 1
527975 99527975 1001 86380 86390 1
527862 99527862 1001 86380 86390 1
527684 99527684 1001 86380 86390 1
527829 99527829 1001 86380 86390 1
527520 99527520 1001 86380 86390 1
527589 99527589 1001 86380 86390 1
527615 99527615 1001 86380 86390 1
528176 99528176 1001 86380 86390 1
528205 99528205 1001 86380 86390 1
528278 99528278 1001 86380 86390 1
528750 99528750 1001 86380 86390 1
528648 99528648 1001 86380 86390 1
528527 99528527 1001 86380 86390 1
528320 99528320 1001 86380 86390 1
528294 99528294 1001 86380 86390 1
528283 99528283 1001 86380 86390 1
529055 99529055 1001 86380 86390 1
529049 99529049 1001 86380 86390 1
529604 99529604 1001 86380 86390 1
529718 99529718 1001 86380 86390 1
529597 99529597 1001 86380 86390 1
529637 99529637 1001 86380 86390 1
529318 99529318 1001 86380 86390 1
529463 99529463 1001 86380 86390 1
529517 99529517 1001 86380 86390 1
529339 99529339 1001 86380 86390 1
529224 99529224 1001 86380 86390 1
529263 99529263 1001 86380 86390 1
529107 99529107 1001 86380 86390 1
529835 99529835 1001 86380 86390 1
529747 99529747 1001 86380 86390 1
529787 99529787 1001 86380 86390 1
530506 99530506 1001 86380 86390 1
530353 99530353 1001 86380 86390 1
530469 99530469 1001 86380 86390 1
530534 99530534 1001 86380 86390 1
530235 99530235 1001 86380 86390 1
529962 99529962 1001 86380 86390 1
529966 99529966 1001 86380 86390 1
529953 99529953 1001 86380 86390 1
530086 99530086 1001 86380 86390 1
530726 99530726 1001 86380 86390 1
530626 99530626 1001 86380 86390 1
531190 99531190 1001 86380 86390 1
531245 99531245 1001 86380 86390 1
531196 99531196 1001 86380 86390 1
531300 99531300 1001 86380 86390 1
531059 99531059 1001 86380 86390 1
531009 99531009 1001 86380 86390 1
531153 99531153 1001 86380 86390 1
531154 99531154 1001 86380 86390 1
530812 99530812 1001 86380 86390 1
530857 99530857 1001 86380 86390 1
530822 99530822 1001 86380 86390 1
531442 99531442 1001 86380 86390 1
531496 99531496 1001 86380 86390 1
531458 99531458 1001 86380 86390 1
531580 99531580 1001 86380 86390 1
531413 99531413 1001 86380 86390 1
531517 99531517 1001 86380 86390 1
532100 99532100 1001 86380 86390 1
532011 99532011 1001 86380 86390 1
532141 99532141 1001 86380 86390 1
532001 99532001 1001 86380 86390 1
531912 99531912 1001 86380 86390 1
531926 99531926 1001 86380 86390 1
531813 99531813 1001 86380 86390 1
531909 99531909 1001 86380 86390 1
531604 99531604 1001 86380 86390 1
531645 99531645 1001 86380 86390 1
531688 99531688 1001 86380 86390 1
532411 99532411 1001 86380 86390 1
531586 99531586 1001 86380 86390 1
532232 99532232 1001 86380 86390 1
532246 99532246 1001 86380 86390 1
533008 99533008 1001 86380 86390 1
532875 99532875 1001 86380 86390 1
533028 99533028 1001 86380 86390 1
532711 99532711 1001 86380 86390 1
532634 99532634 1001 86380 86390 1
532798 99532798 1001 86380 86390 1
532477 99532477 1001 86380 86390 1
532554 99532554 1001 86380 86390 1
532492 99532492 1001 86380 86390 1
532599 99532599 1001 86380 86390 1
532565 99532565 1001 86380 86390 1
533211 99533211 1001 86380 86390 1
533047 99533047 1001 86380 86390 1
533102 99533102 1001 86380 86390 1
533207 99533207 1001 86380 86390 1
533757 99533757 1001 86380 86390 1
533693 99533693 1001 86380 86390 1
533700 99533700 1001 86380 86390 1
533653 99533653 1001 86380 86390 1
533641 99533641 1001 86380 86390 1
533617 99533617 1001 86380 86390 1
533466 99533466 1001 86380 86390 1
533373 99533373 1001 86380 86390 1
533313 99533313 1001 86380 86390 1
533365 99533365 1001 86380 86390 1
534037 99534037 1001 86380 86390 1
533859 99533859 1001 86380 86390 1
533916 99533916 1001 86380 86390 1
533917 99533917 1001 86380 86390 1
533905 99533905 1001 86380 86390 1
534009 99534009 1001 86380 86390 1
534521 99534521 1001 86380 86390 1
534589 99534589 1001 86380 86390 1
534349 99534349 1001 86380 86390 1
534457 99534457 1001 86380 86390 1
534359 99534359 1001 86380 86390 1
534438 99534438 1001 86380 86390 1
534112 99534112 1001 86380 86390 1
534798 99534798 1001 86380 86390 1
534770 99534770 1001 86380 86390 1
535447 99535447 1001 86380 86390 1
535334 99535334 1001 86380 86390 1
535310 99535310 1001 86380 86390 1
535439 99535439 1001 86380 86390 1
535444 99535444 1001 86380 86390 1
535292 99535292 1001 86380 86390 1
535128 99535128 1001 86380 86390 1
535213 99535213 1001 86380 86390 1
534980 99534980 1001 86380 86390 1
534985 99534985 1001 86380 86390 1
535011 99535011 1001 86380 86390 1
535025 99535025 1001 86380 86390 1
535089 99535089 1001 86380 86390 1
535576 99535576 1001 86380 86390 1
535541 99535541 1001 86380 86390 1
535543 99535543 1001 86380 86390 1
536304 99536304 1001 86380 86390 1
536310 99536310 1001 86380 86390 1
536279 99536279 1001 86380 86390 1
536245 99536245 1001 86380 86390 1
536056 99536056 1001 86380 86390 1
535889 99535889 1001 86380 86390 1
535870 99535870 1001 86380 86390 1
536398 99536398 1001 86380 86390 1
536386 99536386 1001 86380 86390 1
536477 99536477 1001 86380 86390 1
536478 99536478 1001 86380 86390 1
536506 99536506 1001 86380 86390 1
536407 99536407 1001 86380 86390 1
537129 99537129 1001 86380 86390 1
537016 99537016 1001 86380 86390 1
537083 99537083 1001 86380 86390 1
536918 99536918 1001 86380 86390 1
536950 99536950 1001 86380 86390 1
536917 99536917 1001 86380 86390 1
536687 99536687 1001 86380 86390 1
536743 99536743 1001 86380 86390 1
537293 99537293 1001 86380 86390 1
537322 99537322 1001 86380 86390 1
537300 99537300 1001 86380 86390 1
537210 99537210 1001 86380 86390 1
537834 99537834 1001 86380 86390 1
537922 99537922 1001 86380 86390 1
537819 99537819 1001 86380 86390 1
537707 99537707 1001 86380 86390 1
537630 99537630 1001 86380 86390 1
537605 99537605 1001 86380 86390 1
537634 99537634 1001 86380 86390 1
537701 99537701 1001 86380 86390 1
537460 99537460 1001 86380 86390 1
537413 99537413 1001 86380 86390 1
537376 99537376 1001 86380 86390 1
537545 99537545 1001 86380 86390 1
537380 99537380 1001 86380 86390 1
538152 99538152 1001 86380 86390 1
538650 99538650 1001 86380 86390 1
538655 99538655 1001 86380 86390 1
538808 99538808 1001 86380 86390 1
538546 99538546 1001 86380 86390 1
538316 99538316 1001 86380 86390 1
538399 99538399 1001 86380 86390 1
538870 99538870 1001 86380 86390 1
538872 99538872 1001 86380 86390 1
538898 99538898 1001 86380 86390 1
538847 99538847 1001 86380 86390 1
538823 99538823 1001 86380 86390 1
539627 99539627 1001 86380 86390 1
539509 99539509 1001 86380 86390 1
539286 99539286 1001 86380 86390 1
539248 99539248 1001 86380 86390 1
539330 99539330 1001 86380 86390 1
539048 99539048 1001 86380 86390 1
539142 99539142 1001 86380 86390 1
539195 99539195 1001 86380 86390 1
539210 99539210 1001 86380 86390 1
539162 99539162 1001 86380 86390 1
539768 99539768 1001 86380 86390 1
539807 99539807 1001 86380 86390 1
539792 99539792 1001 86380 86390 1
539915 99539915 1001 86380 86390 1
539916 99539916 1001 86380 86390 1
539945 99539945 1001 86380 86390 1
539854 99539854 1001 86380 86390 1
539988 99539988 1001 86380 86390 1
540582 99540582 1001 86380 86390 1
540479 99540479 1001 86380 86390 1
540480 99540480 1001 86380 86390 1
540471 99540471 1001 86380 86390 1
540629 99540629 1001 86380 86390 1
540475 99540475 1001 86380 86390 1
541191 99541191 1001 86380 86390 1
541247 99541247 1001 86380 86390 1
541273 99541273 1001 86380 86390 1
541212 99541212 1001 86380 86390 1
541177 99541177 1001 86380 86390 1
540976 99540976 1001 86380 86390 1
540978 99540978 1001 86380 86390 1
540957 99540957 1001 86380 86390 1
540742 99540742 1001 86380 86390 1
540692 99540692 1001 86380 86390 1
541434 99541434 1001 86380 86390 1
541383 99541383 1001 86380 86390 1
541411 99541411 1001 86380 86390 1
541334 99541334 1001 86380 86390 1
541364 99541364 1001 86380 86390 1
541444 99541444 1001 86380 86390 1
541958 99541958 1001 86380 86390 1
542101 99542101 1001 86380 86390 1
542080 99542080 1001 86380 86390 1
542016 99542016 1001 86380 86390 1
541757 99541757 1001 86380 86390 1
541591 99541591 1001 86380 86390 1
541555 99541555 1001 86380 86390 1
541701 99541701 1001 86380 86390 1
541559 99541559 1001 86380 86390 1
542210 99542210 1001 86380 86390 1
542138 99542138 1001 86380 86390 1
542748 99542748 1001 86380 86390 1
542689 99542689 1001 86380 86390 1
542728 99542728 1001 86380 86390 1
542705 99542705 1001 86380 86390 1
542684 99542684 1001 86380 86390 1
542542 99542542 1001 86380 86390 1
542392 99542392 1001 86380 86390 1
542354 99542354 1001 86380 86390 1
542464 99542464 1001 86380 86390 1
543035 99543035 1001 86380 86390 1
543011 99543011 1001 86380 86390 1
543044 99543044 1001 86380 86390 1
543135 99543135 1001 86380 86390 1
543669 99543669 1001 86380 86390 1
543672 99543672 1001 86380 86390 1
543741 99543741 1001 86380 86390 1
543596 99543596 1001 86380 86390 1
543674 99543674 1001 86380 86390 1
543756 99543756 1001 86380 86390 1
543419 99543419 1001 86380 86390 1
543269 99543269 1001 86380 86390 1
543334 99543334 1001 86380 86390 1
543297 99543297 1001 86380 86390 1
543170 99543170 1001 86380 86390 1
543251 99543251 1001 86380 86390 1
543794 99543794 1001 86380 86390 1
543908 99543908 1001 86380 86390 1
544561 99544561 1001 86380 86390 1
544407 99544407 1001 86380 86390 1
544397 99544397 1001 86380 86390 1
544328 99544328 1001 86380 86390 1
544371 99544371 1001 86380 86390 1
544080 99544080 1001 86380 86390 1
544159 99544159 1001 86380 86390 1
544031 99544031 1001 86380 86390 1
544142 99544142 1001 86380 86390 1
544170 99544170 1001 86380 86390 1
512050 1059 1002 29061 36256 1
528761 651 1002 37746 43105 1
528821 998 1001 36502 36802 1
400122 99400122 1001 86380 86390 1
400150 99400150 1001 86380 86390 1
400438 99400438 1001 86380 86390 1
400825 99400825 1001 86380 86390 1
400964 99400964 1001 86380 86390 1
401117 99401117 1001 86380 86390 1
401053 99401053 1001 86380 86390 1
401402 99401402 1001 86380 86390 1
401503 99401503 1001 86380 86390 1
401620 99401620 1001 86380 86390 1
401661 99401661 1001 86380 86390 1
401607 99401607 1001 86380 86390 1
402064 99402064 1001 86380 86390 1
401984 99401984 1001 86380 86390 1
402128 99402128 1001 86380 86390 1
402475 99402475 1001 86380 86390 1
402462 99402462 1001 86380 86390 1
402759 99402759 1001 86380 86390 1
402824 99402824 1001 86380 86390 1
402785 99402785 1001 86380 86390 1
403015 99403015 1001 86380 86390 1
403196 99403196 1001 86380 86390 1
403202 99403202 1001 86380 86390 1
403150 99403150 1001 86380 86390 1
403221 99403221 1001 86380 86390 1
403426 99403426 1001 86380 86390 1
403590 99403590 1001 86380 86390 1
403702 99403702 1001 86380 86390 1
403692 99403692 1001 86380 86390 1
403791 99403791 1001 86380 86390 1
403909 99403909 1001 86380 86390 1
404206 99404206 1001 86380 86390 1
404549 99404549 1001 86380 86390 1
404558 99404558 1001 86380 86390 1
404514 99404514 1001 86380 86390 1
404643 99404643 1001 86380 86390 1
404750 99404750 1001 86380 86390 1
404899 99404899 1001 86380 86390 1
404797 99404797 1001 86380 86390 1
404918 99404918 1001 86380 86390 1
404982 99404982 1001 86380 86390 1
405162 99405162 1001 86380 86390 1
405211 99405211 1001 86380 86390 1
405176 99405176 1001 86380 86390 1
405199 99405199 1001 86380 86390 1
405412 99405412 1001 86380 86390 1
405440 99405440 1001 86380 86390 1
405740 99405740 1001 86380 86390 1
405837 99405837 1001 86380 86390 1
405849 99405849 1001 86380 86390 1
406363 99406363 1001 86380 86390 1
406411 99406411 1001 86380 86390 1
406465 99406465 1001 86380 86390 1
406589 99406589 1001 86380 86390 1
406611 99406611 1001 86380 86390 1
406501 99406501 1001 86380 86390 1
406720 99406720 1001 86380 86390 1
406830 99406830 1001 86380 86390 1
406951 99406951 1001 86380 86390 1
406981 99406981 1001 86380 86390 1
407146 99407146 1001 86380 86390 1
407197 99407197 1001 86380 86390 1
407439 99407439 1001 86380 86390 1
407798 99407798 1001 86380 86390 1
407988 99407988 1001 86380 86390 1
408002 99408002 1001 86380 86390 1
408171 99408171 1001 86380 86390 1
408186 99408186 1001 86380 86390 1
408233 99408233 1001 86380 86390 1
408332 99408332 1001 86380 86390 1
408361 99408361 1001 86380 86390 1
408729 99408729 1001 86380 86390 1
408849 99408849 1001 86380 86390 1
409113 99409113 1001 86380 86390 1
409380 99409380 1001 86380 86390 1
409385 99409385 1001 86380 86390 1
409480 99409480 1001 86380 86390 1
409637 99409637 1001 86380 86390 1
409877 99409877 1001 86380 86390 1
409892 99409892 1001 86380 86390 1
409974 99409974 1001 86380 86390 1
409919 99409919 1001 86380 86390 1
409992 99409992 1001 86380 86390 1
410093 99410093 1001 86380 86390 1
410207 99410207 1001 86380 86390 1
410179 99410179 1001 86380 86390 1
410297 99410297 1001 86380 86390 1
410303 99410303 1001 86380 86390 1
410319 99410319 1001 86380 86390 1
410455 99410455 1001 86380 86390 1
410721 99410721 1001 86380 86390 1
410726 99410726 1001 86380 86390 1
410928 99410928 1001 86380 86390 1
410929 99410929 1001 86380 86390 1
410965 99410965 1001 86380 86390 1
411012 99411012 1001 86380 86390 1
410916 99410916 1001 86380 86390 1
411089 99411089 1001 86380 86390 1
411448 99411448 1001 86380 86390 1
411502 99411502 1001 86380 86390 1
411636 99411636 1001 86380 86390 1
411637 99411637 1001 86380 86390 1
411621 99411621 1001 86380 86390 1
411792 99411792 1001 86380 86390 1
411859 99411859 1001 86380 86390 1
411942 99411942 1001 86380 86390 1
411949 99411949 1001 86380 86390 1
411971 99411971 1001 86380 86390 1
412115 99412115 1001 86380 86390 1
412107 99412107 1001 86380 86390 1
413515 99413515 1001 86380 86390 1
413552 99413552 1001 86380 86390 1
413539 99413539 1001 86380 86390 1
413470 99413470 1001 86380 86390 1
413563 99413563 1001 86380 86390 1
412890 99412890 1001 86380 86390 1
412917 99412917 1001 86380 86390 1
413108 99413108 1001 86380 86390 1
413176 99413176 1001 86380 86390 1
412694 99412694 1001 86380 86390 1
412802 99412802 1001 86380 86390 1
412871 99412871 1001 86380 86390 1
412757 99412757 1001 86380 86390 1
412814 99412814 1001 86380 86390 1
413839 99413839 1001 86380 86390 1
414105 99414105 1001 86380 86390 1
415141 99415141 1001 86380 86390 1
414947 99414947 1001 86380 86390 1
414929 99414929 1001 86380 86390 1
415105 99415105 1001 86380 86390 1
415299 99415299 1001 86380 86390 1
414822 99414822 1001 86380 86390 1
414745 99414745 1001 86380 86390 1
414252 99414252 1001 86380 86390 1
414298 99414298 1001 86380 86390 1
414311 99414311 1001 86380 86390 1
414219 99414219 1001 86380 86390 1
415325 99415325 1001 86380 86390 1
415538 99415538 1001 86380 86390 1
415587 99415587 1001 86380 86390 1
416843 99416843 1001 86380 86390 1
416711 99416711 1001 86380 86390 1
416959 99416959 1001 86380 86390 1
416962 99416962 1001 86380 86390 1
416878 99416878 1001 86380 86390 1
416780 99416780 1001 86380 86390 1
415808 99415808 1001 86380 86390 1
416033 99416033 1001 86380 86390 1
415864 99415864 1001 86380 86390 1
416040 99416040 1001 86380 86390 1
415876 99415876 1001 86380 86390 1
417073 99417073 1001 86380 86390 1
417143 99417143 1001 86380 86390 1
417291 99417291 1001 86380 86390 1
417059 99417059 1001 86380 86390 1
417109 99417109 1001 86380 86390 1
418476 99418476 1001 86380 86390 1
418489 99418489 1001 86380 86390 1
418720 99418720 1001 86380 86390 1
418492 99418492 1001 86380 86390 1
418370 99418370 1001 86380 86390 1
418375 99418375 1001 86380 86390 1
418182 99418182 1001 86380 86390 1
418342 99418342 1001 86380 86390 1
418345 99418345 1001 86380 86390 1
418425 99418425 1001 86380 86390 1
418234 99418234 1001 86380 86390 1
418323 99418323 1001 86380 86390 1
418154 99418154 1001 86380 86390 1
418409 99418409 1001 86380 86390 1
417964 99417964 1001 86380 86390 1
417669 99417669 1001 86380 86390 1
417931 99417931 1001 86380 86390 1
419102 99419102 1001 86380 86390 1
419014 99419014 1001 86380 86390 1
418998 99418998 1001 86380 86390 1
420435 99420435 1001 86380 86390 1
420374 99420374 1001 86380 86390 1
420235 99420235 1001 86380 86390 1
419777 99419777 1001 86380 86390 1
419851 99419851 1001 86380 86390 1
419972 99419972 1001 86380 86390 1
419786 99419786 1001 86380 86390 1
419405 99419405 1001 86380 86390 1
419380 99419380 1001 86380 86390 1
419427 99419427 1001 86380 86390 1
419472 99419472 1001 86380 86390 1
419216 99419216 1001 86380 86390 1
419274 99419274 1001 86380 86390 1
419433 99419433 1001 86380 86390 1
419310 99419310 1001 86380 86390 1
420615 99420615 1001 86380 86390 1
420564 99420564 1001 86380 86390 1
420589 99420589 1001 86380 86390 1
421838 99421838 1001 86380 86390 1
421994 99421994 1001 86380 86390 1
422111 99422111 1001 86380 86390 1
421520 99421520 1001 86380 86390 1
421308 99421308 1001 86380 86390 1
421466 99421466 1001 86380 86390 1
420872 99420872 1001 86380 86390 1
421057 99421057 1001 86380 86390 1
422216 99422216 1001 86380 86390 1
422169 99422169 1001 86380 86390 1
422448 99422448 1001 86380 86390 1
422468 99422468 1001 86380 86390 1
422299 99422299 1001 86380 86390 1
423436 99423436 1001 86380 86390 1
423489 99423489 1001 86380 86390 1
423737 99423737 1001 86380 86390 1
423245 99423245 1001 86380 86390 1
423069 99423069 1001 86380 86390 1
423074 99423074 1001 86380 86390 1
423255 99423255 1001 86380 86390 1
423282 99423282 1001 86380 86390 1
423300 99423300 1001 86380 86390 1
422877 99422877 1001 86380 86390 1
422731 99422731 1001 86380 86390 1
422668 99422668 1001 86380 86390 1
422816 99422816 1001 86380 86390 1
422742 99422742 1001 86380 86390 1
423915 99423915 1001 86380 86390 1
423932 99423932 1001 86380 86390 1
425196 99425196 1001 86380 86390 1
425205 99425205 1001 86380 86390 1
425338 99425338 1001 86380 86390 1
424785 99424785 1001 86380 86390 1
424938 99424938 1001 86380 86390 1
424829 99424829 1001 86380 86390 1
424716 99424716 1001 86380 86390 1
424792 99424792 1001 86380 86390 1
424899 99424899 1001 86380 86390 1
424193 99424193 1001 86380 86390 1
424308 99424308 1001 86380 86390 1
424487 99424487 1001 86380 86390 1
425689 99425689 1001 86380 86390 1
425742 99425742 1001 86380 86390 1
425436 99425436 1001 86380 86390 1
425804 99425804 1001 86380 86390 1
426897 99426897 1001 86380 86390 1
426851 99426851 1001 86380 86390 1
427094 99427094 1001 86380 86390 1
426544 99426544 1001 86380 86390 1
426547 99426547 1001 86380 86390 1
426397 99426397 1001 86380 86390 1
426369 99426369 1001 86380 86390 1
426319 99426319 1001 86380 86390 1
425905 99425905 1001 86380 86390 1
425980 99425980 1001 86380 86390 1
427369 99427369 1001 86380 86390 1
427358 99427358 1001 86380 86390 1
427130 99427130 1001 86380 86390 1
428590 99428590 1001 86380 86390 1
428372 99428372 1001 86380 86390 1
428428 99428428 1001 86380 86390 1
428354 99428354 1001 86380 86390 1
428436 99428436 1001 86380 86390 1
428732 99428732 1001 86380 86390 1
428139 99428139 1001 86380 86390 1
428279 99428279 1001 86380 86390 1
427975 99427975 1001 86380 86390 1
428154 99428154 1001 86380 86390 1
428181 99428181 1001 86380 86390 1
427753 99427753 1001 86380 86390 1
427736 99427736 1001 86380 86390 1
427637 99427637 1001 86380 86390 1
427820 99427820 1001 86380 86390 1
429159 99429159 1001 86380 86390 1
428770 99428770 1001 86380 86390 1
428772 99428772 1001 86380 86390 1
428956 99428956 1001 86380 86390 1
429142 99429142 1001 86380 86390 1
428957 99428957 1001 86380 86390 1
430118 99430118 1001 86380 86390 1
430146 99430146 1001 86380 86390 1
430125 99430125 1001 86380 86390 1
429918 99429918 1001 86380 86390 1
429325 99429325 1001 86380 86390 1
429431 99429431 1001 86380 86390 1
430771 99430771 1001 86380 86390 1
430785 99430785 1001 86380 86390 1
430752 99430752 1001 86380 86390 1
431716 99431716 1001 86380 86390 1
431948 99431948 1001 86380 86390 1
431419 99431419 1001 86380 86390 1
431617 99431617 1001 86380 86390 1
431280 99431280 1001 86380 86390 1
430830 99430830 1001 86380 86390 1
431188 99431188 1001 86380 86390 1
432270 99432270 1001 86380 86390 1
432349 99432349 1001 86380 86390 1
432061 99432061 1001 86380 86390 1
433434 99433434 1001 86380 86390 1
433491 99433491 1001 86380 86390 1
433432 99433432 1001 86380 86390 1
433615 99433615 1001 86380 86390 1
433117 99433117 1001 86380 86390 1
433038 99433038 1001 86380 86390 1
432525 99432525 1001 86380 86390 1
432607 99432607 1001 86380 86390 1
432586 99432586 1001 86380 86390 1
432783 99432783 1001 86380 86390 1
433792 99433792 1001 86380 86390 1
433948 99433948 1001 86380 86390 1
434109 99434109 1001 86380 86390 1
435433 99435433 1001 86380 86390 1
435339 99435339 1001 86380 86390 1
435039 99435039 1001 86380 86390 1
435195 99435195 1001 86380 86390 1
435112 99435112 1001 86380 86390 1
435326 99435326 1001 86380 86390 1
435214 99435214 1001 86380 86390 1
434741 99434741 1001 86380 86390 1
434976 99434976 1001 86380 86390 1
434991 99434991 1001 86380 86390 1
434521 99434521 1001 86380 86390 1
434433 99434433 1001 86380 86390 1
434485 99434485 1001 86380 86390 1
434165 99434165 1001 86380 86390 1
434313 99434313 1001 86380 86390 1
434449 99434449 1001 86380 86390 1
435567 99435567 1001 86380 86390 1
435821 99435821 1001 86380 86390 1
436916 99436916 1001 86380 86390 1
437048 99437048 1001 86380 86390 1
436835 99436835 1001 86380 86390 1
437074 99437074 1001 86380 86390 1
436592 99436592 1001 86380 86390 1
436394 99436394 1001 86380 86390 1
436034 99436034 1001 86380 86390 1
436168 99436168 1001 86380 86390 1
436046 99436046 1001 86380 86390 1
436278 99436278 1001 86380 86390 1
435921 99435921 1001 86380 86390 1
300043 99300043 1001 86380 86390 1
437245 99437245 1001 86380 86390 1
300567 99300567 1001 86380 86390 1
300517 99300517 1001 86380 86390 1
300349 99300349 1001 86380 86390 1
300324 99300324 1001 86380 86390 1
300467 99300467 1001 86380 86390 1
300405 99300405 1001 86380 86390 1
300418 99300418 1001 86380 86390 1
300457 99300457 1001 86380 86390 1
300234 99300234 1001 86380 86390 1
300131 99300131 1001 86380 86390 1
300313 99300313 1001 86380 86390 1
300835 99300835 1001 86380 86390 1
300750 99300750 1001 86380 86390 1
301538 99301538 1001 86380 86390 1
301396 99301396 1001 86380 86390 1
301549 99301549 1001 86380 86390 1
301325 99301325 1001 86380 86390 1
301329 99301329 1001 86380 86390 1
301342 99301342 1001 86380 86390 1
301252 99301252 1001 86380 86390 1
301280 99301280 1001 86380 86390 1
301308 99301308 1001 86380 86390 1
301070 99301070 1001 86380 86390 1
301006 99301006 1001 86380 86390 1
301114 99301114 1001 86380 86390 1
301749 99301749 1001 86380 86390 1
302202 99302202 1001 86380 86390 1
302312 99302312 1001 86380 86390 1
302374 99302374 1001 86380 86390 1
302329 99302329 1001 86380 86390 1
302046 99302046 1001 86380 86390 1
302113 99302113 1001 86380 86390 1
302065 99302065 1001 86380 86390 1
302117 99302117 1001 86380 86390 1
301958 99301958 1001 86380 86390 1
301961 99301961 1001 86380 86390 1
301794 99301794 1001 86380 86390 1
301886 99301886 1001 86380 86390 1
302548 99302548 1001 86380 86390 1
302390 99302390 1001 86380 86390 1
303080 99303080 1001 86380 86390 1
303017 99303017 1001 86380 86390 1
303069 99303069 1001 86380 86390 1
303075 99303075 1001 86380 86390 1
303141 99303141 1001 86380 86390 1
303077 99303077 1001 86380 86390 1
302807 99302807 1001 86380 86390 1
303002 99303002 1001 86380 86390 1
302888 99302888 1001 86380 86390 1
302614 99302614 1001 86380 86390 1
303249 99303249 1001 86380 86390 1
303931 99303931 1001 86380 86390 1
303996 99303996 1001 86380 86390 1
303919 99303919 1001 86380 86390 1
303932 99303932 1001 86380 86390 1
303907 99303907 1001 86380 86390 1
304014 99304014 1001 86380 86390 1
303981 99303981 1001 86380 86390 1
303737 99303737 1001 86380 86390 1
303624 99303624 1001 86380 86390 1
303769 99303769 1001 86380 86390 1
303681 99303681 1001 86380 86390 1
303556 99303556 1001 86380 86390 1
303414 99303414 1001 86380 86390 1
303446 99303446 1001 86380 86390 1
304187 99304187 1001 86380 86390 1
304180 99304180 1001 86380 86390 1
304065 99304065 1001 86380 86390 1
304172 99304172 1001 86380 86390 1
304796 99304796 1001 86380 86390 1
304720 99304720 1001 86380 86390 1
304669 99304669 1001 86380 86390 1
304708 99304708 1001 86380 86390 1
304754 99304754 1001 86380 86390 1
304729 99304729 1001 86380 86390 1
304537 99304537 1001 86380 86390 1
304589 99304589 1001 86380 86390 1
304642 99304642 1001 86380 86390 1
304568 99304568 1001 86380 86390 1
304556 99304556 1001 86380 86390 1
304401 99304401 1001 86380 86390 1
304350 99304350 1001 86380 86390 1
304260 99304260 1001 86380 86390 1
305038 99305038 1001 86380 86390 1
304919 99304919 1001 86380 86390 1
305650 99305650 1001 86380 86390 1
305584 99305584 1001 86380 86390 1
305405 99305405 1001 86380 86390 1
305436 99305436 1001 86380 86390 1
305347 99305347 1001 86380 86390 1
305104 99305104 1001 86380 86390 1
305224 99305224 1001 86380 86390 1
305186 99305186 1001 86380 86390 1
305264 99305264 1001 86380 86390 1
305267 99305267 1001 86380 86390 1
305164 99305164 1001 86380 86390 1
305073 99305073 1001 86380 86390 1
500101 99500101 1001 86380 86390 1
500077 99500077 1001 86380 86390 1
500022 99500022 1001 86380 86390 1
500793 99500793 1001 86380 86390 1
500757 99500757 1001 86380 86390 1
500808 99500808 1001 86380 86390 1
500748 99500748 1001 86380 86390 1
500543 99500543 1001 86380 86390 1
500557 99500557 1001 86380 86390 1
500563 99500563 1001 86380 86390 1
500255 99500255 1001 86380 86390 1
501527 99501527 1001 86380 86390 1
501493 99501493 1001 86380 86390 1
501456 99501456 1001 86380 86390 1
501470 99501470 1001 86380 86390 1
501634 99501634 1001 86380 86390 1
501633 99501633 1001 86380 86390 1
501484 99501484 1001 86380 86390 1
501422 99501422 1001 86380 86390 1
501323 99501323 1001 86380 86390 1
501315 99501315 1001 86380 86390 1
501420 99501420 1001 86380 86390 1
501135 99501135 1001 86380 86390 1
501087 99501087 1001 86380 86390 1
501179 99501179 1001 86380 86390 1
501742 99501742 1001 86380 86390 1
501761 99501761 1001 86380 86390 1
501776 99501776 1001 86380 86390 1
502289 99502289 1001 86380 86390 1
502211 99502211 1001 86380 86390 1
502084 99502084 1001 86380 86390 1
502253 99502253 1001 86380 86390 1
502254 99502254 1001 86380 86390 1
502258 99502258 1001 86380 86390 1
501884 99501884 1001 86380 86390 1
501880 99501880 1001 86380 86390 1
502670 99502670 1001 86380 86390 1
502556 99502556 1001 86380 86390 1
503197 99503197 1001 86380 86390 1
503186 99503186 1001 86380 86390 1
503187 99503187 1001 86380 86390 1
502905 99502905 1001 86380 86390 1
502865 99502865 1001 86380 86390 1
502855 99502855 1001 86380 86390 1
502729 99502729 1001 86380 86390 1
502807 99502807 1001 86380 86390 1
502795 99502795 1001 86380 86390 1
503445 99503445 1001 86380 86390 1
503421 99503421 1001 86380 86390 1
503486 99503486 1001 86380 86390 1
503311 99503311 1001 86380 86390 1
503928 99503928 1001 86380 86390 1
503960 99503960 1001 86380 86390 1
504053 99504053 1001 86380 86390 1
503764 99503764 1001 86380 86390 1
503846 99503846 1001 86380 86390 1
503601 99503601 1001 86380 86390 1
503619 99503619 1001 86380 86390 1
503582 99503582 1001 86380 86390 1
504245 99504245 1001 86380 86390 1
504272 99504272 1001 86380 86390 1
504235 99504235 1001 86380 86390 1
504133 99504133 1001 86380 86390 1
504321 99504321 1001 86380 86390 1
504127 99504127 1001 86380 86390 1
504791 99504791 1001 86380 86390 1
504869 99504869 1001 86380 86390 1
504846 99504846 1001 86380 86390 1
504782 99504782 1001 86380 86390 1
504860 99504860 1001 86380 86390 1
504761 99504761 1001 86380 86390 1
504662 99504662 1001 86380 86390 1
504533 99504533 1001 86380 86390 1
504628 99504628 1001 86380 86390 1
504567 99504567 1001 86380 86390 1
504470 99504470 1001 86380 86390 1
504396 99504396 1001 86380 86390 1
504384 99504384 1001 86380 86390 1
504423 99504423 1001 86380 86390 1
504324 99504324 1001 86380 86390 1
505115 99505115 1001 86380 86390 1
505734 99505734 1001 86380 86390 1
505744 99505744 1001 86380 86390 1
505766 99505766 1001 86380 86390 1
505520 99505520 1001 86380 86390 1
505205 99505205 1001 86380 86390 1
505869 99505869 1001 86380 86390 1
506536 99506536 1001 86380 86390 1
506554 99506554 1001 86380 86390 1
506454 99506454 1001 86380 86390 1
505992 99505992 1001 86380 86390 1
506136 99506136 1001 86380 86390 1
506090 99506090 1001 86380 86390 1
506777 99506777 1001 86380 86390 1
507373 99507373 1001 86380 86390 1
507247 99507247 1001 86380 86390 1
507224 99507224 1001 86380 86390 1
507369 99507369 1001 86380 86390 1
507420 99507420 1001 86380 86390 1
507078 99507078 1001 86380 86390 1
506815 99506815 1001 86380 86390 1
506855 99506855 1001 86380 86390 1
506907 99506907 1001 86380 86390 1
506910 99506910 1001 86380 86390 1
506969 99506969 1001 86380 86390 1
507446 99507446 1001 86380 86390 1
508107 99508107 1001 86380 86390 1
508127 99508127 1001 86380 86390 1
508179 99508179 1001 86380 86390 1
508116 99508116 1001 86380 86390 1
508092 99508092 1001 86380 86390 1
508055 99508055 1001 86380 86390 1
508035 99508035 1001 86380 86390 1
508036 99508036 1001 86380 86390 1
507907 99507907 1001 86380 86390 1
507843 99507843 1001 86380 86390 1
508012 99508012 1001 86380 86390 1
507797 99507797 1001 86380 86390 1
507733 99507733 1001 86380 86390 1
507726 99507726 1001 86380 86390 1
508314 99508314 1001 86380 86390 1
509028 99509028 1001 86380 86390 1
509004 99509004 1001 86380 86390 1
509052 99509052 1001 86380 86390 1
508992 99508992 1001 86380 86390 1
508915 99508915 1001 86380 86390 1
509033 99509033 1001 86380 86390 1
508702 99508702 1001 86380 86390 1
508676 99508676 1001 86380 86390 1
508692 99508692 1001 86380 86390 1
508812 99508812 1001 86380 86390 1
508682 99508682 1001 86380 86390 1
508726 99508726 1001 86380 86390 1
508610 99508610 1001 86380 86390 1
508611 99508611 1001 86380 86390 1
508564 99508564 1001 86380 86390 1
508579 99508579 1001 86380 86390 1
509204 99509204 1001 86380 86390 1
509748 99509748 1001 86380 86390 1
509608 99509608 1001 86380 86390 1
509413 99509413 1001 86380 86390 1
509362 99509362 1001 86380 86390 1
509485 99509485 1001 86380 86390 1
509989 99509989 1001 86380 86390 1
509981 99509981 1001 86380 86390 1
510033 99510033 1001 86380 86390 1
510694 99510694 1001 86380 86390 1
510554 99510554 1001 86380 86390 1
510723 99510723 1001 86380 86390 1
510409 99510409 1001 86380 86390 1
510422 99510422 1001 86380 86390 1
510868 99510868 1001 86380 86390 1
510924 99510924 1001 86380 86390 1
510902 99510902 1001 86380 86390 1
511516 99511516 1001 86380 86390 1
511546 99511546 1001 86380 86390 1
511475 99511475 1001 86380 86390 1
511289 99511289 1001 86380 86390 1
511346 99511346 1001 86380 86390 1
511062 99511062 1001 86380 86390 1
511003 99511003 1001 86380 86390 1
511744 99511744 1001 86380 86390 1
511741 99511741 1001 86380 86390 1
512332 99512332 1001 86380 86390 1
512364 99512364 1001 86380 86390 1
512035 99512035 1001 86380 86390 1
512113 99512113 1001 86380 86390 1
511970 99511970 1001 86380 86390 1
512040 99512040 1001 86380 86390 1
512160 99512160 1001 86380 86390 1
511919 99511919 1001 86380 86390 1
511831 99511831 1001 86380 86390 1
511767 99511767 1001 86380 86390 1
511937 99511937 1001 86380 86390 1
512411 99512411 1001 86380 86390 1
513116 99513116 1001 86380 86390 1
513156 99513156 1001 86380 86390 1
513014 99513014 1001 86380 86390 1
513131 99513131 1001 86380 86390 1
513055 99513055 1001 86380 86390 1
513148 99513148 1001 86380 86390 1
513197 99513197 1001 86380 86390 1
512927 99512927 1001 86380 86390 1
512932 99512932 1001 86380 86390 1
512843 99512843 1001 86380 86390 1
512947 99512947 1001 86380 86390 1
512782 99512782 1001 86380 86390 1
512679 99512679 1001 86380 86390 1
512745 99512745 1001 86380 86390 1
512748 99512748 1001 86380 86390 1
512684 99512684 1001 86380 86390 1
513270 99513270 1001 86380 86390 1
513375 99513375 1001 86380 86390 1
513251 99513251 1001 86380 86390 1
513866 99513866 1001 86380 86390 1
513963 99513963 1001 86380 86390 1
513861 99513861 1001 86380 86390 1
513653 99513653 1001 86380 86390 1
513628 99513628 1001 86380 86390 1
513470 99513470 1001 86380 86390 1
513587 99513587 1001 86380 86390 1
513445 99513445 1001 86380 86390 1
513536 99513536 1001 86380 86390 1
514134 99514134 1001 86380 86390 1
514165 99514165 1001 86380 86390 1
514230 99514230 1001 86380 86390 1
514705 99514705 1001 86380 86390 1
514754 99514754 1001 86380 86390 1
514588 99514588 1001 86380 86390 1
514448 99514448 1001 86380 86390 1
514462 99514462 1001 86380 86390 1
514527 99514527 1001 86380 86390 1
514618 99514618 1001 86380 86390 1
514547 99514547 1001 86380 86390 1
514302 99514302 1001 86380 86390 1
514432 99514432 1001 86380 86390 1
514293 99514293 1001 86380 86390 1
514358 99514358 1001 86380 86390 1
514902 99514902 1001 86380 86390 1
514877 99514877 1001 86380 86390 1
515047 99515047 1001 86380 86390 1
515507 99515507 1001 86380 86390 1
515663 99515663 1001 86380 86390 1
515470 99515470 1001 86380 86390 1
515386 99515386 1001 86380 86390 1
515128 99515128 1001 86380 86390 1
515245 99515245 1001 86380 86390 1
515091 99515091 1001 86380 86390 1
515078 99515078 1001 86380 86390 1
515158 99515158 1001 86380 86390 1
515227 99515227 1001 86380 86390 1
515085 99515085 1001 86380 86390 1
515862 99515862 1001 86380 86390 1
515802 99515802 1001 86380 86390 1
515794 99515794 1001 86380 86390 1
515757 99515757 1001 86380 86390 1
516404 99516404 1001 86380 86390 1
516340 99516340 1001 86380 86390 1
516267 99516267 1001 86380 86390 1
516259 99516259 1001 86380 86390 1
516222 99516222 1001 86380 86390 1
516146 99516146 1001 86380 86390 1
515945 99515945 1001 86380 86390 1
516066 99516066 1001 86380 86390 1
515911 99515911 1001 86380 86390 1
516689 99516689 1001 86380 86390 1
516561 99516561 1001 86380 86390 1
517044 99517044 1001 86380 86390 1
517034 99517034 1001 86380 86390 1
516983 99516983 1001 86380 86390 1
517075 99517075 1001 86380 86390 1
517037 99517037 1001 86380 86390 1
517065 99517065 1001 86380 86390 1
516832 99516832 1001 86380 86390 1
[truncated: 4,084,172 more chars]
