# Supplementary material for: Fast and near-optimal monitoring for healthcare acquired infection outbreaks
Source: PLoS Comput Biol. 2019 Sep 16;15(9):e1007284. doi: 10.1371/journal.pcbi.1007284 (PMC6762212; doi:10.1371/journal.pcbi.1007284)
Supplement: S2 Data — (ZIP) [file pcbi.1007284.s007.zip › MobilityLogs2/HAISE_Carilion_all_visits_day_137.txt]

#Person location Sublocation StartTime EndTime Type
526004 833 1001 50162 50461 1
400195 99400195 1001 86380 86390 1
400180 99400180 1001 86380 86390 1
400280 99400280 1001 86380 86390 1
400310 99400310 1001 86380 86390 1
400254 99400254 1001 86380 86390 1
400504 99400504 1001 86380 86390 1
400735 99400735 1001 86380 86390 1
400888 99400888 1001 86380 86390 1
400974 99400974 1001 86380 86390 1
401023 99401023 1001 86380 86390 1
401157 99401157 1001 86380 86390 1
400939 99400939 1001 86380 86390 1
401078 99401078 1001 86380 86390 1
401110 99401110 1001 86380 86390 1
401377 99401377 1001 86380 86390 1
401532 99401532 1001 86380 86390 1
401670 99401670 1001 86380 86390 1
401751 99401751 1001 86380 86390 1
401798 99401798 1001 86380 86390 1
401991 99401991 1001 86380 86390 1
402142 99402142 1001 86380 86390 1
402072 99402072 1001 86380 86390 1
402247 99402247 1001 86380 86390 1
402662 99402662 1001 86380 86390 1
402685 99402685 1001 86380 86390 1
402989 99402989 1001 86380 86390 1
403013 99403013 1001 86380 86390 1
403327 99403327 1001 86380 86390 1
403437 99403437 1001 86380 86390 1
403627 99403627 1001 86380 86390 1
403805 99403805 1001 86380 86390 1
403911 99403911 1001 86380 86390 1
404244 99404244 1001 86380 86390 1
404565 99404565 1001 86380 86390 1
404575 99404575 1001 86380 86390 1
404978 99404978 1001 86380 86390 1
404931 99404931 1001 86380 86390 1
404909 99404909 1001 86380 86390 1
405125 99405125 1001 86380 86390 1
405212 99405212 1001 86380 86390 1
405284 99405284 1001 86380 86390 1
405733 99405733 1001 86380 86390 1
405683 99405683 1001 86380 86390 1
406053 99406053 1001 86380 86390 1
406061 99406061 1001 86380 86390 1
406224 99406224 1001 86380 86390 1
406681 99406681 1001 86380 86390 1
406695 99406695 1001 86380 86390 1
406670 99406670 1001 86380 86390 1
407111 99407111 1001 86380 86390 1
407228 99407228 1001 86380 86390 1
407185 99407185 1001 86380 86390 1
407279 99407279 1001 86380 86390 1
407436 99407436 1001 86380 86390 1
407531 99407531 1001 86380 86390 1
407678 99407678 1001 86380 86390 1
407862 99407862 1001 86380 86390 1
407857 99407857 1001 86380 86390 1
407771 99407771 1001 86380 86390 1
408076 99408076 1001 86380 86390 1
408125 99408125 1001 86380 86390 1
408461 99408461 1001 86380 86390 1
408974 99408974 1001 86380 86390 1
408949 99408949 1001 86380 86390 1
409161 99409161 1001 86380 86390 1
409686 99409686 1001 86380 86390 1
410384 99410384 1001 86380 86390 1
410385 99410385 1001 86380 86390 1
410657 99410657 1001 86380 86390 1
410632 99410632 1001 86380 86390 1
410877 99410877 1001 86380 86390 1
411007 99411007 1001 86380 86390 1
411012 99411012 1001 86380 86390 1
411061 99411061 1001 86380 86390 1
411370 99411370 1001 86380 86390 1
411347 99411347 1001 86380 86390 1
411504 99411504 1001 86380 86390 1
411528 99411528 1001 86380 86390 1
411741 99411741 1001 86380 86390 1
411729 99411729 1001 86380 86390 1
412458 99412458 1001 86380 86390 1
412380 99412380 1001 86380 86390 1
413590 99413590 1001 86380 86390 1
413552 99413552 1001 86380 86390 1
413031 99413031 1001 86380 86390 1
413242 99413242 1001 86380 86390 1
412929 99412929 1001 86380 86390 1
412549 99412549 1001 86380 86390 1
412801 99412801 1001 86380 86390 1
412530 99412530 1001 86380 86390 1
412707 99412707 1001 86380 86390 1
412838 99412838 1001 86380 86390 1
413968 99413968 1001 86380 86390 1
413923 99413923 1001 86380 86390 1
413879 99413879 1001 86380 86390 1
413751 99413751 1001 86380 86390 1
415033 99415033 1001 86380 86390 1
415272 99415272 1001 86380 86390 1
414899 99414899 1001 86380 86390 1
414645 99414645 1001 86380 86390 1
414526 99414526 1001 86380 86390 1
414919 99414919 1001 86380 86390 1
414362 99414362 1001 86380 86390 1
414155 99414155 1001 86380 86390 1
415450 99415450 1001 86380 86390 1
415374 99415374 1001 86380 86390 1
416938 99416938 1001 86380 86390 1
416724 99416724 1001 86380 86390 1
416293 99416293 1001 86380 86390 1
416458 99416458 1001 86380 86390 1
416489 99416489 1001 86380 86390 1
416175 99416175 1001 86380 86390 1
416024 99416024 1001 86380 86390 1
416072 99416072 1001 86380 86390 1
415953 99415953 1001 86380 86390 1
417258 99417258 1001 86380 86390 1
417106 99417106 1001 86380 86390 1
417154 99417154 1001 86380 86390 1
417523 99417523 1001 86380 86390 1
417451 99417451 1001 86380 86390 1
417454 99417454 1001 86380 86390 1
418678 99418678 1001 86380 86390 1
418703 99418703 1001 86380 86390 1
418340 99418340 1001 86380 86390 1
418173 99418173 1001 86380 86390 1
418356 99418356 1001 86380 86390 1
418843 99418843 1001 86380 86390 1
420220 99420220 1001 86380 86390 1
420415 99420415 1001 86380 86390 1
420071 99420071 1001 86380 86390 1
420164 99420164 1001 86380 86390 1
420270 99420270 1001 86380 86390 1
419884 99419884 1001 86380 86390 1
419886 99419886 1001 86380 86390 1
420021 99420021 1001 86380 86390 1
419762 99419762 1001 86380 86390 1
419843 99419843 1001 86380 86390 1
419817 99419817 1001 86380 86390 1
419491 99419491 1001 86380 86390 1
419454 99419454 1001 86380 86390 1
419477 99419477 1001 86380 86390 1
419230 99419230 1001 86380 86390 1
420710 99420710 1001 86380 86390 1
420469 99420469 1001 86380 86390 1
420702 99420702 1001 86380 86390 1
421929 99421929 1001 86380 86390 1
421824 99421824 1001 86380 86390 1
422111 99422111 1001 86380 86390 1
421267 99421267 1001 86380 86390 1
421298 99421298 1001 86380 86390 1
421353 99421353 1001 86380 86390 1
421299 99421299 1001 86380 86390 1
421458 99421458 1001 86380 86390 1
421215 99421215 1001 86380 86390 1
420877 99420877 1001 86380 86390 1
421168 99421168 1001 86380 86390 1
420885 99420885 1001 86380 86390 1
421096 99421096 1001 86380 86390 1
422168 99422168 1001 86380 86390 1
423550 99423550 1001 86380 86390 1
423412 99423412 1001 86380 86390 1
423658 99423658 1001 86380 86390 1
423635 99423635 1001 86380 86390 1
423331 99423331 1001 86380 86390 1
423733 99423733 1001 86380 86390 1
422852 99422852 1001 86380 86390 1
422658 99422658 1001 86380 86390 1
422681 99422681 1001 86380 86390 1
422555 99422555 1001 86380 86390 1
422757 99422757 1001 86380 86390 1
422663 99422663 1001 86380 86390 1
422668 99422668 1001 86380 86390 1
423884 99423884 1001 86380 86390 1
423835 99423835 1001 86380 86390 1
423960 99423960 1001 86380 86390 1
423790 99423790 1001 86380 86390 1
423767 99423767 1001 86380 86390 1
425219 99425219 1001 86380 86390 1
425036 99425036 1001 86380 86390 1
424709 99424709 1001 86380 86390 1
424669 99424669 1001 86380 86390 1
424213 99424213 1001 86380 86390 1
424468 99424468 1001 86380 86390 1
424403 99424403 1001 86380 86390 1
424307 99424307 1001 86380 86390 1
425665 99425665 1001 86380 86390 1
425694 99425694 1001 86380 86390 1
427032 99427032 1001 86380 86390 1
426824 99426824 1001 86380 86390 1
427073 99427073 1001 86380 86390 1
426446 99426446 1001 86380 86390 1
426554 99426554 1001 86380 86390 1
426332 99426332 1001 86380 86390 1
426581 99426581 1001 86380 86390 1
426255 99426255 1001 86380 86390 1
426076 99426076 1001 86380 86390 1
425952 99425952 1001 86380 86390 1
425854 99425854 1001 86380 86390 1
426081 99426081 1001 86380 86390 1
426209 99426209 1001 86380 86390 1
427389 99427389 1001 86380 86390 1
427277 99427277 1001 86380 86390 1
427366 99427366 1001 86380 86390 1
428519 99428519 1001 86380 86390 1
428551 99428551 1001 86380 86390 1
428465 99428465 1001 86380 86390 1
428732 99428732 1001 86380 86390 1
428193 99428193 1001 86380 86390 1
427577 99427577 1001 86380 86390 1
427807 99427807 1001 86380 86390 1
427809 99427809 1001 86380 86390 1
427593 99427593 1001 86380 86390 1
428782 99428782 1001 86380 86390 1
428795 99428795 1001 86380 86390 1
429035 99429035 1001 86380 86390 1
430070 99430070 1001 86380 86390 1
430099 99430099 1001 86380 86390 1
430111 99430111 1001 86380 86390 1
430161 99430161 1001 86380 86390 1
429569 99429569 1001 86380 86390 1
429761 99429761 1001 86380 86390 1
429890 99429890 1001 86380 86390 1
429949 99429949 1001 86380 86390 1
429730 99429730 1001 86380 86390 1
429801 99429801 1001 86380 86390 1
429334 99429334 1001 86380 86390 1
429376 99429376 1001 86380 86390 1
429260 99429260 1001 86380 86390 1
429307 99429307 1001 86380 86390 1
430633 99430633 1001 86380 86390 1
430529 99430529 1001 86380 86390 1
430407 99430407 1001 86380 86390 1
430807 99430807 1001 86380 86390 1
431674 99431674 1001 86380 86390 1
431965 99431965 1001 86380 86390 1
431863 99431863 1001 86380 86390 1
431898 99431898 1001 86380 86390 1
431900 99431900 1001 86380 86390 1
431434 99431434 1001 86380 86390 1
431535 99431535 1001 86380 86390 1
431366 99431366 1001 86380 86390 1
431139 99431139 1001 86380 86390 1
431021 99431021 1001 86380 86390 1
431196 99431196 1001 86380 86390 1
432097 99432097 1001 86380 86390 1
432479 99432479 1001 86380 86390 1
433586 99433586 1001 86380 86390 1
433641 99433641 1001 86380 86390 1
433377 99433377 1001 86380 86390 1
433537 99433537 1001 86380 86390 1
433357 99433357 1001 86380 86390 1
433653 99433653 1001 86380 86390 1
433058 99433058 1001 86380 86390 1
433209 99433209 1001 86380 86390 1
432798 99432798 1001 86380 86390 1
432801 99432801 1001 86380 86390 1
432736 99432736 1001 86380 86390 1
432576 99432576 1001 86380 86390 1
433967 99433967 1001 86380 86390 1
434079 99434079 1001 86380 86390 1
435055 99435055 1001 86380 86390 1
435367 99435367 1001 86380 86390 1
435008 99435008 1001 86380 86390 1
435098 99435098 1001 86380 86390 1
434969 99434969 1001 86380 86390 1
434825 99434825 1001 86380 86390 1
434770 99434770 1001 86380 86390 1
434727 99434727 1001 86380 86390 1
434865 99434865 1001 86380 86390 1
434471 99434471 1001 86380 86390 1
434353 99434353 1001 86380 86390 1
434497 99434497 1001 86380 86390 1
435772 99435772 1001 86380 86390 1
435532 99435532 1001 86380 86390 1
436845 99436845 1001 86380 86390 1
436850 99436850 1001 86380 86390 1
437002 99437002 1001 86380 86390 1
436425 99436425 1001 86380 86390 1
436720 99436720 1001 86380 86390 1
436679 99436679 1001 86380 86390 1
435992 99435992 1001 86380 86390 1
436304 99436304 1001 86380 86390 1
300055 99300055 1001 86380 86390 1
300080 99300080 1001 86380 86390 1
300604 99300604 1001 86380 86390 1
300567 99300567 1001 86380 86390 1
300725 99300725 1001 86380 86390 1
300355 99300355 1001 86380 86390 1
300361 99300361 1001 86380 86390 1
300429 99300429 1001 86380 86390 1
300481 99300481 1001 86380 86390 1
300507 99300507 1001 86380 86390 1
300417 99300417 1001 86380 86390 1
300289 99300289 1001 86380 86390 1
300257 99300257 1001 86380 86390 1
300312 99300312 1001 86380 86390 1
300766 99300766 1001 86380 86390 1
300794 99300794 1001 86380 86390 1
300846 99300846 1001 86380 86390 1
301388 99301388 1001 86380 86390 1
301474 99301474 1001 86380 86390 1
301172 99301172 1001 86380 86390 1
300981 99300981 1001 86380 86390 1
301010 99301010 1001 86380 86390 1
301725 99301725 1001 86380 86390 1
301609 99301609 1001 86380 86390 1
301622 99301622 1001 86380 86390 1
301752 99301752 1001 86380 86390 1
301701 99301701 1001 86380 86390 1
301587 99301587 1001 86380 86390 1
301666 99301666 1001 86380 86390 1
301731 99301731 1001 86380 86390 1
301757 99301757 1001 86380 86390 1
302253 99302253 1001 86380 86390 1
302279 99302279 1001 86380 86390 1
302284 99302284 1001 86380 86390 1
302207 99302207 1001 86380 86390 1
302372 99302372 1001 86380 86390 1
302303 99302303 1001 86380 86390 1
302008 99302008 1001 86380 86390 1
302024 99302024 1001 86380 86390 1
302012 99302012 1001 86380 86390 1
302038 99302038 1001 86380 86390 1
301987 99301987 1001 86380 86390 1
302122 99302122 1001 86380 86390 1
302032 99302032 1001 86380 86390 1
301829 99301829 1001 86380 86390 1
301870 99301870 1001 86380 86390 1
301766 99301766 1001 86380 86390 1
301951 99301951 1001 86380 86390 1
301823 99301823 1001 86380 86390 1
302546 99302546 1001 86380 86390 1
302415 99302415 1001 86380 86390 1
303180 99303180 1001 86380 86390 1
303123 99303123 1001 86380 86390 1
303150 99303150 1001 86380 86390 1
302879 99302879 1001 86380 86390 1
302654 99302654 1001 86380 86390 1
302659 99302659 1001 86380 86390 1
302647 99302647 1001 86380 86390 1
302751 99302751 1001 86380 86390 1
302764 99302764 1001 86380 86390 1
302726 99302726 1001 86380 86390 1
302649 99302649 1001 86380 86390 1
303328 99303328 1001 86380 86390 1
303866 99303866 1001 86380 86390 1
303830 99303830 1001 86380 86390 1
304014 99304014 1001 86380 86390 1
303965 99303965 1001 86380 86390 1
303698 99303698 1001 86380 86390 1
303686 99303686 1001 86380 86390 1
303725 99303725 1001 86380 86390 1
303738 99303738 1001 86380 86390 1
303731 99303731 1001 86380 86390 1
303810 99303810 1001 86380 86390 1
303707 99303707 1001 86380 86390 1
303582 99303582 1001 86380 86390 1
303492 99303492 1001 86380 86390 1
303418 99303418 1001 86380 86390 1
303497 99303497 1001 86380 86390 1
304110 99304110 1001 86380 86390 1
304163 99304163 1001 86380 86390 1
304073 99304073 1001 86380 86390 1
304167 99304167 1001 86380 86390 1
304050 99304050 1001 86380 86390 1
304051 99304051 1001 86380 86390 1
304170 99304170 1001 86380 86390 1
304120 99304120 1001 86380 86390 1
304722 99304722 1001 86380 86390 1
304714 99304714 1001 86380 86390 1
304539 99304539 1001 86380 86390 1
304549 99304549 1001 86380 86390 1
304588 99304588 1001 86380 86390 1
304309 99304309 1001 86380 86390 1
304285 99304285 1001 86380 86390 1
304365 99304365 1001 86380 86390 1
304936 99304936 1001 86380 86390 1
304928 99304928 1001 86380 86390 1
305612 99305612 1001 86380 86390 1
305641 99305641 1001 86380 86390 1
305642 99305642 1001 86380 86390 1
305681 99305681 1001 86380 86390 1
305389 99305389 1001 86380 86390 1
305292 99305292 1001 86380 86390 1
305461 99305461 1001 86380 86390 1
305464 99305464 1001 86380 86390 1
305336 99305336 1001 86380 86390 1
305169 99305169 1001 86380 86390 1
305247 99305247 1001 86380 86390 1
305144 99305144 1001 86380 86390 1
305185 99305185 1001 86380 86390 1
305070 99305070 1001 86380 86390 1
305083 99305083 1001 86380 86390 1
305099 99305099 1001 86380 86390 1
305687 99305687 1001 86380 86390 1
500069 99500069 1001 86380 86390 1
500160 99500160 1001 86380 86390 1
500019 99500019 1001 86380 86390 1
500087 99500087 1001 86380 86390 1
500139 99500139 1001 86380 86390 1
500630 99500630 1001 86380 86390 1
500643 99500643 1001 86380 86390 1
500545 99500545 1001 86380 86390 1
500563 99500563 1001 86380 86390 1
500577 99500577 1001 86380 86390 1
500323 99500323 1001 86380 86390 1
500272 99500272 1001 86380 86390 1
500286 99500286 1001 86380 86390 1
500367 99500367 1001 86380 86390 1
500329 99500329 1001 86380 86390 1
500381 99500381 1001 86380 86390 1
500848 99500848 1001 86380 86390 1
500951 99500951 1001 86380 86390 1
501538 99501538 1001 86380 86390 1
501495 99501495 1001 86380 86390 1
501267 99501267 1001 86380 86390 1
501428 99501428 1001 86380 86390 1
501225 99501225 1001 86380 86390 1
501740 99501740 1001 86380 86390 1
501807 99501807 1001 86380 86390 1
501708 99501708 1001 86380 86390 1
501683 99501683 1001 86380 86390 1
501762 99501762 1001 86380 86390 1
501688 99501688 1001 86380 86390 1
502351 99502351 1001 86380 86390 1
502264 99502264 1001 86380 86390 1
502319 99502319 1001 86380 86390 1
502068 99502068 1001 86380 86390 1
502200 99502200 1001 86380 86390 1
502113 99502113 1001 86380 86390 1
501962 99501962 1001 86380 86390 1
501976 99501976 1001 86380 86390 1
502517 99502517 1001 86380 86390 1
502533 99502533 1001 86380 86390 1
502665 99502665 1001 86380 86390 1
503231 99503231 1001 86380 86390 1
503130 99503130 1001 86380 86390 1
503276 99503276 1001 86380 86390 1
503212 99503212 1001 86380 86390 1
503009 99503009 1001 86380 86390 1
503043 99503043 1001 86380 86390 1
503083 99503083 1001 86380 86390 1
502727 99502727 1001 86380 86390 1
502678 99502678 1001 86380 86390 1
502838 99502838 1001 86380 86390 1
503378 99503378 1001 86380 86390 1
503926 99503926 1001 86380 86390 1
504023 99504023 1001 86380 86390 1
503864 99503864 1001 86380 86390 1
503788 99503788 1001 86380 86390 1
503579 99503579 1001 86380 86390 1
503646 99503646 1001 86380 86390 1
503611 99503611 1001 86380 86390 1
503561 99503561 1001 86380 86390 1
504132 99504132 1001 86380 86390 1
504213 99504213 1001 86380 86390 1
504856 99504856 1001 86380 86390 1
504864 99504864 1001 86380 86390 1
504865 99504865 1001 86380 86390 1
504828 99504828 1001 86380 86390 1
504716 99504716 1001 86380 86390 1
504705 99504705 1001 86380 86390 1
504564 99504564 1001 86380 86390 1
504706 99504706 1001 86380 86390 1
504708 99504708 1001 86380 86390 1
504619 99504619 1001 86380 86390 1
504524 99504524 1001 86380 86390 1
504464 99504464 1001 86380 86390 1
504374 99504374 1001 86380 86390 1
505112 99505112 1001 86380 86390 1
505028 99505028 1001 86380 86390 1
505737 99505737 1001 86380 86390 1
505766 99505766 1001 86380 86390 1
505527 99505527 1001 86380 86390 1
505504 99505504 1001 86380 86390 1
505531 99505531 1001 86380 86390 1
505536 99505536 1001 86380 86390 1
505395 99505395 1001 86380 86390 1
505201 99505201 1001 86380 86390 1
505282 99505282 1001 86380 86390 1
505338 99505338 1001 86380 86390 1
505819 99505819 1001 86380 86390 1
505794 99505794 1001 86380 86390 1
505810 99505810 1001 86380 86390 1
505772 99505772 1001 86380 86390 1
505972 99505972 1001 86380 86390 1
506435 99506435 1001 86380 86390 1
506540 99506540 1001 86380 86390 1
506491 99506491 1001 86380 86390 1
506274 99506274 1001 86380 86390 1
506381 99506381 1001 86380 86390 1
506067 99506067 1001 86380 86390 1
506146 99506146 1001 86380 86390 1
506030 99506030 1001 86380 86390 1
506008 99506008 1001 86380 86390 1
506177 99506177 1001 86380 86390 1
506089 99506089 1001 86380 86390 1
506141 99506141 1001 86380 86390 1
506156 99506156 1001 86380 86390 1
506685 99506685 1001 86380 86390 1
506784 99506784 1001 86380 86390 1
507301 99507301 1001 86380 86390 1
507191 99507191 1001 86380 86390 1
507154 99507154 1001 86380 86390 1
507093 99507093 1001 86380 86390 1
507171 99507171 1001 86380 86390 1
507030 99507030 1001 86380 86390 1
507188 99507188 1001 86380 86390 1
506918 99506918 1001 86380 86390 1
506957 99506957 1001 86380 86390 1
506893 99506893 1001 86380 86390 1
507001 99507001 1001 86380 86390 1
506990 99506990 1001 86380 86390 1
506887 99506887 1001 86380 86390 1
507467 99507467 1001 86380 86390 1
507506 99507506 1001 86380 86390 1
508220 99508220 1001 86380 86390 1
508132 99508132 1001 86380 86390 1
507954 99507954 1001 86380 86390 1
507922 99507922 1001 86380 86390 1
507975 99507975 1001 86380 86390 1
507988 99507988 1001 86380 86390 1
507826 99507826 1001 86380 86390 1
507741 99507741 1001 86380 86390 1
507716 99507716 1001 86380 86390 1
508045 99508045 1001 86380 86390 1
508380 99508380 1001 86380 86390 1
509012 99509012 1001 86380 86390 1
508901 99508901 1001 86380 86390 1
509058 99509058 1001 86380 86390 1
508880 99508880 1001 86380 86390 1
509072 99509072 1001 86380 86390 1
508754 99508754 1001 86380 86390 1
508699 99508699 1001 86380 86390 1
508545 99508545 1001 86380 86390 1
508645 99508645 1001 86380 86390 1
508490 99508490 1001 86380 86390 1
508503 99508503 1001 86380 86390 1
509162 99509162 1001 86380 86390 1
509126 99509126 1001 86380 86390 1
508663 99508663 1001 86380 86390 1
509133 99509133 1001 86380 86390 1
509698 99509698 1001 86380 86390 1
509637 99509637 1001 86380 86390 1
509950 99509950 1001 86380 86390 1
509913 99509913 1001 86380 86390 1
510059 99510059 1001 86380 86390 1
509906 99509906 1001 86380 86390 1
510667 99510667 1001 86380 86390 1
510542 99510542 1001 86380 86390 1
510623 99510623 1001 86380 86390 1
510405 99510405 1001 86380 86390 1
510499 99510499 1001 86380 86390 1
510374 99510374 1001 86380 86390 1
510158 99510158 1001 86380 86390 1
510133 99510133 1001 86380 86390 1
510277 99510277 1001 86380 86390 1
510149 99510149 1001 86380 86390 1
510879 99510879 1001 86380 86390 1
510920 99510920 1001 86380 86390 1
510766 99510766 1001 86380 86390 1
510885 99510885 1001 86380 86390 1
511532 99511532 1001 86380 86390 1
511484 99511484 1001 86380 86390 1
511206 99511206 1001 86380 86390 1
511271 99511271 1001 86380 86390 1
511297 99511297 1001 86380 86390 1
511325 99511325 1001 86380 86390 1
511184 99511184 1001 86380 86390 1
511000 99511000 1001 86380 86390 1
511052 99511052 1001 86380 86390 1
510993 99510993 1001 86380 86390 1
512231 99512231 1001 86380 86390 1
512197 99512197 1001 86380 86390 1
512375 99512375 1001 86380 86390 1
512122 99512122 1001 86380 86390 1
512010 99512010 1001 86380 86390 1
511984 99511984 1001 86380 86390 1
512050 99512050 1001 86380 86390 1
512167 99512167 1001 86380 86390 1
512119 99512119 1001 86380 86390 1
511786 99511786 1001 86380 86390 1
511891 99511891 1001 86380 86390 1
512510 99512510 1001 86380 86390 1
512563 99512563 1001 86380 86390 1
512386 99512386 1001 86380 86390 1
513170 99513170 1001 86380 86390 1
513014 99513014 1001 86380 86390 1
513060 99513060 1001 86380 86390 1
513166 99513166 1001 86380 86390 1
512898 99512898 1001 86380 86390 1
512842 99512842 1001 86380 86390 1
512696 99512696 1001 86380 86390 1
512711 99512711 1001 86380 86390 1
513234 99513234 1001 86380 86390 1
513352 99513352 1001 86380 86390 1
513340 99513340 1001 86380 86390 1
513970 99513970 1001 86380 86390 1
514006 99514006 1001 86380 86390 1
513989 99513989 1001 86380 86390 1
513683 99513683 1001 86380 86390 1
513726 99513726 1001 86380 86390 1
513811 99513811 1001 86380 86390 1
513825 99513825 1001 86380 86390 1
513502 99513502 1001 86380 86390 1
513581 99513581 1001 86380 86390 1
513594 99513594 1001 86380 86390 1
513499 99513499 1001 86380 86390 1
514140 99514140 1001 86380 86390 1
514692 99514692 1001 86380 86390 1
514810 99514810 1001 86380 86390 1
514775 99514775 1001 86380 86390 1
514685 99514685 1001 86380 86390 1
514847 99514847 1001 86380 86390 1
514848 99514848 1001 86380 86390 1
514356 99514356 1001 86380 86390 1
514241 99514241 1001 86380 86390 1
514427 99514427 1001 86380 86390 1
514391 99514391 1001 86380 86390 1
515049 99515049 1001 86380 86390 1
514909 99514909 1001 86380 86390 1
514988 99514988 1001 86380 86390 1
515032 99515032 1001 86380 86390 1
514969 99514969 1001 86380 86390 1
514982 99514982 1001 86380 86390 1
515481 99515481 1001 86380 86390 1
515461 99515461 1001 86380 86390 1
515219 99515219 1001 86380 86390 1
515068 99515068 1001 86380 86390 1
515217 99515217 1001 86380 86390 1
515694 99515694 1001 86380 86390 1
515740 99515740 1001 86380 86390 1
515795 99515795 1001 86380 86390 1
515887 99515887 1001 86380 86390 1
516422 99516422 1001 86380 86390 1
516401 99516401 1001 86380 86390 1
516392 99516392 1001 86380 86390 1
516252 99516252 1001 86380 86390 1
516127 99516127 1001 86380 86390 1
515995 99515995 1001 86380 86390 1
516043 99516043 1001 86380 86390 1
516544 99516544 1001 86380 86390 1
517133 99517133 1001 86380 86390 1
517136 99517136 1001 86380 86390 1
516964 99516964 1001 86380 86390 1
516933 99516933 1001 86380 86390 1
516959 99516959 1001 86380 86390 1
516743 99516743 1001 86380 86390 1
516795 99516795 1001 86380 86390 1
516901 99516901 1001 86380 86390 1
516747 99516747 1001 86380 86390 1
516881 99516881 1001 86380 86390 1
517392 99517392 1001 86380 86390 1
517963 99517963 1001 86380 86390 1
518081 99518081 1001 86380 86390 1
518007 99518007 1001 86380 86390 1
517815 99517815 1001 86380 86390 1
517834 99517834 1001 86380 86390 1
517756 99517756 1001 86380 86390 1
517914 99517914 1001 86380 86390 1
517684 99517684 1001 86380 86390 1
517579 99517579 1001 86380 86390 1
518346 99518346 1001 86380 86390 1
518285 99518285 1001 86380 86390 1
518885 99518885 1001 86380 86390 1
518799 99518799 1001 86380 86390 1
518968 99518968 1001 86380 86390 1
518643 99518643 1001 86380 86390 1
518673 99518673 1001 86380 86390 1
518596 99518596 1001 86380 86390 1
518600 99518600 1001 86380 86390 1
518411 99518411 1001 86380 86390 1
518450 99518450 1001 86380 86390 1
518389 99518389 1001 86380 86390 1
518403 99518403 1001 86380 86390 1
518470 99518470 1001 86380 86390 1
519036 99519036 1001 86380 86390 1
519700 99519700 1001 86380 86390 1
519636 99519636 1001 86380 86390 1
519628 99519628 1001 86380 86390 1
519433 99519433 1001 86380 86390 1
519446 99519446 1001 86380 86390 1
519434 99519434 1001 86380 86390 1
519286 99519286 1001 86380 86390 1
519338 99519338 1001 86380 86390 1
519263 99519263 1001 86380 86390 1
519289 99519289 1001 86380 86390 1
519244 99519244 1001 86380 86390 1
519867 99519867 1001 86380 86390 1
519897 99519897 1001 86380 86390 1
520473 99520473 1001 86380 86390 1
520529 99520529 1001 86380 86390 1
520624 99520624 1001 86380 86390 1
520485 99520485 1001 86380 86390 1
520281 99520281 1001 86380 86390 1
520348 99520348 1001 86380 86390 1
520285 99520285 1001 86380 86390 1
520233 99520233 1001 86380 86390 1
520149 99520149 1001 86380 86390 1
520125 99520125 1001 86380 86390 1
520823 99520823 1001 86380 86390 1
520785 99520785 1001 86380 86390 1
520670 99520670 1001 86380 86390 1
520737 99520737 1001 86380 86390 1
520789 99520789 1001 86380 86390 1
520830 99520830 1001 86380 86390 1
521433 99521433 1001 86380 86390 1
521378 99521378 1001 86380 86390 1
521320 99521320 1001 86380 86390 1
521350 99521350 1001 86380 86390 1
521108 99521108 1001 86380 86390 1
521257 99521257 1001 86380 86390 1
520885 99520885 1001 86380 86390 1
520971 99520971 1001 86380 86390 1
520973 99520973 1001 86380 86390 1
521542 99521542 1001 86380 86390 1
521483 99521483 1001 86380 86390 1
522270 99522270 1001 86380 86390 1
521984 99521984 1001 86380 86390 1
521675 99521675 1001 86380 86390 1
521720 99521720 1001 86380 86390 1
521878 99521878 1001 86380 86390 1
522408 99522408 1001 86380 86390 1
522304 99522304 1001 86380 86390 1
522924 99522924 1001 86380 86390 1
522861 99522861 1001 86380 86390 1
522864 99522864 1001 86380 86390 1
522841 99522841 1001 86380 86390 1
522738 99522738 1001 86380 86390 1
522858 99522858 1001 86380 86390 1
523311 99523311 1001 86380 86390 1
523201 99523201 1001 86380 86390 1
523227 99523227 1001 86380 86390 1
523281 99523281 1001 86380 86390 1
523943 99523943 1001 86380 86390 1
523870 99523870 1001 86380 86390 1
523832 99523832 1001 86380 86390 1
523838 99523838 1001 86380 86390 1
523718 99523718 1001 86380 86390 1
523580 99523580 1001 86380 86390 1
523621 99523621 1001 86380 86390 1
523325 99523325 1001 86380 86390 1
523395 99523395 1001 86380 86390 1
523347 99523347 1001 86380 86390 1
524769 99524769 1001 86380 86390 1
524694 99524694 1001 86380 86390 1
524737 99524737 1001 86380 86390 1
524682 99524682 1001 86380 86390 1
524579 99524579 1001 86380 86390 1
524723 99524723 1001 86380 86390 1
524676 99524676 1001 86380 86390 1
524500 99524500 1001 86380 86390 1
524436 99524436 1001 86380 86390 1
524373 99524373 1001 86380 86390 1
524428 99524428 1001 86380 86390 1
524482 99524482 1001 86380 86390 1
524548 99524548 1001 86380 86390 1
524167 99524167 1001 86380 86390 1
524316 99524316 1001 86380 86390 1
524175 99524175 1001 86380 86390 1
524834 99524834 1001 86380 86390 1
524837 99524837 1001 86380 86390 1
524850 99524850 1001 86380 86390 1
524828 99524828 1001 86380 86390 1
525409 99525409 1001 86380 86390 1
525322 99525322 1001 86380 86390 1
525286 99525286 1001 86380 86390 1
525235 99525235 1001 86380 86390 1
525074 99525074 1001 86380 86390 1
524997 99524997 1001 86380 86390 1
525131 99525131 1001 86380 86390 1
525750 99525750 1001 86380 86390 1
525794 99525794 1001 86380 86390 1
525665 99525665 1001 86380 86390 1
525795 99525795 1001 86380 86390 1
525669 99525669 1001 86380 86390 1
526298 99526298 1001 86380 86390 1
526332 99526332 1001 86380 86390 1
526118 99526118 1001 86380 86390 1
526028 99526028 1001 86380 86390 1
526109 99526109 1001 86380 86390 1
526200 99526200 1001 86380 86390 1
526033 99526033 1001 86380 86390 1
526099 99526099 1001 86380 86390 1
526178 99526178 1001 86380 86390 1
525947 99525947 1001 86380 86390 1
525925 99525925 1001 86380 86390 1
525837 99525837 1001 86380 86390 1
526589 99526589 1001 86380 86390 1
526553 99526553 1001 86380 86390 1
526596 99526596 1001 86380 86390 1
526443 99526443 1001 86380 86390 1
526588 99526588 1001 86380 86390 1
526445 99526445 1001 86380 86390 1
527155 99527155 1001 86380 86390 1
527209 99527209 1001 86380 86390 1
526851 99526851 1001 86380 86390 1
526930 99526930 1001 86380 86390 1
526982 99526982 1001 86380 86390 1
526910 99526910 1001 86380 86390 1
526643 99526643 1001 86380 86390 1
526677 99526677 1001 86380 86390 1
526690 99526690 1001 86380 86390 1
527419 99527419 1001 86380 86390 1
527381 99527381 1001 86380 86390 1
527318 99527318 1001 86380 86390 1
527349 99527349 1001 86380 86390 1
528052 99528052 1001 86380 86390 1
527928 99527928 1001 86380 86390 1
528022 99528022 1001 86380 86390 1
527893 99527893 1001 86380 86390 1
528037 99528037 1001 86380 86390 1
527688 99527688 1001 86380 86390 1
527840 99527840 1001 86380 86390 1
527508 99527508 1001 86380 86390 1
527579 99527579 1001 86380 86390 1
528166 99528166 1001 86380 86390 1
528244 99528244 1001 86380 86390 1
528169 99528169 1001 86380 86390 1
528274 99528274 1001 86380 86390 1
528884 99528884 1001 86380 86390 1
528717 99528717 1001 86380 86390 1
528684 99528684 1001 86380 86390 1
528637 99528637 1001 86380 86390 1
528663 99528663 1001 86380 86390 1
528652 99528652 1001 86380 86390 1
528654 99528654 1001 86380 86390 1
528590 99528590 1001 86380 86390 1
528360 99528360 1001 86380 86390 1
528440 99528440 1001 86380 86390 1
528368 99528368 1001 86380 86390 1
528317 99528317 1001 86380 86390 1
528330 99528330 1001 86380 86390 1
528913 99528913 1001 86380 86390 1
529664 99529664 1001 86380 86390 1
529596 99529596 1001 86380 86390 1
529446 99529446 1001 86380 86390 1
529336 99529336 1001 86380 86390 1
529288 99529288 1001 86380 86390 1
529211 99529211 1001 86380 86390 1
529239 99529239 1001 86380 86390 1
529256 99529256 1001 86380 86390 1
529313 99529313 1001 86380 86390 1
529823 99529823 1001 86380 86390 1
530376 99530376 1001 86380 86390 1
530429 99530429 1001 86380 86390 1
530379 99530379 1001 86380 86390 1
530502 99530502 1001 86380 86390 1
530232 99530232 1001 86380 86390 1
530249 99530249 1001 86380 86390 1
530163 99530163 1001 86380 86390 1
530243 99530243 1001 86380 86390 1
529975 99529975 1001 86380 86390 1
530133 99530133 1001 86380 86390 1
530044 99530044 1001 86380 86390 1
530047 99530047 1001 86380 86390 1
530745 99530745 1001 86380 86390 1
530671 99530671 1001 86380 86390 1
530673 99530673 1001 86380 86390 1
530712 99530712 1001 86380 86390 1
530726 99530726 1001 86380 86390 1
530611 99530611 1001 86380 86390 1
530574 99530574 1001 86380 86390 1
531287 99531287 1001 86380 86390 1
531036 99531036 1001 86380 86390 1
531026 99531026 1001 86380 86390 1
531158 99531158 1001 86380 86390 1
530990 99530990 1001 86380 86390 1
531133 99531133 1001 86380 86390 1
531004 99531004 1001 86380 86390 1
531056 99531056 1001 86380 86390 1
531559 99531559 1001 86380 86390 1
531434 99531434 1001 86380 86390 1
531462 99531462 1001 86380 86390 1
532069 99532069 1001 86380 86390 1
531975 99531975 1001 86380 86390 1
531823 99531823 1001 86380 86390 1
531828 99531828 1001 86380 86390 1
531870 99531870 1001 86380 86390 1
531651 99531651 1001 86380 86390 1
531628 99531628 1001 86380 86390 1
531759 99531759 1001 86380 86390 1
532397 99532397 1001 86380 86390 1
532307 99532307 1001 86380 86390 1
532309 99532309 1001 86380 86390 1
532336 99532336 1001 86380 86390 1
532311 99532311 1001 86380 86390 1
532331 99532331 1001 86380 86390 1
532280 99532280 1001 86380 86390 1
532867 99532867 1001 86380 86390 1
532894 99532894 1001 86380 86390 1
532860 99532860 1001 86380 86390 1
532838 99532838 1001 86380 86390 1
532697 99532697 1001 86380 86390 1
532786 99532786 1001 86380 86390 1
532800 99532800 1001 86380 86390 1
532465 99532465 1001 86380 86390 1
532597 99532597 1001 86380 86390 1
532430 99532430 1001 86380 86390 1
532470 99532470 1001 86380 86390 1
532497 99532497 1001 86380 86390 1
532616 99532616 1001 86380 86390 1
532578 99532578 1001 86380 86390 1
532566 99532566 1001 86380 86390 1
533199 99533199 1001 86380 86390 1
533212 99533212 1001 86380 86390 1
533039 99533039 1001 86380 86390 1
533118 99533118 1001 86380 86390 1
533144 99533144 1001 86380 86390 1
533808 99533808 1001 86380 86390 1
533692 99533692 1001 86380 86390 1
533789 99533789 1001 86380 86390 1
533738 99533738 1001 86380 86390 1
533728 99533728 1001 86380 86390 1
533577 99533577 1001 86380 86390 1
533553 99533553 1001 86380 86390 1
533631 99533631 1001 86380 86390 1
533495 99533495 1001 86380 86390 1
533320 99533320 1001 86380 86390 1
533437 99533437 1001 86380 86390 1
533386 99533386 1001 86380 86390 1
533425 99533425 1001 86380 86390 1
533351 99533351 1001 86380 86390 1
533998 99533998 1001 86380 86390 1
533960 99533960 1001 86380 86390 1
533902 99533902 1001 86380 86390 1
534582 99534582 1001 86380 86390 1
534528 99534528 1001 86380 86390 1
534416 99534416 1001 86380 86390 1
534195 99534195 1001 86380 86390 1
534694 99534694 1001 86380 86390 1
535434 99535434 1001 86380 86390 1
534980 99534980 1001 86380 86390 1
535021 99535021 1001 86380 86390 1
534998 99534998 1001 86380 86390 1
534907 99534907 1001 86380 86390 1
535533 99535533 1001 86380 86390 1
535528 99535528 1001 86380 86390 1
536311 99536311 1001 86380 86390 1
536175 99536175 1001 86380 86390 1
536329 99536329 1001 86380 86390 1
536193 99536193 1001 86380 86390 1
535981 99535981 1001 86380 86390 1
536089 99536089 1001 86380 86390 1
536102 99536102 1001 86380 86390 1
536052 99536052 1001 86380 86390 1
535863 99535863 1001 86380 86390 1
535727 99535727 1001 86380 86390 1
536533 99536533 1001 86380 86390 1
536391 99536391 1001 86380 86390 1
536369 99536369 1001 86380 86390 1
536462 99536462 1001 86380 86390 1
537049 99537049 1001 86380 86390 1
537000 99537000 1001 86380 86390 1
536933 99536933 1001 86380 86390 1
536914 99536914 1001 86380 86390 1
536559 99536559 1001 86380 86390 1
536586 99536586 1001 86380 86390 1
536716 99536716 1001 86380 86390 1
537251 99537251 1001 86380 86390 1
537166 99537166 1001 86380 86390 1
537194 99537194 1001 86380 86390 1
537353 99537353 1001 86380 86390 1
537919 99537919 1001 86380 86390 1
537921 99537921 1001 86380 86390 1
537934 99537934 1001 86380 86390 1
537923 99537923 1001 86380 86390 1
537634 99537634 1001 86380 86390 1
537421 99537421 1001 86380 86390 1
537457 99537457 1001 86380 86390 1
537419 99537419 1001 86380 86390 1
538074 99538074 1001 86380 86390 1
538087 99538087 1001 86380 86390 1
538008 99538008 1001 86380 86390 1
538097 99538097 1001 86380 86390 1
538713 99538713 1001 86380 86390 1
538739 99538739 1001 86380 86390 1
538625 99538625 1001 86380 86390 1
538768 99538768 1001 86380 86390 1
538732 99538732 1001 86380 86390 1
538532 99538532 1001 86380 86390 1
538546 99538546 1001 86380 86390 1
538430 99538430 1001 86380 86390 1
538349 99538349 1001 86380 86390 1
538344 99538344 1001 86380 86390 1
538841 99538841 1001 86380 86390 1
538881 99538881 1001 86380 86390 1
538870 99538870 1001 86380 86390 1
538884 99538884 1001 86380 86390 1
538912 99538912 1001 86380 86390 1
538953 99538953 1001 86380 86390 1
539312 99539312 1001 86380 86390 1
539262 99539262 1001 86380 86390 1
539379 99539379 1001 86380 86390 1
539046 99539046 1001 86380 86390 1
539127 99539127 1001 86380 86390 1
539043 99539043 1001 86380 86390 1
539083 99539083 1001 86380 86390 1
539148 99539148 1001 86380 86390 1
539677 99539677 1001 86380 86390 1
540340 99540340 1001 86380 86390 1
540380 99540380 1001 86380 86390 1
540447 99540447 1001 86380 86390 1
540362 99540362 1001 86380 86390 1
540389 99540389 1001 86380 86390 1
540096 99540096 1001 86380 86390 1
540166 99540166 1001 86380 86390 1
540257 99540257 1001 86380 86390 1
540032 99540032 1001 86380 86390 1
539851 99539851 1001 86380 86390 1
540051 99540051 1001 86380 86390 1
540503 99540503 1001 86380 86390 1
540620 99540620 1001 86380 86390 1
540561 99540561 1001 86380 86390 1
541103 99541103 1001 86380 86390 1
541131 99541131 1001 86380 86390 1
541215 99541215 1001 86380 86390 1
540726 99540726 1001 86380 86390 1
540805 99540805 1001 86380 86390 1
540703 99540703 1001 86380 86390 1
540820 99540820 1001 86380 86390 1
540746 99540746 1001 86380 86390 1
541476 99541476 1001 86380 86390 1
541296 99541296 1001 86380 86390 1
541439 99541439 1001 86380 86390 1
541402 99541402 1001 86380 86390 1
542118 99542118 1001 86380 86390 1
542060 99542060 1001 86380 86390 1
541999 99541999 1001 86380 86390 1
541925 99541925 1001 86380 86390 1
541889 99541889 1001 86380 86390 1
541737 99541737 1001 86380 86390 1
541763 99541763 1001 86380 86390 1
541552 99541552 1001 86380 86390 1
541540 99541540 1001 86380 86390 1
541658 99541658 1001 86380 86390 1
541506 99541506 1001 86380 86390 1
541640 99541640 1001 86380 86390 1
541705 99541705 1001 86380 86390 1
542142 99542142 1001 86380 86390 1
542159 99542159 1001 86380 86390 1
542149 99542149 1001 86380 86390 1
542241 99542241 1001 86380 86390 1
542294 99542294 1001 86380 86390 1
542128 99542128 1001 86380 86390 1
542832 99542832 1001 86380 86390 1
542821 99542821 1001 86380 86390 1
542874 99542874 1001 86380 86390 1
542538 99542538 1001 86380 86390 1
542621 99542621 1001 86380 86390 1
542700 99542700 1001 86380 86390 1
542473 99542473 1001 86380 86390 1
542358 99542358 1001 86380 86390 1
542474 99542474 1001 86380 86390 1
542479 99542479 1001 86380 86390 1
543046 99543046 1001 86380 86390 1
542983 99542983 1001 86380 86390 1
543025 99543025 1001 86380 86390 1
542964 99542964 1001 86380 86390 1
543045 99543045 1001 86380 86390 1
543598 99543598 1001 86380 86390 1
543587 99543587 1001 86380 86390 1
543600 99543600 1001 86380 86390 1
543614 99543614 1001 86380 86390 1
543464 99543464 1001 86380 86390 1
543560 99543560 1001 86380 86390 1
543368 99543368 1001 86380 86390 1
543213 99543213 1001 86380 86390 1
543775 99543775 1001 86380 86390 1
543815 99543815 1001 86380 86390 1
543892 99543892 1001 86380 86390 1
543935 99543935 1001 86380 86390 1
543949 99543949 1001 86380 86390 1
544417 99544417 1001 86380 86390 1
544551 99544551 1001 86380 86390 1
544410 99544410 1001 86380 86390 1
544479 99544479 1001 86380 86390 1
544353 99544353 1001 86380 86390 1
544383 99544383 1001 86380 86390 1
544308 99544308 1001 86380 86390 1
544133 99544133 1001 86380 86390 1
544102 99544102 1001 86380 86390 1
544737 99544737 1001 86380 86390 1
544708 99544708 1001 86380 86390 1
400015 1158 1001 25680 27117 1
411133 318 1001 27540 28437 1
509167 595 1001 43273 43573 1
400013 99400013 1001 86380 86390 1
400196 99400196 1001 86380 86390 1
400218 99400218 1001 86380 86390 1
400309 99400309 1001 86380 86390 1
400746 99400746 1001 86380 86390 1
401019 99401019 1001 86380 86390 1
401073 99401073 1001 86380 86390 1
401556 99401556 1001 86380 86390 1
401557 99401557 1001 86380 86390 1
401787 99401787 1001 86380 86390 1
401830 99401830 1001 86380 86390 1
401776 99401776 1001 86380 86390 1
402002 99402002 1001 86380 86390 1
402570 99402570 1001 86380 86390 1
402546 99402546 1001 86380 86390 1
403169 99403169 1001 86380 86390 1
403264 99403264 1001 86380 86390 1
403298 99403298 1001 86380 86390 1
403612 99403612 1001 86380 86390 1
404399 99404399 1001 86380 86390 1
404596 99404596 1001 86380 86390 1
404715 99404715 1001 86380 86390 1
404954 99404954 1001 86380 86390 1
404989 99404989 1001 86380 86390 1
405088 99405088 1001 86380 86390 1
405109 99405109 1001 86380 86390 1
405092 99405092 1001 86380 86390 1
405591 99405591 1001 86380 86390 1
405691 99405691 1001 86380 86390 1
405917 99405917 1001 86380 86390 1
406102 99406102 1001 86380 86390 1
406157 99406157 1001 86380 86390 1
406162 99406162 1001 86380 86390 1
406348 99406348 1001 86380 86390 1
406402 99406402 1001 86380 86390 1
406621 99406621 1001 86380 86390 1
406735 99406735 1001 86380 86390 1
406828 99406828 1001 86380 86390 1
406902 99406902 1001 86380 86390 1
406888 99406888 1001 86380 86390 1
406953 99406953 1001 86380 86390 1
407100 99407100 1001 86380 86390 1
407136 99407136 1001 86380 86390 1
407078 99407078 1001 86380 86390 1
407324 99407324 1001 86380 86390 1
407421 99407421 1001 86380 86390 1
407707 99407707 1001 86380 86390 1
407714 99407714 1001 86380 86390 1
407720 99407720 1001 86380 86390 1
407928 99407928 1001 86380 86390 1
407988 99407988 1001 86380 86390 1
408037 99408037 1001 86380 86390 1
408320 99408320 1001 86380 86390 1
408517 99408517 1001 86380 86390 1
408693 99408693 1001 86380 86390 1
408747 99408747 1001 86380 86390 1
408868 99408868 1001 86380 86390 1
409634 99409634 1001 86380 86390 1
409663 99409663 1001 86380 86390 1
410107 99410107 1001 86380 86390 1
410199 99410199 1001 86380 86390 1
410414 99410414 1001 86380 86390 1
411006 99411006 1001 86380 86390 1
411208 99411208 1001 86380 86390 1
411267 99411267 1001 86380 86390 1
411419 99411419 1001 86380 86390 1
411491 99411491 1001 86380 86390 1
411664 99411664 1001 86380 86390 1
412213 99412213 1001 86380 86390 1
412295 99412295 1001 86380 86390 1
412285 99412285 1001 86380 86390 1
412308 99412308 1001 86380 86390 1
412889 99412889 1001 86380 86390 1
413225 99413225 1001 86380 86390 1
412989 99412989 1001 86380 86390 1
413172 99413172 1001 86380 86390 1
413133 99413133 1001 86380 86390 1
412775 99412775 1001 86380 86390 1
412646 99412646 1001 86380 86390 1
412791 99412791 1001 86380 86390 1
412717 99412717 1001 86380 86390 1
413756 99413756 1001 86380 86390 1
413814 99413814 1001 86380 86390 1
415256 99415256 1001 86380 86390 1
415014 99415014 1001 86380 86390 1
415102 99415102 1001 86380 86390 1
415287 99415287 1001 86380 86390 1
415185 99415185 1001 86380 86390 1
415162 99415162 1001 86380 86390 1
414201 99414201 1001 86380 86390 1
414437 99414437 1001 86380 86390 1
415499 99415499 1001 86380 86390 1
415678 99415678 1001 86380 86390 1
414507 99414507 1001 86380 86390 1
415681 99415681 1001 86380 86390 1
415509 99415509 1001 86380 86390 1
415568 99415568 1001 86380 86390 1
416683 99416683 1001 86380 86390 1
416187 99416187 1001 86380 86390 1
416257 99416257 1001 86380 86390 1
416142 99416142 1001 86380 86390 1
416305 99416305 1001 86380 86390 1
416150 99416150 1001 86380 86390 1
416536 99416536 1001 86380 86390 1
416151 99416151 1001 86380 86390 1
416574 99416574 1001 86380 86390 1
416065 99416065 1001 86380 86390 1
415824 99415824 1001 86380 86390 1
415880 99415880 1001 86380 86390 1
417232 99417232 1001 86380 86390 1
417203 99417203 1001 86380 86390 1
417173 99417173 1001 86380 86390 1
417361 99417361 1001 86380 86390 1
417544 99417544 1001 86380 86390 1
417522 99417522 1001 86380 86390 1
418467 99418467 1001 86380 86390 1
418722 99418722 1001 86380 86390 1
418403 99418403 1001 86380 86390 1
417872 99417872 1001 86380 86390 1
417666 99417666 1001 86380 86390 1
417944 99417944 1001 86380 86390 1
419105 99419105 1001 86380 86390 1
419196 99419196 1001 86380 86390 1
419060 99419060 1001 86380 86390 1
420379 99420379 1001 86380 86390 1
420148 99420148 1001 86380 86390 1
420341 99420341 1001 86380 86390 1
419731 99419731 1001 86380 86390 1
419657 99419657 1001 86380 86390 1
419524 99419524 1001 86380 86390 1
419414 99419414 1001 86380 86390 1
419464 99419464 1001 86380 86390 1
420584 99420584 1001 86380 86390 1
421778 99421778 1001 86380 86390 1
422007 99422007 1001 86380 86390 1
422053 99422053 1001 86380 86390 1
421880 99421880 1001 86380 86390 1
421431 99421431 1001 86380 86390 1
421348 99421348 1001 86380 86390 1
421283 99421283 1001 86380 86390 1
420895 99420895 1001 86380 86390 1
420847 99420847 1001 86380 86390 1
420906 99420906 1001 86380 86390 1
421230 99421230 1001 86380 86390 1
422272 99422272 1001 86380 86390 1
422196 99422196 1001 86380 86390 1
422525 99422525 1001 86380 86390 1
423703 99423703 1001 86380 86390 1
423468 99423468 1001 86380 86390 1
423402 99423402 1001 86380 86390 1
423625 99423625 1001 86380 86390 1
423088 99423088 1001 86380 86390 1
423278 99423278 1001 86380 86390 1
423115 99423115 1001 86380 86390 1
422971 99422971 1001 86380 86390 1
422690 99422690 1001 86380 86390 1
422672 99422672 1001 86380 86390 1
422742 99422742 1001 86380 86390 1
423846 99423846 1001 86380 86390 1
424135 99424135 1001 86380 86390 1
425283 99425283 1001 86380 86390 1
425315 99425315 1001 86380 86390 1
425271 99425271 1001 86380 86390 1
424785 99424785 1001 86380 86390 1
424793 99424793 1001 86380 86390 1
424899 99424899 1001 86380 86390 1
424415 99424415 1001 86380 86390 1
424407 99424407 1001 86380 86390 1
424526 99424526 1001 86380 86390 1
424259 99424259 1001 86380 86390 1
425584 99425584 1001 86380 86390 1
425517 99425517 1001 86380 86390 1
425727 99425727 1001 86380 86390 1
425765 99425765 1001 86380 86390 1
425396 99425396 1001 86380 86390 1
425597 99425597 1001 86380 86390 1
425578 99425578 1001 86380 86390 1
425795 99425795 1001 86380 86390 1
427033 99427033 1001 86380 86390 1
426593 99426593 1001 86380 86390 1
426663 99426663 1001 86380 86390 1
426580 99426580 1001 86380 86390 1
426437 99426437 1001 86380 86390 1
425937 99425937 1001 86380 86390 1
427395 99427395 1001 86380 86390 1
427494 99427494 1001 86380 86390 1
427335 99427335 1001 86380 86390 1
428500 99428500 1001 86380 86390 1
428627 99428627 1001 86380 86390 1
428722 99428722 1001 86380 86390 1
428144 99428144 1001 86380 86390 1
428247 99428247 1001 86380 86390 1
428210 99428210 1001 86380 86390 1
427920 99427920 1001 86380 86390 1
429066 99429066 1001 86380 86390 1
428735 99428735 1001 86380 86390 1
429165 99429165 1001 86380 86390 1
430229 99430229 1001 86380 86390 1
430344 99430344 1001 86380 86390 1
430286 99430286 1001 86380 86390 1
430135 99430135 1001 86380 86390 1
430206 99430206 1001 86380 86390 1
430064 99430064 1001 86380 86390 1
429707 99429707 1001 86380 86390 1
429603 99429603 1001 86380 86390 1
429647 99429647 1001 86380 86390 1
429585 99429585 1001 86380 86390 1
429203 99429203 1001 86380 86390 1
429269 99429269 1001 86380 86390 1
429552 99429552 1001 86380 86390 1
430549 99430549 1001 86380 86390 1
431655 99431655 1001 86380 86390 1
431480 99431480 1001 86380 86390 1
431561 99431561 1001 86380 86390 1
431469 99431469 1001 86380 86390 1
431343 99431343 1001 86380 86390 1
432380 99432380 1001 86380 86390 1
432212 99432212 1001 86380 86390 1
433549 99433549 1001 86380 86390 1
433552 99433552 1001 86380 86390 1
433704 99433704 1001 86380 86390 1
433407 99433407 1001 86380 86390 1
433269 99433269 1001 86380 86390 1
433192 99433192 1001 86380 86390 1
433064 99433064 1001 86380 86390 1
432781 99432781 1001 86380 86390 1
432646 99432646 1001 86380 86390 1
435037 99435037 1001 86380 86390 1
435003 99435003 1001 86380 86390 1
435382 99435382 1001 86380 86390 1
435354 99435354 1001 86380 86390 1
434787 99434787 1001 86380 86390 1
434842 99434842 1001 86380 86390 1
435002 99435002 1001 86380 86390 1
434832 99434832 1001 86380 86390 1
434982 99434982 1001 86380 86390 1
434321 99434321 1001 86380 86390 1
435527 99435527 1001 86380 86390 1
435821 99435821 1001 86380 86390 1
437080 99437080 1001 86380 86390 1
436772 99436772 1001 86380 86390 1
437111 99437111 1001 86380 86390 1
436591 99436591 1001 86380 86390 1
436494 99436494 1001 86380 86390 1
436673 99436673 1001 86380 86390 1
436555 99436555 1001 86380 86390 1
436581 99436581 1001 86380 86390 1
435951 99435951 1001 86380 86390 1
300058 99300058 1001 86380 86390 1
437337 99437337 1001 86380 86390 1
300040 99300040 1001 86380 86390 1
300002 99300002 1001 86380 86390 1
300667 99300667 1001 86380 86390 1
300638 99300638 1001 86380 86390 1
300476 99300476 1001 86380 86390 1
300340 99300340 1001 86380 86390 1
300116 99300116 1001 86380 86390 1
300274 99300274 1001 86380 86390 1
300887 99300887 1001 86380 86390 1
301466 99301466 1001 86380 86390 1
301356 99301356 1001 86380 86390 1
301450 99301450 1001 86380 86390 1
301155 99301155 1001 86380 86390 1
301277 99301277 1001 86380 86390 1
301568 99301568 1001 86380 86390 1
301650 99301650 1001 86380 86390 1
301665 99301665 1001 86380 86390 1
301575 99301575 1001 86380 86390 1
302240 99302240 1001 86380 86390 1
302347 99302347 1001 86380 86390 1
302333 99302333 1001 86380 86390 1
302270 99302270 1001 86380 86390 1
302236 99302236 1001 86380 86390 1
302276 99302276 1001 86380 86390 1
301995 99301995 1001 86380 86390 1
302154 99302154 1001 86380 86390 1
301776 99301776 1001 86380 86390 1
301846 99301846 1001 86380 86390 1
302405 99302405 1001 86380 86390 1
302436 99302436 1001 86380 86390 1
302451 99302451 1001 86380 86390 1
303171 99303171 1001 86380 86390 1
303015 99303015 1001 86380 86390 1
303149 99303149 1001 86380 86390 1
303089 99303089 1001 86380 86390 1
302887 99302887 1001 86380 86390 1
302850 99302850 1001 86380 86390 1
302917 99302917 1001 86380 86390 1
302828 99302828 1001 86380 86390 1
302855 99302855 1001 86380 86390 1
302818 99302818 1001 86380 86390 1
302705 99302705 1001 86380 86390 1
302628 99302628 1001 86380 86390 1
302622 99302622 1001 86380 86390 1
302609 99302609 1001 86380 86390 1
303259 99303259 1001 86380 86390 1
303277 99303277 1001 86380 86390 1
303384 99303384 1001 86380 86390 1
303947 99303947 1001 86380 86390 1
303845 99303845 1001 86380 86390 1
303741 99303741 1001 86380 86390 1
303782 99303782 1001 86380 86390 1
303796 99303796 1001 86380 86390 1
303641 99303641 1001 86380 86390 1
303655 99303655 1001 86380 86390 1
303643 99303643 1001 86380 86390 1
303722 99303722 1001 86380 86390 1
303463 99303463 1001 86380 86390 1
304043 99304043 1001 86380 86390 1
304114 99304114 1001 86380 86390 1
304090 99304090 1001 86380 86390 1
304119 99304119 1001 86380 86390 1
304797 99304797 1001 86380 86390 1
304812 99304812 1001 86380 86390 1
304832 99304832 1001 86380 86390 1
304774 99304774 1001 86380 86390 1
304762 99304762 1001 86380 86390 1
304701 99304701 1001 86380 86390 1
304807 99304807 1001 86380 86390 1
304855 99304855 1001 86380 86390 1
304456 99304456 1001 86380 86390 1
304509 99304509 1001 86380 86390 1
304457 99304457 1001 86380 86390 1
304420 99304420 1001 86380 86390 1
304437 99304437 1001 86380 86390 1
304428 99304428 1001 86380 86390 1
304909 99304909 1001 86380 86390 1
304976 99304976 1001 86380 86390 1
304879 99304879 1001 86380 86390 1
305061 99305061 1001 86380 86390 1
305496 99305496 1001 86380 86390 1
305552 99305552 1001 86380 86390 1
305530 99305530 1001 86380 86390 1
305451 99305451 1001 86380 86390 1
305132 99305132 1001 86380 86390 1
305266 99305266 1001 86380 86390 1
500033 99500033 1001 86380 86390 1
500035 99500035 1001 86380 86390 1
500627 99500627 1001 86380 86390 1
500644 99500644 1001 86380 86390 1
500721 99500721 1001 86380 86390 1
500697 99500697 1001 86380 86390 1
500496 99500496 1001 86380 86390 1
500425 99500425 1001 86380 86390 1
500322 99500322 1001 86380 86390 1
500311 99500311 1001 86380 86390 1
500207 99500207 1001 86380 86390 1
500352 99500352 1001 86380 86390 1
500368 99500368 1001 86380 86390 1
500359 99500359 1001 86380 86390 1
500958 99500958 1001 86380 86390 1
500935 99500935 1001 86380 86390 1
501014 99501014 1001 86380 86390 1
501617 99501617 1001 86380 86390 1
501229 99501229 1001 86380 86390 1
501419 99501419 1001 86380 86390 1
501071 99501071 1001 86380 86390 1
501202 99501202 1001 86380 86390 1
501125 99501125 1001 86380 86390 1
501203 99501203 1001 86380 86390 1
501126 99501126 1001 86380 86390 1
501095 99501095 1001 86380 86390 1
501651 99501651 1001 86380 86390 1
501679 99501679 1001 86380 86390 1
502289 99502289 1001 86380 86390 1
502395 99502395 1001 86380 86390 1
502383 99502383 1001 86380 86390 1
502074 99502074 1001 86380 86390 1
502206 99502206 1001 86380 86390 1
502194 99502194 1001 86380 86390 1
501849 99501849 1001 86380 86390 1
501979 99501979 1001 86380 86390 1
501905 99501905 1001 86380 86390 1
502631 99502631 1001 86380 86390 1
502477 99502477 1001 86380 86390 1
502534 99502534 1001 86380 86390 1
502485 99502485 1001 86380 86390 1
502487 99502487 1001 86380 86390 1
503167 99503167 1001 86380 86390 1
503103 99503103 1001 86380 86390 1
503170 99503170 1001 86380 86390 1
503222 99503222 1001 86380 86390 1
503160 99503160 1001 86380 86390 1
503162 99503162 1001 86380 86390 1
502949 99502949 1001 86380 86390 1
502975 99502975 1001 86380 86390 1
503002 99503002 1001 86380 86390 1
503033 99503033 1001 86380 86390 1
502943 99502943 1001 86380 86390 1
502746 99502746 1001 86380 86390 1
502773 99502773 1001 86380 86390 1
502877 99502877 1001 86380 86390 1
503330 99503330 1001 86380 86390 1
503356 99503356 1001 86380 86390 1
503370 99503370 1001 86380 86390 1
503953 99503953 1001 86380 86390 1
503994 99503994 1001 86380 86390 1
504072 99504072 1001 86380 86390 1
503958 99503958 1001 86380 86390 1
504077 99504077 1001 86380 86390 1
503720 99503720 1001 86380 86390 1
503714 99503714 1001 86380 86390 1
503885 99503885 1001 86380 86390 1
503686 99503686 1001 86380 86390 1
503509 99503509 1001 86380 86390 1
504283 99504283 1001 86380 86390 1
504235 99504235 1001 86380 86390 1
504253 99504253 1001 86380 86390 1
504163 99504163 1001 86380 86390 1
504179 99504179 1001 86380 86390 1
504231 99504231 1001 86380 86390 1
504770 99504770 1001 86380 86390 1
504786 99504786 1001 86380 86390 1
504585 99504585 1001 86380 86390 1
504588 99504588 1001 86380 86390 1
504607 99504607 1001 86380 86390 1
504483 99504483 1001 86380 86390 1
504393 99504393 1001 86380 86390 1
504397 99504397 1001 86380 86390 1
504425 99504425 1001 86380 86390 1
505002 99505002 1001 86380 86390 1
504963 99504963 1001 86380 86390 1
505106 99505106 1001 86380 86390 1
505616 99505616 1001 86380 86390 1
505744 99505744 1001 86380 86390 1
505727 99505727 1001 86380 86390 1
505755 99505755 1001 86380 86390 1
505516 99505516 1001 86380 86390 1
505457 99505457 1001 86380 86390 1
505498 99505498 1001 86380 86390 1
505524 99505524 1001 86380 86390 1
505300 99505300 1001 86380 86390 1
505949 99505949 1001 86380 86390 1
505887 99505887 1001 86380 86390 1
505968 99505968 1001 86380 86390 1
506485 99506485 1001 86380 86390 1
506436 99506436 1001 86380 86390 1
506449 99506449 1001 86380 86390 1
506201 99506201 1001 86380 86390 1
506349 99506349 1001 86380 86390 1
506106 99506106 1001 86380 86390 1
506031 99506031 1001 86380 86390 1
506049 99506049 1001 86380 86390 1
506607 99506607 1001 86380 86390 1
506714 99506714 1001 86380 86390 1
506666 99506666 1001 86380 86390 1
507204 99507204 1001 86380 86390 1
507082 99507082 1001 86380 86390 1
507189 99507189 1001 86380 86390 1
507022 99507022 1001 86380 86390 1
506866 99506866 1001 86380 86390 1
506958 99506958 1001 86380 86390 1
506869 99506869 1001 86380 86390 1
506848 99506848 1001 86380 86390 1
506979 99506979 1001 86380 86390 1
507461 99507461 1001 86380 86390 1
507593 99507593 1001 86380 86390 1
507455 99507455 1001 86380 86390 1
507509 99507509 1001 86380 86390 1
508072 99508072 1001 86380 86390 1
507868 99507868 1001 86380 86390 1
507936 99507936 1001 86380 86390 1
507732 99507732 1001 86380 86390 1
507720 99507720 1001 86380 86390 1
507811 99507811 1001 86380 86390 1
507791 99507791 1001 86380 86390 1
507767 99507767 1001 86380 86390 1
508368 99508368 1001 86380 86390 1
508304 99508304 1001 86380 86390 1
508305 99508305 1001 86380 86390 1
509015 99509015 1001 86380 86390 1
508996 99508996 1001 86380 86390 1
509010 99509010 1001 86380 86390 1
508894 99508894 1001 86380 86390 1
508767 99508767 1001 86380 86390 1
508773 99508773 1001 86380 86390 1
508709 99508709 1001 86380 86390 1
508800 99508800 1001 86380 86390 1
508751 99508751 1001 86380 86390 1
508649 99508649 1001 86380 86390 1
508529 99508529 1001 86380 86390 1
508491 99508491 1001 86380 86390 1
509088 99509088 1001 86380 86390 1
509192 99509192 1001 86380 86390 1
509184 99509184 1001 86380 86390 1
509174 99509174 1001 86380 86390 1
509759 99509759 1001 86380 86390 1
509800 99509800 1001 86380 86390 1
509867 99509867 1001 86380 86390 1
509819 99509819 1001 86380 86390 1
509704 99509704 1001 86380 86390 1
509859 99509859 1001 86380 86390 1
509579 99509579 1001 86380 86390 1
509544 99509544 1001 86380 86390 1
509638 99509638 1001 86380 86390 1
509915 99509915 1001 86380 86390 1
510006 99510006 1001 86380 86390 1
510621 99510621 1001 86380 86390 1
510396 99510396 1001 86380 86390 1
510349 99510349 1001 86380 86390 1
510505 99510505 1001 86380 86390 1
510364 99510364 1001 86380 86390 1
510469 99510469 1001 86380 86390 1
510110 99510110 1001 86380 86390 1
510232 99510232 1001 86380 86390 1
510817 99510817 1001 86380 86390 1
511529 99511529 1001 86380 86390 1
511417 99511417 1001 86380 86390 1
511356 99511356 1001 86380 86390 1
511459 99511459 1001 86380 86390 1
511276 99511276 1001 86380 86390 1
511176 99511176 1001 86380 86390 1
511332 99511332 1001 86380 86390 1
511137 99511137 1001 86380 86390 1
511732 99511732 1001 86380 86390 1
511690 99511690 1001 86380 86390 1
511653 99511653 1001 86380 86390 1
512378 99512378 1001 86380 86390 1
512350 99512350 1001 86380 86390 1
512322 99512322 1001 86380 86390 1
512219 99512219 1001 86380 86390 1
512135 99512135 1001 86380 86390 1
512150 99512150 1001 86380 86390 1
512004 99512004 1001 86380 86390 1
511760 99511760 1001 86380 86390 1
511905 99511905 1001 86380 86390 1
511844 99511844 1001 86380 86390 1
511964 99511964 1001 86380 86390 1
511822 99511822 1001 86380 86390 1
512551 99512551 1001 86380 86390 1
512501 99512501 1001 86380 86390 1
513176 99513176 1001 86380 86390 1
513042 99513042 1001 86380 86390 1
513124 99513124 1001 86380 86390 1
513203 99513203 1001 86380 86390 1
512800 99512800 1001 86380 86390 1
512919 99512919 1001 86380 86390 1
512623 99512623 1001 86380 86390 1
512702 99512702 1001 86380 86390 1
512638 99512638 1001 86380 86390 1
512780 99512780 1001 86380 86390 1
513306 99513306 1001 86380 86390 1
513233 99513233 1001 86380 86390 1
513357 99513357 1001 86380 86390 1
514009 99514009 1001 86380 86390 1
513967 99513967 1001 86380 86390 1
513632 99513632 1001 86380 86390 1
513700 99513700 1001 86380 86390 1
513662 99513662 1001 86380 86390 1
513582 99513582 1001 86380 86390 1
513429 99513429 1001 86380 86390 1
514185 99514185 1001 86380 86390 1
514082 99514082 1001 86380 86390 1
514059 99514059 1001 86380 86390 1
514125 99514125 1001 86380 86390 1
514152 99514152 1001 86380 86390 1
514230 99514230 1001 86380 86390 1
514154 99514154 1001 86380 86390 1
514142 99514142 1001 86380 86390 1
514730 99514730 1001 86380 86390 1
514663 99514663 1001 86380 86390 1
514501 99514501 1001 86380 86390 1
514480 99514480 1001 86380 86390 1
514651 99514651 1001 86380 86390 1
514302 99514302 1001 86380 86390 1
514277 99514277 1001 86380 86390 1
514362 99514362 1001 86380 86390 1
514415 99514415 1001 86380 86390 1
514246 99514246 1001 86380 86390 1
514247 99514247 1001 86380 86390 1
514921 99514921 1001 86380 86390 1
514910 99514910 1001 86380 86390 1
514888 99514888 1001 86380 86390 1
514875 99514875 1001 86380 86390 1
515609 99515609 1001 86380 86390 1
515624 99515624 1001 86380 86390 1
515637 99515637 1001 86380 86390 1
515500 99515500 1001 86380 86390 1
515679 99515679 1001 86380 86390 1
515467 99515467 1001 86380 86390 1
515341 99515341 1001 86380 86390 1
515294 99515294 1001 86380 86390 1
515361 99515361 1001 86380 86390 1
515296 99515296 1001 86380 86390 1
515168 99515168 1001 86380 86390 1
515226 99515226 1001 86380 86390 1
515723 99515723 1001 86380 86390 1
515814 99515814 1001 86380 86390 1
515763 99515763 1001 86380 86390 1
515766 99515766 1001 86380 86390 1
515847 99515847 1001 86380 86390 1
515822 99515822 1001 86380 86390 1
516397 99516397 1001 86380 86390 1
516449 99516449 1001 86380 86390 1
516372 99516372 1001 86380 86390 1
516483 99516483 1001 86380 86390 1
516363 99516363 1001 86380 86390 1
516253 99516253 1001 86380 86390 1
516202 99516202 1001 86380 86390 1
516268 99516268 1001 86380 86390 1
516235 99516235 1001 86380 86390 1
516262 99516262 1001 86380 86390 1
515979 99515979 1001 86380 86390 1
515932 99515932 1001 86380 86390 1
515933 99515933 1001 86380 86390 1
516038 99516038 1001 86380 86390 1
517300 99517300 1001 86380 86390 1
517199 99517199 1001 86380 86390 1
517096 99517096 1001 86380 86390 1
516955 99516955 1001 86380 86390 1
517072 99517072 1001 86380 86390 1
516934 99516934 1001 86380 86390 1
516819 99516819 1001 86380 86390 1
517428 99517428 1001 86380 86390 1
517483 99517483 1001 86380 86390 1
517523 99517523 1001 86380 86390 1
517983 99517983 1001 86380 86390 1
518092 99518092 1001 86380 86390 1
517964 99517964 1001 86380 86390 1
517968 99517968 1001 86380 86390 1
517767 99517767 1001 86380 86390 1
517861 99517861 1001 86380 86390 1
517722 99517722 1001 86380 86390 1
517726 99517726 1001 86380 86390 1
517624 99517624 1001 86380 86390 1
518189 99518189 1001 86380 86390 1
518228 99518228 1001 86380 86390 1
518319 99518319 1001 86380 86390 1
518281 99518281 1001 86380 86390 1
518244 99518244 1001 86380 86390 1
518182 99518182 1001 86380 86390 1
518274 99518274 1001 86380 86390 1
518873 99518873 1001 86380 86390 1
518829 99518829 1001 86380 86390 1
518805 99518805 1001 86380 86390 1
518645 99518645 1001 86380 86390 1
518710 99518710 1001 86380 86390 1
518635 99518635 1001 86380 86390 1
519015 99519015 1001 86380 86390 1
519041 99519041 1001 86380 86390 1
519018 99519018 1001 86380 86390 1
519048 99519048 1001 86380 86390 1
519745 99519745 1001 86380 86390 1
519642 99519642 1001 86380 86390 1
519735 99519735 1001 86380 86390 1
519271 99519271 1001 86380 86390 1
519196 99519196 1001 86380 86390 1
519249 99519249 1001 86380 86390 1
519328 99519328 1001 86380 86390 1
519254 99519254 1001 86380 86390 1
519993 99519993 1001 86380 86390 1
519978 99519978 1001 86380 86390 1
520018 99520018 1001 86380 86390 1
520526 99520526 1001 86380 86390 1
520598 99520598 1001 86380 86390 1
520575 99520575 1001 86380 86390 1
520524 99520524 1001 86380 86390 1
520407 99520407 1001 86380 86390 1
520046 99520046 1001 86380 86390 1
520115 99520115 1001 86380 86390 1
520090 99520090 1001 86380 86390 1
520131 99520131 1001 86380 86390 1
520057 99520057 1001 86380 86390 1
520678 99520678 1001 86380 86390 1
520800 99520800 1001 86380 86390 1
520738 99520738 1001 86380 86390 1
521316 99521316 1001 86380 86390 1
521318 99521318 1001 86380 86390 1
521345 99521345 1001 86380 86390 1
521282 99521282 1001 86380 86390 1
521240 99521240 1001 86380 86390 1
520966 99520966 1001 86380 86390 1
520997 99520997 1001 86380 86390 1
520867 99520867 1001 86380 86390 1
521582 99521582 1001 86380 86390 1
521519 99521519 1001 86380 86390 1
522229 99522229 1001 86380 86390 1
522264 99522264 1001 86380 86390 1
522277 99522277 1001 86380 86390 1
521933 99521933 1001 86380 86390 1
521936 99521936 1001 86380 86390 1
522016 99522016 1001 86380 86390 1
522069 99522069 1001 86380 86390 1
521828 99521828 1001 86380 86390 1
521774 99521774 1001 86380 86390 1
522303 99522303 1001 86380 86390 1
522374 99522374 1001 86380 86390 1
522941 99522941 1001 86380 86390 1
522995 99522995 1001 86380 86390 1
523074 99523074 1001 86380 86390 1
523065 99523065 1001 86380 86390 1
522803 99522803 1001 86380 86390 1
522783 99522783 1001 86380 86390 1
522692 99522692 1001 86380 86390 1
522705 99522705 1001 86380 86390 1
522541 99522541 1001 86380 86390 1
522659 99522659 1001 86380 86390 1
522583 99522583 1001 86380 86390 1
522571 99522571 1001 86380 86390 1
523297 99523297 1001 86380 86390 1
523248 99523248 1001 86380 86390 1
523306 99523306 1001 86380 86390 1
523855 99523855 1001 86380 86390 1
523884 99523884 1001 86380 86390 1
523807 99523807 1001 86380 86390 1
523875 99523875 1001 86380 86390 1
523650 99523650 1001 86380 86390 1
523570 99523570 1001 86380 86390 1
523376 99523376 1001 86380 86390 1
523377 99523377 1001 86380 86390 1
523416 99523416 1001 86380 86390 1
523421 99523421 1001 86380 86390 1
524084 99524084 1001 86380 86390 1
524079 99524079 1001 86380 86390 1
524135 99524135 1001 86380 86390 1
524578 99524578 1001 86380 86390 1
524709 99524709 1001 86380 86390 1
524474 99524474 1001 86380 86390 1
524410 99524410 1001 86380 86390 1
524375 99524375 1001 86380 86390 1
524152 99524152 1001 86380 86390 1
524271 99524271 1001 86380 86390 1
524169 99524169 1001 86380 86390 1
524184 99524184 1001 86380 86390 1
524315 99524315 1001 86380 86390 1
524926 99524926 1001 86380 86390 1
524904 99524904 1001 86380 86390 1
524854 99524854 1001 86380 86390 1
525419 99525419 1001 86380 86390 1
525269 99525269 1001 86380 86390 1
525391 99525391 1001 86380 86390 1
525624 99525624 1001 86380 86390 1
526051 99526051 1001 86380 86390 1
526030 99526030 1001 86380 86390 1
526096 99526096 1001 86380 86390 1
525848 99525848 1001 86380 86390 1
525991 99525991 1001 86380 86390 1
525994 99525994 1001 86380 86390 1
526459 99526459 1001 86380 86390 1
526602 99526602 1001 86380 86390 1
526543 99526543 1001 86380 86390 1
527095 99527095 1001 86380 86390 1
527163 99527163 1001 86380 86390 1
527113 99527113 1001 86380 86390 1
527119 99527119 1001 86380 86390 1
527039 99527039 1001 86380 86390 1
526857 99526857 1001 86380 86390 1
527028 99527028 1001 86380 86390 1
527041 99527041 1001 86380 86390 1
526697 99526697 1001 86380 86390 1
526805 99526805 1001 86380 86390 1
526639 99526639 1001 86380 86390 1
527337 99527337 1001 86380 86390 1
527326 99527326 1001 86380 86390 1
527366 99527366 1001 86380 86390 1
527423 99527423 1001 86380 86390 1
527267 99527267 1001 86380 86390 1
527938 99527938 1001 86380 86390 1
527996 99527996 1001 86380 86390 1
528009 99528009 1001 86380 86390 1
527730 99527730 1001 86380 86390 1
527718 99527718 1001 86380 86390 1
527626 99527626 1001 86380 86390 1
527639 99527639 1001 86380 86390 1
527627 99527627 1001 86380 86390 1
527517 99527517 1001 86380 86390 1
528275 99528275 1001 86380 86390 1
528810 99528810 1001 86380 86390 1
528619 99528619 1001 86380 86390 1
528503 99528503 1001 86380 86390 1
528530 99528530 1001 86380 86390 1
528687 99528687 1001 86380 86390 1
528574 99528574 1001 86380 86390 1
528627 99528627 1001 86380 86390 1
528655 99528655 1001 86380 86390 1
528372 99528372 1001 86380 86390 1
528390 99528390 1001 86380 86390 1
528288 99528288 1001 86380 86390 1
528369 99528369 1001 86380 86390 1
528382 99528382 1001 86380 86390 1
528963 99528963 1001 86380 86390 1
529080 99529080 1001 86380 86390 1
529018 99529018 1001 86380 86390 1
529691 99529691 1001 86380 86390 1
529562 99529562 1001 86380 86390 1
529580 99529580 1001 86380 86390 1
529661 99529661 1001 86380 86390 1
529316 99529316 1001 86380 86390 1
529400 99529400 1001 86380 86390 1
529518 99529518 1001 86380 86390 1
529337 99529337 1001 86380 86390 1
529417 99529417 1001 86380 86390 1
529249 99529249 1001 86380 86390 1
529264 99529264 1001 86380 86390 1
529178 99529178 1001 86380 86390 1
529307 99529307 1001 86380 86390 1
529854 99529854 1001 86380 86390 1
529816 99529816 1001 86380 86390 1
529870 99529870 1001 86380 86390 1
529909 99529909 1001 86380 86390 1
529819 99529819 1001 86380 86390 1
529797 99529797 1001 86380 86390 1
530526 99530526 1001 86380 86390 1
530406 99530406 1001 86380 86390 1
530540 99530540 1001 86380 86390 1
530260 99530260 1001 86380 86390 1
530212 99530212 1001 86380 86390 1
530147 99530147 1001 86380 86390 1
530344 99530344 1001 86380 86390 1
530042 99530042 1001 86380 86390 1
530120 99530120 1001 86380 86390 1
529994 99529994 1001 86380 86390 1
530007 99530007 1001 86380 86390 1
529970 99529970 1001 86380 86390 1
529971 99529971 1001 86380 86390 1
530605 99530605 1001 86380 86390 1
530637 99530637 1001 86380 86390 1
531345 99531345 1001 86380 86390 1
531336 99531336 1001 86380 86390 1
531211 99531211 1001 86380 86390 1
531224 99531224 1001 86380 86390 1
531076 99531076 1001 86380 86390 1
531131 99531131 1001 86380 86390 1
530802 99530802 1001 86380 86390 1
531384 99531384 1001 86380 86390 1
532032 99532032 1001 86380 86390 1
532124 99532124 1001 86380 86390 1
532115 99532115 1001 86380 86390 1
531929 99531929 1001 86380 86390 1
531592 99531592 1001 86380 86390 1
531699 99531699 1001 86380 86390 1
532243 99532243 1001 86380 86390 1
532366 99532366 1001 86380 86390 1
532998 99532998 1001 86380 86390 1
532895 99532895 1001 86380 86390 1
532836 99532836 1001 86380 86390 1
532939 99532939 1001 86380 86390 1
532875 99532875 1001 86380 86390 1
532684 99532684 1001 86380 86390 1
532723 99532723 1001 86380 86390 1
532634 99532634 1001 86380 86390 1
532751 99532751 1001 86380 86390 1
532689 99532689 1001 86380 86390 1
532652 99532652 1001 86380 86390 1
532539 99532539 1001 86380 86390 1
533237 99533237 1001 86380 86390 1
533147 99533147 1001 86380 86390 1
533166 99533166 1001 86380 86390 1
533079 99533079 1001 86380 86390 1
533735 99533735 1001 86380 86390 1
533761 99533761 1001 86380 86390 1
533800 99533800 1001 86380 86390 1
533672 99533672 1001 86380 86390 1
533699 99533699 1001 86380 86390 1
533848 99533848 1001 86380 86390 1
533852 99533852 1001 86380 86390 1
533542 99533542 1001 86380 86390 1
533465 99533465 1001 86380 86390 1
533521 99533521 1001 86380 86390 1
533251 99533251 1001 86380 86390 1
533271 99533271 1001 86380 86390 1
533272 99533272 1001 86380 86390 1
533869 99533869 1001 86380 86390 1
534034 99534034 1001 86380 86390 1
533970 99533970 1001 86380 86390 1
534062 99534062 1001 86380 86390 1
534676 99534676 1001 86380 86390 1
534403 99534403 1001 86380 86390 1
534340 99534340 1001 86380 86390 1
534462 99534462 1001 86380 86390 1
534293 99534293 1001 86380 86390 1
534066 99534066 1001 86380 86390 1
534250 99534250 1001 86380 86390 1
534112 99534112 1001 86380 86390 1
534254 99534254 1001 86380 86390 1
534768 99534768 1001 86380 86390 1
535305 99535305 1001 86380 86390 1
535108 99535108 1001 86380 86390 1
535161 99535161 1001 86380 86390 1
535019 99535019 1001 86380 86390 1
535023 99535023 1001 86380 86390 1
535036 99535036 1001 86380 86390 1
534947 99534947 1001 86380 86390 1
535628 99535628 1001 86380 86390 1
535608 99535608 1001 86380 86390 1
536262 99536262 1001 86380 86390 1
536217 99536217 1001 86380 86390 1
536030 99536030 1001 86380 86390 1
536043 99536043 1001 86380 86390 1
536082 99536082 1001 86380 86390 1
536083 99536083 1001 86380 86390 1
536090 99536090 1001 86380 86390 1
535768 99535768 1001 86380 86390 1
535717 99535717 1001 86380 86390 1
536484 99536484 1001 86380 86390 1
536815 99536815 1001 86380 86390 1
536953 99536953 1001 86380 86390 1
536736 99536736 1001 86380 86390 1
536592 99536592 1001 86380 86390 1
537307 99537307 1001 86380 86390 1
537310 99537310 1001 86380 86390 1
537940 99537940 1001 86380 86390 1
537955 99537955 1001 86380 86390 1
537916 99537916 1001 86380 86390 1
537971 99537971 1001 86380 86390 1
537936 99537936 1001 86380 86390 1
537615 99537615 1001 86380 86390 1
537648 99537648 1001 86380 86390 1
537381 99537381 1001 86380 86390 1
537397 99537397 1001 86380 86390 1
537556 99537556 1001 86380 86390 1
537453 99537453 1001 86380 86390 1
538035 99538035 1001 86380 86390 1
538048 99538048 1001 86380 86390 1
538006 99538006 1001 86380 86390 1
538126 99538126 1001 86380 86390 1
538141 99538141 1001 86380 86390 1
538194 99538194 1001 86380 86390 1
538157 99538157 1001 86380 86390 1
538648 99538648 1001 86380 86390 1
538752 99538752 1001 86380 86390 1
538782 99538782 1001 86380 86390 1
538677 99538677 1001 86380 86390 1
538788 99538788 1001 86380 86390 1
538709 99538709 1001 86380 86390 1
538810 99538810 1001 86380 86390 1
538465 99538465 1001 86380 86390 1
538337 99538337 1001 86380 86390 1
538392 99538392 1001 86380 86390 1
538200 99538200 1001 86380 86390 1
538213 99538213 1001 86380 86390 1
538385 99538385 1001 86380 86390 1
538970 99538970 1001 86380 86390 1
538924 99538924 1001 86380 86390 1
539016 99539016 1001 86380 86390 1
538992 99538992 1001 86380 86390 1
539519 99539519 1001 86380 86390 1
539507 99539507 1001 86380 86390 1
539585 99539585 1001 86380 86390 1
539256 99539256 1001 86380 86390 1
539243 99539243 1001 86380 86390 1
539308 99539308 1001 86380 86390 1
539270 99539270 1001 86380 86390 1
539039 99539039 1001 86380 86390 1
539749 99539749 1001 86380 86390 1
540433 99540433 1001 86380 86390 1
540115 99540115 1001 86380 86390 1
540130 99540130 1001 86380 86390 1
540044 99540044 1001 86380 86390 1
539862 99539862 1001 86380 86390 1
540048 99540048 1001 86380 86390 1
539853 99539853 1001 86380 86390 1
539945 99539945 1001 86380 86390 1
540037 99540037 1001 86380 86390 1
540483 99540483 1001 86380 86390 1
540670 99540670 1001 86380 86390 1
541217 99541217 1001 86380 86390 1
541181 99541181 1001 86380 86390 1
541273 99541273 1001 86380 86390 1
541133 99541133 1001 86380 86390 1
541285 99541285 1001 86380 86390 1
541177 99541177 1001 86380 86390 1
540906 99540906 1001 86380 86390 1
541063 99541063 1001 86380 86390 1
541003 99541003 1001 86380 86390 1
540967 99540967 1001 86380 86390 1
540691 99540691 1001 86380 86390 1
540823 99540823 1001 86380 86390 1
541437 99541437 1001 86380 86390 1
542030 99542030 1001 86380 86390 1
542087 99542087 1001 86380 86390 1
541945 99541945 1001 86380 86390 1
542051 99542051 1001 86380 86390 1
541976 99541976 1001 86380 86390 1
541777 99541777 1001 86380 86390 1
541871 99541871 1001 86380 86390 1
541693 99541693 1001 86380 86390 1
541500 99541500 1001 86380 86390 1
541609 99541609 1001 86380 86390 1
541508 99541508 1001 86380 86390 1
542158 99542158 1001 86380 86390 1
542304 99542304 1001 86380 86390 1
542910 99542910 1001 86380 86390 1
542845 99542845 1001 86380 86390 1
542834 99542834 1001 86380 86390 1
542783 99542783 1001 86380 86390 1
542747 99542747 1001 86380 86390 1
542842 99542842 1001 86380 86390 1
542881 99542881 1001 86380 86390 1
542585 99542585 1001 86380 86390 1
542611 99542611 1001 86380 86390 1
542639 99542639 1001 86380 86390 1
542588 99542588 1001 86380 86390 1
542678 99542678 1001 86380 86390 1
542635 99542635 1001 86380 86390 1
542687 99542687 1001 86380 86390 1
542328 99542328 1001 86380 86390 1
542461 99542461 1001 86380 86390 1
543124 99543124 1001 86380 86390 1
543024 99543024 1001 86380 86390 1
543096 99543096 1001 86380 86390 1
543609 99543609 1001 86380 86390 1
543622 99543622 1001 86380 86390 1
543703 99543703 1001 86380 86390 1
543757 99543757 1001 86380 86390 1
543693 99543693 1001 86380 86390 1
543769 99543769 1001 86380 86390 1
543405 99543405 1001 86380 86390 1
543229 99543229 1001 86380 86390 1
543244 99543244 1001 86380 86390 1
543347 99543347 1001 86380 86390 1
543273 99543273 1001 86380 86390 1
543352 99543352 1001 86380 86390 1
543356 99543356 1001 86380 86390 1
543924 99543924 1001 86380 86390 1
543873 99543873 1001 86380 86390 1
543875 99543875 1001 86380 86390 1
543814 99543814 1001 86380 86390 1
543894 99543894 1001 86380 86390 1
543962 99543962 1001 86380 86390 1
544562 99544562 1001 86380 86390 1
544485 99544485 1001 86380 86390 1
544411 99544411 1001 86380 86390 1
544463 99544463 1001 86380 86390 1
544284 99544284 1001 86380 86390 1
544132 99544132 1001 86380 86390 1
544109 99544109 1001 86380 86390 1
544062 99544062 1001 86380 86390 1
544026 99544026 1001 86380 86390 1
544078 99544078 1001 86380 86390 1
544000 99544000 1001 86380 86390 1
430306 387 1001 22080 22737 1
503813 828 1002 34962 41278 1
517480 620 1002 52003 62195 1
542909 1001 1002 56180 59294 1
400021 99400021 1001 86380 86390 1
400006 99400006 1001 86380 86390 1
400129 99400129 1001 86380 86390 1
400399 99400399 1001 86380 86390 1
400682 99400682 1001 86380 86390 1
400902 99400902 1001 86380 86390 1
400842 99400842 1001 86380 86390 1
400988 99400988 1001 86380 86390 1
401151 99401151 1001 86380 86390 1
401080 99401080 1001 86380 86390 1
401263 99401263 1001 86380 86390 1
401300 99401300 1001 86380 86390 1
401470 99401470 1001 86380 86390 1
401598 99401598 1001 86380 86390 1
401650 99401650 1001 86380 86390 1
401818 99401818 1001 86380 86390 1
401937 99401937 1001 86380 86390 1
401834 99401834 1001 86380 86390 1
401839 99401839 1001 86380 86390 1
402128 99402128 1001 86380 86390 1
402191 99402191 1001 86380 86390 1
402248 99402248 1001 86380 86390 1
402284 99402284 1001 86380 86390 1
402293 99402293 1001 86380 86390 1
402452 99402452 1001 86380 86390 1
402573 99402573 1001 86380 86390 1
402741 99402741 1001 86380 86390 1
402767 99402767 1001 86380 86390 1
402737 99402737 1001 86380 86390 1
402894 99402894 1001 86380 86390 1
403518 99403518 1001 86380 86390 1
403606 99403606 1001 86380 86390 1
403680 99403680 1001 86380 86390 1
403811 99403811 1001 86380 86390 1
403903 99403903 1001 86380 86390 1
403906 99403906 1001 86380 86390 1
404005 99404005 1001 86380 86390 1
404049 99404049 1001 86380 86390 1
404369 99404369 1001 86380 86390 1
404285 99404285 1001 86380 86390 1
405077 99405077 1001 86380 86390 1
405297 99405297 1001 86380 86390 1
405417 99405417 1001 86380 86390 1
405636 99405636 1001 86380 86390 1
405612 99405612 1001 86380 86390 1
405709 99405709 1001 86380 86390 1
405761 99405761 1001 86380 86390 1
406679 99406679 1001 86380 86390 1
406666 99406666 1001 86380 86390 1
406857 99406857 1001 86380 86390 1
406911 99406911 1001 86380 86390 1
407026 99407026 1001 86380 86390 1
407105 99407105 1001 86380 86390 1
407252 99407252 1001 86380 86390 1
407573 99407573 1001 86380 86390 1
407615 99407615 1001 86380 86390 1
407665 99407665 1001 86380 86390 1
407692 99407692 1001 86380 86390 1
407700 99407700 1001 86380 86390 1
408018 99408018 1001 86380 86390 1
408593 99408593 1001 86380 86390 1
408902 99408902 1001 86380 86390 1
409174 99409174 1001 86380 86390 1
409397 99409397 1001 86380 86390 1
409491 99409491 1001 86380 86390 1
409405 99409405 1001 86380 86390 1
409665 99409665 1001 86380 86390 1
409626 99409626 1001 86380 86390 1
409797 99409797 1001 86380 86390 1
410068 99410068 1001 86380 86390 1
410259 99410259 1001 86380 86390 1
410395 99410395 1001 86380 86390 1
410330 99410330 1001 86380 86390 1
410331 99410331 1001 86380 86390 1
410441 99410441 1001 86380 86390 1
410436 99410436 1001 86380 86390 1
410539 99410539 1001 86380 86390 1
410686 99410686 1001 86380 86390 1
410739 99410739 1001 86380 86390 1
410873 99410873 1001 86380 86390 1
410832 99410832 1001 86380 86390 1
410865 99410865 1001 86380 86390 1
410846 99410846 1001 86380 86390 1
410883 99410883 1001 86380 86390 1
410824 99410824 1001 86380 86390 1
410941 99410941 1001 86380 86390 1
411213 99411213 1001 86380 86390 1
411715 99411715 1001 86380 86390 1
411700 99411700 1001 86380 86390 1
411708 99411708 1001 86380 86390 1
411928 99411928 1001 86380 86390 1
412150 99412150 1001 86380 86390 1
412102 99412102 1001 86380 86390 1
412210 99412210 1001 86380 86390 1
412364 99412364 1001 86380 86390 1
412426 99412426 1001 86380 86390 1
412429 99412429 1001 86380 86390 1
412346 99412346 1001 86380 86390 1
412302 99412302 1001 86380 86390 1
413447 99413447 1001 86380 86390 1
413010 99413010 1001 86380 86390 1
413120 99413120 1001 86380 86390 1
413174 99413174 1001 86380 86390 1
412902 99412902 1001 86380 86390 1
413082 99413082 1001 86380 86390 1
412723 99412723 1001 86380 86390 1
412780 99412780 1001 86380 86390 1
412536 99412536 1001 86380 86390 1
413701 99413701 1001 86380 86390 1
413736 99413736 1001 86380 86390 1
413740 99413740 1001 86380 86390 1
413919 99413919 1001 86380 86390 1
413983 99413983 1001 86380 86390 1
415026 99415026 1001 86380 86390 1
415068 99415068 1001 86380 86390 1
414933 99414933 1001 86380 86390 1
415103 99415103 1001 86380 86390 1
414643 99414643 1001 86380 86390 1
414909 99414909 1001 86380 86390 1
414565 99414565 1001 86380 86390 1
414186 99414186 1001 86380 86390 1
414281 99414281 1001 86380 86390 1
414285 99414285 1001 86380 86390 1
414270 99414270 1001 86380 86390 1
415341 99415341 1001 86380 86390 1
415391 99415391 1001 86380 86390 1
415323 99415323 1001 86380 86390 1
415438 99415438 1001 86380 86390 1
415360 99415360 1001 86380 86390 1
415570 99415570 1001 86380 86390 1
416676 99416676 1001 86380 86390 1
416960 99416960 1001 86380 86390 1
416771 99416771 1001 86380 86390 1
416525 99416525 1001 86380 86390 1
416460 99416460 1001 86380 86390 1
415935 99415935 1001 86380 86390 1
416002 99416002 1001 86380 86390 1
416051 99416051 1001 86380 86390 1
415721 99415721 1001 86380 86390 1
417027 99417027 1001 86380 86390 1
417336 99417336 1001 86380 86390 1
417061 99417061 1001 86380 86390 1
417606 99417606 1001 86380 86390 1
417485 99417485 1001 86380 86390 1
417492 99417492 1001 86380 86390 1
417468 99417468 1001 86380 86390 1
418653 99418653 1001 86380 86390 1
418657 99418657 1001 86380 86390 1
418718 99418718 1001 86380 86390 1
418782 99418782 1001 86380 86390 1
418711 99418711 1001 86380 86390 1
418193 99418193 1001 86380 86390 1
418187 99418187 1001 86380 86390 1
418154 99418154 1001 86380 86390 1
418155 99418155 1001 86380 86390 1
418952 99418952 1001 86380 86390 1
418987 99418987 1001 86380 86390 1
419034 99419034 1001 86380 86390 1
419169 99419169 1001 86380 86390 1
419181 99419181 1001 86380 86390 1
419045 99419045 1001 86380 86390 1
420382 99420382 1001 86380 86390 1
420089 99420089 1001 86380 86390 1
420117 99420117 1001 86380 86390 1
420058 99420058 1001 86380 86390 1
419939 99419939 1001 86380 86390 1
419983 99419983 1001 86380 86390 1
419665 99419665 1001 86380 86390 1
419634 99419634 1001 86380 86390 1
419685 99419685 1001 86380 86390 1
419268 99419268 1001 86380 86390 1
419381 99419381 1001 86380 86390 1
419500 99419500 1001 86380 86390 1
419607 99419607 1001 86380 86390 1
419400 99419400 1001 86380 86390 1
420632 99420632 1001 86380 86390 1
420507 99420507 1001 86380 86390 1
422032 99422032 1001 86380 86390 1
421817 99421817 1001 86380 86390 1
421825 99421825 1001 86380 86390 1
422088 99422088 1001 86380 86390 1
421863 99421863 1001 86380 86390 1
421346 99421346 1001 86380 86390 1
421369 99421369 1001 86380 86390 1
421398 99421398 1001 86380 86390 1
421629 99421629 1001 86380 86390 1
421013 99421013 1001 86380 86390 1
421106 99421106 1001 86380 86390 1
420849 99420849 1001 86380 86390 1
420905 99420905 1001 86380 86390 1
421252 99421252 1001 86380 86390 1
420854 99420854 1001 86380 86390 1
422124 99422124 1001 86380 86390 1
422341 99422341 1001 86380 86390 1
422141 99422141 1001 86380 86390 1
423433 99423433 1001 86380 86390 1
423751 99423751 1001 86380 86390 1
423752 99423752 1001 86380 86390 1
423389 99423389 1001 86380 86390 1
423127 99423127 1001 86380 86390 1
423173 99423173 1001 86380 86390 1
423255 99423255 1001 86380 86390 1
423284 99423284 1001 86380 86390 1
422864 99422864 1001 86380 86390 1
423927 99423927 1001 86380 86390 1
423816 99423816 1001 86380 86390 1
423764 99423764 1001 86380 86390 1
425226 99425226 1001 86380 86390 1
425060 99425060 1001 86380 86390 1
425319 99425319 1001 86380 86390 1
424604 99424604 1001 86380 86390 1
424228 99424228 1001 86380 86390 1
424359 99424359 1001 86380 86390 1
425791 99425791 1001 86380 86390 1
427055 99427055 1001 86380 86390 1
426723 99426723 1001 86380 86390 1
426705 99426705 1001 86380 86390 1
426829 99426829 1001 86380 86390 1
426406 99426406 1001 86380 86390 1
426629 99426629 1001 86380 86390 1
426659 99426659 1001 86380 86390 1
426342 99426342 1001 86380 86390 1
425866 99425866 1001 86380 86390 1
426061 99426061 1001 86380 86390 1
426112 99426112 1001 86380 86390 1
427513 99427513 1001 86380 86390 1
427419 99427419 1001 86380 86390 1
427321 99427321 1001 86380 86390 1
428671 99428671 1001 86380 86390 1
428410 99428410 1001 86380 86390 1
428211 99428211 1001 86380 86390 1
428257 99428257 1001 86380 86390 1
427974 99427974 1001 86380 86390 1
428070 99428070 1001 86380 86390 1
428197 99428197 1001 86380 86390 1
427631 99427631 1001 86380 86390 1
427607 99427607 1001 86380 86390 1
427665 99427665 1001 86380 86390 1
427868 99427868 1001 86380 86390 1
427816 99427816 1001 86380 86390 1
428917 99428917 1001 86380 86390 1
428852 99428852 1001 86380 86390 1
428802 99428802 1001 86380 86390 1
430283 99430283 1001 86380 86390 1
430082 99430082 1001 86380 86390 1
429670 99429670 1001 86380 86390 1
429641 99429641 1001 86380 86390 1
429265 99429265 1001 86380 86390 1
429348 99429348 1001 86380 86390 1
429234 99429234 1001 86380 86390 1
429258 99429258 1001 86380 86390 1
429509 99429509 1001 86380 86390 1
429343 99429343 1001 86380 86390 1
430424 99430424 1001 86380 86390 1
430486 99430486 1001 86380 86390 1
430744 99430744 1001 86380 86390 1
430449 99430449 1001 86380 86390 1
430603 99430603 1001 86380 86390 1
430816 99430816 1001 86380 86390 1
431696 99431696 1001 86380 86390 1
431714 99431714 1001 86380 86390 1
431745 99431745 1001 86380 86390 1
431837 99431837 1001 86380 86390 1
431777 99431777 1001 86380 86390 1
431669 99431669 1001 86380 86390 1
432052 99432052 1001 86380 86390 1
431906 99431906 1001 86380 86390 1
431458 99431458 1001 86380 86390 1
431293 99431293 1001 86380 86390 1
431386 99431386 1001 86380 86390 1
431593 99431593 1001 86380 86390 1
431337 99431337 1001 86380 86390 1
431600 99431600 1001 86380 86390 1
431472 99431472 1001 86380 86390 1
431126 99431126 1001 86380 86390 1
431248 99431248 1001 86380 86390 1
431188 99431188 1001 86380 86390 1
432149 99432149 1001 86380 86390 1
432206 99432206 1001 86380 86390 1
432158 99432158 1001 86380 86390 1
432274 99432274 1001 86380 86390 1
432384 99432384 1001 86380 86390 1
432419 99432419 1001 86380 86390 1
432449 99432449 1001 86380 86390 1
433465 99433465 1001 86380 86390 1
433397 99433397 1001 86380 86390 1
433634 99433634 1001 86380 86390 1
432937 99432937 1001 86380 86390 1
432917 99432917 1001 86380 86390 1
433207 99433207 1001 86380 86390 1
433912 99433912 1001 86380 86390 1
434065 99434065 1001 86380 86390 1
434119 99434119 1001 86380 86390 1
433948 99433948 1001 86380 86390 1
433841 99433841 1001 86380 86390 1
433910 99433910 1001 86380 86390 1
434109 99434109 1001 86380 86390 1
435053 99435053 1001 86380 86390 1
435281 99435281 1001 86380 86390 1
435285 99435285 1001 86380 86390 1
435259 99435259 1001 86380 86390 1
434663 99434663 1001 86380 86390 1
434651 99434651 1001 86380 86390 1
434655 99434655 1001 86380 86390 1
434635 99434635 1001 86380 86390 1
434263 99434263 1001 86380 86390 1
434139 99434139 1001 86380 86390 1
434378 99434378 1001 86380 86390 1
434414 99434414 1001 86380 86390 1
434388 99434388 1001 86380 86390 1
434189 99434189 1001 86380 86390 1
435480 99435480 1001 86380 86390 1
435658 99435658 1001 86380 86390 1
435660 99435660 1001 86380 86390 1
435716 99435716 1001 86380 86390 1
436827 99436827 1001 86380 86390 1
436795 99436795 1001 86380 86390 1
436471 99436471 1001 86380 86390 1
436594 99436594 1001 86380 86390 1
436476 99436476 1001 86380 86390 1
436621 99436621 1001 86380 86390 1
435926 99435926 1001 86380 86390 1
436274 99436274 1001 86380 86390 1
300010 99300010 1001 86380 86390 1
437236 99437236 1001 86380 86390 1
300626 99300626 1001 86380 86390 1
300651 99300651 1001 86380 86390 1
300342 99300342 1001 86380 86390 1
300451 99300451 1001 86380 86390 1
300478 99300478 1001 86380 86390 1
300263 99300263 1001 86380 86390 1
300205 99300205 1001 86380 86390 1
300209 99300209 1001 86380 86390 1
300780 99300780 1001 86380 86390 1
300730 99300730 1001 86380 86390 1
300926 99300926 1001 86380 86390 1
300732 99300732 1001 86380 86390 1
301555 99301555 1001 86380 86390 1
301430 99301430 1001 86380 86390 1
301543 99301543 1001 86380 86390 1
301253 99301253 1001 86380 86390 1
301164 99301164 1001 86380 86390 1
301231 99301231 1001 86380 86390 1
301051 99301051 1001 86380 86390 1
300978 99300978 1001 86380 86390 1
301108 99301108 1001 86380 86390 1
301096 99301096 1001 86380 86390 1
301075 99301075 1001 86380 86390 1
301710 99301710 1001 86380 86390 1
301661 99301661 1001 86380 86390 1
301730 99301730 1001 86380 86390 1
302380 99302380 1001 86380 86390 1
302319 99302319 1001 86380 86390 1
302206 99302206 1001 86380 86390 1
302259 99302259 1001 86380 86390 1
302369 99302369 1001 86380 86390 1
302010 99302010 1001 86380 86390 1
302076 99302076 1001 86380 86390 1
302064 99302064 1001 86380 86390 1
302168 99302168 1001 86380 86390 1
302096 99302096 1001 86380 86390 1
301816 99301816 1001 86380 86390 1
301831 99301831 1001 86380 86390 1
301847 99301847 1001 86380 86390 1
301810 99301810 1001 86380 86390 1
301915 99301915 1001 86380 86390 1
302404 99302404 1001 86380 86390 1
302549 99302549 1001 86380 86390 1
302446 99302446 1001 86380 86390 1
302396 99302396 1001 86380 86390 1
302475 99302475 1001 86380 86390 1
302501 99302501 1001 86380 86390 1
302480 99302480 1001 86380 86390 1
303010 99303010 1001 86380 86390 1
302966 99302966 1001 86380 86390 1
302825 99302825 1001 86380 86390 1
302982 99302982 1001 86380 86390 1
302853 99302853 1001 86380 86390 1
302721 99302721 1001 86380 86390 1
303377 99303377 1001 86380 86390 1
303210 99303210 1001 86380 86390 1
304004 99304004 1001 86380 86390 1
303975 99303975 1001 86380 86390 1
303977 99303977 1001 86380 86390 1
303915 99303915 1001 86380 86390 1
303929 99303929 1001 86380 86390 1
303994 99303994 1001 86380 86390 1
303930 99303930 1001 86380 86390 1
303757 99303757 1001 86380 86390 1
303809 99303809 1001 86380 86390 1
303812 99303812 1001 86380 86390 1
303478 99303478 1001 86380 86390 1
303429 99303429 1001 86380 86390 1
304122 99304122 1001 86380 86390 1
304199 99304199 1001 86380 86390 1
304821 99304821 1001 86380 86390 1
304665 99304665 1001 86380 86390 1
304578 99304578 1001 86380 86390 1
304596 99304596 1001 86380 86390 1
304331 99304331 1001 86380 86390 1
304435 99304435 1001 86380 86390 1
304258 99304258 1001 86380 86390 1
304337 99304337 1001 86380 86390 1
304392 99304392 1001 86380 86390 1
304655 99304655 1001 86380 86390 1
305007 99305007 1001 86380 86390 1
304996 99304996 1001 86380 86390 1
305062 99305062 1001 86380 86390 1
305667 99305667 1001 86380 86390 1
305646 99305646 1001 86380 86390 1
305467 99305467 1001 86380 86390 1
305275 99305275 1001 86380 86390 1
305458 99305458 1001 86380 86390 1
305447 99305447 1001 86380 86390 1
305212 99305212 1001 86380 86390 1
305176 99305176 1001 86380 86390 1
305102 99305102 1001 86380 86390 1
500186 99500186 1001 86380 86390 1
500669 99500669 1001 86380 86390 1
500417 99500417 1001 86380 86390 1
500551 99500551 1001 86380 86390 1
500374 99500374 1001 86380 86390 1
500194 99500194 1001 86380 86390 1
500235 99500235 1001 86380 86390 1
500351 99500351 1001 86380 86390 1
500295 99500295 1001 86380 86390 1
500890 99500890 1001 86380 86390 1
500971 99500971 1001 86380 86390 1
500818 99500818 1001 86380 86390 1
500913 99500913 1001 86380 86390 1
501499 99501499 1001 86380 86390 1
501502 99501502 1001 86380 86390 1
501571 99501571 1001 86380 86390 1
501308 99501308 1001 86380 86390 1
501258 99501258 1001 86380 86390 1
501272 99501272 1001 86380 86390 1
501390 99501390 1001 86380 86390 1
501238 99501238 1001 86380 86390 1
501074 99501074 1001 86380 86390 1
501219 99501219 1001 86380 86390 1
501144 99501144 1001 86380 86390 1
501786 99501786 1001 86380 86390 1
501776 99501776 1001 86380 86390 1
501660 99501660 1001 86380 86390 1
502365 99502365 1001 86380 86390 1
502422 99502422 1001 86380 86390 1
502447 99502447 1001 86380 86390 1
502096 99502096 1001 86380 86390 1
502136 99502136 1001 86380 86390 1
502072 99502072 1001 86380 86390 1
502065 99502065 1001 86380 86390 1
501910 99501910 1001 86380 86390 1
501938 99501938 1001 86380 86390 1
501847 99501847 1001 86380 86390 1
502033 99502033 1001 86380 86390 1
502037 99502037 1001 86380 86390 1
501882 99501882 1001 86380 86390 1
502506 99502506 1001 86380 86390 1
502655 99502655 1001 86380 86390 1
503091 99503091 1001 86380 86390 1
503246 99503246 1001 86380 86390 1
503105 99503105 1001 86380 86390 1
503175 99503175 1001 86380 86390 1
502961 99502961 1001 86380 86390 1
503014 99503014 1001 86380 86390 1
502937 99502937 1001 86380 86390 1
502795 99502795 1001 86380 86390 1
502706 99502706 1001 86380 86390 1
503329 99503329 1001 86380 86390 1
503490 99503490 1001 86380 86390 1
503466 99503466 1001 86380 86390 1
503392 99503392 1001 86380 86390 1
504058 99504058 1001 86380 86390 1
503956 99503956 1001 86380 86390 1
503946 99503946 1001 86380 86390 1
503998 99503998 1001 86380 86390 1
504106 99504106 1001 86380 86390 1
503988 99503988 1001 86380 86390 1
503758 99503758 1001 86380 86390 1
503790 99503790 1001 86380 86390 1
503820 99503820 1001 86380 86390 1
503539 99503539 1001 86380 86390 1
503506 99503506 1001 86380 86390 1
503690 99503690 1001 86380 86390 1
504286 99504286 1001 86380 86390 1
504170 99504170 1001 86380 86390 1
504277 99504277 1001 86380 86390 1
504121 99504121 1001 86380 86390 1
504125 99504125 1001 86380 86390 1
504229 99504229 1001 86380 86390 1
504898 99504898 1001 86380 86390 1
504886 99504886 1001 86380 86390 1
504939 99504939 1001 86380 86390 1
504628 99504628 1001 86380 86390 1
504603 99504603 1001 86380 86390 1
504681 99504681 1001 86380 86390 1
504606 99504606 1001 86380 86390 1
504712 99504712 1001 86380 86390 1
504365 99504365 1001 86380 86390 1
504405 99504405 1001 86380 86390 1
504436 99504436 1001 86380 86390 1
504398 99504398 1001 86380 86390 1
504993 99504993 1001 86380 86390 1
505001 99505001 1001 86380 86390 1
505738 99505738 1001 86380 86390 1
505580 99505580 1001 86380 86390 1
505571 99505571 1001 86380 86390 1
505424 99505424 1001 86380 86390 1
505557 99505557 1001 86380 86390 1
505366 99505366 1001 86380 86390 1
505408 99505408 1001 86380 86390 1
505280 99505280 1001 86380 86390 1
505875 99505875 1001 86380 86390 1
505918 99505918 1001 86380 86390 1
505973 99505973 1001 86380 86390 1
506486 99506486 1001 86380 86390 1
506398 99506398 1001 86380 86390 1
506341 99506341 1001 86380 86390 1
506290 99506290 1001 86380 86390 1
506307 99506307 1001 86380 86390 1
506258 99506258 1001 86380 86390 1
506028 99506028 1001 86380 86390 1
506179 99506179 1001 86380 86390 1
506620 99506620 1001 86380 86390 1
506699 99506699 1001 86380 86390 1
506777 99506777 1001 86380 86390 1
506687 99506687 1001 86380 86390 1
506689 99506689 1001 86380 86390 1
506770 99506770 1001 86380 86390 1
506773 99506773 1001 86380 86390 1
506683 99506683 1001 86380 86390 1
507377 99507377 1001 86380 86390 1
507266 99507266 1001 86380 86390 1
507156 99507156 1001 86380 86390 1
507169 99507169 1001 86380 86390 1
507210 99507210 1001 86380 86390 1
506951 99506951 1001 86380 86390 1
506824 99506824 1001 86380 86390 1
507441 99507441 1001 86380 86390 1
508204 99508204 1001 86380 86390 1
507863 99507863 1001 86380 86390 1
508040 99508040 1001 86380 86390 1
507886 99507886 1001 86380 86390 1
507719 99507719 1001 86380 86390 1
507817 99507817 1001 86380 86390 1
508421 99508421 1001 86380 86390 1
508397 99508397 1001 86380 86390 1
508271 99508271 1001 86380 86390 1
508961 99508961 1001 86380 86390 1
508910 99508910 1001 86380 86390 1
508882 99508882 1001 86380 86390 1
508691 99508691 1001 86380 86390 1
508679 99508679 1001 86380 86390 1
508783 99508783 1001 86380 86390 1
508799 99508799 1001 86380 86390 1
508735 99508735 1001 86380 86390 1
508683 99508683 1001 86380 86390 1
508853 99508853 1001 86380 86390 1
508495 99508495 1001 86380 86390 1
508539 99508539 1001 86380 86390 1
508643 99508643 1001 86380 86390 1
509240 99509240 1001 86380 86390 1
509168 99509168 1001 86380 86390 1
509812 99509812 1001 86380 86390 1
509827 99509827 1001 86380 86390 1
509831 99509831 1001 86380 86390 1
509793 99509793 1001 86380 86390 1
509632 99509632 1001 86380 86390 1
509520 99509520 1001 86380 86390 1
509535 99509535 1001 86380 86390 1
509462 99509462 1001 86380 86390 1
509320 99509320 1001 86380 86390 1
509418 99509418 1001 86380 86390 1
509354 99509354 1001 86380 86390 1
509472 99509472 1001 86380 86390 1
509434 99509434 1001 86380 86390 1
509697 99509697 1001 86380 86390 1
509947 99509947 1001 86380 86390 1
509962 99509962 1001 86380 86390 1
510601 99510601 1001 86380 86390 1
510714 99510714 1001 86380 86390 1
510636 99510636 1001 86380 86390 1
510356 99510356 1001 86380 86390 1
510460 99510460 1001 86380 86390 1
510449 99510449 1001 86380 86390 1
510373 99510373 1001 86380 86390 1
510348 99510348 1001 86380 86390 1
510430 99510430 1001 86380 86390 1
510249 99510249 1001 86380 86390 1
510165 99510165 1001 86380 86390 1
510141 99510141 1001 86380 86390 1
510167 99510167 1001 86380 86390 1
510182 99510182 1001 86380 86390 1
510765 99510765 1001 86380 86390 1
510762 99510762 1001 86380 86390 1
511361 99511361 1001 86380 86390 1
511259 99511259 1001 86380 86390 1
511263 99511263 1001 86380 86390 1
511302 99511302 1001 86380 86390 1
511278 99511278 1001 86380 86390 1
511333 99511333 1001 86380 86390 1
511308 99511308 1001 86380 86390 1
510985 99510985 1001 86380 86390 1
511134 99511134 1001 86380 86390 1
511022 99511022 1001 86380 86390 1
511580 99511580 1001 86380 86390 1
511596 99511596 1001 86380 86390 1
511701 99511701 1001 86380 86390 1
511587 99511587 1001 86380 86390 1
511678 99511678 1001 86380 86390 1
511756 99511756 1001 86380 86390 1
512352 99512352 1001 86380 86390 1
512256 99512256 1001 86380 86390 1
512335 99512335 1001 86380 86390 1
512224 99512224 1001 86380 86390 1
512276 99512276 1001 86380 86390 1
511969 99511969 1001 86380 86390 1
512153 99512153 1001 86380 86390 1
511973 99511973 1001 86380 86390 1
512080 99512080 1001 86380 86390 1
512160 99512160 1001 86380 86390 1
511771 99511771 1001 86380 86390 1
511843 99511843 1001 86380 86390 1
511963 99511963 1001 86380 86390 1
512392 99512392 1001 86380 86390 1
512425 99512425 1001 86380 86390 1
512543 99512543 1001 86380 86390 1
513091 99513091 1001 86380 86390 1
513031 99513031 1001 86380 86390 1
513165 99513165 1001 86380 86390 1
512862 99512862 1001 86380 86390 1
512878 99512878 1001 86380 86390 1
512866 99512866 1001 86380 86390 1
512892 99512892 1001 86380 86390 1
512768 99512768 1001 86380 86390 1
513308 99513308 1001 86380 86390 1
513218 99513218 1001 86380 86390 1
513276 99513276 1001 86380 86390 1
513240 99513240 1001 86380 86390 1
513829 99513829 1001 86380 86390 1
513881 99513881 1001 86380 86390 1
514010 99514010 1001 86380 86390 1
513898 99513898 1001 86380 86390 1
513777 99513777 1001 86380 86390 1
513649 99513649 1001 86380 86390 1
513780 99513780 1001 86380 86390 1
513624 99513624 1001 86380 86390 1
513436 99513436 1001 86380 86390 1
513575 99513575 1001 86380 86390 1
513617 99513617 1001 86380 86390 1
514054 99514054 1001 86380 86390 1
514055 99514055 1001 86380 86390 1
514043 99514043 1001 86380 86390 1
514070 99514070 1001 86380 86390 1
514192 99514192 1001 86380 86390 1
514205 99514205 1001 86380 86390 1
514076 99514076 1001 86380 86390 1
514234 99514234 1001 86380 86390 1
514792 99514792 1001 86380 86390 1
514523 99514523 1001 86380 86390 1
514504 99514504 1001 86380 86390 1
514432 99514432 1001 86380 86390 1
514407 99514407 1001 86380 86390 1
514336 99514336 1001 86380 86390 1
514897 99514897 1001 86380 86390 1
515009 99515009 1001 86380 86390 1
515559 99515559 1001 86380 86390 1
515540 99515540 1001 86380 86390 1
515280 99515280 1001 86380 86390 1
515397 99515397 1001 86380 86390 1
515477 99515477 1001 86380 86390 1
515094 99515094 1001 86380 86390 1
515253 99515253 1001 86380 86390 1
515838 99515838 1001 86380 86390 1
515737 99515737 1001 86380 86390 1
516362 99516362 1001 86380 86390 1
516499 99516499 1001 86380 86390 1
516228 99516228 1001 86380 86390 1
516142 99516142 1001 86380 86390 1
516155 99516155 1001 86380 86390 1
516199 99516199 1001 86380 86390 1
516032 99516032 1001 86380 86390 1
516033 99516033 1001 86380 86390 1
515998 99515998 1001 86380 86390 1
516027 99516027 1001 86380 86390 1
516095 99516095 1001 86380 86390 1
516640 99516640 1001 86380 86390 1
517272 99517272 1001 86380 86390 1
517196 99517196 1001 86380 86390 1
517158 99517158 1001 86380 86390 1
517198 99517198 1001 86380 86390 1
517213 99517213 1001 86380 86390 1
517292 99517292 1001 86380 86390 1
517108 99517108 1001 86380 86390 1
517024 99517024 1001 86380 86390 1
517129 99517129 1001 86380 86390 1
516899 99516899 1001 86380 86390 1
517421 99517421 1001 86380 86390 1
517356 99517356 1001 86380 86390 1
517344 99517344 1001 86380 86390 1
517436 99517436 1001 86380 86390 1
517881 99517881 1001 86380 86390 1
517791 99517791 1001 86380 86390 1
517806 99517806 1001 86380 86390 1
517674 99517674 1001 86380 86390 1
517663 99517663 1001 86380 86390 1
517600 99517600 1001 86380 86390 1
517562 99517562 1001 86380 86390 1
517750 99517750 1001 86380 86390 1
518313 99518313 1001 86380 86390 1
518197 99518197 1001 86380 86390 1
518940 99518940 1001 86380 86390 1
518864 99518864 1001 86380 86390 1
518790 99518790 1001 86380 86390 1
518828 99518828 1001 86380 86390 1
518817 99518817 1001 86380 86390 1
518761 99518761 1001 86380 86390 1
518762 99518762 1001 86380 86390 1
518434 99518434 1001 86380 86390 1
518385 99518385 1001 86380 86390 1
518427 99518427 1001 86380 86390 1
518390 99518390 1001 86380 86390 1
519151 99519151 1001 86380 86390 1
519752 99519752 1001 86380 86390 1
519792 99519792 1001 86380 86390 1
519680 99519680 1001 86380 86390 1
519518 99519518 1001 86380 86390 1
519572 99519572 1001 86380 86390 1
519484 99519484 1001 86380 86390 1
519474 99519474 1001 86380 86390 1
519384 99519384 1001 86380 86390 1
519333 99519333 1001 86380 86390 1
519348 99519348 1001 86380 86390 1
519889 99519889 1001 86380 86390 1
519853 99519853 1001 86380 86390 1
520014 99520014 1001 86380 86390 1
519846 99519846 1001 86380 86390 1
520458 99520458 1001 86380 86390 1
520350 99520350 1001 86380 86390 1
520287 99520287 1001 86380 86390 1
520288 99520288 1001 86380 86390 1
520395 99520395 1001 86380 86390 1
520058 99520058 1001 86380 86390 1
520023 99520023 1001 86380 86390 1
520156 99520156 1001 86380 86390 1
520702 99520702 1001 86380 86390 1
520821 99520821 1001 86380 86390 1
520759 99520759 1001 86380 86390 1
520749 99520749 1001 86380 86390 1
520658 99520658 1001 86380 86390 1
521466 99521466 1001 86380 86390 1
521333 99521333 1001 86380 86390 1
521107 99521107 1001 86380 86390 1
521057 99521057 1001 86380 86390 1
521162 99521162 1001 86380 86390 1
520967 99520967 1001 86380 86390 1
521470 99521470 1001 86380 86390 1
521548 99521548 1001 86380 86390 1
521665 99521665 1001 86380 86390 1
521590 99521590 1001 86380 86390 1
522244 99522244 1001 86380 86390 1
522184 99522184 1001 86380 86390 1
522074 99522074 1001 86380 86390 1
521919 99521919 1001 86380 86390 1
521840 99521840 1001 86380 86390 1
521737 99521737 1001 86380 86390 1
521865 99521865 1001 86380 86390 1
522382 99522382 1001 86380 86390 1
522434 99522434 1001 86380 86390 1
522464 99522464 1001 86380 86390 1
522324 99522324 1001 86380 86390 1
522353 99522353 1001 86380 86390 1
523086 99523086 1001 86380 86390 1
523098 99523098 1001 86380 86390 1
523075 99523075 1001 86380 86390 1
523063 99523063 1001 86380 86390 1
523012 99523012 1001 86380 86390 1
522989 99522989 1001 86380 86390 1
522654 99522654 1001 86380 86390 1
522612 99522612 1001 86380 86390 1
523197 99523197 1001 86380 86390 1
523149 99523149 1001 86380 86390 1
523190 99523190 1001 86380 86390 1
523871 99523871 1001 86380 86390 1
523889 99523889 1001 86380 86390 1
523750 99523750 1001 86380 86390 1
523789 99523789 1001 86380 86390 1
523880 99523880 1001 86380 86390 1
523600 99523600 1001 86380 86390 1
523681 99523681 1001 86380 86390 1
523682 99523682 1001 86380 86390 1
523658 99523658 1001 86380 86390 1
523594 99523594 1001 86380 86390 1
523607 99523607 1001 86380 86390 1
523595 99523595 1001 86380 86390 1
524007 99524007 1001 86380 86390 1
524016 99524016 1001 86380 86390 1
524083 99524083 1001 86380 86390 1
524503 99524503 1001 86380 86390 1
524191 99524191 1001 86380 86390 1
524220 99524220 1001 86380 86390 1
524208 99524208 1001 86380 86390 1
524277 99524277 1001 86380 86390 1
524937 99524937 1001 86380 86390 1
524864 99524864 1001 86380 86390 1
524853 99524853 1001 86380 86390 1
524957 99524957 1001 86380 86390 1
525482 99525482 1001 86380 86390 1
525434 99525434 1001 86380 86390 1
525435 99525435 1001 86380 86390 1
525527 99525527 1001 86380 86390 1
525530 99525530 1001 86380 86390 1
525532 99525532 1001 86380 86390 1
525366 99525366 1001 86380 86390 1
525333 99525333 1001 86380 86390 1
525346 99525346 1001 86380 86390 1
525220 99525220 1001 86380 86390 1
525195 99525195 1001 86380 86390 1
525221 99525221 1001 86380 86390 1
525390 99525390 1001 86380 86390 1
525057 99525057 1001 86380 86390 1
525777 99525777 1001 86380 86390 1
525598 99525598 1001 86380 86390 1
525638 99525638 1001 86380 86390 1
525705 99525705 1001 86380 86390 1
526323 99526323 1001 86380 86390 1
526404 99526404 1001 86380 86390 1
526229 99526229 1001 86380 86390 1
526218 99526218 1001 86380 86390 1
526181 99526181 1001 86380 86390 1
526174 99526174 1001 86380 86390 1
526112 99526112 1001 86380 86390 1
525860 99525860 1001 86380 86390 1
525839 99525839 1001 86380 86390 1
526610 99526610 1001 86380 86390 1
527099 99527099 1001 86380 86390 1
527207 99527207 1001 86380 86390 1
527120 99527120 1001 86380 86390 1
526841 99526841 1001 86380 86390 1
526894 99526894 1001 86380 86390 1
527042 99527042 1001 86380 86390 1
527449 99527449 1001 86380 86390 1
527438 99527438 1001 86380 86390 1
527915 99527915 1001 86380 86390 1
528020 99528020 1001 86380 86390 1
528010 99528010 1001 86380 86390 1
527794 99527794 1001 86380 86390 1
527704 99527704 1001 86380 86390 1
527786 99527786 1001 86380 86390 1
527577 99527577 1001 86380 86390 1
527657 99527657 1001 86380 86390 1
528190 99528190 1001 86380 86390 1
528165 99528165 1001 86380 86390 1
528101 99528101 1001 86380 86390 1
528167 99528167 1001 86380 86390 1
528183 99528183 1001 86380 86390 1
528107 99528107 1001 86380 86390 1
528149 99528149 1001 86380 86390 1
528827 99528827 1001 86380 86390 1
528828 99528828 1001 86380 86390 1
528876 99528876 1001 86380 86390 1
528746 99528746 1001 86380 86390 1
528542 99528542 1001 86380 86390 1
528561 99528561 1001 86380 86390 1
528552 99528552 1001 86380 86390 1
528320 99528320 1001 86380 86390 1
528450 99528450 1001 86380 86390 1
528438 99528438 1001 86380 86390 1
528364 99528364 1001 86380 86390 1
528468 99528468 1001 86380 86390 1
529015 99529015 1001 86380 86390 1
529073 99529073 1001 86380 86390 1
528907 99528907 1001 86380 86390 1
529537 99529537 1001 86380 86390 1
529525 99529525 1001 86380 86390 1
529643 99529643 1001 86380 86390 1
529584 99529584 1001 86380 86390 1
529572 99529572 1001 86380 86390 1
529330 99529330 1001 86380 86390 1
529435 99529435 1001 86380 86390 1
529501 99529501 1001 86380 86390 1
529517 99529517 1001 86380 86390 1
529351 99529351 1001 86380 86390 1
529468 99529468 1001 86380 86390 1
529521 99529521 1001 86380 86390 1
529187 99529187 1001 86380 86390 1
529203 99529203 1001 86380 86390 1
529125 99529125 1001 86380 86390 1
529127 99529127 1001 86380 86390 1
529312 99529312 1001 86380 86390 1
529925 99529925 1001 86380 86390 1
529865 99529865 1001 86380 86390 1
530364 99530364 1001 86380 86390 1
530435 99530435 1001 86380 86390 1
530410 99530410 1001 86380 86390 1
530436 99530436 1001 86380 86390 1
530296 99530296 1001 86380 86390 1
530182 99530182 1001 86380 86390 1
530202 99530202 1001 86380 86390 1
530230 99530230 1001 86380 86390 1
530015 99530015 1001 86380 86390 1
530093 99530093 1001 86380 86390 1
530046 99530046 1001 86380 86390 1
530709 99530709 1001 86380 86390 1
530713 99530713 1001 86380 86390 1
530740 99530740 1001 86380 86390 1
530742 99530742 1001 86380 86390 1
531268 99531268 1001 86380 86390 1
531245 99531245 1001 86380 86390 1
531149 99531149 1001 86380 86390 1
530801 99530801 1001 86380 86390 1
530944 99530944 1001 86380 86390 1
531551 99531551 1001 86380 86390 1
531452 99531452 1001 86380 86390 1
532186 99532186 1001 86380 86390 1
532020 99532020 1001 86380 86390 1
532102 99532102 1001 86380 86390 1
531852 99531852 1001 86380 86390 1
531804 99531804 1001 86380 86390 1
531909 99531909 1001 86380 86390 1
532250 99532250 1001 86380 86390 1
532226 99532226 1001 86380 86390 1
532396 99532396 1001 86380 86390 1
533002 99533002 1001 86380 86390 1
533005 99533005 1001 86380 86390 1
532789 99532789 1001 86380 86390 1
532686 99532686 1001 86380 86390 1
532625 99532625 1001 86380 86390 1
532641 99532641 1001 86380 86390 1
532438 99532438 1001 86380 86390 1
532503 99532503 1001 86380 86390 1
533094 99533094 1001 86380 86390 1
533146 99533146 1001 86380 86390 1
533100 99533100 1001 86380 86390 1
533183 99533183 1001 86380 86390 1
533106 99533106 1001 86380 86390 1
533734 99533734 1001 86380 86390 1
533774 99533774 1001 86380 86390 1
533659 99533659 1001 86380 86390 1
533671 99533671 1001 86380 86390 1
533575 99533575 1001 86380 86390 1
533643 99533643 1001 86380 86390 1
533243 99533243 1001 86380 86390 1
533284 99533284 1001 86380 86390 1
533364 99533364 1001 86380 86390 1
534002 99534002 1001 86380 86390 1
534004 99534004 1001 86380 86390 1
534056 99534056 1001 86380 86390 1
533953 99533953 1001 86380 86390 1
533890 99533890 1001 86380 86390 1
534060 99534060 1001 86380 86390 1
534595 99534595 1001 86380 86390 1
534647 99534647 1001 86380 86390 1
534495 99534495 1001 86380 86390 1
534640 99534640 1001 86380 86390 1
534644 99534644 1001 86380 86390 1
534680 99534680 1001 86380 86390 1
534377 99534377 1001 86380 86390 1
534420 99534420 1001 86380 86390 1
534435 99534435 1001 86380 86390 1
534181 99534181 1001 86380 86390 1
534118 99534118 1001 86380 86390 1
534224 99534224 1001 86380 86390 1
534864 99534864 1001 86380 86390 1
535507 99535507 1001 86380 86390 1
535386 99535386 1001 86380 86390 1
535505 99535505 1001 86380 86390 1
535393 99535393 1001 86380 86390 1
535257 99535257 1001 86380 86390 1
534904 99534904 1001 86380 86390 1
535067 99535067 1001 86380 86390 1
535600 99535600 1001 86380 86390 1
535653 99535653 1001 86380 86390 1
535603 99535603 1001 86380 86390 1
535630 99535630 1001 86380 86390 1
535515 99535515 1001 86380 86390 1
535530 99535530 1001 86380 86390 1
536157 99536157 1001 86380 86390 1
536200 99536200 1001 86380 86390 1
536219 99536219 1001 86380 86390 1
536334 99536334 1001 86380 86390 1
536080 99536080 1001 86380 86390 1
535925 99535925 1001 86380 86390 1
535952 99535952 1001 86380 86390 1
536122 99536122 1001 86380 86390 1
535994 99535994 1001 86380 86390 1
536007 99536007 1001 86380 86390 1
536127 99536127 1001 86380 86390 1
536024 99536024 1001 86380 86390 1
535730 99535730 1001 86380 86390 1
535900 99535900 1001 86380 86390 1
535901 99535901 1001 86380 86390 1
535800 99535800 1001 86380 86390 1
535907 99535907 1001 86380 86390 1
536425 99536425 1001 86380 86390 1
537034 99537034 1001 86380 86390 1
537129 99537129 1001 86380 86390 1
537041 99537041 1001 86380 86390 1
537146 99537146 1001 86380 86390 1
537071 99537071 1001 86380 86390 1
536969 99536969 1001 86380 86390 1
537159 99537159 1001 86380 86390 1
536765 99536765 1001 86380 86390 1
536550 99536550 1001 86380 86390 1
537205 99537205 1001 86380 86390 1
537218 99537218 1001 86380 86390 1
537179 99537179 1001 86380 86390 1
537181 99537181 1001 86380 86390 1
537833 99537833 1001 86380 86390 1
537706 99537706 1001 86380 86390 1
537683 99537683 1001 86380 86390 1
537697 99537697 1001 86380 86390 1
537633 99537633 1001 86380 86390 1
537699 99537699 1001 86380 86390 1
537713 99537713 1001 86380 86390 1
537663 99537663 1001 86380 86390 1
537626 99537626 1001 86380 86390 1
537601 99537601 1001 86380 86390 1
537462 99537462 1001 86380 86390 1
537490 99537490 1001 86380 86390 1
537529 99537529 1001 86380 86390 1
537505 99537505 1001 86380 86390 1
537441 99537441 1001 86380 86390 1
538050 99538050 1001 86380 86390 1
538071 99538071 1001 86380 86390 1
538175 99538175 1001 86380 86390 1
538789 99538789 1001 86380 86390 1
538454 99538454 1001 86380 86390 1
538463 99538463 1001 86380 86390 1
538302 99538302 1001 86380 86390 1
538844 99538844 1001 86380 86390 1
538873 99538873 1001 86380 86390 1
538914 99538914 1001 86380 86390 1
539476 99539476 1001 86380 86390 1
539541 99539541 1001 86380 86390 1
539580 99539580 1001 86380 86390 1
539560 99539560 1001 86380 86390 1
539600 99539600 1001 86380 86390 1
539497 99539497 1001 86380 86390 1
539359 99539359 1001 86380 86390 1
539416 99539416 1001 86380 86390 1
539192 99539192 1001 86380 86390 1
539819 99539819 1001 86380 86390 1
539692 99539692 1001 86380 86390 1
539827 99539827 1001 86380 86390 1
540421 99540421 1001 86380 86390 1
540299 99540299 1001 86380 86390 1
540215 99540215 1001 86380 86390 1
540254 99540254 1001 86380 86390 1
540089 99540089 1001 86380 86390 1
540004 99540004 1001 86380 86390 1
539953 99539953 1001 86380 86390 1
539918 99539918 1001 86380 86390 1
539957 99539957 1001 86380 86390 1
540623 99540623 1001 86380 86390 1
540562 99540562 1001 86380 86390 1
540618 99540618 1001 86380 86390 1
541196 99541196 1001 86380 86390 1
541201 99541201 1001 86380 86390 1
541240 99541240 1001 86380 86390 1
541023 99541023 1001 86380 86390 1
541066 99541066 1001 86380 86390 1
540912 99540912 1001 86380 86390 1
540952 99540952 1001 86380 86390 1
541069 99541069 1001 86380 86390 1
540860 99540860 1001 86380 86390 1
540873 99540873 1001 86380 86390 1
541463 99541463 1001 86380 86390 1
541349 99541349 1001 86380 86390 1
541328 99541328 1001 86380 86390 1
541458 99541458 1001 86380 86390 1
542056 99542056 1001 86380 86390 1
541918 99541918 1001 86380 86390 1
541997 99541997 1001 86380 86390 1
542001 99542001 1001 86380 86390 1
542053 99542053 1001 86380 86390 1
542115 99542115 1001 86380 86390 1
542081 99542081 1001 86380 86390 1
541888 99541888 1001 86380 86390 1
541748 99541748 1001 86380 86390 1
541893 99541893 1001 86380 86390 1
541833 99541833 1001 86380 86390 1
541861 99541861 1001 86380 86390 1
541667 99541667 1001 86380 86390 1
541579 99541579 1001 86380 86390 1
541507 99541507 1001 86380 86390 1
542311 99542311 1001 86380 86390 1
542279 99542279 1001 86380 86390 1
542292 99542292 1001 86380 86390 1
542819 99542819 1001 86380 86390 1
542860 99542860 1001 86380 86390 1
542784 99542784 1001 86380 86390 1
542688 99542688 1001 86380 86390 1
542689 99542689 1001 86380 86390 1
542703 99542703 1001 86380 86390 1
542526 99542526 1001 86380 86390 1
542361 99542361 1001 86380 86390 1
543150 99543150 1001 86380 86390 1
543095 99543095 1001 86380 86390 1
543698 99543698 1001 86380 86390 1
543639 99543639 1001 86380 86390 1
543731 99543731 1001 86380 86390 1
543411 99543411 1001 86380 86390 1
543424 99543424 1001 86380 86390 1
543463 99543463 1001 86380 86390 1
543544 99543544 1001 86380 86390 1
543383 99543383 1001 86380 86390 1
543280 99543280 1001 86380 86390 1
543912 99543912 1001 86380 86390 1
543863 99543863 1001 86380 86390 1
543969 99543969 1001 86380 86390 1
543931 99543931 1001 86380 86390 1
543884 99543884 1001 86380 86390 1
544509 99544509 1001 86380 86390 1
544486 99544486 1001 86380 86390 1
544499 99544499 1001 86380 86390 1
544409 99544409 1001 86380 86390 1
544404 99544404 1001 86380 86390 1
544341 99544341 1001 86380 86390 1
544318 99544318 1001 86380 86390 1
544372 99544372 1001 86380 86390 1
544309 99544309 1001 86380 86390 1
544262 99544262 1001 86380 86390 1
544107 99544107 1001 86380 86390 1
543991 99543991 1001 86380 86390 1
544088 99544088 1001 86380 86390 1
544155 99544155 1001 86380 86390 1
500912 627 1001 66517 66816 1
400092 99400092 1001 86380 86390 1
400102 99400102 1001 86380 86390 1
400133 99400133 1001 86380 86390 1
400345 99400345 1001 86380 86390 1
400776 99400776 1001 86380 86390 1
401510 99401510 1001 86380 86390 1
401642 99401642 1001 86380 86390 1
401723 99401723 1001 86380 86390 1
401881 99401881 1001 86380 86390 1
402227 99402227 1001 86380 86390 1
402345 99402345 1001 86380 86390 1
402357 99402357 1001 86380 86390 1
402555 99402555 1001 86380 86390 1
402718 99402718 1001 86380 86390 1
402824 99402824 1001 86380 86390 1
402833 99402833 1001 86380 86390 1
402795 99402795 1001 86380 86390 1
402923 99402923 1001 86380 86390 1
402926 99402926 1001 86380 86390 1
403053 99403053 1001 86380 86390 1
403125 99403125 1001 86380 86390 1
403185 99403185 1001 86380 86390 1
403116 99403116 1001 86380 86390 1
403179 99403179 1001 86380 86390 1
403384 99403384 1001 86380 86390 1
403615 99403615 1001 86380 86390 1
403616 99403616 1001 86380 86390 1
403554 99403554 1001 86380 86390 1
403620 99403620 1001 86380 86390 1
403710 99403710 1001 86380 86390 1
403857 99403857 1001 86380 86390 1
404139 99404139 1001 86380 86390 1
404115 99404115 1001 86380 86390 1
404184 99404184 1001 86380 86390 1
404153 99404153 1001 86380 86390 1
404875 99404875 1001 86380 86390 1
404887 99404887 1001 86380 86390 1
404826 99404826 1001 86380 86390 1
405015 99405015 1001 86380 86390 1
405567 99405567 1001 86380 86390 1
405515 99405515 1001 86380 86390 1
405601 99405601 1001 86380 86390 1
405650 99405650 1001 86380 86390 1
405607 99405607 1001 86380 86390 1
405753 99405753 1001 86380 86390 1
405839 99405839 1001 86380 86390 1
405828 99405828 1001 86380 86390 1
405855 99405855 1001 86380 86390 1
405962 99405962 1001 86380 86390 1
405999 99405999 1001 86380 86390 1
406154 99406154 1001 86380 86390 1
406139 99406139 1001 86380 86390 1
406252 99406252 1001 86380 86390 1
406396 99406396 1001 86380 86390 1
406607 99406607 1001 86380 86390 1
406734 99406734 1001 86380 86390 1
407027 99407027 1001 86380 86390 1
407428 99407428 1001 86380 86390 1
407400 99407400 1001 86380 86390 1
408420 99408420 1001 86380 86390 1
408421 99408421 1001 86380 86390 1
408539 99408539 1001 86380 86390 1
408547 99408547 1001 86380 86390 1
408533 99408533 1001 86380 86390 1
408723 99408723 1001 86380 86390 1
408856 99408856 1001 86380 86390 1
408971 99408971 1001 86380 86390 1
409156 99409156 1001 86380 86390 1
409113 99409113 1001 86380 86390 1
409210 99409210 1001 86380 86390 1
409262 99409262 1001 86380 86390 1
409341 99409341 1001 86380 86390 1
409500 99409500 1001 86380 86390 1
409831 99409831 1001 86380 86390 1
410031 99410031 1001 86380 86390 1
410058 99410058 1001 86380 86390 1
410018 99410018 1001 86380 86390 1
410065 99410065 1001 86380 86390 1
410147 99410147 1001 86380 86390 1
410303 99410303 1001 86380 86390 1
410620 99410620 1001 86380 86390 1
410683 99410683 1001 86380 86390 1
410732 99410732 1001 86380 86390 1
410934 99410934 1001 86380 86390 1
410991 99410991 1001 86380 86390 1
410993 99410993 1001 86380 86390 1
411044 99411044 1001 86380 86390 1
411173 99411173 1001 86380 86390 1
411118 99411118 1001 86380 86390 1
411291 99411291 1001 86380 86390 1
411785 99411785 1001 86380 86390 1
411879 99411879 1001 86380 86390 1
412266 99412266 1001 86380 86390 1
412267 99412267 1001 86380 86390 1
412221 99412221 1001 86380 86390 1
412386 99412386 1001 86380 86390 1
413320 99413320 1001 86380 86390 1
413386 99413386 1001 86380 86390 1
413664 99413664 1001 86380 86390 1
413390 99413390 1001 86380 86390 1
413488 99413488 1001 86380 86390 1
413396 99413396 1001 86380 86390 1
412960 99412960 1001 86380 86390 1
413028 99413028 1001 86380 86390 1
413108 99413108 1001 86380 86390 1
412950 99412950 1001 86380 86390 1
412641 99412641 1001 86380 86390 1
412510 99412510 1001 86380 86390 1
412701 99412701 1001 86380 86390 1
412488 99412488 1001 86380 86390 1
412601 99412601 1001 86380 86390 1
413783 99413783 1001 86380 86390 1
413839 99413839 1001 86380 86390 1
413941 99413941 1001 86380 86390 1
415253 99415253 1001 86380 86390 1
415018 99415018 1001 86380 86390 1
414828 99414828 1001 86380 86390 1
414722 99414722 1001 86380 86390 1
414834 99414834 1001 86380 86390 1
414272 99414272 1001 86380 86390 1
414357 99414357 1001 86380 86390 1
414298 99414298 1001 86380 86390 1
415447 99415447 1001 86380 86390 1
415647 99415647 1001 86380 86390 1
415441 99415441 1001 86380 86390 1
416587 99416587 1001 86380 86390 1
416982 99416982 1001 86380 86390 1
416992 99416992 1001 86380 86390 1
416694 99416694 1001 86380 86390 1
416146 99416146 1001 86380 86390 1
416015 99416015 1001 86380 86390 1
416135 99416135 1001 86380 86390 1
417284 99417284 1001 86380 86390 1
417054 99417054 1001 86380 86390 1
417181 99417181 1001 86380 86390 1
417244 99417244 1001 86380 86390 1
417608 99417608 1001 86380 86390 1
417562 99417562 1001 86380 86390 1
417569 99417569 1001 86380 86390 1
418651 99418651 1001 86380 86390 1
418552 99418552 1001 86380 86390 1
418456 99418456 1001 86380 86390 1
418065 99418065 1001 86380 86390 1
418100 99418100 1001 86380 86390 1
417639 99417639 1001 86380 86390 1
417925 99417925 1001 86380 86390 1
417799 99417799 1001 86380 86390 1
417805 99417805 1001 86380 86390 1
417844 99417844 1001 86380 86390 1
419031 99419031 1001 86380 86390 1
419167 99419167 1001 86380 86390 1
418890 99418890 1001 86380 86390 1
419144 99419144 1001 86380 86390 1
418991 99418991 1001 86380 86390 1
419097 99419097 1001 86380 86390 1
420333 99420333 1001 86380 86390 1
420411 99420411 1001 86380 86390 1
420183 99420183 1001 86380 86390 1
420296 99420296 1001 86380 86390 1
419942 99419942 1001 86380 86390 1
419946 99419946 1001 86380 86390 1
419710 99419710 1001 86380 86390 1
419753 99419753 1001 86380 86390 1
419935 99419935 1001 86380 86390 1
419292 99419292 1001 86380 86390 1
419575 99419575 1001 86380 86390 1
419525 99419525 1001 86380 86390 1
420537 99420537 1001 86380 86390 1
420613 99420613 1001 86380 86390 1
420538 99420538 1001 86380 86390 1
420464 99420464 1001 86380 86390 1
420677 99420677 1001 86380 86390 1
420719 99420719 1001 86380 86390 1
420610 99420610 1001 86380 86390 1
421944 99421944 1001 86380 86390 1
422117 99422117 1001 86380 86390 1
421846 99421846 1001 86380 86390 1
421903 99421903 1001 86380 86390 1
421700 99421700 1001 86380 86390 1
421789 99421789 1001 86380 86390 1
421504 99421504 1001 86380 86390 1
421275 99421275 1001 86380 86390 1
420872 99420872 1001 86380 86390 1
421089 99421089 1001 86380 86390 1
421253 99421253 1001 86380 86390 1
422250 99422250 1001 86380 86390 1
422333 99422333 1001 86380 86390 1
422406 99422406 1001 86380 86390 1
422489 99422489 1001 86380 86390 1
422172 99422172 1001 86380 86390 1
422265 99422265 1001 86380 86390 1
422499 99422499 1001 86380 86390 1
422160 99422160 1001 86380 86390 1
423681 99423681 1001 86380 86390 1
423309 99423309 1001 86380 86390 1
423661 99423661 1001 86380 86390 1
423350 99423350 1001 86380 86390 1
423395 99423395 1001 86380 86390 1
423365 99423365 1001 86380 86390 1
423247 99423247 1001 86380 86390 1
423014 99423014 1001 86380 86390 1
423300 99423300 1001 86380 86390 1
422877 99422877 1001 86380 86390 1
422636 99422636 1001 86380 86390 1
424123 99424123 1001 86380 86390 1
424100 99424100 1001 86380 86390 1
423949 99423949 1001 86380 86390 1
423848 99423848 1001 86380 86390 1
423893 99423893 1001 86380 86390 1
425298 99425298 1001 86380 86390 1
425024 99425024 1001 86380 86390 1
424982 99424982 1001 86380 86390 1
424833 99424833 1001 86380 86390 1
424917 99424917 1001 86380 86390 1
424920 99424920 1001 86380 86390 1
424368 99424368 1001 86380 86390 1
424438 99424438 1001 86380 86390 1
424563 99424563 1001 86380 86390 1
424155 99424155 1001 86380 86390 1
424278 99424278 1001 86380 86390 1
424232 99424232 1001 86380 86390 1
424363 99424363 1001 86380 86390 1
425581 99425581 1001 86380 86390 1
425505 99425505 1001 86380 86390 1
425596 99425596 1001 86380 86390 1
425529 99425529 1001 86380 86390 1
425824 99425824 1001 86380 86390 1
426929 99426929 1001 86380 86390 1
426712 99426712 1001 86380 86390 1
426595 99426595 1001 86380 86390 1
426654 99426654 1001 86380 86390 1
426536 99426536 1001 86380 86390 1
425942 99425942 1001 86380 86390 1
425944 99425944 1001 86380 86390 1
426264 99426264 1001 86380 86390 1
425905 99425905 1001 86380 86390 1
427304 99427304 1001 86380 86390 1
427256 99427256 1001 86380 86390 1
428687 99428687 1001 86380 86390 1
428525 99428525 1001 86380 86390 1
428706 99428706 1001 86380 86390 1
427975 99427975 1001 86380 86390 1
428253 99428253 1001 86380 86390 1
427789 99427789 1001 86380 86390 1
427918 99427918 1001 86380 86390 1
428827 99428827 1001 86380 86390 1
428876 99428876 1001 86380 86390 1
429999 99429999 1001 86380 86390 1
429740 99429740 1001 86380 86390 1
429764 99429764 1001 86380 86390 1
429911 99429911 1001 86380 86390 1
429954 99429954 1001 86380 86390 1
429410 99429410 1001 86380 86390 1
429275 99429275 1001 86380 86390 1
430464 99430464 1001 86380 86390 1
430647 99430647 1001 86380 86390 1
430414 99430414 1001 86380 86390 1
430572 99430572 1001 86380 86390 1
431841 99431841 1001 86380 86390 1
431703 99431703 1001 86380 86390 1
431979 99431979 1001 86380 86390 1
431358 99431358 1001 86380 86390 1
431287 99431287 1001 86380 86390 1
431310 99431310 1001 86380 86390 1
431613 99431613 1001 86380 86390 1
431032 99431032 1001 86380 86390 1
430984 99430984 1001 86380 86390 1
431073 99431073 1001 86380 86390 1
431649 99431649 1001 86380 86390 1
432209 99432209 1001 86380 86390 1
432363 99432363 1001 86380 86390 1
432260 99432260 1001 86380 86390 1
432365 99432365 1001 86380 86390 1
432266 99432266 1001 86380 86390 1
433436 99433436 1001 86380 86390 1
433525 99433525 1001 86380 86390 1
433446 99433446 1001 86380 86390 1
433604 99433604 1001 86380 86390 1
433507 99433507 1001 86380 86390 1
433607 99433607 1001 86380 86390 1
432552 99432552 1001 86380 86390 1
432694 99432694 1001 86380 86390 1
432894 99432894 1001 86380 86390 1
433881 99433881 1001 86380 86390 1
434092 99434092 1001 86380 86390 1
433977 99433977 1001 86380 86390 1
434072 99434072 1001 86380 86390 1
433980 99433980 1001 86380 86390 1
433957 99433957 1001 86380 86390 1
433809 99433809 1001 86380 86390 1
435066 99435066 1001 86380 86390 1
434971 99434971 1001 86380 86390 1
434828 99434828 1001 86380 86390 1
434802 99434802 1001 86380 86390 1
436874 99436874 1001 86380 86390 1
437125 99437125 1001 86380 86390 1
436869 99436869 1001 86380 86390 1
436623 99436623 1001 86380 86390 1
436687 99436687 1001 86380 86390 1
436441 99436441 1001 86380 86390 1
436364 99436364 1001 86380 86390 1
436044 99436044 1001 86380 86390 1
436183 99436183 1001 86380 86390 1
436005 99436005 1001 86380 86390 1
300030 99300030 1001 86380 86390 1
437349 99437349 1001 86380 86390 1
437248 99437248 1001 86380 86390 1
437362 99437362 1001 86380 86390 1
300065 99300065 1001 86380 86390 1
300526 99300526 1001 86380 86390 1
300564 99300564 1001 86380 86390 1
300583 99300583 1001 86380 86390 1
300369 99300369 1001 86380 86390 1
300475 99300475 1001 86380 86390 1
300334 99300334 1001 86380 86390 1
300327 99300327 1001 86380 86390 1
300174 99300174 1001 86380 86390 1
300254 99300254 1001 86380 86390 1
300281 99300281 1001 86380 86390 1
300296 99300296 1001 86380 86390 1
300258 99300258 1001 86380 86390 1
300894 99300894 1001 86380 86390 1
300920 99300920 1001 86380 86390 1
300874 99300874 1001 86380 86390 1
300762 99300762 1001 86380 86390 1
300750 99300750 1001 86380 86390 1
301521 99301521 1001 86380 86390 1
301536 99301536 1001 86380 86390 1
301477 99301477 1001 86380 86390 1
301262 99301262 1001 86380 86390 1
301289 99301289 1001 86380 86390 1
301291 99301291 1001 86380 86390 1
301279 99301279 1001 86380 86390 1
301205 99301205 1001 86380 86390 1
301206 99301206 1001 86380 86390 1
301103 99301103 1001 86380 86390 1
301092 99301092 1001 86380 86390 1
300938 99300938 1001 86380 86390 1
301134 99301134 1001 86380 86390 1
301140 99301140 1001 86380 86390 1
301664 99301664 1001 86380 86390 1
302348 99302348 1001 86380 86390 1
302351 99302351 1001 86380 86390 1
302230 99302230 1001 86380 86390 1
302296 99302296 1001 86380 86390 1
302220 99302220 1001 86380 86390 1
302366 99302366 1001 86380 86390 1
302286 99302286 1001 86380 86390 1
302186 99302186 1001 86380 86390 1
301994 99301994 1001 86380 86390 1
302046 99302046 1001 86380 86390 1
302014 99302014 1001 86380 86390 1
302029 99302029 1001 86380 86390 1
301786 99301786 1001 86380 86390 1
301774 99301774 1001 86380 86390 1
301814 99301814 1001 86380 86390 1
301961 99301961 1001 86380 86390 1
301821 99301821 1001 86380 86390 1
302495 99302495 1001 86380 86390 1
302580 99302580 1001 86380 86390 1
303105 99303105 1001 86380 86390 1
302872 99302872 1001 86380 86390 1
302874 99302874 1001 86380 86390 1
302926 99302926 1001 86380 86390 1
302703 99302703 1001 86380 86390 1
302613 99302613 1001 86380 86390 1
302782 99302782 1001 86380 86390 1
302610 99302610 1001 86380 86390 1
303326 99303326 1001 86380 86390 1
303995 99303995 1001 86380 86390 1
303958 99303958 1001 86380 86390 1
304007 99304007 1001 86380 86390 1
303862 99303862 1001 86380 86390 1
303756 99303756 1001 86380 86390 1
303745 99303745 1001 86380 86390 1
303824 99303824 1001 86380 86390 1
303569 99303569 1001 86380 86390 1
303557 99303557 1001 86380 86390 1
303467 99303467 1001 86380 86390 1
304238 99304238 1001 86380 86390 1
304233 99304233 1001 86380 86390 1
304145 99304145 1001 86380 86390 1
304679 99304679 1001 86380 86390 1
304732 99304732 1001 86380 86390 1
304829 99304829 1001 86380 86390 1
304659 99304659 1001 86380 86390 1
304765 99304765 1001 86380 86390 1
304675 99304675 1001 86380 86390 1
304478 99304478 1001 86380 86390 1
304518 99304518 1001 86380 86390 1
304481 99304481 1001 86380 86390 1
304304 99304304 1001 86380 86390 1
304317 99304317 1001 86380 86390 1
304344 99304344 1001 86380 86390 1
304348 99304348 1001 86380 86390 1
304311 99304311 1001 86380 86390 1
304289 99304289 1001 86380 86390 1
304870 99304870 1001 86380 86390 1
304941 99304941 1001 86380 86390 1
305034 99305034 1001 86380 86390 1
304905 99304905 1001 86380 86390 1
304906 99304906 1001 86380 86390 1
305636 99305636 1001 86380 86390 1
305561 99305561 1001 86380 86390 1
305614 99305614 1001 86380 86390 1
305579 99305579 1001 86380 86390 1
305606 99305606 1001 86380 86390 1
305680 99305680 1001 86380 86390 1
305542 99305542 1001 86380 86390 1
305354 99305354 1001 86380 86390 1
305459 99305459 1001 86380 86390 1
305323 99305323 1001 86380 86390 1
305142 99305142 1001 86380 86390 1
305259 99305259 1001 86380 86390 1
305107 99305107 1001 86380 86390 1
305146 99305146 1001 86380 86390 1
305167 99305167 1001 86380 86390 1
500120 99500120 1001 86380 86390 1
500045 99500045 1001 86380 86390 1
500784 99500784 1001 86380 86390 1
500743 99500743 1001 86380 86390 1
500487 99500487 1001 86380 86390 1
500526 99500526 1001 86380 86390 1
500319 99500319 1001 86380 86390 1
500928 99500928 1001 86380 86390 1
500993 99500993 1001 86380 86390 1
500853 99500853 1001 86380 86390 1
500973 99500973 1001 86380 86390 1
501586 99501586 1001 86380 86390 1
501426 99501426 1001 86380 86390 1
501140 99501140 1001 86380 86390 1
501077 99501077 1001 86380 86390 1
501779 99501779 1001 86380 86390 1
501690 99501690 1001 86380 86390 1
501655 99501655 1001 86380 86390 1
501812 99501812 1001 86380 86390 1
502313 99502313 1001 86380 86390 1
502391 99502391 1001 86380 86390 1
502405 99502405 1001 86380 86390 1
502331 99502331 1001 86380 86390 1
502359 99502359 1001 86380 86390 1
502424 99502424 1001 86380 86390 1
502260 99502260 1001 86380 86390 1
502086 99502086 1001 86380 86390 1
502193 99502193 1001 86380 86390 1
501951 99501951 1001 86380 86390 1
502048 99502048 1001 86380 86390 1
502606 99502606 1001 86380 86390 1
502510 99502510 1001 86380 86390 1
503106 99503106 1001 86380 86390 1
503132 99503132 1001 86380 86390 1
503077 99503077 1001 86380 86390 1
502936 99502936 1001 86380 86390 1
503053 99503053 1001 86380 86390 1
502768 99502768 1001 86380 86390 1
502772 99502772 1001 86380 86390 1
503484 99503484 1001 86380 86390 1
503486 99503486 1001 86380 86390 1
503324 99503324 1001 86380 86390 1
503417 99503417 1001 86380 86390 1
504070 99504070 1001 86380 86390 1
504073 99504073 1001 86380 86390 1
503970 99503970 1001 86380 86390 1
504022 99504022 1001 86380 86390 1
504112 99504112 1001 86380 86390 1
503772 99503772 1001 86380 86390 1
503826 99503826 1001 86380 86390 1
503752 99503752 1001 86380 86390 1
503833 99503833 1001 86380 86390 1
503769 99503769 1001 86380 86390 1
503619 99503619 1001 86380 86390 1
503621 99503621 1001 86380 86390 1
503535 99503535 1001 86380 86390 1
504221 99504221 1001 86380 86390 1
504248 99504248 1001 86380 86390 1
504230 99504230 1001 86380 86390 1
504806 99504806 1001 86380 86390 1
504596 99504596 1001 86380 86390 1
504642 99504642 1001 86380 86390 1
504593 99504593 1001 86380 86390 1
504440 99504440 1001 86380 86390 1
504331 99504331 1001 86380 86390 1
504334 99504334 1001 86380 86390 1
504954 99504954 1001 86380 86390 1
505009 99505009 1001 86380 86390 1
505127 99505127 1001 86380 86390 1
505090 99505090 1001 86380 86390 1
505107 99505107 1001 86380 86390 1
504991 99504991 1001 86380 86390 1
505644 99505644 1001 86380 86390 1
505582 99505582 1001 86380 86390 1
505760 99505760 1001 86380 86390 1
505626 99505626 1001 86380 86390 1
505411 99505411 1001 86380 86390 1
505492 99505492 1001 86380 86390 1
505255 99505255 1001 86380 86390 1
505301 99505301 1001 86380 86390 1
505923 99505923 1001 86380 86390 1
505965 99505965 1001 86380 86390 1
505953 99505953 1001 86380 86390 1
505906 99505906 1001 86380 86390 1
505857 99505857 1001 86380 86390 1
506509 99506509 1001 86380 86390 1
506510 99506510 1001 86380 86390 1
506549 99506549 1001 86380 86390 1
506578 99506578 1001 86380 86390 1
506386 99506386 1001 86380 86390 1
506205 99506205 1001 86380 86390 1
506336 99506336 1001 86380 86390 1
506114 99506114 1001 86380 86390 1
506038 99506038 1001 86380 86390 1
506779 99506779 1001 86380 86390 1
506797 99506797 1001 86380 86390 1
506656 99506656 1001 86380 86390 1
507322 99507322 1001 86380 86390 1
507324 99507324 1001 86380 86390 1
507262 99507262 1001 86380 86390 1
507340 99507340 1001 86380 86390 1
507316 99507316 1001 86380 86390 1
507128 99507128 1001 86380 86390 1
507131 99507131 1001 86380 86390 1
507164 99507164 1001 86380 86390 1
507009 99507009 1001 86380 86390 1
506843 99506843 1001 86380 86390 1
506914 99506914 1001 86380 86390 1
506953 99506953 1001 86380 86390 1
506839 99506839 1001 86380 86390 1
507477 99507477 1001 86380 86390 1
507493 99507493 1001 86380 86390 1
507521 99507521 1001 86380 86390 1
508211 99508211 1001 86380 86390 1
508058 99508058 1001 86380 86390 1
508205 99508205 1001 86380 86390 1
507926 99507926 1001 86380 86390 1
507994 99507994 1001 86380 86390 1
508020 99508020 1001 86380 86390 1
508036 99508036 1001 86380 86390 1
507900 99507900 1001 86380 86390 1
507768 99507768 1001 86380 86390 1
507834 99507834 1001 86380 86390 1
508309 99508309 1001 86380 86390 1
508922 99508922 1001 86380 86390 1
508926 99508926 1001 86380 86390 1
508791 99508791 1001 86380 86390 1
508814 99508814 1001 86380 86390 1
508635 99508635 1001 86380 86390 1
508471 99508471 1001 86380 86390 1
508591 99508591 1001 86380 86390 1
508462 99508462 1001 86380 86390 1
508644 99508644 1001 86380 86390 1
508658 99508658 1001 86380 86390 1
508466 99508466 1001 86380 86390 1
509190 99509190 1001 86380 86390 1
509147 99509147 1001 86380 86390 1
509760 99509760 1001 86380 86390 1
509649 99509649 1001 86380 86390 1
509662 99509662 1001 86380 86390 1
509521 99509521 1001 86380 86390 1
509692 99509692 1001 86380 86390 1
509617 99509617 1001 86380 86390 1
509374 99509374 1001 86380 86390 1
509381 99509381 1001 86380 86390 1
510018 99510018 1001 86380 86390 1
509980 99509980 1001 86380 86390 1
509961 99509961 1001 86380 86390 1
510694 99510694 1001 86380 86390 1
510703 99510703 1001 86380 86390 1
510355 99510355 1001 86380 86390 1
510262 99510262 1001 86380 86390 1
510251 99510251 1001 86380 86390 1
510135 99510135 1001 86380 86390 1
510255 99510255 1001 86380 86390 1
510178 99510178 1001 86380 86390 1
510271 99510271 1001 86380 86390 1
510181 99510181 1001 86380 86390 1
510871 99510871 1001 86380 86390 1
511399 99511399 1001 86380 86390 1
511364 99511364 1001 86380 86390 1
511366 99511366 1001 86380 86390 1
511379 99511379 1001 86380 86390 1
511355 99511355 1001 86380 86390 1
511223 99511223 1001 86380 86390 1
511304 99511304 1001 86380 86390 1
511050 99511050 1001 86380 86390 1
510973 99510973 1001 86380 86390 1
511119 99511119 1001 86380 86390 1
511083 99511083 1001 86380 86390 1
510967 99510967 1001 86380 86390 1
511731 99511731 1001 86380 86390 1
511719 99511719 1001 86380 86390 1
510933 99510933 1001 86380 86390 1
511671 99511671 1001 86380 86390 1
511633 99511633 1001 86380 86390 1
511663 99511663 1001 86380 86390 1
512360 99512360 1001 86380 86390 1
512285 99512285 1001 86380 86390 1
512040 99512040 1001 86380 86390 1
512054 99512054 1001 86380 86390 1
511876 99511876 1001 86380 86390 1
511813 99511813 1001 86380 86390 1
511917 99511917 1001 86380 86390 1
511956 99511956 1001 86380 86390 1
511935 99511935 1001 86380 86390 1
511913 99511913 1001 86380 86390 1
512484 99512484 1001 86380 86390 1
512486 99512486 1001 86380 86390 1
512518 99512518 1001 86380 86390 1
513116 99513116 1001 86380 86390 1
513147 99513147 1001 86380 86390 1
513135 99513135 1001 86380 86390 1
513164 99513164 1001 86380 86390 1
512818 99512818 1001 86380 86390 1
512871 99512871 1001 86380 86390 1
512744 99512744 1001 86380 86390 1
512657 99512657 1001 86380 86390 1
512748 99512748 1001 86380 86390 1
512609 99512609 1001 86380 86390 1
513296 99513296 1001 86380 86390 1
513405 99513405 1001 86380 86390 1
513890 99513890 1001 86380 86390 1
513919 99513919 1001 86380 86390 1
513740 99513740 1001 86380 86390 1
513766 99513766 1001 86380 86390 1
513756 99513756 1001 86380 86390 1
513508 99513508 1001 86380 86390 1
513459 99513459 1001 86380 86390 1
514034 99514034 1001 86380 86390 1
514665 99514665 1001 86380 86390 1
514823 99514823 1001 86380 86390 1
514707 99514707 1001 86380 86390 1
514672 99514672 1001 86380 86390 1
514628 99514628 1001 86380 86390 1
514513 99514513 1001 86380 86390 1
514448 99514448 1001 86380 86390 1
514502 99514502 1001 86380 86390 1
514567 99514567 1001 86380 86390 1
514478 99514478 1001 86380 86390 1
514532 99514532 1001 86380 86390 1
514279 99514279 1001 86380 86390 1
514960 99514960 1001 86380 86390 1
515038 99515038 1001 86380 86390 1
514862 99514862 1001 86380 86390 1
515022 99515022 1001 86380 86390 1
515529 99515529 1001 86380 86390 1
515664 99515664 1001 86380 86390 1
515549 99515549 1001 86380 86390 1
515524 99515524 1001 86380 86390 1
515349 99515349 1001 86380 86390 1
515300 99515300 1001 86380 86390 1
515274 99515274 1001 86380 86390 1
515291 99515291 1001 86380 86390 1
515231 99515231 1001 86380 86390 1
515105 99515105 1001 86380 86390 1
515136 99515136 1001 86380 86390 1
515178 99515178 1001 86380 86390 1
515777 99515777 1001 86380 86390 1
515765 99515765 1001 86380 86390 1
516331 99516331 1001 86380 86390 1
516374 99516374 1001 86380 86390 1
516490 99516490 1001 86380 86390 1
516327 99516327 1001 86380 86390 1
516176 99516176 1001 86380 86390 1
516250 99516250 1001 86380 86390 1
516097 99516097 1001 86380 86390 1
515891 99515891 1001 86380 86390 1
516000 99516000 1001 86380 86390 1
516692 99516692 1001 86380 86390 1
516576 99516576 1001 86380 86390 1
516683 99516683 1001 86380 86390 1
517298 99517298 1001 86380 86390 1
517260 99517260 1001 86380 86390 1
517148 99517148 1001 86380 86390 1
517230 99517230 1001 86380 86390 1
517104 99517104 1001 86380 86390 1
517086 99517086 1001 86380 86390 1
517075 99517075 1001 86380 86390 1
516961 99516961 1001 86380 86390 1
516874 99516874 1001 86380 86390 1
517515 99517515 1001 86380 86390 1
517529 99517529 1001 86380 86390 1
517439 99517439 1001 86380 86390 1
517975 99517975 1001 86380 86390 1
518057 99518057 1001 86380 86390 1
517778 99517778 1001 86380 86390 1
517779 99517779 1001 86380 86390 1
517888 99517888 1001 86380 86390 1
517837 99517837 1001 86380 86390 1
517697 99517697 1001 86380 86390 1
517660 99517660 1001 86380 86390 1
517706 99517706 1001 86380 86390 1
517644 99517644 1001 86380 86390 1
518340 99518340 1001 86380 86390 1
518174 99518174 1001 86380 86390 1
518351 99518351 1001 86380 86390 1
518838 99518838 1001 86380 86390 1
518929 99518929 1001 86380 86390 1
518975 99518975 1001 86380 86390 1
518619 99518619 1001 86380 86390 1
518691 99518691 1001 86380 86390 1
518743 99518743 1001 86380 86390 1
518504 99518504 1001 86380 86390 1
518391 99518391 1001 86380 86390 1
519013 99519013 1001 86380 86390 1
519000 99519000 1001 86380 86390 1
519032 99519032 1001 86380 86390 1
519768 99519768 1001 86380 86390 1
519654 99519654 1001 86380 86390 1
519469 99519469 1001 86380 86390 1
519483 99519483 1001 86380 86390 1
519587 99519587 1001 86380 86390 1
519510 99519510 1001 86380 86390 1
519488 99519488 1001 86380 86390 1
519465 99519465 1001 86380 86390 1
519312 99519312 1001 86380 86390 1
519227 99519227 1001 86380 86390 1
519218 99519218 1001 86380 86390 1
519838 99519838 1001 86380 86390 1
519995 99519995 1001 86380 86390 1
520615 99520615 1001 86380 86390 1
520586 99520586 1001 86380 86390 1
520323 99520323 1001 86380 86390 1
520326 99520326 1001 86380 86390 1
520419 99520419 1001 86380 86390 1
520291 99520291 1001 86380 86390 1
520191 99520191 1001 86380 86390 1
520075 99520075 1001 86380 86390 1
520029 99520029 1001 86380 86390 1
520211 99520211 1001 86380 86390 1
520770 99520770 1001 86380 86390 1
520783 99520783 1001 86380 86390 1
520784 99520784 1001 86380 86390 1
520837 99520837 1001 86380 86390 1
520644 99520644 1001 86380 86390 1
520839 99520839 1001 86380 86390 1
520763 99520763 1001 86380 86390 1
521416 99521416 1001 86380 86390 1
521396 99521396 1001 86380 86390 1
521323 99521323 1001 86380 86390 1
521132 99521132 1001 86380 86390 1
521184 99521184 1001 86380 86390 1
521226 99521226 1001 86380 86390 1
521228 99521228 1001 86380 86390 1
521059 99521059 1001 86380 86390 1
521254 99521254 1001 86380 86390 1
521032 99521032 1001 86380 86390 1
520998 99520998 1001 86380 86390 1
520869 99520869 1001 86380 86390 1
521478 99521478 1001 86380 86390 1
521662 99521662 1001 86380 86390 1
521468 99521468 1001 86380 86390 1
521510 99521510 1001 86380 86390 1
521578 99521578 1001 86380 86390 1
521657 99521657 1001 86380 86390 1
522273 99522273 1001 86380 86390 1
522148 99522148 1001 86380 86390 1
522174 99522174 1001 86380 86390 1
522149 99522149 1001 86380 86390 1
521881 99521881 1001 86380 86390 1
521886 99521886 1001 86380 86390 1
522032 99522032 1001 86380 86390 1
521942 99521942 1001 86380 86390 1
521818 99521818 1001 86380 86390 1
521871 99521871 1001 86380 86390 1
521729 99521729 1001 86380 86390 1
521722 99521722 1001 86380 86390 1
522331 99522331 1001 86380 86390 1
522952 99522952 1001 86380 86390 1
523056 99523056 1001 86380 86390 1
523101 99523101 1001 86380 86390 1
523025 99523025 1001 86380 86390 1
523054 99523054 1001 86380 86390 1
522902 99522902 1001 86380 86390 1
522773 99522773 1001 86380 86390 1
522839 99522839 1001 86380 86390 1
522904 99522904 1001 86380 86390 1
522892 99522892 1001 86380 86390 1
522511 99522511 1001 86380 86390 1
522500 99522500 1001 86380 86390 1
522689 99522689 1001 86380 86390 1
522574 99522574 1001 86380 86390 1
523251 99523251 1001 86380 86390 1
523254 99523254 1001 86380 86390 1
523167 99523167 1001 86380 86390 1
523573 99523573 1001 86380 86390 1
523654 99523654 1001 86380 86390 1
523459 99523459 1001 86380 86390 1
523332 99523332 1001 86380 86390 1
523438 99523438 1001 86380 86390 1
524054 99524054 1001 86380 86390 1
524032 99524032 1001 86380 86390 1
524762 99524762 1001 86380 86390 1
524764 99524764 1001 86380 86390 1
524766 99524766 1001 86380 86390 1
524374 99524374 1001 86380 86390 1
524821 99524821 1001 86380 86390 1
524848 99524848 1001 86380 86390 1
524875 99524875 1001 86380 86390 1
524943 99524943 1001 86380 86390 1
525404 99525404 1001 86380 86390 1
525262 99525262 1001 86380 86390 1
525251 99525251 1001 86380 86390 1
525277 99525277 1001 86380 86390 1
525015 99525015 1001 86380 86390 1
525055 99525055 1001 86380 86390 1
525130 99525130 1001 86380 86390 1
525602 99525602 1001 86380 86390 1
526385 99526385 1001 86380 86390 1
526302 99526302 1001 86380 86390 1
526038 99526038 1001 86380 86390 1
526201 99526201 1001 86380 86390 1
525908 99525908 1001 86380 86390 1
525909 99525909 1001 86380 86390 1
525979 99525979 1001 86380 86390 1
525852 99525852 1001 86380 86390 1
526489 99526489 1001 86380 86390 1
526465 99526465 1001 86380 86390 1
527121 99527121 1001 86380 86390 1
527180 99527180 1001 86380 86390 1
527107 99527107 1001 86380 86390 1
526994 99526994 1001 86380 86390 1
526904 99526904 1001 86380 86390 1
526995 99526995 1001 86380 86390 1
527021 99527021 1001 86380 86390 1
526911 99526911 1001 86380 86390 1
526887 99526887 1001 86380 86390 1
527288 99527288 1001 86380 86390 1
527284 99527284 1001 86380 86390 1
527960 99527960 1001 86380 86390 1
527931 99527931 1001 86380 86390 1
527727 99527727 1001 86380 86390 1
527741 99527741 1001 86380 86390 1
527832 99527832 1001 86380 86390 1
527703 99527703 1001 86380 86390 1
527719 99527719 1001 86380 86390 1
527799 99527799 1001 86380 86390 1
527869 99527869 1001 86380 86390 1
527571 99527571 1001 86380 86390 1
527520 99527520 1001 86380 86390 1
527546 99527546 1001 86380 86390 1
527612 99527612 1001 86380 86390 1
527461 99527461 1001 86380 86390 1
527526 99527526 1001 86380 86390 1
527592 99527592 1001 86380 86390 1
527490 99527490 1001 86380 86390 1
527503 99527503 1001 86380 86390 1
528267 99528267 1001 86380 86390 1
528178 99528178 1001 86380 86390 1
528262 99528262 1001 86380 86390 1
528198 99528198 1001 86380 86390 1
528710 99528710 1001 86380 86390 1
528819 99528819 1001 86380 86390 1
528821 99528821 1001 86380 86390 1
528658 99528658 1001 86380 86390 1
528647 99528647 1001 86380 86390 1
528545 99528545 1001 86380 86390 1
528533 99528533 1001 86380 86390 1
528572 99528572 1001 86380 86390 1
528643 99528643 1001 86380 86390 1
528477 99528477 1001 86380 86390 1
528465 99528465 1001 86380 86390 1
528310 99528310 1001 86380 86390 1
528362 99528362 1001 86380 86390 1
528366 99528366 1001 86380 86390 1
528951 99528951 1001 86380 86390 1
529094 99529094 1001 86380 86390 1
529031 99529031 1001 86380 86390 1
529579 99529579 1001 86380 86390 1
529360 99529360 1001 86380 86390 1
529386 99529386 1001 86380 86390 1
529295 99529295 1001 86380 86390 1
529286 99529286 1001 86380 86390 1
529299 99529299 1001 86380 86390 1
529774 99529774 1001 86380 86390 1
530492 99530492 1001 86380 86390 1
530415 99530415 1001 86380 86390 1
530354 99530354 1001 86380 86390 1
530384 99530384 1001 86380 86390 1
530488 99530488 1001 86380 86390 1
530424 99530424 1001 86380 86390 1
530450 99530450 1001 86380 86390 1
530258 99530258 1001 86380 86390 1
530102 99530102 1001 86380 86390 1
530038 99530038 1001 86380 86390 1
530116 99530116 1001 86380 86390 1
529988 99529988 1001 86380 86390 1
530081 99530081 1001 86380 86390 1
530070 99530070 1001 86380 86390 1
530059 99530059 1001 86380 86390 1
529957 99529957 1001 86380 86390 1
530710 99530710 1001 86380 86390 1
530752 99530752 1001 86380 86390 1
530755 99530755 1001 86380 86390 1
530600 99530600 1001 86380 86390 1
531358 99531358 1001 86380 86390 1
531023 99531023 1001 86380 86390 1
531101 99531101 1001 86380 86390 1
531117 99531117 1001 86380 86390 1
530975 99530975 1001 86380 86390 1
530989 99530989 1001 86380 86390 1
530829 99530829 1001 86380 86390 1
530794 99530794 1001 86380 86390 1
530952 99530952 1001 86380 86390 1
530965 99530965 1001 86380 86390 1
531500 99531500 1001 86380 86390 1
531451 99531451 1001 86380 86390 1
532116 99532116 1001 86380 86390 1
532206 99532206 1001 86380 86390 1
532100 99532100 1001 86380 86390 1
531912 99531912 1001 86380 86390 1
531969 99531969 1001 86380 86390 1
531816 99531816 1001 86380 86390 1
531598 99531598 1001 86380 86390 1
531748 99531748 1001 86380 86390 1
531660 99531660 1001 86380 86390 1
532841 99532841 1001 86380 86390 1
533004 99533004 1001 86380 86390 1
532834 99532834 1001 86380 86390 1
532645 99532645 1001 86380 86390 1
532818 99532818 1001 86380 86390 1
532798 99532798 1001 86380 86390 1
532428 99532428 1001 86380 86390 1
532585 99532585 1001 86380 86390 1
532524 99532524 1001 86380 86390 1
532615 99532615 1001 86380 86390 1
533133 99533133 1001 86380 86390 1
533097 99533097 1001 86380 86390 1
533215 99533215 1001 86380 86390 1
533191 99533191 1001 86380 86390 1
533158 99533158 1001 86380 86390 1
533677 99533677 1001 86380 86390 1
533588 99533588 1001 86380 86390 1
533461 99533461 1001 86380 86390 1
533593 99533593 1001 86380 86390 1
533466 99533466 1001 86380 86390 1
533494 99533494 1001 86380 86390 1
533600 99533600 1001 86380 86390 1
533342 99533342 1001 86380 86390 1
533419 99533419 1001 86380 86390 1
533411 99533411 1001 86380 86390 1
533424 99533424 1001 86380 86390 1
533446 99533446 1001 86380 86390 1
533923 99533923 1001 86380 86390 1
534028 99534028 1001 86380 86390 1
533955 99533955 1001 86380 86390 1
534035 99534035 1001 86380 86390 1
533997 99533997 1001 86380 86390 1
534659 99534659 1001 86380 86390 1
534510 99534510 1001 86380 86390 1
534549 99534549 1001 86380 86390 1
534537 99534537 1001 86380 86390 1
534669 99534669 1001 86380 86390 1
534324 99534324 1001 86380 86390 1
534470 99534470 1001 86380 86390 1
534465 99534465 1001 86380 86390 1
534092 99534092 1001 86380 86390 1
534082 99534082 1001 86380 86390 1
534151 99534151 1001 86380 86390 1
534762 99534762 1001 86380 86390 1
534788 99534788 1001 86380 86390 1
534702 99534702 1001 86380 86390 1
534833 99534833 1001 86380 86390 1
534705 99534705 1001 86380 86390 1
535395 99535395 1001 86380 86390 1
535477 99535477 1001 86380 86390 1
535311 99535311 1001 86380 86390 1
535443 99535443 1001 86380 86390 1
535419 99535419 1001 86380 86390 1
535446 99535446 1001 86380 86390 1
535151 99535151 1001 86380 86390 1
535269 99535269 1001 86380 86390 1
535231 99535231 1001 86380 86390 1
535106 99535106 1001 86380 86390 1
535120 99535120 1001 86380 86390 1
535277 99535277 1001 86380 86390 1
535032 99535032 1001 86380 86390 1
534970 99534970 1001 86380 86390 1
535049 99535049 1001 86380 86390 1
535088 99535088 1001 86380 86390 1
534909 99534909 1001 86380 86390 1
535028 99535028 1001 86380 86390 1
534925 99534925 1001 86380 86390 1
535703 99535703 1001 86380 86390 1
535550 99535550 1001 86380 86390 1
535620 99535620 1001 86380 86390 1
535545 99535545 1001 86380 86390 1
536208 99536208 1001 86380 86390 1
536305 99536305 1001 86380 86390 1
536291 99536291 1001 86380 86390 1
536008 99536008 1001 86380 86390 1
535781 99535781 1001 86380 86390 1
535873 99535873 1001 86380 86390 1
535876 99535876 1001 86380 86390 1
536535 99536535 1001 86380 86390 1
536499 99536499 1001 86380 86390 1
536513 99536513 1001 86380 86390 1
537118 99537118 1001 86380 86390 1
537106 99537106 1001 86380 86390 1
536880 99536880 1001 86380 86390 1
536939 99536939 1001 86380 86390 1
536875 99536875 1001 86380 86390 1
536902 99536902 1001 86380 86390 1
536639 99536639 1001 86380 86390 1
537293 99537293 1001 86380 86390 1
537269 99537269 1001 86380 86390 1
537283 99537283 1001 86380 86390 1
537184 99537184 1001 86380 86390 1
537943 99537943 1001 86380 86390 1
537945 99537945 1001 86380 86390 1
537792 99537792 1001 86380 86390 1
537937 99537937 1001 86380 86390 1
537985 99537985 1001 86380 86390 1
537753 99537753 1001 86380 86390 1
537410 99537410 1001 86380 86390 1
538084 99538084 1001 86380 86390 1
538122 99538122 1001 86380 86390 1
538812 99538812 1001 86380 86390 1
538767 99538767 1001 86380 86390 1
538493 99538493 1001 86380 86390 1
538416 99538416 1001 86380 86390 1
538460 99538460 1001 86380 86390 1
538478 99538478 1001 86380 86390 1
538388 99538388 1001 86380 86390 1
538229 99538229 1001 86380 86390 1
538332 99538332 1001 86380 86390 1
539007 99539007 1001 86380 86390 1
538840 99538840 1001 86380 86390 1
538829 99538829 1001 86380 86390 1
538872 99538872 1001 86380 86390 1
538913 99538913 1001 86380 86390 1
538965 99538965 1001 86380 86390 1
538940 99538940 1001 86380 86390 1
539592 99539592 1001 86380 86390 1
539572 99539572 1001 86380 86390 1
539485 99539485 1001 86380 86390 1
539410 99539410 1001 86380 86390 1
539383 99539383 1001 86380 86390 1
539422 99539422 1001 86380 86390 1
539088 99539088 1001 86380 86390 1
539024 99539024 1001 86380 86390 1
539653 99539653 1001 86380 86390 1
539667 99539667 1001 86380 86390 1
539814 99539814 1001 86380 86390 1
540301 99540301 1001 86380 86390 1
540121 99540121 1001 86380 86390 1
540126 99540126 1001 86380 86390 1
540231 99540231 1001 86380 86390 1
539991 99539991 1001 86380 86390 1
541244 99541244 1001 86380 86390 1
541180 99541180 1001 86380 86390 1
541234 99541234 1001 86380 86390 1
541106 99541106 1001 86380 86390 1
541030 99541030 1001 86380 86390 1
541043 99541043 1001 86380 86390 1
540804 99540804 1001 86380 86390 1
540780 99540780 1001 86380 86390 1
540716 99540716 1001 86380 86390 1
540813 99540813 1001 86380 86390 1
541323 99541323 1001 86380 86390 1
542057 99542057 1001 86380 86390 1
541955 99541955 1001 86380 86390 1
542076 99542076 1001 86380 86390 1
541785 99541785 1001 86380 86390 1
541826 99541826 1001 86380 86390 1
541816 99541816 1001 86380 86390 1
541792 99541792 1001 86380 86390 1
541754 99541754 1001 86380 86390 1
541728 99541728 1001 86380 86390 1
541742 99541742 1001 86380 86390 1
541781 99541781 1001 86380 86390 1
541589 99541589 1001 86380 86390 1
541513 99541513 1001 86380 86390 1
541670 99541670 1001 86380 86390 1
541529 99541529 1001 86380 86390 1
541570 99541570 1001 86380 86390 1
542140 99542140 1001 86380 86390 1
542322 99542322 1001 86380 86390 1
542765 99542765 1001 86380 86390 1
542805 99542805 1001 86380 86390 1
542924 99542924 1001 86380 86390 1
542877 99542877 1001 86380 86390 1
542855 99542855 1001 86380 86390 1
542625 99542625 1001 86380 86390 1
542552 99542552 1001 86380 86390 1
542605 99542605 1001 86380 86390 1
542683 99542683 1001 86380 86390 1
542557 99542557 1001 86380 86390 1
542532 99542532 1001 86380 86390 1
542329 99542329 1001 86380 86390 1
542513 99542513 1001 86380 86390 1
543119 99543119 1001 86380 86390 1
543135 99543135 1001 86380 86390 1
543684 99543684 1001 86380 86390 1
543756 99543756 1001 86380 86390 1
543515 99543515 1001 86380 86390 1
543178 99543178 1001 86380 86390 1
543245 99543245 1001 86380 86390 1
543350 99543350 1001 86380 86390 1
543274 99543274 1001 86380 86390 1
543287 99543287 1001 86380 86390 1
543174 99543174 1001 86380 86390 1
543305 99543305 1001 86380 86390 1
543810 99543810 1001 86380 86390 1
543784 99543784 1001 86380 86390 1
543865 99543865 1001 86380 86390 1
543923 99543923 1001 86380 86390 1
544583 99544583 1001 86380 86390 1
544263 99544263 1001 86380 86390 1
544354 99544354 1001 86380 86390 1
544254 99544254 1001 86380 86390 1
544029 99544029 1001 86380 86390 1
544134 99544134 1001 86380 86390 1
543982 99543982 1001 86380 86390 1
544075 99544075 1001 86380 86390 1
544178 99544178 1001 86380 86390 1
544011 99544011 1001 86380 86390 1
544050 99544050 1001 86380 86390 1
544728 99544728 1001 86380 86390 1
544734 99544734 1001 86380 86390 1
544631 99544631 1001 86380 86390 1
406369 1211 1001 71820 82377 1
511998 956 1002 39281 44802 1
520356 647 1001 25715 26014 1
400178 99400178 1001 86380 86390 1
400300 99400300 1001 86380 86390 1
400347 99400347 1001 86380 86390 1
400510 99400510 1001 86380 86390 1
400549 99400549 1001 86380 86390 1
400609 99400609 1001 86380 86390 1
400658 99400658 1001 86380 86390 1
400657 99400657 1001 86380 86390 1
400733 99400733 1001 86380 86390 1
401041 99401041 1001 86380 86390 1
400960 99400960 1001 86380 86390 1
401219 99401219 1001 86380 86390 1
401411 99401411 1001 86380 86390 1
401365 99401365 1001 86380 86390 1
401401 99401401 1001 86380 86390 1
401500 99401500 1001 86380 86390 1
401506 99401506 1001 86380 86390 1
401942 99401942 1001 86380 86390 1
402058 99402058 1001 86380 86390 1
402273 99402273 1001 86380 86390 1
402289 99402289 1001 86380 86390 1
402676 99402676 1001 86380 86390 1
402728 99402728 1001 86380 86390 1
402700 99402700 1001 86380 86390 1
403104 99403104 1001 86380 86390 1
403250 99403250 1001 86380 86390 1
403329 99403329 1001 86380 86390 1
403211 99403211 1001 86380 86390 1
403364 99403364 1001 86380 86390 1
403456 99403456 1001 86380 86390 1
403719 99403719 1001 86380 86390 1
404001 99404001 1001 86380 86390 1
403940 99403940 1001 86380 86390 1
404022 99404022 1001 86380 86390 1
404134 99404134 1001 86380 86390 1
404119 99404119 1001 86380 86390 1
404161 99404161 1001 86380 86390 1
404387 99404387 1001 86380 86390 1
404517 99404517 1001 86380 86390 1
404584 99404584 1001 86380 86390 1
404678 99404678 1001 86380 86390 1
404688 99404688 1001 86380 86390 1
404720 99404720 1001 86380 86390 1
404975 99404975 1001 86380 86390 1
404988 99404988 1001 86380 86390 1
405195 99405195 1001 86380 86390 1
405257 99405257 1001 86380 86390 1
405364 99405364 1001 86380 86390 1
405497 99405497 1001 86380 86390 1
405593 99405593 1001 86380 86390 1
405627 99405627 1001 86380 86390 1
405725 99405725 1001 86380 86390 1
405746 99405746 1001 86380 86390 1
405831 99405831 1001 86380 86390 1
406005 99406005 1001 86380 86390 1
406115 99406115 1001 86380 86390 1
406319 99406319 1001 86380 86390 1
406181 99406181 1001 86380 86390 1
406418 99406418 1001 86380 86390 1
406973 99406973 1001 86380 86390 1
407073 99407073 1001 86380 86390 1
407150 99407150 1001 86380 86390 1
407218 99407218 1001 86380 86390 1
407165 99407165 1001 86380 86390 1
407256 99407256 1001 86380 86390 1
407639 99407639 1001 86380 86390 1
407872 99407872 1001 86380 86390 1
408054 99408054 1001 86380 86390 1
407992 99407992 1001 86380 86390 1
408233 99408233 1001 86380 86390 1
408306 99408306 1001 86380 86390 1
408331 99408331 1001 86380 86390 1
408596 99408596 1001 86380 86390 1
408706 99408706 1001 86380 86390 1
408716 99408716 1001 86380 86390 1
408696 99408696 1001 86380 86390 1
408651 99408651 1001 86380 86390 1
408944 99408944 1001 86380 86390 1
409462 99409462 1001 86380 86390 1
409747 99409747 1001 86380 86390 1
409749 99409749 1001 86380 86390 1
409810 99409810 1001 86380 86390 1
409967 99409967 1001 86380 86390 1
410228 99410228 1001 86380 86390 1
410393 99410393 1001 86380 86390 1
410411 99410411 1001 86380 86390 1
410609 99410609 1001 86380 86390 1
410665 99410665 1001 86380 86390 1
410726 99410726 1001 86380 86390 1
410627 99410627 1001 86380 86390 1
410757 99410757 1001 86380 86390 1
410800 99410800 1001 86380 86390 1
410802 99410802 1001 86380 86390 1
410621 99410621 1001 86380 86390 1
410904 99410904 1001 86380 86390 1
411023 99411023 1001 86380 86390 1
411230 99411230 1001 86380 86390 1
411237 99411237 1001 86380 86390 1
411337 99411337 1001 86380 86390 1
411613 99411613 1001 86380 86390 1
411841 99411841 1001 86380 86390 1
412044 99412044 1001 86380 86390 1
412363 99412363 1001 86380 86390 1
412477 99412477 1001 86380 86390 1
412438 99412438 1001 86380 86390 1
413462 99413462 1001 86380 86390 1
412954 99412954 1001 86380 86390 1
413247 99413247 1001 86380 86390 1
413049 99413049 1001 86380 86390 1
413179 99413179 1001 86380 86390 1
412583 99412583 1001 86380 86390 1
412528 99412528 1001 86380 86390 1
412777 99412777 1001 86380 86390 1
412835 99412835 1001 86380 86390 1
414074 99414074 1001 86380 86390 1
414106 99414106 1001 86380 86390 1
415129 99415129 1001 86380 86390 1
414550 99414550 1001 86380 86390 1
414855 99414855 1001 86380 86390 1
414467 99414467 1001 86380 86390 1
414153 99414153 1001 86380 86390 1
414396 99414396 1001 86380 86390 1
415659 99415659 1001 86380 86390 1
416986 99416986 1001 86380 86390 1
416185 99416185 1001 86380 86390 1
416214 99416214 1001 86380 86390 1
416501 99416501 1001 86380 86390 1
416196 99416196 1001 86380 86390 1
416534 99416534 1001 86380 86390 1
416172 99416172 1001 86380 86390 1
416392 99416392 1001 86380 86390 1
415823 99415823 1001 86380 86390 1
417073 99417073 1001 86380 86390 1
417296 99417296 1001 86380 86390 1
417129 99417129 1001 86380 86390 1
417496 99417496 1001 86380 86390 1
417418 99417418 1001 86380 86390 1
418739 99418739 1001 86380 86390 1
418477 99418477 1001 86380 86390 1
418622 99418622 1001 86380 86390 1
418586 99418586 1001 86380 86390 1
418709 99418709 1001 86380 86390 1
418414 99418414 1001 86380 86390 1
418379 99418379 1001 86380 86390 1
418070 99418070 1001 86380 86390 1
418216 99418216 1001 86380 86390 1
417769 99417769 1001 86380 86390 1
418842 99418842 1001 86380 86390 1
419131 99419131 1001 86380 86390 1
419085 99419085 1001 86380 86390 1
419114 99419114 1001 86380 86390 1
418896 99418896 1001 86380 86390 1
420223 99420223 1001 86380 86390 1
420031 99420031 1001 86380 86390 1
419783 99419783 1001 86380 86390 1
419925 99419925 1001 86380 86390 1
420024 99420024 1001 86380 86390 1
419741 99419741 1001 86380 86390 1
419794 99419794 1001 86380 86390 1
419845 99419845 1001 86380 86390 1
419214 99419214 1001 86380 86390 1
419526 99419526 1001 86380 86390 1
419531 99419531 1001 86380 86390 1
419558 99419558 1001 86380 86390 1
420833 99420833 1001 86380 86390 1
419631 99419631 1001 86380 86390 1
421950 99421950 1001 86380 86390 1
421730 99421730 1001 86380 86390 1
421581 99421581 1001 86380 86390 1
421683 99421683 1001 86380 86390 1
421145 99421145 1001 86380 86390 1
421009 99421009 1001 86380 86390 1
420837 99420837 1001 86380 86390 1
422197 99422197 1001 86380 86390 1
422151 99422151 1001 86380 86390 1
422491 99422491 1001 86380 86390 1
422493 99422493 1001 86380 86390 1
422354 99422354 1001 86380 86390 1
422456 99422456 1001 86380 86390 1
423178 99423178 1001 86380 86390 1
423252 99423252 1001 86380 86390 1
423297 99423297 1001 86380 86390 1
423083 99423083 1001 86380 86390 1
423163 99423163 1001 86380 86390 1
422778 99422778 1001 86380 86390 1
422683 99422683 1001 86380 86390 1
422787 99422787 1001 86380 86390 1
424015 99424015 1001 86380 86390 1
423989 99423989 1001 86380 86390 1
423765 99423765 1001 86380 86390 1
423842 99423842 1001 86380 86390 1
425350 99425350 1001 86380 86390 1
425208 99425208 1001 86380 86390 1
425294 99425294 1001 86380 86390 1
424806 99424806 1001 86380 86390 1
424919 99424919 1001 86380 86390 1
424663 99424663 1001 86380 86390 1
424561 99424561 1001 86380 86390 1
424406 99424406 1001 86380 86390 1
425777 99425777 1001 86380 86390 1
425388 99425388 1001 86380 86390 1
425681 99425681 1001 86380 86390 1
425429 99425429 1001 86380 86390 1
426912 99426912 1001 86380 86390 1
426377 99426377 1001 86380 86390 1
426457 99426457 1001 86380 86390 1
426186 99426186 1001 86380 86390 1
427250 99427250 1001 86380 86390 1
427219 99427219 1001 86380 86390 1
428409 99428409 1001 86380 86390 1
428411 99428411 1001 86380 86390 1
428695 99428695 1001 86380 86390 1
428158 99428158 1001 86380 86390 1
428233 99428233 1001 86380 86390 1
428209 99428209 1001 86380 86390 1
427754 99427754 1001 86380 86390 1
427759 99427759 1001 86380 86390 1
428828 99428828 1001 86380 86390 1
429052 99429052 1001 86380 86390 1
428797 99428797 1001 86380 86390 1
428929 99428929 1001 86380 86390 1
430027 99430027 1001 86380 86390 1
430345 99430345 1001 86380 86390 1
429744 99429744 1001 86380 86390 1
429766 99429766 1001 86380 86390 1
429866 99429866 1001 86380 86390 1
429767 99429767 1001 86380 86390 1
429578 99429578 1001 86380 86390 1
429312 99429312 1001 86380 86390 1
429430 99429430 1001 86380 86390 1
429290 99429290 1001 86380 86390 1
430701 99430701 1001 86380 86390 1
431657 99431657 1001 86380 86390 1
431923 99431923 1001 86380 86390 1
431842 99431842 1001 86380 86390 1
431928 99431928 1001 86380 86390 1
431978 99431978 1001 86380 86390 1
431571 99431571 1001 86380 86390 1
431005 99431005 1001 86380 86390 1
430952 99430952 1001 86380 86390 1
431098 99431098 1001 86380 86390 1
431103 99431103 1001 86380 86390 1
431165 99431165 1001 86380 86390 1
432435 99432435 1001 86380 86390 1
432462 99432462 1001 86380 86390 1
432215 99432215 1001 86380 86390 1
432483 99432483 1001 86380 86390 1
433467 99433467 1001 86380 86390 1
433670 99433670 1001 86380 86390 1
433329 99433329 1001 86380 86390 1
433702 99433702 1001 86380 86390 1
433361 99433361 1001 86380 86390 1
433202 99433202 1001 86380 86390 1
433043 99433043 1001 86380 86390 1
433151 99433151 1001 86380 86390 1
433180 99433180 1001 86380 86390 1
432963 99432963 1001 86380 86390 1
432590 99432590 1001 86380 86390 1
433735 99433735 1001 86380 86390 1
433740 99433740 1001 86380 86390 1
433853 99433853 1001 86380 86390 1
434689 99434689 1001 86380 86390 1
434625 99434625 1001 86380 86390 1
434924 99434924 1001 86380 86390 1
434813 99434813 1001 86380 86390 1
434997 99434997 1001 86380 86390 1
434637 99434637 1001 86380 86390 1
434305 99434305 1001 86380 86390 1
435644 99435644 1001 86380 86390 1
435704 99435704 1001 86380 86390 1
435762 99435762 1001 86380 86390 1
435626 99435626 1001 86380 86390 1
435495 99435495 1001 86380 86390 1
435695 99435695 1001 86380 86390 1
437092 99437092 1001 86380 86390 1
436911 99436911 1001 86380 86390 1
436669 99436669 1001 86380 86390 1
436598 99436598 1001 86380 86390 1
436484 99436484 1001 86380 86390 1
436702 99436702 1001 86380 86390 1
436244 99436244 1001 86380 86390 1
436297 99436297 1001 86380 86390 1
436149 99436149 1001 86380 86390 1
435966 99435966 1001 86380 86390 1
300046 99300046 1001 86380 86390 1
300085 99300085 1001 86380 86390 1
300026 99300026 1001 86380 86390 1
437210 99437210 1001 86380 86390 1
300630 99300630 1001 86380 86390 1
300599 99300599 1001 86380 86390 1
300485 99300485 1001 86380 86390 1
300382 99300382 1001 86380 86390 1
300514 99300514 1001 86380 86390 1
300390 99300390 1001 86380 86390 1
300365 99300365 1001 86380 86390 1
300495 99300495 1001 86380 86390 1
300242 99300242 1001 86380 86390 1
300272 99300272 1001 86380 86390 1
300842 99300842 1001 86380 86390 1
300933 99300933 1001 86380 86390 1
301378 99301378 1001 86380 86390 1
301509 99301509 1001 86380 86390 1
301368 99301368 1001 86380 86390 1
301513 99301513 1001 86380 86390 1
301398 99301398 1001 86380 86390 1
301146 99301146 1001 86380 86390 1
301153 99301153 1001 86380 86390 1
301095 99301095 1001 86380 86390 1
301019 99301019 1001 86380 86390 1
300941 99300941 1001 86380 86390 1
300943 99300943 1001 86380 86390 1
300995 99300995 1001 86380 86390 1
301101 99301101 1001 86380 86390 1
301037 99301037 1001 86380 86390 1
301696 99301696 1001 86380 86390 1
301751 99301751 1001 86380 86390 1
302283 99302283 1001 86380 86390 1
302326 99302326 1001 86380 86390 1
302034 99302034 1001 86380 86390 1
302143 99302143 1001 86380 86390 1
301976 99301976 1001 86380 86390 1
301990 99301990 1001 86380 86390 1
302135 99302135 1001 86380 86390 1
302161 99302161 1001 86380 86390 1
301992 99301992 1001 86380 86390 1
301838 99301838 1001 86380 86390 1
301767 99301767 1001 86380 86390 1
301771 99301771 1001 86380 86390 1
302419 99302419 1001 86380 86390 1
302516 99302516 1001 86380 86390 1
302440 99302440 1001 86380 86390 1
302505 99302505 1001 86380 86390 1
302584 99302584 1001 86380 86390 1
302913 99302913 1001 86380 86390 1
302840 99302840 1001 86380 86390 1
302621 99302621 1001 86380 86390 1
303361 99303361 1001 86380 86390 1
303274 99303274 1001 86380 86390 1
303354 99303354 1001 86380 86390 1
303355 99303355 1001 86380 86390 1
303879 99303879 1001 86380 86390 1
303931 99303931 1001 86380 86390 1
303869 99303869 1001 86380 86390 1
303873 99303873 1001 86380 86390 1
303900 99303900 1001 86380 86390 1
303875 99303875 1001 86380 86390 1
303839 99303839 1001 86380 86390 1
303806 99303806 1001 86380 86390 1
303813 99303813 1001 86380 86390 1
303518 99303518 1001 86380 86390 1
304045 99304045 1001 86380 86390 1
304175 99304175 1001 86380 86390 1
304092 99304092 1001 86380 86390 1
304234 99304234 1001 86380 86390 1
304718 99304718 1001 86380 86390 1
304738 99304738 1001 86380 86390 1
304781 99304781 1001 86380 86390 1
304511 99304511 1001 86380 86390 1
304621 99304621 1001 86380 86390 1
304433 99304433 1001 86380 86390 1
304278 99304278 1001 86380 86390 1
304293 99304293 1001 86380 86390 1
304988 99304988 1001 86380 86390 1
304952 99304952 1001 86380 86390 1
305046 99305046 1001 86380 86390 1
304917 99304917 1001 86380 86390 1
305523 99305523 1001 86380 86390 1
305664 99305664 1001 86380 86390 1
305556 99305556 1001 86380 86390 1
305311 99305311 1001 86380 86390 1
305331 99305331 1001 86380 86390 1
305208 99305208 1001 86380 86390 1
305263 99305263 1001 86380 86390 1
500153 99500153 1001 86380 86390 1
500102 99500102 1001 86380 86390 1
500142 99500142 1001 86380 86390 1
500146 99500146 1001 86380 86390 1
305694 99305694 1001 86380 86390 1
500673 99500673 1001 86380 86390 1
500791 99500791 1001 86380 86390 1
500710 99500710 1001 86380 86390 1
500558 99500558 1001 86380 86390 1
500429 99500429 1001 86380 86390 1
500566 99500566 1001 86380 86390 1
500439 99500439 1001 86380 86390 1
500244 99500244 1001 86380 86390 1
500259 99500259 1001 86380 86390 1
500210 99500210 1001 86380 86390 1
500980 99500980 1001 86380 86390 1
501515 99501515 1001 86380 86390 1
501618 99501618 1001 86380 86390 1
501384 99501384 1001 86380 86390 1
501361 99501361 1001 86380 86390 1
501413 99501413 1001 86380 86390 1
501232 99501232 1001 86380 86390 1
501271 99501271 1001 86380 86390 1
501427 99501427 1001 86380 86390 1
501377 99501377 1001 86380 86390 1
501226 99501226 1001 86380 86390 1
501064 99501064 1001 86380 86390 1
501068 99501068 1001 86380 86390 1
501782 99501782 1001 86380 86390 1
501718 99501718 1001 86380 86390 1
501733 99501733 1001 86380 86390 1
501685 99501685 1001 86380 86390 1
502420 99502420 1001 86380 86390 1
502345 99502345 1001 86380 86390 1
502400 99502400 1001 86380 86390 1
502202 99502202 1001 86380 86390 1
502114 99502114 1001 86380 86390 1
501974 99501974 1001 86380 86390 1
502052 99502052 1001 86380 86390 1
501913 99501913 1001 86380 86390 1
501888 99501888 1001 86380 86390 1
501967 99501967 1001 86380 86390 1
502045 99502045 1001 86380 86390 1
501917 99501917 1001 86380 86390 1
502022 99502022 1001 86380 86390 1
501932 99501932 1001 86380 86390 1
501908 99501908 1001 86380 86390 1
502505 99502505 1001 86380 86390 1
502262 99502262 1001 86380 86390 1
502662 99502662 1001 86380 86390 1
502585 99502585 1001 86380 86390 1
502564 99502564 1001 86380 86390 1
503166 99503166 1001 86380 86390 1
503267 99503267 1001 86380 86390 1
503129 99503129 1001 86380 86390 1
503062 99503062 1001 86380 86390 1
503037 99503037 1001 86380 86390 1
502738 99502738 1001 86380 86390 1
502751 99502751 1001 86380 86390 1
502755 99502755 1001 86380 86390 1
502759 99502759 1001 86380 86390 1
503447 99503447 1001 86380 86390 1
503331 99503331 1001 86380 86390 1
504043 99504043 1001 86380 86390 1
504047 99504047 1001 86380 86390 1
504009 99504009 1001 86380 86390 1
504076 99504076 1001 86380 86390 1
503824 99503824 1001 86380 86390 1
503722 99503722 1001 86380 86390 1
503828 99503828 1001 86380 86390 1
503591 99503591 1001 86380 86390 1
503587 99503587 1001 86380 86390 1
504180 99504180 1001 86380 86390 1
504208 99504208 1001 86380 86390 1
504138 99504138 1001 86380 86390 1
504256 99504256 1001 86380 86390 1
504153 99504153 1001 86380 86390 1
504777 99504777 1001 86380 86390 1
504875 99504875 1001 86380 86390 1
504936 99504936 1001 86380 86390 1
504827 99504827 1001 86380 86390 1
504751 99504751 1001 86380 86390 1
504561 99504561 1001 86380 86390 1
504590 99504590 1001 86380 86390 1
504510 99504510 1001 86380 86390 1
504957 99504957 1001 86380 86390 1
505016 99505016 1001 86380 86390 1
505591 99505591 1001 86380 86390 1
505743 99505743 1001 86380 86390 1
505621 99505621 1001 86380 86390 1
505660 99505660 1001 86380 86390 1
505725 99505725 1001 86380 86390 1
505635 99505635 1001 86380 86390 1
505449 99505449 1001 86380 86390 1
505380 99505380 1001 86380 86390 1
505910 99505910 1001 86380 86390 1
506506 99506506 1001 86380 86390 1
506264 99506264 1001 86380 86390 1
506373 99506373 1001 86380 86390 1
506311 99506311 1001 86380 86390 1
506013 99506013 1001 86380 86390 1
506713 99506713 1001 86380 86390 1
507230 99507230 1001 86380 86390 1
507234 99507234 1001 86380 86390 1
507414 99507414 1001 86380 86390 1
507371 99507371 1001 86380 86390 1
507118 99507118 1001 86380 86390 1
507021 99507021 1001 86380 86390 1
506931 99506931 1001 86380 86390 1
506959 99506959 1001 86380 86390 1
507537 99507537 1001 86380 86390 1
507473 99507473 1001 86380 86390 1
507494 99507494 1001 86380 86390 1
508096 99508096 1001 86380 86390 1
508167 99508167 1001 86380 86390 1
508033 99508033 1001 86380 86390 1
508038 99508038 1001 86380 86390 1
507733 99507733 1001 86380 86390 1
507807 99507807 1001 86380 86390 1
508341 99508341 1001 86380 86390 1
508357 99508357 1001 86380 86390 1
508962 99508962 1001 86380 86390 1
509029 99509029 1001 86380 86390 1
508701 99508701 1001 86380 86390 1
508740 99508740 1001 86380 86390 1
508638 99508638 1001 86380 86390 1
508459 99508459 1001 86380 86390 1
509222 99509222 1001 86380 86390 1
509835 99509835 1001 86380 86390 1
509543 99509543 1001 86380 86390 1
509409 99509409 1001 86380 86390 1
509333 99509333 1001 86380 86390 1
509413 99509413 1001 86380 86390 1
509440 99509440 1001 86380 86390 1
509453 99509453 1001 86380 86390 1
509467 99509467 1001 86380 86390 1
509471 99509471 1001 86380 86390 1
509977 99509977 1001 86380 86390 1
509949 99509949 1001 86380 86390 1
510581 99510581 1001 86380 86390 1
510394 99510394 1001 86380 86390 1
510134 99510134 1001 86380 86390 1
510138 99510138 1001 86380 86390 1
510789 99510789 1001 86380 86390 1
510842 99510842 1001 86380 86390 1
510732 99510732 1001 86380 86390 1
510839 99510839 1001 86380 86390 1
510814 99510814 1001 86380 86390 1
511485 99511485 1001 86380 86390 1
511395 99511395 1001 86380 86390 1
511238 99511238 1001 86380 86390 1
511162 99511162 1001 86380 86390 1
511268 99511268 1001 86380 86390 1
510962 99510962 1001 86380 86390 1
510936 99510936 1001 86380 86390 1
511073 99511073 1001 86380 86390 1
511681 99511681 1001 86380 86390 1
512305 99512305 1001 86380 86390 1
512220 99512220 1001 86380 86390 1
512126 99512126 1001 86380 86390 1
512130 99512130 1001 86380 86390 1
512145 99512145 1001 86380 86390 1
512055 99512055 1001 86380 86390 1
512056 99512056 1001 86380 86390 1
512134 99512134 1001 86380 86390 1
511836 99511836 1001 86380 86390 1
511957 99511957 1001 86380 86390 1
512393 99512393 1001 86380 86390 1
512539 99512539 1001 86380 86390 1
512383 99512383 1001 86380 86390 1
512515 99512515 1001 86380 86390 1
512567 99512567 1001 86380 86390 1
513117 99513117 1001 86380 86390 1
512962 99512962 1001 86380 86390 1
512912 99512912 1001 86380 86390 1
512877 99512877 1001 86380 86390 1
512815 99512815 1001 86380 86390 1
512624 99512624 1001 86380 86390 1
512730 99512730 1001 86380 86390 1
512757 99512757 1001 86380 86390 1
512589 99512589 1001 86380 86390 1
512673 99512673 1001 86380 86390 1
512738 99512738 1001 86380 86390 1
513361 99513361 1001 86380 86390 1
513318 99513318 1001 86380 86390 1
513905 99513905 1001 86380 86390 1
513686 99513686 1001 86380 86390 1
513648 99513648 1001 86380 86390 1
513773 99513773 1001 86380 86390 1
513606 99513606 1001 86380 86390 1
513505 99513505 1001 86380 86390 1
513571 99513571 1001 86380 86390 1
513549 99513549 1001 86380 86390 1
514209 99514209 1001 86380 86390 1
514794 99514794 1001 86380 86390 1
514756 99514756 1001 86380 86390 1
514697 99514697 1001 86380 86390 1
514841 99514841 1001 86380 86390 1
514498 99514498 1001 86380 86390 1
514553 99514553 1001 86380 86390 1
514507 99514507 1001 86380 86390 1
514360 99514360 1001 86380 86390 1
514373 99514373 1001 86380 86390 1
514309 99514309 1001 86380 86390 1
514972 99514972 1001 86380 86390 1
514908 99514908 1001 86380 86390 1
514973 99514973 1001 86380 86390 1
514898 99514898 1001 86380 86390 1
515007 99515007 1001 86380 86390 1
514865 99514865 1001 86380 86390 1
515633 99515633 1001 86380 86390 1
515623 99515623 1001 86380 86390 1
515535 99515535 1001 86380 86390 1
515511 99515511 1001 86380 86390 1
515327 99515327 1001 86380 86390 1
515437 99515437 1001 86380 86390 1
515322 99515322 1001 86380 86390 1
515127 99515127 1001 86380 86390 1
515174 99515174 1001 86380 86390 1
515101 99515101 1001 86380 86390 1
515854 99515854 1001 86380 86390 1
515870 99515870 1001 86380 86390 1
515741 99515741 1001 86380 86390 1
515858 99515858 1001 86380 86390 1
516332 99516332 1001 86380 86390 1
516443 99516443 1001 86380 86390 1
516315 99516315 1001 86380 86390 1
516506 99516506 1001 86380 86390 1
516150 99516150 1001 86380 86390 1
516138 99516138 1001 86380 86390 1
516206 99516206 1001 86380 86390 1
516005 99516005 1001 86380 86390 1
515968 99515968 1001 86380 86390 1
515986 99515986 1001 86380 86390 1
515895 99515895 1001 86380 86390 1
515900 99515900 1001 86380 86390 1
516597 99516597 1001 86380 86390 1
516573 99516573 1001 86380 86390 1
516613 99516613 1001 86380 86390 1
516665 99516665 1001 86380 86390 1
516695 99516695 1001 86380 86390 1
516570 99516570 1001 86380 86390 1
517163 99517163 1001 86380 86390 1
517152 99517152 1001 86380 86390 1
517028 99517028 1001 86380 86390 1
517110 99517110 1001 86380 86390 1
516817 99516817 1001 86380 86390 1
517463 99517463 1001 86380 86390 1
516716 99516716 1001 86380 86390 1
517403 99517403 1001 86380 86390 1
517382 99517382 1001 86380 86390 1
518059 99518059 1001 86380 86390 1
518101 99518101 1001 86380 86390 1
518050 99518050 1001 86380 86390 1
518001 99518001 1001 86380 86390 1
518109 99518109 1001 86380 86390 1
517832 99517832 1001 86380 86390 1
517664 99517664 1001 86380 86390 1
518166 99518166 1001 86380 86390 1
518284 99518284 1001 86380 86390 1
518167 99518167 1001 86380 86390 1
518903 99518903 1001 86380 86390 1
518978 99518978 1001 86380 86390 1
518747 99518747 1001 86380 86390 1
518717 99518717 1001 86380 86390 1
518553 99518553 1001 86380 86390 1
518401 99518401 1001 86380 86390 1
519050 99519050 1001 86380 86390 1
519065 99519065 1001 86380 86390 1
519088 99519088 1001 86380 86390 1
519757 99519757 1001 86380 86390 1
519415 99519415 1001 86380 86390 1
519573 99519573 1001 86380 86390 1
519589 99519589 1001 86380 86390 1
519486 99519486 1001 86380 86390 1
519436 99519436 1001 86380 86390 1
519208 99519208 1001 86380 86390 1
519351 99519351 1001 86380 86390 1
519983 99519983 1001 86380 86390 1
520010 99520010 1001 86380 86390 1
520489 99520489 1001 86380 86390 1
520557 99520557 1001 86380 86390 1
520457 99520457 1001 86380 86390 1
520280 99520280 1001 86380 86390 1
520401 99520401 1001 86380 86390 1
520300 99520300 1001 86380 86390 1
520381 99520381 1001 86380 86390 1
520124 99520124 1001 86380 86390 1
520100 99520100 1001 86380 86390 1
520178 99520178 1001 86380 86390 1
520166 99520166 1001 86380 86390 1
520147 99520147 1001 86380 86390 1
520213 99520213 1001 86380 86390 1
520764 99520764 1001 86380 86390 1
521273 99521273 1001 86380 86390 1
521170 99521170 1001 86380 86390 1
521096 99521096 1001 86380 86390 1
521076 99521076 1001 86380 86390 1
521078 99521078 1001 86380 86390 1
520944 99520944 1001 86380 86390 1
520895 99520895 1001 86380 86390 1
521024 99521024 1001 86380 86390 1
520856 99520856 1001 86380 86390 1
521569 99521569 1001 86380 86390 1
521637 99521637 1001 86380 86390 1
521508 99521508 1001 86380 86390 1
522113 99522113 1001 86380 86390 1
522206 99522206 1001 86380 86390 1
521893 99521893 1001 86380 86390 1
522065 99522065 1001 86380 86390 1
521939 99521939 1001 86380 86390 1
521814 99521814 1001 86380 86390 1
521766 99521766 1001 86380 86390 1
521831 99521831 1001 86380 86390 1
521719 99521719 1001 86380 86390 1
521785 99521785 1001 86380 86390 1
522372 99522372 1001 86380 86390 1
522479 99522479 1001 86380 86390 1
522444 99522444 1001 86380 86390 1
522496 99522496 1001 86380 86390 1
522302 99522302 1001 86380 86390 1
523119 99523119 1001 86380 86390 1
522967 99522967 1001 86380 86390 1
522945 99522945 1001 86380 86390 1
522901 99522901 1001 86380 86390 1
522817 99522817 1001 86380 86390 1
522743 99522743 1001 86380 86390 1
522769 99522769 1001 86380 86390 1
522821 99522821 1001 86380 86390 1
522796 99522796 1001 86380 86390 1
522576 99522576 1001 86380 86390 1
522499 99522499 1001 86380 86390 1
522532 99522532 1001 86380 86390 1
523315 99523315 1001 86380 86390 1
523214 99523214 1001 86380 86390 1
523882 99523882 1001 86380 86390 1
523905 99523905 1001 86380 86390 1
523675 99523675 1001 86380 86390 1
523674 99523674 1001 86380 86390 1
523466 99523466 1001 86380 86390 1
523430 99523430 1001 86380 86390 1
523394 99523394 1001 86380 86390 1
524071 99524071 1001 86380 86390 1
524098 99524098 1001 86380 86390 1
523983 99523983 1001 86380 86390 1
524009 99524009 1001 86380 86390 1
523950 99523950 1001 86380 86390 1
524145 99524145 1001 86380 86390 1
524693 99524693 1001 86380 86390 1
524717 99524717 1001 86380 86390 1
524409 99524409 1001 86380 86390 1
524502 99524502 1001 86380 86390 1
524519 99524519 1001 86380 86390 1
524429 99524429 1001 86380 86390 1
524470 99524470 1001 86380 86390 1
524434 99524434 1001 86380 86390 1
524293 99524293 1001 86380 86390 1
524310 99524310 1001 86380 86390 1
524240 99524240 1001 86380 86390 1
524809 99524809 1001 86380 86390 1
524913 99524913 1001 86380 86390 1
524953 99524953 1001 86380 86390 1
525394 99525394 1001 86380 86390 1
525489 99525489 1001 86380 86390 1
525276 99525276 1001 86380 86390 1
525267 99525267 1001 86380 86390 1
525004 99525004 1001 86380 86390 1
525075 99525075 1001 86380 86390 1
525599 99525599 1001 86380 86390 1
525709 99525709 1001 86380 86390 1
526354 99526354 1001 86380 86390 1
526264 99526264 1001 86380 86390 1
526419 99526419 1001 86380 86390 1
526101 99526101 1001 86380 86390 1
526144 99526144 1001 86380 86390 1
526113 99526113 1001 86380 86390 1
526006 99526006 1001 86380 86390 1
525865 99525865 1001 86380 86390 1
526625 99526625 1001 86380 86390 1
526431 99526431 1001 86380 86390 1
527188 99527188 1001 86380 86390 1
527226 99527226 1001 86380 86390 1
527077 99527077 1001 86380 86390 1
527181 99527181 1001 86380 86390 1
527171 99527171 1001 86380 86390 1
526907 99526907 1001 86380 86390 1
526924 99526924 1001 86380 86390 1
526668 99526668 1001 86380 86390 1
526759 99526759 1001 86380 86390 1
527338 99527338 1001 86380 86390 1
527429 99527429 1001 86380 86390 1
527319 99527319 1001 86380 86390 1
527294 99527294 1001 86380 86390 1
527386 99527386 1001 86380 86390 1
527399 99527399 1001 86380 86390 1
527296 99527296 1001 86380 86390 1
527310 99527310 1001 86380 86390 1
528062 99528062 1001 86380 86390 1
527689 99527689 1001 86380 86390 1
527793 99527793 1001 86380 86390 1
527720 99527720 1001 86380 86390 1
527713 99527713 1001 86380 86390 1
527456 99527456 1001 86380 86390 1
527511 99527511 1001 86380 86390 1
527538 99527538 1001 86380 86390 1
527473 99527473 1001 86380 86390 1
527513 99527513 1001 86380 86390 1
527658 99527658 1001 86380 86390 1
527529 99527529 1001 86380 86390 1
528137 99528137 1001 86380 86390 1
528156 99528156 1001 86380 86390 1
528095 99528095 1001 86380 86390 1
528238 99528238 1001 86380 86390 1
528830 99528830 1001 86380 86390 1
528857 99528857 1001 86380 86390 1
528795 99528795 1001 86380 86390 1
528610 99528610 1001 86380 86390 1
528549 99528549 1001 86380 86390 1
528563 99528563 1001 86380 86390 1
528306 99528306 1001 86380 86390 1
528430 99528430 1001 86380 86390 1
528460 99528460 1001 86380 86390 1
528486 99528486 1001 86380 86390 1
529069 99529069 1001 86380 86390 1
528982 99528982 1001 86380 86390 1
529062 99529062 1001 86380 86390 1
529037 99529037 1001 86380 86390 1
529040 99529040 1001 86380 86390 1
529551 99529551 1001 86380 86390 1
529701 99529701 1001 86380 86390 1
529669 99529669 1001 86380 86390 1
529566 99529566 1001 86380 86390 1
529554 99529554 1001 86380 86390 1
529636 99529636 1001 86380 86390 1
529320 99529320 1001 86380 86390 1
529451 99529451 1001 86380 86390 1
529201 99529201 1001 86380 86390 1
529227 99529227 1001 86380 86390 1
529253 99529253 1001 86380 86390 1
529155 99529155 1001 86380 86390 1
529129 99529129 1001 86380 86390 1
529789 99529789 1001 86380 86390 1
529871 99529871 1001 86380 86390 1
529873 99529873 1001 86380 86390 1
529775 99529775 1001 86380 86390 1
529827 99529827 1001 86380 86390 1
530504 99530504 1001 86380 86390 1
530498 99530498 1001 86380 86390 1
530448 99530448 1001 86380 86390 1
530475 99530475 1001 86380 86390 1
530270 99530270 1001 86380 86390 1
530209 99530209 1001 86380 86390 1
530050 99530050 1001 86380 86390 1
530656 99530656 1001 86380 86390 1
530736 99530736 1001 86380 86390 1
530675 99530675 1001 86380 86390 1
530586 99530586 1001 86380 86390 1
531378 99531378 1001 86380 86390 1
531317 99531317 1001 86380 86390 1
531267 99531267 1001 86380 86390 1
531244 99531244 1001 86380 86390 1
531124 99531124 1001 86380 86390 1
530995 99530995 1001 86380 86390 1
530890 99530890 1001 86380 86390 1
530842 99530842 1001 86380 86390 1
530777 99530777 1001 86380 86390 1
530768 99530768 1001 86380 86390 1
530885 99530885 1001 86380 86390 1
531483 99531483 1001 86380 86390 1
531398 99531398 1001 86380 86390 1
532083 99532083 1001 86380 86390 1
532022 99532022 1001 86380 86390 1
531949 99531949 1001 86380 86390 1
531952 99531952 1001 86380 86390 1
531979 99531979 1001 86380 86390 1
531879 99531879 1001 86380 86390 1
531892 99531892 1001 86380 86390 1
531868 99531868 1001 86380 86390 1
531947 99531947 1001 86380 86390 1
531750 99531750 1001 86380 86390 1
531700 99531700 1001 86380 86390 1
532235 99532235 1001 86380 86390 1
532251 99532251 1001 86380 86390 1
532357 99532357 1001 86380 86390 1
532319 99532319 1001 86380 86390 1
532907 99532907 1001 86380 86390 1
533003 99533003 1001 86380 86390 1
532913 99532913 1001 86380 86390 1
532712 99532712 1001 86380 86390 1
532752 99532752 1001 86380 86390 1
532768 99532768 1001 86380 86390 1
532643 99532643 1001 86380 86390 1
532721 99532721 1001 86380 86390 1
532458 99532458 1001 86380 86390 1
532602 99532602 1001 86380 86390 1
532435 99532435 1001 86380 86390 1
533069 99533069 1001 86380 86390 1
533092 99533092 1001 86380 86390 1
533758 99533758 1001 86380 86390 1
533707 99533707 1001 86380 86390 1
533725 99533725 1001 86380 86390 1
533853 99533853 1001 86380 86390 1
533457 99533457 1001 86380 86390 1
533445 99533445 1001 86380 86390 1
533305 99533305 1001 86380 86390 1
533280 99533280 1001 86380 86390 1
533241 99533241 1001 86380 86390 1
533262 99533262 1001 86380 86390 1
533898 99533898 1001 86380 86390 1
533886 99533886 1001 86380 86390 1
533865 99533865 1001 86380 86390 1
533892 99533892 1001 86380 86390 1
534631 99534631 1001 86380 86390 1
534454 99534454 1001 86380 86390 1
534394 99534394 1001 86380 86390 1
534331 99534331 1001 86380 86390 1
534335 99534335 1001 86380 86390 1
534105 99534105 1001 86380 86390 1
534120 99534120 1001 86380 86390 1
534228 99534228 1001 86380 86390 1
534759 99534759 1001 86380 86390 1
534850 99534850 1001 86380 86390 1
534868 99534868 1001 86380 86390 1
535488 99535488 1001 86380 86390 1
535490 99535490 1001 86380 86390 1
535492 99535492 1001 86380 86390 1
535469 99535469 1001 86380 86390 1
535471 99535471 1001 86380 86390 1
535306 99535306 1001 86380 86390 1
535182 99535182 1001 86380 86390 1
535222 99535222 1001 86380 86390 1
535238 99535238 1001 86380 86390 1
535200 99535200 1001 86380 86390 1
535278 99535278 1001 86380 86390 1
535007 99535007 1001 86380 86390 1
535033 99535033 1001 86380 86390 1
534969 99534969 1001 86380 86390 1
535002 99535002 1001 86380 86390 1
534991 99534991 1001 86380 86390 1
535692 99535692 1001 86380 86390 1
535557 99535557 1001 86380 86390 1
535596 99535596 1001 86380 86390 1
536210 99536210 1001 86380 86390 1
536147 99536147 1001 86380 86390 1
536189 99536189 1001 86380 86390 1
536270 99536270 1001 86380 86390 1
536332 99536332 1001 86380 86390 1
536155 99536155 1001 86380 86390 1
536194 99536194 1001 86380 86390 1
535976 99535976 1001 86380 86390 1
536033 99536033 1001 86380 86390 1
535931 99535931 1001 86380 86390 1
536129 99536129 1001 86380 86390 1
535936 99535936 1001 86380 86390 1
535949 99535949 1001 86380 86390 1
535866 99535866 1001 86380 86390 1
536518 99536518 1001 86380 86390 1
536494 99536494 1001 86380 86390 1
536536 99536536 1001 86380 86390 1
536976 99536976 1001 86380 86390 1
537015 99537015 1001 86380 86390 1
536755 99536755 1001 86380 86390 1
536864 99536864 1001 86380 86390 1
536727 99536727 1001 86380 86390 1
536611 99536611 1001 86380 86390 1
536640 99536640 1001 86380 86390 1
536616 99536616 1001 86380 86390 1
536655 99536655 1001 86380 86390 1
537170 99537170 1001 86380 86390 1
537788 99537788 1001 86380 86390 1
537904 99537904 1001 86380 86390 1
537894 99537894 1001 86380 86390 1
537920 99537920 1001 86380 86390 1
537908 99537908 1001 86380 86390 1
537977 99537977 1001 86380 86390 1
537602 99537602 1001 86380 86390 1
537658 99537658 1001 86380 86390 1
537749 99537749 1001 86380 86390 1
537715 99537715 1001 86380 86390 1
537780 99537780 1001 86380 86390 1
537407 99537407 1001 86380 86390 1
538075 99538075 1001 86380 86390 1
538080 99538080 1001 86380 86390 1
538131 99538131 1001 86380 86390 1
538678 99538678 1001 86380 86390 1
538498 99538498 1001 86380 86390 1
538537 99538537 1001 86380 86390 1
538578 99538578 1001 86380 86390 1
538568 99538568 1001 86380 86390 1
538531 99538531 1001 86380 86390 1
538285 99538285 1001 86380 86390 1
538225 99538225 1001 86380 86390 1
538203 99538203 1001 86380 86390 1
538865 99538865 1001 86380 86390 1
538892 99538892 1001 86380 86390 1
539010 99539010 1001 86380 86390 1
538972 99538972 1001 86380 86390 1
538973 99538973 1001 86380 86390 1
538909 99538909 1001 86380 86390 1
538887 99538887 1001 86380 86390 1
539512 99539512 1001 86380 86390 1
539609 99539609 1001 86380 86390 1
539569 99539569 1001 86380 86390 1
539508 99539508 1001 86380 86390 1
539294 99539294 1001 86380 86390 1
539423 99539423 1001 86380 86390 1
539425 99539425 1001 86380 86390 1
539309 99539309 1001 86380 86390 1
539421 99539421 1001 86380 86390 1
539154 99539154 1001 86380 86390 1
539822 99539822 1001 86380 86390 1
539649 99539649 1001 86380 86390 1
540390 99540390 1001 86380 86390 1
540381 99540381 1001 86380 86390 1
540093 99540093 1001 86380 86390 1
540237 99540237 1001 86380 86390 1
540149 99540149 1001 86380 86390 1
540167 99540167 1001 86380 86390 1
540206 99540206 1001 86380 86390 1
540090 99540090 1001 86380 86390 1
540181 99540181 1001 86380 86390 1
539892 99539892 1001 86380 86390 1
540013 99540013 1001 86380 86390 1
540547 99540547 1001 86380 86390 1
541230 99541230 1001 86380 86390 1
541182 99541182 1001 86380 86390 1
541144 99541144 1001 86380 86390 1
541138 99541138 1001 86380 86390 1
541049 99541049 1001 86380 86390 1
541000 99541000 1001 86380 86390 1
540978 99540978 1001 86380 86390 1
540725 99540725 1001 86380 86390 1
540845 99540845 1001 86380 86390 1
540795 99540795 1001 86380 86390 1
540821 99540821 1001 86380 86390 1
540775 99540775 1001 86380 86390 1
541401 99541401 1001 86380 86390 1
541313 99541313 1001 86380 86390 1
541341 99541341 1001 86380 86390 1
541406 99541406 1001 86380 86390 1
542086 99542086 1001 86380 86390 1
542071 99542071 1001 86380 86390 1
542033 99542033 1001 86380 86390 1
542094 99542094 1001 86380 86390 1
542062 99542062 1001 86380 86390 1
542075 99542075 1001 86380 86390 1
542038 99542038 1001 86380 86390 1
542103 99542103 1001 86380 86390 1
542014 99542014 1001 86380 86390 1
541774 99541774 1001 86380 86390 1
541891 99541891 1001 86380 86390 1
541913 99541913 1001 86380 86390 1
541620 99541620 1001 86380 86390 1
541504 99541504 1001 86380 86390 1
541612 99541612 1001 86380 86390 1
542272 99542272 1001 86380 86390 1
542178 99542178 1001 86380 86390 1
542127 99542127 1001 86380 86390 1
542830 99542830 1001 86380 86390 1
542780 99542780 1001 86380 86390 1
542898 99542898 1001 86380 86390 1
542887 99542887 1001 86380 86390 1
542658 99542658 1001 86380 86390 1
542620 99542620 1001 86380 86390 1
542390 99542390 1001 86380 86390 1
542487 99542487 1001 86380 86390 1
542436 99542436 1001 86380 86390 1
542517 99542517 1001 86380 86390 1
542957 99542957 1001 86380 86390 1
543115 99543115 1001 86380 86390 1
542947 99542947 1001 86380 86390 1
543042 99543042 1001 86380 86390 1
542992 99542992 1001 86380 86390 1
543083 99543083 1001 86380 86390 1
543628 99543628 1001 86380 86390 1
543449 99543449 1001 86380 86390 1
543363 99543363 1001 86380 86390 1
543391 99543391 1001 86380 86390 1
543510 99543510 1001 86380 86390 1
543485 99543485 1001 86380 86390 1
543270 99543270 1001 86380 86390 1
543232 99543232 1001 86380 86390 1
543338 99543338 1001 86380 86390 1
543210 99543210 1001 86380 86390 1
543161 99543161 1001 86380 86390 1
543835 99543835 1001 86380 86390 1
543151 99543151 1001 86380 86390 1
544580 99544580 1001 86380 86390 1
544556 99544556 1001 86380 86390 1
544594 99544594 1001 86380 86390 1
544370 99544370 1001 86380 86390 1
544295 99544295 1001 86380 86390 1
544069 99544069 1001 86380 86390 1
543981 99543981 1001 86380 86390 1
544138 99544138 1001 86380 86390 1
543985 99543985 1001 86380 86390 1
544141 99544141 1001 86380 86390 1
544722 99544722 1001 86380 86390 1
525962 1128 1002 27763 32315 1
542906 1057 1001 32623 32922 1
400123 99400123 1001 86380 86390 1
400381 99400381 1001 86380 86390 1
400439 99400439 1001 86380 86390 1
400471 99400471 1001 86380 86390 1
400649 99400649 1001 86380 86390 1
400810 99400810 1001 86380 86390 1
401121 99401121 1001 86380 86390 1
401185 99401185 1001 86380 86390 1
401391 99401391 1001 86380 86390 1
401585 99401585 1001 86380 86390 1
401539 99401539 1001 86380 86390 1
401807 99401807 1001 86380 86390 1
401789 99401789 1001 86380 86390 1
401884 99401884 1001 86380 86390 1
401948 99401948 1001 86380 86390 1
401929 99401929 1001 86380 86390 1
401995 99401995 1001 86380 86390 1
402015 99402015 1001 86380 86390 1
402319 99402319 1001 86380 86390 1
402796 99402796 1001 86380 86390 1
402931 99402931 1001 86380 86390 1
402932 99402932 1001 86380 86390 1
403000 99403000 1001 86380 86390 1
403028 99403028 1001 86380 86390 1
403007 99403007 1001 86380 86390 1
403350 99403350 1001 86380 86390 1
403475 99403475 1001 86380 86390 1
403538 99403538 1001 86380 86390 1
403668 99403668 1001 86380 86390 1
403777 99403777 1001 86380 86390 1
403761 99403761 1001 86380 86390 1
403871 99403871 1001 86380 86390 1
403992 99403992 1001 86380 86390 1
403996 99403996 1001 86380 86390 1
404192 99404192 1001 86380 86390 1
404207 99404207 1001 86380 86390 1
404300 99404300 1001 86380 86390 1
404377 99404377 1001 86380 86390 1
404526 99404526 1001 86380 86390 1
404488 99404488 1001 86380 86390 1
404702 99404702 1001 86380 86390 1
404760 99404760 1001 86380 86390 1
404588 99404588 1001 86380 86390 1
404761 99404761 1001 86380 86390 1
404924 99404924 1001 86380 86390 1
405475 99405475 1001 86380 86390 1
405524 99405524 1001 86380 86390 1
405518 99405518 1001 86380 86390 1
405657 99405657 1001 86380 86390 1
405706 99405706 1001 86380 86390 1
405870 99405870 1001 86380 86390 1
406064 99406064 1001 86380 86390 1
406249 99406249 1001 86380 86390 1
406303 99406303 1001 86380 86390 1
406328 99406328 1001 86380 86390 1
406404 99406404 1001 86380 86390 1
406410 99406410 1001 86380 86390 1
406691 99406691 1001 86380 86390 1
406780 99406780 1001 86380 86390 1
406866 99406866 1001 86380 86390 1
406956 99406956 1001 86380 86390 1
407152 99407152 1001 86380 86390 1
407558 99407558 1001 86380 86390 1
407512 99407512 1001 86380 86390 1
407632 99407632 1001 86380 86390 1
407760 99407760 1001 86380 86390 1
407679 99407679 1001 86380 86390 1
408098 99408098 1001 86380 86390 1
408278 99408278 1001 86380 86390 1
408265 99408265 1001 86380 86390 1
408357 99408357 1001 86380 86390 1
408726 99408726 1001 86380 86390 1
408852 99408852 1001 86380 86390 1
409039 99409039 1001 86380 86390 1
409467 99409467 1001 86380 86390 1
409489 99409489 1001 86380 86390 1
409602 99409602 1001 86380 86390 1
409913 99409913 1001 86380 86390 1
409922 99409922 1001 86380 86390 1
410190 99410190 1001 86380 86390 1
410208 99410208 1001 86380 86390 1
410160 99410160 1001 86380 86390 1
410258 99410258 1001 86380 86390 1
410269 99410269 1001 86380 86390 1
410373 99410373 1001 86380 86390 1
410356 99410356 1001 86380 86390 1
410615 99410615 1001 86380 86390 1
410584 99410584 1001 86380 86390 1
410667 99410667 1001 86380 86390 1
410670 99410670 1001 86380 86390 1
410764 99410764 1001 86380 86390 1
410786 99410786 1001 86380 86390 1
411323 99411323 1001 86380 86390 1
411227 99411227 1001 86380 86390 1
411303 99411303 1001 86380 86390 1
411371 99411371 1001 86380 86390 1
411503 99411503 1001 86380 86390 1
411932 99411932 1001 86380 86390 1
412482 99412482 1001 86380 86390 1
413698 99413698 1001 86380 86390 1
413619 99413619 1001 86380 86390 1
413316 99413316 1001 86380 86390 1
413599 99413599 1001 86380 86390 1
413583 99413583 1001 86380 86390 1
413538 99413538 1001 86380 86390 1
413309 99413309 1001 86380 86390 1
412799 99412799 1001 86380 86390 1
412515 99412515 1001 86380 86390 1
414011 99414011 1001 86380 86390 1
415057 99415057 1001 86380 86390 1
415118 99415118 1001 86380 86390 1
414992 99414992 1001 86380 86390 1
414746 99414746 1001 86380 86390 1
414818 99414818 1001 86380 86390 1
414248 99414248 1001 86380 86390 1
414296 99414296 1001 86380 86390 1
414483 99414483 1001 86380 86390 1
414189 99414189 1001 86380 86390 1
414217 99414217 1001 86380 86390 1
415620 99415620 1001 86380 86390 1
415388 99415388 1001 86380 86390 1
415371 99415371 1001 86380 86390 1
416885 99416885 1001 86380 86390 1
416640 99416640 1001 86380 86390 1
416948 99416948 1001 86380 86390 1
416919 99416919 1001 86380 86390 1
416521 99416521 1001 86380 86390 1
416338 99416338 1001 86380 86390 1
416114 99416114 1001 86380 86390 1
417046 99417046 1001 86380 86390 1
417116 99417116 1001 86380 86390 1
417117 99417117 1001 86380 86390 1
417111 99417111 1001 86380 86390 1
417458 99417458 1001 86380 86390 1
418796 99418796 1001 86380 86390 1
418735 99418735 1001 86380 86390 1
418648 99418648 1001 86380 86390 1
418177 99418177 1001 86380 86390 1
418377 99418377 1001 86380 86390 1
418043 99418043 1001 86380 86390 1
418118 99418118 1001 86380 86390 1
418211 99418211 1001 86380 86390 1
418234 99418234 1001 86380 86390 1
417921 99417921 1001 86380 86390 1
417827 99417827 1001 86380 86390 1
417778 99417778 1001 86380 86390 1
417934 99417934 1001 86380 86390 1
419000 99419000 1001 86380 86390 1
419133 99419133 1001 86380 86390 1
419168 99419168 1001 86380 86390 1
419070 99419070 1001 86380 86390 1
420171 99420171 1001 86380 86390 1
420094 99420094 1001 86380 86390 1
420399 99420399 1001 86380 86390 1
420161 99420161 1001 86380 86390 1
420373 99420373 1001 86380 86390 1
419975 99419975 1001 86380 86390 1
419797 99419797 1001 86380 86390 1
419425 99419425 1001 86380 86390 1
419574 99419574 1001 86380 86390 1
419452 99419452 1001 86380 86390 1
419329 99419329 1001 86380 86390 1
419445 99419445 1001 86380 86390 1
420817 99420817 1001 86380 86390 1
420524 99420524 1001 86380 86390 1
420505 99420505 1001 86380 86390 1
421691 99421691 1001 86380 86390 1
421758 99421758 1001 86380 86390 1
421783 99421783 1001 86380 86390 1
421933 99421933 1001 86380 86390 1
421316 99421316 1001 86380 86390 1
421439 99421439 1001 86380 86390 1
421404 99421404 1001 86380 86390 1
421328 99421328 1001 86380 86390 1
421553 99421553 1001 86380 86390 1
421334 99421334 1001 86380 86390 1
421313 99421313 1001 86380 86390 1
421314 99421314 1001 86380 86390 1
421241 99421241 1001 86380 86390 1
420971 99420971 1001 86380 86390 1
421117 99421117 1001 86380 86390 1
423698 99423698 1001 86380 86390 1
423624 99423624 1001 86380 86390 1
422966 99422966 1001 86380 86390 1
423236 99423236 1001 86380 86390 1
423017 99423017 1001 86380 86390 1
422656 99422656 1001 86380 86390 1
422622 99422622 1001 86380 86390 1
424070 99424070 1001 86380 86390 1
423792 99423792 1001 86380 86390 1
425061 99425061 1001 86380 86390 1
425134 99425134 1001 86380 86390 1
424880 99424880 1001 86380 86390 1
424645 99424645 1001 86380 86390 1
424962 99424962 1001 86380 86390 1
424912 99424912 1001 86380 86390 1
424915 99424915 1001 86380 86390 1
424944 99424944 1001 86380 86390 1
424535 99424535 1001 86380 86390 1
424431 99424431 1001 86380 86390 1
424364 99424364 1001 86380 86390 1
424589 99424589 1001 86380 86390 1
425634 99425634 1001 86380 86390 1
425810 99425810 1001 86380 86390 1
425485 99425485 1001 86380 86390 1
426897 99426897 1001 86380 86390 1
426800 99426800 1001 86380 86390 1
426936 99426936 1001 86380 86390 1
427022 99427022 1001 86380 86390 1
427094 99427094 1001 86380 86390 1
427002 99427002 1001 86380 86390 1
426576 99426576 1001 86380 86390 1
426482 99426482 1001 86380 86390 1
426280 99426280 1001 86380 86390 1
426093 99426093 1001 86380 86390 1
425940 99425940 1001 86380 86390 1
426095 99426095 1001 86380 86390 1
426017 99426017 1001 86380 86390 1
426226 99426226 1001 86380 86390 1
425969 99425969 1001 86380 86390 1
425979 99425979 1001 86380 86390 1
427374 99427374 1001 86380 86390 1
427120 99427120 1001 86380 86390 1
427450 99427450 1001 86380 86390 1
428575 99428575 1001 86380 86390 1
428509 99428509 1001 86380 86390 1
428536 99428536 1001 86380 86390 1
428422 99428422 1001 86380 86390 1
427966 99427966 1001 86380 86390 1
428252 99428252 1001 86380 86390 1
428276 99428276 1001 86380 86390 1
427624 99427624 1001 86380 86390 1
429134 99429134 1001 86380 86390 1
429082 99429082 1001 86380 86390 1
429160 99429160 1001 86380 86390 1
428807 99428807 1001 86380 86390 1
428983 99428983 1001 86380 86390 1
430273 99430273 1001 86380 86390 1
430372 99430372 1001 86380 86390 1
429831 99429831 1001 86380 86390 1
429884 99429884 1001 86380 86390 1
429721 99429721 1001 86380 86390 1
429917 99429917 1001 86380 86390 1
429630 99429630 1001 86380 86390 1
429396 99429396 1001 86380 86390 1
429398 99429398 1001 86380 86390 1
430795 99430795 1001 86380 86390 1
430613 99430613 1001 86380 86390 1
430606 99430606 1001 86380 86390 1
430394 99430394 1001 86380 86390 1
431940 99431940 1001 86380 86390 1
431719 99431719 1001 86380 86390 1
432033 99432033 1001 86380 86390 1
431542 99431542 1001 86380 86390 1
430849 99430849 1001 86380 86390 1
431048 99431048 1001 86380 86390 1
430995 99430995 1001 86380 86390 1
432225 99432225 1001 86380 86390 1
432277 99432277 1001 86380 86390 1
432443 99432443 1001 86380 86390 1
432476 99432476 1001 86380 86390 1
432113 99432113 1001 86380 86390 1
433301 99433301 1001 86380 86390 1
433016 99433016 1001 86380 86390 1
432611 99432611 1001 86380 86390 1
432804 99432804 1001 86380 86390 1
432686 99432686 1001 86380 86390 1
432743 99432743 1001 86380 86390 1
433858 99433858 1001 86380 86390 1
434001 99434001 1001 86380 86390 1
433767 99433767 1001 86380 86390 1
434033 99434033 1001 86380 86390 1
434059 99434059 1001 86380 86390 1
435357 99435357 1001 86380 86390 1
434819 99434819 1001 86380 86390 1
434604 99434604 1001 86380 86390 1
434646 99434646 1001 86380 86390 1
434927 99434927 1001 86380 86390 1
434745 99434745 1001 86380 86390 1
434906 99434906 1001 86380 86390 1
434833 99434833 1001 86380 86390 1
434890 99434890 1001 86380 86390 1
434241 99434241 1001 86380 86390 1
434578 99434578 1001 86380 86390 1
434220 99434220 1001 86380 86390 1
435461 99435461 1001 86380 86390 1
435601 99435601 1001 86380 86390 1
435687 99435687 1001 86380 86390 1
435713 99435713 1001 86380 86390 1
435739 99435739 1001 86380 86390 1
436951 99436951 1001 86380 86390 1
437047 99437047 1001 86380 86390 1
437078 99437078 1001 86380 86390 1
436683 99436683 1001 86380 86390 1
436386 99436386 1001 86380 86390 1
436496 99436496 1001 86380 86390 1
436521 99436521 1001 86380 86390 1
436370 99436370 1001 86380 86390 1
436506 99436506 1001 86380 86390 1
436482 99436482 1001 86380 86390 1
436556 99436556 1001 86380 86390 1
436722 99436722 1001 86380 86390 1
436445 99436445 1001 86380 86390 1
436192 99436192 1001 86380 86390 1
436100 99436100 1001 86380 86390 1
436090 99436090 1001 86380 86390 1
437305 99437305 1001 86380 86390 1
300039 99300039 1001 86380 86390 1
300683 99300683 1001 86380 86390 1
300546 99300546 1001 86380 86390 1
300573 99300573 1001 86380 86390 1
300434 99300434 1001 86380 86390 1
300411 99300411 1001 86380 86390 1
300465 99300465 1001 86380 86390 1
300266 99300266 1001 86380 86390 1
300112 99300112 1001 86380 86390 1
300244 99300244 1001 86380 86390 1
300313 99300313 1001 86380 86390 1
300765 99300765 1001 86380 86390 1
300805 99300805 1001 86380 86390 1
300914 99300914 1001 86380 86390 1
300737 99300737 1001 86380 86390 1
301532 99301532 1001 86380 86390 1
301533 99301533 1001 86380 86390 1
301272 99301272 1001 86380 86390 1
301199 99301199 1001 86380 86390 1
301213 99301213 1001 86380 86390 1
301334 99301334 1001 86380 86390 1
301335 99301335 1001 86380 86390 1
300987 99300987 1001 86380 86390 1
301061 99301061 1001 86380 86390 1
301593 99301593 1001 86380 86390 1
301740 99301740 1001 86380 86390 1
301703 99301703 1001 86380 86390 1
302334 99302334 1001 86380 86390 1
302223 99302223 1001 86380 86390 1
302167 99302167 1001 86380 86390 1
301850 99301850 1001 86380 86390 1
302413 99302413 1001 86380 86390 1
303189 99303189 1001 86380 86390 1
303101 99303101 1001 86380 86390 1
302992 99302992 1001 86380 86390 1
302894 99302894 1001 86380 86390 1
302756 99302756 1001 86380 86390 1
302769 99302769 1001 86380 86390 1
302761 99302761 1001 86380 86390 1
302767 99302767 1001 86380 86390 1
303412 99303412 1001 86380 86390 1
303248 99303248 1001 86380 86390 1
303342 99303342 1001 86380 86390 1
303395 99303395 1001 86380 86390 1
303320 99303320 1001 86380 86390 1
303962 99303962 1001 86380 86390 1
303937 99303937 1001 86380 86390 1
303955 99303955 1001 86380 86390 1
303818 99303818 1001 86380 86390 1
303625 99303625 1001 86380 86390 1
303638 99303638 1001 86380 86390 1
303653 99303653 1001 86380 86390 1
303595 99303595 1001 86380 86390 1
303454 99303454 1001 86380 86390 1
303428 99303428 1001 86380 86390 1
303520 99303520 1001 86380 86390 1
304075 99304075 1001 86380 86390 1
304093 99304093 1001 86380 86390 1
304159 99304159 1001 86380 86390 1
304838 99304838 1001 86380 86390 1
304764 99304764 1001 86380 86390 1
304847 99304847 1001 86380 86390 1
304676 99304676 1001 86380 86390 1
304850 99304850 1001 86380 86390 1
304565 99304565 1001 86380 86390 1
304593 99304593 1001 86380 86390 1
304482 99304482 1001 86380 86390 1
304413 99304413 1001 86380 86390 1
305016 99305016 1001 86380 86390 1
305557 99305557 1001 86380 86390 1
305546 99305546 1001 86380 86390 1
305625 99305625 1001 86380 86390 1
305627 99305627 1001 86380 86390 1
305489 99305489 1001 86380 86390 1
305433 99305433 1001 86380 86390 1
305310 99305310 1001 86380 86390 1
305104 99305104 1001 86380 86390 1
305227 99305227 1001 86380 86390 1
305254 99305254 1001 86380 86390 1
305114 99305114 1001 86380 86390 1
305127 99305127 1001 86380 86390 1
305231 99305231 1001 86380 86390 1
500028 99500028 1001 86380 86390 1
500172 99500172 1001 86380 86390 1
500138 99500138 1001 86380 86390 1
500637 99500637 1001 86380 86390 1
500638 99500638 1001 86380 86390 1
500803 99500803 1001 86380 86390 1
500459 99500459 1001 86380 86390 1
500578 99500578 1001 86380 86390 1
500580 99500580 1001 86380 86390 1
500195 99500195 1001 86380 86390 1
500223 99500223 1001 86380 86390 1
501006 99501006 1001 86380 86390 1
500892 99500892 1001 86380 86390 1
500997 99500997 1001 86380 86390 1
500868 99500868 1001 86380 86390 1
500869 99500869 1001 86380 86390 1
501015 99501015 1001 86380 86390 1
501487 99501487 1001 86380 86390 1
501544 99501544 1001 86380 86390 1
501456 99501456 1001 86380 86390 1
501356 99501356 1001 86380 86390 1
501333 99501333 1001 86380 86390 1
501386 99501386 1001 86380 86390 1
501275 99501275 1001 86380 86390 1
501278 99501278 1001 86380 86390 1
501177 99501177 1001 86380 86390 1
501186 99501186 1001 86380 86390 1
501666 99501666 1001 86380 86390 1
501744 99501744 1001 86380 86390 1
501667 99501667 1001 86380 86390 1
501694 99501694 1001 86380 86390 1
501788 99501788 1001 86380 86390 1
501751 99501751 1001 86380 86390 1
501687 99501687 1001 86380 86390 1
502464 99502464 1001 86380 86390 1
502416 99502416 1001 86380 86390 1
502302 99502302 1001 86380 86390 1
502290 99502290 1001 86380 86390 1
502170 99502170 1001 86380 86390 1
502182 99502182 1001 86380 86390 1
501972 99501972 1001 86380 86390 1
502025 99502025 1001 86380 86390 1
502658 99502658 1001 86380 86390 1
502647 99502647 1001 86380 86390 1
502583 99502583 1001 86380 86390 1
502538 99502538 1001 86380 86390 1
503190 99503190 1001 86380 86390 1
503271 99503271 1001 86380 86390 1
503223 99503223 1001 86380 86390 1
503200 99503200 1001 86380 86390 1
503098 99503098 1001 86380 86390 1
502999 99502999 1001 86380 86390 1
502910 99502910 1001 86380 86390 1
502889 99502889 1001 86380 86390 1
502928 99502928 1001 86380 86390 1
502815 99502815 1001 86380 86390 1
502842 99502842 1001 86380 86390 1
502719 99502719 1001 86380 86390 1
502760 99502760 1001 86380 86390 1
503383 99503383 1001 86380 86390 1
503359 99503359 1001 86380 86390 1
503361 99503361 1001 86380 86390 1
503403 99503403 1001 86380 86390 1
503915 99503915 1001 86380 86390 1
503822 99503822 1001 86380 86390 1
503771 99503771 1001 86380 86390 1
503719 99503719 1001 86380 86390 1
503747 99503747 1001 86380 86390 1
503750 99503750 1001 86380 86390 1
503804 99503804 1001 86380 86390 1
503531 99503531 1001 86380 86390 1
503689 99503689 1001 86380 86390 1
504233 99504233 1001 86380 86390 1
504260 99504260 1001 86380 86390 1
504196 99504196 1001 86380 86390 1
504753 99504753 1001 86380 86390 1
504832 99504832 1001 86380 86390 1
504799 99504799 1001 86380 86390 1
504877 99504877 1001 86380 86390 1
504707 99504707 1001 86380 86390 1
504698 99504698 1001 86380 86390 1
504391 99504391 1001 86380 86390 1
504367 99504367 1001 86380 86390 1
504370 99504370 1001 86380 86390 1
504513 99504513 1001 86380 86390 1
505097 99505097 1001 86380 86390 1
505055 99505055 1001 86380 86390 1
505572 99505572 1001 86380 86390 1
505611 99505611 1001 86380 86390 1
505689 99505689 1001 86380 86390 1
505703 99505703 1001 86380 86390 1
505601 99505601 1001 86380 86390 1
505540 99505540 1001 86380 86390 1
505505 99505505 1001 86380 86390 1
505176 99505176 1001 86380 86390 1
505203 99505203 1001 86380 86390 1
505237 99505237 1001 86380 86390 1
505199 99505199 1001 86380 86390 1
505252 99505252 1001 86380 86390 1
505832 99505832 1001 86380 86390 1
506559 99506559 1001 86380 86390 1
506564 99506564 1001 86380 86390 1
506498 99506498 1001 86380 86390 1
506568 99506568 1001 86380 86390 1
506512 99506512 1001 86380 86390 1
506410 99506410 1001 86380 86390 1
506464 99506464 1001 86380 86390 1
506557 99506557 1001 86380 86390 1
506279 99506279 1001 86380 86390 1
506318 99506318 1001 86380 86390 1
506044 99506044 1001 86380 86390 1
506165 99506165 1001 86380 86390 1
506036 99506036 1001 86380 86390 1
506167 99506167 1001 86380 86390 1
506664 99506664 1001 86380 86390 1
506668 99506668 1001 86380 86390 1
506682 99506682 1001 86380 86390 1
507088 99507088 1001 86380 86390 1
506804 99506804 1001 86380 86390 1
506938 99506938 1001 86380 86390 1
508110 99508110 1001 86380 86390 1
508162 99508162 1001 86380 86390 1
508225 99508225 1001 86380 86390 1
508153 99508153 1001 86380 86390 1
508238 99508238 1001 86380 86390 1
508237 99508237 1001 86380 86390 1
508195 99508195 1001 86380 86390 1
508183 99508183 1001 86380 86390 1
507921 99507921 1001 86380 86390 1
507977 99507977 1001 86380 86390 1
507812 99507812 1001 86380 86390 1
508274 99508274 1001 86380 86390 1
508425 99508425 1001 86380 86390 1
508986 99508986 1001 86380 86390 1
509042 99509042 1001 86380 86390 1
508914 99508914 1001 86380 86390 1
508715 99508715 1001 86380 86390 1
508680 99508680 1001 86380 86390 1
508563 99508563 1001 86380 86390 1
508576 99508576 1001 86380 86390 1
508592 99508592 1001 86380 86390 1
509242 99509242 1001 86380 86390 1
509204 99509204 1001 86380 86390 1
509247 99509247 1001 86380 86390 1
509863 99509863 1001 86380 86390 1
509818 99509818 1001 86380 86390 1
509890 99509890 1001 86380 86390 1
509706 99509706 1001 86380 86390 1
509810 99509810 1001 86380 86390 1
509415 99509415 1001 86380 86390 1
509433 99509433 1001 86380 86390 1
509927 99509927 1001 86380 86390 1
509946 99509946 1001 86380 86390 1
510598 99510598 1001 86380 86390 1
510560 99510560 1001 86380 86390 1
510696 99510696 1001 86380 86390 1
510566 99510566 1001 86380 86390 1
510606 99510606 1001 86380 86390 1
510330 99510330 1001 86380 86390 1
510274 99510274 1001 86380 86390 1
510252 99510252 1001 86380 86390 1
510219 99510219 1001 86380 86390 1
510806 99510806 1001 86380 86390 1
510910 99510910 1001 86380 86390 1
510812 99510812 1001 86380 86390 1
511448 99511448 1001 86380 86390 1
511171 99511171 1001 86380 86390 1
511175 99511175 1001 86380 86390 1
511305 99511305 1001 86380 86390 1
511229 99511229 1001 86380 86390 1
511295 99511295 1001 86380 86390 1
511321 99511321 1001 86380 86390 1
510949 99510949 1001 86380 86390 1
511135 99511135 1001 86380 86390 1
511046 99511046 1001 86380 86390 1
511680 99511680 1001 86380 86390 1
511733 99511733 1001 86380 86390 1
511620 99511620 1001 86380 86390 1
511660 99511660 1001 86380 86390 1
511648 99511648 1001 86380 86390 1
511610 99511610 1001 86380 86390 1
511754 99511754 1001 86380 86390 1
511716 99511716 1001 86380 86390 1
512302 99512302 1001 86380 86390 1
512346 99512346 1001 86380 86390 1
512072 99512072 1001 86380 86390 1
512163 99512163 1001 86380 86390 1
512166 99512166 1001 86380 86390 1
512053 99512053 1001 86380 86390 1
511772 99511772 1001 86380 86390 1
511853 99511853 1001 86380 86390 1
511920 99511920 1001 86380 86390 1
511933 99511933 1001 86380 86390 1
511832 99511832 1001 86380 86390 1
511767 99511767 1001 86380 86390 1
512496 99512496 1001 86380 86390 1
512497 99512497 1001 86380 86390 1
512476 99512476 1001 86380 86390 1
512569 99512569 1001 86380 86390 1
512453 99512453 1001 86380 86390 1
513174 99513174 1001 86380 86390 1
513189 99513189 1001 86380 86390 1
512915 99512915 1001 86380 86390 1
512811 99512811 1001 86380 86390 1
512879 99512879 1001 86380 86390 1
512895 99512895 1001 86380 86390 1
512973 99512973 1001 86380 86390 1
512662 99512662 1001 86380 86390 1
512706 99512706 1001 86380 86390 1
512629 99512629 1001 86380 86390 1
513254 99513254 1001 86380 86390 1
513360 99513360 1001 86380 86390 1
513222 99513222 1001 86380 86390 1
513404 99513404 1001 86380 86390 1
513965 99513965 1001 86380 86390 1
513664 99513664 1001 86380 86390 1
513681 99513681 1001 86380 86390 1
513537 99513537 1001 86380 86390 1
514210 99514210 1001 86380 86390 1
514045 99514045 1001 86380 86390 1
514063 99514063 1001 86380 86390 1
514744 99514744 1001 86380 86390 1
514599 99514599 1001 86380 86390 1
514405 99514405 1001 86380 86390 1
514984 99514984 1001 86380 86390 1
515596 99515596 1001 86380 86390 1
515662 99515662 1001 86380 86390 1
515643 99515643 1001 86380 86390 1
515440 99515440 1001 86380 86390 1
515438 99515438 1001 86380 86390 1
515111 99515111 1001 86380 86390 1
515709 99515709 1001 86380 86390 1
515841 99515841 1001 86380 86390 1
515689 99515689 1001 86380 86390 1
515781 99515781 1001 86380 86390 1
516508 99516508 1001 86380 86390 1
516347 99516347 1001 86380 86390 1
516348 99516348 1001 86380 86390 1
516498 99516498 1001 86380 86390 1
516418 99516418 1001 86380 86390 1
516233 99516233 1001 86380 86390 1
516259 99516259 1001 86380 86390 1
516286 99516286 1001 86380 86390 1
515987 99515987 1001 86380 86390 1
516677 99516677 1001 86380 86390 1
516672 99516672 1001 86380 86390 1
516543 99516543 1001 86380 86390 1
517207 99517207 1001 86380 86390 1
517224 99517224 1001 86380 86390 1
517160 99517160 1001 86380 86390 1
517280 99517280 1001 86380 86390 1
517327 99517327 1001 86380 86390 1
516950 99516950 1001 86380 86390 1
517057 99517057 1001 86380 86390 1
517084 99517084 1001 86380 86390 1
516793 99516793 1001 86380 86390 1
516729 99516729 1001 86380 86390 1
516748 99516748 1001 86380 86390 1
516852 99516852 1001 86380 86390 1
516727 99516727 1001 86380 86390 1
517501 99517501 1001 86380 86390 1
517417 99517417 1001 86380 86390 1
517366 99517366 1001 86380 86390 1
517357 99517357 1001 86380 86390 1
518159 99518159 1001 86380 86390 1
517977 99517977 1001 86380 86390 1
518032 99518032 1001 86380 86390 1
517880 99517880 1001 86380 86390 1
517895 99517895 1001 86380 86390 1
517671 99517671 1001 86380 86390 1
517679 99517679 1001 86380 86390 1
517565 99517565 1001 86380 86390 1
518297 99518297 1001 86380 86390 1
518208 99518208 1001 86380 86390 1
518821 99518821 1001 86380 86390 1
518925 99518925 1001 86380 86390 1
518964 99518964 1001 86380 86390 1
518866 99518866 1001 86380 86390 1
518641 99518641 1001 86380 86390 1
518620 99518620 1001 86380 86390 1
518609 99518609 1001 86380 86390 1
518781 99518781 1001 86380 86390 1
518386 99518386 1001 86380 86390 1
518388 99518388 1001 86380 86390 1
519109 99519109 1001 86380 86390 1
519148 99519148 1001 86380 86390 1
519138 99519138 1001 86380 86390 1
519726 99519726 1001 86380 86390 1
519624 99519624 1001 86380 86390 1
519615 99519615 1001 86380 86390 1
519617 99519617 1001 86380 86390 1
519812 99519812 1001 86380 86390 1
519544 99519544 1001 86380 86390 1
519441 99519441 1001 86380 86390 1
519467 99519467 1001 86380 86390 1
519429 99519429 1001 86380 86390 1
519455 99519455 1001 86380 86390 1
519406 99519406 1001 86380 86390 1
519410 99519410 1001 86380 86390 1
519438 99519438 1001 86380 86390 1
519477 99519477 1001 86380 86390 1
519245 99519245 1001 86380 86390 1
519375 99519375 1001 86380 86390 1
519198 99519198 1001 86380 86390 1
519980 99519980 1001 86380 86390 1
519996 99519996 1001 86380 86390 1
519959 99519959 1001 86380 86390 1
520559 99520559 1001 86380 86390 1
520425 99520425 1001 86380 86390 1
520365 99520365 1001 86380 86390 1
520067 99520067 1001 86380 86390 1
520651 99520651 1001 86380 86390 1
520820 99520820 1001 86380 86390 1
520710 99520710 1001 86380 86390 1
521403 99521403 1001 86380 86390 1
521217 99521217 1001 86380 86390 1
521088 99521088 1001 86380 86390 1
521208 99521208 1001 86380 86390 1
521027 99521027 1001 86380 86390 1
520994 99520994 1001 86380 86390 1
520881 99520881 1001 86380 86390 1
521658 99521658 1001 86380 86390 1
521506 99521506 1001 86380 86390 1
521576 99521576 1001 86380 86390 1
521602 99521602 1001 86380 86390 1
521540 99521540 1001 86380 86390 1
522268 99522268 1001 86380 86390 1
521957 99521957 1001 86380 86390 1
521998 99521998 1001 86380 86390 1
521934 99521934 1001 86380 86390 1
522000 99522000 1001 86380 86390 1
522002 99522002 1001 86380 86390 1
521887 99521887 1001 86380 86390 1
521915 99521915 1001 86380 86390 1
522072 99522072 1001 86380 86390 1
522435 99522435 1001 86380 86390 1
522465 99522465 1001 86380 86390 1
522364 99522364 1001 86380 86390 1
522954 99522954 1001 86380 86390 1
523061 99523061 1001 86380 86390 1
522884 99522884 1001 86380 86390 1
522872 99522872 1001 86380 86390 1
522834 99522834 1001 86380 86390 1
522770 99522770 1001 86380 86390 1
522693 99522693 1001 86380 86390 1
522632 99522632 1001 86380 86390 1
522573 99522573 1001 86380 86390 1
523226 99523226 1001 86380 86390 1
523933 99523933 1001 86380 86390 1
523536 99523536 1001 86380 86390 1
523656 99523656 1001 86380 86390 1
523659 99523659 1001 86380 86390 1
523350 99523350 1001 86380 86390 1
523428 99523428 1001 86380 86390 1
523330 99523330 1001 86380 86390 1
523343 99523343 1001 86380 86390 1
524103 99524103 1001 86380 86390 1
524120 99524120 1001 86380 86390 1
524056 99524056 1001 86380 86390 1
524095 99524095 1001 86380 86390 1
523954 99523954 1001 86380 86390 1
524732 99524732 1001 86380 86390 1
524674 99524674 1001 86380 86390 1
524678 99524678 1001 86380 86390 1
524439 99524439 1001 86380 86390 1
524452 99524452 1001 86380 86390 1
524444 99524444 1001 86380 86390 1
524550 99524550 1001 86380 86390 1
524218 99524218 1001 86380 86390 1
524353 99524353 1001 86380 86390 1
524330 99524330 1001 86380 86390 1
524279 99524279 1001 86380 86390 1
524783 99524783 1001 86380 86390 1
524941 99524941 1001 86380 86390 1
524919 99524919 1001 86380 86390 1
524921 99524921 1001 86380 86390 1
524961 99524961 1001 86380 86390 1
525462 99525462 1001 86380 86390 1
525218 99525218 1001 86380 86390 1
525388 99525388 1001 86380 86390 1
525207 99525207 1001 86380 86390 1
525033 99525033 1001 86380 86390 1
525140 99525140 1001 86380 86390 1
525798 99525798 1001 86380 86390 1
526114 99526114 1001 86380 86390 1
526066 99526066 1001 86380 86390 1
526070 99526070 1001 86380 86390 1
526151 99526151 1001 86380 86390 1
525899 99525899 1001 86380 86390 1
525990 99525990 1001 86380 86390 1
525928 99525928 1001 86380 86390 1
526537 99526537 1001 86380 86390 1
526452 99526452 1001 86380 86390 1
526535 99526535 1001 86380 86390 1
527052 99527052 1001 86380 86390 1
527104 99527104 1001 86380 86390 1
527132 99527132 1001 86380 86390 1
527008 99527008 1001 86380 86390 1
527034 99527034 1001 86380 86390 1
526925 99526925 1001 86380 86390 1
526798 99526798 1001 86380 86390 1
526674 99526674 1001 86380 86390 1
526780 99526780 1001 86380 86390 1
527379 99527379 1001 86380 86390 1
527999 99527999 1001 86380 86390 1
527964 99527964 1001 86380 86390 1
528016 99528016 1001 86380 86390 1
527859 99527859 1001 86380 86390 1
527785 99527785 1001 86380 86390 1
527775 99527775 1001 86380 86390 1
527791 99527791 1001 86380 86390 1
527572 99527572 1001 86380 86390 1
527563 99527563 1001 86380 86390 1
528142 99528142 1001 86380 86390 1
528816 99528816 1001 86380 86390 1
528752 99528752 1001 86380 86390 1
528860 99528860 1001 86380 86390 1
528689 99528689 1001 86380 86390 1
528615 99528615 1001 86380 86390 1
528398 99528398 1001 86380 86390 1
528425 99528425 1001 86380 86390 1
528443 99528443 1001 86380 86390 1
529005 99529005 1001 86380 86390 1
529047 99529047 1001 86380 86390 1
529063 99529063 1001 86380 86390 1
529066 99529066 1001 86380 86390 1
529586 99529586 1001 86380 86390 1
529700 99529700 1001 86380 86390 1
529541 99529541 1001 86380 86390 1
529496 99529496 1001 86380 86390 1
529354 99529354 1001 86380 86390 1
529433 99529433 1001 86380 86390 1
529361 99529361 1001 86380 86390 1
529491 99529491 1001 86380 86390 1
529365 99529365 1001 86380 86390 1
529306 99529306 1001 86380 86390 1
529152 99529152 1001 86380 86390 1
529192 99529192 1001 86380 86390 1
529257 99529257 1001 86380 86390 1
529219 99529219 1001 86380 86390 1
529116 99529116 1001 86380 86390 1
529208 99529208 1001 86380 86390 1
529209 99529209 1001 86380 86390 1
529803 99529803 1001 86380 86390 1
529838 99529838 1001 86380 86390 1
530357 99530357 1001 86380 86390 1
530263 99530263 1001 86380 86390 1
530276 99530276 1001 86380 86390 1
530331 99530331 1001 86380 86390 1
530281 99530281 1001 86380 86390 1
530066 99530066 1001 86380 86390 1
530110 99530110 1001 86380 86390 1
530580 99530580 1001 86380 86390 1
530606 99530606 1001 86380 86390 1
530684 99530684 1001 86380 86390 1
530595 99530595 1001 86380 86390 1
530624 99530624 1001 86380 86390 1
530716 99530716 1001 86380 86390 1
530560 99530560 1001 86380 86390 1
531257 99531257 1001 86380 86390 1
531297 99531297 1001 86380 86390 1
531366 99531366 1001 86380 86390 1
531373 99531373 1001 86380 86390 1
530987 99530987 1001 86380 86390 1
530940 99530940 1001 86380 86390 1
530843 99530843 1001 86380 86390 1
530935 99530935 1001 86380 86390 1
530820 99530820 1001 86380 86390 1
531488 99531488 1001 86380 86390 1
532066 99532066 1001 86380 86390 1
532175 99532175 1001 86380 86390 1
532038 99532038 1001 86380 86390 1
531884 99531884 1001 86380 86390 1
531990 99531990 1001 86380 86390 1
531980 99531980 1001 86380 86390 1
531803 99531803 1001 86380 86390 1
531656 99531656 1001 86380 86390 1
531634 99531634 1001 86380 86390 1
532266 99532266 1001 86380 86390 1
532933 99532933 1001 86380 86390 1
532873 99532873 1001 86380 86390 1
532989 99532989 1001 86380 86390 1
532765 99532765 1001 86380 86390 1
532820 99532820 1001 86380 86390 1
532670 99532670 1001 86380 86390 1
532504 99532504 1001 86380 86390 1
532505 99532505 1001 86380 86390 1
533081 99533081 1001 86380 86390 1
533072 99533072 1001 86380 86390 1
533230 99533230 1001 86380 86390 1
533091 99533091 1001 86380 86390 1
533792 99533792 1001 86380 86390 1
533703 99533703 1001 86380 86390 1
533582 99533582 1001 86380 86390 1
533612 99533612 1001 86380 86390 1
533289 99533289 1001 86380 86390 1
533328 99533328 1001 86380 86390 1
533278 99533278 1001 86380 86390 1
533345 99533345 1001 86380 86390 1
533283 99533283 1001 86380 86390 1
533414 99533414 1001 86380 86390 1
534001 99534001 1001 86380 86390 1
533939 99533939 1001 86380 86390 1
534548 99534548 1001 86380 86390 1
534554 99534554 1001 86380 86390 1
534432 99534432 1001 86380 86390 1
534282 99534282 1001 86380 86390 1
534283 99534283 1001 86380 86390 1
534168 99534168 1001 86380 86390 1
534156 99534156 1001 86380 86390 1
534083 99534083 1001 86380 86390 1
534720 99534720 1001 86380 86390 1
535359 99535359 1001 86380 86390 1
535385 99535385 1001 86380 86390 1
535322 99535322 1001 86380 86390 1
535501 99535501 1001 86380 86390 1
535380 99535380 1001 86380 86390 1
535136 99535136 1001 86380 86390 1
535162 99535162 1001 86380 86390 1
535241 99535241 1001 86380 86390 1
535112 99535112 1001 86380 86390 1
535128 99535128 1001 86380 86390 1
535167 99535167 1001 86380 86390 1
535180 99535180 1001 86380 86390 1
535062 99535062 1001 86380 86390 1
534974 99534974 1001 86380 86390 1
534990 99534990 1001 86380 86390 1
534966 99534966 1001 86380 86390 1
535624 99535624 1001 86380 86390 1
535586 99535586 1001 86380 86390 1
535694 99535694 1001 86380 86390 1
535579 99535579 1001 86380 86390 1
536186 99536186 1001 86380 86390 1
536187 99536187 1001 86380 86390 1
536229 99536229 1001 86380 86390 1
536268 99536268 1001 86380 86390 1
536372 99536372 1001 86380 86390 1
536437 99536437 1001 86380 86390 1
536361 99536361 1001 86380 86390 1
536454 99536454 1001 86380 86390 1
536364 99536364 1001 86380 86390 1
536473 99536473 1001 86380 86390 1
537077 99537077 1001 86380 86390 1
536963 99536963 1001 86380 86390 1
536989 99536989 1001 86380 86390 1
536965 99536965 1001 86380 86390 1
537032 99537032 1001 86380 86390 1
536940 99536940 1001 86380 86390 1
536556 99536556 1001 86380 86390 1
536625 99536625 1001 86380 86390 1
536565 99536565 1001 86380 86390 1
537320 99537320 1001 86380 86390 1
537259 99537259 1001 86380 86390 1
537221 99537221 1001 86380 86390 1
537185 99537185 1001 86380 86390 1
537851 99537851 1001 86380 86390 1
537698 99537698 1001 86380 86390 1
537610 99537610 1001 86380 86390 1
537701 99537701 1001 86380 86390 1
537742 99537742 1001 86380 86390 1
537704 99537704 1001 86380 86390 1
537443 99537443 1001 86380 86390 1
537482 99537482 1001 86380 86390 1
538173 99538173 1001 86380 86390 1
538124 99538124 1001 86380 86390 1
538664 99538664 1001 86380 86390 1
538749 99538749 1001 86380 86390 1
538809 99538809 1001 86380 86390 1
538592 99538592 1001 86380 86390 1
538542 99538542 1001 86380 86390 1
538594 99538594 1001 86380 86390 1
538607 99538607 1001 86380 86390 1
538235 99538235 1001 86380 86390 1
538301 99538301 1001 86380 86390 1
538197 99538197 1001 86380 86390 1
538346 99538346 1001 86380 86390 1
538360 99538360 1001 86380 86390 1
538838 99538838 1001 86380 86390 1
538959 99538959 1001 86380 86390 1
538901 99538901 1001 86380 86390 1
539564 99539564 1001 86380 86390 1
539534 99539534 1001 86380 86390 1
539496 99539496 1001 86380 86390 1
539523 99539523 1001 86380 86390 1
539459 99539459 1001 86380 86390 1
539321 99539321 1001 86380 86390 1
539368 99539368 1001 86380 86390 1
539394 99539394 1001 86380 86390 1
539099 99539099 1001 86380 86390 1
539190 99539190 1001 86380 86390 1
539167 99539167 1001 86380 86390 1
539220 99539220 1001 86380 86390 1
539027 99539027 1001 86380 86390 1
539067 99539067 1001 86380 86390 1
539093 99539093 1001 86380 86390 1
539199 99539199 1001 86380 86390 1
539097 99539097 1001 86380 86390 1
539685 99539685 1001 86380 86390 1
539777 99539777 1001 86380 86390 1
539831 99539831 1001 86380 86390 1
540456 99540456 1001 86380 86390 1
540175 99540175 1001 86380 86390 1
539980 99539980 1001 86380 86390 1
540007 99540007 1001 86380 86390 1
539943 99539943 1001 86380 86390 1
540008 99540008 1001 86380 86390 1
539960 99539960 1001 86380 86390 1
540039 99540039 1001 86380 86390 1
540479 99540479 1001 86380 86390 1
540615 99540615 1001 86380 86390 1
540538 99540538 1001 86380 86390 1
541165 99541165 1001 86380 86390 1
541093 99541093 1001 86380 86390 1
540949 99540949 1001 86380 86390 1
540964 99540964 1001 86380 86390 1
540686 99540686 1001 86380 86390 1
540810 99540810 1001 86380 86390 1
540787 99540787 1001 86380 86390 1
541336 99541336 1001 86380 86390 1
541440 99541440 1001 86380 86390 1
541377 99541377 1001 86380 86390 1
541404 99541404 1001 86380 86390 1
542034 99542034 1001 86380 86390 1
541989 99541989 1001 86380 86390 1
541938 99541938 1001 86380 86390 1
541904 99541904 1001 86380 86390 1
541736 99541736 1001 86380 86390 1
541685 99541685 1001 86380 86390 1
541544 99541544 1001 86380 86390 1
541518 99541518 1001 86380 86390 1
541651 99541651 1001 86380 86390 1
541614 99541614 1001 86380 86390 1
542263 99542263 1001 86380 86390 1
542177 99542177 1001 86380 86390 1
542165 99542165 1001 86380 86390 1
542802 99542802 1001 86380 86390 1
542535 99542535 1001 86380 86390 1
542627 99542627 1001 86380 86390 1
542551 99542551 1001 86380 86390 1
542711 99542711 1001 86380 86390 1
542356 99542356 1001 86380 86390 1
542421 99542421 1001 86380 86390 1
542435 99542435 1001 86380 86390 1
543059 99543059 1001 86380 86390 1
543065 99543065 1001 86380 86390 1
543092 99543092 1001 86380 86390 1
543735 99543735 1001 86380 86390 1
543478 99543478 1001 86380 86390 1
543377 99543377 1001 86380 86390 1
543523 99543523 1001 86380 86390 1
543339 99543339 1001 86380 86390 1
543200 99543200 1001 86380 86390 1
543885 99543885 1001 86380 86390 1
543789 99543789 1001 86380 86390 1
543854 99543854 1001 86380 86390 1
543844 99543844 1001 86380 86390 1
543793 99543793 1001 86380 86390 1
544549 99544549 1001 86380 86390 1
544473 99544473 1001 86380 86390 1
544525 99544525 1001 86380 86390 1
544212 99544212 1001 86380 86390 1
544371 99544371 1001 86380 86390 1
544294 99544294 1001 86380 86390 1
544334 99544334 1001 86380 86390 1
544020 99544020 1001 86380 86390 1
544034 99544034 1001 86380 86390 1
544711 99544711 1001 86380 86390 1
544608 99544608 1001 86380 86390 1
544609 99544609 1001 86380 86390 1
500956 1055 1002 43389 55218 1
531637 864 1002 29742 36068 1
400027 99400027 1001 86380 86390 1
400160 99400160 1001 86380 86390 1
400203 99400203 1001 86380 86390 1
400398 99400398 1001 86380 86390 1
400487 99400487 1001 86380 86390 1
400578 99400578 1001 86380 86390 1
400884 99400884 1001 86380 86390 1
401033 99401033 1001 86380 86390 1
401200 99401200 1001 86380 86390 1
401412 99401412 1001 86380 86390 1
401433 99401433 1001 86380 86390 1
401464 99401464 1001 86380 86390 1
402021 99402021 1001 86380 86390 1
402098 99402098 1001 86380 86390 1
402226 99402226 1001 86380 86390 1
402358 99402358 1001 86380 86390 1
402298 99402298 1001 86380 86390 1
402392 99402392 1001 86380 86390 1
402433 99402433 1001 86380 86390 1
402539 99402539 1001 86380 86390 1
402489 99402489 1001 86380 86390 1
402843 99402843 1001 86380 86390 1
403113 99403113 1001 86380 86390 1
403140 99403140 1001 86380 86390 1
403269 99403269 1001 86380 86390 1
403401 99403401 1001 86380 86390 1
403445 99403445 1001 86380 86390 1
403501 99403501 1001 86380 86390 1
403624 99403624 1001 86380 86390 1
403984 99403984 1001 86380 86390 1
404217 99404217 1001 86380 86390 1
404163 99404163 1001 86380 86390 1
404653 99404653 1001 86380 86390 1
404603 99404603 1001 86380 86390 1
404638 99404638 1001 86380 86390 1
404776 99404776 1001 86380 86390 1
404881 99404881 1001 86380 86390 1
405170 99405170 1001 86380 86390 1
405388 99405388 1001 86380 86390 1
405584 99405584 1001 86380 86390 1
405568 99405568 1001 86380 86390 1
405714 99405714 1001 86380 86390 1
405785 99405785 1001 86380 86390 1
405872 99405872 1001 86380 86390 1
405958 99405958 1001 86380 86390 1
405906 99405906 1001 86380 86390 1
406282 99406282 1001 86380 86390 1
406381 99406381 1001 86380 86390 1
406747 99406747 1001 86380 86390 1
407107 99407107 1001 86380 86390 1
407114 99407114 1001 86380 86390 1
407444 99407444 1001 86380 86390 1
407500 99407500 1001 86380 86390 1
407626 99407626 1001 86380 86390 1
407629 99407629 1001 86380 86390 1
407989 99407989 1001 86380 86390 1
408035 99408035 1001 86380 86390 1
408079 99408079 1001 86380 86390 1
408355 99408355 1001 86380 86390 1
408742 99408742 1001 86380 86390 1
408863 99408863 1001 86380 86390 1
408906 99408906 1001 86380 86390 1
408907 99408907 1001 86380 86390 1
409236 99409236 1001 86380 86390 1
409458 99409458 1001 86380 86390 1
409583 99409583 1001 86380 86390 1
409638 99409638 1001 86380 86390 1
409630 99409630 1001 86380 86390 1
409983 99409983 1001 86380 86390 1
409898 99409898 1001 86380 86390 1
410602 99410602 1001 86380 86390 1
410623 99410623 1001 86380 86390 1
410745 99410745 1001 86380 86390 1
411261 99411261 1001 86380 86390 1
411271 99411271 1001 86380 86390 1
411473 99411473 1001 86380 86390 1
411595 99411595 1001 86380 86390 1
411718 99411718 1001 86380 86390 1
411995 99411995 1001 86380 86390 1
412115 99412115 1001 86380 86390 1
413564 99413564 1001 86380 86390 1
413695 99413695 1001 86380 86390 1
413456 99413456 1001 86380 86390 1
413653 99413653 1001 86380 86390 1
413502 99413502 1001 86380 86390 1
413416 99413416 1001 86380 86390 1
413362 99413362 1001 86380 86390 1
413511 99413511 1001 86380 86390 1
413042 99413042 1001 86380 86390 1
413105 99413105 1001 86380 86390 1
413282 99413282 1001 86380 86390 1
412548 99412548 1001 86380 86390 1
412694 99412694 1001 86380 86390 1
412798 99412798 1001 86380 86390 1
412705 99412705 1001 86380 86390 1
413921 99413921 1001 86380 86390 1
415196 99415196 1001 86380 86390 1
414895 99414895 1001 86380 86390 1
414804 99414804 1001 86380 86390 1
414788 99414788 1001 86380 86390 1
414856 99414856 1001 86380 86390 1
414817 99414817 1001 86380 86390 1
414297 99414297 1001 86380 86390 1
414394 99414394 1001 86380 86390 1
414219 99414219 1001 86380 86390 1
415646 99415646 1001 86380 86390 1
415699 99415699 1001 86380 86390 1
415342 99415342 1001 86380 86390 1
415627 99415627 1001 86380 86390 1
416593 99416593 1001 86380 86390 1
416381 99416381 1001 86380 86390 1
416527 99416527 1001 86380 86390 1
416576 99416576 1001 86380 86390 1
415886 99415886 1001 86380 86390 1
415877 99415877 1001 86380 86390 1
416076 99416076 1001 86380 86390 1
417155 99417155 1001 86380 86390 1
417062 99417062 1001 86380 86390 1
417112 99417112 1001 86380 86390 1
417525 99417525 1001 86380 86390 1
417552 99417552 1001 86380 86390 1
417483 99417483 1001 86380 86390 1
418471 99418471 1001 86380 86390 1
418102 99418102 1001 86380 86390 1
417716 99417716 1001 86380 86390 1
418012 99418012 1001 86380 86390 1
417864 99417864 1001 86380 86390 1
417791 99417791 1001 86380 86390 1
418828 99418828 1001 86380 86390 1
419151 99419151 1001 86380 86390 1
420063 99420063 1001 86380 86390 1
420222 99420222 1001 86380 86390 1
420428 99420428 1001 86380 86390 1
420327 99420327 1001 86380 86390 1
419784 99419784 1001 86380 86390 1
419704 99419704 1001 86380 86390 1
419965 99419965 1001 86380 86390 1
419545 99419545 1001 86380 86390 1
419458 99419458 1001 86380 86390 1
420471 99420471 1001 86380 86390 1
420474 99420474 1001 86380 86390 1
421815 99421815 1001 86380 86390 1
421840 99421840 1001 86380 86390 1
422051 99422051 1001 86380 86390 1
421872 99421872 1001 86380 86390 1
421993 99421993 1001 86380 86390 1
421769 99421769 1001 86380 86390 1
422108 99422108 1001 86380 86390 1
421998 99421998 1001 86380 86390 1
421381 99421381 1001 86380 86390 1
421064 99421064 1001 86380 86390 1
422515 99422515 1001 86380 86390 1
422413 99422413 1001 86380 86390 1
422266 99422266 1001 86380 86390 1
422157 99422157 1001 86380 86390 1
422381 99422381 1001 86380 86390 1
423379 99423379 1001 86380 86390 1
423317 99423317 1001 86380 86390 1
423521 99423521 1001 86380 86390 1
423456 99423456 1001 86380 86390 1
422992 99422992 1001 86380 86390 1
423123 99423123 1001 86380 86390 1
422940 99422940 1001 86380 86390 1
422906 99422906 1001 86380 86390 1
422679 99422679 1001 86380 86390 1
422786 99422786 1001 86380 86390 1
422735 99422735 1001 86380 86390 1
422716 99422716 1001 86380 86390 1
422825 99422825 1001 86380 86390 1
423832 99423832 1001 86380 86390 1
423952 99423952 1001 86380 86390 1
423974 99423974 1001 86380 86390 1
424000 99424000 1001 86380 86390 1
425324 99425324 1001 86380 86390 1
425279 99425279 1001 86380 86390 1
425070 99425070 1001 86380 86390 1
425169 99425169 1001 86380 86390 1
425296 99425296 1001 86380 86390 1
424711 99424711 1001 86380 86390 1
424938 99424938 1001 86380 86390 1
424649 99424649 1001 86380 86390 1
424765 99424765 1001 86380 86390 1
424637 99424637 1001 86380 86390 1
424271 99424271 1001 86380 86390 1
424576 99424576 1001 86380 86390 1
424383 99424383 1001 86380 86390 1
424234 99424234 1001 86380 86390 1
424592 99424592 1001 86380 86390 1
425480 99425480 1001 86380 86390 1
425787 99425787 1001 86380 86390 1
425523 99425523 1001 86380 86390 1
426855 99426855 1001 86380 86390 1
426639 99426639 1001 86380 86390 1
426619 99426619 1001 86380 86390 1
426053 99426053 1001 86380 86390 1
426099 99426099 1001 86380 86390 1
425883 99425883 1001 86380 86390 1
427528 99427528 1001 86380 86390 1
428669 99428669 1001 86380 86390 1
428530 99428530 1001 86380 86390 1
428490 99428490 1001 86380 86390 1
428184 99428184 1001 86380 86390 1
428340 99428340 1001 86380 86390 1
428217 99428217 1001 86380 86390 1
428218 99428218 1001 86380 86390 1
427931 99427931 1001 86380 86390 1
427739 99427739 1001 86380 86390 1
427584 99427584 1001 86380 86390 1
427914 99427914 1001 86380 86390 1
428872 99428872 1001 86380 86390 1
429127 99429127 1001 86380 86390 1
428833 99428833 1001 86380 86390 1
430154 99430154 1001 86380 86390 1
430182 99430182 1001 86380 86390 1
430356 99430356 1001 86380 86390 1
430010 99430010 1001 86380 86390 1
429660 99429660 1001 86380 86390 1
429689 99429689 1001 86380 86390 1
429859 99429859 1001 86380 86390 1
429795 99429795 1001 86380 86390 1
429330 99429330 1001 86380 86390 1
429308 99429308 1001 86380 86390 1
429238 99429238 1001 86380 86390 1
429490 99429490 1001 86380 86390 1
430574 99430574 1001 86380 86390 1
430397 99430397 1001 86380 86390 1
431741 99431741 1001 86380 86390 1
431708 99431708 1001 86380 86390 1
431629 99431629 1001 86380 86390 1
431490 99431490 1001 86380 86390 1
431643 99431643 1001 86380 86390 1
431145 99431145 1001 86380 86390 1
430925 99430925 1001 86380 86390 1
432210 99432210 1001 86380 86390 1
432361 99432361 1001 86380 86390 1
432421 99432421 1001 86380 86390 1
433485 99433485 1001 86380 86390 1
433675 99433675 1001 86380 86390 1
433492 99433492 1001 86380 86390 1
433709 99433709 1001 86380 86390 1
432908 99432908 1001 86380 86390 1
433306 99433306 1001 86380 86390 1
433154 99433154 1001 86380 86390 1
432553 99432553 1001 86380 86390 1
434090 99434090 1001 86380 86390 1
434038 99434038 1001 86380 86390 1
433753 99433753 1001 86380 86390 1
433868 99433868 1001 86380 86390 1
433770 99433770 1001 86380 86390 1
435159 99435159 1001 86380 86390 1
435333 99435333 1001 86380 86390 1
434735 99434735 1001 86380 86390 1
434918 99434918 1001 86380 86390 1
434946 99434946 1001 86380 86390 1
434649 99434649 1001 86380 86390 1
434867 99434867 1001 86380 86390 1
434450 99434450 1001 86380 86390 1
434407 99434407 1001 86380 86390 1
434483 99434483 1001 86380 86390 1
435572 99435572 1001 86380 86390 1
435517 99435517 1001 86380 86390 1
435795 99435795 1001 86380 86390 1
435856 99435856 1001 86380 86390 1
436879 99436879 1001 86380 86390 1
437033 99437033 1001 86380 86390 1
436381 99436381 1001 86380 86390 1
436246 99436246 1001 86380 86390 1
435940 99435940 1001 86380 86390 1
436332 99436332 1001 86380 86390 1
300072 99300072 1001 86380 86390 1
437302 99437302 1001 86380 86390 1
300049 99300049 1001 86380 86390 1
437307 99437307 1001 86380 86390 1
437184 99437184 1001 86380 86390 1
300727 99300727 1001 86380 86390 1
300633 99300633 1001 86380 86390 1
300717 99300717 1001 86380 86390 1
300330 99300330 1001 86380 86390 1
300425 99300425 1001 86380 86390 1
300469 99300469 1001 86380 86390 1
300856 99300856 1001 86380 86390 1
300768 99300768 1001 86380 86390 1
300763 99300763 1001 86380 86390 1
301374 99301374 1001 86380 86390 1
301426 99301426 1001 86380 86390 1
301408 99301408 1001 86380 86390 1
301460 99301460 1001 86380 86390 1
301396 99301396 1001 86380 86390 1
301451 99301451 1001 86380 86390 1
301338 99301338 1001 86380 86390 1
301292 99301292 1001 86380 86390 1
301347 99301347 1001 86380 86390 1
301297 99301297 1001 86380 86390 1
301012 99301012 1001 86380 86390 1
300962 99300962 1001 86380 86390 1
301088 99301088 1001 86380 86390 1
301760 99301760 1001 86380 86390 1
301606 99301606 1001 86380 86390 1
301596 99301596 1001 86380 86390 1
301663 99301663 1001 86380 86390 1
301756 99301756 1001 86380 86390 1
301654 99301654 1001 86380 86390 1
302180 99302180 1001 86380 86390 1
302232 99302232 1001 86380 86390 1
302117 99302117 1001 86380 86390 1
302028 99302028 1001 86380 86390 1
302123 99302123 1001 86380 86390 1
301856 99301856 1001 86380 86390 1
301780 99301780 1001 86380 86390 1
301875 99301875 1001 86380 86390 1
301889 99301889 1001 86380 86390 1
302457 99302457 1001 86380 86390 1
303206 99303206 1001 86380 86390 1
303005 99303005 1001 86380 86390 1
303099 99303099 1001 86380 86390 1
302911 99302911 1001 86380 86390 1
302826 99302826 1001 86380 86390 1
302935 99302935 1001 86380 86390 1
302625 99302625 1001 86380 86390 1
302758 99302758 1001 86380 86390 1
303228 99303228 1001 86380 86390 1
303997 99303997 1001 86380 86390 1
303898 99303898 1001 86380 86390 1
303687 99303687 1001 86380 86390 1
303675 99303675 1001 86380 86390 1
303696 99303696 1001 86380 86390 1
303671 99303671 1001 86380 86390 1
303543 99303543 1001 86380 86390 1
303573 99303573 1001 86380 86390 1
303450 99303450 1001 86380 86390 1
304164 99304164 1001 86380 86390 1
304128 99304128 1001 86380 86390 1
304037 99304037 1001 86380 86390 1
304077 99304077 1001 86380 86390 1
304129 99304129 1001 86380 86390 1
304452 99304452 1001 86380 86390 1
304520 99304520 1001 86380 86390 1
304598 99304598 1001 86380 86390 1
304510 99304510 1001 86380 86390 1
304375 99304375 1001 86380 86390 1
305064 99305064 1001 86380 86390 1
305588 99305588 1001 86380 86390 1
305313 99305313 1001 86380 86390 1
305405 99305405 1001 86380 86390 1
305418 99305418 1001 86380 86390 1
305309 99305309 1001 86380 86390 1
305440 99305440 1001 86380 86390 1
305453 99305453 1001 86380 86390 1
305091 99305091 1001 86380 86390 1
305140 99305140 1001 86380 86390 1
500154 99500154 1001 86380 86390 1
500105 99500105 1001 86380 86390 1
500110 99500110 1001 86380 86390 1
500125 99500125 1001 86380 86390 1
500664 99500664 1001 86380 86390 1
500694 99500694 1001 86380 86390 1
500441 99500441 1001 86380 86390 1
500403 99500403 1001 86380 86390 1
500404 99500404 1001 86380 86390 1
500534 99500534 1001 86380 86390 1
500589 99500589 1001 86380 86390 1
500257 99500257 1001 86380 86390 1
500377 99500377 1001 86380 86390 1
500379 99500379 1001 86380 86390 1
500237 99500237 1001 86380 86390 1
500201 99500201 1001 86380 86390 1
500345 99500345 1001 86380 86390 1
500307 99500307 1001 86380 86390 1
501604 99501604 1001 86380 86390 1
501553 99501553 1001 86380 86390 1
501609 99501609 1001 86380 86390 1
501555 99501555 1001 86380 86390 1
501572 99501572 1001 86380 86390 1
501444 99501444 1001 86380 86390 1
501277 99501277 1001 86380 86390 1
501020 99501020 1001 86380 86390 1
501725 99501725 1001 86380 86390 1
502434 99502434 1001 86380 86390 1
502418 99502418 1001 86380 86390 1
502441 99502441 1001 86380 86390 1
502330 99502330 1001 86380 86390 1
502283 99502283 1001 86380 86390 1
502401 99502401 1001 86380 86390 1
502066 99502066 1001 86380 86390 1
502069 99502069 1001 86380 86390 1
502127 99502127 1001 86380 86390 1
502205 99502205 1001 86380 86390 1
501885 99501885 1001 86380 86390 1
501924 99501924 1001 86380 86390 1
501968 99501968 1001 86380 86390 1
503176 99503176 1001 86380 86390 1
503248 99503248 1001 86380 86390 1
503136 99503136 1001 86380 86390 1
502885 99502885 1001 86380 86390 1
503084 99503084 1001 86380 86390 1
502764 99502764 1001 86380 86390 1
502811 99502811 1001 86380 86390 1
502799 99502799 1001 86380 86390 1
503424 99503424 1001 86380 86390 1
503415 99503415 1001 86380 86390 1
503880 99503880 1001 86380 86390 1
504245 99504245 1001 86380 86390 1
504171 99504171 1001 86380 86390 1
504147 99504147 1001 86380 86390 1
504238 99504238 1001 86380 86390 1
504308 99504308 1001 86380 86390 1
504887 99504887 1001 86380 86390 1
504838 99504838 1001 86380 86390 1
504571 99504571 1001 86380 86390 1
504376 99504376 1001 86380 86390 1
504507 99504507 1001 86380 86390 1
504443 99504443 1001 86380 86390 1
504448 99504448 1001 86380 86390 1
504348 99504348 1001 86380 86390 1
505003 99505003 1001 86380 86390 1
504953 99504953 1001 86380 86390 1
505655 99505655 1001 86380 86390 1
505428 99505428 1001 86380 86390 1
505279 99505279 1001 86380 86390 1
505233 99505233 1001 86380 86390 1
505896 99505896 1001 86380 86390 1
506534 99506534 1001 86380 86390 1
506394 99506394 1001 86380 86390 1
506462 99506462 1001 86380 86390 1
506412 99506412 1001 86380 86390 1
506402 99506402 1001 86380 86390 1
506379 99506379 1001 86380 86390 1
506197 99506197 1001 86380 86390 1
506237 99506237 1001 86380 86390 1
506315 99506315 1001 86380 86390 1
506304 99506304 1001 86380 86390 1
506267 99506267 1001 86380 86390 1
506333 99506333 1001 86380 86390 1
506021 99506021 1001 86380 86390 1
506124 99506124 1001 86380 86390 1
506074 99506074 1001 86380 86390 1
506140 99506140 1001 86380 86390 1
506039 99506039 1001 86380 86390 1
506169 99506169 1001 86380 86390 1
506749 99506749 1001 86380 86390 1
506700 99506700 1001 86380 86390 1
507276 99507276 1001 86380 86390 1
507129 99507129 1001 86380 86390 1
506846 99506846 1001 86380 86390 1
506851 99506851 1001 86380 86390 1
507448 99507448 1001 86380 86390 1
507577 99507577 1001 86380 86390 1
507604 99507604 1001 86380 86390 1
507427 99507427 1001 86380 86390 1
508074 99508074 1001 86380 86390 1
508203 99508203 1001 86380 86390 1
507837 99507837 1001 86380 86390 1
507843 99507843 1001 86380 86390 1
508027 99508027 1001 86380 86390 1
507924 99507924 1001 86380 86390 1
507989 99507989 1001 86380 86390 1
507694 99507694 1001 86380 86390 1
507798 99507798 1001 86380 86390 1
507677 99507677 1001 86380 86390 1
508417 99508417 1001 86380 86390 1
508267 99508267 1001 86380 86390 1
508973 99508973 1001 86380 86390 1
508951 99508951 1001 86380 86390 1
508710 99508710 1001 86380 86390 1
508828 99508828 1001 86380 86390 1
508662 99508662 1001 86380 86390 1
508627 99508627 1001 86380 86390 1
509112 99509112 1001 86380 86390 1
509127 99509127 1001 86380 86390 1
509244 99509244 1001 86380 86390 1
509079 99509079 1001 86380 86390 1
509873 99509873 1001 86380 86390 1
509883 99509883 1001 86380 86390 1
509743 99509743 1001 86380 86390 1
509892 99509892 1001 86380 86390 1
509545 99509545 1001 86380 86390 1
509574 99509574 1001 86380 86390 1
509576 99509576 1001 86380 86390 1
509667 99509667 1001 86380 86390 1
509480 99509480 1001 86380 86390 1
509367 99509367 1001 86380 86390 1
510066 99510066 1001 86380 86390 1
509979 99509979 1001 86380 86390 1
510044 99510044 1001 86380 86390 1
510070 99510070 1001 86380 86390 1
510098 99510098 1001 86380 86390 1
510690 99510690 1001 86380 86390 1
510603 99510603 1001 86380 86390 1
510554 99510554 1001 86380 86390 1
510420 99510420 1001 86380 86390 1
510401 99510401 1001 86380 86390 1
510213 99510213 1001 86380 86390 1
510270 99510270 1001 86380 86390 1
510156 99510156 1001 86380 86390 1
510299 99510299 1001 86380 86390 1
510854 99510854 1001 86380 86390 1
510932 99510932 1001 86380 86390 1
510894 99510894 1001 86380 86390 1
510778 99510778 1001 86380 86390 1
510755 99510755 1001 86380 86390 1
510859 99510859 1001 86380 86390 1
510796 99510796 1001 86380 86390 1
510861 99510861 1001 86380 86390 1
510771 99510771 1001 86380 86390 1
510913 99510913 1001 86380 86390 1
510849 99510849 1001 86380 86390 1
510902 99510902 1001 86380 86390 1
511515 99511515 1001 86380 86390 1
511528 99511528 1001 86380 86390 1
511469 99511469 1001 86380 86390 1
511300 99511300 1001 86380 86390 1
511210 99511210 1001 86380 86390 1
511189 99511189 1001 86380 86390 1
510987 99510987 1001 86380 86390 1
511117 99511117 1001 86380 86390 1
511044 99511044 1001 86380 86390 1
511564 99511564 1001 86380 86390 1
511643 99511643 1001 86380 86390 1
511739 99511739 1001 86380 86390 1
511584 99511584 1001 86380 86390 1
511728 99511728 1001 86380 86390 1
511638 99511638 1001 86380 86390 1
512290 99512290 1001 86380 86390 1
512252 99512252 1001 86380 86390 1
512281 99512281 1001 86380 86390 1
512288 99512288 1001 86380 86390 1
511982 99511982 1001 86380 86390 1
512087 99512087 1001 86380 86390 1
512143 99512143 1001 86380 86390 1
512093 99512093 1001 86380 86390 1
512106 99512106 1001 86380 86390 1
512042 99512042 1001 86380 86390 1
512095 99512095 1001 86380 86390 1
511915 99511915 1001 86380 86390 1
511838 99511838 1001 86380 86390 1
511829 99511829 1001 86380 86390 1
511804 99511804 1001 86380 86390 1
512474 99512474 1001 86380 86390 1
512530 99512530 1001 86380 86390 1
512427 99512427 1001 86380 86390 1
513130 99513130 1001 86380 86390 1
513066 99513066 1001 86380 86390 1
513154 99513154 1001 86380 86390 1
512935 99512935 1001 86380 86390 1
512859 99512859 1001 86380 86390 1
512652 99512652 1001 86380 86390 1
512763 99512763 1001 86380 86390 1
513345 99513345 1001 86380 86390 1
513301 99513301 1001 86380 86390 1
513395 99513395 1001 86380 86390 1
513995 99513995 1001 86380 86390 1
513838 99513838 1001 86380 86390 1
513775 99513775 1001 86380 86390 1
513712 99513712 1001 86380 86390 1
513623 99513623 1001 86380 86390 1
513745 99513745 1001 86380 86390 1
513631 99513631 1001 86380 86390 1
513488 99513488 1001 86380 86390 1
513605 99513605 1001 86380 86390 1
513423 99513423 1001 86380 86390 1
513439 99513439 1001 86380 86390 1
514225 99514225 1001 86380 86390 1
514161 99514161 1001 86380 86390 1
514188 99514188 1001 86380 86390 1
514087 99514087 1001 86380 86390 1
514036 99514036 1001 86380 86390 1
514062 99514062 1001 86380 86390 1
514181 99514181 1001 86380 86390 1
514656 99514656 1001 86380 86390 1
514725 99514725 1001 86380 86390 1
514846 99514846 1001 86380 86390 1
514539 99514539 1001 86380 86390 1
514557 99514557 1001 86380 86390 1
514467 99514467 1001 86380 86390 1
514650 99514650 1001 86380 86390 1
514324 99514324 1001 86380 86390 1
514441 99514441 1001 86380 86390 1
514442 99514442 1001 86380 86390 1
514997 99514997 1001 86380 86390 1
514967 99514967 1001 86380 86390 1
515047 99515047 1001 86380 86390 1
515544 99515544 1001 86380 86390 1
515583 99515583 1001 86380 86390 1
515483 99515483 1001 86380 86390 1
515612 99515612 1001 86380 86390 1
515195 99515195 1001 86380 86390 1
515250 99515250 1001 86380 86390 1
515823 99515823 1001 86380 86390 1
515811 99515811 1001 86380 86390 1
515696 99515696 1001 86380 86390 1
515867 99515867 1001 86380 86390 1
515716 99515716 1001 86380 86390 1
515808 99515808 1001 86380 86390 1
516396 99516396 1001 86380 86390 1
516500 99516500 1001 86380 86390 1
516070 99516070 1001 86380 86390 1
515893 99515893 1001 86380 86390 1
515971 99515971 1001 86380 86390 1
515923 99515923 1001 86380 86390 1
516054 99516054 1001 86380 86390 1
516069 99516069 1001 86380 86390 1
516694 99516694 1001 86380 86390 1
516682 99516682 1001 86380 86390 1
517279 99517279 1001 86380 86390 1
517113 99517113 1001 86380 86390 1
517076 99517076 1001 86380 86390 1
516717 99516717 1001 86380 86390 1
516914 99516914 1001 86380 86390 1
516863 99516863 1001 86380 86390 1
516902 99516902 1001 86380 86390 1
516721 99516721 1001 86380 86390 1
516802 99516802 1001 86380 86390 1
516777 99516777 1001 86380 86390 1
516843 99516843 1001 86380 86390 1
517496 99517496 1001 86380 86390 1
517487 99517487 1001 86380 86390 1
518111 99518111 1001 86380 86390 1
518144 99518144 1001 86380 86390 1
518145 99518145 1001 86380 86390 1
518056 99518056 1001 86380 86390 1
517992 99517992 1001 86380 86390 1
517817 99517817 1001 86380 86390 1
517922 99517922 1001 86380 86390 1
517936 99517936 1001 86380 86390 1
517904 99517904 1001 86380 86390 1
517621 99517621 1001 86380 86390 1
517544 99517544 1001 86380 86390 1
517625 99517625 1001 86380 86390 1
517575 99517575 1001 86380 86390 1
518303 99518303 1001 86380 86390 1
518318 99518318 1001 86380 86390 1
518217 99518217 1001 86380 86390 1
518179 99518179 1001 86380 86390 1
518221 99518221 1001 86380 86390 1
518834 99518834 1001 86380 86390 1
518804 99518804 1001 86380 86390 1
518424 99518424 1001 86380 86390 1
518521 99518521 1001 86380 86390 1
519064 99519064 1001 86380 86390 1
519130 99519130 1001 86380 86390 1
519094 99519094 1001 86380 86390 1
519161 99519161 1001 86380 86390 1
519625 99519625 1001 86380 86390 1
519806 99519806 1001 86380 86390 1
519633 99519633 1001 86380 86390 1
519456 99519456 1001 86380 86390 1
519471 99519471 1001 86380 86390 1
519588 99519588 1001 86380 86390 1
519550 99519550 1001 86380 86390 1
519590 99519590 1001 86380 86390 1
519462 99519462 1001 86380 86390 1
519568 99519568 1001 86380 86390 1
519258 99519258 1001 86380 86390 1
519350 99519350 1001 86380 86390 1
519276 99519276 1001 86380 86390 1
519905 99519905 1001 86380 86390 1
520611 99520611 1001 86380 86390 1
520466 99520466 1001 86380 86390 1
520468 99520468 1001 86380 86390 1
520240 99520240 1001 86380 86390 1
520306 99520306 1001 86380 86390 1
520329 99520329 1001 86380 86390 1
520432 99520432 1001 86380 86390 1
520071 99520071 1001 86380 86390 1
520097 99520097 1001 86380 86390 1
520102 99520102 1001 86380 86390 1
520024 99520024 1001 86380 86390 1
520065 99520065 1001 86380 86390 1
520733 99520733 1001 86380 86390 1
520657 99520657 1001 86380 86390 1
521392 99521392 1001 86380 86390 1
521354 99521354 1001 86380 86390 1
521419 99521419 1001 86380 86390 1
521278 99521278 1001 86380 86390 1
521397 99521397 1001 86380 86390 1
521229 99521229 1001 86380 86390 1
521230 99521230 1001 86380 86390 1
521154 99521154 1001 86380 86390 1
521247 99521247 1001 86380 86390 1
520975 99520975 1001 86380 86390 1
521047 99521047 1001 86380 86390 1
520868 99520868 1001 86380 86390 1
521026 99521026 1001 86380 86390 1
521502 99521502 1001 86380 86390 1
521054 99521054 1001 86380 86390 1
521650 99521650 1001 86380 86390 1
521547 99521547 1001 86380 86390 1
521653 99521653 1001 86380 86390 1
521655 99521655 1001 86380 86390 1
521592 99521592 1001 86380 86390 1
522164 99522164 1001 86380 86390 1
522204 99522204 1001 86380 86390 1
522259 99522259 1001 86380 86390 1
522093 99522093 1001 86380 86390 1
521914 99521914 1001 86380 86390 1
521918 99521918 1001 86380 86390 1
521700 99521700 1001 86380 86390 1
521740 99521740 1001 86380 86390 1
521771 99521771 1001 86380 86390 1
521694 99521694 1001 86380 86390 1
522458 99522458 1001 86380 86390 1
522089 99522089 1001 86380 86390 1
522404 99522404 1001 86380 86390 1
523036 99523036 1001 86380 86390 1
523064 99523064 1001 86380 86390 1
522707 99522707 1001 86380 86390 1
522820 99522820 1001 86380 86390 1
522669 99522669 1001 86380 86390 1
523130 99523130 1001 86380 86390 1
523212 99523212 1001 86380 86390 1
523174 99523174 1001 86380 86390 1
523205 99523205 1001 86380 86390 1
523857 99523857 1001 86380 86390 1
523922 99523922 1001 86380 86390 1
523810 99523810 1001 86380 86390 1
523761 99523761 1001 86380 86390 1
523611 99523611 1001 86380 86390 1
523728 99523728 1001 86380 86390 1
523619 99523619 1001 86380 86390 1
523542 99523542 1001 86380 86390 1
523499 99523499 1001 86380 86390 1
523527 99523527 1001 86380 86390 1
523385 99523385 1001 86380 86390 1
523515 99523515 1001 86380 86390 1
523348 99523348 1001 86380 86390 1
524010 99524010 1001 86380 86390 1
524049 99524049 1001 86380 86390 1
524012 99524012 1001 86380 86390 1
524055 99524055 1001 86380 86390 1
524159 99524159 1001 86380 86390 1
524925 99524925 1001 86380 86390 1
524811 99524811 1001 86380 86390 1
524876 99524876 1001 86380 86390 1
524960 99524960 1001 86380 86390 1
524884 99524884 1001 86380 86390 1
525414 99525414 1001 86380 86390 1
525327 99525327 1001 86380 86390 1
525289 99525289 1001 86380 86390 1
525244 99525244 1001 86380 86390 1
525284 99525284 1001 86380 86390 1
525338 99525338 1001 86380 86390 1
524978 99524978 1001 86380 86390 1
525012 99525012 1001 86380 86390 1
525103 99525103 1001 86380 86390 1
525782 99525782 1001 86380 86390 1
525719 99525719 1001 86380 86390 1
525695 99525695 1001 86380 86390 1
526375 99526375 1001 86380 86390 1
526363 99526363 1001 86380 86390 1
526402 99526402 1001 86380 86390 1
526238 99526238 1001 86380 86390 1
526411 99526411 1001 86380 86390 1
526179 99526179 1001 86380 86390 1
526077 99526077 1001 86380 86390 1
526214 99526214 1001 86380 86390 1
526139 99526139 1001 86380 86390 1
525831 99525831 1001 86380 86390 1
525935 99525935 1001 86380 86390 1
525871 99525871 1001 86380 86390 1
525888 99525888 1001 86380 86390 1
526477 99526477 1001 86380 86390 1
527141 99527141 1001 86380 86390 1
526710 99526710 1001 86380 86390 1
526645 99526645 1001 86380 86390 1
526698 99526698 1001 86380 86390 1
526751 99526751 1001 86380 86390 1
526729 99526729 1001 86380 86390 1
527436 99527436 1001 86380 86390 1
528050 99528050 1001 86380 86390 1
527652 99527652 1001 86380 86390 1
527485 99527485 1001 86380 86390 1
527590 99527590 1001 86380 86390 1
527634 99527634 1001 86380 86390 1
527622 99527622 1001 86380 86390 1
527661 99527661 1001 86380 86390 1
528134 99528134 1001 86380 86390 1
528788 99528788 1001 86380 86390 1
528841 99528841 1001 86380 86390 1
528293 99528293 1001 86380 86390 1
528424 99528424 1001 86380 86390 1
528322 99528322 1001 86380 86390 1
528392 99528392 1001 86380 86390 1
528470 99528470 1001 86380 86390 1
528395 99528395 1001 86380 86390 1
528981 99528981 1001 86380 86390 1
529046 99529046 1001 86380 86390 1
528904 99528904 1001 86380 86390 1
529014 99529014 1001 86380 86390 1
529670 99529670 1001 86380 86390 1
529712 99529712 1001 86380 86390 1
529368 99529368 1001 86380 86390 1
529186 99529186 1001 86380 86390 1
529108 99529108 1001 86380 86390 1
529290 99529290 1001 86380 86390 1
529895 99529895 1001 86380 86390 1
529783 99529783 1001 86380 86390 1
529731 99529731 1001 86380 86390 1
529747 99529747 1001 86380 86390 1
530440 99530440 1001 86380 86390 1
530482 99530482 1001 86380 86390 1
530531 99530531 1001 86380 86390 1
530496 99530496 1001 86380 86390 1
530471 99530471 1001 86380 86390 1
530433 99530433 1001 86380 86390 1
530541 99530541 1001 86380 86390 1
530449 99530449 1001 86380 86390 1
530245 99530245 1001 86380 86390 1
530224 99530224 1001 86380 86390 1
530226 99530226 1001 86380 86390 1
530149 99530149 1001 86380 86390 1
530256 99530256 1001 86380 86390 1
530321 99530321 1001 86380 86390 1
530064 99530064 1001 86380 86390 1
530125 99530125 1001 86380 86390 1
530697 99530697 1001 86380 86390 1
530633 99530633 1001 86380 86390 1
530557 99530557 1001 86380 86390 1
530665 99530665 1001 86380 86390 1
530717 99530717 1001 86380 86390 1
530614 99530614 1001 86380 86390 1
531200 99531200 1001 86380 86390 1
531228 99531228 1001 86380 86390 1
531230 99531230 1001 86380 86390 1
531308 99531308 1001 86380 86390 1
531231 99531231 1001 86380 86390 1
531181 99531181 1001 86380 86390 1
531232 99531232 1001 86380 86390 1
531360 99531360 1001 86380 86390 1
531364 99531364 1001 86380 86390 1
531327 99531327 1001 86380 86390 1
531150 99531150 1001 86380 86390 1
531102 99531102 1001 86380 86390 1
530999 99530999 1001 86380 86390 1
531090 99531090 1001 86380 86390 1
531052 99531052 1001 86380 86390 1
531065 99531065 1001 86380 86390 1
530790 99530790 1001 86380 86390 1
530884 99530884 1001 86380 86390 1
530834 99530834 1001 86380 86390 1
531418 99531418 1001 86380 86390 1
530968 99530968 1001 86380 86390 1
531420 99531420 1001 86380 86390 1
532088 99532088 1001 86380 86390 1
531847 99531847 1001 86380 86390 1
531836 99531836 1001 86380 86390 1
531604 99531604 1001 86380 86390 1
531658 99531658 1001 86380 86390 1
532310 99532310 1001 86380 86390 1
532248 99532248 1001 86380 86390 1
532378 99532378 1001 86380 86390 1
532330 99532330 1001 86380 86390 1
532995 99532995 1001 86380 86390 1
532940 99532940 1001 86380 86390 1
532966 99532966 1001 86380 86390 1
532711 99532711 1001 86380 86390 1
532817 99532817 1001 86380 86390 1
532675 99532675 1001 86380 86390 1
532690 99532690 1001 86380 86390 1
532583 99532583 1001 86380 86390 1
532573 99532573 1001 86380 86390 1
532498 99532498 1001 86380 86390 1
532449 99532449 1001 86380 86390 1
533161 99533161 1001 86380 86390 1
533174 99533174 1001 86380 86390 1
533787 99533787 1001 86380 86390 1
533803 99533803 1001 86380 86390 1
533663 99533663 1001 86380 86390 1
533589 99533589 1001 86380 86390 1
533628 99533628 1001 86380 86390 1
533500 99533500 1001 86380 86390 1
533306 99533306 1001 86380 86390 1
533438 99533438 1001 86380 86390 1
533400 99533400 1001 86380 86390 1
533363 99533363 1001 86380 86390 1
533896 99533896 1001 86380 86390 1
534013 99534013 1001 86380 86390 1
533874 99533874 1001 86380 86390 1
533991 99533991 1001 86380 86390 1
533994 99533994 1001 86380 86390 1
534613 99534613 1001 86380 86390 1
534615 99534615 1001 86380 86390 1
534628 99534628 1001 86380 86390 1
534567 99534567 1001 86380 86390 1
534430 99534430 1001 86380 86390 1
534473 99534473 1001 86380 86390 1
534424 99534424 1001 86380 86390 1
534463 99534463 1001 86380 86390 1
534173 99534173 1001 86380 86390 1
534205 99534205 1001 86380 86390 1
534881 99534881 1001 86380 86390 1
534870 99534870 1001 86380 86390 1
534742 99534742 1001 86380 86390 1
534847 99534847 1001 86380 86390 1
534887 99534887 1001 86380 86390 1
534836 99534836 1001 86380 86390 1
534862 99534862 1001 86380 86390 1
534888 99534888 1001 86380 86390 1
535485 99535485 1001 86380 86390 1
535498 99535498 1001 86380 86390 1
535339 99535339 1001 86380 86390 1
535651 99535651 1001 86380 86390 1
535626 99535626 1001 86380 86390 1
535590 99535590 1001 86380 86390 1
535567 99535567 1001 86380 86390 1
536198 99536198 1001 86380 86390 1
536215 99536215 1001 86380 86390 1
536014 99536014 1001 86380 86390 1
536069 99536069 1001 86380 86390 1
535956 99535956 1001 86380 86390 1
536021 99536021 1001 86380 86390 1
536074 99536074 1001 86380 86390 1
535984 99535984 1001 86380 86390 1
536037 99536037 1001 86380 86390 1
535914 99535914 1001 86380 86390 1
535877 99535877 1001 86380 86390 1
535921 99535921 1001 86380 86390 1
536347 99536347 1001 86380 86390 1
536465 99536465 1001 86380 86390 1
537101 99537101 1001 86380 86390 1
536986 99536986 1001 86380 86390 1
537096 99537096 1001 86380 86390 1
536981 99536981 1001 86380 86390 1
536753 99536753 1001 86380 86390 1
536873 99536873 1001 86380 86390 1
536796 99536796 1001 86380 86390 1
536697 99536697 1001 86380 86390 1
536622 99536622 1001 86380 86390 1
536746 99536746 1001 86380 86390 1
537314 99537314 1001 86380 86390 1
537798 99537798 1001 86380 86390 1
537841 99537841 1001 86380 86390 1
537859 99537859 1001 86380 86390 1
537898 99537898 1001 86380 86390 1
537606 99537606 1001 86380 86390 1
537580 99537580 1001 86380 86390 1
537607 99537607 1001 86380 86390 1
537672 99537672 1001 86380 86390 1
537738 99537738 1001 86380 86390 1
537674 99537674 1001 86380 86390 1
537456 99537456 1001 86380 86390 1
538019 99538019 1001 86380 86390 1
538072 99538072 1001 86380 86390 1
538147 99538147 1001 86380 86390 1
538686 99538686 1001 86380 86390 1
538636 99538636 1001 86380 86390 1
538640 99538640 1001 86380 86390 1
538719 99538719 1001 86380 86390 1
538759 99538759 1001 86380 86390 1
538480 99538480 1001 86380 86390 1
538443 99538443 1001 86380 86390 1
538495 99538495 1001 86380 86390 1
538444 99538444 1001 86380 86390 1
538603 99538603 1001 86380 86390 1
538450 99538450 1001 86380 86390 1
538608 99538608 1001 86380 86390 1
538326 99538326 1001 86380 86390 1
538334 99538334 1001 86380 86390 1
538257 99538257 1001 86380 86390 1
538980 99538980 1001 86380 86390 1
538929 99538929 1001 86380 86390 1
539552 99539552 1001 86380 86390 1
539622 99539622 1001 86380 86390 1
539412 99539412 1001 86380 86390 1
539428 99539428 1001 86380 86390 1
539762 99539762 1001 86380 86390 1
539764 99539764 1001 86380 86390 1
540432 99540432 1001 86380 86390 1
540279 99540279 1001 86380 86390 1
540350 99540350 1001 86380 86390 1
540148 99540148 1001 86380 86390 1
540104 99540104 1001 86380 86390 1
540015 99540015 1001 86380 86390 1
539902 99539902 1001 86380 86390 1
539959 99539959 1001 86380 86390 1
540633 99540633 1001 86380 86390 1
540505 99540505 1001 86380 86390 1
540570 99540570 1001 86380 86390 1
540532 99540532 1001 86380 86390 1
540651 99540651 1001 86380 86390 1
540512 99540512 1001 86380 86390 1
540605 99540605 1001 86380 86390 1
541129 99541129 1001 86380 86390 1
540974 99540974 1001 86380 86390 1
540943 99540943 1001 86380 86390 1
540728 99540728 1001 86380 86390 1
540755 99540755 1001 86380 86390 1
540837 99540837 1001 86380 86390 1
540801 99540801 1001 86380 86390 1
540879 99540879 1001 86380 86390 1
541343 99541343 1001 86380 86390 1
541389 99541389 1001 86380 86390 1
542082 99542082 1001 86380 86390 1
542031 99542031 1001 86380 86390 1
542105 99542105 1001 86380 86390 1
542027 99542027 1001 86380 86390 1
541892 99541892 1001 86380 86390 1
541854 99541854 1001 86380 86390 1
541738 99541738 1001 86380 86390 1
541783 99541783 1001 86380 86390 1
541564 99541564 1001 86380 86390 1
541514 99541514 1001 86380 86390 1
541593 99541593 1001 86380 86390 1
541619 99541619 1001 86380 86390 1
541673 99541673 1001 86380 86390 1
541624 99541624 1001 86380 86390 1
542150 99542150 1001 86380 86390 1
542229 99542229 1001 86380 86390 1
542766 99542766 1001 86380 86390 1
542770 99542770 1001 86380 86390 1
542841 99542841 1001 86380 86390 1
542574 99542574 1001 86380 86390 1
542548 99542548 1001 86380 86390 1
542536 99542536 1001 86380 86390 1
542566 99542566 1001 86380 86390 1
542592 99542592 1001 86380 86390 1
542632 99542632 1001 86380 86390 1
542384 99542384 1001 86380 86390 1
542449 99542449 1001 86380 86390 1
543116 99543116 1001 86380 86390 1
542974 99542974 1001 86380 86390 1
543029 99543029 1001 86380 86390 1
543637 99543637 1001 86380 86390 1
543629 99543629 1001 86380 86390 1
543504 99543504 1001 86380 86390 1
543519 99543519 1001 86380 86390 1
543430 99543430 1001 86380 86390 1
543446 99543446 1001 86380 86390 1
543345 99543345 1001 86380 86390 1
543796 99543796 1001 86380 86390 1
543785 99543785 1001 86380 86390 1
543889 99543889 1001 86380 86390 1
543840 99543840 1001 86380 86390 1
544588 99544588 1001 86380 86390 1
544441 99544441 1001 86380 86390 1
544249 99544249 1001 86380 86390 1
544288 99544288 1001 86380 86390 1
544054 99544054 1001 86380 86390 1
544159 99544159 1001 86380 86390 1
544072 99544072 1001 86380 86390 1
544676 99544676 1001 86380 86390 1
544599 99544599 1001 86380 86390 1
544600 99544600 1001 86380 86390 1
544680 99544680 1001 86380 86390 1
400015 1141 1001 25200 25557 1
400121 99400121 1001 86380 86390 1
400187 99400187 1001 86380 86390 1
400216 99400216 1001 86380 86390 1
400279 99400279 1001 86380 86390 1
400613 99400613 1001 86380 86390 1
400750 99400750 1001 86380 86390 1
400938 99400938 1001 86380 86390 1
401040 99401040 1001 86380 86390 1
400954 99400954 1001 86380 86390 1
401212 99401212 1001 86380 86390 1
401284 99401284 1001 86380 86390 1
401548 99401548 1001 86380 86390 1
401552 99401552 1001 86380 86390 1
401515 99401515 1001 86380 86390 1
401730 99401730 1001 86380 86390 1
401794 99401794 1001 86380 86390 1
402071 99402071 1001 86380 86390 1
402190 99402190 1001 86380 86390 1
402274 99402274 1001 86380 86390 1
402206 99402206 1001 86380 86390 1
402568 99402568 1001 86380 86390 1
402642 99402642 1001 86380 86390 1
402705 99402705 1001 86380 86390 1
402803 99402803 1001 86380 86390 1
402826 99402826 1001 86380 86390 1
402898 99402898 1001 86380 86390 1
403386 99403386 1001 86380 86390 1
403533 99403533 1001 86380 86390 1
403643 99403643 1001 86380 86390 1
403714 99403714 1001 86380 86390 1
404075 99404075 1001 86380 86390 1
404122 99404122 1001 86380 86390 1
404214 99404214 1001 86380 86390 1
404206 99404206 1001 86380 86390 1
404442 99404442 1001 86380 86390 1
404765 99404765 1001 86380 86390 1
404856 99404856 1001 86380 86390 1
405359 99405359 1001 86380 86390 1
405566 99405566 1001 86380 86390 1
405661 99405661 1001 86380 86390 1
405705 99405705 1001 86380 86390 1
405853 99405853 1001 86380 86390 1
405978 99405978 1001 86380 86390 1
406001 99406001 1001 86380 86390 1
406185 99406185 1001 86380 86390 1
406457 99406457 1001 86380 86390 1
406830 99406830 1001 86380 86390 1
406751 99406751 1001 86380 86390 1
406941 99406941 1001 86380 86390 1
407168 99407168 1001 86380 86390 1
407381 99407381 1001 86380 86390 1
407446 99407446 1001 86380 86390 1
407515 99407515 1001 86380 86390 1
407643 99407643 1001 86380 86390 1
407733 99407733 1001 86380 86390 1
408001 99408001 1001 86380 86390 1
408155 99408155 1001 86380 86390 1
409336 99409336 1001 86380 86390 1
409360 99409360 1001 86380 86390 1
409560 99409560 1001 86380 86390 1
409660 99409660 1001 86380 86390 1
409799 99409799 1001 86380 86390 1
410085 99410085 1001 86380 86390 1
410283 99410283 1001 86380 86390 1
410380 99410380 1001 86380 86390 1
410484 99410484 1001 86380 86390 1
410576 99410576 1001 86380 86390 1
410587 99410587 1001 86380 86390 1
410592 99410592 1001 86380 86390 1
410709 99410709 1001 86380 86390 1
410705 99410705 1001 86380 86390 1
410783 99410783 1001 86380 86390 1
410948 99410948 1001 86380 86390 1
411209 99411209 1001 86380 86390 1
411160 99411160 1001 86380 86390 1
411198 99411198 1001 86380 86390 1
411338 99411338 1001 86380 86390 1
411672 99411672 1001 86380 86390 1
411954 99411954 1001 86380 86390 1
412314 99412314 1001 86380 86390 1
413476 99413476 1001 86380 86390 1
413485 99413485 1001 86380 86390 1
413581 99413581 1001 86380 86390 1
412941 99412941 1001 86380 86390 1
412992 99412992 1001 86380 86390 1
413079 99413079 1001 86380 86390 1
412949 99412949 1001 86380 86390 1
412584 99412584 1001 86380 86390 1
412757 99412757 1001 86380 86390 1
412787 99412787 1001 86380 86390 1
412661 99412661 1001 86380 86390 1
412883 99412883 1001 86380 86390 1
412887 99412887 1001 86380 86390 1
413840 99413840 1001 86380 86390 1
415222 99415222 1001 86380 86390 1
414989 99414989 1001 86380 86390 1
414708 99414708 1001 86380 86390 1
414778 99414778 1001 86380 86390 1
414715 99414715 1001 86380 86390 1
414670 99414670 1001 86380 86390 1
414440 99414440 1001 86380 86390 1
415368 99415368 1001 86380 86390 1
415416 99415416 1001 86380 86390 1
415480 99415480 1001 86380 86390 1
415504 99415504 1001 86380 86390 1
415576 99415576 1001 86380 86390 1
415430 99415430 1001 86380 86390 1
415688 99415688 1001 86380 86390 1
415519 99415519 1001 86380 86390 1
415692 99415692 1001 86380 86390 1
415409 99415409 1001 86380 86390 1
416744 99416744 1001 86380 86390 1
416799 99416799 1001 86380 86390 1
416776 99416776 1001 86380 86390 1
416555 99416555 1001 86380 86390 1
416562 99416562 1001 86380 86390 1
416152 99416152 1001 86380 86390 1
416062 99416062 1001 86380 86390 1
416126 99416126 1001 86380 86390 1
415998 99415998 1001 86380 86390 1
417175 99417175 1001 86380 86390 1
417179 99417179 1001 86380 86390 1
417572 99417572 1001 86380 86390 1
417582 99417582 1001 86380 86390 1
418697 99418697 1001 86380 86390 1
418536 99418536 1001 86380 86390 1
418470 99418470 1001 86380 86390 1
418449 99418449 1001 86380 86390 1
418691 99418691 1001 86380 86390 1
418087 99418087 1001 86380 86390 1
418349 99418349 1001 86380 86390 1
418213 99418213 1001 86380 86390 1
417647 99417647 1001 86380 86390 1
417733 99417733 1001 86380 86390 1
419198 99419198 1001 86380 86390 1
418945 99418945 1001 86380 86390 1
420119 99420119 1001 86380 86390 1
420356 99420356 1001 86380 86390 1
420409 99420409 1001 86380 86390 1
420038 99420038 1001 86380 86390 1
419862 99419862 1001 86380 86390 1
419815 99419815 1001 86380 86390 1
419981 99419981 1001 86380 86390 1
419328 99419328 1001 86380 86390 1
419501 99419501 1001 86380 86390 1
419222 99419222 1001 86380 86390 1
419581 99419581 1001 86380 86390 1
419533 99419533 1001 86380 86390 1
419315 99419315 1001 86380 86390 1
420562 99420562 1001 86380 86390 1
420745 99420745 1001 86380 86390 1
420449 99420449 1001 86380 86390 1
420634 99420634 1001 86380 86390 1
421724 99421724 1001 86380 86390 1
422082 99422082 1001 86380 86390 1
421938 99421938 1001 86380 86390 1
421297 99421297 1001 86380 86390 1
421499 99421499 1001 86380 86390 1
422217 99422217 1001 86380 86390 1
422459 99422459 1001 86380 86390 1
422486 99422486 1001 86380 86390 1
422220 99422220 1001 86380 86390 1
422335 99422335 1001 86380 86390 1
422158 99422158 1001 86380 86390 1
423111 99423111 1001 86380 86390 1
423142 99423142 1001 86380 86390 1
422780 99422780 1001 86380 86390 1
422838 99422838 1001 86380 86390 1
422608 99422608 1001 86380 86390 1
422843 99422843 1001 86380 86390 1
422930 99422930 1001 86380 86390 1
422671 99422671 1001 86380 86390 1
424067 99424067 1001 86380 86390 1
423801 99423801 1001 86380 86390 1
425088 99425088 1001 86380 86390 1
425318 99425318 1001 86380 86390 1
424823 99424823 1001 86380 86390 1
424821 99424821 1001 86380 86390 1
424904 99424904 1001 86380 86390 1
424184 99424184 1001 86380 86390 1
424515 99424515 1001 86380 86390 1
424182 99424182 1001 86380 86390 1
425565 99425565 1001 86380 86390 1
425492 99425492 1001 86380 86390 1
426934 99426934 1001 86380 86390 1
426709 99426709 1001 86380 86390 1
426998 99426998 1001 86380 86390 1
426939 99426939 1001 86380 86390 1
426371 99426371 1001 86380 86390 1
426422 99426422 1001 86380 86390 1
426664 99426664 1001 86380 86390 1
426666 99426666 1001 86380 86390 1
426330 99426330 1001 86380 86390 1
426649 99426649 1001 86380 86390 1
426047 99426047 1001 86380 86390 1
426222 99426222 1001 86380 86390 1
425873 99425873 1001 86380 86390 1
426046 99426046 1001 86380 86390 1
427204 99427204 1001 86380 86390 1
427334 99427334 1001 86380 86390 1
428373 99428373 1001 86380 86390 1
428352 99428352 1001 86380 86390 1
428577 99428577 1001 86380 86390 1
428580 99428580 1001 86380 86390 1
428532 99428532 1001 86380 86390 1
428041 99428041 1001 86380 86390 1
427824 99427824 1001 86380 86390 1
427781 99427781 1001 86380 86390 1
427535 99427535 1001 86380 86390 1
427712 99427712 1001 86380 86390 1
427763 99427763 1001 86380 86390 1
427532 99427532 1001 86380 86390 1
428887 99428887 1001 86380 86390 1
428930 99428930 1001 86380 86390 1
429034 99429034 1001 86380 86390 1
430118 99430118 1001 86380 86390 1
430320 99430320 1001 86380 86390 1
430054 99430054 1001 86380 86390 1
430240 99430240 1001 86380 86390 1
429776 99429776 1001 86380 86390 1
429933 99429933 1001 86380 86390 1
429638 99429638 1001 86380 86390 1
429697 99429697 1001 86380 86390 1
429623 99429623 1001 86380 86390 1
429891 99429891 1001 86380 86390 1
429953 99429953 1001 86380 86390 1
429178 99429178 1001 86380 86390 1
429456 99429456 1001 86380 86390 1
429188 99429188 1001 86380 86390 1
430401 99430401 1001 86380 86390 1
430552 99430552 1001 86380 86390 1
431654 99431654 1001 86380 86390 1
432039 99432039 1001 86380 86390 1
431667 99431667 1001 86380 86390 1
431686 99431686 1001 86380 86390 1
431303 99431303 1001 86380 86390 1
431150 99431150 1001 86380 86390 1
431131 99431131 1001 86380 86390 1
430909 99430909 1001 86380 86390 1
431088 99431088 1001 86380 86390 1
433635 99433635 1001 86380 86390 1
433550 99433550 1001 86380 86390 1
433489 99433489 1001 86380 86390 1
433587 99433587 1001 86380 86390 1
433403 99433403 1001 86380 86390 1
433330 99433330 1001 86380 86390 1
433331 99433331 1001 86380 86390 1
433545 99433545 1001 86380 86390 1
433075 99433075 1001 86380 86390 1
433007 99433007 1001 86380 86390 1
432774 99432774 1001 86380 86390 1
432585 99432585 1001 86380 86390 1
432675 99432675 1001 86380 86390 1
432710 99432710 1001 86380 86390 1
432640 99432640 1001 86380 86390 1
433783 99433783 1001 86380 86390 1
434021 99434021 1001 86380 86390 1
433994 99433994 1001 86380 86390 1
434082 99434082 1001 86380 86390 1
433911 99433911 1001 86380 86390 1
434793 99434793 1001 86380 86390 1
434934 99434934 1001 86380 86390 1
434678 99434678 1001 86380 86390 1
434614 99434614 1001 86380 86390 1
434423 99434423 1001 86380 86390 1
434203 99434203 1001 86380 86390 1
434458 99434458 1001 86380 86390 1
434415 99434415 1001 86380 86390 1
434463 99434463 1001 86380 86390 1
434526 99434526 1001 86380 86390 1
435643 99435643 1001 86380 86390 1
435733 99435733 1001 86380 86390 1
435712 99435712 1001 86380 86390 1
435560 99435560 1001 86380 86390 1
436871 99436871 1001 86380 86390 1
437079 99437079 1001 86380 86390 1
437095 99437095 1001 86380 86390 1
437106 99437106 1001 86380 86390 1
436819 99436819 1001 86380 86390 1
436948 99436948 1001 86380 86390 1
437017 99437017 1001 86380 86390 1
436710 99436710 1001 86380 86390 1
436738 99436738 1001 86380 86390 1
436653 99436653 1001 86380 86390 1
436097 99436097 1001 86380 86390 1
435960 99435960 1001 86380 86390 1
435961 99435961 1001 86380 86390 1
435962 99435962 1001 86380 86390 1
435996 99435996 1001 86380 86390 1
435917 99435917 1001 86380 86390 1
435965 99435965 1001 86380 86390 1
436759 99436759 1001 86380 86390 1
437176 99437176 1001 86380 86390 1
300025 99300025 1001 86380 86390 1
300605 99300605 1001 86380 86390 1
300593 99300593 1001 86380 86390 1
300400 99300400 1001 86380 86390 1
300414 99300414 1001 86380 86390 1
300443 99300443 1001 86380 86390 1
300483 99300483 1001 86380 86390 1
300239 99300239 1001 86380 86390 1
300149 99300149 1001 86380 86390 1
300307 99300307 1001 86380 86390 1
300169 99300169 1001 86380 86390 1
300803 99300803 1001 86380 86390 1
300868 99300868 1001 86380 86390 1
300830 99300830 1001 86380 86390 1
300883 99300883 1001 86380 86390 1
300910 99300910 1001 86380 86390 1
300878 99300878 1001 86380 86390 1
300738 99300738 1001 86380 86390 1
301442 99301442 1001 86380 86390 1
301436 99301436 1001 86380 86390 1
301463 99301463 1001 86380 86390 1
301324 99301324 1001 86380 86390 1
301173 99301173 1001 86380 86390 1
301200 99301200 1001 86380 86390 1
301064 99301064 1001 86380 86390 1
301050 99301050 1001 86380 86390 1
301565 99301565 1001 86380 86390 1
301567 99301567 1001 86380 86390 1
301659 99301659 1001 86380 86390 1
301688 99301688 1001 86380 86390 1
301679 99301679 1001 86380 86390 1
301589 99301589 1001 86380 86390 1
302325 99302325 1001 86380 86390 1
302251 99302251 1001 86380 86390 1
302140 99302140 1001 86380 86390 1
302071 99302071 1001 86380 86390 1
301954 99301954 1001 86380 86390 1
301852 99301852 1001 86380 86390 1
301891 99301891 1001 86380 86390 1
301801 99301801 1001 86380 86390 1
301781 99301781 1001 86380 86390 1
302392 99302392 1001 86380 86390 1
302390 99302390 1001 86380 86390 1
303031 99303031 1001 86380 86390 1
303147 99303147 1001 86380 86390 1
303135 99303135 1001 86380 86390 1
302937 99302937 1001 86380 86390 1
302861 99302861 1001 86380 86390 1
302851 99302851 1001 86380 86390 1
302890 99302890 1001 86380 86390 1
302712 99302712 1001 86380 86390 1
303309 99303309 1001 86380 86390 1
303260 99303260 1001 86380 86390 1
303250 99303250 1001 86380 86390 1
303225 99303225 1001 86380 86390 1
303268 99303268 1001 86380 86390 1
304012 99304012 1001 86380 86390 1
303978 99303978 1001 86380 86390 1
303665 99303665 1001 86380 86390 1
303670 99303670 1001 86380 86390 1
303723 99303723 1001 86380 86390 1
303612 99303612 1001 86380 86390 1
303419 99303419 1001 86380 86390 1
303614 99303614 1001 86380 86390 1
304188 99304188 1001 86380 86390 1
304179 99304179 1001 86380 86390 1
304223 99304223 1001 86380 86390 1
304198 99304198 1001 86380 86390 1
304856 99304856 1001 86380 86390 1
304823 99304823 1001 86380 86390 1
304463 99304463 1001 86380 86390 1
304467 99304467 1001 86380 86390 1
304559 99304559 1001 86380 86390 1
304267 99304267 1001 86380 86390 1
304416 99304416 1001 86380 86390 1
304393 99304393 1001 86380 86390 1
305511 99305511 1001 86380 86390 1
305665 99305665 1001 86380 86390 1
305634 99305634 1001 86380 86390 1
305352 99305352 1001 86380 86390 1
305381 99305381 1001 86380 86390 1
305414 99305414 1001 86380 86390 1
305264 99305264 1001 86380 86390 1
305239 99305239 1001 86380 86390 1
305204 99305204 1001 86380 86390 1
305205 99305205 1001 86380 86390 1
500081 99500081 1001 86380 86390 1
500030 99500030 1001 86380 86390 1
500046 99500046 1001 86380 86390 1
500714 99500714 1001 86380 86390 1
500614 99500614 1001 86380 86390 1
500744 99500744 1001 86380 86390 1
500616 99500616 1001 86380 86390 1
500682 99500682 1001 86380 86390 1
500491 99500491 1001 86380 86390 1
500608 99500608 1001 86380 86390 1
500454 99500454 1001 86380 86390 1
500550 99500550 1001 86380 86390 1
500196 99500196 1001 86380 86390 1
500906 99500906 1001 86380 86390 1
500959 99500959 1001 86380 86390 1
500870 99500870 1001 86380 86390 1
500975 99500975 1001 86380 86390 1
501452 99501452 1001 86380 86390 1
501517 99501517 1001 86380 86390 1
501557 99501557 1001 86380 86390 1
501467 99501467 1001 86380 86390 1
501558 99501558 1001 86380 86390 1
501481 99501481 1001 86380 86390 1
501319 99501319 1001 86380 86390 1
501378 99501378 1001 86380 86390 1
501328 99501328 1001 86380 86390 1
501175 99501175 1001 86380 86390 1
501190 99501190 1001 86380 86390 1
501089 99501089 1001 86380 86390 1
501118 99501118 1001 86380 86390 1
502363 99502363 1001 86380 86390 1
502438 99502438 1001 86380 86390 1
502356 99502356 1001 86380 86390 1
502221 99502221 1001 86380 86390 1
502121 99502121 1001 86380 86390 1
502241 99502241 1001 86380 86390 1
502190 99502190 1001 86380 86390 1
502256 99502256 1001 86380 86390 1
501872 99501872 1001 86380 86390 1
501859 99501859 1001 86380 86390 1
501874 99501874 1001 86380 86390 1
501978 99501978 1001 86380 86390 1
501902 99501902 1001 86380 86390 1
501918 99501918 1001 86380 86390 1
502021 99502021 1001 86380 86390 1
502035 99502035 1001 86380 86390 1
502036 99502036 1001 86380 86390 1
502602 99502602 1001 86380 86390 1
503205 99503205 1001 86380 86390 1
503269 99503269 1001 86380 86390 1
503270 99503270 1001 86380 86390 1
503144 99503144 1001 86380 86390 1
503011 99503011 1001 86380 86390 1
502987 99502987 1001 86380 86390 1
503040 99503040 1001 86380 86390 1
503007 99503007 1001 86380 86390 1
502787 99502787 1001 86380 86390 1
503483 99503483 1001 86380 86390 1
503407 99503407 1001 86380 86390 1
503317 99503317 1001 86380 86390 1
503489 99503489 1001 86380 86390 1
503353 99503353 1001 86380 86390 1
504029 99504029 1001 86380 86390 1
503978 99503978 1001 86380 86390 1
504044 99504044 1001 86380 86390 1
504108 99504108 1001 86380 86390 1
503874 99503874 1001 86380 86390 1
503863 99503863 1001 86380 86390 1
503776 99503776 1001 86380 86390 1
503895 99503895 1001 86380 86390 1
504263 99504263 1001 86380 86390 1
504742 99504742 1001 86380 86390 1
504813 99504813 1001 86380 86390 1
504940 99504940 1001 86380 86390 1
504675 99504675 1001 86380 86390 1
504652 99504652 1001 86380 86390 1
504548 99504548 1001 86380 86390 1
504601 99504601 1001 86380 86390 1
504683 99504683 1001 86380 86390 1
504581 99504581 1001 86380 86390 1
504620 99504620 1001 86380 86390 1
504441 99504441 1001 86380 86390 1
504429 99504429 1001 86380 86390 1
504459 99504459 1001 86380 86390 1
504438 99504438 1001 86380 86390 1
504324 99504324 1001 86380 86390 1
505022 99505022 1001 86380 86390 1
504947 99504947 1001 86380 86390 1
505597 99505597 1001 86380 86390 1
505762 99505762 1001 86380 86390 1
505575 99505575 1001 86380 86390 1
505438 99505438 1001 86380 86390 1
505295 99505295 1001 86380 86390 1
505296 99505296 1001 86380 86390 1
505313 99505313 1001 86380 86390 1
505886 99505886 1001 86380 86390 1
505812 99505812 1001 86380 86390 1
505903 99505903 1001 86380 86390 1
505969 99505969 1001 86380 86390 1
505801 99505801 1001 86380 86390 1
505933 99505933 1001 86380 86390 1
506563 99506563 1001 86380 86390 1
506444 99506444 1001 86380 86390 1
506537 99506537 1001 86380 86390 1
506253 99506253 1001 86380 86390 1
506292 99506292 1001 86380 86390 1
506157 99506157 1001 86380 86390 1
506170 99506170 1001 86380 86390 1
506085 99506085 1001 86380 86390 1
506112 99506112 1001 86380 86390 1
506062 99506062 1001 86380 86390 1
506622 99506622 1001 86380 86390 1
506717 99506717 1001 86380 86390 1
506721 99506721 1001 86380 86390 1
507139 99507139 1001 86380 86390 1
507196 99507196 1001 86380 86390 1
507027 99507027 1001 86380 86390 1
506912 99506912 1001 86380 86390 1
506861 99506861 1001 86380 86390 1
506849 99506849 1001 86380 86390 1
506875 99506875 1001 86380 86390 1
506927 99506927 1001 86380 86390 1
507482 99507482 1001 86380 86390 1
507483 99507483 1001 86380 86390 1
508129 99508129 1001 86380 86390 1
508019 99508019 1001 86380 86390 1
507982 99507982 1001 86380 86390 1
507944 99507944 1001 86380 86390 1
507744 99507744 1001 86380 86390 1
507699 99507699 1001 86380 86390 1
507778 99507778 1001 86380 86390 1
507730 99507730 1001 86380 86390 1
508310 99508310 1001 86380 86390 1
508287 99508287 1001 86380 86390 1
508300 99508300 1001 86380 86390 1
508266 99508266 1001 86380 86390 1
508346 99508346 1001 86380 86390 1
508387 99508387 1001 86380 86390 1
508949 99508949 1001 86380 86390 1
508994 99508994 1001 86380 86390 1
508843 99508843 1001 86380 86390 1
508698 99508698 1001 86380 86390 1
508482 99508482 1001 86380 86390 1
508492 99508492 1001 86380 86390 1
508505 99508505 1001 86380 86390 1
509216 99509216 1001 86380 86390 1
509155 99509155 1001 86380 86390 1
509871 99509871 1001 86380 86390 1
509714 99509714 1001 86380 86390 1
509795 99509795 1001 86380 86390 1
509894 99509894 1001 86380 86390 1
509848 99509848 1001 86380 86390 1
509695 99509695 1001 86380 86390 1
509635 99509635 1001 86380 86390 1
509612 99509612 1001 86380 86390 1
509628 99509628 1001 86380 86390 1
509424 99509424 1001 86380 86390 1
509479 99509479 1001 86380 86390 1
509363 99509363 1001 86380 86390 1
509404 99509404 1001 86380 86390 1
510036 99510036 1001 86380 86390 1
510663 99510663 1001 86380 86390 1
510536 99510536 1001 86380 86390 1
510642 99510642 1001 86380 86390 1
510712 99510712 1001 86380 86390 1
510568 99510568 1001 86380 86390 1
510327 99510327 1001 86380 86390 1
510509 99510509 1001 86380 86390 1
510317 99510317 1001 86380 86390 1
510318 99510318 1001 86380 86390 1
510300 99510300 1001 86380 86390 1
510108 99510108 1001 86380 86390 1
510295 99510295 1001 86380 86390 1
510780 99510780 1001 86380 86390 1
510896 99510896 1001 86380 86390 1
510781 99510781 1001 86380 86390 1
510807 99510807 1001 86380 86390 1
510886 99510886 1001 86380 86390 1
510811 99510811 1001 86380 86390 1
510853 99510853 1001 86380 86390 1
510930 99510930 1001 86380 86390 1
511527 99511527 1001 86380 86390 1
511244 99511244 1001 86380 86390 1
511193 99511193 1001 86380 86390 1
511182 99511182 1001 86380 86390 1
511170 99511170 1001 86380 86390 1
511160 99511160 1001 86380 86390 1
511254 99511254 1001 86380 86390 1
510959 99510959 1001 86380 86390 1
511109 99511109 1001 86380 86390 1
511667 99511667 1001 86380 86390 1
511616 99511616 1001 86380 86390 1
511141 99511141 1001 86380 86390 1
511605 99511605 1001 86380 86390 1
511718 99511718 1001 86380 86390 1
512225 99512225 1001 86380 86390 1
512341 99512341 1001 86380 86390 1
512331 99512331 1001 86380 86390 1
512283 99512283 1001 86380 86390 1
512048 99512048 1001 86380 86390 1
511985 99511985 1001 86380 86390 1
512000 99512000 1001 86380 86390 1
512027 99512027 1001 86380 86390 1
512068 99512068 1001 86380 86390 1
511797 99511797 1001 86380 86390 1
511862 99511862 1001 86380 86390 1
512459 99512459 1001 86380 86390 1
512485 99512485 1001 86380 86390 1
513155 99513155 1001 86380 86390 1
513078 99513078 1001 86380 86390 1
513094 99513094 1001 86380 86390 1
513017 99513017 1001 86380 86390 1
513056 99513056 1001 86380 86390 1
513190 99513190 1001 86380 86390 1
512938 99512938 1001 86380 86390 1
512991 99512991 1001 86380 86390 1
512854 99512854 1001 86380 86390 1
512894 99512894 1001 86380 86390 1
512999 99512999 1001 86380 86390 1
512742 99512742 1001 86380 86390 1
512614 99512614 1001 86380 86390 1
512617 99512617 1001 86380 86390 1
512747 99512747 1001 86380 86390 1
512644 99512644 1001 86380 86390 1
513387 99513387 1001 86380 86390 1
513864 99513864 1001 86380 86390 1
514030 99514030 1001 86380 86390 1
513968 99513968 1001 86380 86390 1
513917 99513917 1001 86380 86390 1
513854 99513854 1001 86380 86390 1
513921 99513921 1001 86380 86390 1
513723 99513723 1001 86380 86390 1
513665 99513665 1001 86380 86390 1
513414 99513414 1001 86380 86390 1
514068 99514068 1001 86380 86390 1
514069 99514069 1001 86380 86390 1
514174 99514174 1001 86380 86390 1
514162 99514162 1001 86380 86390 1
514078 99514078 1001 86380 86390 1
514805 99514805 1001 86380 86390 1
514629 99514629 1001 86380 86390 1
514463 99514463 1001 86380 86390 1
514530 99514530 1001 86380 86390 1
514354 99514354 1001 86380 86390 1
514266 99514266 1001 86380 86390 1
514258 99514258 1001 86380 86390 1
515010 99515010 1001 86380 86390 1
515542 99515542 1001 86380 86390 1
515655 99515655 1001 86380 86390 1
515666 99515666 1001 86380 86390 1
515527 99515527 1001 86380 86390 1
515387 99515387 1001 86380 86390 1
515414 99515414 1001 86380 86390 1
515376 99515376 1001 86380 86390 1
515326 99515326 1001 86380 86390 1
515380 99515380 1001 86380 86390 1
515343 99515343 1001 86380 86390 1
515464 99515464 1001 86380 86390 1
515248 99515248 1001 86380 86390 1
515215 99515215 1001 86380 86390 1
515230 99515230 1001 86380 86390 1
515075 99515075 1001 86380 86390 1
515759 99515759 1001 86380 86390 1
515843 99515843 1001 86380 86390 1
515768 99515768 1001 86380 86390 1
515861 99515861 1001 86380 86390 1
516359 99516359 1001 86380 86390 1
516437 99516437 1001 86380 86390 1
516406 99516406 1001 86380 86390 1
516115 99516115 1001 86380 86390 1
516297 99516297 1001 86380 86390 1
516046 99516046 1001 86380 86390 1
515956 99515956 1001 86380 86390 1
516060 99516060 1001 86380 86390 1
515989 99515989 1001 86380 86390 1
515990 99515990 1001 86380 86390 1
516638 99516638 1001 86380 86390 1
516651 99516651 1001 86380 86390 1
516574 99516574 1001 86380 86390 1
516541 99516541 1001 86380 86390 1
516593 99516593 1001 86380 86390 1
516697 99516697 1001 86380 86390 1
516556 99516556 1001 86380 86390 1
516557 99516557 1001 86380 86390 1
517263 99517263 1001 86380 86390 1
517186 99517186 1001 86380 86390 1
517266 99517266 1001 86380 86390 1
517120 99517120 1001 86380 86390 1
516987 99516987 1001 86380 86390 1
517065 99517065 1001 86380 86390 1
516733 99516733 1001 86380 86390 1
516774 99516774 1001 86380 86390 1
516906 99516906 1001 86380 86390 1
516868 99516868 1001 86380 86390 1
516739 99516739 1001 86380 86390 1
517411 99517411 1001 86380 86390 1
517493 99517493 1001 86380 86390 1
517827 99517827 1001 86380 86390 1
517769 99517769 1001 86380 86390 1
517582 99517582 1001 86380 86390 1
517738 99517738 1001 86380 86390 1
517702 99517702 1001 86380 86390 1
517705 99517705 1001 86380 86390 1
518239 99518239 1001 86380 86390 1
518269 99518269 1001 86380 86390 1
518270 99518270 1001 86380 86390 1
518193 99518193 1001 86380 86390 1
518827 99518827 1001 86380 86390 1
518791 99518791 1001 86380 86390 1
518816 99518816 1001 86380 86390 1
518932 99518932 1001 86380 86390 1
518884 99518884 1001 86380 86390 1
518986 99518986 1001 86380 86390 1
518602 99518602 1001 86380 86390 1
518654 99518654 1001 86380 86390 1
518719 99518719 1001 86380 86390 1
518630 99518630 1001 86380 86390 1
518737 99518737 1001 86380 86390 1
518626 99518626 1001 86380 86390 1
518436 99518436 1001 86380 86390 1
518517 99518517 1001 86380 86390 1
518469 99518469 1001 86380 86390 1
518573 99518573 1001 86380 86390 1
518509 99518509 1001 86380 86390 1
519076 99519076 1001 86380 86390 1
519182 99519182 1001 86380 86390 1
518576 99518576 1001 86380 86390 1
519185 99519185 1001 86380 86390 1
519739 99519739 1001 86380 86390 1
519695 99519695 1001 86380 86390 1
519570 99519570 1001 86380 86390 1
519577 99519577 1001 86380 86390 1
519234 99519234 1001 86380 86390 1
519287 99519287 1001 86380 86390 1
519211 99519211 1001 86380 86390 1
519303 99519303 1001 86380 86390 1
519239 99519239 1001 86380 86390 1
519267 99519267 1001 86380 86390 1
519878 99519878 1001 86380 86390 1
520549 99520549 1001 86380 86390 1
520511 99520511 1001 86380 86390 1
520292 99520292 1001 86380 86390 1
520307 99520307 1001 86380 86390 1
520269 99520269 1001 86380 86390 1
520270 99520270 1001 86380 86390 1
520214 99520214 1001 86380 86390 1
520151 99520151 1001 86380 86390 1
520042 99520042 1001 86380 86390 1
520807 99520807 1001 86380 86390 1
520693 99520693 1001 86380 86390 1
520706 99520706 1001 86380 86390 1
520643 99520643 1001 86380 86390 1
520696 99520696 1001 86380 86390 1
520724 99520724 1001 86380 86390 1
521266 99521266 1001 86380 86390 1
521453 99521453 1001 86380 86390 1
521105 99521105 1001 86380 86390 1
521249 99521249 1001 86380 86390 1
521216 99521216 1001 86380 86390 1
521061 99521061 1001 86380 86390 1
521129 99521129 1001 86380 86390 1
521168 99521168 1001 86380 86390 1
520898 99520898 1001 86380 86390 1
520876 99520876 1001 86380 86390 1
520882 99520882 1001 86380 86390 1
521531 99521531 1001 86380 86390 1
521467 99521467 1001 86380 86390 1
521599 99521599 1001 86380 86390 1
521509 99521509 1001 86380 86390 1
521575 99521575 1001 86380 86390 1
521616 99521616 1001 86380 86390 1
521513 99521513 1001 86380 86390 1
522212 99522212 1001 86380 86390 1
521975 99521975 1001 86380 86390 1
521989 99521989 1001 86380 86390 1
521953 99521953 1001 86380 86390 1
522005 99522005 1001 86380 86390 1
521981 99521981 1001 86380 86390 1
521685 99521685 1001 86380 86390 1
521803 99521803 1001 86380 86390 1
521765 99521765 1001 86380 86390 1
521714 99521714 1001 86380 86390 1
521843 99521843 1001 86380 86390 1
521677 99521677 1001 86380 86390 1
521682 99521682 1001 86380 86390 1
521684 99521684 1001 86380 86390 1
522328 99522328 1001 86380 86390 1
522971 99522971 1001 86380 86390 1
522950 99522950 1001 86380 86390 1
522711 99522711 1001 86380 86390 1
522843 99522843 1001 86380 86390 1
522792 99522792 1001 86380 86390 1
522832 99522832 1001 86380 86390 1
522911 99522911 1001 86380 86390 1
522886 99522886 1001 86380 86390 1
522538 99522538 1001 86380 86390 1
522508 99522508 1001 86380 86390 1
522626 99522626 1001 86380 86390 1
523275 99523275 1001 86380 86390 1
523292 99523292 1001 86380 86390 1
523191 99523191 1001 86380 86390 1
523823 99523823 1001 86380 86390 1
523747 99523747 1001 86380 86390 1
523563 99523563 1001 86380 86390 1
523695 99523695 1001 86380 86390 1
523338 99523338 1001 86380 86390 1
523469 99523469 1001 86380 86390 1
523382 99523382 1001 86380 86390 1
523513 99523513 1001 86380 86390 1
523968 99523968 1001 86380 86390 1
524052 99524052 1001 86380 86390 1
524119 99524119 1001 86380 86390 1
524581 99524581 1001 86380 86390 1
524673 99524673 1001 86380 86390 1
524555 99524555 1001 86380 86390 1
524362 99524362 1001 86380 86390 1
524307 99524307 1001 86380 86390 1
524196 99524196 1001 86380 86390 1
524236 99524236 1001 86380 86390 1
524950 99524950 1001 86380 86390 1
524940 99524940 1001 86380 86390 1
524942 99524942 1001 86380 86390 1
524852 99524852 1001 86380 86390 1
524815 99524815 1001 86380 86390 1
524818 99524818 1001 86380 86390 1
525465 99525465 1001 86380 86390 1
525236 99525236 1001 86380 86390 1
525376 99525376 1001 86380 86390 1
525222 99525222 1001 86380 86390 1
525326 99525326 1001 86380 86390 1
525045 99525045 1001 86380 86390 1
525110 99525110 1001 86380 86390 1
525062 99525062 1001 86380 86390 1
525089 99525089 1001 86380 86390 1
525672 99525672 1001 86380 86390 1
525725 99525725 1001 86380 86390 1
525666 99525666 1001 86380 86390 1
525796 99525796 1001 86380 86390 1
526398 99526398 1001 86380 86390 1
526338 99526338 1001 86380 86390 1
526239 99526239 1001 86380 86390 1
526383 99526383 1001 86380 86390 1
526155 99526155 1001 86380 86390 1
526199 99526199 1001 86380 86390 1
526606 99526606 1001 86380 86390 1
526556 99526556 1001 86380 86390 1
526597 99526597 1001 86380 86390 1
527174 99527174 1001 86380 86390 1
527215 99527215 1001 86380 86390 1
527114 99527114 1001 86380 86390 1
527053 99527053 1001 86380 86390 1
527133 99527133 1001 86380 86390 1
526979 99526979 1001 86380 86390 1
527005 99527005 1001 86380 86390 1
526929 99526929 1001 86380 86390 1
526878 99526878 1001 86380 86390 1
526933 99526933 1001 86380 86390 1
527024 99527024 1001 86380 86390 1
527037 99527037 1001 86380 86390 1
526909 99526909 1001 86380 86390 1
526949 99526949 1001 86380 86390 1
526951 99526951 1001 86380 86390 1
527043 99527043 1001 86380 86390 1
526701 99526701 1001 86380 86390 1
527274 99527274 1001 86380 86390 1
527281 99527281 1001 86380 86390 1
527270 99527270 1001 86380 86390 1
527987 99527987 1001 86380 86390 1
527963 99527963 1001 86380 86390 1
528003 99528003 1001 86380 86390 1
527944 99527944 1001 86380 86390 1
528035 99528035 1001 86380 86390 1
527678 99527678 1001 86380 86390 1
527800 99527800 1001 86380 86390 1
527684 99527684 1001 86380 86390 1
527457 99527457 1001 86380 86390 1
527550 99527550 1001 86380 86390 1
527463 99527463 1001 86380 86390 1
528154 99528154 1001 86380 86390 1
528084 99528084 1001 86380 86390 1
528528 99528528 1001 86380 86390 1
528660 99528660 1001 86380 86390 1
528585 99528585 1001 86380 86390 1
528560 99528560 1001 86380 86390 1
528679 99528679 1001 86380 86390 1
528403 99528403 1001 86380 86390 1
529102 99529102 1001 86380 86390 1
529578 99529578 1001 86380 86390 1
529591 99529591 1001 86380 86390 1
529708 99529708 1001 86380 86390 1
529718 99529718 1001 86380 86390 1
529331 99529331 1001 86380 86390 1
529449 99529449 1001 86380 86390 1
529338 99529338 1001 86380 86390 1
529314 99529314 1001 86380 86390 1
529123 99529123 1001 86380 86390 1
529293 99529293 1001 86380 86390 1
529231 99529231 1001 86380 86390 1
529868 99529868 1001 86380 86390 1
529780 99529780 1001 86380 86390 1
529845 99529845 1001 86380 86390 1
529768 99529768 1001 86380 86390 1
529757 99529757 1001 86380 86390 1
529796 99529796 1001 86380 86390 1
529814 99529814 1001 86380 86390 1
530522 99530522 1001 86380 86390 1
530392 99530392 1001 86380 86390 1
530396 99530396 1001 86380 86390 1
530325 99530325 1001 86380 86390 1
530150 99530150 1001 86380 86390 1
529972 99529972 1001 86380 86390 1
530098 99530098 1001 86380 86390 1
529943 99529943 1001 86380 86390 1
530693 99530693 1001 86380 86390 1
530714 99530714 1001 86380 86390 1
530613 99530613 1001 86380 86390 1
531307 99531307 1001 86380 86390 1
531235 99531235 1001 86380 86390 1
531341 99531341 1001 86380 86390 1
531077 99531077 1001 86380 86390 1
530966 99530966 1001 86380 86390 1
530931 99530931 1001 86380 86390 1
531547 99531547 1001 86380 86390 1
531392 99531392 1001 86380 86390 1
531510 99531510 1001 86380 86390 1
532155 99532155 1001 86380 86390 1
532104 99532104 1001 86380 86390 1
531897 99531897 1001 86380 86390 1
531799 99531799 1001 86380 86390 1
531667 99531667 1001 86380 86390 1
531680 99531680 1001 86380 86390 1
531631 99531631 1001 86380 86390 1
531647 99531647 1001 86380 86390 1
532272 99532272 1001 86380 86390 1
532261 99532261 1001 86380 86390 1
532213 99532213 1001 86380 86390 1
532227 99532227 1001 86380 86390 1
532855 99532855 1001 86380 86390 1
533027 99533027 1001 86380 86390 1
532621 99532621 1001 86380 86390 1
532819 99532819 1001 86380 86390 1
532742 99532742 1001 86380 86390 1
532809 99532809 1001 86380 86390 1
532810 99532810 1001 86380 86390 1
532528 99532528 1001 86380 86390 1
532519 99532519 1001 86380 86390 1
532600 99532600 1001 86380 86390 1
532589 99532589 1001 86380 86390 1
533149 99533149 1001 86380 86390 1
533691 99533691 1001 86380 86390 1
533731 99533731 1001 86380 86390 1
533657 99533657 1001 86380 86390 1
533676 99533676 1001 86380 86390 1
533449 99533449 1001 86380 86390 1
533647 99533647 1001 86380 86390 1
533570 99533570 1001 86380 86390 1
533639 99533639 1001 86380 86390 1
533370 99533370 1001 86380 86390 1
533399 99533399 1001 86380 86390 1
534038 99534038 1001 86380 86390 1
533922 99533922 1001 86380 86390 1
533949 99533949 1001 86380 86390 1
533873 99533873 1001 86380 86390 1
533952 99533952 1001 86380 86390 1
533996 99533996 1001 86380 86390 1
533879 99533879 1001 86380 86390 1
533906 99533906 1001 86380 86390 1
534636 99534636 1001 86380 86390 1
534598 99534598 1001 86380 86390 1
534483 99534483 1001 86380 86390 1
534573 99534573 1001 86380 86390 1
534539 99534539 1001 86380 86390 1
534428 99534428 1001 86380 86390 1
534276 99534276 1001 86380 86390 1
534290 99534290 1001 86380 86390 1
534134 99534134 1001 86380 86390 1
534124 99534124 1001 86380 86390 1
534203 99534203 1001 86380 86390 1
534140 99534140 1001 86380 86390 1
534064 99534064 1001 86380 86390 1
534839 99534839 1001 86380 86390 1
534685 99534685 1001 86380 86390 1
534830 99534830 1001 86380 86390 1
535370 99535370 1001 86380 86390 1
535439 99535439 1001 86380 86390 1
535440 99535440 1001 86380 86390 1
535494 99535494 1001 86380 86390 1
535391 99535391 1001 86380 86390 1
535431 99535431 1001 86380 86390 1
535137 99535137 1001 86380 86390 1
535099 99535099 1001 86380 86390 1
535273 99535273 1001 86380 86390 1
535145 99535145 1001 86380 86390 1
535171 99535171 1001 86380 86390 1
534941 99534941 1001 86380 86390 1
534973 99534973 1001 86380 86390 1
534964 99534964 1001 86380 86390 1
535671 99535671 1001 86380 86390 1
535710 99535710 1001 86380 86390 1
535517 99535517 1001 86380 86390 1
536209 99536209 1001 86380 86390 1
536159 99536159 1001 86380 86390 1
536315 99536315 1001 86380 86390 1
536176 99536176 1001 86380 86390 1
536325 99536325 1001 86380 86390 1
535992 99535992 1001 86380 86390 1
536046 99536046 1001 86380 86390 1
535974 99535974 1001 86380 86390 1
535885 99535885 1001 86380 86390 1
535757 99535757 1001 86380 86390 1
536411 99536411 1001 86380 86390 1
536463 99536463 1001 86380 86390 1
536442 99536442 1001 86380 86390 1
536497 99536497 1001 86380 86390 1
536434 99536434 1001 86380 86390 1
537086 99537086 1001 86380 86390 1
537011 99537011 1001 86380 86390 1
537051 99537051 1001 86380 86390 1
537111 99537111 1001 86380 86390 1
536870 99536870 1001 86380 86390 1
536833 99536833 1001 86380 86390 1
536859 99536859 1001 86380 86390 1
536782 99536782 1001 86380 86390 1
536543 99536543 1001 86380 86390 1
537229 99537229 1001 86380 86390 1
537326 99537326 1001 86380 86390 1
537339 99537339 1001 86380 86390 1
537926 99537926 1001 86380 86390 1
537825 99537825 1001 86380 86390 1
537973 99537973 1001 86380 86390 1
537731 99537731 1001 86380 86390 1
537725 99537725 1001 86380 86390 1
537765 99537765 1001 86380 86390 1
537702 99537702 1001 86380 86390 1
537466 99537466 1001 86380 86390 1
537571 99537571 1001 86380 86390 1
538020 99538020 1001 86380 86390 1
537995 99537995 1001 86380 86390 1
538113 99538113 1001 86380 86390 1
538661 99538661 1001 86380 86390 1
538717 99538717 1001 86380 86390 1
538417 99538417 1001 86380 86390 1
538323 99538323 1001 86380 86390 1
538376 99538376 1001 86380 86390 1
538312 99538312 1001 86380 86390 1
538338 99538338 1001 86380 86390 1
538252 99538252 1001 86380 86390 1
538333 99538333 1001 86380 86390 1
538373 99538373 1001 86380 86390 1
538857 99538857 1001 86380 86390 1
538900 99538900 1001 86380 86390 1
539499 99539499 1001 86380 86390 1
539603 99539603 1001 86380 86390 1
539449 99539449 1001 86380 86390 1
539490 99539490 1001 86380 86390 1
539557 99539557 1001 86380 86390 1
539547 99539547 1001 86380 86390 1
539242 99539242 1001 86380 86390 1
539215 99539215 1001 86380 86390 1
539112 99539112 1001 86380 86390 1
539076 99539076 1001 86380 86390 1
539037 99539037 1001 86380 86390 1
539064 99539064 1001 86380 86390 1
539668 99539668 1001 86380 86390 1
539829 99539829 1001 86380 86390 1
540430 99540430 1001 86380 86390 1
540294 99540294 1001 86380 86390 1
540282 99540282 1001 86380 86390 1
540413 99540413 1001 86380 86390 1
540462 99540462 1001 86380 86390 1
540236 99540236 1001 86380 86390 1
540085 99540085 1001 86380 86390 1
540111 99540111 1001 86380 86390 1
540072 99540072 1001 86380 86390 1
540091 99540091 1001 86380 86390 1
539977 99539977 1001 86380 86390 1
539954 99539954 1001 86380 86390 1
541090 99541090 1001 86380 86390 1
541174 99541174 1001 86380 86390 1
541188 99541188 1001 86380 86390 1
541022 99541022 1001 86380 86390 1
540803 99540803 1001 86380 86390 1
541425 99541425 1001 86380 86390 1
541970 99541970 1001 86380 86390 1
542099 99542099 1001 86380 86390 1
542102 99542102 1001 86380 86390 1
542101 99542101 1001 86380 86390 1
541817 99541817 1001 86380 86390 1
541510 99541510 1001 86380 86390 1
541627 99541627 1001 86380 86390 1
542144 99542144 1001 86380 86390 1
542226 99542226 1001 86380 86390 1
542253 99542253 1001 86380 86390 1
542791 99542791 1001 86380 86390 1
542942 99542942 1001 86380 86390 1
542769 99542769 1001 86380 86390 1
542757 99542757 1001 86380 86390 1
542708 99542708 1001 86380 86390 1
542644 99542644 1001 86380 86390 1
542443 99542443 1001 86380 86390 1
542500 99542500 1001 86380 86390 1
542346 99542346 1001 86380 86390 1
543063 99543063 1001 86380 86390 1
543605 99543605 1001 86380 86390 1
543736 99543736 1001 86380 86390 1
543595 99543595 1001 86380 86390 1
543676 99543676 1001 86380 86390 1
543553 99543553 1001 86380 86390 1
543521 99543521 1001 86380 86390 1
543257 99543257 1001 86380 86390 1
543344 99543344 1001 86380 86390 1
543799 99543799 1001 86380 86390 1
544597 99544597 1001 86380 86390 1
544459 99544459 1001 86380 86390 1
544240 99544240 1001 86380 86390 1
544293 99544293 1001 86380 86390 1
544216 99544216 1001 86380 86390 1
544231 99544231 1001 86380 86390 1
544361 99544361 1001 86380 86390 1
544234 99544234 1001 86380 86390 1
544248 99544248 1001 86380 86390 1
544149 99544149 1001 86380 86390 1
544047 99544047 1001 86380 86390 1
544142 99544142 1001 86380 86390 1
543987 99543987 1001 86380 86390 1
544118 99544118 1001 86380 86390 1
544652 99544652 1001 86380 86390 1
544731 99544731 1001 86380 86390 1
544656 99544656 1001 86380 86390 1
544684 99544684 1001 86380 86390 1
511948 1107 1002 60784 71745 1
528806 1113 1001 26583 26882 1
525985 580 1001 29077 29376 1
540045 853 1001 50905 51204 1
400332 99400332 1001 86380 86390 1
401143 99401143 1001 86380 86390 1
401257 99401257 1001 86380 86390 1
401248 99401248 1001 86380 86390 1
401292 99401292 1001 86380 86390 1
401369 99401369 1001 86380 86390 1
401551 99401551 1001 86380 86390 1
401681 99401681 1001 86380 86390 1
401753 99401753 1001 86380 86390 1
401831 99401831 1001 86380 86390 1
401901 99401901 1001 86380 86390 1
401835 99401835 1001 86380 86390 1
402264 99402264 1001 86380 86390 1
402321 99402321 1001 86380 86390 1
402712 99402712 1001 86380 86390 1
402699 99402699 1001 86380 86390 1
402816 99402816 1001 86380 86390 1
403265 99403265 1001 86380 86390 1
403240 99403240 1001 86380 86390 1
403373 99403373 1001 86380 86390 1
403526 99403526 1001 86380 86390 1
403457 99403457 1001 86380 86390 1
403565 99403565 1001 86380 86390 1
403690 99403690 1001 86380 86390 1
403788 99403788 1001 86380 86390 1
403922 99403922 1001 86380 86390 1
403981 99403981 1001 86380 86390 1
404145 99404145 1001 86380 86390 1
404068 99404068 1001 86380 86390 1
404196 99404196 1001 86380 86390 1
404238 99404238 1001 86380 86390 1
404396 99404396 1001 86380 86390 1
404456 99404456 1001 86380 86390 1
404477 99404477 1001 86380 86390 1
404582 99404582 1001 86380 86390 1
404654 99404654 1001 86380 86390 1
405065 99405065 1001 86380 86390 1
405148 99405148 1001 86380 86390 1
405120 99405120 1001 86380 86390 1
405152 99405152 1001 86380 86390 1
405290 99405290 1001 86380 86390 1
405361 99405361 1001 86380 86390 1
405441 99405441 1001 86380 86390 1
405514 99405514 1001 86380 86390 1
405697 99405697 1001 86380 86390 1
406163 99406163 1001 86380 86390 1
406226 99406226 1001 86380 86390 1
406480 99406480 1001 86380 86390 1
406731 99406731 1001 86380 86390 1
406805 99406805 1001 86380 86390 1
407306 99407306 1001 86380 86390 1
407323 99407323 1001 86380 86390 1
407570 99407570 1001 86380 86390 1
407737 99407737 1001 86380 86390 1
407743 99407743 1001 86380 86390 1
407725 99407725 1001 86380 86390 1
407807 99407807 1001 86380 86390 1
407814 99407814 1001 86380 86390 1
407981 99407981 1001 86380 86390 1
408058 99408058 1001 86380 86390 1
408157 99408157 1001 86380 86390 1
408249 99408249 1001 86380 86390 1
408317 99408317 1001 86380 86390 1
408571 99408571 1001 86380 86390 1
408743 99408743 1001 86380 86390 1
408795 99408795 1001 86380 86390 1
408979 99408979 1001 86380 86390 1
409201 99409201 1001 86380 86390 1
409331 99409331 1001 86380 86390 1
409555 99409555 1001 86380 86390 1
409853 99409853 1001 86380 86390 1
409910 99409910 1001 86380 86390 1
409984 99409984 1001 86380 86390 1
409966 99409966 1001 86380 86390 1
410060 99410060 1001 86380 86390 1
410260 99410260 1001 86380 86390 1
410571 99410571 1001 86380 86390 1
411204 99411204 1001 86380 86390 1
411252 99411252 1001 86380 86390 1
411374 99411374 1001 86380 86390 1
411346 99411346 1001 86380 86390 1
411377 99411377 1001 86380 86390 1
411493 99411493 1001 86380 86390 1
411823 99411823 1001 86380 86390 1
411752 99411752 1001 86380 86390 1
411896 99411896 1001 86380 86390 1
412143 99412143 1001 86380 86390 1
413685 99413685 1001 86380 86390 1
413142 99413142 1001 86380 86390 1
412909 99412909 1001 86380 86390 1
412866 99412866 1001 86380 86390 1
412619 99412619 1001 86380 86390 1
412761 99412761 1001 86380 86390 1
412497 99412497 1001 86380 86390 1
412796 99412796 1001 86380 86390 1
412841 99412841 1001 86380 86390 1
413812 99413812 1001 86380 86390 1
413908 99413908 1001 86380 86390 1
413815 99413815 1001 86380 86390 1
414009 99414009 1001 86380 86390 1
415028 99415028 1001 86380 86390 1
415142 99415142 1001 86380 86390 1
415231 99415231 1001 86380 86390 1
415204 99415204 1001 86380 86390 1
415300 99415300 1001 86380 86390 1
414533 99414533 1001 86380 86390 1
414640 99414640 1001 86380 86390 1
414741 99414741 1001 86380 86390 1
414889 99414889 1001 86380 86390 1
414321 99414321 1001 86380 86390 1
414139 99414139 1001 86380 86390 1
414234 99414234 1001 86380 86390 1
414134 99414134 1001 86380 86390 1
414450 99414450 1001 86380 86390 1
415369 99415369 1001 86380 86390 1
415558 99415558 1001 86380 86390 1
415536 99415536 1001 86380 86390 1
415442 99415442 1001 86380 86390 1
416749 99416749 1001 86380 86390 1
416994 99416994 1001 86380 86390 1
416580 99416580 1001 86380 86390 1
416447 99416447 1001 86380 86390 1
416244 99416244 1001 86380 86390 1
416278 99416278 1001 86380 86390 1
416112 99416112 1001 86380 86390 1
415890 99415890 1001 86380 86390 1
415741 99415741 1001 86380 86390 1
416003 99416003 1001 86380 86390 1
417309 99417309 1001 86380 86390 1
417265 99417265 1001 86380 86390 1
417186 99417186 1001 86380 86390 1
417228 99417228 1001 86380 86390 1
418600 99418600 1001 86380 86390 1
418584 99418584 1001 86380 86390 1
418775 99418775 1001 86380 86390 1
418668 99418668 1001 86380 86390 1
418107 99418107 1001 86380 86390 1
418180 99418180 1001 86380 86390 1
418310 99418310 1001 86380 86390 1
418170 99418170 1001 86380 86390 1
417736 99417736 1001 86380 86390 1
417643 99417643 1001 86380 86390 1
419077 99419077 1001 86380 86390 1
419165 99419165 1001 86380 86390 1
418911 99418911 1001 86380 86390 1
419136 99419136 1001 86380 86390 1
418891 99418891 1001 86380 86390 1
419067 99419067 1001 86380 86390 1
418925 99418925 1001 86380 86390 1
420363 99420363 1001 86380 86390 1
420099 99420099 1001 86380 86390 1
420134 99420134 1001 86380 86390 1
420160 99420160 1001 86380 86390 1
419966 99419966 1001 86380 86390 1
419651 99419651 1001 86380 86390 1
419930 99419930 1001 86380 86390 1
419999 99419999 1001 86380 86390 1
419516 99419516 1001 86380 86390 1
419441 99419441 1001 86380 86390 1
419489 99419489 1001 86380 86390 1
419559 99419559 1001 86380 86390 1
420628 99420628 1001 86380 86390 1
420751 99420751 1001 86380 86390 1
420453 99420453 1001 86380 86390 1
420503 99420503 1001 86380 86390 1
422078 99422078 1001 86380 86390 1
421347 99421347 1001 86380 86390 1
420948 99420948 1001 86380 86390 1
420920 99420920 1001 86380 86390 1
421163 99421163 1001 86380 86390 1
422143 99422143 1001 86380 86390 1
422326 99422326 1001 86380 86390 1
423628 99423628 1001 86380 86390 1
423607 99423607 1001 86380 86390 1
423319 99423319 1001 86380 86390 1
423563 99423563 1001 86380 86390 1
422969 99422969 1001 86380 86390 1
423212 99423212 1001 86380 86390 1
423050 99423050 1001 86380 86390 1
423054 99423054 1001 86380 86390 1
422853 99422853 1001 86380 86390 1
422941 99422941 1001 86380 86390 1
422733 99422733 1001 86380 86390 1
422896 99422896 1001 86380 86390 1
423895 99423895 1001 86380 86390 1
424147 99424147 1001 86380 86390 1
425015 99425015 1001 86380 86390 1
424761 99424761 1001 86380 86390 1
424714 99424714 1001 86380 86390 1
424753 99424753 1001 86380 86390 1
424977 99424977 1001 86380 86390 1
424411 99424411 1001 86380 86390 1
424495 99424495 1001 86380 86390 1
424219 99424219 1001 86380 86390 1
424511 99424511 1001 86380 86390 1
424166 99424166 1001 86380 86390 1
425007 99425007 1001 86380 86390 1
425752 99425752 1001 86380 86390 1
425544 99425544 1001 86380 86390 1
426943 99426943 1001 86380 86390 1
426738 99426738 1001 86380 86390 1
427083 99427083 1001 86380 86390 1
426597 99426597 1001 86380 86390 1
426400 99426400 1001 86380 86390 1
426287 99426287 1001 86380 86390 1
426337 99426337 1001 86380 86390 1
426472 99426472 1001 86380 86390 1
425900 99425900 1001 86380 86390 1
425950 99425950 1001 86380 86390 1
426103 99426103 1001 86380 86390 1
425851 99425851 1001 86380 86390 1
427456 99427456 1001 86380 86390 1
427263 99427263 1001 86380 86390 1
427489 99427489 1001 86380 86390 1
427402 99427402 1001 86380 86390 1
427504 99427504 1001 86380 86390 1
427340 99427340 1001 86380 86390 1
428364 99428364 1001 86380 86390 1
428445 99428445 1001 86380 86390 1
428511 99428511 1001 86380 86390 1
428582 99428582 1001 86380 86390 1
428085 99428085 1001 86380 86390 1
428087 99428087 1001 86380 86390 1
428228 99428228 1001 86380 86390 1
427779 99427779 1001 86380 86390 1
427707 99427707 1001 86380 86390 1
427579 99427579 1001 86380 86390 1
430148 99430148 1001 86380 86390 1
430202 99430202 1001 86380 86390 1
429804 99429804 1001 86380 86390 1
429714 99429714 1001 86380 86390 1
429621 99429621 1001 86380 86390 1
429870 99429870 1001 86380 86390 1
429257 99429257 1001 86380 86390 1
429486 99429486 1001 86380 86390 1
429216 99429216 1001 86380 86390 1
430438 99430438 1001 86380 86390 1
431994 99431994 1001 86380 86390 1
431772 99431772 1001 86380 86390 1
431700 99431700 1001 86380 86390 1
432014 99432014 1001 86380 86390 1
431203 99431203 1001 86380 86390 1
431240 99431240 1001 86380 86390 1
430901 99430901 1001 86380 86390 1
431106 99431106 1001 86380 86390 1
432346 99432346 1001 86380 86390 1
432160 99432160 1001 86380 86390 1
432106 99432106 1001 86380 86390 1
432237 99432237 1001 86380 86390 1
432394 99432394 1001 86380 86390 1
432240 99432240 1001 86380 86390 1
432485 99432485 1001 86380 86390 1
433421 99433421 1001 86380 86390 1
433632 99433632 1001 86380 86390 1
433650 99433650 1001 86380 86390 1
433717 99433717 1001 86380 86390 1
433220 99433220 1001 86380 86390 1
432748 99432748 1001 86380 86390 1
432712 99432712 1001 86380 86390 1
434125 99434125 1001 86380 86390 1
433748 99433748 1001 86380 86390 1
435315 99435315 1001 86380 86390 1
435111 99435111 1001 86380 86390 1
435346 99435346 1001 86380 86390 1
435070 99435070 1001 86380 86390 1
435147 99435147 1001 86380 86390 1
434970 99434970 1001 86380 86390 1
434768 99434768 1001 86380 86390 1
434957 99434957 1001 86380 86390 1
434314 99434314 1001 86380 86390 1
434472 99434472 1001 86380 86390 1
434162 99434162 1001 86380 86390 1
435622 99435622 1001 86380 86390 1
435522 99435522 1001 86380 86390 1
435489 99435489 1001 86380 86390 1
435561 99435561 1001 86380 86390 1
435637 99435637 1001 86380 86390 1
435778 99435778 1001 86380 86390 1
435672 99435672 1001 86380 86390 1
435673 99435673 1001 86380 86390 1
437076 99437076 1001 86380 86390 1
436828 99436828 1001 86380 86390 1
436959 99436959 1001 86380 86390 1
437105 99437105 1001 86380 86390 1
436821 99436821 1001 86380 86390 1
436592 99436592 1001 86380 86390 1
436554 99436554 1001 86380 86390 1
436745 99436745 1001 86380 86390 1
436320 99436320 1001 86380 86390 1
437267 99437267 1001 86380 86390 1
300083 99300083 1001 86380 86390 1
300062 99300062 1001 86380 86390 1
300051 99300051 1001 86380 86390 1
437232 99437232 1001 86380 86390 1
300693 99300693 1001 86380 86390 1
300602 99300602 1001 86380 86390 1
300631 99300631 1001 86380 86390 1
300707 99300707 1001 86380 86390 1
300581 99300581 1001 86380 86390 1
300594 99300594 1001 86380 86390 1
300570 99300570 1001 86380 86390 1
300533 99300533 1001 86380 86390 1
300500 99300500 1001 86380 86390 1
300328 99300328 1001 86380 86390 1
300250 99300250 1001 86380 86390 1
300199 99300199 1001 86380 86390 1
300175 99300175 1001 86380 86390 1
300280 99300280 1001 86380 86390 1
300270 99300270 1001 86380 86390 1
300283 99300283 1001 86380 86390 1
300857 99300857 1001 86380 86390 1
301359 99301359 1001 86380 86390 1
301462 99301462 1001 86380 86390 1
301171 99301171 1001 86380 86390 1
301345 99301345 1001 86380 86390 1
301309 99301309 1001 86380 86390 1
301089 99301089 1001 86380 86390 1
301105 99301105 1001 86380 86390 1
300949 99300949 1001 86380 86390 1
301722 99301722 1001 86380 86390 1
301684 99301684 1001 86380 86390 1
301569 99301569 1001 86380 86390 1
301638 99301638 1001 86380 86390 1
301627 99301627 1001 86380 86390 1
301629 99301629 1001 86380 86390 1
302215 99302215 1001 86380 86390 1
302285 99302285 1001 86380 86390 1
302209 99302209 1001 86380 86390 1
302224 99302224 1001 86380 86390 1
301970 99301970 1001 86380 86390 1
302152 99302152 1001 86380 86390 1
302094 99302094 1001 86380 86390 1
301764 99301764 1001 86380 86390 1
301794 99301794 1001 86380 86390 1
301784 99301784 1001 86380 86390 1
302515 99302515 1001 86380 86390 1
302467 99302467 1001 86380 86390 1
303134 99303134 1001 86380 86390 1
303164 99303164 1001 86380 86390 1
302820 99302820 1001 86380 86390 1
302939 99302939 1001 86380 86390 1
302903 99302903 1001 86380 86390 1
302891 99302891 1001 86380 86390 1
302983 99302983 1001 86380 86390 1
302921 99302921 1001 86380 86390 1
302760 99302760 1001 86380 86390 1
302773 99302773 1001 86380 86390 1
302671 99302671 1001 86380 86390 1
302636 99302636 1001 86380 86390 1
303208 99303208 1001 86380 86390 1
303881 99303881 1001 86380 86390 1
303949 99303949 1001 86380 86390 1
303848 99303848 1001 86380 86390 1
303751 99303751 1001 86380 86390 1
303754 99303754 1001 86380 86390 1
303749 99303749 1001 86380 86390 1
303594 99303594 1001 86380 86390 1
303600 99303600 1001 86380 86390 1
303510 99303510 1001 86380 86390 1
303536 99303536 1001 86380 86390 1
303460 99303460 1001 86380 86390 1
303526 99303526 1001 86380 86390 1
303489 99303489 1001 86380 86390 1
303541 99303541 1001 86380 86390 1
304227 99304227 1001 86380 86390 1
304192 99304192 1001 86380 86390 1
304040 99304040 1001 86380 86390 1
304133 99304133 1001 86380 86390 1
304796 99304796 1001 86380 86390 1
304828 99304828 1001 86380 86390 1
304657 99304657 1001 86380 86390 1
304755 99304755 1001 86380 86390 1
304602 99304602 1001 86380 86390 1
304475 99304475 1001 86380 86390 1
304591 99304591 1001 86380 86390 1
304567 99304567 1001 86380 86390 1
304394 99304394 1001 86380 86390 1
304385 99304385 1001 86380 86390 1
304242 99304242 1001 86380 86390 1
304243 99304243 1001 86380 86390 1
304313 99304313 1001 86380 86390 1
304418 99304418 1001 86380 86390 1
304989 99304989 1001 86380 86390 1
304970 99304970 1001 86380 86390 1
305036 99305036 1001 86380 86390 1
305011 99305011 1001 86380 86390 1
305685 99305685 1001 86380 86390 1
305589 99305589 1001 86380 86390 1
305350 99305350 1001 86380 86390 1
305443 99305443 1001 86380 86390 1
305392 99305392 1001 86380 86390 1
305304 99305304 1001 86380 86390 1
305369 99305369 1001 86380 86390 1
305077 99305077 1001 86380 86390 1
305082 99305082 1001 86380 86390 1
500015 99500015 1001 86380 86390 1
500002 99500002 1001 86380 86390 1
500184 99500184 1001 86380 86390 1
500187 99500187 1001 86380 86390 1
500789 99500789 1001 86380 86390 1
500681 99500681 1001 86380 86390 1
500802 99500802 1001 86380 86390 1
500810 99500810 1001 86380 86390 1
500414 99500414 1001 86380 86390 1
500609 99500609 1001 86380 86390 1
500442 99500442 1001 86380 86390 1
500533 99500533 1001 86380 86390 1
500527 99500527 1001 86380 86390 1
500293 99500293 1001 86380 86390 1
501007 99501007 1001 86380 86390 1
500826 99500826 1001 86380 86390 1
501550 99501550 1001 86380 86390 1
501589 99501589 1001 86380 86390 1
501446 99501446 1001 86380 86390 1
501422 99501422 1001 86380 86390 1
501400 99501400 1001 86380 86390 1
501431 99501431 1001 86380 86390 1
501163 99501163 1001 86380 86390 1
501663 99501663 1001 86380 86390 1
502301 99502301 1001 86380 86390 1
502276 99502276 1001 86380 86390 1
502095 99502095 1001 86380 86390 1
502174 99502174 1001 86380 86390 1
502229 99502229 1001 86380 86390 1
502061 99502061 1001 86380 86390 1
502090 99502090 1001 86380 86390 1
501987 99501987 1001 86380 86390 1
501875 99501875 1001 86380 86390 1
501942 99501942 1001 86380 86390 1
501921 99501921 1001 86380 86390 1
502553 99502553 1001 86380 86390 1
502523 99502523 1001 86380 86390 1
502471 99502471 1001 86380 86390 1
503141 99503141 1001 86380 86390 1
503221 99503221 1001 86380 86390 1
502883 99502883 1001 86380 86390 1
503005 99503005 1001 86380 86390 1
503059 99503059 1001 86380 86390 1
502710 99502710 1001 86380 86390 1
502686 99502686 1001 86380 86390 1
502798 99502798 1001 86380 86390 1
503418 99503418 1001 86380 86390 1
503485 99503485 1001 86380 86390 1
503475 99503475 1001 86380 86390 1
503338 99503338 1001 86380 86390 1
503964 99503964 1001 86380 86390 1
504081 99504081 1001 86380 86390 1
504051 99504051 1001 86380 86390 1
504026 99504026 1001 86380 86390 1
503708 99503708 1001 86380 86390 1
503753 99503753 1001 86380 86390 1
503605 99503605 1001 86380 86390 1
503698 99503698 1001 86380 86390 1
503547 99503547 1001 86380 86390 1
503665 99503665 1001 86380 86390 1
504297 99504297 1001 86380 86390 1
504289 99504289 1001 86380 86390 1
504941 99504941 1001 86380 86390 1
504804 99504804 1001 86380 86390 1
504758 99504758 1001 86380 86390 1
504748 99504748 1001 86380 86390 1
504624 99504624 1001 86380 86390 1
504625 99504625 1001 86380 86390 1
504690 99504690 1001 86380 86390 1
504641 99504641 1001 86380 86390 1
504446 99504446 1001 86380 86390 1
504422 99504422 1001 86380 86390 1
504423 99504423 1001 86380 86390 1
504489 99504489 1001 86380 86390 1
504386 99504386 1001 86380 86390 1
504452 99504452 1001 86380 86390 1
504530 99504530 1001 86380 86390 1
505036 99505036 1001 86380 86390 1
505067 99505067 1001 86380 86390 1
505121 99505121 1001 86380 86390 1
505057 99505057 1001 86380 86390 1
505578 99505578 1001 86380 86390 1
505709 99505709 1001 86380 86390 1
505594 99505594 1001 86380 86390 1
505613 99505613 1001 86380 86390 1
505433 99505433 1001 86380 86390 1
505847 99505847 1001 86380 86390 1
505874 99505874 1001 86380 86390 1
505946 99505946 1001 86380 86390 1
506420 99506420 1001 86380 86390 1
506453 99506453 1001 86380 86390 1
506378 99506378 1001 86380 86390 1
506302 99506302 1001 86380 86390 1
506186 99506186 1001 86380 86390 1
506243 99506243 1001 86380 86390 1
506362 99506362 1001 86380 86390 1
506020 99506020 1001 86380 86390 1
506162 99506162 1001 86380 86390 1
506022 99506022 1001 86380 86390 1
506678 99506678 1001 86380 86390 1
507359 99507359 1001 86380 86390 1
507389 99507389 1001 86380 86390 1
507392 99507392 1001 86380 86390 1
507363 99507363 1001 86380 86390 1
507411 99507411 1001 86380 86390 1
507382 99507382 1001 86380 86390 1
507253 99507253 1001 86380 86390 1
507075 99507075 1001 86380 86390 1
507115 99507115 1001 86380 86390 1
507028 99507028 1001 86380 86390 1
507035 99507035 1001 86380 86390 1
506922 99506922 1001 86380 86390 1
506987 99506987 1001 86380 86390 1
506910 99506910 1001 86380 86390 1
506926 99506926 1001 86380 86390 1
507585 99507585 1001 86380 86390 1
508135 99508135 1001 86380 86390 1
508239 99508239 1001 86380 86390 1
508080 99508080 1001 86380 86390 1
507901 99507901 1001 86380 86390 1
507931 99507931 1001 86380 86390 1
507970 99507970 1001 86380 86390 1
508010 99508010 1001 86380 86390 1
507776 99507776 1001 86380 86390 1
507713 99507713 1001 86380 86390 1
507793 99507793 1001 86380 86390 1
508435 99508435 1001 86380 86390 1
509075 99509075 1001 86380 86390 1
508888 99508888 1001 86380 86390 1
508889 99508889 1001 86380 86390 1
509033 99509033 1001 86380 86390 1
508943 99508943 1001 86380 86390 1
508957 99508957 1001 86380 86390 1
508846 99508846 1001 86380 86390 1
508790 99508790 1001 86380 86390 1
508586 99508586 1001 86380 86390 1
509175 99509175 1001 86380 86390 1
509140 99509140 1001 86380 86390 1
509194 99509194 1001 86380 86390 1
509824 99509824 1001 86380 86390 1
509709 99509709 1001 86380 86390 1
509858 99509858 1001 86380 86390 1
509745 99509745 1001 86380 86390 1
509646 99509646 1001 86380 86390 1
509610 99509610 1001 86380 86390 1
509664 99509664 1001 86380 86390 1
509668 99509668 1001 86380 86390 1
509283 99509283 1001 86380 86390 1
509349 99509349 1001 86380 86390 1
509952 99509952 1001 86380 86390 1
510101 99510101 1001 86380 86390 1
510726 99510726 1001 86380 86390 1
510626 99510626 1001 86380 86390 1
510652 99510652 1001 86380 86390 1
510550 99510550 1001 86380 86390 1
510711 99510711 1001 86380 86390 1
510500 99510500 1001 86380 86390 1
510413 99510413 1001 86380 86390 1
510506 99510506 1001 86380 86390 1
510152 99510152 1001 86380 86390 1
510217 99510217 1001 86380 86390 1
510230 99510230 1001 86380 86390 1
511530 99511530 1001 86380 86390 1
511360 99511360 1001 86380 86390 1
511181 99511181 1001 86380 86390 1
511142 99511142 1001 86380 86390 1
511049 99511049 1001 86380 86390 1
511133 99511133 1001 86380 86390 1
511098 99511098 1001 86380 86390 1
511021 99511021 1001 86380 86390 1
511656 99511656 1001 86380 86390 1
511747 99511747 1001 86380 86390 1
511683 99511683 1001 86380 86390 1
511736 99511736 1001 86380 86390 1
511662 99511662 1001 86380 86390 1
511588 99511588 1001 86380 86390 1
511562 99511562 1001 86380 86390 1
512303 99512303 1001 86380 86390 1
512202 99512202 1001 86380 86390 1
512179 99512179 1001 86380 86390 1
512180 99512180 1001 86380 86390 1
512340 99512340 1001 86380 86390 1
512123 99512123 1001 86380 86390 1
512022 99512022 1001 86380 86390 1
512100 99512100 1001 86380 86390 1
511983 99511983 1001 86380 86390 1
512154 99512154 1001 86380 86390 1
512090 99512090 1001 86380 86390 1
511823 99511823 1001 86380 86390 1
511811 99511811 1001 86380 86390 1
511777 99511777 1001 86380 86390 1
512445 99512445 1001 86380 86390 1
512536 99512536 1001 86380 86390 1
512511 99512511 1001 86380 86390 1
513026 99513026 1001 86380 86390 1
513027 99513027 1001 86380 86390 1
513054 99513054 1001 86380 86390 1
513120 99513120 1001 86380 86390 1
513148 99513148 1001 86380 86390 1
513137 99513137 1001 86380 86390 1
513125 99513125 1001 86380 86390 1
513197 99513197 1001 86380 86390 1
513022 99513022 1001 86380 86390 1
513075 99513075 1001 86380 86390 1
512840 99512840 1001 86380 86390 1
512654 99512654 1001 86380 86390 1
512606 99512606 1001 86380 86390 1
513377 99513377 1001 86380 86390 1
513344 99513344 1001 86380 86390 1
513982 99513982 1001 86380 86390 1
513923 99513923 1001 86380 86390 1
513980 99513980 1001 86380 86390 1
513762 99513762 1001 86380 86390 1
513816 99513816 1001 86380 86390 1
513794 99513794 1001 86380 86390 1
513451 99513451 1001 86380 86390 1
513558 99513558 1001 86380 86390 1
513428 99513428 1001 86380 86390 1
513430 99513430 1001 86380 86390 1
513432 99513432 1001 86380 86390 1
513563 99513563 1001 86380 86390 1
513474 99513474 1001 86380 86390 1
514175 99514175 1001 86380 86390 1
514046 99514046 1001 86380 86390 1
514157 99514157 1001 86380 86390 1
514717 99514717 1001 86380 86390 1
514548 99514548 1001 86380 86390 1
514574 99514574 1001 86380 86390 1
514587 99514587 1001 86380 86390 1
514540 99514540 1001 86380 86390 1
514572 99514572 1001 86380 86390 1
514436 99514436 1001 86380 86390 1
514268 99514268 1001 86380 86390 1
514346 99514346 1001 86380 86390 1
514870 99514870 1001 86380 86390 1
514943 99514943 1001 86380 86390 1
514878 99514878 1001 86380 86390 1
515684 99515684 1001 86380 86390 1
515523 99515523 1001 86380 86390 1
515406 99515406 1001 86380 86390 1
515316 99515316 1001 86380 86390 1
515320 99515320 1001 86380 86390 1
515385 99515385 1001 86380 86390 1
515154 99515154 1001 86380 86390 1
515188 99515188 1001 86380 86390 1
515098 99515098 1001 86380 86390 1
515866 99515866 1001 86380 86390 1
516413 99516413 1001 86380 86390 1
516351 99516351 1001 86380 86390 1
516391 99516391 1001 86380 86390 1
516354 99516354 1001 86380 86390 1
516304 99516304 1001 86380 86390 1
516251 99516251 1001 86380 86390 1
515994 99515994 1001 86380 86390 1
515918 99515918 1001 86380 86390 1
516081 99516081 1001 86380 86390 1
516094 99516094 1001 86380 86390 1
516577 99516577 1001 86380 86390 1
516668 99516668 1001 86380 86390 1
517168 99517168 1001 86380 86390 1
517153 99517153 1001 86380 86390 1
517271 99517271 1001 86380 86390 1
516963 99516963 1001 86380 86390 1
517094 99517094 1001 86380 86390 1
516980 99516980 1001 86380 86390 1
517026 99517026 1001 86380 86390 1
516883 99516883 1001 86380 86390 1
516884 99516884 1001 86380 86390 1
516885 99516885 1001 86380 86390 1
516848 99516848 1001 86380 86390 1
516771 99516771 1001 86380 86390 1
516790 99516790 1001 86380 86390 1
517429 99517429 1001 86380 86390 1
517432 99517432 1001 86380 86390 1
518099 99518099 1001 86380 86390 1
518133 99518133 1001 86380 86390 1
517856 99517856 1001 86380 86390 1
517947 99517947 1001 86380 86390 1
517913 99517913 1001 86380 86390 1
517823 99517823 1001 86380 86390 1
517572 99517572 1001 86380 86390 1
517602 99517602 1001 86380 86390 1
517615 99517615 1001 86380 86390 1
518207 99518207 1001 86380 86390 1
518928 99518928 1001 86380 86390 1
518965 99518965 1001 86380 86390 1
518795 99518795 1001 86380 86390 1
518617 99518617 1001 86380 86390 1
518683 99518683 1001 86380 86390 1
518584 99518584 1001 86380 86390 1
518539 99518539 1001 86380 86390 1
518514 99518514 1001 86380 86390 1
518530 99518530 1001 86380 86390 1
518479 99518479 1001 86380 86390 1
518492 99518492 1001 86380 86390 1
518557 99518557 1001 86380 86390 1
518570 99518570 1001 86380 86390 1
519173 99519173 1001 86380 86390 1
519176 99519176 1001 86380 86390 1
519677 99519677 1001 86380 86390 1
519509 99519509 1001 86380 86390 1
519407 99519407 1001 86380 86390 1
519421 99519421 1001 86380 86390 1
519450 99519450 1001 86380 86390 1
519413 99519413 1001 86380 86390 1
519388 99519388 1001 86380 86390 1
519324 99519324 1001 86380 86390 1
519300 99519300 1001 86380 86390 1
519942 99519942 1001 86380 86390 1
519833 99519833 1001 86380 86390 1
519874 99519874 1001 86380 86390 1
519940 99519940 1001 86380 86390 1
520579 99520579 1001 86380 86390 1
520435 99520435 1001 86380 86390 1
520363 99520363 1001 86380 86390 1
520162 99520162 1001 86380 86390 1
520064 99520064 1001 86380 86390 1
520731 99520731 1001 86380 86390 1
520836 99520836 1001 86380 86390 1
521390 99521390 1001 86380 86390 1
521292 99521292 1001 86380 86390 1
521383 99521383 1001 86380 86390 1
521212 99521212 1001 86380 86390 1
520911 99520911 1001 86380 86390 1
520964 99520964 1001 86380 86390 1
520860 99520860 1001 86380 86390 1
520991 99520991 1001 86380 86390 1
520945 99520945 1001 86380 86390 1
521052 99521052 1001 86380 86390 1
521588 99521588 1001 86380 86390 1
521666 99521666 1001 86380 86390 1
522284 99522284 1001 86380 86390 1
522254 99522254 1001 86380 86390 1
521997 99521997 1001 86380 86390 1
521979 99521979 1001 86380 86390 1
522058 99522058 1001 86380 86390 1
521827 99521827 1001 86380 86390 1
521851 99521851 1001 86380 86390 1
523016 99523016 1001 86380 86390 1
522955 99522955 1001 86380 86390 1
523009 99523009 1001 86380 86390 1
522822 99522822 1001 86380 86390 1
522868 99522868 1001 86380 86390 1
522846 99522846 1001 86380 86390 1
522673 99522673 1001 86380 86390 1
522505 99522505 1001 86380 86390 1
522597 99522597 1001 86380 86390 1
523147 99523147 1001 86380 86390 1
523141 99523141 1001 86380 86390 1
523757 99523757 1001 86380 86390 1
523930 99523930 1001 86380 86390 1
523852 99523852 1001 86380 86390 1
523878 99523878 1001 86380 86390 1
523938 99523938 1001 86380 86390 1
523939 99523939 1001 86380 86390 1
523828 99523828 1001 86380 86390 1
523640 99523640 1001 86380 86390 1
523735 99523735 1001 86380 86390 1
523671 99523671 1001 86380 86390 1
523685 99523685 1001 86380 86390 1
523634 99523634 1001 86380 86390 1
523337 99523337 1001 86380 86390 1
523525 99523525 1001 86380 86390 1
523410 99523410 1001 86380 86390 1
523436 99523436 1001 86380 86390 1
524037 99524037 1001 86380 86390 1
524041 99524041 1001 86380 86390 1
523990 99523990 1001 86380 86390 1
524697 99524697 1001 86380 86390 1
524700 99524700 1001 86380 86390 1
524749 99524749 1001 86380 86390 1
524584 99524584 1001 86380 86390 1
524653 99524653 1001 86380 86390 1
524493 99524493 1001 86380 86390 1
524418 99524418 1001 86380 86390 1
524536 99524536 1001 86380 86390 1
524206 99524206 1001 86380 86390 1
524273 99524273 1001 86380 86390 1
524807 99524807 1001 86380 86390 1
524836 99524836 1001 86380 86390 1
524914 99524914 1001 86380 86390 1
524825 99524825 1001 86380 86390 1
525547 99525547 1001 86380 86390 1
525566 99525566 1001 86380 86390 1
525479 99525479 1001 86380 86390 1
525250 99525250 1001 86380 86390 1
525345 99525345 1001 86380 86390 1
525307 99525307 1001 86380 86390 1
525361 99525361 1001 86380 86390 1
525246 99525246 1001 86380 86390 1
525017 99525017 1001 86380 86390 1
525025 99525025 1001 86380 86390 1
525686 99525686 1001 86380 86390 1
526270 99526270 1001 86380 86390 1
526223 99526223 1001 86380 86390 1
526366 99526366 1001 86380 86390 1
526250 99526250 1001 86380 86390 1
526355 99526355 1001 86380 86390 1
526280 99526280 1001 86380 86390 1
526255 99526255 1001 86380 86390 1
526211 99526211 1001 86380 86390 1
526126 99526126 1001 86380 86390 1
525819 99525819 1001 86380 86390 1
525820 99525820 1001 86380 86390 1
525995 99525995 1001 86380 86390 1
526529 99526529 1001 86380 86390 1
526505 99526505 1001 86380 86390 1
526493 99526493 1001 86380 86390 1
527173 99527173 1001 86380 86390 1
527076 99527076 1001 86380 86390 1
527244 99527244 1001 86380 86390 1
527000 99527000 1001 86380 86390 1
526913 99526913 1001 86380 86390 1
526719 99526719 1001 86380 86390 1
526723 99526723 1001 86380 86390 1
526661 99526661 1001 86380 86390 1
526700 99526700 1001 86380 86390 1
526717 99526717 1001 86380 86390 1
527312 99527312 1001 86380 86390 1
527416 99527416 1001 86380 86390 1
527432 99527432 1001 86380 86390 1
527433 99527433 1001 86380 86390 1
527322 99527322 1001 86380 86390 1
527898 99527898 1001 86380 86390 1
527807 99527807 1001 86380 86390 1
527827 99527827 1001 86380 86390 1
527585 99527585 1001 86380 86390 1
527462 99527462 1001 86380 86390 1
528234 99528234 1001 86380 86390 1
528133 99528133 1001 86380 86390 1
528224 99528224 1001 86380 86390 1
528252 99528252 1001 86380 86390 1
528123 99528123 1001 86380 86390 1
528787 99528787 1001 86380 86390 1
528779 99528779 1001 86380 86390 1
528569 99528569 1001 86380 86390 1
528598 99528598 1001 86380 86390 1
528665 99528665 1001 86380 86390 1
528603 99528603 1001 86380 86390 1
528290 99528290 1001 86380 86390 1
528989 99528989 1001 86380 86390 1
529054 99529054 1001 86380 86390 1
528966 99528966 1001 86380 86390 1
528944 99528944 1001 86380 86390 1
529538 99529538 1001 86380 86390 1
529604 99529604 1001 86380 86390 1
529624 99529624 1001 86380 86390 1
529348 99529348 1001 86380 86390 1
529466 99529466 1001 86380 86390 1
529376 99529376 1001 86380 86390 1
529302 99529302 1001 86380 86390 1
529767 99529767 1001 86380 86390 1
529772 99529772 1001 86380 86390 1
530367 99530367 1001 86380 86390 1
530446 99530446 1001 86380 86390 1
530369 99530369 1001 86380 86390 1
530473 99530473 1001 86380 86390 1
530499 99530499 1001 86380 86390 1
530312 99530312 1001 86380 86390 1
530173 99530173 1001 86380 86390 1
530238 99530238 1001 86380 86390 1
530294 99530294 1001 86380 86390 1
530079 99530079 1001 86380 86390 1
530004 99530004 1001 86380 86390 1
530008 99530008 1001 86380 86390 1
530074 99530074 1001 86380 86390 1
530681 99530681 1001 86380 86390 1
530722 99530722 1001 86380 86390 1
530621 99530621 1001 86380 86390 1
530601 99530601 1001 86380 86390 1
531290 99531290 1001 86380 86390 1
531216 99531216 1001 86380 86390 1
531333 99531333 1001 86380 86390 1
531247 99531247 1001 86380 86390 1
530996 99530996 1001 86380 86390 1
531103 99531103 1001 86380 86390 1
531107 99531107 1001 86380 86390 1
530914 99530914 1001 86380 86390 1
530786 99530786 1001 86380 86390 1
530955 99530955 1001 86380 86390 1
530774 99530774 1001 86380 86390 1
530833 99530833 1001 86380 86390 1
531457 99531457 1001 86380 86390 1
531432 99531432 1001 86380 86390 1
531574 99531574 1001 86380 86390 1
531489 99531489 1001 86380 86390 1
531569 99531569 1001 86380 86390 1
532014 99532014 1001 86380 86390 1
532041 99532041 1001 86380 86390 1
532018 99532018 1001 86380 86390 1
532101 99532101 1001 86380 86390 1
532167 99532167 1001 86380 86390 1
531981 99531981 1001 86380 86390 1
531724 99531724 1001 86380 86390 1
532349 99532349 1001 86380 86390 1
532353 99532353 1001 86380 86390 1
532328 99532328 1001 86380 86390 1
532942 99532942 1001 86380 86390 1
532959 99532959 1001 86380 86390 1
533011 99533011 1001 86380 86390 1
533021 99533021 1001 86380 86390 1
532740 99532740 1001 86380 86390 1
532780 99532780 1001 86380 86390 1
532568 99532568 1001 86380 86390 1
532439 99532439 1001 86380 86390 1
532460 99532460 1001 86380 86390 1
532422 99532422 1001 86380 86390 1
533059 99533059 1001 86380 86390 1
533138 99533138 1001 86380 86390 1
533154 99533154 1001 86380 86390 1
533143 99533143 1001 86380 86390 1
533169 99533169 1001 86380 86390 1
533807 99533807 1001 86380 86390 1
533825 99533825 1001 86380 86390 1
533732 99533732 1001 86380 86390 1
533797 99533797 1001 86380 86390 1
533686 99533686 1001 86380 86390 1
533806 99533806 1001 86380 86390 1
533472 99533472 1001 86380 86390 1
533459 99533459 1001 86380 86390 1
533460 99533460 1001 86380 86390 1
533448 99533448 1001 86380 86390 1
533552 99533552 1001 86380 86390 1
533557 99533557 1001 86380 86390 1
533467 99533467 1001 86380 86390 1
533637 99533637 1001 86380 86390 1
533651 99533651 1001 86380 86390 1
533432 99533432 1001 86380 86390 1
533388 99533388 1001 86380 86390 1
533974 99533974 1001 86380 86390 1
534052 99534052 1001 86380 86390 1
533963 99533963 1001 86380 86390 1
534059 99534059 1001 86380 86390 1
533995 99533995 1001 86380 86390 1
534563 99534563 1001 86380 86390 1
534602 99534602 1001 86380 86390 1
534604 99534604 1001 86380 86390 1
534338 99534338 1001 86380 86390 1
534245 99534245 1001 86380 86390 1
534247 99534247 1001 86380 86390 1
534094 99534094 1001 86380 86390 1
534081 99534081 1001 86380 86390 1
534087 99534087 1001 86380 86390 1
534736 99534736 1001 86380 86390 1
534841 99534841 1001 86380 86390 1
534714 99534714 1001 86380 86390 1
534792 99534792 1001 86380 86390 1
534845 99534845 1001 86380 86390 1
534807 99534807 1001 86380 86390 1
535474 99535474 1001 86380 86390 1
535350 99535350 1001 86380 86390 1
535376 99535376 1001 86380 86390 1
535296 99535296 1001 86380 86390 1
535208 99535208 1001 86380 86390 1
534934 99534934 1001 86380 86390 1
534914 99534914 1001 86380 86390 1
535057 99535057 1001 86380 86390 1
535587 99535587 1001 86380 86390 1
535543 99535543 1001 86380 86390 1
536260 99536260 1001 86380 86390 1
536174 99536174 1001 86380 86390 1
536242 99536242 1001 86380 86390 1
536255 99536255 1001 86380 86390 1
536243 99536243 1001 86380 86390 1
536284 99536284 1001 86380 86390 1
536079 99536079 1001 86380 86390 1
536093 99536093 1001 86380 86390 1
536017 99536017 1001 86380 86390 1
535940 99535940 1001 86380 86390 1
536084 99536084 1001 86380 86390 1
536020 99536020 1001 86380 86390 1
535929 99535929 1001 86380 86390 1
536099 99536099 1001 86380 86390 1
536091 99536091 1001 86380 86390 1
535847 99535847 1001 86380 86390 1
535855 99535855 1001 86380 86390 1
535725 99535725 1001 86380 86390 1
535753 99535753 1001 86380 86390 1
536530 99536530 1001 86380 86390 1
536480 99536480 1001 86380 86390 1
536394 99536394 1001 86380 86390 1
536433 99536433 1001 86380 86390 1
537037 99537037 1001 86380 86390 1
537013 99537013 1001 86380 86390 1
537042 99537042 1001 86380 86390 1
537069 99537069 1001 86380 86390 1
536980 99536980 1001 86380 86390 1
536867 99536867 1001 86380 86390 1
536946 99536946 1001 86380 86390 1
536798 99536798 1001 86380 86390 1
536687 99536687 1001 86380 86390 1
536624 99536624 1001 86380 86390 1
536551 99536551 1001 86380 86390 1
536579 99536579 1001 86380 86390 1
537277 99537277 1001 86380 86390 1
537176 99537176 1001 86380 86390 1
537256 99537256 1001 86380 86390 1
537282 99537282 1001 86380 86390 1
537847 99537847 1001 86380 86390 1
537951 99537951 1001 86380 86390 1
537876 99537876 1001 86380 86390 1
537966 99537966 1001 86380 86390 1
537892 99537892 1001 86380 86390 1
537867 99537867 1001 86380 86390 1
537868 99537868 1001 86380 86390 1
537830 99537830 1001 86380 86390 1
537947 99537947 1001 86380 86390 1
537793 99537793 1001 86380 86390 1
537924 99537924 1001 86380 86390 1
537693 99537693 1001 86380 86390 1
537611 99537611 1001 86380 86390 1
538065 99538065 1001 86380 86390 1
538095 99538095 1001 86380 86390 1
538691 99538691 1001 86380 86390 1
538722 99538722 1001 86380 86390 1
538455 99538455 1001 86380 86390 1
538435 99538435 1001 86380 86390 1
538422 99538422 1001 86380 86390 1
538488 99538488 1001 86380 86390 1
538377 99538377 1001 86380 86390 1
538236 99538236 1001 86380 86390 1
538904 99538904 1001 86380 86390 1
538932 99538932 1001 86380 86390 1
539002 99539002 1001 86380 86390 1
538876 99538876 1001 86380 86390 1
539526 99539526 1001 86380 86390 1
539539 99539539 1001 86380 86390 1
539462 99539462 1001 86380 86390 1
539593 99539593 1001 86380 86390 1
539441 99539441 1001 86380 86390 1
539546 99539546 1001 86380 86390 1
539537 99539537 1001 86380 86390 1
539356 99539356 1001 86380 86390 1
539196 99539196 1001 86380 86390 1
539690 99539690 1001 86380 86390 1
539691 99539691 1001 86380 86390 1
539830 99539830 1001 86380 86390 1
539741 99539741 1001 86380 86390 1
540377 99540377 1001 86380 86390 1
540417 99540417 1001 86380 86390 1
540457 99540457 1001 86380 86390 1
540375 99540375 1001 86380 86390 1
540174 99540174 1001 86380 86390 1
540255 99540255 1001 86380 86390 1
540204 99540204 1001 86380 86390 1
540256 99540256 1001 86380 86390 1
540075 99540075 1001 86380 86390 1
539873 99539873 1001 86380 86390 1
539966 99539966 1001 86380 86390 1
539852 99539852 1001 86380 86390 1
540034 99540034 1001 86380 86390 1
539854 99539854 1001 86380 86390 1
540477 99540477 1001 86380 86390 1
540513 99540513 1001 86380 86390 1
540592 99540592 1001 86380 86390 1
541139 99541139 1001 86380 86390 1
541166 99541166 1001 86380 86390 1
541172 99541172 1001 86380 86390 1
541004 99541004 1001 86380 86390 1
540927 99540927 1001 86380 86390 1
540903 99540903 1001 86380 86390 1
540854 99540854 1001 86380 86390 1
540857 99540857 1001 86380 86390 1
540730 99540730 1001 86380 86390 1
540705 99540705 1001 86380 86390 1
540826 99540826 1001 86380 86390 1
541489 99541489 1001 86380 86390 1
541480 99541480 1001 86380 86390 1
541954 99541954 1001 86380 86390 1
541973 99541973 1001 86380 86390 1
542077 99542077 1001 86380 86390 1
541762 99541762 1001 86380 86390 1
541896 99541896 1001 86380 86390 1
541796 99541796 1001 86380 86390 1
541605 99541605 1001 86380 86390 1
541660 99541660 1001 86380 86390 1
541588 99541588 1001 86380 86390 1
542286 99542286 1001 86380 86390 1
542185 99542185 1001 86380 86390 1
542225 99542225 1001 86380 86390 1
542174 99542174 1001 86380 86390 1
542201 99542201 1001 86380 86390 1
542138 99542138 1001 86380 86390 1
542258 99542258 1001 86380 86390 1
542807 99542807 1001 86380 86390 1
542885 99542885 1001 86380 86390 1
542796 99542796 1001 86380 86390 1
542692 99542692 1001 86380 86390 1
542705 99542705 1001 86380 86390 1
542578 99542578 1001 86380 86390 1
542722 99542722 1001 86380 86390 1
542736 99542736 1001 86380 86390 1
542498 99542498 1001 86380 86390 1
542423 99542423 1001 86380 86390 1
543098 99543098 1001 86380 86390 1
543043 99543043 1001 86380 86390 1
543108 99543108 1001 86380 86390 1
543725 99543725 1001 86380 86390 1
543687 99543687 1001 86380 86390 1
543701 99543701 1001 86380 86390 1
543456 99543456 1001 86380 86390 1
543550 99543550 1001 86380 86390 1
543230 99543230 1001 86380 86390 1
543208 99543208 1001 86380 86390 1
543822 99543822 1001 86380 86390 1
543866 99543866 1001 86380 86390 1
543857 99543857 1001 86380 86390 1
543897 99543897 1001 86380 86390 1
544430 99544430 1001 86380 86390 1
544515 99544515 1001 86380 86390 1
544468 99544468 1001 86380 86390 1
544241 99544241 1001 86380 86390 1
544331 99544331 1001 86380 86390 1
544358 99544358 1001 86380 86390 1
544206 99544206 1001 86380 86390 1
544376 99544376 1001 86380 86390 1
544150 99544150 1001 86380 86390 1
544126 99544126 1001 86380 86390 1
544182 99544182 1001 86380 86390 1
544698 99544698 1001 86380 86390 1
544705 99544705 1001 86380 86390 1
544697 99544697 1001 86380 86390 1
428840 240 1001 39180 39717 1
417639 473 1001 61680 64437 1
509167 595 1002 43583 54884 1
400260 99400260 1001 86380 86390 1
400272 99400272 1001 86380 86390 1
400358 99400358 1001 86380 86390 1
400365 99400365 1001 86380 86390 1
400594 99400594 1001 86380 86390 1
400599 99400599 1001 86380 86390 1
400679 99400679 1001 86380 86390 1
400780 99400780 1001 86380 86390 1
400942 99400942 1001 86380 86390 1
401107 99401107 1001 86380 86390 1
401203 99401203 1001 86380 86390 1
401699 99401699 1001 86380 86390 1
401740 99401740 1001 86380 86390 1
401855 99401855 1001 86380 86390 1
402082 99402082 1001 86380 86390 1
402114 99402114 1001 86380 86390 1
402224 99402224 1001 86380 86390 1
402338 99402338 1001 86380 86390 1
402285 99402285 1001 86380 86390 1
402299 99402299 1001 86380 86390 1
402475 99402475 1001 86380 86390 1
402600 99402600 1001 86380 86390 1
402730 99402730 1001 86380 86390 1
403023 99403023 1001 86380 86390 1
403075 99403075 1001 86380 86390 1
403527 99403527 1001 86380 86390 1
403869 99403869 1001 86380 86390 1
404069 99404069 1001 86380 86390 1
404264 99404264 1001 86380 86390 1
404466 99404466 1001 86380 86390 1
404418 99404418 1001 86380 86390 1
404459 99404459 1001 86380 86390 1
404530 99404530 1001 86380 86390 1
404734 99404734 1001 86380 86390 1
404822 99404822 1001 86380 86390 1
404864 99404864 1001 86380 86390 1
404951 99404951 1001 86380 86390 1
405063 99405063 1001 86380 86390 1
405542 99405542 1001 86380 86390 1
405500 99405500 1001 86380 86390 1
405625 99405625 1001 86380 86390 1
405699 99405699 1001 86380 86390 1
405811 99405811 1001 86380 86390 1
405913 99405913 1001 86380 86390 1
406078 99406078 1001 86380 86390 1
406760 99406760 1001 86380 86390 1
407015 99407015 1001 86380 86390 1
407062 99407062 1001 86380 86390 1
407057 99407057 1001 86380 86390 1
407320 99407320 1001 86380 86390 1
407408 99407408 1001 86380 86390 1
407669 99407669 1001 86380 86390 1
407568 99407568 1001 86380 86390 1
407865 99407865 1001 86380 86390 1
407991 99407991 1001 86380 86390 1
408045 99408045 1001 86380 86390 1
408183 99408183 1001 86380 86390 1
408287 99408287 1001 86380 86390 1
408240 99408240 1001 86380 86390 1
408213 99408213 1001 86380 86390 1
408414 99408414 1001 86380 86390 1
408864 99408864 1001 86380 86390 1
408945 99408945 1001 86380 86390 1
408912 99408912 1001 86380 86390 1
409216 99409216 1001 86380 86390 1
409249 99409249 1001 86380 86390 1
409358 99409358 1001 86380 86390 1
409452 99409452 1001 86380 86390 1
409675 99409675 1001 86380 86390 1
409746 99409746 1001 86380 86390 1
410001 99410001 1001 86380 86390 1
410084 99410084 1001 86380 86390 1
410159 99410159 1001 86380 86390 1
410278 99410278 1001 86380 86390 1
410241 99410241 1001 86380 86390 1
410268 99410268 1001 86380 86390 1
410347 99410347 1001 86380 86390 1
410465 99410465 1001 86380 86390 1
410725 99410725 1001 86380 86390 1
410646 99410646 1001 86380 86390 1
410876 99410876 1001 86380 86390 1
410955 99410955 1001 86380 86390 1
410996 99410996 1001 86380 86390 1
411084 99411084 1001 86380 86390 1
411092 99411092 1001 86380 86390 1
411187 99411187 1001 86380 86390 1
411364 99411364 1001 86380 86390 1
411398 99411398 1001 86380 86390 1
411459 99411459 1001 86380 86390 1
411624 99411624 1001 86380 86390 1
411805 99411805 1001 86380 86390 1
412000 99412000 1001 86380 86390 1
412108 99412108 1001 86380 86390 1
412194 99412194 1001 86380 86390 1
412341 99412341 1001 86380 86390 1
412330 99412330 1001 86380 86390 1
412287 99412287 1001 86380 86390 1
413533 99413533 1001 86380 86390 1
413260 99413260 1001 86380 86390 1
412910 99412910 1001 86380 86390 1
412981 99412981 1001 86380 86390 1
413204 99413204 1001 86380 86390 1
412579 99412579 1001 86380 86390 1
412606 99412606 1001 86380 86390 1
414059 99414059 1001 86380 86390 1
413925 99413925 1001 86380 86390 1
415257 99415257 1001 86380 86390 1
414980 99414980 1001 86380 86390 1
415175 99415175 1001 86380 86390 1
415138 99415138 1001 86380 86390 1
414825 99414825 1001 86380 86390 1
414880 99414880 1001 86380 86390 1
414793 99414793 1001 86380 86390 1
414161 99414161 1001 86380 86390 1
414205 99414205 1001 86380 86390 1
414174 99414174 1001 86380 86390 1
414374 99414374 1001 86380 86390 1
414474 99414474 1001 86380 86390 1
415385 99415385 1001 86380 86390 1
415336 99415336 1001 86380 86390 1
415515 99415515 1001 86380 86390 1
415359 99415359 1001 86380 86390 1
416637 99416637 1001 86380 86390 1
416861 99416861 1001 86380 86390 1
416701 99416701 1001 86380 86390 1
416592 99416592 1001 86380 86390 1
416796 99416796 1001 86380 86390 1
416773 99416773 1001 86380 86390 1
416725 99416725 1001 86380 86390 1
416323 99416323 1001 86380 86390 1
416425 99416425 1001 86380 86390 1
415861 99415861 1001 86380 86390 1
416035 99416035 1001 86380 86390 1
416057 99416057 1001 86380 86390 1
416096 99416096 1001 86380 86390 1
416050 99416050 1001 86380 86390 1
417222 99417222 1001 86380 86390 1
417318 99417318 1001 86380 86390 1
417059 99417059 1001 86380 86390 1
418532 99418532 1001 86380 86390 1
418673 99418673 1001 86380 86390 1
418765 99418765 1001 86380 86390 1
418542 99418542 1001 86380 86390 1
418686 99418686 1001 86380 86390 1
418139 99418139 1001 86380 86390 1
418165 99418165 1001 86380 86390 1
417638 99417638 1001 86380 86390 1
417692 99417692 1001 86380 86390 1
417624 99417624 1001 86380 86390 1
417914 99417914 1001 86380 86390 1
420077 99420077 1001 86380 86390 1
420345 99420345 1001 86380 86390 1
420210 99420210 1001 86380 86390 1
419809 99419809 1001 86380 86390 1
419405 99419405 1001 86380 86390 1
419312 99419312 1001 86380 86390 1
419510 99419510 1001 86380 86390 1
419512 99419512 1001 86380 86390 1
420662 99420662 1001 86380 86390 1
421742 99421742 1001 86380 86390 1
421909 99421909 1001 86380 86390 1
421511 99421511 1001 86380 86390 1
421262 99421262 1001 86380 86390 1
421190 99421190 1001 86380 86390 1
421153 99421153 1001 86380 86390 1
422166 99422166 1001 86380 86390 1
422316 99422316 1001 86380 86390 1
422178 99422178 1001 86380 86390 1
422524 99422524 1001 86380 86390 1
423337 99423337 1001 86380 86390 1
423535 99423535 1001 86380 86390 1
423171 99423171 1001 86380 86390 1
423058 99423058 1001 86380 86390 1
423302 99423302 1001 86380 86390 1
422773 99422773 1001 86380 86390 1
422628 99422628 1001 86380 86390 1
422761 99422761 1001 86380 86390 1
422865 99422865 1001 86380 86390 1
423915 99423915 1001 86380 86390 1
423781 99423781 1001 86380 86390 1
425176 99425176 1001 86380 86390 1
425180 99425180 1001 86380 86390 1
425037 99425037 1001 86380 86390 1
424934 99424934 1001 86380 86390 1
424828 99424828 1001 86380 86390 1
424623 99424623 1001 86380 86390 1
425776 99425776 1001 86380 86390 1
425632 99425632 1001 86380 86390 1
425802 99425802 1001 86380 86390 1
427047 99427047 1001 86380 86390 1
426735 99426735 1001 86380 86390 1
426888 99426888 1001 86380 86390 1
426970 99426970 1001 86380 86390 1
426662 99426662 1001 86380 86390 1
426549 99426549 1001 86380 86390 1
426578 99426578 1001 86380 86390 1
426288 99426288 1001 86380 86390 1
426219 99426219 1001 86380 86390 1
426190 99426190 1001 86380 86390 1
425946 99425946 1001 86380 86390 1
427339 99427339 1001 86380 86390 1
428586 99428586 1001 86380 86390 1
428682 99428682 1001 86380 86390 1
428662 99428662 1001 86380 86390 1
428420 99428420 1001 86380 86390 1
428727 99428727 1001 86380 86390 1
428138 99428138 1001 86380 86390 1
428139 99428139 1001 86380 86390 1
427949 99427949 1001 86380 86390 1
428009 99428009 1001 86380 86390 1
428181 99428181 1001 86380 86390 1
427732 99427732 1001 86380 86390 1
427906 99427906 1001 86380 86390 1
427784 99427784 1001 86380 86390 1
427885 99427885 1001 86380 86390 1
427845 99427845 1001 86380 86390 1
428907 99428907 1001 86380 86390 1
429108 99429108 1001 86380 86390 1
429116 99429116 1001 86380 86390 1
429062 99429062 1001 86380 86390 1
429945 99429945 1001 86380 86390 1
429522 99429522 1001 86380 86390 1
429440 99429440 1001 86380 86390 1
430505 99430505 1001 86380 86390 1
430531 99430531 1001 86380 86390 1
430783 99430783 1001 86380 86390 1
430733 99430733 1001 86380 86390 1
431769 99431769 1001 86380 86390 1
431717 99431717 1001 86380 86390 1
431946 99431946 1001 86380 86390 1
431955 99431955 1001 86380 86390 1
431597 99431597 1001 86380 86390 1
431271 99431271 1001 86380 86390 1
431300 99431300 1001 86380 86390 1
431068 99431068 1001 86380 86390 1
430930 99430930 1001 86380 86390 1
433627 99433627 1001 86380 86390 1
433390 99433390 1001 86380 86390 1
433018 99433018 1001 86380 86390 1
432951 99432951 1001 86380 86390 1
433285 99433285 1001 86380 86390 1
432606 99432606 1001 86380 86390 1
432652 99432652 1001 86380 86390 1
432708 99432708 1001 86380 86390 1
432783 99432783 1001 86380 86390 1
433926 99433926 1001 86380 86390 1
435434 99435434 1001 86380 86390 1
434870 99434870 1001 86380 86390 1
434788 99434788 1001 86380 86390 1
434898 99434898 1001 86380 86390 1
434876 99434876 1001 86380 86390 1
434794 99434794 1001 86380 86390 1
434905 99434905 1001 86380 86390 1
434932 99434932 1001 86380 86390 1
434937 99434937 1001 86380 86390 1
434752 99434752 1001 86380 86390 1
434211 99434211 1001 86380 86390 1
434269 99434269 1001 86380 86390 1
434529 99434529 1001 86380 86390 1
435677 99435677 1001 86380 86390 1
435757 99435757 1001 86380 86390 1
435445 99435445 1001 86380 86390 1
435566 99435566 1001 86380 86390 1
437107 99437107 1001 86380 86390 1
436967 99436967 1001 86380 86390 1
436428 99436428 1001 86380 86390 1
436615 99436615 1001 86380 86390 1
436413 99436413 1001 86380 86390 1
436288 99436288 1001 86380 86390 1
435955 99435955 1001 86380 86390 1
436240 99436240 1001 86380 86390 1
436272 99436272 1001 86380 86390 1
436279 99436279 1001 86380 86390 1
300043 99300043 1001 86380 86390 1
437223 99437223 1001 86380 86390 1
437209 99437209 1001 86380 86390 1
300668 99300668 1001 86380 86390 1
300566 99300566 1001 86380 86390 1
300531 99300531 1001 86380 86390 1
300648 99300648 1001 86380 86390 1
300512 99300512 1001 86380 86390 1
300161 99300161 1001 86380 86390 1
300136 99300136 1001 86380 86390 1
300292 99300292 1001 86380 86390 1
300309 99300309 1001 86380 86390 1
300271 99300271 1001 86380 86390 1
300287 99300287 1001 86380 86390 1
301445 99301445 1001 86380 86390 1
301500 99301500 1001 86380 86390 1
301312 99301312 1001 86380 86390 1
301178 99301178 1001 86380 86390 1
301284 99301284 1001 86380 86390 1
301310 99301310 1001 86380 86390 1
301109 99301109 1001 86380 86390 1
300993 99300993 1001 86380 86390 1
301577 99301577 1001 86380 86390 1
302192 99302192 1001 86380 86390 1
302295 99302295 1001 86380 86390 1
302138 99302138 1001 86380 86390 1
302040 99302040 1001 86380 86390 1
302119 99302119 1001 86380 86390 1
301813 99301813 1001 86380 86390 1
301788 99301788 1001 86380 86390 1
301808 99301808 1001 86380 86390 1
301887 99301887 1001 86380 86390 1
301913 99301913 1001 86380 86390 1
301824 99301824 1001 86380 86390 1
302547 99302547 1001 86380 86390 1
303079 99303079 1001 86380 86390 1
303198 99303198 1001 86380 86390 1
303038 99303038 1001 86380 86390 1
302852 99302852 1001 86380 86390 1
302805 99302805 1001 86380 86390 1
303256 99303256 1001 86380 86390 1
303270 99303270 1001 86380 86390 1
303383 99303383 1001 86380 86390 1
303972 99303972 1001 86380 86390 1
303896 99303896 1001 86380 86390 1
303961 99303961 1001 86380 86390 1
303923 99303923 1001 86380 86390 1
303954 99303954 1001 86380 86390 1
303815 99303815 1001 86380 86390 1
303652 99303652 1001 86380 86390 1
303692 99303692 1001 86380 86390 1
303770 99303770 1001 86380 86390 1
303656 99303656 1001 86380 86390 1
303480 99303480 1001 86380 86390 1
303585 99303585 1001 86380 86390 1
304178 99304178 1001 86380 86390 1
304232 99304232 1001 86380 86390 1
304130 99304130 1001 86380 86390 1
304169 99304169 1001 86380 86390 1
304744 99304744 1001 86380 86390 1
304826 99304826 1001 86380 86390 1
304772 99304772 1001 86380 86390 1
304800 99304800 1001 86380 86390 1
304836 99304836 1001 86380 86390 1
304715 99304715 1001 86380 86390 1
304644 99304644 1001 86380 86390 1
304521 99304521 1001 86380 86390 1
304358 99304358 1001 86380 86390 1
304327 99304327 1001 86380 86390 1
304432 99304432 1001 86380 86390 1
305000 99305000 1001 86380 86390 1
305010 99305010 1001 86380 86390 1
305674 99305674 1001 86380 86390 1
305367 99305367 1001 86380 86390 1
305473 99305473 1001 86380 86390 1
305335 99305335 1001 86380 86390 1
305145 99305145 1001 86380 86390 1
305158 99305158 1001 86380 86390 1
305096 99305096 1001 86380 86390 1
305136 99305136 1001 86380 86390 1
305219 99305219 1001 86380 86390 1
500077 99500077 1001 86380 86390 1
500074 99500074 1001 86380 86390 1
500687 99500687 1001 86380 86390 1
500651 99500651 1001 86380 86390 1
500531 99500531 1001 86380 86390 1
500598 99500598 1001 86380 86390 1
500587 99500587 1001 86380 86390 1
500501 99500501 1001 86380 86390 1
500238 99500238 1001 86380 86390 1
500304 99500304 1001 86380 86390 1
500227 99500227 1001 86380 86390 1
500881 99500881 1001 86380 86390 1
500830 99500830 1001 86380 86390 1
501012 99501012 1001 86380 86390 1
501439 99501439 1001 86380 86390 1
501509 99501509 1001 86380 86390 1
501336 99501336 1001 86380 86390 1
501326 99501326 1001 86380 86390 1
501249 99501249 1001 86380 86390 1
501062 99501062 1001 86380 86390 1
501091 99501091 1001 86380 86390 1
502379 99502379 1001 86380 86390 1
502449 99502449 1001 86380 86390 1
502294 99502294 1001 86380 86390 1
502310 99502310 1001 86380 86390 1
502234 99502234 1001 86380 86390 1
502249 99502249 1001 86380 86390 1
502251 99502251 1001 86380 86390 1
502058 99502058 1001 86380 86390 1
502088 99502088 1001 86380 86390 1
502091 99502091 1001 86380 86390 1
502053 99502053 1001 86380 86390 1
501854 99501854 1001 86380 86390 1
502502 99502502 1001 86380 86390 1
502563 99502563 1001 86380 86390 1
502654 99502654 1001 86380 86390 1
502486 99502486 1001 86380 86390 1
503230 99503230 1001 86380 86390 1
503154 99503154 1001 86380 86390 1
503135 99503135 1001 86380 86390 1
503035 99503035 1001 86380 86390 1
502946 99502946 1001 86380 86390 1
502972 99502972 1001 86380 86390 1
502896 99502896 1001 86380 86390 1
503067 99503067 1001 86380 86390 1
503003 99503003 1001 86380 86390 1
503044 99503044 1001 86380 86390 1
502955 99502955 1001 86380 86390 1
502675 99502675 1001 86380 86390 1
502810 99502810 1001 86380 86390 1
502709 99502709 1001 86380 86390 1
503341 99503341 1001 86380 86390 1
503408 99503408 1001 86380 86390 1
503332 99503332 1001 86380 86390 1
503425 99503425 1001 86380 86390 1
503451 99503451 1001 86380 86390 1
503374 99503374 1001 86380 86390 1
503391 99503391 1001 86380 86390 1
503340 99503340 1001 86380 86390 1
503965 99503965 1001 86380 86390 1
504037 99504037 1001 86380 86390 1
503924 99503924 1001 86380 86390 1
504014 99504014 1001 86380 86390 1
503854 99503854 1001 86380 86390 1
503588 99503588 1001 86380 86390 1
503529 99503529 1001 86380 86390 1
504271 99504271 1001 86380 86390 1
504273 99504273 1001 86380 86390 1
504201 99504201 1001 86380 86390 1
504137 99504137 1001 86380 86390 1
504215 99504215 1001 86380 86390 1
504191 99504191 1001 86380 86390 1
504844 99504844 1001 86380 86390 1
504870 99504870 1001 86380 86390 1
504539 99504539 1001 86380 86390 1
504379 99504379 1001 86380 86390 1
504394 99504394 1001 86380 86390 1
504511 99504511 1001 86380 86390 1
504357 99504357 1001 86380 86390 1
505074 99505074 1001 86380 86390 1
504946 99504946 1001 86380 86390 1
505077 99505077 1001 86380 86390 1
505129 99505129 1001 86380 86390 1
505735 99505735 1001 86380 86390 1
505461 99505461 1001 86380 86390 1
505426 99505426 1001 86380 86390 1
505439 99505439 1001 86380 86390 1
505374 99505374 1001 86380 86390 1
505256 99505256 1001 86380 86390 1
505238 99505238 1001 86380 86390 1
505330 99505330 1001 86380 86390 1
505897 99505897 1001 86380 86390 1
505913 99505913 1001 86380 86390 1
505943 99505943 1001 86380 86390 1
506407 99506407 1001 86380 86390 1
506396 99506396 1001 86380 86390 1
506552 99506552 1001 86380 86390 1
506401 99506401 1001 86380 86390 1
506439 99506439 1001 86380 86390 1
506223 99506223 1001 86380 86390 1
506329 99506329 1001 86380 86390 1
506190 99506190 1001 86380 86390 1
506260 99506260 1001 86380 86390 1
506041 99506041 1001 86380 86390 1
505982 99505982 1001 86380 86390 1
505998 99505998 1001 86380 86390 1
506116 99506116 1001 86380 86390 1
506143 99506143 1001 86380 86390 1
506619 99506619 1001 86380 86390 1
506776 99506776 1001 86380 86390 1
506725 99506725 1001 86380 86390 1
507242 99507242 1001 86380 86390 1
507221 99507221 1001 86380 86390 1
507305 99507305 1001 86380 86390 1
507254 99507254 1001 86380 86390 1
507319 99507319 1001 86380 86390 1
507090 99507090 1001 86380 86390 1
507147 99507147 1001 86380 86390 1
506868 99506868 1001 86380 86390 1
506816 99506816 1001 86380 86390 1
506975 99506975 1001 86380 86390 1
506963 99506963 1001 86380 86390 1
506980 99506980 1001 86380 86390 1
506904 99506904 1001 86380 86390 1
507530 99507530 1001 86380 86390 1
507505 99507505 1001 86380 86390 1
508057 99508057 1001 86380 86390 1
508217 99508217 1001 86380 86390 1
508178 99508178 1001 86380 86390 1
508053 99508053 1001 86380 86390 1
508245 99508245 1001 86380 86390 1
507850 99507850 1001 86380 86390 1
507881 99507881 1001 86380 86390 1
507855 99507855 1001 86380 86390 1
508026 99508026 1001 86380 86390 1
507913 99507913 1001 86380 86390 1
507760 99507760 1001 86380 86390 1
507769 99507769 1001 86380 86390 1
508298 99508298 1001 86380 86390 1
508331 99508331 1001 86380 86390 1
508422 99508422 1001 86380 86390 1
508413 99508413 1001 86380 86390 1
508753 99508753 1001 86380 86390 1
508766 99508766 1001 86380 86390 1
508819 99508819 1001 86380 86390 1
508749 99508749 1001 86380 86390 1
508752 99508752 1001 86380 86390 1
508520 99508520 1001 86380 86390 1
508524 99508524 1001 86380 86390 1
508621 99508621 1001 86380 86390 1
508660 99508660 1001 86380 86390 1
509269 99509269 1001 86380 86390 1
509270 99509270 1001 86380 86390 1
509234 99509234 1001 86380 86390 1
509091 99509091 1001 86380 86390 1
509211 99509211 1001 86380 86390 1
509837 99509837 1001 86380 86390 1
509786 99509786 1001 86380 86390 1
509803 99509803 1001 86380 86390 1
509527 99509527 1001 86380 86390 1
509554 99509554 1001 86380 86390 1
509570 99509570 1001 86380 86390 1
509615 99509615 1001 86380 86390 1
509629 99509629 1001 86380 86390 1
509341 99509341 1001 86380 86390 1
510065 99510065 1001 86380 86390 1
510555 99510555 1001 86380 86390 1
510659 99510659 1001 86380 86390 1
510609 99510609 1001 86380 86390 1
510433 99510433 1001 86380 86390 1
510345 99510345 1001 86380 86390 1
510462 99510462 1001 86380 86390 1
510480 99510480 1001 86380 86390 1
510187 99510187 1001 86380 86390 1
510122 99510122 1001 86380 86390 1
510231 99510231 1001 86380 86390 1
510116 99510116 1001 86380 86390 1
510168 99510168 1001 86380 86390 1
510259 99510259 1001 86380 86390 1
510756 99510756 1001 86380 86390 1
510838 99510838 1001 86380 86390 1
510864 99510864 1001 86380 86390 1
511490 99511490 1001 86380 86390 1
511365 99511365 1001 86380 86390 1
511535 99511535 1001 86380 86390 1
511544 99511544 1001 86380 86390 1
511547 99511547 1001 86380 86390 1
511220 99511220 1001 86380 86390 1
511224 99511224 1001 86380 86390 1
511347 99511347 1001 86380 86390 1
510988 99510988 1001 86380 86390 1
510943 99510943 1001 86380 86390 1
511753 99511753 1001 86380 86390 1
512268 99512268 1001 86380 86390 1
512243 99512243 1001 86380 86390 1
512139 99512139 1001 86380 86390 1
511972 99511972 1001 86380 86390 1
512038 99512038 1001 86380 86390 1
511824 99511824 1001 86380 86390 1
511878 99511878 1001 86380 86390 1
512576 99512576 1001 86380 86390 1
512512 99512512 1001 86380 86390 1
512478 99512478 1001 86380 86390 1
513083 99513083 1001 86380 86390 1
513071 99513071 1001 86380 86390 1
513187 99513187 1001 86380 86390 1
512805 99512805 1001 86380 86390 1
512923 99512923 1001 86380 86390 1
512806 99512806 1001 86380 86390 1
512798 99512798 1001 86380 86390 1
512802 99512802 1001 86380 86390 1
512933 99512933 1001 86380 86390 1
512612 99512612 1001 86380 86390 1
512615 99512615 1001 86380 86390 1
512658 99512658 1001 86380 86390 1
512775 99512775 1001 86380 86390 1
512724 99512724 1001 86380 86390 1
512764 99512764 1001 86380 86390 1
513279 99513279 1001 86380 86390 1
513946 99513946 1001 86380 86390 1
513843 99513843 1001 86380 86390 1
513947 99513947 1001 86380 86390 1
513977 99513977 1001 86380 86390 1
513722 99513722 1001 86380 86390 1
513711 99513711 1001 86380 86390 1
513633 99513633 1001 86380 86390 1
513729 99513729 1001 86380 86390 1
513782 99513782 1001 86380 86390 1
513529 99513529 1001 86380 86390 1
514200 99514200 1001 86380 86390 1
514071 99514071 1001 86380 86390 1
514118 99514118 1001 86380 86390 1
514757 99514757 1001 86380 86390 1
514728 99514728 1001 86380 86390 1
514485 99514485 1001 86380 86390 1
514606 99514606 1001 86380 86390 1
514431 99514431 1001 86380 86390 1
514397 99514397 1001 86380 86390 1
514425 99514425 1001 86380 86390 1
514338 99514338 1001 86380 86390 1
514429 99514429 1001 86380 86390 1
514893 99514893 1001 86380 86390 1
514917 99514917 1001 86380 86390 1
515557 99515557 1001 86380 86390 1
515546 99515546 1001 86380 86390 1
515672 99515672 1001 86380 86390 1
515565 99515565 1001 86380 86390 1
515400 99515400 1001 86380 86390 1
515443 99515443 1001 86380 86390 1
515092 99515092 1001 86380 86390 1
515210 99515210 1001 86380 86390 1
515850 99515850 1001 86380 86390 1
515760 99515760 1001 86380 86390 1
515773 99515773 1001 86380 86390 1
515851 99515851 1001 86380 86390 1
515697 99515697 1001 86380 86390 1
515827 99515827 1001 86380 86390 1
515767 99515767 1001 86380 86390 1
515769 99515769 1001 86380 86390 1
516350 99516350 1001 86380 86390 1
516496 99516496 1001 86380 86390 1
516445 99516445 1001 86380 86390 1
516217 99516217 1001 86380 86390 1
516246 99516246 1001 86380 86390 1
516157 99516157 1001 86380 86390 1
516072 99516072 1001 86380 86390 1
515958 99515958 1001 86380 86390 1
515962 99515962 1001 86380 86390 1
516513 99516513 1001 86380 86390 1
517259 99517259 1001 86380 86390 1
517301 99517301 1001 86380 86390 1
517311 99517311 1001 86380 86390 1
517312 99517312 1001 86380 86390 1
517218 99517218 1001 86380 86390 1
516962 99516962 1001 86380 86390 1
517027 99517027 1001 86380 86390 1
517060 99517060 1001 86380 86390 1
516878 99516878 1001 86380 86390 1
516840 99516840 1001 86380 86390 1
517450 99517450 1001 86380 86390 1
517413 99517413 1001 86380 86390 1
517378 99517378 1001 86380 86390 1
517474 99517474 1001 86380 86390 1
518126 99518126 1001 86380 86390 1
517996 99517996 1001 86380 86390 1
518116 99518116 1001 86380 86390 1
518065 99518065 1001 86380 86390 1
518142 99518142 1001 86380 86390 1
517980 99517980 1001 86380 86390 1
518006 99518006 1001 86380 86390 1
518158 99518158 1001 86380 86390 1
517866 99517866 1001 86380 86390 1
517685 99517685 1001 86380 86390 1
517587 99517587 1001 86380 86390 1
517731 99517731 1001 86380 86390 1
517591 99517591 1001 86380 86390 1
518353 99518353 1001 86380 86390 1
518290 99518290 1001 86380 86390 1
518278 99518278 1001 86380 86390 1
518253 99518253 1001 86380 86390 1
518322 99518322 1001 86380 86390 1
518299 99518299 1001 86380 86390 1
518942 99518942 1001 86380 86390 1
518826 99518826 1001 86380 86390 1
518943 99518943 1001 86380 86390 1
518881 99518881 1001 86380 86390 1
518588 99518588 1001 86380 86390 1
518632 99518632 1001 86380 86390 1
518686 99518686 1001 86380 86390 1
518410 99518410 1001 86380 86390 1
518502 99518502 1001 86380 86390 1
518519 99518519 1001 86380 86390 1
518547 99518547 1001 86380 86390 1
519157 99519157 1001 86380 86390 1
519054 99519054 1001 86380 86390 1
519055 99519055 1001 86380 86390 1
519019 99519019 1001 86380 86390 1
519060 99519060 1001 86380 86390 1
519022 99519022 1001 86380 86390 1
519113 99519113 1001 86380 86390 1
519720 99519720 1001 86380 86390 1
519748 99519748 1001 86380 86390 1
519440 99519440 1001 86380 86390 1
519458 99519458 1001 86380 86390 1
519549 99519549 1001 86380 86390 1
519562 99519562 1001 86380 86390 1
519543 99519543 1001 86380 86390 1
519226 99519226 1001 86380 86390 1
519229 99519229 1001 86380 86390 1
519307 99519307 1001 86380 86390 1
519257 99519257 1001 86380 86390 1
519895 99519895 1001 86380 86390 1
519908 99519908 1001 86380 86390 1
519921 99519921 1001 86380 86390 1
520564 99520564 1001 86380 86390 1
520542 99520542 1001 86380 86390 1
520396 99520396 1001 86380 86390 1
520204 99520204 1001 86380 86390 1
520812 99520812 1001 86380 86390 1
520671 99520671 1001 86380 86390 1
520725 99520725 1001 86380 86390 1
520662 99520662 1001 86380 86390 1
521288 99521288 1001 86380 86390 1
521398 99521398 1001 86380 86390 1
521133 99521133 1001 86380 86390 1
521055 99521055 1001 86380 86390 1
521125 99521125 1001 86380 86390 1
521062 99521062 1001 86380 86390 1
521259 99521259 1001 86380 86390 1
520950 99520950 1001 86380 86390 1
521621 99521621 1001 86380 86390 1
521610 99521610 1001 86380 86390 1
521500 99521500 1001 86380 86390 1
522242 99522242 1001 86380 86390 1
522293 99522293 1001 86380 86390 1
522124 99522124 1001 86380 86390 1
521897 99521897 1001 86380 86390 1
522028 99522028 1001 86380 86390 1
522055 99522055 1001 86380 86390 1
521992 99521992 1001 86380 86390 1
522059 99522059 1001 86380 86390 1
521710 99521710 1001 86380 86390 1
521721 99521721 1001 86380 86390 1
522445 99522445 1001 86380 86390 1
522474 99522474 1001 86380 86390 1
522436 99522436 1001 86380 86390 1
522308 99522308 1001 86380 86390 1
522310 99522310 1001 86380 86390 1
522414 99522414 1001 86380 86390 1
522443 99522443 1001 86380 86390 1
522379 99522379 1001 86380 86390 1
523050 99523050 1001 86380 86390 1
522811 99522811 1001 86380 86390 1
522879 99522879 1001 86380 86390 1
522777 99522777 1001 86380 86390 1
522881 99522881 1001 86380 86390 1
522577 99522577 1001 86380 86390 1
522618 99522618 1001 86380 86390 1
522644 99522644 1001 86380 86390 1
522606 99522606 1001 86380 86390 1
522645 99522645 1001 86380 86390 1
523206 99523206 1001 86380 86390 1
523176 99523176 1001 86380 86390 1
523322 99523322 1001 86380 86390 1
523907 99523907 1001 86380 86390 1
523768 99523768 1001 86380 86390 1
523836 99523836 1001 86380 86390 1
523903 99523903 1001 86380 86390 1
523775 99523775 1001 86380 86390 1
523624 99523624 1001 86380 86390 1
523560 99523560 1001 86380 86390 1
523534 99523534 1001 86380 86390 1
523730 99523730 1001 86380 86390 1
523680 99523680 1001 86380 86390 1
523645 99523645 1001 86380 86390 1
523738 99523738 1001 86380 86390 1
523427 99523427 1001 86380 86390 1
523367 99523367 1001 86380 86390 1
523509 99523509 1001 86380 86390 1
523497 99523497 1001 86380 86390 1
523473 99523473 1001 86380 86390 1
523372 99523372 1001 86380 86390 1
524125 99524125 1001 86380 86390 1
524050 99524050 1001 86380 86390 1
524089 99524089 1001 86380 86390 1
523973 99523973 1001 86380 86390 1
524013 99524013 1001 86380 86390 1
524567 99524567 1001 86380 86390 1
524618 99524618 1001 86380 86390 1
524699 99524699 1001 86380 86390 1
524725 99524725 1001 86380 86390 1
524661 99524661 1001 86380 86390 1
524377 99524377 1001 86380 86390 1
524231 99524231 1001 86380 86390 1
524233 99524233 1001 86380 86390 1
525421 99525421 1001 86380 86390 1
525524 99525524 1001 86380 86390 1
525304 99525304 1001 86380 86390 1
525343 99525343 1001 86380 86390 1
525203 99525203 1001 86380 86390 1
525194 99525194 1001 86380 86390 1
525299 99525299 1001 86380 86390 1
525312 99525312 1001 86380 86390 1
525042 99525042 1001 86380 86390 1
525035 99525035 1001 86380 86390 1
525154 99525154 1001 86380 86390 1
525659 99525659 1001 86380 86390 1
525714 99525714 1001 86380 86390 1
525704 99525704 1001 86380 86390 1
525735 99525735 1001 86380 86390 1
526232 99526232 1001 86380 86390 1
526285 99526285 1001 86380 86390 1
526364 99526364 1001 86380 86390 1
526276 99526276 1001 86380 86390 1
526291 99526291 1001 86380 86390 1
526254 99526254 1001 86380 86390 1
526345 99526345 1001 86380 86390 1
526307 99526307 1001 86380 86390 1
526128 99526128 1001 86380 86390 1
526158 99526158 1001 86380 86390 1
525906 99525906 1001 86380 86390 1
525973 99525973 1001 86380 86390 1
525857 99525857 1001 86380 86390 1
525823 99525823 1001 86380 86390 1
525825 99525825 1001 86380 86390 1
525956 99525956 1001 86380 86390 1
525853 99525853 1001 86380 86390 1
526512 99526512 1001 86380 86390 1
526544 99526544 1001 86380 86390 1
526442 99526442 1001 86380 86390 1
526483 99526483 1001 86380 86390 1
527153 99527153 1001 86380 86390 1
526849 99526849 1001 86380 86390 1
526943 99526943 1001 86380 86390 1
526882 99526882 1001 86380 86390 1
527026 99527026 1001 86380 86390 1
526727 99526727 1001 86380 86390 1
526679 99526679 1001 86380 86390 1
527443 99527443 1001 86380 86390 1
527255 99527255 1001 86380 86390 1
527374 99527374 1001 86380 86390 1
527439 99527439 1001 86380 86390 1
528040 99528040 1001 86380 86390 1
528048 99528048 1001 86380 86390 1
527953 99527953 1001 86380 86390 1
527983 99527983 1001 86380 86390 1
527985 99527985 1001 86380 86390 1
527863 99527863 1001 86380 86390 1
527817 99527817 1001 86380 86390 1
527584 99527584 1001 86380 86390 1
528193 99528193 1001 86380 86390 1
528181 99528181 1001 86380 86390 1
528077 99528077 1001 86380 86390 1
528196 99528196 1001 86380 86390 1
528801 99528801 1001 86380 86390 1
528892 99528892 1001 86380 86390 1
528567 99528567 1001 86380 86390 1
528596 99528596 1001 86380 86390 1
528649 99528649 1001 86380 86390 1
528506 99528506 1001 86380 86390 1
528629 99528629 1001 86380 86390 1
528345 99528345 1001 86380 86390 1
528375 99528375 1001 86380 86390 1
528338 99528338 1001 86380 86390 1
528286 99528286 1001 86380 86390 1
528481 99528481 1001 86380 86390 1
528379 99528379 1001 86380 86390 1
528919 99528919 1001 86380 86390 1
528948 99528948 1001 86380 86390 1
529638 99529638 1001 86380 86390 1
529678 99529678 1001 86380 86390 1
529696 99529696 1001 86380 86390 1
529705 99529705 1001 86380 86390 1
529658 99529658 1001 86380 86390 1
529546 99529546 1001 86380 86390 1
529276 99529276 1001 86380 86390 1
529195 99529195 1001 86380 86390 1
529248 99529248 1001 86380 86390 1
529777 99529777 1001 86380 86390 1
529907 99529907 1001 86380 86390 1
529861 99529861 1001 86380 86390 1
529862 99529862 1001 86380 86390 1
529852 99529852 1001 86380 86390 1
530506 99530506 1001 86380 86390 1
530303 99530303 1001 86380 86390 1
530308 99530308 1001 86380 86390 1
530090 99530090 1001 86380 86390 1
530137 99530137 1001 86380 86390 1
529945 99529945 1001 86380 86390 1
530719 99530719 1001 86380 86390 1
530682 99530682 1001 86380 86390 1
530631 99530631 1001 86380 86390 1
530350 99530350 1001 86380 86390 1
530625 99530625 1001 86380 86390 1
531351 99531351 1001 86380 86390 1
531060 99531060 1001 86380 86390 1
531100 99531100 1001 86380 86390 1
530970 99530970 1001 86380 86390 1
531088 99531088 1001 86380 86390 1
530902 99530902 1001 86380 86390 1
530838 99530838 1001 86380 86390 1
530878 99530878 1001 86380 86390 1
530835 99530835 1001 86380 86390 1
532051 99532051 1001 86380 86390 1
532080 99532080 1001 86380 86390 1
532153 99532153 1001 86380 86390 1
531976 99531976 1001 86380 86390 1
531994 99531994 1001 86380 86390 1
531883 99531883 1001 86380 86390 1
531754 99531754 1001 86380 86390 1
531626 99531626 1001 86380 86390 1
531732 99531732 1001 86380 86390 1
532230 99532230 1001 86380 86390 1
532322 99532322 1001 86380 86390 1
532944 99532944 1001 86380 86390 1
532880 99532880 1001 86380 86390 1
532960 99532960 1001 86380 86390 1
532923 99532923 1001 86380 86390 1
532954 99532954 1001 86380 86390 1
532716 99532716 1001 86380 86390 1
532542 99532542 1001 86380 86390 1
532467 99532467 1001 86380 86390 1
532480 99532480 1001 86380 86390 1
533214 99533214 1001 86380 86390 1
533046 99533046 1001 86380 86390 1
533228 99533228 1001 86380 86390 1
533053 99533053 1001 86380 86390 1
533841 99533841 1001 86380 86390 1
533845 99533845 1001 86380 86390 1
533687 99533687 1001 86380 86390 1
533537 99533537 1001 86380 86390 1
533540 99533540 1001 86380 86390 1
533528 99533528 1001 86380 86390 1
533277 99533277 1001 86380 86390 1
533279 99533279 1001 86380 86390 1
533322 99533322 1001 86380 86390 1
533286 99533286 1001 86380 86390 1
533444 99533444 1001 86380 86390 1
533933 99533933 1001 86380 86390 1
533238 99533238 1001 86380 86390 1
534551 99534551 1001 86380 86390 1
534682 99534682 1001 86380 86390 1
534375 99534375 1001 86380 86390 1
534241 99534241 1001 86380 86390 1
534817 99534817 1001 86380 86390 1
534884 99534884 1001 86380 86390 1
534781 99534781 1001 86380 86390 1
535115 99535115 1001 86380 86390 1
535248 99535248 1001 86380 86390 1
535134 99535134 1001 86380 86390 1
535187 99535187 1001 86380 86390 1
535239 99535239 1001 86380 86390 1
534993 99534993 1001 86380 86390 1
536309 99536309 1001 86380 86390 1
536244 99536244 1001 86380 86390 1
536057 99536057 1001 86380 86390 1
535837 99535837 1001 86380 86390 1
535894 99535894 1001 86380 86390 1
536387 99536387 1001 86380 86390 1
536506 99536506 1001 86380 86390 1
536338 99536338 1001 86380 86390 1
536498 99536498 1001 86380 86390 1
537132 99537132 1001 86380 86390 1
536999 99536999 1001 86380 86390 1
537136 99537136 1001 86380 86390 1
536899 99536899 1001 86380 86390 1
536862 99536862 1001 86380 86390 1
536889 99536889 1001 86380 86390 1
536941 99536941 1001 86380 86390 1
536813 99536813 1001 86380 86390 1
536788 99536788 1001 86380 86390 1
536723 99536723 1001 86380 86390 1
536572 99536572 1001 86380 86390 1
536691 99536691 1001 86380 86390 1
536682 99536682 1001 86380 86390 1
537238 99537238 1001 86380 86390 1
537318 99537318 1001 86380 86390 1
537230 99537230 1001 86380 86390 1
537296 99537296 1001 86380 86390 1
537336 99537336 1001 86380 86390 1
537349 99537349 1001 86380 86390 1
537233 99537233 1001 86380 86390 1
537298 99537298 1001 86380 86390 1
537287 99537287 1001 86380 86390 1
537327 99537327 1001 86380 86390 1
537871 99537871 1001 86380 86390 1
537748 99537748 1001 86380 86390 1
537624 99537624 1001 86380 86390 1
537769 99537769 1001 86380 86390 1
537491 99537491 1001 86380 86390 1
537402 99537402 1001 86380 86390 1
537406 99537406 1001 86380 86390 1
538090 99538090 1001 86380 86390 1
538044 99538044 1001 86380 86390 1
538152 99538152 1001 86380 86390 1
538140 99538140 1001 86380 86390 1
538622 99538622 1001 86380 86390 1
538702 99538702 1001 86380 86390 1
538618 99538618 1001 86380 86390 1
538497 99538497 1001 86380 86390 1
538563 99538563 1001 86380 86390 1
538490 99538490 1001 86380 86390 1
538355 99538355 1001 86380 86390 1
538319 99538319 1001 86380 86390 1
538399 99538399 1001 86380 86390 1
539019 99539019 1001 86380 86390 1
538891 99538891 1001 86380 86390 1
538826 99538826 1001 86380 86390 1
538918 99538918 1001 86380 86390 1
538837 99538837 1001 86380 86390 1
539566 99539566 1001 86380 86390 1
539570 99539570 1001 86380 86390 1
539257 99539257 1001 86380 86390 1
539389 99539389 1001 86380 86390 1
539406 99539406 1001 86380 86390 1
539145 99539145 1001 86380 86390 1
539184 99539184 1001 86380 86390 1
539146 99539146 1001 86380 86390 1
539666 99539666 1001 86380 86390 1
539812 99539812 1001 86380 86390 1
539788 99539788 1001 86380 86390 1
539805 99539805 1001 86380 86390 1
540441 99540441 1001 86380 86390 1
540443 99540443 1001 86380 86390 1
540370 99540370 1001 86380 86390 1
540080 99540080 1001 86380 86390 1
540171 99540171 1001 86380 86390 1
540251 99540251 1001 86380 86390 1
540070 99540070 1001 86380 86390 1
540060 99540060 1001 86380 86390 1
540229 99540229 1001 86380 86390 1
540061 99540061 1001 86380 86390 1
540180 99540180 1001 86380 86390 1
540194 99540194 1001 86380 86390 1
539951 99539951 1001 86380 86390 1
540559 99540559 1001 86380 86390 1
540482 99540482 1001 86380 86390 1
540549 99540549 1001 86380 86390 1
540537 99540537 1001 86380 86390 1
540539 99540539 1001 86380 86390 1
541192 99541192 1001 86380 86390 1
541118 99541118 1001 86380 86390 1
541269 99541269 1001 86380 86390 1
541198 99541198 1001 86380 86390 1
541276 99541276 1001 86380 86390 1
540885 99540885 1001 86380 86390 1
540990 99540990 1001 86380 86390 1
541086 99541086 1001 86380 86390 1
540802 99540802 1001 86380 86390 1
540674 99540674 1001 86380 86390 1
540673 99540673 1001 86380 86390 1
541474 99541474 1001 86380 86390 1
541321 99541321 1001 86380 86390 1
541367 99541367 1001 86380 86390 1
542020 99542020 1001 86380 86390 1
542097 99542097 1001 86380 86390 1
541773 99541773 1001 86380 86390 1
541761 99541761 1001 86380 86390 1
541788 99541788 1001 86380 86390 1
541568 99541568 1001 86380 86390 1
542313 99542313 1001 86380 86390 1
542171 99542171 1001 86380 86390 1
542262 99542262 1001 86380 86390 1
542186 99542186 1001 86380 86390 1
542200 99542200 1001 86380 86390 1
542305 99542305 1001 86380 86390 1
542164 99542164 1001 86380 86390 1
542295 99542295 1001 86380 86390 1
542704 99542704 1001 86380 86390 1
542732 99542732 1001 86380 86390 1
542493 99542493 1001 86380 86390 1
542522 99542522 1001 86380 86390 1
542367 99542367 1001 86380 86390 1
542342 99542342 1001 86380 86390 1
542488 99542488 1001 86380 86390 1
542452 99542452 1001 86380 86390 1
543020 99543020 1001 86380 86390 1
543015 99543015 1001 86380 86390 1
543055 99543055 1001 86380 86390 1
542965 99542965 1001 86380 86390 1
543147 99543147 1001 86380 86390 1
542980 99542980 1001 86380 86390 1
543569 99543569 1001 86380 86390 1
543613 99543613 1001 86380 86390 1
543439 99543439 1001 86380 86390 1
543395 99543395 1001 86380 86390 1
543219 99543219 1001 86380 86390 1
543169 99543169 1001 86380 86390 1
543264 99543264 1001 86380 86390 1
543851 99543851 1001 86380 86390 1
543787 99543787 1001 86380 86390 1
543972 99543972 1001 86380 86390 1
543831 99543831 1001 86380 86390 1
543973 99543973 1001 86380 86390 1
543806 99543806 1001 86380 86390 1
544445 99544445 1001 86380 86390 1
544426 99544426 1001 86380 86390 1
544504 99544504 1001 86380 86390 1
544467 99544467 1001 86380 86390 1
544315 99544315 1001 86380 86390 1
544292 99544292 1001 86380 86390 1
544335 99544335 1001 86380 86390 1
544298 99544298 1001 86380 86390 1
544208 99544208 1001 86380 86390 1
544106 99544106 1001 86380 86390 1
544096 99544096 1001 86380 86390 1
544099 99544099 1001 86380 86390 1
544742 99544742 1001 86380 86390 1
544717 99544717 1001 86380 86390 1
406956 206 1001 48180 48777 1
509170 661 1002 54487 62888 1
520366 754 1001 70272 70571 1
525972 758 1001 62228 62528 1
400408 99400408 1001 86380 86390 1
400562 99400562 1001 86380 86390 1
400664 99400664 1001 86380 86390 1
400753 99400753 1001 86380 86390 1
400801 99400801 1001 86380 86390 1
400786 99400786 1001 86380 86390 1
401008 99401008 1001 86380 86390 1
401016 99401016 1001 86380 86390 1
400943 99400943 1001 86380 86390 1
400944 99400944 1001 86380 86390 1
401177 99401177 1001 86380 86390 1
401344 99401344 1001 86380 86390 1
401440 99401440 1001 86380 86390 1
401455 99401455 1001 86380 86390 1
401578 99401578 1001 86380 86390 1
401852 99401852 1001 86380 86390 1
402145 99402145 1001 86380 86390 1
402275 99402275 1001 86380 86390 1
402356 99402356 1001 86380 86390 1
402559 99402559 1001 86380 86390 1
402503 99402503 1001 86380 86390 1
402586 99402586 1001 86380 86390 1
402733 99402733 1001 86380 86390 1
403033 99403033 1001 86380 86390 1
403330 99403330 1001 86380 86390 1
403209 99403209 1001 86380 86390 1
403396 99403396 1001 86380 86390 1
403506 99403506 1001 86380 86390 1
403535 99403535 1001 86380 86390 1
403512 99403512 1001 86380 86390 1
403703 99403703 1001 86380 86390 1
404041 99404041 1001 86380 86390 1
404323 99404323 1001 86380 86390 1
404294 99404294 1001 86380 86390 1
404436 99404436 1001 86380 86390 1
404412 99404412 1001 86380 86390 1
404571 99404571 1001 86380 86390 1
404763 99404763 1001 86380 86390 1
404983 99404983 1001 86380 86390 1
405061 99405061 1001 86380 86390 1
405067 99405067 1001 86380 86390 1
405049 99405049 1001 86380 86390 1
405101 99405101 1001 86380 86390 1
405216 99405216 1001 86380 86390 1
405484 99405484 1001 86380 86390 1
405423 99405423 1001 86380 86390 1
405466 99405466 1001 86380 86390 1
405506 99405506 1001 86380 86390 1
405940 99405940 1001 86380 86390 1
406017 99406017 1001 86380 86390 1
406123 99406123 1001 86380 86390 1
406184 99406184 1001 86380 86390 1
406425 99406425 1001 86380 86390 1
406416 99406416 1001 86380 86390 1
406398 99406398 1001 86380 86390 1
406705 99406705 1001 86380 86390 1
406733 99406733 1001 86380 86390 1
406852 99406852 1001 86380 86390 1
406975 99406975 1001 86380 86390 1
407021 99407021 1001 86380 86390 1
406983 99406983 1001 86380 86390 1
407009 99407009 1001 86380 86390 1
407051 99407051 1001 86380 86390 1
407231 99407231 1001 86380 86390 1
407255 99407255 1001 86380 86390 1
407548 99407548 1001 86380 86390 1
407470 99407470 1001 86380 86390 1
407605 99407605 1001 86380 86390 1
407741 99407741 1001 86380 86390 1
407680 99407680 1001 86380 86390 1
407830 99407830 1001 86380 86390 1
407976 99407976 1001 86380 86390 1
408026 99408026 1001 86380 86390 1
408075 99408075 1001 86380 86390 1
408143 99408143 1001 86380 86390 1
408345 99408345 1001 86380 86390 1
408312 99408312 1001 86380 86390 1
408939 99408939 1001 86380 86390 1
408871 99408871 1001 86380 86390 1
409131 99409131 1001 86380 86390 1
409451 99409451 1001 86380 86390 1
409639 99409639 1001 86380 86390 1
409641 99409641 1001 86380 86390 1
409924 99409924 1001 86380 86390 1
410095 99410095 1001 86380 86390 1
410114 99410114 1001 86380 86390 1
410420 99410420 1001 86380 86390 1
410445 99410445 1001 86380 86390 1
410423 99410423 1001 86380 86390 1
410536 99410536 1001 86380 86390 1
410733 99410733 1001 86380 86390 1
411045 99411045 1001 86380 86390 1
411157 99411157 1001 86380 86390 1
411340 99411340 1001 86380 86390 1
411341 99411341 1001 86380 86390 1
411332 99411332 1001 86380 86390 1
411506 99411506 1001 86380 86390 1
411465 99411465 1001 86380 86390 1
411622 99411622 1001 86380 86390 1
411701 99411701 1001 86380 86390 1
411835 99411835 1001 86380 86390 1
411808 99411808 1001 86380 86390 1
411789 99411789 1001 86380 86390 1
411757 99411757 1001 86380 86390 1
411931 99411931 1001 86380 86390 1
411865 99411865 1001 86380 86390 1
412137 99412137 1001 86380 86390 1
412402 99412402 1001 86380 86390 1
412282 99412282 1001 86380 86390 1
412351 99412351 1001 86380 86390 1
412441 99412441 1001 86380 86390 1
413374 99413374 1001 86380 86390 1
413401 99413401 1001 86380 86390 1
413568 99413568 1001 86380 86390 1
413489 99413489 1001 86380 86390 1
413561 99413561 1001 86380 86390 1
413239 99413239 1001 86380 86390 1
413278 99413278 1001 86380 86390 1
413212 99413212 1001 86380 86390 1
412557 99412557 1001 86380 86390 1
412491 99412491 1001 86380 86390 1
412878 99412878 1001 86380 86390 1
412820 99412820 1001 86380 86390 1
414034 99414034 1001 86380 86390 1
414065 99414065 1001 86380 86390 1
413979 99413979 1001 86380 86390 1
415311 99415311 1001 86380 86390 1
415320 99415320 1001 86380 86390 1
414740 99414740 1001 86380 86390 1
414508 99414508 1001 86380 86390 1
414750 99414750 1001 86380 86390 1
414791 99414791 1001 86380 86390 1
414273 99414273 1001 86380 86390 1
414120 99414120 1001 86380 86390 1
414168 99414168 1001 86380 86390 1
414127 99414127 1001 86380 86390 1
414486 99414486 1001 86380 86390 1
415628 99415628 1001 86380 86390 1
415330 99415330 1001 86380 86390 1
416752 99416752 1001 86380 86390 1
416932 99416932 1001 86380 86390 1
416590 99416590 1001 86380 86390 1
416322 99416322 1001 86380 86390 1
416350 99416350 1001 86380 86390 1
416416 99416416 1001 86380 86390 1
416487 99416487 1001 86380 86390 1
415806 99415806 1001 86380 86390 1
417121 99417121 1001 86380 86390 1
417298 99417298 1001 86380 86390 1
417254 99417254 1001 86380 86390 1
417491 99417491 1001 86380 86390 1
418755 99418755 1001 86380 86390 1
418493 99418493 1001 86380 86390 1
418135 99418135 1001 86380 86390 1
418251 99418251 1001 86380 86390 1
418295 99418295 1001 86380 86390 1
418386 99418386 1001 86380 86390 1
417917 99417917 1001 86380 86390 1
418907 99418907 1001 86380 86390 1
419102 99419102 1001 86380 86390 1
418034 99418034 1001 86380 86390 1
418992 99418992 1001 86380 86390 1
418807 99418807 1001 86380 86390 1
420445 99420445 1001 86380 86390 1
420062 99420062 1001 86380 86390 1
419805 99419805 1001 86380 86390 1
419993 99419993 1001 86380 86390 1
419743 99419743 1001 86380 86390 1
419593 99419593 1001 86380 86390 1
419427 99419427 1001 86380 86390 1
419302 99419302 1001 86380 86390 1
419373 99419373 1001 86380 86390 1
420552 99420552 1001 86380 86390 1
420782 99420782 1001 86380 86390 1
421966 99421966 1001 86380 86390 1
422004 99422004 1001 86380 86390 1
421831 99421831 1001 86380 86390 1
421612 99421612 1001 86380 86390 1
421325 99421325 1001 86380 86390 1
421560 99421560 1001 86380 86390 1
421188 99421188 1001 86380 86390 1
422200 99422200 1001 86380 86390 1
423441 99423441 1001 86380 86390 1
423617 99423617 1001 86380 86390 1
423352 99423352 1001 86380 86390 1
423598 99423598 1001 86380 86390 1
423333 99423333 1001 86380 86390 1
422965 99422965 1001 86380 86390 1
423156 99423156 1001 86380 86390 1
422677 99422677 1001 86380 86390 1
422551 99422551 1001 86380 86390 1
422885 99422885 1001 86380 86390 1
422640 99422640 1001 86380 86390 1
422562 99422562 1001 86380 86390 1
423987 99423987 1001 86380 86390 1
423797 99423797 1001 86380 86390 1
423869 99423869 1001 86380 86390 1
423994 99423994 1001 86380 86390 1
423852 99423852 1001 86380 86390 1
425282 99425282 1001 86380 86390 1
425091 99425091 1001 86380 86390 1
425341 99425341 1001 86380 86390 1
425209 99425209 1001 86380 86390 1
425363 99425363 1001 86380 86390 1
425143 99425143 1001 86380 86390 1
425189 99425189 1001 86380 86390 1
424627 99424627 1001 86380 86390 1
424655 99424655 1001 86380 86390 1
424433 99424433 1001 86380 86390 1
424488 99424488 1001 86380 86390 1
424425 99424425 1001 86380 86390 1
425778 99425778 1001 86380 86390 1
425750 99425750 1001 86380 86390 1
426862 99426862 1001 86380 86390 1
426583 99426583 1001 86380 86390 1
426315 99426315 1001 86380 86390 1
426290 99426290 1001 86380 86390 1
426343 99426343 1001 86380 86390 1
426162 99426162 1001 86380 86390 1
425955 99425955 1001 86380 86390 1
427315 99427315 1001 86380 86390 1
427416 99427416 1001 86380 86390 1
427441 99427441 1001 86380 86390 1
427184 99427184 1001 86380 86390 1
428675 99428675 1001 86380 86390 1
428590 99428590 1001 86380 86390 1
428508 99428508 1001 86380 86390 1
427970 99427970 1001 86380 86390 1
428136 99428136 1001 86380 86390 1
427996 99427996 1001 86380 86390 1
427717 99427717 1001 86380 86390 1
427871 99427871 1001 86380 86390 1
428944 99428944 1001 86380 86390 1
428742 99428742 1001 86380 86390 1
429136 99429136 1001 86380 86390 1
428772 99428772 1001 86380 86390 1
428904 99428904 1001 86380 86390 1
428936 99428936 1001 86380 86390 1
430217 99430217 1001 86380 86390 1
429613 99429613 1001 86380 86390 1
429928 99429928 1001 86380 86390 1
429759 99429759 1001 86380 86390 1
429869 99429869 1001 86380 86390 1
429918 99429918 1001 86380 86390 1
429395 99429395 1001 86380 86390 1
429472 99429472 1001 86380 86390 1
429357 99429357 1001 86380 86390 1
429494 99429494 1001 86380 86390 1
430724 99430724 1001 86380 86390 1
431820 99431820 1001 86380 86390 1
431862 99431862 1001 86380 86390 1
431853 99431853 1001 86380 86390 1
431529 99431529 1001 86380 86390 1
431268 99431268 1001 86380 86390 1
431550 99431550 1001 86380 86390 1
431625 99431625 1001 86380 86390 1
431121 99431121 1001 86380 86390 1
431218 99431218 1001 86380 86390 1
431225 99431225 1001 86380 86390 1
432454 99432454 1001 86380 86390 1
432393 99432393 1001 86380 86390 1
432142 99432142 1001 86380 86390 1
433585 99433585 1001 86380 86390 1
433522 99433522 1001 86380 86390 1
433391 99433391 1001 86380 86390 1
433098 99433098 1001 86380 86390 1
433297 99433297 1001 86380 86390 1
433282 99433282 1001 86380 86390 1
433147 99433147 1001 86380 86390 1
432778 99432778 1001 86380 86390 1
432835 99432835 1001 86380 86390 1
432890 99432890 1001 86380 86390 1
433813 99433813 1001 86380 86390 1
433865 99433865 1001 86380 86390 1
433927 99433927 1001 86380 86390 1
434108 99434108 1001 86380 86390 1
435392 99435392 1001 86380 86390 1
435277 99435277 1001 86380 86390 1
434750 99434750 1001 86380 86390 1
434174 99434174 1001 86380 86390 1
434455 99434455 1001 86380 86390 1
434290 99434290 1001 86380 86390 1
434182 99434182 1001 86380 86390 1
434242 99434242 1001 86380 86390 1
434395 99434395 1001 86380 86390 1
435454 99435454 1001 86380 86390 1
435730 99435730 1001 86380 86390 1
435693 99435693 1001 86380 86390 1
437085 99437085 1001 86380 86390 1
436992 99436992 1001 86380 86390 1
437130 99437130 1001 86380 86390 1
437063 99437063 1001 86380 86390 1
436709 99436709 1001 86380 86390 1
436550 99436550 1001 86380 86390 1
436672 99436672 1001 86380 86390 1
436583 99436583 1001 86380 86390 1
436515 99436515 1001 86380 86390 1
435938 99435938 1001 86380 86390 1
436206 99436206 1001 86380 86390 1
436122 99436122 1001 86380 86390 1
437356 99437356 1001 86380 86390 1
300064 99300064 1001 86380 86390 1
437256 99437256 1001 86380 86390 1
300588 99300588 1001 86380 86390 1
300728 99300728 1001 86380 86390 1
300545 99300545 1001 86380 86390 1
300598 99300598 1001 86380 86390 1
300395 99300395 1001 86380 86390 1
300358 99300358 1001 86380 86390 1
300110 99300110 1001 86380 86390 1
300123 99300123 1001 86380 86390 1
300269 99300269 1001 86380 86390 1
300181 99300181 1001 86380 86390 1
300194 99300194 1001 86380 86390 1
300233 99300233 1001 86380 86390 1
300197 99300197 1001 86380 86390 1
300132 99300132 1001 86380 86390 1
300882 99300882 1001 86380 86390 1
300858 99300858 1001 86380 86390 1
300807 99300807 1001 86380 86390 1
300913 99300913 1001 86380 86390 1
300838 99300838 1001 86380 86390 1
300880 99300880 1001 86380 86390 1
301392 99301392 1001 86380 86390 1
301369 99301369 1001 86380 86390 1
301488 99301488 1001 86380 86390 1
301276 99301276 1001 86380 86390 1
301346 99301346 1001 86380 86390 1
301243 99301243 1001 86380 86390 1
300973 99300973 1001 86380 86390 1
300988 99300988 1001 86380 86390 1
300990 99300990 1001 86380 86390 1
300953 99300953 1001 86380 86390 1
300985 99300985 1001 86380 86390 1
301619 99301619 1001 86380 86390 1
301611 99301611 1001 86380 86390 1
302267 99302267 1001 86380 86390 1
302298 99302298 1001 86380 86390 1
301971 99301971 1001 86380 86390 1
302013 99302013 1001 86380 86390 1
302039 99302039 1001 86380 86390 1
302171 99302171 1001 86380 86390 1
302134 99302134 1001 86380 86390 1
302031 99302031 1001 86380 86390 1
301851 99301851 1001 86380 86390 1
301864 99301864 1001 86380 86390 1
301932 99301932 1001 86380 86390 1
301947 99301947 1001 86380 86390 1
301768 99301768 1001 86380 86390 1
301901 99301901 1001 86380 86390 1
302535 99302535 1001 86380 86390 1
302553 99302553 1001 86380 86390 1
303095 99303095 1001 86380 86390 1
303185 99303185 1001 86380 86390 1
303197 99303197 1001 86380 86390 1
303024 99303024 1001 86380 86390 1
303202 99303202 1001 86380 86390 1
302990 99302990 1001 86380 86390 1
302811 99302811 1001 86380 86390 1
302892 99302892 1001 86380 86390 1
302880 99302880 1001 86380 86390 1
302946 99302946 1001 86380 86390 1
303000 99303000 1001 86380 86390 1
302884 99302884 1001 86380 86390 1
302638 99302638 1001 86380 86390 1
302745 99302745 1001 86380 86390 1
302624 99302624 1001 86380 86390 1
303389 99303389 1001 86380 86390 1
303254 99303254 1001 86380 86390 1
304030 99304030 1001 86380 86390 1
303993 99303993 1001 86380 86390 1
303679 99303679 1001 86380 86390 1
303822 99303822 1001 86380 86390 1
303681 99303681 1001 86380 86390 1
303632 99303632 1001 86380 86390 1
303568 99303568 1001 86380 86390 1
303430 99303430 1001 86380 86390 1
303561 99303561 1001 86380 86390 1
303603 99303603 1001 86380 86390 1
303514 99303514 1001 86380 86390 1
304086 99304086 1001 86380 86390 1
304102 99304102 1001 86380 86390 1
304094 99304094 1001 86380 86390 1
304841 99304841 1001 86380 86390 1
304677 99304677 1001 86380 86390 1
304618 99304618 1001 86380 86390 1
304253 99304253 1001 86380 86390 1
304272 99304272 1001 86380 86390 1
304324 99304324 1001 86380 86390 1
304302 99304302 1001 86380 86390 1
304983 99304983 1001 86380 86390 1
304946 99304946 1001 86380 86390 1
305505 99305505 1001 86380 86390 1
305513 99305513 1001 86380 86390 1
305237 99305237 1001 86380 86390 1
500143 99500143 1001 86380 86390 1
500156 99500156 1001 86380 86390 1
305691 99305691 1001 86380 86390 1
500047 99500047 1001 86380 86390 1
500726 99500726 1001 86380 86390 1
500746 99500746 1001 86380 86390 1
500596 99500596 1001 86380 86390 1
500600 99500600 1001 86380 86390 1
500309 99500309 1001 86380 86390 1
500285 99500285 1001 86380 86390 1
500314 99500314 1001 86380 86390 1
500875 99500875 1001 86380 86390 1
500989 99500989 1001 86380 86390 1
501610 99501610 1001 86380 86390 1
501580 99501580 1001 86380 86390 1
501441 99501441 1001 86380 86390 1
501623 99501623 1001 86380 86390 1
501471 99501471 1001 86380 86390 1
501235 99501235 1001 86380 86390 1
501178 99501178 1001 86380 86390 1
501206 99501206 1001 86380 86390 1
501090 99501090 1001 86380 86390 1
501222 99501222 1001 86380 86390 1
501173 99501173 1001 86380 86390 1
501727 99501727 1001 86380 86390 1
501702 99501702 1001 86380 86390 1
502433 99502433 1001 86380 86390 1
502442 99502442 1001 86380 86390 1
502450 99502450 1001 86380 86390 1
502307 99502307 1001 86380 86390 1
502461 99502461 1001 86380 86390 1
502197 99502197 1001 86380 86390 1
502150 99502150 1001 86380 86390 1
502254 99502254 1001 86380 86390 1
502138 99502138 1001 86380 86390 1
502062 99502062 1001 86380 86390 1
502155 99502155 1001 86380 86390 1
502169 99502169 1001 86380 86390 1
501884 99501884 1001 86380 86390 1
501993 99501993 1001 86380 86390 1
501930 99501930 1001 86380 86390 1
501997 99501997 1001 86380 86390 1
501960 99501960 1001 86380 86390 1
502515 99502515 1001 86380 86390 1
502492 99502492 1001 86380 86390 1
502615 99502615 1001 86380 86390 1
503125 99503125 1001 86380 86390 1
503278 99503278 1001 86380 86390 1
503147 99503147 1001 86380 86390 1
502985 99502985 1001 86380 86390 1
502882 99502882 1001 86380 86390 1
502978 99502978 1001 86380 86390 1
502991 99502991 1001 86380 86390 1
503047 99503047 1001 86380 86390 1
502863 99502863 1001 86380 86390 1
503354 99503354 1001 86380 86390 1
503355 99503355 1001 86380 86390 1
503348 99503348 1001 86380 86390 1
503401 99503401 1001 86380 86390 1
503390 99503390 1001 86380 86390 1
504016 99504016 1001 86380 86390 1
503991 99503991 1001 86380 86390 1
503840 99503840 1001 86380 86390 1
503779 99503779 1001 86380 86390 1
503679 99503679 1001 86380 86390 1
503527 99503527 1001 86380 86390 1
504183 99504183 1001 86380 86390 1
504211 99504211 1001 86380 86390 1
504127 99504127 1001 86380 86390 1
504868 99504868 1001 86380 86390 1
504912 99504912 1001 86380 86390 1
504858 99504858 1001 86380 86390 1
504812 99504812 1001 86380 86390 1
504692 99504692 1001 86380 86390 1
504670 99504670 1001 86380 86390 1
504684 99504684 1001 86380 86390 1
504375 99504375 1001 86380 86390 1
504377 99504377 1001 86380 86390 1
504430 99504430 1001 86380 86390 1
504477 99504477 1001 86380 86390 1
505015 99505015 1001 86380 86390 1
505005 99505005 1001 86380 86390 1
505096 99505096 1001 86380 86390 1
505732 99505732 1001 86380 86390 1
505739 99505739 1001 86380 86390 1
505646 99505646 1001 86380 86390 1
505700 99505700 1001 86380 86390 1
505586 99505586 1001 86380 86390 1
505680 99505680 1001 86380 86390 1
505436 99505436 1001 86380 86390 1
505454 99505454 1001 86380 86390 1
505550 99505550 1001 86380 86390 1
505563 99505563 1001 86380 86390 1
505348 99505348 1001 86380 86390 1
505207 99505207 1001 86380 86390 1
505353 99505353 1001 86380 86390 1
505291 99505291 1001 86380 86390 1
505934 99505934 1001 86380 86390 1
506595 99506595 1001 86380 86390 1
506561 99506561 1001 86380 86390 1
506457 99506457 1001 86380 86390 1
506432 99506432 1001 86380 86390 1
506458 99506458 1001 86380 86390 1
506497 99506497 1001 86380 86390 1
506575 99506575 1001 86380 86390 1
506584 99506584 1001 86380 86390 1
506441 99506441 1001 86380 86390 1
506228 99506228 1001 86380 86390 1
506334 99506334 1001 86380 86390 1
506271 99506271 1001 86380 86390 1
506272 99506272 1001 86380 86390 1
506079 99506079 1001 86380 86390 1
505977 99505977 1001 86380 86390 1
506017 99506017 1001 86380 86390 1
506081 99506081 1001 86380 86390 1
506109 99506109 1001 86380 86390 1
506052 99506052 1001 86380 86390 1
506629 99506629 1001 86380 86390 1
506603 99506603 1001 86380 86390 1
506695 99506695 1001 86380 86390 1
507280 99507280 1001 86380 86390 1
507037 99507037 1001 86380 86390 1
507206 99507206 1001 86380 86390 1
507107 99507107 1001 86380 86390 1
506811 99506811 1001 86380 86390 1
506955 99506955 1001 86380 86390 1
507007 99507007 1001 86380 86390 1
507433 99507433 1001 86380 86390 1
507566 99507566 1001 86380 86390 1
508234 99508234 1001 86380 86390 1
508246 99508246 1001 86380 86390 1
507840 99507840 1001 86380 86390 1
507893 99507893 1001 86380 86390 1
507894 99507894 1001 86380 86390 1
507949 99507949 1001 86380 86390 1
507721 99507721 1001 86380 86390 1
508401 99508401 1001 86380 86390 1
508874 99508874 1001 86380 86390 1
508903 99508903 1001 86380 86390 1
508736 99508736 1001 86380 86390 1
508801 99508801 1001 86380 86390 1
508763 99508763 1001 86380 86390 1
509261 99509261 1001 86380 86390 1
509766 99509766 1001 86380 86390 1
509728 99509728 1001 86380 86390 1
509860 99509860 1001 86380 86390 1
509822 99509822 1001 86380 86390 1
509376 99509376 1001 86380 86390 1
509405 99509405 1001 86380 86390 1
510067 99510067 1001 86380 86390 1
510004 99510004 1001 86380 86390 1
509958 99509958 1001 86380 86390 1
510074 99510074 1001 86380 86390 1
510706 99510706 1001 86380 86390 1
510569 99510569 1001 86380 86390 1
510353 99510353 1001 86380 86390 1
510444 99510444 1001 86380 86390 1
510427 99510427 1001 86380 86390 1
510507 99510507 1001 86380 86390 1
510456 99510456 1001 86380 86390 1
510184 99510184 1001 86380 86390 1
510278 99510278 1001 86380 86390 1
510304 99510304 1001 86380 86390 1
510293 99510293 1001 86380 86390 1
510870 99510870 1001 86380 86390 1
[truncated: 4,087,130 more chars]
