# Supplementary material for: Fast and near-optimal monitoring for healthcare acquired infection outbreaks
Source: PLoS Comput Biol. 2019 Sep 16;15(9):e1007284. doi: 10.1371/journal.pcbi.1007284 (PMC6762212; doi:10.1371/journal.pcbi.1007284)
Supplement: S2 Data — (ZIP) [file pcbi.1007284.s007.zip › MobilityLogs2/HAISE_Carilion_all_visits_day_138.txt]

#Person location Sublocation StartTime EndTime Type
424110 221 1001 76560 77997 1
509186 1052 1002 62322 68514 1
511937 863 1001 44310 44609 1
534379 987 1001 38296 38595 1
400068 99400068 1001 86380 86390 1
400083 99400083 1001 86380 86390 1
400350 99400350 1001 86380 86390 1
400368 99400368 1001 86380 86390 1
400466 99400466 1001 86380 86390 1
400613 99400613 1001 86380 86390 1
400555 99400555 1001 86380 86390 1
400677 99400677 1001 86380 86390 1
400709 99400709 1001 86380 86390 1
400770 99400770 1001 86380 86390 1
400919 99400919 1001 86380 86390 1
401041 99401041 1001 86380 86390 1
401143 99401143 1001 86380 86390 1
401151 99401151 1001 86380 86390 1
401170 99401170 1001 86380 86390 1
401287 99401287 1001 86380 86390 1
401464 99401464 1001 86380 86390 1
401552 99401552 1001 86380 86390 1
401814 99401814 1001 86380 86390 1
401956 99401956 1001 86380 86390 1
402015 99402015 1001 86380 86390 1
402128 99402128 1001 86380 86390 1
402347 99402347 1001 86380 86390 1
402329 99402329 1001 86380 86390 1
402279 99402279 1001 86380 86390 1
402567 99402567 1001 86380 86390 1
402806 99402806 1001 86380 86390 1
402886 99402886 1001 86380 86390 1
402923 99402923 1001 86380 86390 1
403196 99403196 1001 86380 86390 1
403462 99403462 1001 86380 86390 1
403560 99403560 1001 86380 86390 1
403719 99403719 1001 86380 86390 1
403812 99403812 1001 86380 86390 1
403831 99403831 1001 86380 86390 1
404023 99404023 1001 86380 86390 1
404068 99404068 1001 86380 86390 1
404187 99404187 1001 86380 86390 1
404196 99404196 1001 86380 86390 1
404231 99404231 1001 86380 86390 1
404768 99404768 1001 86380 86390 1
404769 99404769 1001 86380 86390 1
404821 99404821 1001 86380 86390 1
404861 99404861 1001 86380 86390 1
405099 99405099 1001 86380 86390 1
405251 99405251 1001 86380 86390 1
405307 99405307 1001 86380 86390 1
405241 99405241 1001 86380 86390 1
405487 99405487 1001 86380 86390 1
405554 99405554 1001 86380 86390 1
405514 99405514 1001 86380 86390 1
405588 99405588 1001 86380 86390 1
405682 99405682 1001 86380 86390 1
405737 99405737 1001 86380 86390 1
405714 99405714 1001 86380 86390 1
405917 99405917 1001 86380 86390 1
405876 99405876 1001 86380 86390 1
406032 99406032 1001 86380 86390 1
406012 99406012 1001 86380 86390 1
406084 99406084 1001 86380 86390 1
406099 99406099 1001 86380 86390 1
406506 99406506 1001 86380 86390 1
406705 99406705 1001 86380 86390 1
406787 99406787 1001 86380 86390 1
406977 99406977 1001 86380 86390 1
406958 99406958 1001 86380 86390 1
407041 99407041 1001 86380 86390 1
407081 99407081 1001 86380 86390 1
407188 99407188 1001 86380 86390 1
407436 99407436 1001 86380 86390 1
407402 99407402 1001 86380 86390 1
407424 99407424 1001 86380 86390 1
407651 99407651 1001 86380 86390 1
407919 99407919 1001 86380 86390 1
408049 99408049 1001 86380 86390 1
408224 99408224 1001 86380 86390 1
408571 99408571 1001 86380 86390 1
408866 99408866 1001 86380 86390 1
408788 99408788 1001 86380 86390 1
408961 99408961 1001 86380 86390 1
408981 99408981 1001 86380 86390 1
409008 99409008 1001 86380 86390 1
409161 99409161 1001 86380 86390 1
409083 99409083 1001 86380 86390 1
409207 99409207 1001 86380 86390 1
409319 99409319 1001 86380 86390 1
409441 99409441 1001 86380 86390 1
409494 99409494 1001 86380 86390 1
409563 99409563 1001 86380 86390 1
409527 99409527 1001 86380 86390 1
409662 99409662 1001 86380 86390 1
409840 99409840 1001 86380 86390 1
410103 99410103 1001 86380 86390 1
410084 99410084 1001 86380 86390 1
410226 99410226 1001 86380 86390 1
410347 99410347 1001 86380 86390 1
410416 99410416 1001 86380 86390 1
410601 99410601 1001 86380 86390 1
410545 99410545 1001 86380 86390 1
411108 99411108 1001 86380 86390 1
411217 99411217 1001 86380 86390 1
411265 99411265 1001 86380 86390 1
411649 99411649 1001 86380 86390 1
411745 99411745 1001 86380 86390 1
411686 99411686 1001 86380 86390 1
412095 99412095 1001 86380 86390 1
412155 99412155 1001 86380 86390 1
412295 99412295 1001 86380 86390 1
412332 99412332 1001 86380 86390 1
413635 99413635 1001 86380 86390 1
413531 99413531 1001 86380 86390 1
413394 99413394 1001 86380 86390 1
413508 99413508 1001 86380 86390 1
413019 99413019 1001 86380 86390 1
412896 99412896 1001 86380 86390 1
412726 99412726 1001 86380 86390 1
412707 99412707 1001 86380 86390 1
413791 99413791 1001 86380 86390 1
414946 99414946 1001 86380 86390 1
415095 99415095 1001 86380 86390 1
415057 99415057 1001 86380 86390 1
414740 99414740 1001 86380 86390 1
414895 99414895 1001 86380 86390 1
414571 99414571 1001 86380 86390 1
414791 99414791 1001 86380 86390 1
414363 99414363 1001 86380 86390 1
414173 99414173 1001 86380 86390 1
414316 99414316 1001 86380 86390 1
415483 99415483 1001 86380 86390 1
415670 99415670 1001 86380 86390 1
416888 99416888 1001 86380 86390 1
416962 99416962 1001 86380 86390 1
416771 99416771 1001 86380 86390 1
416856 99416856 1001 86380 86390 1
416992 99416992 1001 86380 86390 1
416381 99416381 1001 86380 86390 1
416524 99416524 1001 86380 86390 1
416241 99416241 1001 86380 86390 1
415933 99415933 1001 86380 86390 1
415865 99415865 1001 86380 86390 1
415955 99415955 1001 86380 86390 1
417057 99417057 1001 86380 86390 1
417251 99417251 1001 86380 86390 1
417413 99417413 1001 86380 86390 1
417468 99417468 1001 86380 86390 1
418652 99418652 1001 86380 86390 1
418668 99418668 1001 86380 86390 1
418258 99418258 1001 86380 86390 1
418381 99418381 1001 86380 86390 1
418296 99418296 1001 86380 86390 1
417870 99417870 1001 86380 86390 1
417738 99417738 1001 86380 86390 1
417613 99417613 1001 86380 86390 1
417615 99417615 1001 86380 86390 1
417942 99417942 1001 86380 86390 1
417725 99417725 1001 86380 86390 1
417620 99417620 1001 86380 86390 1
417695 99417695 1001 86380 86390 1
417781 99417781 1001 86380 86390 1
418981 99418981 1001 86380 86390 1
417611 99417611 1001 86380 86390 1
419032 99419032 1001 86380 86390 1
418895 99418895 1001 86380 86390 1
419066 99419066 1001 86380 86390 1
418868 99418868 1001 86380 86390 1
420080 99420080 1001 86380 86390 1
420372 99420372 1001 86380 86390 1
420090 99420090 1001 86380 86390 1
419724 99419724 1001 86380 86390 1
419729 99419729 1001 86380 86390 1
420024 99420024 1001 86380 86390 1
419215 99419215 1001 86380 86390 1
419230 99419230 1001 86380 86390 1
420708 99420708 1001 86380 86390 1
421889 99421889 1001 86380 86390 1
421926 99421926 1001 86380 86390 1
421802 99421802 1001 86380 86390 1
422086 99422086 1001 86380 86390 1
421642 99421642 1001 86380 86390 1
421331 99421331 1001 86380 86390 1
421580 99421580 1001 86380 86390 1
420899 99420899 1001 86380 86390 1
421005 99421005 1001 86380 86390 1
422219 99422219 1001 86380 86390 1
422509 99422509 1001 86380 86390 1
422388 99422388 1001 86380 86390 1
422370 99422370 1001 86380 86390 1
422303 99422303 1001 86380 86390 1
423651 99423651 1001 86380 86390 1
423336 99423336 1001 86380 86390 1
423340 99423340 1001 86380 86390 1
423584 99423584 1001 86380 86390 1
423449 99423449 1001 86380 86390 1
423635 99423635 1001 86380 86390 1
423521 99423521 1001 86380 86390 1
423238 99423238 1001 86380 86390 1
422908 99422908 1001 86380 86390 1
422910 99422910 1001 86380 86390 1
422592 99422592 1001 86380 86390 1
423943 99423943 1001 86380 86390 1
424130 99424130 1001 86380 86390 1
423998 99423998 1001 86380 86390 1
425257 99425257 1001 86380 86390 1
425200 99425200 1001 86380 86390 1
425091 99425091 1001 86380 86390 1
425039 99425039 1001 86380 86390 1
424365 99424365 1001 86380 86390 1
425435 99425435 1001 86380 86390 1
425630 99425630 1001 86380 86390 1
425482 99425482 1001 86380 86390 1
425540 99425540 1001 86380 86390 1
425578 99425578 1001 86380 86390 1
426912 99426912 1001 86380 86390 1
427073 99427073 1001 86380 86390 1
426763 99426763 1001 86380 86390 1
426047 99426047 1001 86380 86390 1
425889 99425889 1001 86380 86390 1
425979 99425979 1001 86380 86390 1
426005 99426005 1001 86380 86390 1
427152 99427152 1001 86380 86390 1
427356 99427356 1001 86380 86390 1
427161 99427161 1001 86380 86390 1
428733 99428733 1001 86380 86390 1
428424 99428424 1001 86380 86390 1
428601 99428601 1001 86380 86390 1
428214 99428214 1001 86380 86390 1
428257 99428257 1001 86380 86390 1
427973 99427973 1001 86380 86390 1
428221 99428221 1001 86380 86390 1
428022 99428022 1001 86380 86390 1
428181 99428181 1001 86380 86390 1
428337 99428337 1001 86380 86390 1
427897 99427897 1001 86380 86390 1
427628 99427628 1001 86380 86390 1
427653 99427653 1001 86380 86390 1
427866 99427866 1001 86380 86390 1
427594 99427594 1001 86380 86390 1
427702 99427702 1001 86380 86390 1
429059 99429059 1001 86380 86390 1
430332 99430332 1001 86380 86390 1
429857 99429857 1001 86380 86390 1
429886 99429886 1001 86380 86390 1
429909 99429909 1001 86380 86390 1
429674 99429674 1001 86380 86390 1
429866 99429866 1001 86380 86390 1
429918 99429918 1001 86380 86390 1
429498 99429498 1001 86380 86390 1
429536 99429536 1001 86380 86390 1
430579 99430579 1001 86380 86390 1
430538 99430538 1001 86380 86390 1
430453 99430453 1001 86380 86390 1
431925 99431925 1001 86380 86390 1
431854 99431854 1001 86380 86390 1
431529 99431529 1001 86380 86390 1
431509 99431509 1001 86380 86390 1
431499 99431499 1001 86380 86390 1
430972 99430972 1001 86380 86390 1
432174 99432174 1001 86380 86390 1
431649 99431649 1001 86380 86390 1
432127 99432127 1001 86380 86390 1
432312 99432312 1001 86380 86390 1
432283 99432283 1001 86380 86390 1
433418 99433418 1001 86380 86390 1
433706 99433706 1001 86380 86390 1
433648 99433648 1001 86380 86390 1
432932 99432932 1001 86380 86390 1
432980 99432980 1001 86380 86390 1
432981 99432981 1001 86380 86390 1
432802 99432802 1001 86380 86390 1
432803 99432803 1001 86380 86390 1
432623 99432623 1001 86380 86390 1
432845 99432845 1001 86380 86390 1
435179 99435179 1001 86380 86390 1
435159 99435159 1001 86380 86390 1
435286 99435286 1001 86380 86390 1
435061 99435061 1001 86380 86390 1
434940 99434940 1001 86380 86390 1
434662 99434662 1001 86380 86390 1
434765 99434765 1001 86380 86390 1
434875 99434875 1001 86380 86390 1
434230 99434230 1001 86380 86390 1
434352 99434352 1001 86380 86390 1
434568 99434568 1001 86380 86390 1
434218 99434218 1001 86380 86390 1
434581 99434581 1001 86380 86390 1
435651 99435651 1001 86380 86390 1
435630 99435630 1001 86380 86390 1
435565 99435565 1001 86380 86390 1
435822 99435822 1001 86380 86390 1
437094 99437094 1001 86380 86390 1
437043 99437043 1001 86380 86390 1
436851 99436851 1001 86380 86390 1
436471 99436471 1001 86380 86390 1
436666 99436666 1001 86380 86390 1
436343 99436343 1001 86380 86390 1
436463 99436463 1001 86380 86390 1
436614 99436614 1001 86380 86390 1
436412 99436412 1001 86380 86390 1
436702 99436702 1001 86380 86390 1
300097 99300097 1001 86380 86390 1
437277 99437277 1001 86380 86390 1
437174 99437174 1001 86380 86390 1
300089 99300089 1001 86380 86390 1
300039 99300039 1001 86380 86390 1
300691 99300691 1001 86380 86390 1
300594 99300594 1001 86380 86390 1
300621 99300621 1001 86380 86390 1
300721 99300721 1001 86380 86390 1
300586 99300586 1001 86380 86390 1
300651 99300651 1001 86380 86390 1
300329 99300329 1001 86380 86390 1
300524 99300524 1001 86380 86390 1
300500 99300500 1001 86380 86390 1
300463 99300463 1001 86380 86390 1
300242 99300242 1001 86380 86390 1
300282 99300282 1001 86380 86390 1
300114 99300114 1001 86380 86390 1
300246 99300246 1001 86380 86390 1
300259 99300259 1001 86380 86390 1
300934 99300934 1001 86380 86390 1
300811 99300811 1001 86380 86390 1
300927 99300927 1001 86380 86390 1
300733 99300733 1001 86380 86390 1
300915 99300915 1001 86380 86390 1
301391 99301391 1001 86380 86390 1
301510 99301510 1001 86380 86390 1
301184 99301184 1001 86380 86390 1
301215 99301215 1001 86380 86390 1
301269 99301269 1001 86380 86390 1
301335 99301335 1001 86380 86390 1
301046 99301046 1001 86380 86390 1
300996 99300996 1001 86380 86390 1
300984 99300984 1001 86380 86390 1
301010 99301010 1001 86380 86390 1
301582 99301582 1001 86380 86390 1
301598 99301598 1001 86380 86390 1
301602 99301602 1001 86380 86390 1
301641 99301641 1001 86380 86390 1
302345 99302345 1001 86380 86390 1
302293 99302293 1001 86380 86390 1
301984 99301984 1001 86380 86390 1
302054 99302054 1001 86380 86390 1
301933 99301933 1001 86380 86390 1
301911 99301911 1001 86380 86390 1
301837 99301837 1001 86380 86390 1
302392 99302392 1001 86380 86390 1
302550 99302550 1001 86380 86390 1
302448 99302448 1001 86380 86390 1
302423 99302423 1001 86380 86390 1
302401 99302401 1001 86380 86390 1
303006 99303006 1001 86380 86390 1
303070 99303070 1001 86380 86390 1
302820 99302820 1001 86380 86390 1
302943 99302943 1001 86380 86390 1
302920 99302920 1001 86380 86390 1
302803 99302803 1001 86380 86390 1
302599 99302599 1001 86380 86390 1
302615 99302615 1001 86380 86390 1
303390 99303390 1001 86380 86390 1
303222 99303222 1001 86380 86390 1
303213 99303213 1001 86380 86390 1
303372 99303372 1001 86380 86390 1
303229 99303229 1001 86380 86390 1
304013 99304013 1001 86380 86390 1
303927 99303927 1001 86380 86390 1
303633 99303633 1001 86380 86390 1
303700 99303700 1001 86380 86390 1
303635 99303635 1001 86380 86390 1
303627 99303627 1001 86380 86390 1
303532 99303532 1001 86380 86390 1
304122 99304122 1001 86380 86390 1
304089 99304089 1001 86380 86390 1
304155 99304155 1001 86380 86390 1
304130 99304130 1001 86380 86390 1
304856 99304856 1001 86380 86390 1
304805 99304805 1001 86380 86390 1
304768 99304768 1001 86380 86390 1
304486 99304486 1001 86380 86390 1
304538 99304538 1001 86380 86390 1
304568 99304568 1001 86380 86390 1
304545 99304545 1001 86380 86390 1
304510 99304510 1001 86380 86390 1
304265 99304265 1001 86380 86390 1
304272 99304272 1001 86380 86390 1
304327 99304327 1001 86380 86390 1
304948 99304948 1001 86380 86390 1
304976 99304976 1001 86380 86390 1
304902 99304902 1001 86380 86390 1
304955 99304955 1001 86380 86390 1
305651 99305651 1001 86380 86390 1
305585 99305585 1001 86380 86390 1
305489 99305489 1001 86380 86390 1
305677 99305677 1001 86380 86390 1
305491 99305491 1001 86380 86390 1
305295 99305295 1001 86380 86390 1
305168 99305168 1001 86380 86390 1
305263 99305263 1001 86380 86390 1
500115 99500115 1001 86380 86390 1
500146 99500146 1001 86380 86390 1
305689 99305689 1001 86380 86390 1
500099 99500099 1001 86380 86390 1
500190 99500190 1001 86380 86390 1
500713 99500713 1001 86380 86390 1
500559 99500559 1001 86380 86390 1
500509 99500509 1001 86380 86390 1
500536 99500536 1001 86380 86390 1
500378 99500378 1001 86380 86390 1
500217 99500217 1001 86380 86390 1
500903 99500903 1001 86380 86390 1
500930 99500930 1001 86380 86390 1
500879 99500879 1001 86380 86390 1
501639 99501639 1001 86380 86390 1
501279 99501279 1001 86380 86390 1
501435 99501435 1001 86380 86390 1
501296 99501296 1001 86380 86390 1
501247 99501247 1001 86380 86390 1
501405 99501405 1001 86380 86390 1
501239 99501239 1001 86380 86390 1
501127 99501127 1001 86380 86390 1
501212 99501212 1001 86380 86390 1
501663 99501663 1001 86380 86390 1
501757 99501757 1001 86380 86390 1
501643 99501643 1001 86380 86390 1
501814 99501814 1001 86380 86390 1
501712 99501712 1001 86380 86390 1
502458 99502458 1001 86380 86390 1
502200 99502200 1001 86380 86390 1
501872 99501872 1001 86380 86390 1
501898 99501898 1001 86380 86390 1
501994 99501994 1001 86380 86390 1
501905 99501905 1001 86380 86390 1
501883 99501883 1001 86380 86390 1
502645 99502645 1001 86380 86390 1
502054 99502054 1001 86380 86390 1
502538 99502538 1001 86380 86390 1
502577 99502577 1001 86380 86390 1
503137 99503137 1001 86380 86390 1
503205 99503205 1001 86380 86390 1
502813 99502813 1001 86380 86390 1
502814 99502814 1001 86380 86390 1
502769 99502769 1001 86380 86390 1
502692 99502692 1001 86380 86390 1
502875 99502875 1001 86380 86390 1
502695 99502695 1001 86380 86390 1
503436 99503436 1001 86380 86390 1
503476 99503476 1001 86380 86390 1
503399 99503399 1001 86380 86390 1
503490 99503490 1001 86380 86390 1
504085 99504085 1001 86380 86390 1
504084 99504084 1001 86380 86390 1
503579 99503579 1001 86380 86390 1
503543 99503543 1001 86380 86390 1
504176 99504176 1001 86380 86390 1
504818 99504818 1001 86380 86390 1
504917 99504917 1001 86380 86390 1
504796 99504796 1001 86380 86390 1
504942 99504942 1001 86380 86390 1
504559 99504559 1001 86380 86390 1
504547 99504547 1001 86380 86390 1
504599 99504599 1001 86380 86390 1
504729 99504729 1001 86380 86390 1
504641 99504641 1001 86380 86390 1
504735 99504735 1001 86380 86390 1
504541 99504541 1001 86380 86390 1
504466 99504466 1001 86380 86390 1
504526 99504526 1001 86380 86390 1
504450 99504450 1001 86380 86390 1
505098 99505098 1001 86380 86390 1
505126 99505126 1001 86380 86390 1
505068 99505068 1001 86380 86390 1
505719 99505719 1001 86380 86390 1
505617 99505617 1001 86380 86390 1
505619 99505619 1001 86380 86390 1
505756 99505756 1001 86380 86390 1
505614 99505614 1001 86380 86390 1
505552 99505552 1001 86380 86390 1
505387 99505387 1001 86380 86390 1
505492 99505492 1001 86380 86390 1
505376 99505376 1001 86380 86390 1
505255 99505255 1001 86380 86390 1
505235 99505235 1001 86380 86390 1
505186 99505186 1001 86380 86390 1
505160 99505160 1001 86380 86390 1
505226 99505226 1001 86380 86390 1
505863 99505863 1001 86380 86390 1
505968 99505968 1001 86380 86390 1
505839 99505839 1001 86380 86390 1
506475 99506475 1001 86380 86390 1
506215 99506215 1001 86380 86390 1
506228 99506228 1001 86380 86390 1
506306 99506306 1001 86380 86390 1
506256 99506256 1001 86380 86390 1
506311 99506311 1001 86380 86390 1
506351 99506351 1001 86380 86390 1
506013 99506013 1001 86380 86390 1
506635 99506635 1001 86380 86390 1
507349 99507349 1001 86380 86390 1
507337 99507337 1001 86380 86390 1
507383 99507383 1001 86380 86390 1
507195 99507195 1001 86380 86390 1
507131 99507131 1001 86380 86390 1
507198 99507198 1001 86380 86390 1
507216 99507216 1001 86380 86390 1
506970 99506970 1001 86380 86390 1
506963 99506963 1001 86380 86390 1
507432 99507432 1001 86380 86390 1
507568 99507568 1001 86380 86390 1
508112 99508112 1001 86380 86390 1
508088 99508088 1001 86380 86390 1
507800 99507800 1001 86380 86390 1
507703 99507703 1001 86380 86390 1
508312 99508312 1001 86380 86390 1
508287 99508287 1001 86380 86390 1
508889 99508889 1001 86380 86390 1
509059 99509059 1001 86380 86390 1
508831 99508831 1001 86380 86390 1
508731 99508731 1001 86380 86390 1
508698 99508698 1001 86380 86390 1
508662 99508662 1001 86380 86390 1
508626 99508626 1001 86380 86390 1
508526 99508526 1001 86380 86390 1
508630 99508630 1001 86380 86390 1
509162 99509162 1001 86380 86390 1
509086 99509086 1001 86380 86390 1
509079 99509079 1001 86380 86390 1
509080 99509080 1001 86380 86390 1
509211 99509211 1001 86380 86390 1
509212 99509212 1001 86380 86390 1
509278 99509278 1001 86380 86390 1
509746 99509746 1001 86380 86390 1
509867 99509867 1001 86380 86390 1
509805 99509805 1001 86380 86390 1
509882 99509882 1001 86380 86390 1
509657 99509657 1001 86380 86390 1
509594 99509594 1001 86380 86390 1
509583 99509583 1001 86380 86390 1
509678 99509678 1001 86380 86390 1
509397 99509397 1001 86380 86390 1
509339 99509339 1001 86380 86390 1
509484 99509484 1001 86380 86390 1
509969 99509969 1001 86380 86390 1
510086 99510086 1001 86380 86390 1
510022 99510022 1001 86380 86390 1
510039 99510039 1001 86380 86390 1
510547 99510547 1001 86380 86390 1
510536 99510536 1001 86380 86390 1
510640 99510640 1001 86380 86390 1
510668 99510668 1001 86380 86390 1
510622 99510622 1001 86380 86390 1
510366 99510366 1001 86380 86390 1
510316 99510316 1001 86380 86390 1
510329 99510329 1001 86380 86390 1
510498 99510498 1001 86380 86390 1
510358 99510358 1001 86380 86390 1
510518 99510518 1001 86380 86390 1
510441 99510441 1001 86380 86390 1
510403 99510403 1001 86380 86390 1
510352 99510352 1001 86380 86390 1
510238 99510238 1001 86380 86390 1
510130 99510130 1001 86380 86390 1
510789 99510789 1001 86380 86390 1
510790 99510790 1001 86380 86390 1
510882 99510882 1001 86380 86390 1
510766 99510766 1001 86380 86390 1
510807 99510807 1001 86380 86390 1
510891 99510891 1001 86380 86390 1
511426 99511426 1001 86380 86390 1
511376 99511376 1001 86380 86390 1
511415 99511415 1001 86380 86390 1
511181 99511181 1001 86380 86390 1
511211 99511211 1001 86380 86390 1
511199 99511199 1001 86380 86390 1
511278 99511278 1001 86380 86390 1
511346 99511346 1001 86380 86390 1
511126 99511126 1001 86380 86390 1
511011 99511011 1001 86380 86390 1
511096 99511096 1001 86380 86390 1
511098 99511098 1001 86380 86390 1
511061 99511061 1001 86380 86390 1
511668 99511668 1001 86380 86390 1
511669 99511669 1001 86380 86390 1
511697 99511697 1001 86380 86390 1
512277 99512277 1001 86380 86390 1
512306 99512306 1001 86380 86390 1
512358 99512358 1001 86380 86390 1
512284 99512284 1001 86380 86390 1
512299 99512299 1001 86380 86390 1
512071 99512071 1001 86380 86390 1
512149 99512149 1001 86380 86390 1
512063 99512063 1001 86380 86390 1
512118 99512118 1001 86380 86390 1
512028 99512028 1001 86380 86390 1
511976 99511976 1001 86380 86390 1
512068 99512068 1001 86380 86390 1
511808 99511808 1001 86380 86390 1
512563 99512563 1001 86380 86390 1
512554 99512554 1001 86380 86390 1
513002 99513002 1001 86380 86390 1
513152 99513152 1001 86380 86390 1
512824 99512824 1001 86380 86390 1
512997 99512997 1001 86380 86390 1
512702 99512702 1001 86380 86390 1
512792 99512792 1001 86380 86390 1
512691 99512691 1001 86380 86390 1
512783 99512783 1001 86380 86390 1
512641 99512641 1001 86380 86390 1
512764 99512764 1001 86380 86390 1
512687 99512687 1001 86380 86390 1
513285 99513285 1001 86380 86390 1
513391 99513391 1001 86380 86390 1
513369 99513369 1001 86380 86390 1
513944 99513944 1001 86380 86390 1
513880 99513880 1001 86380 86390 1
513986 99513986 1001 86380 86390 1
513775 99513775 1001 86380 86390 1
513659 99513659 1001 86380 86390 1
513740 99513740 1001 86380 86390 1
513769 99513769 1001 86380 86390 1
513432 99513432 1001 86380 86390 1
514119 99514119 1001 86380 86390 1
514058 99514058 1001 86380 86390 1
514762 99514762 1001 86380 86390 1
514751 99514751 1001 86380 86390 1
514501 99514501 1001 86380 86390 1
514445 99514445 1001 86380 86390 1
514438 99514438 1001 86380 86390 1
514311 99514311 1001 86380 86390 1
514389 99514389 1001 86380 86390 1
514442 99514442 1001 86380 86390 1
514906 99514906 1001 86380 86390 1
515012 99515012 1001 86380 86390 1
515015 99515015 1001 86380 86390 1
514889 99514889 1001 86380 86390 1
515607 99515607 1001 86380 86390 1
515481 99515481 1001 86380 86390 1
515558 99515558 1001 86380 86390 1
515483 99515483 1001 86380 86390 1
515560 99515560 1001 86380 86390 1
515573 99515573 1001 86380 86390 1
515668 99515668 1001 86380 86390 1
515606 99515606 1001 86380 86390 1
515400 99515400 1001 86380 86390 1
515478 99515478 1001 86380 86390 1
515275 99515275 1001 86380 86390 1
515328 99515328 1001 86380 86390 1
515335 99515335 1001 86380 86390 1
515145 99515145 1001 86380 86390 1
515690 99515690 1001 86380 86390 1
516317 99516317 1001 86380 86390 1
516382 99516382 1001 86380 86390 1
516436 99516436 1001 86380 86390 1
516107 99516107 1001 86380 86390 1
516226 99516226 1001 86380 86390 1
516303 99516303 1001 86380 86390 1
516051 99516051 1001 86380 86390 1
516643 99516643 1001 86380 86390 1
516631 99516631 1001 86380 86390 1
517239 99517239 1001 86380 86390 1
517244 99517244 1001 86380 86390 1
517066 99517066 1001 86380 86390 1
517111 99517111 1001 86380 86390 1
517009 99517009 1001 86380 86390 1
516946 99516946 1001 86380 86390 1
517037 99517037 1001 86380 86390 1
516754 99516754 1001 86380 86390 1
516846 99516846 1001 86380 86390 1
516869 99516869 1001 86380 86390 1
517367 99517367 1001 86380 86390 1
517484 99517484 1001 86380 86390 1
517368 99517368 1001 86380 86390 1
517524 99517524 1001 86380 86390 1
517356 99517356 1001 86380 86390 1
517344 99517344 1001 86380 86390 1
518126 99518126 1001 86380 86390 1
518113 99518113 1001 86380 86390 1
518042 99518042 1001 86380 86390 1
518030 99518030 1001 86380 86390 1
518043 99518043 1001 86380 86390 1
518097 99518097 1001 86380 86390 1
517776 99517776 1001 86380 86390 1
517886 99517886 1001 86380 86390 1
517926 99517926 1001 86380 86390 1
517771 99517771 1001 86380 86390 1
517773 99517773 1001 86380 86390 1
517572 99517572 1001 86380 86390 1
517688 99517688 1001 86380 86390 1
517600 99517600 1001 86380 86390 1
517743 99517743 1001 86380 86390 1
517683 99517683 1001 86380 86390 1
518189 99518189 1001 86380 86390 1
518241 99518241 1001 86380 86390 1
518204 99518204 1001 86380 86390 1
518874 99518874 1001 86380 86390 1
518890 99518890 1001 86380 86390 1
518801 99518801 1001 86380 86390 1
518973 99518973 1001 86380 86390 1
518384 99518384 1001 86380 86390 1
518529 99518529 1001 86380 86390 1
519102 99519102 1001 86380 86390 1
519042 99519042 1001 86380 86390 1
519043 99519043 1001 86380 86390 1
519138 99519138 1001 86380 86390 1
519035 99519035 1001 86380 86390 1
519680 99519680 1001 86380 86390 1
519797 99519797 1001 86380 86390 1
519708 99519708 1001 86380 86390 1
519492 99519492 1001 86380 86390 1
519536 99519536 1001 86380 86390 1
519526 99519526 1001 86380 86390 1
519465 99519465 1001 86380 86390 1
519302 99519302 1001 86380 86390 1
519394 99519394 1001 86380 86390 1
519227 99519227 1001 86380 86390 1
519308 99519308 1001 86380 86390 1
519348 99519348 1001 86380 86390 1
519929 99519929 1001 86380 86390 1
519828 99519828 1001 86380 86390 1
519869 99519869 1001 86380 86390 1
519874 99519874 1001 86380 86390 1
519926 99519926 1001 86380 86390 1
520478 99520478 1001 86380 86390 1
520599 99520599 1001 86380 86390 1
520524 99520524 1001 86380 86390 1
520309 99520309 1001 86380 86390 1
520298 99520298 1001 86380 86390 1
520432 99520432 1001 86380 86390 1
520175 99520175 1001 86380 86390 1
520094 99520094 1001 86380 86390 1
520731 99520731 1001 86380 86390 1
520765 99520765 1001 86380 86390 1
521434 99521434 1001 86380 86390 1
521406 99521406 1001 86380 86390 1
521296 99521296 1001 86380 86390 1
521236 99521236 1001 86380 86390 1
521172 99521172 1001 86380 86390 1
520975 99520975 1001 86380 86390 1
520887 99520887 1001 86380 86390 1
520900 99520900 1001 86380 86390 1
520914 99520914 1001 86380 86390 1
520941 99520941 1001 86380 86390 1
520850 99520850 1001 86380 86390 1
520864 99520864 1001 86380 86390 1
520972 99520972 1001 86380 86390 1
520856 99520856 1001 86380 86390 1
521565 99521565 1001 86380 86390 1
522208 99522208 1001 86380 86390 1
522157 99522157 1001 86380 86390 1
522039 99522039 1001 86380 86390 1
521775 99521775 1001 86380 86390 1
521806 99521806 1001 86380 86390 1
521786 99521786 1001 86380 86390 1
521851 99521851 1001 86380 86390 1
522382 99522382 1001 86380 86390 1
522449 99522449 1001 86380 86390 1
522399 99522399 1001 86380 86390 1
522438 99522438 1001 86380 86390 1
522938 99522938 1001 86380 86390 1
523081 99523081 1001 86380 86390 1
523089 99523089 1001 86380 86390 1
523050 99523050 1001 86380 86390 1
523066 99523066 1001 86380 86390 1
522798 99522798 1001 86380 86390 1
522788 99522788 1001 86380 86390 1
522694 99522694 1001 86380 86390 1
522649 99522649 1001 86380 86390 1
522650 99522650 1001 86380 86390 1
522600 99522600 1001 86380 86390 1
523289 99523289 1001 86380 86390 1
523294 99523294 1001 86380 86390 1
523309 99523309 1001 86380 86390 1
523547 99523547 1001 86380 86390 1
523718 99523718 1001 86380 86390 1
523607 99523607 1001 86380 86390 1
523724 99523724 1001 86380 86390 1
523518 99523518 1001 86380 86390 1
523456 99523456 1001 86380 86390 1
523435 99523435 1001 86380 86390 1
524048 99524048 1001 86380 86390 1
523985 99523985 1001 86380 86390 1
523998 99523998 1001 86380 86390 1
524043 99524043 1001 86380 86390 1
524643 99524643 1001 86380 86390 1
524502 99524502 1001 86380 86390 1
524431 99524431 1001 86380 86390 1
524379 99524379 1001 86380 86390 1
524164 99524164 1001 86380 86390 1
524329 99524329 1001 86380 86390 1
524863 99524863 1001 86380 86390 1
524815 99524815 1001 86380 86390 1
524883 99524883 1001 86380 86390 1
525476 99525476 1001 86380 86390 1
525328 99525328 1001 86380 86390 1
525200 99525200 1001 86380 86390 1
525326 99525326 1001 86380 86390 1
525686 99525686 1001 86380 86390 1
525610 99525610 1001 86380 86390 1
525625 99525625 1001 86380 86390 1
525638 99525638 1001 86380 86390 1
525679 99525679 1001 86380 86390 1
526166 99526166 1001 86380 86390 1
526193 99526193 1001 86380 86390 1
526013 99526013 1001 86380 86390 1
526131 99526131 1001 86380 86390 1
525907 99525907 1001 86380 86390 1
526000 99526000 1001 86380 86390 1
525858 99525858 1001 86380 86390 1
525916 99525916 1001 86380 86390 1
526007 99526007 1001 86380 86390 1
527202 99527202 1001 86380 86390 1
527100 99527100 1001 86380 86390 1
527152 99527152 1001 86380 86390 1
527165 99527165 1001 86380 86390 1
527076 99527076 1001 86380 86390 1
526873 99526873 1001 86380 86390 1
526861 99526861 1001 86380 86390 1
526913 99526913 1001 86380 86390 1
526817 99526817 1001 86380 86390 1
526639 99526639 1001 86380 86390 1
527327 99527327 1001 86380 86390 1
527253 99527253 1001 86380 86390 1
527320 99527320 1001 86380 86390 1
527884 99527884 1001 86380 86390 1
527985 99527985 1001 86380 86390 1
527798 99527798 1001 86380 86390 1
527499 99527499 1001 86380 86390 1
527621 99527621 1001 86380 86390 1
528189 99528189 1001 86380 86390 1
528090 99528090 1001 86380 86390 1
528221 99528221 1001 86380 86390 1
528209 99528209 1001 86380 86390 1
528262 99528262 1001 86380 86390 1
528875 99528875 1001 86380 86390 1
528706 99528706 1001 86380 86390 1
528896 99528896 1001 86380 86390 1
528585 99528585 1001 86380 86390 1
528548 99528548 1001 86380 86390 1
528550 99528550 1001 86380 86390 1
528591 99528591 1001 86380 86390 1
528643 99528643 1001 86380 86390 1
528415 99528415 1001 86380 86390 1
529042 99529042 1001 86380 86390 1
529085 99529085 1001 86380 86390 1
529053 99529053 1001 86380 86390 1
529616 99529616 1001 86380 86390 1
529566 99529566 1001 86380 86390 1
529555 99529555 1001 86380 86390 1
529546 99529546 1001 86380 86390 1
529510 99529510 1001 86380 86390 1
529356 99529356 1001 86380 86390 1
529460 99529460 1001 86380 86390 1
529410 99529410 1001 86380 86390 1
529200 99529200 1001 86380 86390 1
529239 99529239 1001 86380 86390 1
529140 99529140 1001 86380 86390 1
529114 99529114 1001 86380 86390 1
529127 99529127 1001 86380 86390 1
529829 99529829 1001 86380 86390 1
529895 99529895 1001 86380 86390 1
529860 99529860 1001 86380 86390 1
530528 99530528 1001 86380 86390 1
530394 99530394 1001 86380 86390 1
530436 99530436 1001 86380 86390 1
530372 99530372 1001 86380 86390 1
530322 99530322 1001 86380 86390 1
530258 99530258 1001 86380 86390 1
530326 99530326 1001 86380 86390 1
530263 99530263 1001 86380 86390 1
530266 99530266 1001 86380 86390 1
530063 99530063 1001 86380 86390 1
529963 99529963 1001 86380 86390 1
530029 99530029 1001 86380 86390 1
529942 99529942 1001 86380 86390 1
529945 99529945 1001 86380 86390 1
530648 99530648 1001 86380 86390 1
530611 99530611 1001 86380 86390 1
530652 99530652 1001 86380 86390 1
530731 99530731 1001 86380 86390 1
531318 99531318 1001 86380 86390 1
531375 99531375 1001 86380 86390 1
531136 99531136 1001 86380 86390 1
531072 99531072 1001 86380 86390 1
531034 99531034 1001 86380 86390 1
530919 99530919 1001 86380 86390 1
530884 99530884 1001 86380 86390 1
531176 99531176 1001 86380 86390 1
531576 99531576 1001 86380 86390 1
531412 99531412 1001 86380 86390 1
531503 99531503 1001 86380 86390 1
532155 99532155 1001 86380 86390 1
532188 99532188 1001 86380 86390 1
531975 99531975 1001 86380 86390 1
531988 99531988 1001 86380 86390 1
531912 99531912 1001 86380 86390 1
531953 99531953 1001 86380 86390 1
531915 99531915 1001 86380 86390 1
531857 99531857 1001 86380 86390 1
531728 99531728 1001 86380 86390 1
531737 99531737 1001 86380 86390 1
532334 99532334 1001 86380 86390 1
532234 99532234 1001 86380 86390 1
532250 99532250 1001 86380 86390 1
532305 99532305 1001 86380 86390 1
532964 99532964 1001 86380 86390 1
532827 99532827 1001 86380 86390 1
532676 99532676 1001 86380 86390 1
532625 99532625 1001 86380 86390 1
532531 99532531 1001 86380 86390 1
532602 99532602 1001 86380 86390 1
532499 99532499 1001 86380 86390 1
532591 99532591 1001 86380 86390 1
533087 99533087 1001 86380 86390 1
533757 99533757 1001 86380 86390 1
533763 99533763 1001 86380 86390 1
533856 99533856 1001 86380 86390 1
533640 99533640 1001 86380 86390 1
533460 99533460 1001 86380 86390 1
533478 99533478 1001 86380 86390 1
533496 99533496 1001 86380 86390 1
533289 99533289 1001 86380 86390 1
533277 99533277 1001 86380 86390 1
533304 99533304 1001 86380 86390 1
533370 99533370 1001 86380 86390 1
533337 99533337 1001 86380 86390 1
534011 99534011 1001 86380 86390 1
533912 99533912 1001 86380 86390 1
533892 99533892 1001 86380 86390 1
534683 99534683 1001 86380 86390 1
534465 99534465 1001 86380 86390 1
534220 99534220 1001 86380 86390 1
534265 99534265 1001 86380 86390 1
534697 99534697 1001 86380 86390 1
534700 99534700 1001 86380 86390 1
534743 99534743 1001 86380 86390 1
535399 99535399 1001 86380 86390 1
535465 99535465 1001 86380 86390 1
535500 99535500 1001 86380 86390 1
535208 99535208 1001 86380 86390 1
535144 99535144 1001 86380 86390 1
534933 99534933 1001 86380 86390 1
535573 99535573 1001 86380 86390 1
535705 99535705 1001 86380 86390 1
535511 99535511 1001 86380 86390 1
535634 99535634 1001 86380 86390 1
536178 99536178 1001 86380 86390 1
536107 99536107 1001 86380 86390 1
536035 99536035 1001 86380 86390 1
536127 99536127 1001 86380 86390 1
535742 99535742 1001 86380 86390 1
535818 99535818 1001 86380 86390 1
536500 99536500 1001 86380 86390 1
536501 99536501 1001 86380 86390 1
537163 99537163 1001 86380 86390 1
536960 99536960 1001 86380 86390 1
537043 99537043 1001 86380 86390 1
537072 99537072 1001 86380 86390 1
536780 99536780 1001 86380 86390 1
536771 99536771 1001 86380 86390 1
536799 99536799 1001 86380 86390 1
536583 99536583 1001 86380 86390 1
536618 99536618 1001 86380 86390 1
536593 99536593 1001 86380 86390 1
537187 99537187 1001 86380 86390 1
537279 99537279 1001 86380 86390 1
537228 99537228 1001 86380 86390 1
537256 99537256 1001 86380 86390 1
537360 99537360 1001 86380 86390 1
537259 99537259 1001 86380 86390 1
537901 99537901 1001 86380 86390 1
537922 99537922 1001 86380 86390 1
537950 99537950 1001 86380 86390 1
537629 99537629 1001 86380 86390 1
537657 99537657 1001 86380 86390 1
537600 99537600 1001 86380 86390 1
537529 99537529 1001 86380 86390 1
538038 99538038 1001 86380 86390 1
538055 99538055 1001 86380 86390 1
537993 99537993 1001 86380 86390 1
538100 99538100 1001 86380 86390 1
538142 99538142 1001 86380 86390 1
538647 99538647 1001 86380 86390 1
538444 99538444 1001 86380 86390 1
538580 99538580 1001 86380 86390 1
538376 99538376 1001 86380 86390 1
538353 99538353 1001 86380 86390 1
538215 99538215 1001 86380 86390 1
538942 99538942 1001 86380 86390 1
538845 99538845 1001 86380 86390 1
539004 99539004 1001 86380 86390 1
539489 99539489 1001 86380 86390 1
539534 99539534 1001 86380 86390 1
539627 99539627 1001 86380 86390 1
539322 99539322 1001 86380 86390 1
539341 99539341 1001 86380 86390 1
539046 99539046 1001 86380 86390 1
539795 99539795 1001 86380 86390 1
539810 99539810 1001 86380 86390 1
540391 99540391 1001 86380 86390 1
540275 99540275 1001 86380 86390 1
540301 99540301 1001 86380 86390 1
540449 99540449 1001 86380 86390 1
540093 99540093 1001 86380 86390 1
540165 99540165 1001 86380 86390 1
540004 99540004 1001 86380 86390 1
540001 99540001 1001 86380 86390 1
540658 99540658 1001 86380 86390 1
540523 99540523 1001 86380 86390 1
540511 99540511 1001 86380 86390 1
540514 99540514 1001 86380 86390 1
541236 99541236 1001 86380 86390 1
540940 99540940 1001 86380 86390 1
540892 99540892 1001 86380 86390 1
540957 99540957 1001 86380 86390 1
540850 99540850 1001 86380 86390 1
541447 99541447 1001 86380 86390 1
541305 99541305 1001 86380 86390 1
541443 99541443 1001 86380 86390 1
542118 99542118 1001 86380 86390 1
542031 99542031 1001 86380 86390 1
541945 99541945 1001 86380 86390 1
541921 99541921 1001 86380 86390 1
542041 99542041 1001 86380 86390 1
541773 99541773 1001 86380 86390 1
541722 99541722 1001 86380 86390 1
541710 99541710 1001 86380 86390 1
541841 99541841 1001 86380 86390 1
541893 99541893 1001 86380 86390 1
541806 99541806 1001 86380 86390 1
541821 99541821 1001 86380 86390 1
541730 99541730 1001 86380 86390 1
541874 99541874 1001 86380 86390 1
541537 99541537 1001 86380 86390 1
541593 99541593 1001 86380 86390 1
541674 99541674 1001 86380 86390 1
541586 99541586 1001 86380 86390 1
542139 99542139 1001 86380 86390 1
542780 99542780 1001 86380 86390 1
542602 99542602 1001 86380 86390 1
542350 99542350 1001 86380 86390 1
542441 99542441 1001 86380 86390 1
542353 99542353 1001 86380 86390 1
542419 99542419 1001 86380 86390 1
542394 99542394 1001 86380 86390 1
542511 99542511 1001 86380 86390 1
542369 99542369 1001 86380 86390 1
543150 99543150 1001 86380 86390 1
543013 99543013 1001 86380 86390 1
543053 99543053 1001 86380 86390 1
542979 99542979 1001 86380 86390 1
542980 99542980 1001 86380 86390 1
543123 99543123 1001 86380 86390 1
543657 99543657 1001 86380 86390 1
543660 99543660 1001 86380 86390 1
543743 99543743 1001 86380 86390 1
543596 99543596 1001 86380 86390 1
543635 99543635 1001 86380 86390 1
543601 99543601 1001 86380 86390 1
543667 99543667 1001 86380 86390 1
543436 99543436 1001 86380 86390 1
543516 99543516 1001 86380 86390 1
543495 99543495 1001 86380 86390 1
543308 99543308 1001 86380 86390 1
543208 99543208 1001 86380 86390 1
543927 99543927 1001 86380 86390 1
543857 99543857 1001 86380 86390 1
544548 99544548 1001 86380 86390 1
544566 99544566 1001 86380 86390 1
544421 99544421 1001 86380 86390 1
544473 99544473 1001 86380 86390 1
544539 99544539 1001 86380 86390 1
544453 99544453 1001 86380 86390 1
544238 99544238 1001 86380 86390 1
544242 99544242 1001 86380 86390 1
544373 99544373 1001 86380 86390 1
544184 99544184 1001 86380 86390 1
544047 99544047 1001 86380 86390 1
544013 99544013 1001 86380 86390 1
544622 99544622 1001 86380 86390 1
544602 99544602 1001 86380 86390 1
544736 99544736 1001 86380 86390 1
544620 99544620 1001 86380 86390 1
424274 531 1001 84540 85377 1
509186 1052 1001 62012 62311 1
514634 765 1001 66603 66903 1
542912 623 1002 46867 47240 1
400115 99400115 1001 86380 86390 1
400065 99400065 1001 86380 86390 1
400089 99400089 1001 86380 86390 1
400221 99400221 1001 86380 86390 1
400250 99400250 1001 86380 86390 1
400373 99400373 1001 86380 86390 1
400493 99400493 1001 86380 86390 1
400472 99400472 1001 86380 86390 1
400419 99400419 1001 86380 86390 1
400791 99400791 1001 86380 86390 1
400932 99400932 1001 86380 86390 1
400860 99400860 1001 86380 86390 1
401089 99401089 1001 86380 86390 1
401140 99401140 1001 86380 86390 1
401547 99401547 1001 86380 86390 1
402012 99402012 1001 86380 86390 1
402424 99402424 1001 86380 86390 1
402515 99402515 1001 86380 86390 1
402703 99402703 1001 86380 86390 1
402773 99402773 1001 86380 86390 1
402797 99402797 1001 86380 86390 1
403033 99403033 1001 86380 86390 1
403408 99403408 1001 86380 86390 1
403356 99403356 1001 86380 86390 1
403615 99403615 1001 86380 86390 1
403551 99403551 1001 86380 86390 1
403838 99403838 1001 86380 86390 1
403927 99403927 1001 86380 86390 1
403734 99403734 1001 86380 86390 1
404001 99404001 1001 86380 86390 1
404066 99404066 1001 86380 86390 1
404361 99404361 1001 86380 86390 1
404471 99404471 1001 86380 86390 1
404427 99404427 1001 86380 86390 1
404402 99404402 1001 86380 86390 1
404411 99404411 1001 86380 86390 1
404649 99404649 1001 86380 86390 1
404757 99404757 1001 86380 86390 1
404786 99404786 1001 86380 86390 1
404935 99404935 1001 86380 86390 1
405061 99405061 1001 86380 86390 1
405017 99405017 1001 86380 86390 1
405314 99405314 1001 86380 86390 1
405573 99405573 1001 86380 86390 1
405591 99405591 1001 86380 86390 1
405748 99405748 1001 86380 86390 1
405736 99405736 1001 86380 86390 1
406156 99406156 1001 86380 86390 1
406193 99406193 1001 86380 86390 1
406391 99406391 1001 86380 86390 1
406416 99406416 1001 86380 86390 1
406581 99406581 1001 86380 86390 1
406499 99406499 1001 86380 86390 1
406611 99406611 1001 86380 86390 1
406888 99406888 1001 86380 86390 1
406981 99406981 1001 86380 86390 1
407175 99407175 1001 86380 86390 1
407244 99407244 1001 86380 86390 1
407221 99407221 1001 86380 86390 1
407400 99407400 1001 86380 86390 1
407401 99407401 1001 86380 86390 1
407427 99407427 1001 86380 86390 1
407497 99407497 1001 86380 86390 1
407677 99407677 1001 86380 86390 1
407906 99407906 1001 86380 86390 1
408126 99408126 1001 86380 86390 1
408260 99408260 1001 86380 86390 1
408223 99408223 1001 86380 86390 1
408340 99408340 1001 86380 86390 1
408477 99408477 1001 86380 86390 1
408603 99408603 1001 86380 86390 1
408847 99408847 1001 86380 86390 1
408823 99408823 1001 86380 86390 1
409060 99409060 1001 86380 86390 1
409014 99409014 1001 86380 86390 1
409049 99409049 1001 86380 86390 1
409071 99409071 1001 86380 86390 1
409423 99409423 1001 86380 86390 1
409520 99409520 1001 86380 86390 1
409965 99409965 1001 86380 86390 1
410095 99410095 1001 86380 86390 1
410096 99410096 1001 86380 86390 1
410199 99410199 1001 86380 86390 1
410293 99410293 1001 86380 86390 1
410537 99410537 1001 86380 86390 1
410543 99410543 1001 86380 86390 1
410586 99410586 1001 86380 86390 1
410763 99410763 1001 86380 86390 1
410845 99410845 1001 86380 86390 1
410913 99410913 1001 86380 86390 1
411147 99411147 1001 86380 86390 1
411157 99411157 1001 86380 86390 1
411167 99411167 1001 86380 86390 1
411272 99411272 1001 86380 86390 1
411726 99411726 1001 86380 86390 1
411758 99411758 1001 86380 86390 1
412000 99412000 1001 86380 86390 1
412036 99412036 1001 86380 86390 1
412152 99412152 1001 86380 86390 1
412174 99412174 1001 86380 86390 1
413636 99413636 1001 86380 86390 1
413161 99413161 1001 86380 86390 1
413032 99413032 1001 86380 86390 1
413052 99413052 1001 86380 86390 1
413030 99413030 1001 86380 86390 1
412786 99412786 1001 86380 86390 1
413923 99413923 1001 86380 86390 1
414036 99414036 1001 86380 86390 1
413876 99413876 1001 86380 86390 1
413794 99413794 1001 86380 86390 1
413779 99413779 1001 86380 86390 1
415142 99415142 1001 86380 86390 1
415087 99415087 1001 86380 86390 1
414523 99414523 1001 86380 86390 1
414405 99414405 1001 86380 86390 1
414479 99414479 1001 86380 86390 1
414313 99414313 1001 86380 86390 1
415711 99415711 1001 86380 86390 1
415409 99415409 1001 86380 86390 1
416612 99416612 1001 86380 86390 1
416842 99416842 1001 86380 86390 1
416899 99416899 1001 86380 86390 1
416389 99416389 1001 86380 86390 1
416508 99416508 1001 86380 86390 1
416432 99416432 1001 86380 86390 1
417301 99417301 1001 86380 86390 1
417132 99417132 1001 86380 86390 1
417254 99417254 1001 86380 86390 1
417602 99417602 1001 86380 86390 1
418709 99418709 1001 86380 86390 1
418413 99418413 1001 86380 86390 1
418249 99418249 1001 86380 86390 1
418139 99418139 1001 86380 86390 1
418257 99418257 1001 86380 86390 1
418314 99418314 1001 86380 86390 1
418333 99418333 1001 86380 86390 1
417711 99417711 1001 86380 86390 1
417796 99417796 1001 86380 86390 1
417714 99417714 1001 86380 86390 1
417872 99417872 1001 86380 86390 1
417896 99417896 1001 86380 86390 1
417969 99417969 1001 86380 86390 1
417656 99417656 1001 86380 86390 1
419107 99419107 1001 86380 86390 1
418819 99418819 1001 86380 86390 1
420171 99420171 1001 86380 86390 1
420350 99420350 1001 86380 86390 1
419862 99419862 1001 86380 86390 1
419869 99419869 1001 86380 86390 1
419896 99419896 1001 86380 86390 1
420051 99420051 1001 86380 86390 1
419657 99419657 1001 86380 86390 1
419231 99419231 1001 86380 86390 1
420793 99420793 1001 86380 86390 1
420508 99420508 1001 86380 86390 1
422077 99422077 1001 86380 86390 1
421788 99421788 1001 86380 86390 1
421537 99421537 1001 86380 86390 1
421482 99421482 1001 86380 86390 1
421304 99421304 1001 86380 86390 1
421345 99421345 1001 86380 86390 1
421057 99421057 1001 86380 86390 1
420907 99420907 1001 86380 86390 1
420938 99420938 1001 86380 86390 1
422218 99422218 1001 86380 86390 1
422131 99422131 1001 86380 86390 1
422156 99422156 1001 86380 86390 1
422498 99422498 1001 86380 86390 1
423554 99423554 1001 86380 86390 1
423419 99423419 1001 86380 86390 1
423636 99423636 1001 86380 86390 1
423269 99423269 1001 86380 86390 1
423095 99423095 1001 86380 86390 1
422999 99422999 1001 86380 86390 1
422838 99422838 1001 86380 86390 1
422872 99422872 1001 86380 86390 1
424061 99424061 1001 86380 86390 1
425036 99425036 1001 86380 86390 1
425363 99425363 1001 86380 86390 1
425100 99425100 1001 86380 86390 1
424657 99424657 1001 86380 86390 1
424346 99424346 1001 86380 86390 1
425664 99425664 1001 86380 86390 1
425711 99425711 1001 86380 86390 1
425592 99425592 1001 86380 86390 1
425492 99425492 1001 86380 86390 1
426974 99426974 1001 86380 86390 1
426875 99426875 1001 86380 86390 1
427060 99427060 1001 86380 86390 1
426762 99426762 1001 86380 86390 1
426360 99426360 1001 86380 86390 1
426532 99426532 1001 86380 86390 1
426611 99426611 1001 86380 86390 1
426065 99426065 1001 86380 86390 1
427294 99427294 1001 86380 86390 1
427304 99427304 1001 86380 86390 1
428569 99428569 1001 86380 86390 1
428350 99428350 1001 86380 86390 1
428523 99428523 1001 86380 86390 1
428512 99428512 1001 86380 86390 1
428602 99428602 1001 86380 86390 1
428044 99428044 1001 86380 86390 1
428065 99428065 1001 86380 86390 1
427779 99427779 1001 86380 86390 1
427805 99427805 1001 86380 86390 1
427744 99427744 1001 86380 86390 1
427838 99427838 1001 86380 86390 1
427643 99427643 1001 86380 86390 1
427913 99427913 1001 86380 86390 1
427794 99427794 1001 86380 86390 1
429174 99429174 1001 86380 86390 1
428993 99428993 1001 86380 86390 1
429041 99429041 1001 86380 86390 1
428791 99428791 1001 86380 86390 1
429165 99429165 1001 86380 86390 1
430196 99430196 1001 86380 86390 1
430082 99430082 1001 86380 86390 1
430206 99430206 1001 86380 86390 1
430362 99430362 1001 86380 86390 1
429248 99429248 1001 86380 86390 1
429556 99429556 1001 86380 86390 1
429303 99429303 1001 86380 86390 1
429561 99429561 1001 86380 86390 1
429387 99429387 1001 86380 86390 1
430607 99430607 1001 86380 86390 1
430624 99430624 1001 86380 86390 1
431961 99431961 1001 86380 86390 1
431972 99431972 1001 86380 86390 1
431434 99431434 1001 86380 86390 1
431468 99431468 1001 86380 86390 1
431350 99431350 1001 86380 86390 1
431005 99431005 1001 86380 86390 1
431245 99431245 1001 86380 86390 1
430980 99430980 1001 86380 86390 1
430832 99430832 1001 86380 86390 1
431023 99431023 1001 86380 86390 1
432397 99432397 1001 86380 86390 1
432455 99432455 1001 86380 86390 1
432095 99432095 1001 86380 86390 1
432308 99432308 1001 86380 86390 1
432340 99432340 1001 86380 86390 1
433661 99433661 1001 86380 86390 1
433240 99433240 1001 86380 86390 1
433191 99433191 1001 86380 86390 1
433299 99433299 1001 86380 86390 1
432940 99432940 1001 86380 86390 1
433015 99433015 1001 86380 86390 1
432829 99432829 1001 86380 86390 1
432538 99432538 1001 86380 86390 1
432657 99432657 1001 86380 86390 1
432514 99432514 1001 86380 86390 1
434094 99434094 1001 86380 86390 1
435433 99435433 1001 86380 86390 1
435342 99435342 1001 86380 86390 1
435057 99435057 1001 86380 86390 1
435401 99435401 1001 86380 86390 1
435174 99435174 1001 86380 86390 1
434868 99434868 1001 86380 86390 1
435546 99435546 1001 86380 86390 1
435576 99435576 1001 86380 86390 1
435877 99435877 1001 86380 86390 1
435639 99435639 1001 86380 86390 1
435852 99435852 1001 86380 86390 1
436827 99436827 1001 86380 86390 1
436952 99436952 1001 86380 86390 1
436913 99436913 1001 86380 86390 1
436566 99436566 1001 86380 86390 1
435936 99435936 1001 86380 86390 1
437328 99437328 1001 86380 86390 1
300038 99300038 1001 86380 86390 1
300090 99300090 1001 86380 86390 1
300604 99300604 1001 86380 86390 1
300557 99300557 1001 86380 86390 1
300583 99300583 1001 86380 86390 1
300622 99300622 1001 86380 86390 1
300664 99300664 1001 86380 86390 1
300384 99300384 1001 86380 86390 1
300425 99300425 1001 86380 86390 1
300452 99300452 1001 86380 86390 1
300492 99300492 1001 86380 86390 1
300442 99300442 1001 86380 86390 1
300456 99300456 1001 86380 86390 1
300135 99300135 1001 86380 86390 1
300109 99300109 1001 86380 86390 1
300122 99300122 1001 86380 86390 1
300150 99300150 1001 86380 86390 1
300167 99300167 1001 86380 86390 1
300145 99300145 1001 86380 86390 1
300855 99300855 1001 86380 86390 1
300845 99300845 1001 86380 86390 1
300783 99300783 1001 86380 86390 1
300797 99300797 1001 86380 86390 1
300760 99300760 1001 86380 86390 1
300866 99300866 1001 86380 86390 1
300790 99300790 1001 86380 86390 1
301534 99301534 1001 86380 86390 1
301435 99301435 1001 86380 86390 1
301274 99301274 1001 86380 86390 1
301180 99301180 1001 86380 86390 1
300960 99300960 1001 86380 86390 1
301051 99301051 1001 86380 86390 1
301134 99301134 1001 86380 86390 1
300953 99300953 1001 86380 86390 1
301024 99301024 1001 86380 86390 1
301738 99301738 1001 86380 86390 1
302214 99302214 1001 86380 86390 1
302324 99302324 1001 86380 86390 1
302251 99302251 1001 86380 86390 1
302085 99302085 1001 86380 86390 1
301786 99301786 1001 86380 86390 1
301882 99301882 1001 86380 86390 1
301939 99301939 1001 86380 86390 1
302534 99302534 1001 86380 86390 1
302484 99302484 1001 86380 86390 1
302472 99302472 1001 86380 86390 1
302425 99302425 1001 86380 86390 1
302491 99302491 1001 86380 86390 1
302504 99302504 1001 86380 86390 1
302427 99302427 1001 86380 86390 1
302584 99302584 1001 86380 86390 1
303027 99303027 1001 86380 86390 1
303171 99303171 1001 86380 86390 1
303120 99303120 1001 86380 86390 1
303024 99303024 1001 86380 86390 1
302834 99302834 1001 86380 86390 1
302863 99302863 1001 86380 86390 1
302969 99302969 1001 86380 86390 1
302771 99302771 1001 86380 86390 1
303233 99303233 1001 86380 86390 1
303304 99303304 1001 86380 86390 1
303997 99303997 1001 86380 86390 1
303842 99303842 1001 86380 86390 1
303686 99303686 1001 86380 86390 1
303819 99303819 1001 86380 86390 1
303584 99303584 1001 86380 86390 1
304044 99304044 1001 86380 86390 1
304059 99304059 1001 86380 86390 1
304189 99304189 1001 86380 86390 1
304086 99304086 1001 86380 86390 1
304138 99304138 1001 86380 86390 1
304744 99304744 1001 86380 86390 1
304822 99304822 1001 86380 86390 1
304748 99304748 1001 86380 86390 1
304831 99304831 1001 86380 86390 1
304802 99304802 1001 86380 86390 1
304847 99304847 1001 86380 86390 1
304665 99304665 1001 86380 86390 1
304794 99304794 1001 86380 86390 1
304552 99304552 1001 86380 86390 1
304618 99304618 1001 86380 86390 1
304466 99304466 1001 86380 86390 1
304587 99304587 1001 86380 86390 1
304266 99304266 1001 86380 86390 1
304305 99304305 1001 86380 86390 1
304409 99304409 1001 86380 86390 1
304385 99304385 1001 86380 86390 1
304296 99304296 1001 86380 86390 1
304325 99304325 1001 86380 86390 1
304999 99304999 1001 86380 86390 1
304905 99304905 1001 86380 86390 1
304971 99304971 1001 86380 86390 1
305523 99305523 1001 86380 86390 1
305565 99305565 1001 86380 86390 1
305671 99305671 1001 86380 86390 1
305375 99305375 1001 86380 86390 1
305116 99305116 1001 86380 86390 1
305200 99305200 1001 86380 86390 1
305097 99305097 1001 86380 86390 1
305268 99305268 1001 86380 86390 1
500147 99500147 1001 86380 86390 1
500097 99500097 1001 86380 86390 1
500782 99500782 1001 86380 86390 1
500616 99500616 1001 86380 86390 1
500695 99500695 1001 86380 86390 1
500515 99500515 1001 86380 86390 1
500490 99500490 1001 86380 86390 1
500542 99500542 1001 86380 86390 1
500361 99500361 1001 86380 86390 1
500274 99500274 1001 86380 86390 1
500365 99500365 1001 86380 86390 1
500278 99500278 1001 86380 86390 1
500944 99500944 1001 86380 86390 1
500932 99500932 1001 86380 86390 1
500846 99500846 1001 86380 86390 1
501474 99501474 1001 86380 86390 1
501438 99501438 1001 86380 86390 1
501468 99501468 1001 86380 86390 1
501484 99501484 1001 86380 86390 1
501536 99501536 1001 86380 86390 1
501348 99501348 1001 86380 86390 1
501354 99501354 1001 86380 86390 1
501086 99501086 1001 86380 86390 1
501126 99501126 1001 86380 86390 1
501221 99501221 1001 86380 86390 1
501080 99501080 1001 86380 86390 1
501689 99501689 1001 86380 86390 1
501729 99501729 1001 86380 86390 1
501807 99501807 1001 86380 86390 1
501749 99501749 1001 86380 86390 1
502440 99502440 1001 86380 86390 1
502455 99502455 1001 86380 86390 1
502187 99502187 1001 86380 86390 1
502214 99502214 1001 86380 86390 1
502150 99502150 1001 86380 86390 1
502075 99502075 1001 86380 86390 1
502044 99502044 1001 86380 86390 1
501915 99501915 1001 86380 86390 1
502546 99502546 1001 86380 86390 1
502560 99502560 1001 86380 86390 1
502496 99502496 1001 86380 86390 1
502550 99502550 1001 86380 86390 1
503116 99503116 1001 86380 86390 1
503283 99503283 1001 86380 86390 1
503123 99503123 1001 86380 86390 1
502937 99502937 1001 86380 86390 1
503043 99503043 1001 86380 86390 1
503085 99503085 1001 86380 86390 1
502943 99502943 1001 86380 86390 1
502866 99502866 1001 86380 86390 1
502846 99502846 1001 86380 86390 1
502862 99502862 1001 86380 86390 1
503460 99503460 1001 86380 86390 1
503478 99503478 1001 86380 86390 1
503978 99503978 1001 86380 86390 1
503971 99503971 1001 86380 86390 1
504075 99504075 1001 86380 86390 1
504078 99504078 1001 86380 86390 1
503748 99503748 1001 86380 86390 1
503761 99503761 1001 86380 86390 1
503756 99503756 1001 86380 86390 1
503566 99503566 1001 86380 86390 1
503582 99503582 1001 86380 86390 1
503623 99503623 1001 86380 86390 1
503535 99503535 1001 86380 86390 1
504250 99504250 1001 86380 86390 1
504307 99504307 1001 86380 86390 1
504908 99504908 1001 86380 86390 1
504891 99504891 1001 86380 86390 1
504814 99504814 1001 86380 86390 1
504661 99504661 1001 86380 86390 1
504650 99504650 1001 86380 86390 1
504561 99504561 1001 86380 86390 1
504580 99504580 1001 86380 86390 1
504722 99504722 1001 86380 86390 1
504554 99504554 1001 86380 86390 1
504685 99504685 1001 86380 86390 1
504341 99504341 1001 86380 86390 1
504464 99504464 1001 86380 86390 1
505058 99505058 1001 86380 86390 1
504324 99504324 1001 86380 86390 1
505112 99505112 1001 86380 86390 1
504959 99504959 1001 86380 86390 1
505092 99505092 1001 86380 86390 1
505681 99505681 1001 86380 86390 1
505739 99505739 1001 86380 86390 1
505702 99505702 1001 86380 86390 1
505641 99505641 1001 86380 86390 1
505423 99505423 1001 86380 86390 1
505545 99505545 1001 86380 86390 1
505496 99505496 1001 86380 86390 1
505535 99505535 1001 86380 86390 1
505485 99505485 1001 86380 86390 1
505395 99505395 1001 86380 86390 1
505859 99505859 1001 86380 86390 1
505902 99505902 1001 86380 86390 1
505906 99505906 1001 86380 86390 1
506196 99506196 1001 86380 86390 1
506314 99506314 1001 86380 86390 1
506241 99506241 1001 86380 86390 1
506374 99506374 1001 86380 86390 1
506002 99506002 1001 86380 86390 1
506135 99506135 1001 86380 86390 1
506101 99506101 1001 86380 86390 1
506142 99506142 1001 86380 86390 1
506143 99506143 1001 86380 86390 1
506619 99506619 1001 86380 86390 1
506658 99506658 1001 86380 86390 1
506621 99506621 1001 86380 86390 1
507230 99507230 1001 86380 86390 1
507206 99507206 1001 86380 86390 1
507028 99507028 1001 86380 86390 1
507085 99507085 1001 86380 86390 1
507138 99507138 1001 86380 86390 1
506815 99506815 1001 86380 86390 1
506803 99506803 1001 86380 86390 1
507001 99507001 1001 86380 86390 1
506872 99506872 1001 86380 86390 1
506900 99506900 1001 86380 86390 1
507460 99507460 1001 86380 86390 1
508150 99508150 1001 86380 86390 1
508152 99508152 1001 86380 86390 1
508229 99508229 1001 86380 86390 1
508064 99508064 1001 86380 86390 1
508132 99508132 1001 86380 86390 1
507907 99507907 1001 86380 86390 1
507909 99507909 1001 86380 86390 1
507873 99507873 1001 86380 86390 1
507848 99507848 1001 86380 86390 1
507788 99507788 1001 86380 86390 1
508267 99508267 1001 86380 86390 1
509060 99509060 1001 86380 86390 1
508955 99508955 1001 86380 86390 1
508904 99508904 1001 86380 86390 1
508707 99508707 1001 86380 86390 1
508814 99508814 1001 86380 86390 1
508803 99508803 1001 86380 86390 1
508458 99508458 1001 86380 86390 1
508471 99508471 1001 86380 86390 1
508644 99508644 1001 86380 86390 1
508515 99508515 1001 86380 86390 1
508580 99508580 1001 86380 86390 1
508568 99508568 1001 86380 86390 1
509098 99509098 1001 86380 86390 1
509126 99509126 1001 86380 86390 1
509231 99509231 1001 86380 86390 1
509130 99509130 1001 86380 86390 1
509831 99509831 1001 86380 86390 1
509858 99509858 1001 86380 86390 1
509623 99509623 1001 86380 86390 1
509410 99509410 1001 86380 86390 1
509363 99509363 1001 86380 86390 1
510014 99510014 1001 86380 86390 1
510058 99510058 1001 86380 86390 1
510047 99510047 1001 86380 86390 1
510073 99510073 1001 86380 86390 1
509944 99509944 1001 86380 86390 1
510062 99510062 1001 86380 86390 1
510064 99510064 1001 86380 86390 1
510551 99510551 1001 86380 86390 1
510603 99510603 1001 86380 86390 1
510432 99510432 1001 86380 86390 1
510369 99510369 1001 86380 86390 1
510384 99510384 1001 86380 86390 1
510500 99510500 1001 86380 86390 1
510377 99510377 1001 86380 86390 1
510280 99510280 1001 86380 86390 1
510166 99510166 1001 86380 86390 1
510233 99510233 1001 86380 86390 1
510778 99510778 1001 86380 86390 1
510780 99510780 1001 86380 86390 1
510746 99510746 1001 86380 86390 1
510863 99510863 1001 86380 86390 1
510928 99510928 1001 86380 86390 1
511624 99511624 1001 86380 86390 1
512376 99512376 1001 86380 86390 1
512351 99512351 1001 86380 86390 1
512297 99512297 1001 86380 86390 1
512148 99512148 1001 86380 86390 1
511969 99511969 1001 86380 86390 1
511823 99511823 1001 86380 86390 1
511772 99511772 1001 86380 86390 1
511801 99511801 1001 86380 86390 1
511905 99511905 1001 86380 86390 1
512507 99512507 1001 86380 86390 1
513147 99513147 1001 86380 86390 1
513101 99513101 1001 86380 86390 1
513128 99513128 1001 86380 86390 1
512948 99512948 1001 86380 86390 1
512910 99512910 1001 86380 86390 1
512949 99512949 1001 86380 86390 1
512864 99512864 1001 86380 86390 1
512677 99512677 1001 86380 86390 1
512755 99512755 1001 86380 86390 1
512617 99512617 1001 86380 86390 1
512708 99512708 1001 86380 86390 1
512684 99512684 1001 86380 86390 1
513216 99513216 1001 86380 86390 1
513207 99513207 1001 86380 86390 1
513225 99513225 1001 86380 86390 1
513908 99513908 1001 86380 86390 1
513936 99513936 1001 86380 86390 1
513950 99513950 1001 86380 86390 1
513899 99513899 1001 86380 86390 1
513802 99513802 1001 86380 86390 1
513636 99513636 1001 86380 86390 1
513488 99513488 1001 86380 86390 1
513442 99513442 1001 86380 86390 1
513435 99513435 1001 86380 86390 1
514106 99514106 1001 86380 86390 1
514146 99514146 1001 86380 86390 1
514229 99514229 1001 86380 86390 1
514703 99514703 1001 86380 86390 1
514695 99514695 1001 86380 86390 1
514662 99514662 1001 86380 86390 1
514675 99514675 1001 86380 86390 1
514627 99514627 1001 86380 86390 1
514447 99514447 1001 86380 86390 1
515055 99515055 1001 86380 86390 1
514955 99514955 1001 86380 86390 1
515611 99515611 1001 86380 86390 1
515521 99515521 1001 86380 86390 1
515479 99515479 1001 86380 86390 1
515431 99515431 1001 86380 86390 1
515220 99515220 1001 86380 86390 1
515169 99515169 1001 86380 86390 1
515107 99515107 1001 86380 86390 1
515175 99515175 1001 86380 86390 1
515190 99515190 1001 86380 86390 1
515758 99515758 1001 86380 86390 1
515800 99515800 1001 86380 86390 1
515841 99515841 1001 86380 86390 1
515806 99515806 1001 86380 86390 1
516337 99516337 1001 86380 86390 1
516441 99516441 1001 86380 86390 1
516314 99516314 1001 86380 86390 1
516181 99516181 1001 86380 86390 1
515927 99515927 1001 86380 86390 1
516569 99516569 1001 86380 86390 1
517195 99517195 1001 86380 86390 1
516965 99516965 1001 86380 86390 1
516955 99516955 1001 86380 86390 1
517115 99517115 1001 86380 86390 1
516862 99516862 1001 86380 86390 1
516875 99516875 1001 86380 86390 1
516864 99516864 1001 86380 86390 1
516738 99516738 1001 86380 86390 1
516752 99516752 1001 86380 86390 1
516778 99516778 1001 86380 86390 1
517488 99517488 1001 86380 86390 1
517532 99517532 1001 86380 86390 1
517352 99517352 1001 86380 86390 1
518112 99518112 1001 86380 86390 1
518129 99518129 1001 86380 86390 1
517998 99517998 1001 86380 86390 1
517987 99517987 1001 86380 86390 1
517988 99517988 1001 86380 86390 1
518109 99518109 1001 86380 86390 1
517828 99517828 1001 86380 86390 1
517864 99517864 1001 86380 86390 1
517852 99517852 1001 86380 86390 1
517865 99517865 1001 86380 86390 1
517720 99517720 1001 86380 86390 1
517564 99517564 1001 86380 86390 1
517682 99517682 1001 86380 86390 1
518234 99518234 1001 86380 86390 1
518338 99518338 1001 86380 86390 1
518248 99518248 1001 86380 86390 1
518823 99518823 1001 86380 86390 1
518968 99518968 1001 86380 86390 1
518972 99518972 1001 86380 86390 1
518976 99518976 1001 86380 86390 1
518805 99518805 1001 86380 86390 1
518820 99518820 1001 86380 86390 1
518770 99518770 1001 86380 86390 1
518743 99518743 1001 86380 86390 1
518434 99518434 1001 86380 86390 1
518410 99518410 1001 86380 86390 1
518449 99518449 1001 86380 86390 1
518386 99518386 1001 86380 86390 1
518505 99518505 1001 86380 86390 1
518392 99518392 1001 86380 86390 1
519070 99519070 1001 86380 86390 1
519124 99519124 1001 86380 86390 1
519164 99519164 1001 86380 86390 1
519625 99519625 1001 86380 86390 1
519716 99519716 1001 86380 86390 1
519655 99519655 1001 86380 86390 1
519707 99519707 1001 86380 86390 1
519697 99519697 1001 86380 86390 1
519557 99519557 1001 86380 86390 1
519500 99519500 1001 86380 86390 1
519490 99519490 1001 86380 86390 1
519207 99519207 1001 86380 86390 1
519377 99519377 1001 86380 86390 1
519353 99519353 1001 86380 86390 1
519277 99519277 1001 86380 86390 1
519359 99519359 1001 86380 86390 1
519930 99519930 1001 86380 86390 1
519834 99519834 1001 86380 86390 1
519939 99519939 1001 86380 86390 1
520640 99520640 1001 86380 86390 1
520598 99520598 1001 86380 86390 1
520587 99520587 1001 86380 86390 1
520345 99520345 1001 86380 86390 1
520312 99520312 1001 86380 86390 1
520428 99520428 1001 86380 86390 1
520300 99520300 1001 86380 86390 1
520326 99520326 1001 86380 86390 1
520434 99520434 1001 86380 86390 1
520182 99520182 1001 86380 86390 1
520093 99520093 1001 86380 86390 1
520055 99520055 1001 86380 86390 1
520677 99520677 1001 86380 86390 1
520763 99520763 1001 86380 86390 1
521411 99521411 1001 86380 86390 1
521424 99521424 1001 86380 86390 1
521015 99521015 1001 86380 86390 1
520877 99520877 1001 86380 86390 1
521038 99521038 1001 86380 86390 1
521490 99521490 1001 86380 86390 1
521534 99521534 1001 86380 86390 1
521469 99521469 1001 86380 86390 1
521484 99521484 1001 86380 86390 1
521629 99521629 1001 86380 86390 1
521578 99521578 1001 86380 86390 1
521631 99521631 1001 86380 86390 1
522195 99522195 1001 86380 86390 1
522094 99522094 1001 86380 86390 1
521924 99521924 1001 86380 86390 1
522041 99522041 1001 86380 86390 1
522003 99522003 1001 86380 86390 1
522020 99522020 1001 86380 86390 1
522008 99522008 1001 86380 86390 1
521818 99521818 1001 86380 86390 1
521719 99521719 1001 86380 86390 1
521732 99521732 1001 86380 86390 1
522424 99522424 1001 86380 86390 1
522490 99522490 1001 86380 86390 1
522439 99522439 1001 86380 86390 1
522481 99522481 1001 86380 86390 1
523084 99523084 1001 86380 86390 1
523009 99523009 1001 86380 86390 1
523051 99523051 1001 86380 86390 1
523013 99523013 1001 86380 86390 1
522925 99522925 1001 86380 86390 1
522851 99522851 1001 86380 86390 1
522751 99522751 1001 86380 86390 1
522816 99522816 1001 86380 86390 1
522712 99522712 1001 86380 86390 1
522872 99522872 1001 86380 86390 1
522576 99522576 1001 86380 86390 1
522542 99522542 1001 86380 86390 1
522659 99522659 1001 86380 86390 1
522503 99522503 1001 86380 86390 1
522673 99522673 1001 86380 86390 1
522612 99522612 1001 86380 86390 1
523193 99523193 1001 86380 86390 1
523169 99523169 1001 86380 86390 1
523302 99523302 1001 86380 86390 1
523266 99523266 1001 86380 86390 1
523268 99523268 1001 86380 86390 1
523140 99523140 1001 86380 86390 1
523806 99523806 1001 86380 86390 1
523886 99523886 1001 86380 86390 1
523797 99523797 1001 86380 86390 1
523680 99523680 1001 86380 86390 1
523471 99523471 1001 86380 86390 1
523375 99523375 1001 86380 86390 1
523491 99523491 1001 86380 86390 1
523336 99523336 1001 86380 86390 1
524136 99524136 1001 86380 86390 1
524059 99524059 1001 86380 86390 1
524098 99524098 1001 86380 86390 1
524739 99524739 1001 86380 86390 1
524672 99524672 1001 86380 86390 1
524595 99524595 1001 86380 86390 1
524381 99524381 1001 86380 86390 1
524357 99524357 1001 86380 86390 1
524190 99524190 1001 86380 86390 1
524216 99524216 1001 86380 86390 1
524158 99524158 1001 86380 86390 1
524789 99524789 1001 86380 86390 1
524804 99524804 1001 86380 86390 1
524844 99524844 1001 86380 86390 1
525482 99525482 1001 86380 86390 1
525406 99525406 1001 86380 86390 1
525433 99525433 1001 86380 86390 1
525530 99525530 1001 86380 86390 1
525225 99525225 1001 86380 86390 1
525256 99525256 1001 86380 86390 1
525024 99525024 1001 86380 86390 1
525635 99525635 1001 86380 86390 1
525640 99525640 1001 86380 86390 1
525653 99525653 1001 86380 86390 1
525697 99525697 1001 86380 86390 1
526309 99526309 1001 86380 86390 1
526276 99526276 1001 86380 86390 1
526062 99526062 1001 86380 86390 1
526184 99526184 1001 86380 86390 1
526146 99526146 1001 86380 86390 1
526100 99526100 1001 86380 86390 1
525829 99525829 1001 86380 86390 1
525816 99525816 1001 86380 86390 1
525832 99525832 1001 86380 86390 1
525833 99525833 1001 86380 86390 1
525951 99525951 1001 86380 86390 1
525914 99525914 1001 86380 86390 1
525979 99525979 1001 86380 86390 1
526498 99526498 1001 86380 86390 1
526435 99526435 1001 86380 86390 1
526487 99526487 1001 86380 86390 1
526568 99526568 1001 86380 86390 1
526581 99526581 1001 86380 86390 1
526595 99526595 1001 86380 86390 1
526584 99526584 1001 86380 86390 1
527094 99527094 1001 86380 86390 1
527185 99527185 1001 86380 86390 1
527034 99527034 1001 86380 86390 1
526636 99526636 1001 86380 86390 1
526690 99526690 1001 86380 86390 1
527304 99527304 1001 86380 86390 1
527423 99527423 1001 86380 86390 1
527452 99527452 1001 86380 86390 1
527870 99527870 1001 86380 86390 1
527823 99527823 1001 86380 86390 1
527686 99527686 1001 86380 86390 1
527868 99527868 1001 86380 86390 1
527765 99527765 1001 86380 86390 1
528087 99528087 1001 86380 86390 1
528153 99528153 1001 86380 86390 1
528077 99528077 1001 86380 86390 1
528105 99528105 1001 86380 86390 1
528119 99528119 1001 86380 86390 1
528201 99528201 1001 86380 86390 1
528902 99528902 1001 86380 86390 1
528776 99528776 1001 86380 86390 1
528876 99528876 1001 86380 86390 1
528783 99528783 1001 86380 86390 1
528589 99528589 1001 86380 86390 1
528525 99528525 1001 86380 86390 1
528306 99528306 1001 86380 86390 1
528913 99528913 1001 86380 86390 1
529014 99529014 1001 86380 86390 1
529640 99529640 1001 86380 86390 1
529681 99529681 1001 86380 86390 1
529607 99529607 1001 86380 86390 1
529609 99529609 1001 86380 86390 1
529719 99529719 1001 86380 86390 1
529610 99529610 1001 86380 86390 1
529508 99529508 1001 86380 86390 1
529306 99529306 1001 86380 86390 1
529166 99529166 1001 86380 86390 1
529256 99529256 1001 86380 86390 1
529271 99529271 1001 86380 86390 1
529763 99529763 1001 86380 86390 1
529768 99529768 1001 86380 86390 1
529836 99529836 1001 86380 86390 1
529759 99529759 1001 86380 86390 1
530400 99530400 1001 86380 86390 1
530352 99530352 1001 86380 86390 1
530233 99530233 1001 86380 86390 1
529999 99529999 1001 86380 86390 1
530034 99530034 1001 86380 86390 1
529970 99529970 1001 86380 86390 1
530700 99530700 1001 86380 86390 1
531257 99531257 1001 86380 86390 1
531370 99531370 1001 86380 86390 1
531289 99531289 1001 86380 86390 1
531060 99531060 1001 86380 86390 1
531166 99531166 1001 86380 86390 1
530953 99530953 1001 86380 86390 1
530945 99530945 1001 86380 86390 1
530835 99530835 1001 86380 86390 1
532041 99532041 1001 86380 86390 1
532030 99532030 1001 86380 86390 1
532082 99532082 1001 86380 86390 1
532032 99532032 1001 86380 86390 1
532023 99532023 1001 86380 86390 1
531990 99531990 1001 86380 86390 1
531836 99531836 1001 86380 86390 1
531993 99531993 1001 86380 86390 1
531878 99531878 1001 86380 86390 1
531715 99531715 1001 86380 86390 1
531755 99531755 1001 86380 86390 1
531589 99531589 1001 86380 86390 1
531617 99531617 1001 86380 86390 1
531749 99531749 1001 86380 86390 1
531762 99531762 1001 86380 86390 1
531686 99531686 1001 86380 86390 1
532297 99532297 1001 86380 86390 1
532219 99532219 1001 86380 86390 1
532220 99532220 1001 86380 86390 1
532254 99532254 1001 86380 86390 1
532871 99532871 1001 86380 86390 1
532873 99532873 1001 86380 86390 1
532967 99532967 1001 86380 86390 1
532672 99532672 1001 86380 86390 1
532802 99532802 1001 86380 86390 1
532634 99532634 1001 86380 86390 1
532721 99532721 1001 86380 86390 1
532424 99532424 1001 86380 86390 1
532496 99532496 1001 86380 86390 1
533055 99533055 1001 86380 86390 1
533160 99533160 1001 86380 86390 1
533219 99533219 1001 86380 86390 1
533695 99533695 1001 86380 86390 1
533698 99533698 1001 86380 86390 1
533688 99533688 1001 86380 86390 1
533590 99533590 1001 86380 86390 1
533530 99533530 1001 86380 86390 1
533586 99533586 1001 86380 86390 1
533293 99533293 1001 86380 86390 1
534037 99534037 1001 86380 86390 1
534019 99534019 1001 86380 86390 1
533955 99533955 1001 86380 86390 1
534007 99534007 1001 86380 86390 1
534546 99534546 1001 86380 86390 1
534624 99534624 1001 86380 86390 1
534675 99534675 1001 86380 86390 1
534426 99534426 1001 86380 86390 1
534167 99534167 1001 86380 86390 1
534221 99534221 1001 86380 86390 1
534785 99534785 1001 86380 86390 1
534826 99534826 1001 86380 86390 1
534754 99534754 1001 86380 86390 1
534780 99534780 1001 86380 86390 1
535307 99535307 1001 86380 86390 1
535488 99535488 1001 86380 86390 1
535323 99535323 1001 86380 86390 1
535440 99535440 1001 86380 86390 1
535498 99535498 1001 86380 86390 1
535341 99535341 1001 86380 86390 1
535446 99535446 1001 86380 86390 1
535220 99535220 1001 86380 86390 1
535274 99535274 1001 86380 86390 1
535185 99535185 1001 86380 86390 1
535161 99535161 1001 86380 86390 1
535074 99535074 1001 86380 86390 1
534935 99534935 1001 86380 86390 1
534974 99534974 1001 86380 86390 1
534990 99534990 1001 86380 86390 1
534939 99534939 1001 86380 86390 1
535579 99535579 1001 86380 86390 1
535710 99535710 1001 86380 86390 1
535659 99535659 1001 86380 86390 1
535608 99535608 1001 86380 86390 1
535647 99535647 1001 86380 86390 1
535517 99535517 1001 86380 86390 1
535597 99535597 1001 86380 86390 1
536170 99536170 1001 86380 86390 1
536198 99536198 1001 86380 86390 1
536293 99536293 1001 86380 86390 1
536205 99536205 1001 86380 86390 1
535963 99535963 1001 86380 86390 1
535925 99535925 1001 86380 86390 1
535953 99535953 1001 86380 86390 1
535945 99535945 1001 86380 86390 1
536075 99536075 1001 86380 86390 1
535798 99535798 1001 86380 86390 1
535838 99535838 1001 86380 86390 1
535867 99535867 1001 86380 86390 1
536489 99536489 1001 86380 86390 1
536349 99536349 1001 86380 86390 1
536524 99536524 1001 86380 86390 1
536369 99536369 1001 86380 86390 1
537081 99537081 1001 86380 86390 1
536980 99536980 1001 86380 86390 1
537122 99537122 1001 86380 86390 1
537156 99537156 1001 86380 86390 1
536950 99536950 1001 86380 86390 1
536953 99536953 1001 86380 86390 1
536876 99536876 1001 86380 86390 1
536813 99536813 1001 86380 86390 1
536788 99536788 1001 86380 86390 1
536596 99536596 1001 86380 86390 1
536611 99536611 1001 86380 86390 1
537293 99537293 1001 86380 86390 1
537190 99537190 1001 86380 86390 1
537941 99537941 1001 86380 86390 1
537838 99537838 1001 86380 86390 1
537929 99537929 1001 86380 86390 1
537917 99537917 1001 86380 86390 1
537815 99537815 1001 86380 86390 1
537820 99537820 1001 86380 86390 1
537985 99537985 1001 86380 86390 1
537720 99537720 1001 86380 86390 1
537574 99537574 1001 86380 86390 1
538116 99538116 1001 86380 86390 1
538163 99538163 1001 86380 86390 1
538765 99538765 1001 86380 86390 1
538766 99538766 1001 86380 86390 1
538792 99538792 1001 86380 86390 1
538679 99538679 1001 86380 86390 1
538671 99538671 1001 86380 86390 1
538596 99538596 1001 86380 86390 1
538545 99538545 1001 86380 86390 1
538433 99538433 1001 86380 86390 1
538530 99538530 1001 86380 86390 1
538372 99538372 1001 86380 86390 1
539000 99539000 1001 86380 86390 1
538886 99538886 1001 86380 86390 1
538900 99538900 1001 86380 86390 1
538991 99538991 1001 86380 86390 1
538901 99538901 1001 86380 86390 1
539569 99539569 1001 86380 86390 1
539601 99539601 1001 86380 86390 1
539537 99539537 1001 86380 86390 1
539319 99539319 1001 86380 86390 1
539385 99539385 1001 86380 86390 1
539390 99539390 1001 86380 86390 1
539302 99539302 1001 86380 86390 1
539431 99539431 1001 86380 86390 1
539217 99539217 1001 86380 86390 1
539171 99539171 1001 86380 86390 1
539097 99539097 1001 86380 86390 1
539110 99539110 1001 86380 86390 1
539708 99539708 1001 86380 86390 1
539827 99539827 1001 86380 86390 1
540313 99540313 1001 86380 86390 1
540352 99540352 1001 86380 86390 1
540418 99540418 1001 86380 86390 1
540277 99540277 1001 86380 86390 1
540356 99540356 1001 86380 86390 1
540348 99540348 1001 86380 86390 1
540094 99540094 1001 86380 86390 1
540205 99540205 1001 86380 86390 1
540573 99540573 1001 86380 86390 1
540472 99540472 1001 86380 86390 1
540501 99540501 1001 86380 86390 1
540631 99540631 1001 86380 86390 1
540567 99540567 1001 86380 86390 1
541229 99541229 1001 86380 86390 1
541204 99541204 1001 86380 86390 1
541166 99541166 1001 86380 86390 1
541094 99541094 1001 86380 86390 1
541122 99541122 1001 86380 86390 1
541239 99541239 1001 86380 86390 1
541098 99541098 1001 86380 86390 1
540985 99540985 1001 86380 86390 1
540895 99540895 1001 86380 86390 1
541017 99541017 1001 86380 86390 1
541043 99541043 1001 86380 86390 1
541486 99541486 1001 86380 86390 1
541324 99541324 1001 86380 86390 1
541376 99541376 1001 86380 86390 1
541495 99541495 1001 86380 86390 1
541980 99541980 1001 86380 86390 1
542077 99542077 1001 86380 86390 1
541936 99541936 1001 86380 86390 1
542115 99542115 1001 86380 86390 1
541798 99541798 1001 86380 86390 1
541827 99541827 1001 86380 86390 1
541908 99541908 1001 86380 86390 1
541753 99541753 1001 86380 86390 1
541820 99541820 1001 86380 86390 1
541716 99541716 1001 86380 86390 1
541569 99541569 1001 86380 86390 1
542304 99542304 1001 86380 86390 1
542124 99542124 1001 86380 86390 1
542931 99542931 1001 86380 86390 1
542586 99542586 1001 86380 86390 1
542418 99542418 1001 86380 86390 1
542497 99542497 1001 86380 86390 1
542420 99542420 1001 86380 86390 1
542422 99542422 1001 86380 86390 1
542488 99542488 1001 86380 86390 1
543036 99543036 1001 86380 86390 1
543050 99543050 1001 86380 86390 1
543583 99543583 1001 86380 86390 1
543765 99543765 1001 86380 86390 1
543769 99543769 1001 86380 86390 1
543528 99543528 1001 86380 86390 1
543466 99543466 1001 86380 86390 1
543429 99543429 1001 86380 86390 1
543546 99543546 1001 86380 86390 1
543406 99543406 1001 86380 86390 1
543563 99543563 1001 86380 86390 1
543345 99543345 1001 86380 86390 1
543855 99543855 1001 86380 86390 1
544581 99544581 1001 86380 86390 1
544530 99544530 1001 86380 86390 1
544492 99544492 1001 86380 86390 1
544532 99544532 1001 86380 86390 1
544349 99544349 1001 86380 86390 1
544223 99544223 1001 86380 86390 1
544124 99544124 1001 86380 86390 1
544152 99544152 1001 86380 86390 1
544130 99544130 1001 86380 86390 1
544728 99544728 1001 86380 86390 1
436246 814 1001 22440 27957 1
534338 663 1002 28601 31228 1
400003 99400003 1001 86380 86390 1
400122 99400122 1001 86380 86390 1
400187 99400187 1001 86380 86390 1
400230 99400230 1001 86380 86390 1
400405 99400405 1001 86380 86390 1
400365 99400365 1001 86380 86390 1
400451 99400451 1001 86380 86390 1
400562 99400562 1001 86380 86390 1
400828 99400828 1001 86380 86390 1
401126 99401126 1001 86380 86390 1
401102 99401102 1001 86380 86390 1
401076 99401076 1001 86380 86390 1
401437 99401437 1001 86380 86390 1
401393 99401393 1001 86380 86390 1
401931 99401931 1001 86380 86390 1
401896 99401896 1001 86380 86390 1
402002 99402002 1001 86380 86390 1
401976 99401976 1001 86380 86390 1
402045 99402045 1001 86380 86390 1
402095 99402095 1001 86380 86390 1
402418 99402418 1001 86380 86390 1
402641 99402641 1001 86380 86390 1
402955 99402955 1001 86380 86390 1
403048 99403048 1001 86380 86390 1
403023 99403023 1001 86380 86390 1
403028 99403028 1001 86380 86390 1
403438 99403438 1001 86380 86390 1
403588 99403588 1001 86380 86390 1
403636 99403636 1001 86380 86390 1
403869 99403869 1001 86380 86390 1
403943 99403943 1001 86380 86390 1
404062 99404062 1001 86380 86390 1
404087 99404087 1001 86380 86390 1
404466 99404466 1001 86380 86390 1
404423 99404423 1001 86380 86390 1
404488 99404488 1001 86380 86390 1
404622 99404622 1001 86380 86390 1
405082 99405082 1001 86380 86390 1
405323 99405323 1001 86380 86390 1
405497 99405497 1001 86380 86390 1
405566 99405566 1001 86380 86390 1
405552 99405552 1001 86380 86390 1
405793 99405793 1001 86380 86390 1
406087 99406087 1001 86380 86390 1
406274 99406274 1001 86380 86390 1
406282 99406282 1001 86380 86390 1
406296 99406296 1001 86380 86390 1
406295 99406295 1001 86380 86390 1
406625 99406625 1001 86380 86390 1
406672 99406672 1001 86380 86390 1
406726 99406726 1001 86380 86390 1
406666 99406666 1001 86380 86390 1
406895 99406895 1001 86380 86390 1
407014 99407014 1001 86380 86390 1
407092 99407092 1001 86380 86390 1
407252 99407252 1001 86380 86390 1
407404 99407404 1001 86380 86390 1
407528 99407528 1001 86380 86390 1
407531 99407531 1001 86380 86390 1
407600 99407600 1001 86380 86390 1
407782 99407782 1001 86380 86390 1
407882 99407882 1001 86380 86390 1
407952 99407952 1001 86380 86390 1
407981 99407981 1001 86380 86390 1
407988 99407988 1001 86380 86390 1
408105 99408105 1001 86380 86390 1
408253 99408253 1001 86380 86390 1
408846 99408846 1001 86380 86390 1
409055 99409055 1001 86380 86390 1
409144 99409144 1001 86380 86390 1
409240 99409240 1001 86380 86390 1
409386 99409386 1001 86380 86390 1
409628 99409628 1001 86380 86390 1
409749 99409749 1001 86380 86390 1
409726 99409726 1001 86380 86390 1
410098 99410098 1001 86380 86390 1
410054 99410054 1001 86380 86390 1
410094 99410094 1001 86380 86390 1
410399 99410399 1001 86380 86390 1
410406 99410406 1001 86380 86390 1
410388 99410388 1001 86380 86390 1
410458 99410458 1001 86380 86390 1
410468 99410468 1001 86380 86390 1
410508 99410508 1001 86380 86390 1
410810 99410810 1001 86380 86390 1
410891 99410891 1001 86380 86390 1
411057 99411057 1001 86380 86390 1
411091 99411091 1001 86380 86390 1
411198 99411198 1001 86380 86390 1
411243 99411243 1001 86380 86390 1
411227 99411227 1001 86380 86390 1
411440 99411440 1001 86380 86390 1
411473 99411473 1001 86380 86390 1
411900 99411900 1001 86380 86390 1
412104 99412104 1001 86380 86390 1
412338 99412338 1001 86380 86390 1
412336 99412336 1001 86380 86390 1
412311 99412311 1001 86380 86390 1
412290 99412290 1001 86380 86390 1
413385 99413385 1001 86380 86390 1
413260 99413260 1001 86380 86390 1
413061 99413061 1001 86380 86390 1
413144 99413144 1001 86380 86390 1
413129 99413129 1001 86380 86390 1
413027 99413027 1001 86380 86390 1
412901 99412901 1001 86380 86390 1
413235 99413235 1001 86380 86390 1
413288 99413288 1001 86380 86390 1
412723 99412723 1001 86380 86390 1
412483 99412483 1001 86380 86390 1
413918 99413918 1001 86380 86390 1
415257 99415257 1001 86380 86390 1
415080 99415080 1001 86380 86390 1
415175 99415175 1001 86380 86390 1
415293 99415293 1001 86380 86390 1
415074 99415074 1001 86380 86390 1
414741 99414741 1001 86380 86390 1
414512 99414512 1001 86380 86390 1
414700 99414700 1001 86380 86390 1
414919 99414919 1001 86380 86390 1
414317 99414317 1001 86380 86390 1
414442 99414442 1001 86380 86390 1
414131 99414131 1001 86380 86390 1
414218 99414218 1001 86380 86390 1
415600 99415600 1001 86380 86390 1
415472 99415472 1001 86380 86390 1
416320 99416320 1001 86380 86390 1
416398 99416398 1001 86380 86390 1
416550 99416550 1001 86380 86390 1
416256 99416256 1001 86380 86390 1
416471 99416471 1001 86380 86390 1
416166 99416166 1001 86380 86390 1
416559 99416559 1001 86380 86390 1
416511 99416511 1001 86380 86390 1
416574 99416574 1001 86380 86390 1
415822 99415822 1001 86380 86390 1
415983 99415983 1001 86380 86390 1
417114 99417114 1001 86380 86390 1
417256 99417256 1001 86380 86390 1
417220 99417220 1001 86380 86390 1
417109 99417109 1001 86380 86390 1
417155 99417155 1001 86380 86390 1
417414 99417414 1001 86380 86390 1
418576 99418576 1001 86380 86390 1
418476 99418476 1001 86380 86390 1
418659 99418659 1001 86380 86390 1
418372 99418372 1001 86380 86390 1
418043 99418043 1001 86380 86390 1
418187 99418187 1001 86380 86390 1
418263 99418263 1001 86380 86390 1
417690 99417690 1001 86380 86390 1
417901 99417901 1001 86380 86390 1
418012 99418012 1001 86380 86390 1
417902 99417902 1001 86380 86390 1
417672 99417672 1001 86380 86390 1
419034 99419034 1001 86380 86390 1
419121 99419121 1001 86380 86390 1
420195 99420195 1001 86380 86390 1
420006 99420006 1001 86380 86390 1
419932 99419932 1001 86380 86390 1
419510 99419510 1001 86380 86390 1
420625 99420625 1001 86380 86390 1
420730 99420730 1001 86380 86390 1
420483 99420483 1001 86380 86390 1
420707 99420707 1001 86380 86390 1
421839 99421839 1001 86380 86390 1
421949 99421949 1001 86380 86390 1
421692 99421692 1001 86380 86390 1
421503 99421503 1001 86380 86390 1
421672 99421672 1001 86380 86390 1
421661 99421661 1001 86380 86390 1
421097 99421097 1001 86380 86390 1
420844 99420844 1001 86380 86390 1
420909 99420909 1001 86380 86390 1
421253 99421253 1001 86380 86390 1
422270 99422270 1001 86380 86390 1
423433 99423433 1001 86380 86390 1
423389 99423389 1001 86380 86390 1
423306 99423306 1001 86380 86390 1
423272 99423272 1001 86380 86390 1
423282 99423282 1001 86380 86390 1
422559 99422559 1001 86380 86390 1
423820 99423820 1001 86380 86390 1
423874 99423874 1001 86380 86390 1
425220 99425220 1001 86380 86390 1
425072 99425072 1001 86380 86390 1
424633 99424633 1001 86380 86390 1
424874 99424874 1001 86380 86390 1
424949 99424949 1001 86380 86390 1
424462 99424462 1001 86380 86390 1
424302 99424302 1001 86380 86390 1
424332 99424332 1001 86380 86390 1
424478 99424478 1001 86380 86390 1
425388 99425388 1001 86380 86390 1
425419 99425419 1001 86380 86390 1
425651 99425651 1001 86380 86390 1
425772 99425772 1001 86380 86390 1
426984 99426984 1001 86380 86390 1
426751 99426751 1001 86380 86390 1
426829 99426829 1001 86380 86390 1
427023 99427023 1001 86380 86390 1
426666 99426666 1001 86380 86390 1
426286 99426286 1001 86380 86390 1
426659 99426659 1001 86380 86390 1
426318 99426318 1001 86380 86390 1
425938 99425938 1001 86380 86390 1
425837 99425837 1001 86380 86390 1
425918 99425918 1001 86380 86390 1
426097 99426097 1001 86380 86390 1
426168 99426168 1001 86380 86390 1
426092 99426092 1001 86380 86390 1
427334 99427334 1001 86380 86390 1
428391 99428391 1001 86380 86390 1
428429 99428429 1001 86380 86390 1
428278 99428278 1001 86380 86390 1
427975 99427975 1001 86380 86390 1
428130 99428130 1001 86380 86390 1
427979 99427979 1001 86380 86390 1
428081 99428081 1001 86380 86390 1
427946 99427946 1001 86380 86390 1
427713 99427713 1001 86380 86390 1
427714 99427714 1001 86380 86390 1
428811 99428811 1001 86380 86390 1
428864 99428864 1001 86380 86390 1
429974 99429974 1001 86380 86390 1
430088 99430088 1001 86380 86390 1
429632 99429632 1001 86380 86390 1
429828 99429828 1001 86380 86390 1
429412 99429412 1001 86380 86390 1
429415 99429415 1001 86380 86390 1
429460 99429460 1001 86380 86390 1
429431 99429431 1001 86380 86390 1
430625 99430625 1001 86380 86390 1
430700 99430700 1001 86380 86390 1
431828 99431828 1001 86380 86390 1
431868 99431868 1001 86380 86390 1
431561 99431561 1001 86380 86390 1
430871 99430871 1001 86380 86390 1
430992 99430992 1001 86380 86390 1
431260 99431260 1001 86380 86390 1
432483 99432483 1001 86380 86390 1
433439 99433439 1001 86380 86390 1
433678 99433678 1001 86380 86390 1
433442 99433442 1001 86380 86390 1
433052 99433052 1001 86380 86390 1
433304 99433304 1001 86380 86390 1
432942 99432942 1001 86380 86390 1
432603 99432603 1001 86380 86390 1
433789 99433789 1001 86380 86390 1
433946 99433946 1001 86380 86390 1
433947 99433947 1001 86380 86390 1
433980 99433980 1001 86380 86390 1
434076 99434076 1001 86380 86390 1
435338 99435338 1001 86380 86390 1
435045 99435045 1001 86380 86390 1
435308 99435308 1001 86380 86390 1
434638 99434638 1001 86380 86390 1
434659 99434659 1001 86380 86390 1
434944 99434944 1001 86380 86390 1
434747 99434747 1001 86380 86390 1
434609 99434609 1001 86380 86390 1
434468 99434468 1001 86380 86390 1
434521 99434521 1001 86380 86390 1
434458 99434458 1001 86380 86390 1
434335 99434335 1001 86380 86390 1
434531 99434531 1001 86380 86390 1
435644 99435644 1001 86380 86390 1
435626 99435626 1001 86380 86390 1
434138 99434138 1001 86380 86390 1
435488 99435488 1001 86380 86390 1
435783 99435783 1001 86380 86390 1
435642 99435642 1001 86380 86390 1
435724 99435724 1001 86380 86390 1
436871 99436871 1001 86380 86390 1
437048 99437048 1001 86380 86390 1
436953 99436953 1001 86380 86390 1
437057 99437057 1001 86380 86390 1
437035 99437035 1001 86380 86390 1
437133 99437133 1001 86380 86390 1
436193 99436193 1001 86380 86390 1
436173 99436173 1001 86380 86390 1
436026 99436026 1001 86380 86390 1
435919 99435919 1001 86380 86390 1
435949 99435949 1001 86380 86390 1
300043 99300043 1001 86380 86390 1
300057 99300057 1001 86380 86390 1
300652 99300652 1001 86380 86390 1
300601 99300601 1001 86380 86390 1
300667 99300667 1001 86380 86390 1
300595 99300595 1001 86380 86390 1
300610 99300610 1001 86380 86390 1
300403 99300403 1001 86380 86390 1
300232 99300232 1001 86380 86390 1
300196 99300196 1001 86380 86390 1
300766 99300766 1001 86380 86390 1
300755 99300755 1001 86380 86390 1
300923 99300923 1001 86380 86390 1
300742 99300742 1001 86380 86390 1
300931 99300931 1001 86380 86390 1
301454 99301454 1001 86380 86390 1
301354 99301354 1001 86380 86390 1
301489 99301489 1001 86380 86390 1
301312 99301312 1001 86380 86390 1
301173 99301173 1001 86380 86390 1
301175 99301175 1001 86380 86390 1
301162 99301162 1001 86380 86390 1
301244 99301244 1001 86380 86390 1
301131 99301131 1001 86380 86390 1
301120 99301120 1001 86380 86390 1
300966 99300966 1001 86380 86390 1
300945 99300945 1001 86380 86390 1
301567 99301567 1001 86380 86390 1
301594 99301594 1001 86380 86390 1
301717 99301717 1001 86380 86390 1
301743 99301743 1001 86380 86390 1
301680 99301680 1001 86380 86390 1
302310 99302310 1001 86380 86390 1
302221 99302221 1001 86380 86390 1
302365 99302365 1001 86380 86390 1
302289 99302289 1001 86380 86390 1
302199 99302199 1001 86380 86390 1
302100 99302100 1001 86380 86390 1
302037 99302037 1001 86380 86390 1
302027 99302027 1001 86380 86390 1
302118 99302118 1001 86380 86390 1
302004 99302004 1001 86380 86390 1
301978 99301978 1001 86380 86390 1
301813 99301813 1001 86380 86390 1
301958 99301958 1001 86380 86390 1
301883 99301883 1001 86380 86390 1
301923 99301923 1001 86380 86390 1
302572 99302572 1001 86380 86390 1
302543 99302543 1001 86380 86390 1
302466 99302466 1001 86380 86390 1
303204 99303204 1001 86380 86390 1
303072 99303072 1001 86380 86390 1
303061 99303061 1001 86380 86390 1
302924 99302924 1001 86380 86390 1
302991 99302991 1001 86380 86390 1
302850 99302850 1001 86380 86390 1
302942 99302942 1001 86380 86390 1
302983 99302983 1001 86380 86390 1
302958 99302958 1001 86380 86390 1
302959 99302959 1001 86380 86390 1
302639 99302639 1001 86380 86390 1
302655 99302655 1001 86380 86390 1
302725 99302725 1001 86380 86390 1
302675 99302675 1001 86380 86390 1
303348 99303348 1001 86380 86390 1
303325 99303325 1001 86380 86390 1
304014 99304014 1001 86380 86390 1
303660 99303660 1001 86380 86390 1
303622 99303622 1001 86380 86390 1
303825 99303825 1001 86380 86390 1
303827 99303827 1001 86380 86390 1
304098 99304098 1001 86380 86390 1
304177 99304177 1001 86380 86390 1
304837 99304837 1001 86380 86390 1
304661 99304661 1001 86380 86390 1
304546 99304546 1001 86380 86390 1
304483 99304483 1001 86380 86390 1
304561 99304561 1001 86380 86390 1
304345 99304345 1001 86380 86390 1
304429 99304429 1001 86380 86390 1
304910 99304910 1001 86380 86390 1
304923 99304923 1001 86380 86390 1
304962 99304962 1001 86380 86390 1
305638 99305638 1001 86380 86390 1
305660 99305660 1001 86380 86390 1
305363 99305363 1001 86380 86390 1
305441 99305441 1001 86380 86390 1
305286 99305286 1001 86380 86390 1
305353 99305353 1001 86380 86390 1
305302 99305302 1001 86380 86390 1
305343 99305343 1001 86380 86390 1
305170 99305170 1001 86380 86390 1
305066 99305066 1001 86380 86390 1
305175 99305175 1001 86380 86390 1
305232 99305232 1001 86380 86390 1
500054 99500054 1001 86380 86390 1
500610 99500610 1001 86380 86390 1
500637 99500637 1001 86380 86390 1
500665 99500665 1001 86380 86390 1
500790 99500790 1001 86380 86390 1
500717 99500717 1001 86380 86390 1
500653 99500653 1001 86380 86390 1
500618 99500618 1001 86380 86390 1
500572 99500572 1001 86380 86390 1
500521 99500521 1001 86380 86390 1
500457 99500457 1001 86380 86390 1
500433 99500433 1001 86380 86390 1
500594 99500594 1001 86380 86390 1
500284 99500284 1001 86380 86390 1
500316 99500316 1001 86380 86390 1
500843 99500843 1001 86380 86390 1
501459 99501459 1001 86380 86390 1
501472 99501472 1001 86380 86390 1
501537 99501537 1001 86380 86390 1
501538 99501538 1001 86380 86390 1
501531 99501531 1001 86380 86390 1
501353 99501353 1001 86380 86390 1
501291 99501291 1001 86380 86390 1
501061 99501061 1001 86380 86390 1
501181 99501181 1001 86380 86390 1
501730 99501730 1001 86380 86390 1
501692 99501692 1001 86380 86390 1
501810 99501810 1001 86380 86390 1
501694 99501694 1001 86380 86390 1
502463 99502463 1001 86380 86390 1
502325 99502325 1001 86380 86390 1
502433 99502433 1001 86380 86390 1
502437 99502437 1001 86380 86390 1
502277 99502277 1001 86380 86390 1
502280 99502280 1001 86380 86390 1
502425 99502425 1001 86380 86390 1
502462 99502462 1001 86380 86390 1
502221 99502221 1001 86380 86390 1
502250 99502250 1001 86380 86390 1
501965 99501965 1001 86380 86390 1
501849 99501849 1001 86380 86390 1
501931 99501931 1001 86380 86390 1
501869 99501869 1001 86380 86390 1
502038 99502038 1001 86380 86390 1
502503 99502503 1001 86380 86390 1
502586 99502586 1001 86380 86390 1
502653 99502653 1001 86380 86390 1
502603 99502603 1001 86380 86390 1
502475 99502475 1001 86380 86390 1
503259 99503259 1001 86380 86390 1
503271 99503271 1001 86380 86390 1
503171 99503171 1001 86380 86390 1
503224 99503224 1001 86380 86390 1
503162 99503162 1001 86380 86390 1
503010 99503010 1001 86380 86390 1
502985 99502985 1001 86380 86390 1
502987 99502987 1001 86380 86390 1
502980 99502980 1001 86380 86390 1
502749 99502749 1001 86380 86390 1
502764 99502764 1001 86380 86390 1
502701 99502701 1001 86380 86390 1
502856 99502856 1001 86380 86390 1
502859 99502859 1001 86380 86390 1
502748 99502748 1001 86380 86390 1
503407 99503407 1001 86380 86390 1
503344 99503344 1001 86380 86390 1
503412 99503412 1001 86380 86390 1
503935 99503935 1001 86380 86390 1
504079 99504079 1001 86380 86390 1
503809 99503809 1001 86380 86390 1
503720 99503720 1001 86380 86390 1
503773 99503773 1001 86380 86390 1
503844 99503844 1001 86380 86390 1
503681 99503681 1001 86380 86390 1
504158 99504158 1001 86380 86390 1
504302 99504302 1001 86380 86390 1
504316 99504316 1001 86380 86390 1
504888 99504888 1001 86380 86390 1
504761 99504761 1001 86380 86390 1
504535 99504535 1001 86380 86390 1
504654 99504654 1001 86380 86390 1
504538 99504538 1001 86380 86390 1
504591 99504591 1001 86380 86390 1
504462 99504462 1001 86380 86390 1
505007 99505007 1001 86380 86390 1
504971 99504971 1001 86380 86390 1
504945 99504945 1001 86380 86390 1
505025 99505025 1001 86380 86390 1
505130 99505130 1001 86380 86390 1
505145 99505145 1001 86380 86390 1
505591 99505591 1001 86380 86390 1
505639 99505639 1001 86380 86390 1
505691 99505691 1001 86380 86390 1
505435 99505435 1001 86380 86390 1
505488 99505488 1001 86380 86390 1
505452 99505452 1001 86380 86390 1
505523 99505523 1001 86380 86390 1
505230 99505230 1001 86380 86390 1
505196 99505196 1001 86380 86390 1
505808 99505808 1001 86380 86390 1
505771 99505771 1001 86380 86390 1
505841 99505841 1001 86380 86390 1
505868 99505868 1001 86380 86390 1
506481 99506481 1001 86380 86390 1
506565 99506565 1001 86380 86390 1
506566 99506566 1001 86380 86390 1
506300 99506300 1001 86380 86390 1
506271 99506271 1001 86380 86390 1
506377 99506377 1001 86380 86390 1
506049 99506049 1001 86380 86390 1
506088 99506088 1001 86380 86390 1
506000 99506000 1001 86380 86390 1
506700 99506700 1001 86380 86390 1
506625 99506625 1001 86380 86390 1
507395 99507395 1001 86380 86390 1
507352 99507352 1001 86380 86390 1
507264 99507264 1001 86380 86390 1
507039 99507039 1001 86380 86390 1
507158 99507158 1001 86380 86390 1
507071 99507071 1001 86380 86390 1
506931 99506931 1001 86380 86390 1
506855 99506855 1001 86380 86390 1
506987 99506987 1001 86380 86390 1
506913 99506913 1001 86380 86390 1
506965 99506965 1001 86380 86390 1
506992 99506992 1001 86380 86390 1
506823 99506823 1001 86380 86390 1
506878 99506878 1001 86380 86390 1
507589 99507589 1001 86380 86390 1
507618 99507618 1001 86380 86390 1
507547 99507547 1001 86380 86390 1
508058 99508058 1001 86380 86390 1
508225 99508225 1001 86380 86390 1
508181 99508181 1001 86380 86390 1
508244 99508244 1001 86380 86390 1
507914 99507914 1001 86380 86390 1
507867 99507867 1001 86380 86390 1
507796 99507796 1001 86380 86390 1
507752 99507752 1001 86380 86390 1
508325 99508325 1001 86380 86390 1
508417 99508417 1001 86380 86390 1
508355 99508355 1001 86380 86390 1
508951 99508951 1001 86380 86390 1
509021 99509021 1001 86380 86390 1
509022 99509022 1001 86380 86390 1
509023 99509023 1001 86380 86390 1
508845 99508845 1001 86380 86390 1
508589 99508589 1001 86380 86390 1
508554 99508554 1001 86380 86390 1
509254 99509254 1001 86380 86390 1
509863 99509863 1001 86380 86390 1
509760 99509760 1001 86380 86390 1
509823 99509823 1001 86380 86390 1
509527 99509527 1001 86380 86390 1
509532 99509532 1001 86380 86390 1
509495 99509495 1001 86380 86390 1
509654 99509654 1001 86380 86390 1
509667 99509667 1001 86380 86390 1
509396 99509396 1001 86380 86390 1
509282 99509282 1001 86380 86390 1
509348 99509348 1001 86380 86390 1
509342 99509342 1001 86380 86390 1
509421 99509421 1001 86380 86390 1
510066 99510066 1001 86380 86390 1
509989 99509989 1001 86380 86390 1
510068 99510068 1001 86380 86390 1
509953 99509953 1001 86380 86390 1
509903 99509903 1001 86380 86390 1
510011 99510011 1001 86380 86390 1
510012 99510012 1001 86380 86390 1
509936 99509936 1001 86380 86390 1
510618 99510618 1001 86380 86390 1
510543 99510543 1001 86380 86390 1
510457 99510457 1001 86380 86390 1
510421 99510421 1001 86380 86390 1
510477 99510477 1001 86380 86390 1
510516 99510516 1001 86380 86390 1
510429 99510429 1001 86380 86390 1
510170 99510170 1001 86380 86390 1
510920 99510920 1001 86380 86390 1
510804 99510804 1001 86380 86390 1
510779 99510779 1001 86380 86390 1
510743 99510743 1001 86380 86390 1
510744 99510744 1001 86380 86390 1
511507 99511507 1001 86380 86390 1
511419 99511419 1001 86380 86390 1
511543 99511543 1001 86380 86390 1
511276 99511276 1001 86380 86390 1
511341 99511341 1001 86380 86390 1
511174 99511174 1001 86380 86390 1
511318 99511318 1001 86380 86390 1
510980 99510980 1001 86380 86390 1
511605 99511605 1001 86380 86390 1
511586 99511586 1001 86380 86390 1
512252 99512252 1001 86380 86390 1
512188 99512188 1001 86380 86390 1
512202 99512202 1001 86380 86390 1
512293 99512293 1001 86380 86390 1
512334 99512334 1001 86380 86390 1
512222 99512222 1001 86380 86390 1
512172 99512172 1001 86380 86390 1
511791 99511791 1001 86380 86390 1
511780 99511780 1001 86380 86390 1
511859 99511859 1001 86380 86390 1
511872 99511872 1001 86380 86390 1
512509 99512509 1001 86380 86390 1
512522 99512522 1001 86380 86390 1
512510 99512510 1001 86380 86390 1
512414 99512414 1001 86380 86390 1
512479 99512479 1001 86380 86390 1
513129 99513129 1001 86380 86390 1
513157 99513157 1001 86380 86390 1
513000 99513000 1001 86380 86390 1
512861 99512861 1001 86380 86390 1
512810 99512810 1001 86380 86390 1
512904 99512904 1001 86380 86390 1
512769 99512769 1001 86380 86390 1
512620 99512620 1001 86380 86390 1
512712 99512712 1001 86380 86390 1
512738 99512738 1001 86380 86390 1
513254 99513254 1001 86380 86390 1
513399 99513399 1001 86380 86390 1
513337 99513337 1001 86380 86390 1
513213 99513213 1001 86380 86390 1
514018 99514018 1001 86380 86390 1
513889 99513889 1001 86380 86390 1
513662 99513662 1001 86380 86390 1
513623 99513623 1001 86380 86390 1
513639 99513639 1001 86380 86390 1
513730 99513730 1001 86380 86390 1
513796 99513796 1001 86380 86390 1
513593 99513593 1001 86380 86390 1
513582 99513582 1001 86380 86390 1
513544 99513544 1001 86380 86390 1
513509 99513509 1001 86380 86390 1
513525 99513525 1001 86380 86390 1
514126 99514126 1001 86380 86390 1
514656 99514656 1001 86380 86390 1
514668 99514668 1001 86380 86390 1
514735 99514735 1001 86380 86390 1
514727 99514727 1001 86380 86390 1
514792 99514792 1001 86380 86390 1
514793 99514793 1001 86380 86390 1
514653 99514653 1001 86380 86390 1
514617 99514617 1001 86380 86390 1
514340 99514340 1001 86380 86390 1
514277 99514277 1001 86380 86390 1
514332 99514332 1001 86380 86390 1
514324 99514324 1001 86380 86390 1
514901 99514901 1001 86380 86390 1
514890 99514890 1001 86380 86390 1
515547 99515547 1001 86380 86390 1
515535 99515535 1001 86380 86390 1
515663 99515663 1001 86380 86390 1
515592 99515592 1001 86380 86390 1
515336 99515336 1001 86380 86390 1
515458 99515458 1001 86380 86390 1
515318 99515318 1001 86380 86390 1
515396 99515396 1001 86380 86390 1
515348 99515348 1001 86380 86390 1
515079 99515079 1001 86380 86390 1
515771 99515771 1001 86380 86390 1
515836 99515836 1001 86380 86390 1
515733 99515733 1001 86380 86390 1
515480 99515480 1001 86380 86390 1
515738 99515738 1001 86380 86390 1
515700 99515700 1001 86380 86390 1
515727 99515727 1001 86380 86390 1
515856 99515856 1001 86380 86390 1
516510 99516510 1001 86380 86390 1
516175 99516175 1001 86380 86390 1
516131 99516131 1001 86380 86390 1
516302 99516302 1001 86380 86390 1
516007 99516007 1001 86380 86390 1
516062 99516062 1001 86380 86390 1
515921 99515921 1001 86380 86390 1
516520 99516520 1001 86380 86390 1
516589 99516589 1001 86380 86390 1
516512 99516512 1001 86380 86390 1
516645 99516645 1001 86380 86390 1
516685 99516685 1001 86380 86390 1
517168 99517168 1001 86380 86390 1
517208 99517208 1001 86380 86390 1
517234 99517234 1001 86380 86390 1
517291 99517291 1001 86380 86390 1
517281 99517281 1001 86380 86390 1
517205 99517205 1001 86380 86390 1
516976 99516976 1001 86380 86390 1
517068 99517068 1001 86380 86390 1
516916 99516916 1001 86380 86390 1
516748 99516748 1001 86380 86390 1
516761 99516761 1001 86380 86390 1
516854 99516854 1001 86380 86390 1
517430 99517430 1001 86380 86390 1
517499 99517499 1001 86380 86390 1
517971 99517971 1001 86380 86390 1
518138 99518138 1001 86380 86390 1
518078 99518078 1001 86380 86390 1
518142 99518142 1001 86380 86390 1
518083 99518083 1001 86380 86390 1
517619 99517619 1001 86380 86390 1
517698 99517698 1001 86380 86390 1
517729 99517729 1001 86380 86390 1
517742 99517742 1001 86380 86390 1
517547 99517547 1001 86380 86390 1
517613 99517613 1001 86380 86390 1
517576 99517576 1001 86380 86390 1
518950 99518950 1001 86380 86390 1
518834 99518834 1001 86380 86390 1
518796 99518796 1001 86380 86390 1
518901 99518901 1001 86380 86390 1
518841 99518841 1001 86380 86390 1
518907 99518907 1001 86380 86390 1
518920 99518920 1001 86380 86390 1
518884 99518884 1001 86380 86390 1
518601 99518601 1001 86380 86390 1
518693 99518693 1001 86380 86390 1
518631 99518631 1001 86380 86390 1
518671 99518671 1001 86380 86390 1
518583 99518583 1001 86380 86390 1
518714 99518714 1001 86380 86390 1
518702 99518702 1001 86380 86390 1
518754 99518754 1001 86380 86390 1
518664 99518664 1001 86380 86390 1
518415 99518415 1001 86380 86390 1
518403 99518403 1001 86380 86390 1
519170 99519170 1001 86380 86390 1
519001 99519001 1001 86380 86390 1
519006 99519006 1001 86380 86390 1
519754 99519754 1001 86380 86390 1
519617 99519617 1001 86380 86390 1
519506 99519506 1001 86380 86390 1
519443 99519443 1001 86380 86390 1
519520 99519520 1001 86380 86390 1
519426 99519426 1001 86380 86390 1
519850 99519850 1001 86380 86390 1
519876 99519876 1001 86380 86390 1
519838 99519838 1001 86380 86390 1
519859 99519859 1001 86380 86390 1
519872 99519872 1001 86380 86390 1
519925 99519925 1001 86380 86390 1
519848 99519848 1001 86380 86390 1
520538 99520538 1001 86380 86390 1
520501 99520501 1001 86380 86390 1
520485 99520485 1001 86380 86390 1
520279 99520279 1001 86380 86390 1
520331 99520331 1001 86380 86390 1
520282 99520282 1001 86380 86390 1
520425 99520425 1001 86380 86390 1
520296 99520296 1001 86380 86390 1
520299 99520299 1001 86380 86390 1
520417 99520417 1001 86380 86390 1
520328 99520328 1001 86380 86390 1
520277 99520277 1001 86380 86390 1
520203 99520203 1001 86380 86390 1
520025 99520025 1001 86380 86390 1
520091 99520091 1001 86380 86390 1
520652 99520652 1001 86380 86390 1
520821 99520821 1001 86380 86390 1
521364 99521364 1001 86380 86390 1
521423 99521423 1001 86380 86390 1
521453 99521453 1001 86380 86390 1
521399 99521399 1001 86380 86390 1
520977 99520977 1001 86380 86390 1
520880 99520880 1001 86380 86390 1
520935 99520935 1001 86380 86390 1
521645 99521645 1001 86380 86390 1
521495 99521495 1001 86380 86390 1
521524 99521524 1001 86380 86390 1
521589 99521589 1001 86380 86390 1
521603 99521603 1001 86380 86390 1
521616 99521616 1001 86380 86390 1
521486 99521486 1001 86380 86390 1
521618 99521618 1001 86380 86390 1
522125 99522125 1001 86380 86390 1
522138 99522138 1001 86380 86390 1
522128 99522128 1001 86380 86390 1
522211 99522211 1001 86380 86390 1
522287 99522287 1001 86380 86390 1
522201 99522201 1001 86380 86390 1
522215 99522215 1001 86380 86390 1
521979 99521979 1001 86380 86390 1
521750 99521750 1001 86380 86390 1
521815 99521815 1001 86380 86390 1
521677 99521677 1001 86380 86390 1
522415 99522415 1001 86380 86390 1
522353 99522353 1001 86380 86390 1
522926 99522926 1001 86380 86390 1
523031 99523031 1001 86380 86390 1
523062 99523062 1001 86380 86390 1
522985 99522985 1001 86380 86390 1
522988 99522988 1001 86380 86390 1
522774 99522774 1001 86380 86390 1
522896 99522896 1001 86380 86390 1
522809 99522809 1001 86380 86390 1
523210 99523210 1001 86380 86390 1
523314 99523314 1001 86380 86390 1
523217 99523217 1001 86380 86390 1
523870 99523870 1001 86380 86390 1
523808 99523808 1001 86380 86390 1
523930 99523930 1001 86380 86390 1
523825 99523825 1001 86380 86390 1
523503 99523503 1001 86380 86390 1
523374 99523374 1001 86380 86390 1
524149 99524149 1001 86380 86390 1
524050 99524050 1001 86380 86390 1
524128 99524128 1001 86380 86390 1
524038 99524038 1001 86380 86390 1
523979 99523979 1001 86380 86390 1
524756 99524756 1001 86380 86390 1
524504 99524504 1001 86380 86390 1
524403 99524403 1001 86380 86390 1
524560 99524560 1001 86380 86390 1
524447 99524447 1001 86380 86390 1
524499 99524499 1001 86380 86390 1
524165 99524165 1001 86380 86390 1
524155 99524155 1001 86380 86390 1
524850 99524850 1001 86380 86390 1
525521 99525521 1001 86380 86390 1
525419 99525419 1001 86380 86390 1
525410 99525410 1001 86380 86390 1
525212 99525212 1001 86380 86390 1
525238 99525238 1001 86380 86390 1
525383 99525383 1001 86380 86390 1
525311 99525311 1001 86380 86390 1
525087 99525087 1001 86380 86390 1
525658 99525658 1001 86380 86390 1
525736 99525736 1001 86380 86390 1
526231 99526231 1001 86380 86390 1
526325 99526325 1001 86380 86390 1
526380 99526380 1001 86380 86390 1
526280 99526280 1001 86380 86390 1
526124 99526124 1001 86380 86390 1
525857 99525857 1001 86380 86390 1
525860 99525860 1001 86380 86390 1
525901 99525901 1001 86380 86390 1
525993 99525993 1001 86380 86390 1
525905 99525905 1001 86380 86390 1
526461 99526461 1001 86380 86390 1
526500 99526500 1001 86380 86390 1
526624 99526624 1001 86380 86390 1
526560 99526560 1001 86380 86390 1
527050 99527050 1001 86380 86390 1
527005 99527005 1001 86380 86390 1
526853 99526853 1001 86380 86390 1
526872 99526872 1001 86380 86390 1
526773 99526773 1001 86380 86390 1
526801 99526801 1001 86380 86390 1
526750 99526750 1001 86380 86390 1
526674 99526674 1001 86380 86390 1
526821 99526821 1001 86380 86390 1
527454 99527454 1001 86380 86390 1
527365 99527365 1001 86380 86390 1
527445 99527445 1001 86380 86390 1
527438 99527438 1001 86380 86390 1
527335 99527335 1001 86380 86390 1
527897 99527897 1001 86380 86390 1
527682 99527682 1001 86380 86390 1
527535 99527535 1001 86380 86390 1
527461 99527461 1001 86380 86390 1
527492 99527492 1001 86380 86390 1
528113 99528113 1001 86380 86390 1
528152 99528152 1001 86380 86390 1
528255 99528255 1001 86380 86390 1
528204 99528204 1001 86380 86390 1
528114 99528114 1001 86380 86390 1
528106 99528106 1001 86380 86390 1
528200 99528200 1001 86380 86390 1
528742 99528742 1001 86380 86390 1
528666 99528666 1001 86380 86390 1
528471 99528471 1001 86380 86390 1
528964 99528964 1001 86380 86390 1
528990 99528990 1001 86380 86390 1
528912 99528912 1001 86380 86390 1
528943 99528943 1001 86380 86390 1
528959 99528959 1001 86380 86390 1
529574 99529574 1001 86380 86390 1
529526 99529526 1001 86380 86390 1
529722 99529722 1001 86380 86390 1
529509 99529509 1001 86380 86390 1
529408 99529408 1001 86380 86390 1
529423 99529423 1001 86380 86390 1
529350 99529350 1001 86380 86390 1
529390 99529390 1001 86380 86390 1
529507 99529507 1001 86380 86390 1
529225 99529225 1001 86380 86390 1
529247 99529247 1001 86380 86390 1
529260 99529260 1001 86380 86390 1
529170 99529170 1001 86380 86390 1
529752 99529752 1001 86380 86390 1
529830 99529830 1001 86380 86390 1
529843 99529843 1001 86380 86390 1
529832 99529832 1001 86380 86390 1
530477 99530477 1001 86380 86390 1
530389 99530389 1001 86380 86390 1
530442 99530442 1001 86380 86390 1
530405 99530405 1001 86380 86390 1
530536 99530536 1001 86380 86390 1
530369 99530369 1001 86380 86390 1
530385 99530385 1001 86380 86390 1
530340 99530340 1001 86380 86390 1
530224 99530224 1001 86380 86390 1
530239 99530239 1001 86380 86390 1
530201 99530201 1001 86380 86390 1
530240 99530240 1001 86380 86390 1
529987 99529987 1001 86380 86390 1
530052 99530052 1001 86380 86390 1
530119 99530119 1001 86380 86390 1
529940 99529940 1001 86380 86390 1
530019 99530019 1001 86380 86390 1
529969 99529969 1001 86380 86390 1
530590 99530590 1001 86380 86390 1
530592 99530592 1001 86380 86390 1
530644 99530644 1001 86380 86390 1
530698 99530698 1001 86380 86390 1
530623 99530623 1001 86380 86390 1
531351 99531351 1001 86380 86390 1
531179 99531179 1001 86380 86390 1
531217 99531217 1001 86380 86390 1
531097 99531097 1001 86380 86390 1
531059 99531059 1001 86380 86390 1
531022 99531022 1001 86380 86390 1
531024 99531024 1001 86380 86390 1
531114 99531114 1001 86380 86390 1
530904 99530904 1001 86380 86390 1
530871 99530871 1001 86380 86390 1
531393 99531393 1001 86380 86390 1
531395 99531395 1001 86380 86390 1
531569 99531569 1001 86380 86390 1
532058 99532058 1001 86380 86390 1
532137 99532137 1001 86380 86390 1
532127 99532127 1001 86380 86390 1
532089 99532089 1001 86380 86390 1
531854 99531854 1001 86380 86390 1
531855 99531855 1001 86380 86390 1
531961 99531961 1001 86380 86390 1
531746 99531746 1001 86380 86390 1
531675 99531675 1001 86380 86390 1
532338 99532338 1001 86380 86390 1
532319 99532319 1001 86380 86390 1
533003 99533003 1001 86380 86390 1
532896 99532896 1001 86380 86390 1
533010 99533010 1001 86380 86390 1
532789 99532789 1001 86380 86390 1
532815 99532815 1001 86380 86390 1
532700 99532700 1001 86380 86390 1
532675 99532675 1001 86380 86390 1
532678 99532678 1001 86380 86390 1
532732 99532732 1001 86380 86390 1
532811 99532811 1001 86380 86390 1
532825 99532825 1001 86380 86390 1
532594 99532594 1001 86380 86390 1
532548 99532548 1001 86380 86390 1
532420 99532420 1001 86380 86390 1
533051 99533051 1001 86380 86390 1
533825 99533825 1001 86380 86390 1
533715 99533715 1001 86380 86390 1
533556 99533556 1001 86380 86390 1
533279 99533279 1001 86380 86390 1
533429 99533429 1001 86380 86390 1
533976 99533976 1001 86380 86390 1
533951 99533951 1001 86380 86390 1
533968 99533968 1001 86380 86390 1
533996 99533996 1001 86380 86390 1
534655 99534655 1001 86380 86390 1
534616 99534616 1001 86380 86390 1
534565 99534565 1001 86380 86390 1
534502 99534502 1001 86380 86390 1
534528 99534528 1001 86380 86390 1
534338 99534338 1001 86380 86390 1
534410 99534410 1001 86380 86390 1
534413 99534413 1001 86380 86390 1
534091 99534091 1001 86380 86390 1
534092 99534092 1001 86380 86390 1
534106 99534106 1001 86380 86390 1
534146 99534146 1001 86380 86390 1
534842 99534842 1001 86380 86390 1
534862 99534862 1001 86380 86390 1
535460 99535460 1001 86380 86390 1
535475 99535475 1001 86380 86390 1
535366 99535366 1001 86380 86390 1
535102 99535102 1001 86380 86390 1
534994 99534994 1001 86380 86390 1
534970 99534970 1001 86380 86390 1
534919 99534919 1001 86380 86390 1
535664 99535664 1001 86380 86390 1
536033 99536033 1001 86380 86390 1
536111 99536111 1001 86380 86390 1
536024 99536024 1001 86380 86390 1
536050 99536050 1001 86380 86390 1
536128 99536128 1001 86380 86390 1
536013 99536013 1001 86380 86390 1
535936 99535936 1001 86380 86390 1
535741 99535741 1001 86380 86390 1
535718 99535718 1001 86380 86390 1
535835 99535835 1001 86380 86390 1
535813 99535813 1001 86380 86390 1
535826 99535826 1001 86380 86390 1
535916 99535916 1001 86380 86390 1
535739 99535739 1001 86380 86390 1
536426 99536426 1001 86380 86390 1
536430 99536430 1001 86380 86390 1
536539 99536539 1001 86380 86390 1
537074 99537074 1001 86380 86390 1
537130 99537130 1001 86380 86390 1
537093 99537093 1001 86380 86390 1
537150 99537150 1001 86380 86390 1
537110 99537110 1001 86380 86390 1
536817 99536817 1001 86380 86390 1
536847 99536847 1001 86380 86390 1
536785 99536785 1001 86380 86390 1
536647 99536647 1001 86380 86390 1
536660 99536660 1001 86380 86390 1
536650 99536650 1001 86380 86390 1
536613 99536613 1001 86380 86390 1
536548 99536548 1001 86380 86390 1
536631 99536631 1001 86380 86390 1
537238 99537238 1001 86380 86390 1
537226 99537226 1001 86380 86390 1
537280 99537280 1001 86380 86390 1
537233 99537233 1001 86380 86390 1
537987 99537987 1001 86380 86390 1
537954 99537954 1001 86380 86390 1
537889 99537889 1001 86380 86390 1
537918 99537918 1001 86380 86390 1
537976 99537976 1001 86380 86390 1
537688 99537688 1001 86380 86390 1
537742 99537742 1001 86380 86390 1
537665 99537665 1001 86380 86390 1
537500 99537500 1001 86380 86390 1
537462 99537462 1001 86380 86390 1
537372 99537372 1001 86380 86390 1
537468 99537468 1001 86380 86390 1
538098 99538098 1001 86380 86390 1
538691 99538691 1001 86380 86390 1
538657 99538657 1001 86380 86390 1
538533 99538533 1001 86380 86390 1
538461 99538461 1001 86380 86390 1
538515 99538515 1001 86380 86390 1
538593 99538593 1001 86380 86390 1
538313 99538313 1001 86380 86390 1
538212 99538212 1001 86380 86390 1
538347 99538347 1001 86380 86390 1
538258 99538258 1001 86380 86390 1
538944 99538944 1001 86380 86390 1
538922 99538922 1001 86380 86390 1
538859 99538859 1001 86380 86390 1
538833 99538833 1001 86380 86390 1
539005 99539005 1001 86380 86390 1
539474 99539474 1001 86380 86390 1
539500 99539500 1001 86380 86390 1
539453 99539453 1001 86380 86390 1
539546 99539546 1001 86380 86390 1
539602 99539602 1001 86380 86390 1
539371 99539371 1001 86380 86390 1
539268 99539268 1001 86380 86390 1
539291 99539291 1001 86380 86390 1
539085 99539085 1001 86380 86390 1
539202 99539202 1001 86380 86390 1
539216 99539216 1001 86380 86390 1
539127 99539127 1001 86380 86390 1
539181 99539181 1001 86380 86390 1
539081 99539081 1001 86380 86390 1
539211 99539211 1001 86380 86390 1
539693 99539693 1001 86380 86390 1
539837 99539837 1001 86380 86390 1
539747 99539747 1001 86380 86390 1
539698 99539698 1001 86380 86390 1
539817 99539817 1001 86380 86390 1
540188 99540188 1001 86380 86390 1
540073 99540073 1001 86380 86390 1
540139 99540139 1001 86380 86390 1
540257 99540257 1001 86380 86390 1
539848 99539848 1001 86380 86390 1
539926 99539926 1001 86380 86390 1
539944 99539944 1001 86380 86390 1
540509 99540509 1001 86380 86390 1
540643 99540643 1001 86380 86390 1
540540 99540540 1001 86380 86390 1
540528 99540528 1001 86380 86390 1
541091 99541091 1001 86380 86390 1
540914 99540914 1001 86380 86390 1
540802 99540802 1001 86380 86390 1
540765 99540765 1001 86380 86390 1
540852 99540852 1001 86380 86390 1
541331 99541331 1001 86380 86390 1
541398 99541398 1001 86380 86390 1
541294 99541294 1001 86380 86390 1
541386 99541386 1001 86380 86390 1
541490 99541490 1001 86380 86390 1
542004 99542004 1001 86380 86390 1
541772 99541772 1001 86380 86390 1
541905 99541905 1001 86380 86390 1
541765 99541765 1001 86380 86390 1
541856 99541856 1001 86380 86390 1
541832 99541832 1001 86380 86390 1
541591 99541591 1001 86380 86390 1
541501 99541501 1001 86380 86390 1
541505 99541505 1001 86380 86390 1
541572 99541572 1001 86380 86390 1
542146 99542146 1001 86380 86390 1
542198 99542198 1001 86380 86390 1
542202 99542202 1001 86380 86390 1
542216 99542216 1001 86380 86390 1
542753 99542753 1001 86380 86390 1
542744 99542744 1001 86380 86390 1
542624 99542624 1001 86380 86390 1
542600 99542600 1001 86380 86390 1
542589 99542589 1001 86380 86390 1
542591 99542591 1001 86380 86390 1
542390 99542390 1001 86380 86390 1
542442 99542442 1001 86380 86390 1
543132 99543132 1001 86380 86390 1
543108 99543108 1001 86380 86390 1
543634 99543634 1001 86380 86390 1
543705 99543705 1001 86380 86390 1
543489 99543489 1001 86380 86390 1
543155 99543155 1001 86380 86390 1
543963 99543963 1001 86380 86390 1
543874 99543874 1001 86380 86390 1
543891 99543891 1001 86380 86390 1
543814 99543814 1001 86380 86390 1
543969 99543969 1001 86380 86390 1
544470 99544470 1001 86380 86390 1
544450 99544450 1001 86380 86390 1
544346 99544346 1001 86380 86390 1
544270 99544270 1001 86380 86390 1
544044 99544044 1001 86380 86390 1
544097 99544097 1001 86380 86390 1
544151 99544151 1001 86380 86390 1
544646 99544646 1001 86380 86390 1
400293 99400293 1001 86380 86390 1
400272 99400272 1001 86380 86390 1
400778 99400778 1001 86380 86390 1
400862 99400862 1001 86380 86390 1
401351 99401351 1001 86380 86390 1
401284 99401284 1001 86380 86390 1
401500 99401500 1001 86380 86390 1
401513 99401513 1001 86380 86390 1
401881 99401881 1001 86380 86390 1
402003 99402003 1001 86380 86390 1
402227 99402227 1001 86380 86390 1
402392 99402392 1001 86380 86390 1
402499 99402499 1001 86380 86390 1
402710 99402710 1001 86380 86390 1
402985 99402985 1001 86380 86390 1
402892 99402892 1001 86380 86390 1
403202 99403202 1001 86380 86390 1
403178 99403178 1001 86380 86390 1
403183 99403183 1001 86380 86390 1
403215 99403215 1001 86380 86390 1
403372 99403372 1001 86380 86390 1
403537 99403537 1001 86380 86390 1
403737 99403737 1001 86380 86390 1
403964 99403964 1001 86380 86390 1
404102 99404102 1001 86380 86390 1
404311 99404311 1001 86380 86390 1
404389 99404389 1001 86380 86390 1
404507 99404507 1001 86380 86390 1
404582 99404582 1001 86380 86390 1
404713 99404713 1001 86380 86390 1
404799 99404799 1001 86380 86390 1
404871 99404871 1001 86380 86390 1
405274 99405274 1001 86380 86390 1
405676 99405676 1001 86380 86390 1
406011 99406011 1001 86380 86390 1
406034 99406034 1001 86380 86390 1
406115 99406115 1001 86380 86390 1
406484 99406484 1001 86380 86390 1
406457 99406457 1001 86380 86390 1
406633 99406633 1001 86380 86390 1
406698 99406698 1001 86380 86390 1
406769 99406769 1001 86380 86390 1
406776 99406776 1001 86380 86390 1
406852 99406852 1001 86380 86390 1
407001 99407001 1001 86380 86390 1
407105 99407105 1001 86380 86390 1
407236 99407236 1001 86380 86390 1
407350 99407350 1001 86380 86390 1
407410 99407410 1001 86380 86390 1
407465 99407465 1001 86380 86390 1
407501 99407501 1001 86380 86390 1
407665 99407665 1001 86380 86390 1
407568 99407568 1001 86380 86390 1
407705 99407705 1001 86380 86390 1
407792 99407792 1001 86380 86390 1
407880 99407880 1001 86380 86390 1
408032 99408032 1001 86380 86390 1
408014 99408014 1001 86380 86390 1
408131 99408131 1001 86380 86390 1
408097 99408097 1001 86380 86390 1
408312 99408312 1001 86380 86390 1
408438 99408438 1001 86380 86390 1
408590 99408590 1001 86380 86390 1
409051 99409051 1001 86380 86390 1
409009 99409009 1001 86380 86390 1
409185 99409185 1001 86380 86390 1
409255 99409255 1001 86380 86390 1
409290 99409290 1001 86380 86390 1
409243 99409243 1001 86380 86390 1
409324 99409324 1001 86380 86390 1
409459 99409459 1001 86380 86390 1
410031 99410031 1001 86380 86390 1
410306 99410306 1001 86380 86390 1
410554 99410554 1001 86380 86390 1
410986 99410986 1001 86380 86390 1
410997 99410997 1001 86380 86390 1
411290 99411290 1001 86380 86390 1
411819 99411819 1001 86380 86390 1
411913 99411913 1001 86380 86390 1
411861 99411861 1001 86380 86390 1
412393 99412393 1001 86380 86390 1
413620 99413620 1001 86380 86390 1
413428 99413428 1001 86380 86390 1
413502 99413502 1001 86380 86390 1
413688 99413688 1001 86380 86390 1
413083 99413083 1001 86380 86390 1
413020 99413020 1001 86380 86390 1
412579 99412579 1001 86380 86390 1
412640 99412640 1001 86380 86390 1
412661 99412661 1001 86380 86390 1
413992 99413992 1001 86380 86390 1
413715 99413715 1001 86380 86390 1
415144 99415144 1001 86380 86390 1
415222 99415222 1001 86380 86390 1
415177 99415177 1001 86380 86390 1
415049 99415049 1001 86380 86390 1
414962 99414962 1001 86380 86390 1
414841 99414841 1001 86380 86390 1
414889 99414889 1001 86380 86390 1
414614 99414614 1001 86380 86390 1
414125 99414125 1001 86380 86390 1
414281 99414281 1001 86380 86390 1
415337 99415337 1001 86380 86390 1
415542 99415542 1001 86380 86390 1
416609 99416609 1001 86380 86390 1
416701 99416701 1001 86380 86390 1
416589 99416589 1001 86380 86390 1
416720 99416720 1001 86380 86390 1
416250 99416250 1001 86380 86390 1
416492 99416492 1001 86380 86390 1
416158 99416158 1001 86380 86390 1
416033 99416033 1001 86380 86390 1
415813 99415813 1001 86380 86390 1
415848 99415848 1001 86380 86390 1
415824 99415824 1001 86380 86390 1
417169 99417169 1001 86380 86390 1
417361 99417361 1001 86380 86390 1
417372 99417372 1001 86380 86390 1
417474 99417474 1001 86380 86390 1
417459 99417459 1001 86380 86390 1
417567 99417567 1001 86380 86390 1
418620 99418620 1001 86380 86390 1
418747 99418747 1001 86380 86390 1
418466 99418466 1001 86380 86390 1
418618 99418618 1001 86380 86390 1
418305 99418305 1001 86380 86390 1
418082 99418082 1001 86380 86390 1
418167 99418167 1001 86380 86390 1
418144 99418144 1001 86380 86390 1
418063 99418063 1001 86380 86390 1
418122 99418122 1001 86380 86390 1
418354 99418354 1001 86380 86390 1
417843 99417843 1001 86380 86390 1
417676 99417676 1001 86380 86390 1
419102 99419102 1001 86380 86390 1
419136 99419136 1001 86380 86390 1
420217 99420217 1001 86380 86390 1
420186 99420186 1001 86380 86390 1
420425 99420425 1001 86380 86390 1
420114 99420114 1001 86380 86390 1
420347 99420347 1001 86380 86390 1
419770 99419770 1001 86380 86390 1
419670 99419670 1001 86380 86390 1
419860 99419860 1001 86380 86390 1
419757 99419757 1001 86380 86390 1
419796 99419796 1001 86380 86390 1
419282 99419282 1001 86380 86390 1
419259 99419259 1001 86380 86390 1
420646 99420646 1001 86380 86390 1
420587 99420587 1001 86380 86390 1
419211 99419211 1001 86380 86390 1
420576 99420576 1001 86380 86390 1
421805 99421805 1001 86380 86390 1
421984 99421984 1001 86380 86390 1
421641 99421641 1001 86380 86390 1
421102 99421102 1001 86380 86390 1
421115 99421115 1001 86380 86390 1
421116 99421116 1001 86380 86390 1
421168 99421168 1001 86380 86390 1
422228 99422228 1001 86380 86390 1
422433 99422433 1001 86380 86390 1
423557 99423557 1001 86380 86390 1
423660 99423660 1001 86380 86390 1
423465 99423465 1001 86380 86390 1
423668 99423668 1001 86380 86390 1
423149 99423149 1001 86380 86390 1
423034 99423034 1001 86380 86390 1
422812 99422812 1001 86380 86390 1
422917 99422917 1001 86380 86390 1
422863 99422863 1001 86380 86390 1
422864 99422864 1001 86380 86390 1
422939 99422939 1001 86380 86390 1
424038 99424038 1001 86380 86390 1
423890 99423890 1001 86380 86390 1
423777 99423777 1001 86380 86390 1
424075 99424075 1001 86380 86390 1
423898 99423898 1001 86380 86390 1
423927 99423927 1001 86380 86390 1
423999 99423999 1001 86380 86390 1
423764 99423764 1001 86380 86390 1
425171 99425171 1001 86380 86390 1
425183 99425183 1001 86380 86390 1
425289 99425289 1001 86380 86390 1
425360 99425360 1001 86380 86390 1
424867 99424867 1001 86380 86390 1
424973 99424973 1001 86380 86390 1
424609 99424609 1001 86380 86390 1
424437 99424437 1001 86380 86390 1
424447 99424447 1001 86380 86390 1
426715 99426715 1001 86380 86390 1
426747 99426747 1001 86380 86390 1
426955 99426955 1001 86380 86390 1
426856 99426856 1001 86380 86390 1
426960 99426960 1001 86380 86390 1
426451 99426451 1001 86380 86390 1
426581 99426581 1001 86380 86390 1
426438 99426438 1001 86380 86390 1
426441 99426441 1001 86380 86390 1
426588 99426588 1001 86380 86390 1
426442 99426442 1001 86380 86390 1
426247 99426247 1001 86380 86390 1
425893 99425893 1001 86380 86390 1
426165 99426165 1001 86380 86390 1
427399 99427399 1001 86380 86390 1
427274 99427274 1001 86380 86390 1
427378 99427378 1001 86380 86390 1
428587 99428587 1001 86380 86390 1
428425 99428425 1001 86380 86390 1
428580 99428580 1001 86380 86390 1
428094 99428094 1001 86380 86390 1
428328 99428328 1001 86380 86390 1
428276 99428276 1001 86380 86390 1
427577 99427577 1001 86380 86390 1
427820 99427820 1001 86380 86390 1
428929 99428929 1001 86380 86390 1
429989 99429989 1001 86380 86390 1
430319 99430319 1001 86380 86390 1
430129 99430129 1001 86380 86390 1
430060 99430060 1001 86380 86390 1
429983 99429983 1001 86380 86390 1
429573 99429573 1001 86380 86390 1
429699 99429699 1001 86380 86390 1
429269 99429269 1001 86380 86390 1
429307 99429307 1001 86380 86390 1
429518 99429518 1001 86380 86390 1
429240 99429240 1001 86380 86390 1
430395 99430395 1001 86380 86390 1
430770 99430770 1001 86380 86390 1
430529 99430529 1001 86380 86390 1
430711 99430711 1001 86380 86390 1
430654 99430654 1001 86380 86390 1
431862 99431862 1001 86380 86390 1
431714 99431714 1001 86380 86390 1
431806 99431806 1001 86380 86390 1
431329 99431329 1001 86380 86390 1
431588 99431588 1001 86380 86390 1
431270 99431270 1001 86380 86390 1
430868 99430868 1001 86380 86390 1
431106 99431106 1001 86380 86390 1
431021 99431021 1001 86380 86390 1
432267 99432267 1001 86380 86390 1
432254 99432254 1001 86380 86390 1
432359 99432359 1001 86380 86390 1
432372 99432372 1001 86380 86390 1
433618 99433618 1001 86380 86390 1
433322 99433322 1001 86380 86390 1
433689 99433689 1001 86380 86390 1
433535 99433535 1001 86380 86390 1
433478 99433478 1001 86380 86390 1
433577 99433577 1001 86380 86390 1
433359 99433359 1001 86380 86390 1
433055 99433055 1001 86380 86390 1
433118 99433118 1001 86380 86390 1
432919 99432919 1001 86380 86390 1
432649 99432649 1001 86380 86390 1
432826 99432826 1001 86380 86390 1
432588 99432588 1001 86380 86390 1
432712 99432712 1001 86380 86390 1
432789 99432789 1001 86380 86390 1
433829 99433829 1001 86380 86390 1
434019 99434019 1001 86380 86390 1
434039 99434039 1001 86380 86390 1
433865 99433865 1001 86380 86390 1
434074 99434074 1001 86380 86390 1
435042 99435042 1001 86380 86390 1
435229 99435229 1001 86380 86390 1
435397 99435397 1001 86380 86390 1
435051 99435051 1001 86380 86390 1
434941 99434941 1001 86380 86390 1
434969 99434969 1001 86380 86390 1
434851 99434851 1001 86380 86390 1
434608 99434608 1001 86380 86390 1
434648 99434648 1001 86380 86390 1
434769 99434769 1001 86380 86390 1
434778 99434778 1001 86380 86390 1
434540 99434540 1001 86380 86390 1
434477 99434477 1001 86380 86390 1
434388 99434388 1001 86380 86390 1
435479 99435479 1001 86380 86390 1
435458 99435458 1001 86380 86390 1
435600 99435600 1001 86380 86390 1
435628 99435628 1001 86380 86390 1
435739 99435739 1001 86380 86390 1
437076 99437076 1001 86380 86390 1
436809 99436809 1001 86380 86390 1
436875 99436875 1001 86380 86390 1
436933 99436933 1001 86380 86390 1
436449 99436449 1001 86380 86390 1
436674 99436674 1001 86380 86390 1
436434 99436434 1001 86380 86390 1
436746 99436746 1001 86380 86390 1
436214 99436214 1001 86380 86390 1
437349 99437349 1001 86380 86390 1
300049 99300049 1001 86380 86390 1
300727 99300727 1001 86380 86390 1
300540 99300540 1001 86380 86390 1
300567 99300567 1001 86380 86390 1
300708 99300708 1001 86380 86390 1
300647 99300647 1001 86380 86390 1
300443 99300443 1001 86380 86390 1
300445 99300445 1001 86380 86390 1
300141 99300141 1001 86380 86390 1
300920 99300920 1001 86380 86390 1
300846 99300846 1001 86380 86390 1
300885 99300885 1001 86380 86390 1
300902 99300902 1001 86380 86390 1
300789 99300789 1001 86380 86390 1
301468 99301468 1001 86380 86390 1
301368 99301368 1001 86380 86390 1
301459 99301459 1001 86380 86390 1
301286 99301286 1001 86380 86390 1
301241 99301241 1001 86380 86390 1
301165 99301165 1001 86380 86390 1
301193 99301193 1001 86380 86390 1
301001 99301001 1001 86380 86390 1
301557 99301557 1001 86380 86390 1
301635 99301635 1001 86380 86390 1
302164 99302164 1001 86380 86390 1
302024 99302024 1001 86380 86390 1
302170 99302170 1001 86380 86390 1
302149 99302149 1001 86380 86390 1
301879 99301879 1001 86380 86390 1
301830 99301830 1001 86380 86390 1
301936 99301936 1001 86380 86390 1
302578 99302578 1001 86380 86390 1
302530 99302530 1001 86380 86390 1
302556 99302556 1001 86380 86390 1
302480 99302480 1001 86380 86390 1
303015 99303015 1001 86380 86390 1
303084 99303084 1001 86380 86390 1
303110 99303110 1001 86380 86390 1
303137 99303137 1001 86380 86390 1
302915 99302915 1001 86380 86390 1
302840 99302840 1001 86380 86390 1
302746 99302746 1001 86380 86390 1
302735 99302735 1001 86380 86390 1
302620 99302620 1001 86380 86390 1
303314 99303314 1001 86380 86390 1
303319 99303319 1001 86380 86390 1
303397 99303397 1001 86380 86390 1
303982 99303982 1001 86380 86390 1
303984 99303984 1001 86380 86390 1
303909 99303909 1001 86380 86390 1
304009 99304009 1001 86380 86390 1
303992 99303992 1001 86380 86390 1
303993 99303993 1001 86380 86390 1
303917 99303917 1001 86380 86390 1
303752 99303752 1001 86380 86390 1
303680 99303680 1001 86380 86390 1
303798 99303798 1001 86380 86390 1
303735 99303735 1001 86380 86390 1
303632 99303632 1001 86380 86390 1
303466 99303466 1001 86380 86390 1
303432 99303432 1001 86380 86390 1
303499 99303499 1001 86380 86390 1
303551 99303551 1001 86380 86390 1
304160 99304160 1001 86380 86390 1
304175 99304175 1001 86380 86390 1
304216 99304216 1001 86380 86390 1
304104 99304104 1001 86380 86390 1
304041 99304041 1001 86380 86390 1
304197 99304197 1001 86380 86390 1
304858 99304858 1001 86380 86390 1
304796 99304796 1001 86380 86390 1
304773 99304773 1001 86380 86390 1
304786 99304786 1001 86380 86390 1
304792 99304792 1001 86380 86390 1
304527 99304527 1001 86380 86390 1
304579 99304579 1001 86380 86390 1
304636 99304636 1001 86380 86390 1
304269 99304269 1001 86380 86390 1
304412 99304412 1001 86380 86390 1
304365 99304365 1001 86380 86390 1
304276 99304276 1001 86380 86390 1
304973 99304973 1001 86380 86390 1
304863 99304863 1001 86380 86390 1
304866 99304866 1001 86380 86390 1
305482 99305482 1001 86380 86390 1
305618 99305618 1001 86380 86390 1
305504 99305504 1001 86380 86390 1
305324 99305324 1001 86380 86390 1
305303 99305303 1001 86380 86390 1
305446 99305446 1001 86380 86390 1
305359 99305359 1001 86380 86390 1
305347 99305347 1001 86380 86390 1
305401 99305401 1001 86380 86390 1
305096 99305096 1001 86380 86390 1
305122 99305122 1001 86380 86390 1
305110 99305110 1001 86380 86390 1
305084 99305084 1001 86380 86390 1
305163 99305163 1001 86380 86390 1
305203 99305203 1001 86380 86390 1
305127 99305127 1001 86380 86390 1
305076 99305076 1001 86380 86390 1
500036 99500036 1001 86380 86390 1
500012 99500012 1001 86380 86390 1
500133 99500133 1001 86380 86390 1
500137 99500137 1001 86380 86390 1
305692 99305692 1001 86380 86390 1
500446 99500446 1001 86380 86390 1
500461 99500461 1001 86380 86390 1
500244 99500244 1001 86380 86390 1
500271 99500271 1001 86380 86390 1
500247 99500247 1001 86380 86390 1
500195 99500195 1001 86380 86390 1
500395 99500395 1001 86380 86390 1
500968 99500968 1001 86380 86390 1
500956 99500956 1001 86380 86390 1
500995 99500995 1001 86380 86390 1
500858 99500858 1001 86380 86390 1
501532 99501532 1001 86380 86390 1
501535 99501535 1001 86380 86390 1
501446 99501446 1001 86380 86390 1
501347 99501347 1001 86380 86390 1
501244 99501244 1001 86380 86390 1
501403 99501403 1001 86380 86390 1
501406 99501406 1001 86380 86390 1
501169 99501169 1001 86380 86390 1
501688 99501688 1001 86380 86390 1
501752 99501752 1001 86380 86390 1
502118 99502118 1001 86380 86390 1
502133 99502133 1001 86380 86390 1
502124 99502124 1001 86380 86390 1
502229 99502229 1001 86380 86390 1
501999 99501999 1001 86380 86390 1
502518 99502518 1001 86380 86390 1
502545 99502545 1001 86380 86390 1
502911 99502911 1001 86380 86390 1
502913 99502913 1001 86380 86390 1
502724 99502724 1001 86380 86390 1
502844 99502844 1001 86380 86390 1
502809 99502809 1001 86380 86390 1
502721 99502721 1001 86380 86390 1
503394 99503394 1001 86380 86390 1
503425 99503425 1001 86380 86390 1
503337 99503337 1001 86380 86390 1
504024 99504024 1001 86380 86390 1
503934 99503934 1001 86380 86390 1
503976 99503976 1001 86380 86390 1
504040 99504040 1001 86380 86390 1
503771 99503771 1001 86380 86390 1
503784 99503784 1001 86380 86390 1
503759 99503759 1001 86380 86390 1
503738 99503738 1001 86380 86390 1
503505 99503505 1001 86380 86390 1
504233 99504233 1001 86380 86390 1
504234 99504234 1001 86380 86390 1
504312 99504312 1001 86380 86390 1
504201 99504201 1001 86380 86390 1
504242 99504242 1001 86380 86390 1
504809 99504809 1001 86380 86390 1
504887 99504887 1001 86380 86390 1
504480 99504480 1001 86380 86390 1
504390 99504390 1001 86380 86390 1
504520 99504520 1001 86380 86390 1
504417 99504417 1001 86380 86390 1
504448 99504448 1001 86380 86390 1
504515 99504515 1001 86380 86390 1
504529 99504529 1001 86380 86390 1
505011 99505011 1001 86380 86390 1
504948 99504948 1001 86380 86390 1
505004 99505004 1001 86380 86390 1
505606 99505606 1001 86380 86390 1
505711 99505711 1001 86380 86390 1
505693 99505693 1001 86380 86390 1
505362 99505362 1001 86380 86390 1
505417 99505417 1001 86380 86390 1
505430 99505430 1001 86380 86390 1
505431 99505431 1001 86380 86390 1
505561 99505561 1001 86380 86390 1
505297 99505297 1001 86380 86390 1
505301 99505301 1001 86380 86390 1
505923 99505923 1001 86380 86390 1
505918 99505918 1001 86380 86390 1
505802 99505802 1001 86380 86390 1
505829 99505829 1001 86380 86390 1
505804 99505804 1001 86380 86390 1
505818 99505818 1001 86380 86390 1
506573 99506573 1001 86380 86390 1
506476 99506476 1001 86380 86390 1
506493 99506493 1001 86380 86390 1
506206 99506206 1001 86380 86390 1
506066 99506066 1001 86380 86390 1
506008 99506008 1001 86380 86390 1
506104 99506104 1001 86380 86390 1
506156 99506156 1001 86380 86390 1
506698 99506698 1001 86380 86390 1
506740 99506740 1001 86380 86390 1
506613 99506613 1001 86380 86390 1
506748 99506748 1001 86380 86390 1
507375 99507375 1001 86380 86390 1
507331 99507331 1001 86380 86390 1
507051 99507051 1001 86380 86390 1
507201 99507201 1001 86380 86390 1
507019 99507019 1001 86380 86390 1
506984 99506984 1001 86380 86390 1
506993 99506993 1001 86380 86390 1
507463 99507463 1001 86380 86390 1
508174 99508174 1001 86380 86390 1
508072 99508072 1001 86380 86390 1
508060 99508060 1001 86380 86390 1
508153 99508153 1001 86380 86390 1
508066 99508066 1001 86380 86390 1
507953 99507953 1001 86380 86390 1
507880 99507880 1001 86380 86390 1
507883 99507883 1001 86380 86390 1
507986 99507986 1001 86380 86390 1
508041 99508041 1001 86380 86390 1
507659 99507659 1001 86380 86390 1
507725 99507725 1001 86380 86390 1
507636 99507636 1001 86380 86390 1
507716 99507716 1001 86380 86390 1
508377 99508377 1001 86380 86390 1
508250 99508250 1001 86380 86390 1
508921 99508921 1001 86380 86390 1
508875 99508875 1001 86380 86390 1
508968 99508968 1001 86380 86390 1
508972 99508972 1001 86380 86390 1
508785 99508785 1001 86380 86390 1
508697 99508697 1001 86380 86390 1
508725 99508725 1001 86380 86390 1
508534 99508534 1001 86380 86390 1
508456 99508456 1001 86380 86390 1
508497 99508497 1001 86380 86390 1
508562 99508562 1001 86380 86390 1
508569 99508569 1001 86380 86390 1
508621 99508621 1001 86380 86390 1
509124 99509124 1001 86380 86390 1
509128 99509128 1001 86380 86390 1
509225 99509225 1001 86380 86390 1
509200 99509200 1001 86380 86390 1
509733 99509733 1001 86380 86390 1
509837 99509837 1001 86380 86390 1
509606 99509606 1001 86380 86390 1
509685 99509685 1001 86380 86390 1
509610 99509610 1001 86380 86390 1
509533 99509533 1001 86380 86390 1
509611 99509611 1001 86380 86390 1
509573 99509573 1001 86380 86390 1
509587 99509587 1001 86380 86390 1
509942 99509942 1001 86380 86390 1
509999 99509999 1001 86380 86390 1
510650 99510650 1001 86380 86390 1
510680 99510680 1001 86380 86390 1
510669 99510669 1001 86380 86390 1
510631 99510631 1001 86380 86390 1
510708 99510708 1001 86380 86390 1
510715 99510715 1001 86380 86390 1
510687 99510687 1001 86380 86390 1
510476 99510476 1001 86380 86390 1
510517 99510517 1001 86380 86390 1
510364 99510364 1001 86380 86390 1
510236 99510236 1001 86380 86390 1
510186 99510186 1001 86380 86390 1
510242 99510242 1001 86380 86390 1
510204 99510204 1001 86380 86390 1
510284 99510284 1001 86380 86390 1
510195 99510195 1001 86380 86390 1
510828 99510828 1001 86380 86390 1
510884 99510884 1001 86380 86390 1
510733 99510733 1001 86380 86390 1
511400 99511400 1001 86380 86390 1
511350 99511350 1001 86380 86390 1
511187 99511187 1001 86380 86390 1
511214 99511214 1001 86380 86390 1
511053 99511053 1001 86380 86390 1
511094 99511094 1001 86380 86390 1
511005 99511005 1001 86380 86390 1
511032 99511032 1001 86380 86390 1
511047 99511047 1001 86380 86390 1
510943 99510943 1001 86380 86390 1
511733 99511733 1001 86380 86390 1
511728 99511728 1001 86380 86390 1
512238 99512238 1001 86380 86390 1
512214 99512214 1001 86380 86390 1
512077 99512077 1001 86380 86390 1
512078 99512078 1001 86380 86390 1
512056 99512056 1001 86380 86390 1
511846 99511846 1001 86380 86390 1
511951 99511951 1001 86380 86390 1
512459 99512459 1001 86380 86390 1
512518 99512518 1001 86380 86390 1
513056 99513056 1001 86380 86390 1
513192 99513192 1001 86380 86390 1
512863 99512863 1001 86380 86390 1
512877 99512877 1001 86380 86390 1
512802 99512802 1001 86380 86390 1
512829 99512829 1001 86380 86390 1
512895 99512895 1001 86380 86390 1
512627 99512627 1001 86380 86390 1
512694 99512694 1001 86380 86390 1
512658 99512658 1001 86380 86390 1
513384 99513384 1001 86380 86390 1
513297 99513297 1001 86380 86390 1
513858 99513858 1001 86380 86390 1
513977 99513977 1001 86380 86390 1
514024 99514024 1001 86380 86390 1
513849 99513849 1001 86380 86390 1
513940 99513940 1001 86380 86390 1
513787 99513787 1001 86380 86390 1
513671 99513671 1001 86380 86390 1
513673 99513673 1001 86380 86390 1
513803 99513803 1001 86380 86390 1
513810 99513810 1001 86380 86390 1
513540 99513540 1001 86380 86390 1
513610 99513610 1001 86380 86390 1
513443 99513443 1001 86380 86390 1
513546 99513546 1001 86380 86390 1
513434 99513434 1001 86380 86390 1
514076 99514076 1001 86380 86390 1
514131 99514131 1001 86380 86390 1
514144 99514144 1001 86380 86390 1
514654 99514654 1001 86380 86390 1
514836 99514836 1001 86380 86390 1
514672 99514672 1001 86380 86390 1
514728 99514728 1001 86380 86390 1
514450 99514450 1001 86380 86390 1
514648 99514648 1001 86380 86390 1
514427 99514427 1001 86380 86390 1
515023 99515023 1001 86380 86390 1
515052 99515052 1001 86380 86390 1
514964 99514964 1001 86380 86390 1
515046 99515046 1001 86380 86390 1
515504 99515504 1001 86380 86390 1
515488 99515488 1001 86380 86390 1
515681 99515681 1001 86380 86390 1
515515 99515515 1001 86380 86390 1
515440 99515440 1001 86380 86390 1
515326 99515326 1001 86380 86390 1
515443 99515443 1001 86380 86390 1
515469 99515469 1001 86380 86390 1
515419 99515419 1001 86380 86390 1
515460 99515460 1001 86380 86390 1
515425 99515425 1001 86380 86390 1
515249 99515249 1001 86380 86390 1
515262 99515262 1001 86380 86390 1
515198 99515198 1001 86380 86390 1
515151 99515151 1001 86380 86390 1
515073 99515073 1001 86380 86390 1
515843 99515843 1001 86380 86390 1
515718 99515718 1001 86380 86390 1
515692 99515692 1001 86380 86390 1
515835 99515835 1001 86380 86390 1
516329 99516329 1001 86380 86390 1
516370 99516370 1001 86380 86390 1
516340 99516340 1001 86380 86390 1
516266 99516266 1001 86380 86390 1
516100 99516100 1001 86380 86390 1
516219 99516219 1001 86380 86390 1
516297 99516297 1001 86380 86390 1
516133 99516133 1001 86380 86390 1
515942 99515942 1001 86380 86390 1
516009 99516009 1001 86380 86390 1
516038 99516038 1001 86380 86390 1
516092 99516092 1001 86380 86390 1
515977 99515977 1001 86380 86390 1
515940 99515940 1001 86380 86390 1
516563 99516563 1001 86380 86390 1
516568 99516568 1001 86380 86390 1
516661 99516661 1001 86380 86390 1
517161 99517161 1001 86380 86390 1
517142 99517142 1001 86380 86390 1
517095 99517095 1001 86380 86390 1
516966 99516966 1001 86380 86390 1
517121 99517121 1001 86380 86390 1
517122 99517122 1001 86380 86390 1
516943 99516943 1001 86380 86390 1
516820 99516820 1001 86380 86390 1
516805 99516805 1001 86380 86390 1
516740 99516740 1001 86380 86390 1
517401 99517401 1001 86380 86390 1
517340 99517340 1001 86380 86390 1
517354 99517354 1001 86380 86390 1
517381 99517381 1001 86380 86390 1
518124 99518124 1001 86380 86390 1
517973 99517973 1001 86380 86390 1
518134 99518134 1001 86380 86390 1
517867 99517867 1001 86380 86390 1
517816 99517816 1001 86380 86390 1
517933 99517933 1001 86380 86390 1
517937 99517937 1001 86380 86390 1
517621 99517621 1001 86380 86390 1
517583 99517583 1001 86380 86390 1
517691 99517691 1001 86380 86390 1
517693 99517693 1001 86380 86390 1
517750 99517750 1001 86380 86390 1
518331 99518331 1001 86380 86390 1
518167 99518167 1001 86380 86390 1
518336 99518336 1001 86380 86390 1
518836 99518836 1001 86380 86390 1
518786 99518786 1001 86380 86390 1
518964 99518964 1001 86380 86390 1
518789 99518789 1001 86380 86390 1
518883 99518883 1001 86380 86390 1
518771 99518771 1001 86380 86390 1
518590 99518590 1001 86380 86390 1
518617 99518617 1001 86380 86390 1
518657 99518657 1001 86380 86390 1
518658 99518658 1001 86380 86390 1
518749 99518749 1001 86380 86390 1
518725 99518725 1001 86380 86390 1
518752 99518752 1001 86380 86390 1
518406 99518406 1001 86380 86390 1
518419 99518419 1001 86380 86390 1
518557 99518557 1001 86380 86390 1
519027 99519027 1001 86380 86390 1
519092 99519092 1001 86380 86390 1
519171 99519171 1001 86380 86390 1
519186 99519186 1001 86380 86390 1
519122 99519122 1001 86380 86390 1
518997 99518997 1001 86380 86390 1
519780 99519780 1001 86380 86390 1
519789 99519789 1001 86380 86390 1
519705 99519705 1001 86380 86390 1
519772 99519772 1001 86380 86390 1
519670 99519670 1001 86380 86390 1
519632 99519632 1001 86380 86390 1
519532 99519532 1001 86380 86390 1
519484 99519484 1001 86380 86390 1
519523 99519523 1001 86380 86390 1
519538 99519538 1001 86380 86390 1
519577 99519577 1001 86380 86390 1
519450 99519450 1001 86380 86390 1
519608 99519608 1001 86380 86390 1
519272 99519272 1001 86380 86390 1
519312 99519312 1001 86380 86390 1
519289 99519289 1001 86380 86390 1
519346 99519346 1001 86380 86390 1
519204 99519204 1001 86380 86390 1
519905 99519905 1001 86380 86390 1
519833 99519833 1001 86380 86390 1
520552 99520552 1001 86380 86390 1
520609 99520609 1001 86380 86390 1
520568 99520568 1001 86380 86390 1
520455 99520455 1001 86380 86390 1
520270 99520270 1001 86380 86390 1
520405 99520405 1001 86380 86390 1
520395 99520395 1001 86380 86390 1
520214 99520214 1001 86380 86390 1
520046 99520046 1001 86380 86390 1
520106 99520106 1001 86380 86390 1
520148 99520148 1001 86380 86390 1
520748 99520748 1001 86380 86390 1
521314 99521314 1001 86380 86390 1
521315 99521315 1001 86380 86390 1
521451 99521451 1001 86380 86390 1
521282 99521282 1001 86380 86390 1
521069 99521069 1001 86380 86390 1
521255 99521255 1001 86380 86390 1
521217 99521217 1001 86380 86390 1
521089 99521089 1001 86380 86390 1
521182 99521182 1001 86380 86390 1
520937 99520937 1001 86380 86390 1
521013 99521013 1001 86380 86390 1
521658 99521658 1001 86380 86390 1
522114 99522114 1001 86380 86390 1
522117 99522117 1001 86380 86390 1
521897 99521897 1001 86380 86390 1
521965 99521965 1001 86380 86390 1
521942 99521942 1001 86380 86390 1
521854 99521854 1001 86380 86390 1
521805 99521805 1001 86380 86390 1
521689 99521689 1001 86380 86390 1
522304 99522304 1001 86380 86390 1
522409 99522409 1001 86380 86390 1
522427 99522427 1001 86380 86390 1
522466 99522466 1001 86380 86390 1
522430 99522430 1001 86380 86390 1
522934 99522934 1001 86380 86390 1
522962 99522962 1001 86380 86390 1
523014 99523014 1001 86380 86390 1
522880 99522880 1001 86380 86390 1
522777 99522777 1001 86380 86390 1
522779 99522779 1001 86380 86390 1
522846 99522846 1001 86380 86390 1
522730 99522730 1001 86380 86390 1
522668 99522668 1001 86380 86390 1
522531 99522531 1001 86380 86390 1
522689 99522689 1001 86380 86390 1
523133 99523133 1001 86380 86390 1
523264 99523264 1001 86380 86390 1
523174 99523174 1001 86380 86390 1
523817 99523817 1001 86380 86390 1
523882 99523882 1001 86380 86390 1
523877 99523877 1001 86380 86390 1
523814 99523814 1001 86380 86390 1
523603 99523603 1001 86380 86390 1
523605 99523605 1001 86380 86390 1
523711 99523711 1001 86380 86390 1
523403 99523403 1001 86380 86390 1
523455 99523455 1001 86380 86390 1
523354 99523354 1001 86380 86390 1
523355 99523355 1001 86380 86390 1
523423 99523423 1001 86380 86390 1
524007 99524007 1001 86380 86390 1
524140 99524140 1001 86380 86390 1
524077 99524077 1001 86380 86390 1
524000 99524000 1001 86380 86390 1
524017 99524017 1001 86380 86390 1
524670 99524670 1001 86380 86390 1
524586 99524586 1001 86380 86390 1
524383 99524383 1001 86380 86390 1
524254 99524254 1001 86380 86390 1
524204 99524204 1001 86380 86390 1
524335 99524335 1001 86380 86390 1
524209 99524209 1001 86380 86390 1
524186 99524186 1001 86380 86390 1
524252 99524252 1001 86380 86390 1
524330 99524330 1001 86380 86390 1
524924 99524924 1001 86380 86390 1
524926 99524926 1001 86380 86390 1
524774 99524774 1001 86380 86390 1
524908 99524908 1001 86380 86390 1
525561 99525561 1001 86380 86390 1
525576 99525576 1001 86380 86390 1
525399 99525399 1001 86380 86390 1
525582 99525582 1001 86380 86390 1
525588 99525588 1001 86380 86390 1
525590 99525590 1001 86380 86390 1
525250 99525250 1001 86380 86390 1
525263 99525263 1001 86380 86390 1
525304 99525304 1001 86380 86390 1
525319 99525319 1001 86380 86390 1
525323 99525323 1001 86380 86390 1
525172 99525172 1001 86380 86390 1
525173 99525173 1001 86380 86390 1
525161 99525161 1001 86380 86390 1
525074 99525074 1001 86380 86390 1
525127 99525127 1001 86380 86390 1
525154 99525154 1001 86380 86390 1
525025 99525025 1001 86380 86390 1
525130 99525130 1001 86380 86390 1
525676 99525676 1001 86380 86390 1
525755 99525755 1001 86380 86390 1
525616 99525616 1001 86380 86390 1
525735 99525735 1001 86380 86390 1
526339 99526339 1001 86380 86390 1
526301 99526301 1001 86380 86390 1
526181 99526181 1001 86380 86390 1
526080 99526080 1001 86380 86390 1
526122 99526122 1001 86380 86390 1
525972 99525972 1001 86380 86390 1
525875 99525875 1001 86380 86390 1
526493 99526493 1001 86380 86390 1
526508 99526508 1001 86380 86390 1
526534 99526534 1001 86380 86390 1
526483 99526483 1001 86380 86390 1
527249 99527249 1001 86380 86390 1
527226 99527226 1001 86380 86390 1
527141 99527141 1001 86380 86390 1
527118 99527118 1001 86380 86390 1
527183 99527183 1001 86380 86390 1
527146 99527146 1001 86380 86390 1
526855 99526855 1001 86380 86390 1
527002 99527002 1001 86380 86390 1
526771 99526771 1001 86380 86390 1
526738 99526738 1001 86380 86390 1
526755 99526755 1001 86380 86390 1
526809 99526809 1001 86380 86390 1
527298 99527298 1001 86380 86390 1
527290 99527290 1001 86380 86390 1
528072 99528072 1001 86380 86390 1
527887 99527887 1001 86380 86390 1
527992 99527992 1001 86380 86390 1
528032 99528032 1001 86380 86390 1
527930 99527930 1001 86380 86390 1
527905 99527905 1001 86380 86390 1
528069 99528069 1001 86380 86390 1
528071 99528071 1001 86380 86390 1
527730 99527730 1001 86380 86390 1
527757 99527757 1001 86380 86390 1
527671 99527671 1001 86380 86390 1
527854 99527854 1001 86380 86390 1
527803 99527803 1001 86380 86390 1
527584 99527584 1001 86380 86390 1
527637 99527637 1001 86380 86390 1
527511 99527511 1001 86380 86390 1
527516 99527516 1001 86380 86390 1
528241 99528241 1001 86380 86390 1
528085 99528085 1001 86380 86390 1
528827 99528827 1001 86380 86390 1
528763 99528763 1001 86380 86390 1
528802 99528802 1001 86380 86390 1
528764 99528764 1001 86380 86390 1
528803 99528803 1001 86380 86390 1
528882 99528882 1001 86380 86390 1
528846 99528846 1001 86380 86390 1
528769 99528769 1001 86380 86390 1
528890 99528890 1001 86380 86390 1
528633 99528633 1001 86380 86390 1
528494 99528494 1001 86380 86390 1
528523 99528523 1001 86380 86390 1
528694 99528694 1001 86380 86390 1
528402 99528402 1001 86380 86390 1
528914 99528914 1001 86380 86390 1
528906 99528906 1001 86380 86390 1
529024 99529024 1001 86380 86390 1
529051 99529051 1001 86380 86390 1
529013 99529013 1001 86380 86390 1
528923 99528923 1001 86380 86390 1
529652 99529652 1001 86380 86390 1
529549 99529549 1001 86380 86390 1
529531 99529531 1001 86380 86390 1
529475 99529475 1001 86380 86390 1
529411 99529411 1001 86380 86390 1
529275 99529275 1001 86380 86390 1
529240 99529240 1001 86380 86390 1
529167 99529167 1001 86380 86390 1
529219 99529219 1001 86380 86390 1
529261 99529261 1001 86380 86390 1
529792 99529792 1001 86380 86390 1
529871 99529871 1001 86380 86390 1
529755 99529755 1001 86380 86390 1
529787 99529787 1001 86380 86390 1
530438 99530438 1001 86380 86390 1
530493 99530493 1001 86380 86390 1
530458 99530458 1001 86380 86390 1
530155 99530155 1001 86380 86390 1
530169 99530169 1001 86380 86390 1
530249 99530249 1001 86380 86390 1
530341 99530341 1001 86380 86390 1
530227 99530227 1001 86380 86390 1
530001 99530001 1001 86380 86390 1
530054 99530054 1001 86380 86390 1
530134 99530134 1001 86380 86390 1
530706 99530706 1001 86380 86390 1
530711 99530711 1001 86380 86390 1
530598 99530598 1001 86380 86390 1
531225 99531225 1001 86380 86390 1
531192 99531192 1001 86380 86390 1
531231 99531231 1001 86380 86390 1
531150 99531150 1001 86380 86390 1
530982 99530982 1001 86380 86390 1
531102 99531102 1001 86380 86390 1
530838 99530838 1001 86380 86390 1
530931 99530931 1001 86380 86390 1
530841 99530841 1001 86380 86390 1
530791 99530791 1001 86380 86390 1
530804 99530804 1001 86380 86390 1
530847 99530847 1001 86380 86390 1
531519 99531519 1001 86380 86390 1
531571 99531571 1001 86380 86390 1
531445 99531445 1001 86380 86390 1
531536 99531536 1001 86380 86390 1
531498 99531498 1001 86380 86390 1
531580 99531580 1001 86380 86390 1
532118 99532118 1001 86380 86390 1
532206 99532206 1001 86380 86390 1
532044 99532044 1001 86380 86390 1
531937 99531937 1001 86380 86390 1
531823 99531823 1001 86380 86390 1
531921 99531921 1001 86380 86390 1
531633 99531633 1001 86380 86390 1
531711 99531711 1001 86380 86390 1
531648 99531648 1001 86380 86390 1
532333 99532333 1001 86380 86390 1
532372 99532372 1001 86380 86390 1
532375 99532375 1001 86380 86390 1
532363 99532363 1001 86380 86390 1
532955 99532955 1001 86380 86390 1
532996 99532996 1001 86380 86390 1
532906 99532906 1001 86380 86390 1
532920 99532920 1001 86380 86390 1
532883 99532883 1001 86380 86390 1
532762 99532762 1001 86380 86390 1
532686 99532686 1001 86380 86390 1
532765 99532765 1001 86380 86390 1
532691 99532691 1001 86380 86390 1
532757 99532757 1001 86380 86390 1
532707 99532707 1001 86380 86390 1
532709 99532709 1001 86380 86390 1
532516 99532516 1001 86380 86390 1
532494 99532494 1001 86380 86390 1
532521 99532521 1001 86380 86390 1
532616 99532616 1001 86380 86390 1
533165 99533165 1001 86380 86390 1
533717 99533717 1001 86380 86390 1
533796 99533796 1001 86380 86390 1
533813 99533813 1001 86380 86390 1
533767 99533767 1001 86380 86390 1
533448 99533448 1001 86380 86390 1
533593 99533593 1001 86380 86390 1
533547 99533547 1001 86380 86390 1
533341 99533341 1001 86380 86390 1
533316 99533316 1001 86380 86390 1
533441 99533441 1001 86380 86390 1
533417 99533417 1001 86380 86390 1
533974 99533974 1001 86380 86390 1
533898 99533898 1001 86380 86390 1
533989 99533989 1001 86380 86390 1
533866 99533866 1001 86380 86390 1
534608 99534608 1001 86380 86390 1
534639 99534639 1001 86380 86390 1
534510 99534510 1001 86380 86390 1
534668 99534668 1001 86380 86390 1
534630 99534630 1001 86380 86390 1
534466 99534466 1001 86380 86390 1
534307 99534307 1001 86380 86390 1
534103 99534103 1001 86380 86390 1
534117 99534117 1001 86380 86390 1
534233 99534233 1001 86380 86390 1
534087 99534087 1001 86380 86390 1
534814 99534814 1001 86380 86390 1
534699 99534699 1001 86380 86390 1
534844 99534844 1001 86380 86390 1
534784 99534784 1001 86380 86390 1
535434 99535434 1001 86380 86390 1
535451 99535451 1001 86380 86390 1
535489 99535489 1001 86380 86390 1
535454 99535454 1001 86380 86390 1
535111 99535111 1001 86380 86390 1
535198 99535198 1001 86380 86390 1
534968 99534968 1001 86380 86390 1
535060 99535060 1001 86380 86390 1
534971 99534971 1001 86380 86390 1
535081 99535081 1001 86380 86390 1
535652 99535652 1001 86380 86390 1
536196 99536196 1001 86380 86390 1
536199 99536199 1001 86380 86390 1
536292 99536292 1001 86380 86390 1
536254 99536254 1001 86380 86390 1
536040 99536040 1001 86380 86390 1
536085 99536085 1001 86380 86390 1
535824 99535824 1001 86380 86390 1
535894 99535894 1001 86380 86390 1
536402 99536402 1001 86380 86390 1
536519 99536519 1001 86380 86390 1
536367 99536367 1001 86380 86390 1
536382 99536382 1001 86380 86390 1
536434 99536434 1001 86380 86390 1
536499 99536499 1001 86380 86390 1
537010 99537010 1001 86380 86390 1
537036 99537036 1001 86380 86390 1
536831 99536831 1001 86380 86390 1
536937 99536937 1001 86380 86390 1
536782 99536782 1001 86380 86390 1
536671 99536671 1001 86380 86390 1
537886 99537886 1001 86380 86390 1
537964 99537964 1001 86380 86390 1
537965 99537965 1001 86380 86390 1
537884 99537884 1001 86380 86390 1
537750 99537750 1001 86380 86390 1
537549 99537549 1001 86380 86390 1
537460 99537460 1001 86380 86390 1
538075 99538075 1001 86380 86390 1
537999 99537999 1001 86380 86390 1
538090 99538090 1001 86380 86390 1
538021 99538021 1001 86380 86390 1
538166 99538166 1001 86380 86390 1
538104 99538104 1001 86380 86390 1
538095 99538095 1001 86380 86390 1
538634 99538634 1001 86380 86390 1
538719 99538719 1001 86380 86390 1
538694 99538694 1001 86380 86390 1
538734 99538734 1001 86380 86390 1
538484 99538484 1001 86380 86390 1
538317 99538317 1001 86380 86390 1
538266 99538266 1001 86380 86390 1
538941 99538941 1001 86380 86390 1
538930 99538930 1001 86380 86390 1
538943 99538943 1001 86380 86390 1
538830 99538830 1001 86380 86390 1
538819 99538819 1001 86380 86390 1
539477 99539477 1001 86380 86390 1
539516 99539516 1001 86380 86390 1
539619 99539619 1001 86380 86390 1
539283 99539283 1001 86380 86390 1
539335 99539335 1001 86380 86390 1
539348 99539348 1001 86380 86390 1
539065 99539065 1001 86380 86390 1
539118 99539118 1001 86380 86390 1
539730 99539730 1001 86380 86390 1
539731 99539731 1001 86380 86390 1
539811 99539811 1001 86380 86390 1
540364 99540364 1001 86380 86390 1
540339 99540339 1001 86380 86390 1
540437 99540437 1001 86380 86390 1
540345 99540345 1001 86380 86390 1
540283 99540283 1001 86380 86390 1
540389 99540389 1001 86380 86390 1
540158 99540158 1001 86380 86390 1
540197 99540197 1001 86380 86390 1
540082 99540082 1001 86380 86390 1
540108 99540108 1001 86380 86390 1
540198 99540198 1001 86380 86390 1
540240 99540240 1001 86380 86390 1
540219 99540219 1001 86380 86390 1
540144 99540144 1001 86380 86390 1
540044 99540044 1001 86380 86390 1
539988 99539988 1001 86380 86390 1
540482 99540482 1001 86380 86390 1
540599 99540599 1001 86380 86390 1
540552 99540552 1001 86380 86390 1
541181 99541181 1001 86380 86390 1
541130 99541130 1001 86380 86390 1
541024 99541024 1001 86380 86390 1
540948 99540948 1001 86380 86390 1
540975 99540975 1001 86380 86390 1
540989 99540989 1001 86380 86390 1
540926 99540926 1001 86380 86390 1
541004 99541004 1001 86380 86390 1
540771 99540771 1001 86380 86390 1
541329 99541329 1001 86380 86390 1
541434 99541434 1001 86380 86390 1
541345 99541345 1001 86380 86390 1
541465 99541465 1001 86380 86390 1
541390 99541390 1001 86380 86390 1
542018 99542018 1001 86380 86390 1
542057 99542057 1001 86380 86390 1
541957 99541957 1001 86380 86390 1
542096 99542096 1001 86380 86390 1
541824 99541824 1001 86380 86390 1
541850 99541850 1001 86380 86390 1
541764 99541764 1001 86380 86390 1
541870 99541870 1001 86380 86390 1
541886 99541886 1001 86380 86390 1
541835 99541835 1001 86380 86390 1
541657 99541657 1001 86380 86390 1
541611 99541611 1001 86380 86390 1
541535 99541535 1001 86380 86390 1
541915 99541915 1001 86380 86390 1
542264 99542264 1001 86380 86390 1
542149 99542149 1001 86380 86390 1
542252 99542252 1001 86380 86390 1
542280 99542280 1001 86380 86390 1
542151 99542151 1001 86380 86390 1
542909 99542909 1001 86380 86390 1
542845 99542845 1001 86380 86390 1
542771 99542771 1001 86380 86390 1
542841 99542841 1001 86380 86390 1
542481 99542481 1001 86380 86390 1
543048 99543048 1001 86380 86390 1
542975 99542975 1001 86380 86390 1
543145 99543145 1001 86380 86390 1
543017 99543017 1001 86380 86390 1
543031 99543031 1001 86380 86390 1
543122 99543122 1001 86380 86390 1
543674 99543674 1001 86380 86390 1
543753 99543753 1001 86380 86390 1
543704 99543704 1001 86380 86390 1
543763 99543763 1001 86380 86390 1
543463 99543463 1001 86380 86390 1
543505 99543505 1001 86380 86390 1
543407 99543407 1001 86380 86390 1
543485 99543485 1001 86380 86390 1
543551 99543551 1001 86380 86390 1
543382 99543382 1001 86380 86390 1
543180 99543180 1001 86380 86390 1
543338 99543338 1001 86380 86390 1
543225 99543225 1001 86380 86390 1
544523 99544523 1001 86380 86390 1
544410 99544410 1001 86380 86390 1
544544 99544544 1001 86380 86390 1
544557 99544557 1001 86380 86390 1
544507 99544507 1001 86380 86390 1
544229 99544229 1001 86380 86390 1
544295 99544295 1001 86380 86390 1
544334 99544334 1001 86380 86390 1
544158 99544158 1001 86380 86390 1
544172 99544172 1001 86380 86390 1
520340 886 1002 62173 64317 1
540047 1103 1002 46481 50371 1
400001 99400001 1001 86380 86390 1
400052 99400052 1001 86380 86390 1
400055 99400055 1001 86380 86390 1
400208 99400208 1001 86380 86390 1
400362 99400362 1001 86380 86390 1
400671 99400671 1001 86380 86390 1
400834 99400834 1001 86380 86390 1
401440 99401440 1001 86380 86390 1
401484 99401484 1001 86380 86390 1
401537 99401537 1001 86380 86390 1
401562 99401562 1001 86380 86390 1
401781 99401781 1001 86380 86390 1
401769 99401769 1001 86380 86390 1
401878 99401878 1001 86380 86390 1
401988 99401988 1001 86380 86390 1
402358 99402358 1001 86380 86390 1
402357 99402357 1001 86380 86390 1
402690 99402690 1001 86380 86390 1
402813 99402813 1001 86380 86390 1
402902 99402902 1001 86380 86390 1
403053 99403053 1001 86380 86390 1
403096 99403096 1001 86380 86390 1
403181 99403181 1001 86380 86390 1
403341 99403341 1001 86380 86390 1
403457 99403457 1001 86380 86390 1
403491 99403491 1001 86380 86390 1
403593 99403593 1001 86380 86390 1
403617 99403617 1001 86380 86390 1
403922 99403922 1001 86380 86390 1
403841 99403841 1001 86380 86390 1
404362 99404362 1001 86380 86390 1
404436 99404436 1001 86380 86390 1
404682 99404682 1001 86380 86390 1
404625 99404625 1001 86380 86390 1
404747 99404747 1001 86380 86390 1
404696 99404696 1001 86380 86390 1
404718 99404718 1001 86380 86390 1
404982 99404982 1001 86380 86390 1
404986 99404986 1001 86380 86390 1
404909 99404909 1001 86380 86390 1
405095 99405095 1001 86380 86390 1
405050 99405050 1001 86380 86390 1
405863 99405863 1001 86380 86390 1
405786 99405786 1001 86380 86390 1
406243 99406243 1001 86380 86390 1
406369 99406369 1001 86380 86390 1
406346 99406346 1001 86380 86390 1
406366 99406366 1001 86380 86390 1
406438 99406438 1001 86380 86390 1
406578 99406578 1001 86380 86390 1
406685 99406685 1001 86380 86390 1
406670 99406670 1001 86380 86390 1
406786 99406786 1001 86380 86390 1
406967 99406967 1001 86380 86390 1
407185 99407185 1001 86380 86390 1
407370 99407370 1001 86380 86390 1
407459 99407459 1001 86380 86390 1
407559 99407559 1001 86380 86390 1
407768 99407768 1001 86380 86390 1
408309 99408309 1001 86380 86390 1
408326 99408326 1001 86380 86390 1
408426 99408426 1001 86380 86390 1
408460 99408460 1001 86380 86390 1
408471 99408471 1001 86380 86390 1
408709 99408709 1001 86380 86390 1
408693 99408693 1001 86380 86390 1
408858 99408858 1001 86380 86390 1
408785 99408785 1001 86380 86390 1
409242 99409242 1001 86380 86390 1
409201 99409201 1001 86380 86390 1
409398 99409398 1001 86380 86390 1
409376 99409376 1001 86380 86390 1
409447 99409447 1001 86380 86390 1
409449 99409449 1001 86380 86390 1
409405 99409405 1001 86380 86390 1
409567 99409567 1001 86380 86390 1
409690 99409690 1001 86380 86390 1
410101 99410101 1001 86380 86390 1
409993 99409993 1001 86380 86390 1
410141 99410141 1001 86380 86390 1
410166 99410166 1001 86380 86390 1
410267 99410267 1001 86380 86390 1
410420 99410420 1001 86380 86390 1
410493 99410493 1001 86380 86390 1
411220 99411220 1001 86380 86390 1
411310 99411310 1001 86380 86390 1
411301 99411301 1001 86380 86390 1
411403 99411403 1001 86380 86390 1
411468 99411468 1001 86380 86390 1
411749 99411749 1001 86380 86390 1
411842 99411842 1001 86380 86390 1
411928 99411928 1001 86380 86390 1
413303 99413303 1001 86380 86390 1
413614 99413614 1001 86380 86390 1
412959 99412959 1001 86380 86390 1
413145 99413145 1001 86380 86390 1
412984 99412984 1001 86380 86390 1
413274 99413274 1001 86380 86390 1
412929 99412929 1001 86380 86390 1
412486 99412486 1001 86380 86390 1
412519 99412519 1001 86380 86390 1
412523 99412523 1001 86380 86390 1
414034 99414034 1001 86380 86390 1
413957 99413957 1001 86380 86390 1
414068 99414068 1001 86380 86390 1
413745 99413745 1001 86380 86390 1
413831 99413831 1001 86380 86390 1
415192 99415192 1001 86380 86390 1
415275 99415275 1001 86380 86390 1
415234 99415234 1001 86380 86390 1
414992 99414992 1001 86380 86390 1
414545 99414545 1001 86380 86390 1
414829 99414829 1001 86380 86390 1
414909 99414909 1001 86380 86390 1
414795 99414795 1001 86380 86390 1
414838 99414838 1001 86380 86390 1
414251 99414251 1001 86380 86390 1
414488 99414488 1001 86380 86390 1
414350 99414350 1001 86380 86390 1
414447 99414447 1001 86380 86390 1
414500 99414500 1001 86380 86390 1
414175 99414175 1001 86380 86390 1
415581 99415581 1001 86380 86390 1
415342 99415342 1001 86380 86390 1
415589 99415589 1001 86380 86390 1
415382 99415382 1001 86380 86390 1
415541 99415541 1001 86380 86390 1
416944 99416944 1001 86380 86390 1
416686 99416686 1001 86380 86390 1
416822 99416822 1001 86380 86390 1
416137 99416137 1001 86380 86390 1
415862 99415862 1001 86380 86390 1
415924 99415924 1001 86380 86390 1
415880 99415880 1001 86380 86390 1
417142 99417142 1001 86380 86390 1
417054 99417054 1001 86380 86390 1
417244 99417244 1001 86380 86390 1
417544 99417544 1001 86380 86390 1
417607 99417607 1001 86380 86390 1
417523 99417523 1001 86380 86390 1
417428 99417428 1001 86380 86390 1
417465 99417465 1001 86380 86390 1
418713 99418713 1001 86380 86390 1
418676 99418676 1001 86380 86390 1
418536 99418536 1001 86380 86390 1
418705 99418705 1001 86380 86390 1
418706 99418706 1001 86380 86390 1
418772 99418772 1001 86380 86390 1
418334 99418334 1001 86380 86390 1
418078 99418078 1001 86380 86390 1
418342 99418342 1001 86380 86390 1
418189 99418189 1001 86380 86390 1
418429 99418429 1001 86380 86390 1
417811 99417811 1001 86380 86390 1
417626 99417626 1001 86380 86390 1
418957 99418957 1001 86380 86390 1
418853 99418853 1001 86380 86390 1
419174 99419174 1001 86380 86390 1
420238 99420238 1001 86380 86390 1
420216 99420216 1001 86380 86390 1
420308 99420308 1001 86380 86390 1
420318 99420318 1001 86380 86390 1
419764 99419764 1001 86380 86390 1
419421 99419421 1001 86380 86390 1
419553 99419553 1001 86380 86390 1
419457 99419457 1001 86380 86390 1
419441 99419441 1001 86380 86390 1
419465 99419465 1001 86380 86390 1
419625 99419625 1001 86380 86390 1
420742 99420742 1001 86380 86390 1
420618 99420618 1001 86380 86390 1
420807 99420807 1001 86380 86390 1
420662 99420662 1001 86380 86390 1
420701 99420701 1001 86380 86390 1
420762 99420762 1001 86380 86390 1
420767 99420767 1001 86380 86390 1
421865 99421865 1001 86380 86390 1
422042 99422042 1001 86380 86390 1
421993 99421993 1001 86380 86390 1
421476 99421476 1001 86380 86390 1
421558 99421558 1001 86380 86390 1
421579 99421579 1001 86380 86390 1
420838 99420838 1001 86380 86390 1
421155 99421155 1001 86380 86390 1
421217 99421217 1001 86380 86390 1
420902 99420902 1001 86380 86390 1
421160 99421160 1001 86380 86390 1
420879 99420879 1001 86380 86390 1
422149 99422149 1001 86380 86390 1
422269 99422269 1001 86380 86390 1
423497 99423497 1001 86380 86390 1
423600 99423600 1001 86380 86390 1
423030 99423030 1001 86380 86390 1
423098 99423098 1001 86380 86390 1
422822 99422822 1001 86380 86390 1
425161 99425161 1001 86380 86390 1
425318 99425318 1001 86380 86390 1
425320 99425320 1001 86380 86390 1
424959 99424959 1001 86380 86390 1
424895 99424895 1001 86380 86390 1
424794 99424794 1001 86380 86390 1
424729 99424729 1001 86380 86390 1
424433 99424433 1001 86380 86390 1
424226 99424226 1001 86380 86390 1
424375 99424375 1001 86380 86390 1
424174 99424174 1001 86380 86390 1
425689 99425689 1001 86380 86390 1
425741 99425741 1001 86380 86390 1
425634 99425634 1001 86380 86390 1
425459 99425459 1001 86380 86390 1
425576 99425576 1001 86380 86390 1
425792 99425792 1001 86380 86390 1
426800 99426800 1001 86380 86390 1
426736 99426736 1001 86380 86390 1
426890 99426890 1001 86380 86390 1
426663 99426663 1001 86380 86390 1
426285 99426285 1001 86380 86390 1
426365 99426365 1001 86380 86390 1
426154 99426154 1001 86380 86390 1
425998 99425998 1001 86380 86390 1
425853 99425853 1001 86380 86390 1
425854 99425854 1001 86380 86390 1
425937 99425937 1001 86380 86390 1
427374 99427374 1001 86380 86390 1
427208 99427208 1001 86380 86390 1
428734 99428734 1001 86380 86390 1
428386 99428386 1001 86380 86390 1
428727 99428727 1001 86380 86390 1
428189 99428189 1001 86380 86390 1
428235 99428235 1001 86380 86390 1
427601 99427601 1001 86380 86390 1
427717 99427717 1001 86380 86390 1
427615 99427615 1001 86380 86390 1
428907 99428907 1001 86380 86390 1
429154 99429154 1001 86380 86390 1
428766 99428766 1001 86380 86390 1
428794 99428794 1001 86380 86390 1
428802 99428802 1001 86380 86390 1
430007 99430007 1001 86380 86390 1
430089 99430089 1001 86380 86390 1
429707 99429707 1001 86380 86390 1
429677 99429677 1001 86380 86390 1
429869 99429869 1001 86380 86390 1
429344 99429344 1001 86380 86390 1
429496 99429496 1001 86380 86390 1
429543 99429543 1001 86380 86390 1
429564 99429564 1001 86380 86390 1
430505 99430505 1001 86380 86390 1
430401 99430401 1001 86380 86390 1
430552 99430552 1001 86380 86390 1
430752 99430752 1001 86380 86390 1
431658 99431658 1001 86380 86390 1
431870 99431870 1001 86380 86390 1
431842 99431842 1001 86380 86390 1
431764 99431764 1001 86380 86390 1
431508 99431508 1001 86380 86390 1
431537 99431537 1001 86380 86390 1
431007 99431007 1001 86380 86390 1
431095 99431095 1001 86380 86390 1
431130 99431130 1001 86380 86390 1
430926 99430926 1001 86380 86390 1
430930 99430930 1001 86380 86390 1
430843 99430843 1001 86380 86390 1
432289 99432289 1001 86380 86390 1
432295 99432295 1001 86380 86390 1
432189 99432189 1001 86380 86390 1
432233 99432233 1001 86380 86390 1
433640 99433640 1001 86380 86390 1
433621 99433621 1001 86380 86390 1
433684 99433684 1001 86380 86390 1
433699 99433699 1001 86380 86390 1
433153 99433153 1001 86380 86390 1
432584 99432584 1001 86380 86390 1
432587 99432587 1001 86380 86390 1
432571 99432571 1001 86380 86390 1
432620 99432620 1001 86380 86390 1
432621 99432621 1001 86380 86390 1
432766 99432766 1001 86380 86390 1
434065 99434065 1001 86380 86390 1
433835 99433835 1001 86380 86390 1
433734 99433734 1001 86380 86390 1
433841 99433841 1001 86380 86390 1
434052 99434052 1001 86380 86390 1
433741 99433741 1001 86380 86390 1
433767 99433767 1001 86380 86390 1
434080 99434080 1001 86380 86390 1
433934 99433934 1001 86380 86390 1
435354 99435354 1001 86380 86390 1
434693 99434693 1001 86380 86390 1
434613 99434613 1001 86380 86390 1
434371 99434371 1001 86380 86390 1
434201 99434201 1001 86380 86390 1
434453 99434453 1001 86380 86390 1
434334 99434334 1001 86380 86390 1
434255 99434255 1001 86380 86390 1
435830 99435830 1001 86380 86390 1
435553 99435553 1001 86380 86390 1
435532 99435532 1001 86380 86390 1
435844 99435844 1001 86380 86390 1
436856 99436856 1001 86380 86390 1
436833 99436833 1001 86380 86390 1
437136 99437136 1001 86380 86390 1
437074 99437074 1001 86380 86390 1
436493 99436493 1001 86380 86390 1
436545 99436545 1001 86380 86390 1
436518 99436518 1001 86380 86390 1
436735 99436735 1001 86380 86390 1
436745 99436745 1001 86380 86390 1
436680 99436680 1001 86380 86390 1
436066 99436066 1001 86380 86390 1
436138 99436138 1001 86380 86390 1
436078 99436078 1001 86380 86390 1
436079 99436079 1001 86380 86390 1
435940 99435940 1001 86380 86390 1
436088 99436088 1001 86380 86390 1
436211 99436211 1001 86380 86390 1
437185 99437185 1001 86380 86390 1
437320 99437320 1001 86380 86390 1
300088 99300088 1001 86380 86390 1
437286 99437286 1001 86380 86390 1
437208 99437208 1001 86380 86390 1
300459 99300459 1001 86380 86390 1
300369 99300369 1001 86380 86390 1
300401 99300401 1001 86380 86390 1
300336 99300336 1001 86380 86390 1
300506 99300506 1001 86380 86390 1
300416 99300416 1001 86380 86390 1
300339 99300339 1001 86380 86390 1
300483 99300483 1001 86380 86390 1
300266 99300266 1001 86380 86390 1
300243 99300243 1001 86380 86390 1
301440 99301440 1001 86380 86390 1
301532 99301532 1001 86380 86390 1
301393 99301393 1001 86380 86390 1
301419 99301419 1001 86380 86390 1
301394 99301394 1001 86380 86390 1
301536 99301536 1001 86380 86390 1
301436 99301436 1001 86380 86390 1
301424 99301424 1001 86380 86390 1
301373 99301373 1001 86380 86390 1
301249 99301249 1001 86380 86390 1
301146 99301146 1001 86380 86390 1
301257 99301257 1001 86380 86390 1
301121 99301121 1001 86380 86390 1
301638 99301638 1001 86380 86390 1
301716 99301716 1001 86380 86390 1
302291 99302291 1001 86380 86390 1
302305 99302305 1001 86380 86390 1
302344 99302344 1001 86380 86390 1
302267 99302267 1001 86380 86390 1
302361 99302361 1001 86380 86390 1
302299 99302299 1001 86380 86390 1
302325 99302325 1001 86380 86390 1
302013 99302013 1001 86380 86390 1
302079 99302079 1001 86380 86390 1
301979 99301979 1001 86380 86390 1
301789 99301789 1001 86380 86390 1
302469 99302469 1001 86380 86390 1
302523 99302523 1001 86380 86390 1
302514 99302514 1001 86380 86390 1
302494 99302494 1001 86380 86390 1
303150 99303150 1001 86380 86390 1
303036 99303036 1001 86380 86390 1
303128 99303128 1001 86380 86390 1
302890 99302890 1001 86380 86390 1
302878 99302878 1001 86380 86390 1
302917 99302917 1001 86380 86390 1
302970 99302970 1001 86380 86390 1
302854 99302854 1001 86380 86390 1
302676 99302676 1001 86380 86390 1
303360 99303360 1001 86380 86390 1
303258 99303258 1001 86380 86390 1
303353 99303353 1001 86380 86390 1
303358 99303358 1001 86380 86390 1
303918 99303918 1001 86380 86390 1
303931 99303931 1001 86380 86390 1
304000 99304000 1001 86380 86390 1
303906 99303906 1001 86380 86390 1
304004 99304004 1001 86380 86390 1
303975 99303975 1001 86380 86390 1
303836 99303836 1001 86380 86390 1
304026 99304026 1001 86380 86390 1
303890 99303890 1001 86380 86390 1
303802 99303802 1001 86380 86390 1
303754 99303754 1001 86380 86390 1
303795 99303795 1001 86380 86390 1
303811 99303811 1001 86380 86390 1
303643 99303643 1001 86380 86390 1
303464 99303464 1001 86380 86390 1
303519 99303519 1001 86380 86390 1
303560 99303560 1001 86380 86390 1
303458 99303458 1001 86380 86390 1
303510 99303510 1001 86380 86390 1
303511 99303511 1001 86380 86390 1
303590 99303590 1001 86380 86390 1
303437 99303437 1001 86380 86390 1
304060 99304060 1001 86380 86390 1
304229 99304229 1001 86380 86390 1
304103 99304103 1001 86380 86390 1
304210 99304210 1001 86380 86390 1
304758 99304758 1001 86380 86390 1
304615 99304615 1001 86380 86390 1
304592 99304592 1001 86380 86390 1
304620 99304620 1001 86380 86390 1
304478 99304478 1001 86380 86390 1
304544 99304544 1001 86380 86390 1
304584 99304584 1001 86380 86390 1
304245 99304245 1001 86380 86390 1
305063 99305063 1001 86380 86390 1
305548 99305548 1001 86380 86390 1
305673 99305673 1001 86380 86390 1
305556 99305556 1001 86380 86390 1
305351 99305351 1001 86380 86390 1
305169 99305169 1001 86380 86390 1
305264 99305264 1001 86380 86390 1
305241 99305241 1001 86380 86390 1
500116 99500116 1001 86380 86390 1
500073 99500073 1001 86380 86390 1
500798 99500798 1001 86380 86390 1
500587 99500587 1001 86380 86390 1
500407 99500407 1001 86380 86390 1
500420 99500420 1001 86380 86390 1
500514 99500514 1001 86380 86390 1
500389 99500389 1001 86380 86390 1
500210 99500210 1001 86380 86390 1
500203 99500203 1001 86380 86390 1
500921 99500921 1001 86380 86390 1
501502 99501502 1001 86380 86390 1
501586 99501586 1001 86380 86390 1
501349 99501349 1001 86380 86390 1
501248 99501248 1001 86380 86390 1
501264 99501264 1001 86380 86390 1
501782 99501782 1001 86380 86390 1
501720 99501720 1001 86380 86390 1
501764 99501764 1001 86380 86390 1
502447 99502447 1001 86380 86390 1
502449 99502449 1001 86380 86390 1
502306 99502306 1001 86380 86390 1
502294 99502294 1001 86380 86390 1
502271 99502271 1001 86380 86390 1
502144 99502144 1001 86380 86390 1
502158 99502158 1001 86380 86390 1
502174 99502174 1001 86380 86390 1
502176 99502176 1001 86380 86390 1
502202 99502202 1001 86380 86390 1
502089 99502089 1001 86380 86390 1
502076 99502076 1001 86380 86390 1
501976 99501976 1001 86380 86390 1
501846 99501846 1001 86380 86390 1
501901 99501901 1001 86380 86390 1
502043 99502043 1001 86380 86390 1
501969 99501969 1001 86380 86390 1
502036 99502036 1001 86380 86390 1
501922 99501922 1001 86380 86390 1
502491 99502491 1001 86380 86390 1
502558 99502558 1001 86380 86390 1
502483 99502483 1001 86380 86390 1
502523 99502523 1001 86380 86390 1
502565 99502565 1001 86380 86390 1
503274 99503274 1001 86380 86390 1
502948 99502948 1001 86380 86390 1
503053 99503053 1001 86380 86390 1
502976 99502976 1001 86380 86390 1
503056 99503056 1001 86380 86390 1
502782 99502782 1001 86380 86390 1
503472 99503472 1001 86380 86390 1
503435 99503435 1001 86380 86390 1
503388 99503388 1001 86380 86390 1
503297 99503297 1001 86380 86390 1
503454 99503454 1001 86380 86390 1
504043 99504043 1001 86380 86390 1
503984 99503984 1001 86380 86390 1
503800 99503800 1001 86380 86390 1
503763 99503763 1001 86380 86390 1
503592 99503592 1001 86380 86390 1
503701 99503701 1001 86380 86390 1
504155 99504155 1001 86380 86390 1
504310 99504310 1001 86380 86390 1
504172 99504172 1001 86380 86390 1
504275 99504275 1001 86380 86390 1
504893 99504893 1001 86380 86390 1
504741 99504741 1001 86380 86390 1
504755 99504755 1001 86380 86390 1
504565 99504565 1001 86380 86390 1
504672 99504672 1001 86380 86390 1
504494 99504494 1001 86380 86390 1
504459 99504459 1001 86380 86390 1
504516 99504516 1001 86380 86390 1
504955 99504955 1001 86380 86390 1
505767 99505767 1001 86380 86390 1
505578 99505578 1001 86380 86390 1
505630 99505630 1001 86380 86390 1
505695 99505695 1001 86380 86390 1
505584 99505584 1001 86380 86390 1
505465 99505465 1001 86380 86390 1
505256 99505256 1001 86380 86390 1
505231 99505231 1001 86380 86390 1
505348 99505348 1001 86380 86390 1
505194 99505194 1001 86380 86390 1
505328 99505328 1001 86380 86390 1
505832 99505832 1001 86380 86390 1
505928 99505928 1001 86380 86390 1
505778 99505778 1001 86380 86390 1
505883 99505883 1001 86380 86390 1
506438 99506438 1001 86380 86390 1
506452 99506452 1001 86380 86390 1
506366 99506366 1001 86380 86390 1
506322 99506322 1001 86380 86390 1
506040 99506040 1001 86380 86390 1
506070 99506070 1001 86380 86390 1
506075 99506075 1001 86380 86390 1
506117 99506117 1001 86380 86390 1
506169 99506169 1001 86380 86390 1
506182 99506182 1001 86380 86390 1
506626 99506626 1001 86380 86390 1
507272 99507272 1001 86380 86390 1
507253 99507253 1001 86380 86390 1
507063 99507063 1001 86380 86390 1
507092 99507092 1001 86380 86390 1
507121 99507121 1001 86380 86390 1
507164 99507164 1001 86380 86390 1
506832 99506832 1001 86380 86390 1
506822 99506822 1001 86380 86390 1
506967 99506967 1001 86380 86390 1
507488 99507488 1001 86380 86390 1
507478 99507478 1001 86380 86390 1
507470 99507470 1001 86380 86390 1
507522 99507522 1001 86380 86390 1
508109 99508109 1001 86380 86390 1
508233 99508233 1001 86380 86390 1
507940 99507940 1001 86380 86390 1
508009 99508009 1001 86380 86390 1
507945 99507945 1001 86380 86390 1
508014 99508014 1001 86380 86390 1
507695 99507695 1001 86380 86390 1
507815 99507815 1001 86380 86390 1
507726 99507726 1001 86380 86390 1
508349 99508349 1001 86380 86390 1
508292 99508292 1001 86380 86390 1
509005 99509005 1001 86380 86390 1
508817 99508817 1001 86380 86390 1
508792 99508792 1001 86380 86390 1
508705 99508705 1001 86380 86390 1
508724 99508724 1001 86380 86390 1
508496 99508496 1001 86380 86390 1
508475 99508475 1001 86380 86390 1
508503 99508503 1001 86380 86390 1
508555 99508555 1001 86380 86390 1
509232 99509232 1001 86380 86390 1
509234 99509234 1001 86380 86390 1
509261 99509261 1001 86380 86390 1
509161 99509161 1001 86380 86390 1
509720 99509720 1001 86380 86390 1
509747 99509747 1001 86380 86390 1
509646 99509646 1001 86380 86390 1
509572 99509572 1001 86380 86390 1
509641 99509641 1001 86380 86390 1
509428 99509428 1001 86380 86390 1
509445 99509445 1001 86380 86390 1
509395 99509395 1001 86380 86390 1
509924 99509924 1001 86380 86390 1
509947 99509947 1001 86380 86390 1
510013 99510013 1001 86380 86390 1
509909 99509909 1001 86380 86390 1
510586 99510586 1001 86380 86390 1
510590 99510590 1001 86380 86390 1
510718 99510718 1001 86380 86390 1
510162 99510162 1001 86380 86390 1
510311 99510311 1001 86380 86390 1
510315 99510315 1001 86380 86390 1
510748 99510748 1001 86380 86390 1
511503 99511503 1001 86380 86390 1
511166 99511166 1001 86380 86390 1
511205 99511205 1001 86380 86390 1
511328 99511328 1001 86380 86390 1
511243 99511243 1001 86380 86390 1
510994 99510994 1001 86380 86390 1
511619 99511619 1001 86380 86390 1
512317 99512317 1001 86380 86390 1
512227 99512227 1001 86380 86390 1
512287 99512287 1001 86380 86390 1
512313 99512313 1001 86380 86390 1
511860 99511860 1001 86380 86390 1
512407 99512407 1001 86380 86390 1
512498 99512498 1001 86380 86390 1
512553 99512553 1001 86380 86390 1
512385 99512385 1001 86380 86390 1
512531 99512531 1001 86380 86390 1
513155 99513155 1001 86380 86390 1
513191 99513191 1001 86380 86390 1
513086 99513086 1001 86380 86390 1
513010 99513010 1001 86380 86390 1
512612 99512612 1001 86380 86390 1
512693 99512693 1001 86380 86390 1
513273 99513273 1001 86380 86390 1
513405 99513405 1001 86380 86390 1
513395 99513395 1001 86380 86390 1
513895 99513895 1001 86380 86390 1
513921 99513921 1001 86380 86390 1
513554 99513554 1001 86380 86390 1
513555 99513555 1001 86380 86390 1
513518 99513518 1001 86380 86390 1
513470 99513470 1001 86380 86390 1
513535 99513535 1001 86380 86390 1
513420 99513420 1001 86380 86390 1
514120 99514120 1001 86380 86390 1
514121 99514121 1001 86380 86390 1
514213 99514213 1001 86380 86390 1
514192 99514192 1001 86380 86390 1
514049 99514049 1001 86380 86390 1
514207 99514207 1001 86380 86390 1
514845 99514845 1001 86380 86390 1
514579 99514579 1001 86380 86390 1
514610 99514610 1001 86380 86390 1
514494 99514494 1001 86380 86390 1
514288 99514288 1001 86380 86390 1
514387 99514387 1001 86380 86390 1
514439 99514439 1001 86380 86390 1
514285 99514285 1001 86380 86390 1
514351 99514351 1001 86380 86390 1
514999 99514999 1001 86380 86390 1
515021 99515021 1001 86380 86390 1
515608 99515608 1001 86380 86390 1
515548 99515548 1001 86380 86390 1
515575 99515575 1001 86380 86390 1
515567 99515567 1001 86380 86390 1
515391 99515391 1001 86380 86390 1
515289 99515289 1001 86380 86390 1
515372 99515372 1001 86380 86390 1
515154 99515154 1001 86380 86390 1
515735 99515735 1001 86380 86390 1
515840 99515840 1001 86380 86390 1
515808 99515808 1001 86380 86390 1
516319 99516319 1001 86380 86390 1
516358 99516358 1001 86380 86390 1
516469 99516469 1001 86380 86390 1
516242 99516242 1001 86380 86390 1
516232 99516232 1001 86380 86390 1
516288 99516288 1001 86380 86390 1
516213 99516213 1001 86380 86390 1
516290 99516290 1001 86380 86390 1
516019 99516019 1001 86380 86390 1
515971 99515971 1001 86380 86390 1
516090 99516090 1001 86380 86390 1
515949 99515949 1001 86380 86390 1
516597 99516597 1001 86380 86390 1
516668 99516668 1001 86380 86390 1
516708 99516708 1001 86380 86390 1
517157 99517157 1001 86380 86390 1
517083 99517083 1001 86380 86390 1
516959 99516959 1001 86380 86390 1
516847 99516847 1001 86380 86390 1
516770 99516770 1001 86380 86390 1
516796 99516796 1001 86380 86390 1
516737 99516737 1001 86380 86390 1
517460 99517460 1001 86380 86390 1
517358 99517358 1001 86380 86390 1
518034 99518034 1001 86380 86390 1
518050 99518050 1001 86380 86390 1
518091 99518091 1001 86380 86390 1
518141 99518141 1001 86380 86390 1
517751 99517751 1001 86380 86390 1
517842 99517842 1001 86380 86390 1
517941 99517941 1001 86380 86390 1
517916 99517916 1001 86380 86390 1
517699 99517699 1001 86380 86390 1
517558 99517558 1001 86380 86390 1
517717 99517717 1001 86380 86390 1
517692 99517692 1001 86380 86390 1
518261 99518261 1001 86380 86390 1
518787 99518787 1001 86380 86390 1
518838 99518838 1001 86380 86390 1
518974 99518974 1001 86380 86390 1
518804 99518804 1001 86380 86390 1
518735 99518735 1001 86380 86390 1
518597 99518597 1001 86380 86390 1
518766 99518766 1001 86380 86390 1
518769 99518769 1001 86380 86390 1
518400 99518400 1001 86380 86390 1
518504 99518504 1001 86380 86390 1
518430 99518430 1001 86380 86390 1
518521 99518521 1001 86380 86390 1
519752 99519752 1001 86380 86390 1
519631 99519631 1001 86380 86390 1
519414 99519414 1001 86380 86390 1
519464 99519464 1001 86380 86390 1
519607 99519607 1001 86380 86390 1
519225 99519225 1001 86380 86390 1
519238 99519238 1001 86380 86390 1
519354 99519354 1001 86380 86390 1
519381 99519381 1001 86380 86390 1
519333 99519333 1001 86380 86390 1
519839 99519839 1001 86380 86390 1
520011 99520011 1001 86380 86390 1
519999 99519999 1001 86380 86390 1
519857 99519857 1001 86380 86390 1
520476 99520476 1001 86380 86390 1
520452 99520452 1001 86380 86390 1
520520 99520520 1001 86380 86390 1
520114 99520114 1001 86380 86390 1
520220 99520220 1001 86380 86390 1
520067 99520067 1001 86380 86390 1
520225 99520225 1001 86380 86390 1
520670 99520670 1001 86380 86390 1
521354 99521354 1001 86380 86390 1
521358 99521358 1001 86380 86390 1
521346 99521346 1001 86380 86390 1
521055 99521055 1001 86380 86390 1
520962 99520962 1001 86380 86390 1
520899 99520899 1001 86380 86390 1
520974 99520974 1001 86380 86390 1
521628 99521628 1001 86380 86390 1
522258 99522258 1001 86380 86390 1
522268 99522268 1001 86380 86390 1
522096 99522096 1001 86380 86390 1
522252 99522252 1001 86380 86390 1
522009 99522009 1001 86380 86390 1
522403 99522403 1001 86380 86390 1
523061 99523061 1001 86380 86390 1
523101 99523101 1001 86380 86390 1
522924 99522924 1001 86380 86390 1
523052 99523052 1001 86380 86390 1
523001 99523001 1001 86380 86390 1
522551 99522551 1001 86380 86390 1
522582 99522582 1001 86380 86390 1
522536 99522536 1001 86380 86390 1
523234 99523234 1001 86380 86390 1
523291 99523291 1001 86380 86390 1
523783 99523783 1001 86380 86390 1
523627 99523627 1001 86380 86390 1
523655 99523655 1001 86380 86390 1
523551 99523551 1001 86380 86390 1
523608 99523608 1001 86380 86390 1
523556 99523556 1001 86380 86390 1
523622 99523622 1001 86380 86390 1
523404 99523404 1001 86380 86390 1
523486 99523486 1001 86380 86390 1
523462 99523462 1001 86380 86390 1
523996 99523996 1001 86380 86390 1
524051 99524051 1001 86380 86390 1
524094 99524094 1001 86380 86390 1
524069 99524069 1001 86380 86390 1
524685 99524685 1001 86380 86390 1
524571 99524571 1001 86380 86390 1
524596 99524596 1001 86380 86390 1
524661 99524661 1001 86380 86390 1
524526 99524526 1001 86380 86390 1
524544 99524544 1001 86380 86390 1
524257 99524257 1001 86380 86390 1
524206 99524206 1001 86380 86390 1
524224 99524224 1001 86380 86390 1
524849 99524849 1001 86380 86390 1
524876 99524876 1001 86380 86390 1
524915 99524915 1001 86380 86390 1
525497 99525497 1001 86380 86390 1
525409 99525409 1001 86380 86390 1
525400 99525400 1001 86380 86390 1
525429 99525429 1001 86380 86390 1
525199 99525199 1001 86380 86390 1
525273 99525273 1001 86380 86390 1
525222 99525222 1001 86380 86390 1
525145 99525145 1001 86380 86390 1
525133 99525133 1001 86380 86390 1
525116 99525116 1001 86380 86390 1
525634 99525634 1001 86380 86390 1
525687 99525687 1001 86380 86390 1
525765 99525765 1001 86380 86390 1
525729 99525729 1001 86380 86390 1
525632 99525632 1001 86380 86390 1
525684 99525684 1001 86380 86390 1
526401 99526401 1001 86380 86390 1
526223 99526223 1001 86380 86390 1
526331 99526331 1001 86380 86390 1
526185 99526185 1001 86380 86390 1
526198 99526198 1001 86380 86390 1
526096 99526096 1001 86380 86390 1
526161 99526161 1001 86380 86390 1
526060 99526060 1001 86380 86390 1
526177 99526177 1001 86380 86390 1
526191 99526191 1001 86380 86390 1
525961 99525961 1001 86380 86390 1
525977 99525977 1001 86380 86390 1
525849 99525849 1001 86380 86390 1
525904 99525904 1001 86380 86390 1
526473 99526473 1001 86380 86390 1
526526 99526526 1001 86380 86390 1
526219 99526219 1001 86380 86390 1
526505 99526505 1001 86380 86390 1
527190 99527190 1001 86380 86390 1
527203 99527203 1001 86380 86390 1
526862 99526862 1001 86380 86390 1
527028 99527028 1001 86380 86390 1
526785 99526785 1001 86380 86390 1
526828 99526828 1001 86380 86390 1
526678 99526678 1001 86380 86390 1
526822 99526822 1001 86380 86390 1
527312 99527312 1001 86380 86390 1
527436 99527436 1001 86380 86390 1
527413 99527413 1001 86380 86390 1
527910 99527910 1001 86380 86390 1
528027 99528027 1001 86380 86390 1
528052 99528052 1001 86380 86390 1
527927 99527927 1001 86380 86390 1
527782 99527782 1001 86380 86390 1
527789 99527789 1001 86380 86390 1
527804 99527804 1001 86380 86390 1
527568 99527568 1001 86380 86390 1
527607 99527607 1001 86380 86390 1
528124 99528124 1001 86380 86390 1
528245 99528245 1001 86380 86390 1
528224 99528224 1001 86380 86390 1
528829 99528829 1001 86380 86390 1
528878 99528878 1001 86380 86390 1
528658 99528658 1001 86380 86390 1
528688 99528688 1001 86380 86390 1
528520 99528520 1001 86380 86390 1
528625 99528625 1001 86380 86390 1
528615 99528615 1001 86380 86390 1
528577 99528577 1001 86380 86390 1
528578 99528578 1001 86380 86390 1
528668 99528668 1001 86380 86390 1
528353 99528353 1001 86380 86390 1
528356 99528356 1001 86380 86390 1
528940 99528940 1001 86380 86390 1
529082 99529082 1001 86380 86390 1
529020 99529020 1001 86380 86390 1
528974 99528974 1001 86380 86390 1
529643 99529643 1001 86380 86390 1
529635 99529635 1001 86380 86390 1
529533 99529533 1001 86380 86390 1
529723 99529723 1001 86380 86390 1
529637 99529637 1001 86380 86390 1
529368 99529368 1001 86380 86390 1
529290 99529290 1001 86380 86390 1
529303 99529303 1001 86380 86390 1
529138 99529138 1001 86380 86390 1
529169 99529169 1001 86380 86390 1
529756 99529756 1001 86380 86390 1
529743 99529743 1001 86380 86390 1
530376 99530376 1001 86380 86390 1
530443 99530443 1001 86380 86390 1
530483 99530483 1001 86380 86390 1
530484 99530484 1001 86380 86390 1
530433 99530433 1001 86380 86390 1
530357 99530357 1001 86380 86390 1
530383 99530383 1001 86380 86390 1
530411 99530411 1001 86380 86390 1
530284 99530284 1001 86380 86390 1
530261 99530261 1001 86380 86390 1
530177 99530177 1001 86380 86390 1
530204 99530204 1001 86380 86390 1
530153 99530153 1001 86380 86390 1
530578 99530578 1001 86380 86390 1
530604 99530604 1001 86380 86390 1
530638 99530638 1001 86380 86390 1
530730 99530730 1001 86380 86390 1
530666 99530666 1001 86380 86390 1
531322 99531322 1001 86380 86390 1
531135 99531135 1001 86380 86390 1
531161 99531161 1001 86380 86390 1
531163 99531163 1001 86380 86390 1
531047 99531047 1001 86380 86390 1
531049 99531049 1001 86380 86390 1
530974 99530974 1001 86380 86390 1
531095 99531095 1001 86380 86390 1
530875 99530875 1001 86380 86390 1
530959 99530959 1001 86380 86390 1
530809 99530809 1001 86380 86390 1
531455 99531455 1001 86380 86390 1
531443 99531443 1001 86380 86390 1
531556 99531556 1001 86380 86390 1
532176 99532176 1001 86380 86390 1
531897 99531897 1001 86380 86390 1
531951 99531951 1001 86380 86390 1
531627 99531627 1001 86380 86390 1
531685 99531685 1001 86380 86390 1
532411 99532411 1001 86380 86390 1
532348 99532348 1001 86380 86390 1
532246 99532246 1001 86380 86390 1
532259 99532259 1001 86380 86390 1
532267 99532267 1001 86380 86390 1
532895 99532895 1001 86380 86390 1
532832 99532832 1001 86380 86390 1
532658 99532658 1001 86380 86390 1
532502 99532502 1001 86380 86390 1
532466 99532466 1001 86380 86390 1
532417 99532417 1001 86380 86390 1
532497 99532497 1001 86380 86390 1
533084 99533084 1001 86380 86390 1
533201 99533201 1001 86380 86390 1
533169 99533169 1001 86380 86390 1
533705 99533705 1001 86380 86390 1
533849 99533849 1001 86380 86390 1
533641 99533641 1001 86380 86390 1
533617 99533617 1001 86380 86390 1
533643 99533643 1001 86380 86390 1
533527 99533527 1001 86380 86390 1
533633 99533633 1001 86380 86390 1
533438 99533438 1001 86380 86390 1
533314 99533314 1001 86380 86390 1
533353 99533353 1001 86380 86390 1
533872 99533872 1001 86380 86390 1
534017 99534017 1001 86380 86390 1
534061 99534061 1001 86380 86390 1
534544 99534544 1001 86380 86390 1
534658 99534658 1001 86380 86390 1
534576 99534576 1001 86380 86390 1
534602 99534602 1001 86380 86390 1
534283 99534283 1001 86380 86390 1
534245 99534245 1001 86380 86390 1
534077 99534077 1001 86380 86390 1
534067 99534067 1001 86380 86390 1
534133 99534133 1001 86380 86390 1
534108 99534108 1001 86380 86390 1
534215 99534215 1001 86380 86390 1
534839 99534839 1001 86380 86390 1
534879 99534879 1001 86380 86390 1
534823 99534823 1001 86380 86390 1
535450 99535450 1001 86380 86390 1
535504 99535504 1001 86380 86390 1
535182 99535182 1001 86380 86390 1
535250 99535250 1001 86380 86390 1
535045 99535045 1001 86380 86390 1
535015 99535015 1001 86380 86390 1
535614 99535614 1001 86380 86390 1
535712 99535712 1001 86380 86390 1
536299 99536299 1001 86380 86390 1
536335 99536335 1001 86380 86390 1
536163 99536163 1001 86380 86390 1
536318 99536318 1001 86380 86390 1
536139 99536139 1001 86380 86390 1
536193 99536193 1001 86380 86390 1
536332 99536332 1001 86380 86390 1
536074 99536074 1001 86380 86390 1
535871 99535871 1001 86380 86390 1
535848 99535848 1001 86380 86390 1
535874 99535874 1001 86380 86390 1
535879 99535879 1001 86380 86390 1
535909 99535909 1001 86380 86390 1
536413 99536413 1001 86380 86390 1
536379 99536379 1001 86380 86390 1
536527 99536527 1001 86380 86390 1
537137 99537137 1001 86380 86390 1
537040 99537040 1001 86380 86390 1
536977 99536977 1001 86380 86390 1
537107 99537107 1001 86380 86390 1
537032 99537032 1001 86380 86390 1
536872 99536872 1001 86380 86390 1
536758 99536758 1001 86380 86390 1
536798 99536798 1001 86380 86390 1
536555 99536555 1001 86380 86390 1
536587 99536587 1001 86380 86390 1
536550 99536550 1001 86380 86390 1
536577 99536577 1001 86380 86390 1
537328 99537328 1001 86380 86390 1
537214 99537214 1001 86380 86390 1
537215 99537215 1001 86380 86390 1
537333 99537333 1001 86380 86390 1
537348 99537348 1001 86380 86390 1
537362 99537362 1001 86380 86390 1
537312 99537312 1001 86380 86390 1
537222 99537222 1001 86380 86390 1
537890 99537890 1001 86380 86390 1
537828 99537828 1001 86380 86390 1
537636 99537636 1001 86380 86390 1
537753 99537753 1001 86380 86390 1
537551 99537551 1001 86380 86390 1
537385 99537385 1001 86380 86390 1
537521 99537521 1001 86380 86390 1
537522 99537522 1001 86380 86390 1
538084 99538084 1001 86380 86390 1
538685 99538685 1001 86380 86390 1
538470 99538470 1001 86380 86390 1
538435 99538435 1001 86380 86390 1
538526 99538526 1001 86380 86390 1
538501 99538501 1001 86380 86390 1
538516 99538516 1001 86380 86390 1
538375 99538375 1001 86380 86390 1
538402 99538402 1001 86380 86390 1
538247 99538247 1001 86380 86390 1
538222 99538222 1001 86380 86390 1
538329 99538329 1001 86380 86390 1
538382 99538382 1001 86380 86390 1
538357 99538357 1001 86380 86390 1
538996 99538996 1001 86380 86390 1
538906 99538906 1001 86380 86390 1
538829 99538829 1001 86380 86390 1
538921 99538921 1001 86380 86390 1
538973 99538973 1001 86380 86390 1
538860 99538860 1001 86380 86390 1
539557 99539557 1001 86380 86390 1
539545 99539545 1001 86380 86390 1
539600 99539600 1001 86380 86390 1
539458 99539458 1001 86380 86390 1
539388 99539388 1001 86380 86390 1
539314 99539314 1001 86380 86390 1
539023 99539023 1001 86380 86390 1
539221 99539221 1001 86380 86390 1
539092 99539092 1001 86380 86390 1
539735 99539735 1001 86380 86390 1
539684 99539684 1001 86380 86390 1
539699 99539699 1001 86380 86390 1
540377 99540377 1001 86380 86390 1
540357 99540357 1001 86380 86390 1
540371 99540371 1001 86380 86390 1
540269 99540269 1001 86380 86390 1
540400 99540400 1001 86380 86390 1
540161 99540161 1001 86380 86390 1
540072 99540072 1001 86380 86390 1
539863 99539863 1001 86380 86390 1
539864 99539864 1001 86380 86390 1
540570 99540570 1001 86380 86390 1
540597 99540597 1001 86380 86390 1
540546 99540546 1001 86380 86390 1
540637 99540637 1001 86380 86390 1
540469 99540469 1001 86380 86390 1
540566 99540566 1001 86380 86390 1
540592 99540592 1001 86380 86390 1
541231 99541231 1001 86380 86390 1
541206 99541206 1001 86380 86390 1
541133 99541133 1001 86380 86390 1
541202 99541202 1001 86380 86390 1
540924 99540924 1001 86380 86390 1
540898 99540898 1001 86380 86390 1
541080 99541080 1001 86380 86390 1
541068 99541068 1001 86380 86390 1
540928 99540928 1001 86380 86390 1
540789 99540789 1001 86380 86390 1
540700 99540700 1001 86380 86390 1
540817 99540817 1001 86380 86390 1
541416 99541416 1001 86380 86390 1
541939 99541939 1001 86380 86390 1
541922 99541922 1001 86380 86390 1
541987 99541987 1001 86380 86390 1
542000 99542000 1001 86380 86390 1
541875 99541875 1001 86380 86390 1
541815 99541815 1001 86380 86390 1
541739 99541739 1001 86380 86390 1
541767 99541767 1001 86380 86390 1
541524 99541524 1001 86380 86390 1
541649 99541649 1001 86380 86390 1
542799 99542799 1001 86380 86390 1
542729 99542729 1001 86380 86390 1
542630 99542630 1001 86380 86390 1
542722 99542722 1001 86380 86390 1
542595 99542595 1001 86380 86390 1
542376 99542376 1001 86380 86390 1
542358 99542358 1001 86380 86390 1
542464 99542464 1001 86380 86390 1
543107 99543107 1001 86380 86390 1
543096 99543096 1001 86380 86390 1
543136 99543136 1001 86380 86390 1
543632 99543632 1001 86380 86390 1
543662 99543662 1001 86380 86390 1
543719 99543719 1001 86380 86390 1
543411 99543411 1001 86380 86390 1
543452 99543452 1001 86380 86390 1
543414 99543414 1001 86380 86390 1
543467 99543467 1001 86380 86390 1
543532 99543532 1001 86380 86390 1
543455 99543455 1001 86380 86390 1
543367 99543367 1001 86380 86390 1
543549 99543549 1001 86380 86390 1
543203 99543203 1001 86380 86390 1
543256 99543256 1001 86380 86390 1
543193 99543193 1001 86380 86390 1
543349 99543349 1001 86380 86390 1
543285 99543285 1001 86380 86390 1
543289 99543289 1001 86380 86390 1
543253 99543253 1001 86380 86390 1
543810 99543810 1001 86380 86390 1
543784 99543784 1001 86380 86390 1
543845 99543845 1001 86380 86390 1
543858 99543858 1001 86380 86390 1
544536 99544536 1001 86380 86390 1
544549 99544549 1001 86380 86390 1
544525 99544525 1001 86380 86390 1
544592 99544592 1001 86380 86390 1
544239 99544239 1001 86380 86390 1
544280 99544280 1001 86380 86390 1
544284 99544284 1001 86380 86390 1
544350 99544350 1001 86380 86390 1
544351 99544351 1001 86380 86390 1
544119 99544119 1001 86380 86390 1
544007 99544007 1001 86380 86390 1
544105 99544105 1001 86380 86390 1
544624 99544624 1001 86380 86390 1
525923 1054 1002 44956 48504 1
534337 663 1002 55909 68876 1
400026 99400026 1001 86380 86390 1
400050 99400050 1001 86380 86390 1
400150 99400150 1001 86380 86390 1
400358 99400358 1001 86380 86390 1
400429 99400429 1001 86380 86390 1
400666 99400666 1001 86380 86390 1
400720 99400720 1001 86380 86390 1
400733 99400733 1001 86380 86390 1
401022 99401022 1001 86380 86390 1
401257 99401257 1001 86380 86390 1
401195 99401195 1001 86380 86390 1
401354 99401354 1001 86380 86390 1
401335 99401335 1001 86380 86390 1
401345 99401345 1001 86380 86390 1
401458 99401458 1001 86380 86390 1
401558 99401558 1001 86380 86390 1
401681 99401681 1001 86380 86390 1
401787 99401787 1001 86380 86390 1
401776 99401776 1001 86380 86390 1
402191 99402191 1001 86380 86390 1
402362 99402362 1001 86380 86390 1
402364 99402364 1001 86380 86390 1
402298 99402298 1001 86380 86390 1
402380 99402380 1001 86380 86390 1
402600 99402600 1001 86380 86390 1
402674 99402674 1001 86380 86390 1
402653 99402653 1001 86380 86390 1
402717 99402717 1001 86380 86390 1
402898 99402898 1001 86380 86390 1
403052 99403052 1001 86380 86390 1
403324 99403324 1001 86380 86390 1
403620 99403620 1001 86380 86390 1
403538 99403538 1001 86380 86390 1
403825 99403825 1001 86380 86390 1
404015 99404015 1001 86380 86390 1
404074 99404074 1001 86380 86390 1
404237 99404237 1001 86380 86390 1
404340 99404340 1001 86380 86390 1
404378 99404378 1001 86380 86390 1
404506 99404506 1001 86380 86390 1
404538 99404538 1001 86380 86390 1
404644 99404644 1001 86380 86390 1
405152 99405152 1001 86380 86390 1
405465 99405465 1001 86380 86390 1
405469 99405469 1001 86380 86390 1
405584 99405584 1001 86380 86390 1
405782 99405782 1001 86380 86390 1
405853 99405853 1001 86380 86390 1
406131 99406131 1001 86380 86390 1
406108 99406108 1001 86380 86390 1
406389 99406389 1001 86380 86390 1
406363 99406363 1001 86380 86390 1
406579 99406579 1001 86380 86390 1
406660 99406660 1001 86380 86390 1
406662 99406662 1001 86380 86390 1
406712 99406712 1001 86380 86390 1
406754 99406754 1001 86380 86390 1
406871 99406871 1001 86380 86390 1
407091 99407091 1001 86380 86390 1
407114 99407114 1001 86380 86390 1
407224 99407224 1001 86380 86390 1
407268 99407268 1001 86380 86390 1
407439 99407439 1001 86380 86390 1
407546 99407546 1001 86380 86390 1
407586 99407586 1001 86380 86390 1
407670 99407670 1001 86380 86390 1
407809 99407809 1001 86380 86390 1
408058 99408058 1001 86380 86390 1
408293 99408293 1001 86380 86390 1
408320 99408320 1001 86380 86390 1
408609 99408609 1001 86380 86390 1
408568 99408568 1001 86380 86390 1
408790 99408790 1001 86380 86390 1
408915 99408915 1001 86380 86390 1
408948 99408948 1001 86380 86390 1
409069 99409069 1001 86380 86390 1
409077 99409077 1001 86380 86390 1
409202 99409202 1001 86380 86390 1
409219 99409219 1001 86380 86390 1
409916 99409916 1001 86380 86390 1
410208 99410208 1001 86380 86390 1
410270 99410270 1001 86380 86390 1
410245 99410245 1001 86380 86390 1
410404 99410404 1001 86380 86390 1
410329 99410329 1001 86380 86390 1
410460 99410460 1001 86380 86390 1
410444 99410444 1001 86380 86390 1
410408 99410408 1001 86380 86390 1
410527 99410527 1001 86380 86390 1
410756 99410756 1001 86380 86390 1
410886 99410886 1001 86380 86390 1
410955 99410955 1001 86380 86390 1
410991 99410991 1001 86380 86390 1
411092 99411092 1001 86380 86390 1
411125 99411125 1001 86380 86390 1
411234 99411234 1001 86380 86390 1
411318 99411318 1001 86380 86390 1
411313 99411313 1001 86380 86390 1
411410 99411410 1001 86380 86390 1
411567 99411567 1001 86380 86390 1
411631 99411631 1001 86380 86390 1
411650 99411650 1001 86380 86390 1
411889 99411889 1001 86380 86390 1
411899 99411899 1001 86380 86390 1
412125 99412125 1001 86380 86390 1
412185 99412185 1001 86380 86390 1
413473 99413473 1001 86380 86390 1
413457 99413457 1001 86380 86390 1
412911 99412911 1001 86380 86390 1
413202 99413202 1001 86380 86390 1
413028 99413028 1001 86380 86390 1
412801 99412801 1001 86380 86390 1
412755 99412755 1001 86380 86390 1
412757 99412757 1001 86380 86390 1
412566 99412566 1001 86380 86390 1
412881 99412881 1001 86380 86390 1
414067 99414067 1001 86380 86390 1
414001 99414001 1001 86380 86390 1
413796 99413796 1001 86380 86390 1
414107 99414107 1001 86380 86390 1
415217 99415217 1001 86380 86390 1
415264 99415264 1001 86380 86390 1
415204 99415204 1001 86380 86390 1
414587 99414587 1001 86380 86390 1
414798 99414798 1001 86380 86390 1
414600 99414600 1001 86380 86390 1
414577 99414577 1001 86380 86390 1
414832 99414832 1001 86380 86390 1
414293 99414293 1001 86380 86390 1
414225 99414225 1001 86380 86390 1
414386 99414386 1001 86380 86390 1
415450 99415450 1001 86380 86390 1
415558 99415558 1001 86380 86390 1
415381 99415381 1001 86380 86390 1
416753 99416753 1001 86380 86390 1
416596 99416596 1001 86380 86390 1
416874 99416874 1001 86380 86390 1
416189 99416189 1001 86380 86390 1
416327 99416327 1001 86380 86390 1
416277 99416277 1001 86380 86390 1
415939 99415939 1001 86380 86390 1
415800 99415800 1001 86380 86390 1
417311 99417311 1001 86380 86390 1
417263 99417263 1001 86380 86390 1
417316 99417316 1001 86380 86390 1
417079 99417079 1001 86380 86390 1
417276 99417276 1001 86380 86390 1
417190 99417190 1001 86380 86390 1
417089 99417089 1001 86380 86390 1
417584 99417584 1001 86380 86390 1
417492 99417492 1001 86380 86390 1
417569 99417569 1001 86380 86390 1
418542 99418542 1001 86380 86390 1
418587 99418587 1001 86380 86390 1
418303 99418303 1001 86380 86390 1
418072 99418072 1001 86380 86390 1
417645 99417645 1001 86380 86390 1
417867 99417867 1001 86380 86390 1
419075 99419075 1001 86380 86390 1
419110 99419110 1001 86380 86390 1
420204 99420204 1001 86380 86390 1
420428 99420428 1001 86380 86390 1
420230 99420230 1001 86380 86390 1
419883 99419883 1001 86380 86390 1
419960 99419960 1001 86380 86390 1
419715 99419715 1001 86380 86390 1
419502 99419502 1001 86380 86390 1
420487 99420487 1001 86380 86390 1
421922 99421922 1001 86380 86390 1
421820 99421820 1001 86380 86390 1
422084 99422084 1001 86380 86390 1
421767 99421767 1001 86380 86390 1
421504 99421504 1001 86380 86390 1
421297 99421297 1001 86380 86390 1
421625 99421625 1001 86380 86390 1
421334 99421334 1001 86380 86390 1
420859 99420859 1001 86380 86390 1
421100 99421100 1001 86380 86390 1
420956 99420956 1001 86380 86390 1
421230 99421230 1001 86380 86390 1
422201 99422201 1001 86380 86390 1
422522 99422522 1001 86380 86390 1
423406 99423406 1001 86380 86390 1
423454 99423454 1001 86380 86390 1
423624 99423624 1001 86380 86390 1
423647 99423647 1001 86380 86390 1
423191 99423191 1001 86380 86390 1
423246 99423246 1001 86380 86390 1
423234 99423234 1001 86380 86390 1
422837 99422837 1001 86380 86390 1
422660 99422660 1001 86380 86390 1
422785 99422785 1001 86380 86390 1
422560 99422560 1001 86380 86390 1
422615 99422615 1001 86380 86390 1
422643 99422643 1001 86380 86390 1
422691 99422691 1001 86380 86390 1
424070 99424070 1001 86380 86390 1
424132 99424132 1001 86380 86390 1
424107 99424107 1001 86380 86390 1
425124 99425124 1001 86380 86390 1
425130 99425130 1001 86380 86390 1
425232 99425232 1001 86380 86390 1
425143 99425143 1001 86380 86390 1
425004 99425004 1001 86380 86390 1
424934 99424934 1001 86380 86390 1
424658 99424658 1001 86380 86390 1
424184 99424184 1001 86380 86390 1
424262 99424262 1001 86380 86390 1
424320 99424320 1001 86380 86390 1
424564 99424564 1001 86380 86390 1
424157 99424157 1001 86380 86390 1
424409 99424409 1001 86380 86390 1
425485 99425485 1001 86380 86390 1
425681 99425681 1001 86380 86390 1
425528 99425528 1001 86380 86390 1
426796 99426796 1001 86380 86390 1
426996 99426996 1001 86380 86390 1
426296 99426296 1001 86380 86390 1
426521 99426521 1001 86380 86390 1
426642 99426642 1001 86380 86390 1
425915 99425915 1001 86380 86390 1
426051 99426051 1001 86380 86390 1
426181 99426181 1001 86380 86390 1
427416 99427416 1001 86380 86390 1
427419 99427419 1001 86380 86390 1
427130 99427130 1001 86380 86390 1
428638 99428638 1001 86380 86390 1
428547 99428547 1001 86380 86390 1
428629 99428629 1001 86380 86390 1
428006 99428006 1001 86380 86390 1
428292 99428292 1001 86380 86390 1
428332 99428332 1001 86380 86390 1
427803 99427803 1001 86380 86390 1
427561 99427561 1001 86380 86390 1
427884 99427884 1001 86380 86390 1
427918 99427918 1001 86380 86390 1
427748 99427748 1001 86380 86390 1
427922 99427922 1001 86380 86390 1
430094 99430094 1001 86380 86390 1
430164 99430164 1001 86380 86390 1
429991 99429991 1001 86380 86390 1
430009 99430009 1001 86380 86390 1
429805 99429805 1001 86380 86390 1
429818 99429818 1001 86380 86390 1
429797 99429797 1001 86380 86390 1
429895 99429895 1001 86380 86390 1
429585 99429585 1001 86380 86390 1
429202 99429202 1001 86380 86390 1
429487 99429487 1001 86380 86390 1
429308 99429308 1001 86380 86390 1
430822 99430822 1001 86380 86390 1
430459 99430459 1001 86380 86390 1
430688 99430688 1001 86380 86390 1
430412 99430412 1001 86380 86390 1
430783 99430783 1001 86380 86390 1
430652 99430652 1001 86380 86390 1
431654 99431654 1001 86380 86390 1
431745 99431745 1001 86380 86390 1
431677 99431677 1001 86380 86390 1
431403 99431403 1001 86380 86390 1
431386 99431386 1001 86380 86390 1
431366 99431366 1001 86380 86390 1
431121 99431121 1001 86380 86390 1
431122 99431122 1001 86380 86390 1
432234 99432234 1001 86380 86390 1
433521 99433521 1001 86380 86390 1
433440 99433440 1001 86380 86390 1
433703 99433703 1001 86380 86390 1
433708 99433708 1001 86380 86390 1
433712 99433712 1001 86380 86390 1
433581 99433581 1001 86380 86390 1
433080 99433080 1001 86380 86390 1
433028 99433028 1001 86380 86390 1
432959 99432959 1001 86380 86390 1
432878 99432878 1001 86380 86390 1
432629 99432629 1001 86380 86390 1
432604 99432604 1001 86380 86390 1
433843 99433843 1001 86380 86390 1
435252 99435252 1001 86380 86390 1
434825 99434825 1001 86380 86390 1
434828 99434828 1001 86380 86390 1
434637 99434637 1001 86380 86390 1
434378 99434378 1001 86380 86390 1
434236 99434236 1001 86380 86390 1
434151 99434151 1001 86380 86390 1
435701 99435701 1001 86380 86390 1
435480 99435480 1001 86380 86390 1
435762 99435762 1001 86380 86390 1
435862 99435862 1001 86380 86390 1
434593 99434593 1001 86380 86390 1
435593 99435593 1001 86380 86390 1
436461 99436461 1001 86380 86390 1
436695 99436695 1001 86380 86390 1
436511 99436511 1001 86380 86390 1
436213 99436213 1001 86380 86390 1
436247 99436247 1001 86380 86390 1
300052 99300052 1001 86380 86390 1
300565 99300565 1001 86380 86390 1
300687 99300687 1001 86380 86390 1
300518 99300518 1001 86380 86390 1
300406 99300406 1001 86380 86390 1
300802 99300802 1001 86380 86390 1
300893 99300893 1001 86380 86390 1
301363 99301363 1001 86380 86390 1
301458 99301458 1001 86380 86390 1
301447 99301447 1001 86380 86390 1
301207 99301207 1001 86380 86390 1
301247 99301247 1001 86380 86390 1
301327 99301327 1001 86380 86390 1
301251 99301251 1001 86380 86390 1
301329 99301329 1001 86380 86390 1
301161 99301161 1001 86380 86390 1
301255 99301255 1001 86380 86390 1
301346 99301346 1001 86380 86390 1
301295 99301295 1001 86380 86390 1
301232 99301232 1001 86380 86390 1
301027 99301027 1001 86380 86390 1
301056 99301056 1001 86380 86390 1
301005 99301005 1001 86380 86390 1
301099 99301099 1001 86380 86390 1
300972 99300972 1001 86380 86390 1
301630 99301630 1001 86380 86390 1
302202 99302202 1001 86380 86390 1
302295 99302295 1001 86380 86390 1
302206 99302206 1001 86380 86390 1
302297 99302297 1001 86380 86390 1
302198 99302198 1001 86380 86390 1
302001 99302001 1001 86380 86390 1
301877 99301877 1001 86380 86390 1
301886 99301886 1001 86380 86390 1
301953 99301953 1001 86380 86390 1
302430 99302430 1001 86380 86390 1
302177 99302177 1001 86380 86390 1
302461 99302461 1001 86380 86390 1
302515 99302515 1001 86380 86390 1
303174 99303174 1001 86380 86390 1
303138 99303138 1001 86380 86390 1
302929 99302929 1001 86380 86390 1
302718 99302718 1001 86380 86390 1
302645 99302645 1001 86380 86390 1
302673 99302673 1001 86380 86390 1
302763 99302763 1001 86380 86390 1
302728 99302728 1001 86380 86390 1
303220 99303220 1001 86380 86390 1
303249 99303249 1001 86380 86390 1
303977 99303977 1001 86380 86390 1
304016 99304016 1001 86380 86390 1
303915 99303915 1001 86380 86390 1
303954 99303954 1001 86380 86390 1
303765 99303765 1001 86380 86390 1
303730 99303730 1001 86380 86390 1
303823 99303823 1001 86380 86390 1
303613 99303613 1001 86380 86390 1
303524 99303524 1001 86380 86390 1
303433 99303433 1001 86380 86390 1
303592 99303592 1001 86380 86390 1
303502 99303502 1001 86380 86390 1
303580 99303580 1001 86380 86390 1
304200 99304200 1001 86380 86390 1
304127 99304127 1001 86380 86390 1
304166 99304166 1001 86380 86390 1
304132 99304132 1001 86380 86390 1
304706 99304706 1001 86380 86390 1
304749 99304749 1001 86380 86390 1
304492 99304492 1001 86380 86390 1
304557 99304557 1001 86380 86390 1
304277 99304277 1001 86380 86390 1
304437 99304437 1001 86380 86390 1
304401 99304401 1001 86380 86390 1
304391 99304391 1001 86380 86390 1
304960 99304960 1001 86380 86390 1
304990 99304990 1001 86380 86390 1
305056 99305056 1001 86380 86390 1
305032 99305032 1001 86380 86390 1
304904 99304904 1001 86380 86390 1
305622 99305622 1001 86380 86390 1
305584 99305584 1001 86380 86390 1
305507 99305507 1001 86380 86390 1
305661 99305661 1001 86380 86390 1
305293 99305293 1001 86380 86390 1
305220 99305220 1001 86380 86390 1
305199 99305199 1001 86380 86390 1
500064 99500064 1001 86380 86390 1
500032 99500032 1001 86380 86390 1
500151 99500151 1001 86380 86390 1
500164 99500164 1001 86380 86390 1
500139 99500139 1001 86380 86390 1
500422 99500422 1001 86380 86390 1
500554 99500554 1001 86380 86390 1
500438 99500438 1001 86380 86390 1
500248 99500248 1001 86380 86390 1
500313 99500313 1001 86380 86390 1
500341 99500341 1001 86380 86390 1
500225 99500225 1001 86380 86390 1
500230 99500230 1001 86380 86390 1
500994 99500994 1001 86380 86390 1
500869 99500869 1001 86380 86390 1
500973 99500973 1001 86380 86390 1
500883 99500883 1001 86380 86390 1
501517 99501517 1001 86380 86390 1
501558 99501558 1001 86380 86390 1
501508 99501508 1001 86380 86390 1
501332 99501332 1001 86380 86390 1
501431 99501431 1001 86380 86390 1
501278 99501278 1001 86380 86390 1
501214 99501214 1001 86380 86390 1
501152 99501152 1001 86380 86390 1
501107 99501107 1001 86380 86390 1
501159 99501159 1001 86380 86390 1
501812 99501812 1001 86380 86390 1
502122 99502122 1001 86380 86390 1
501944 99501944 1001 86380 86390 1
502567 99502567 1001 86380 86390 1
502477 99502477 1001 86380 86390 1
502478 99502478 1001 86380 86390 1
502611 99502611 1001 86380 86390 1
502587 99502587 1001 86380 86390 1
503289 99503289 1001 86380 86390 1
503204 99503204 1001 86380 86390 1
503276 99503276 1001 86380 86390 1
503211 99503211 1001 86380 86390 1
503174 99503174 1001 86380 86390 1
503073 99503073 1001 86380 86390 1
503035 99503035 1001 86380 86390 1
503036 99503036 1001 86380 86390 1
503046 99503046 1001 86380 86390 1
502713 99502713 1001 86380 86390 1
502817 99502817 1001 86380 86390 1
502872 99502872 1001 86380 86390 1
502730 99502730 1001 86380 86390 1
503360 99503360 1001 86380 86390 1
503430 99503430 1001 86380 86390 1
503875 99503875 1001 86380 86390 1
503716 99503716 1001 86380 86390 1
503567 99503567 1001 86380 86390 1
503612 99503612 1001 86380 86390 1
504260 99504260 1001 86380 86390 1
504276 99504276 1001 86380 86390 1
504278 99504278 1001 86380 86390 1
504175 99504175 1001 86380 86390 1
504295 99504295 1001 86380 86390 1
504925 99504925 1001 86380 86390 1
504750 99504750 1001 86380 86390 1
504600 99504600 1001 86380 86390 1
504593 99504593 1001 86380 86390 1
504555 99504555 1001 86380 86390 1
504408 99504408 1001 86380 86390 1
504473 99504473 1001 86380 86390 1
504334 99504334 1001 86380 86390 1
505009 99505009 1001 86380 86390 1
505571 99505571 1001 86380 86390 1
505749 99505749 1001 86380 86390 1
505574 99505574 1001 86380 86390 1
505462 99505462 1001 86380 86390 1
505440 99505440 1001 86380 86390 1
505521 99505521 1001 86380 86390 1
505229 99505229 1001 86380 86390 1
505347 99505347 1001 86380 86390 1
505250 99505250 1001 86380 86390 1
505239 99505239 1001 86380 86390 1
505962 99505962 1001 86380 86390 1
505847 99505847 1001 86380 86390 1
505938 99505938 1001 86380 86390 1
505840 99505840 1001 86380 86390 1
506560 99506560 1001 86380 86390 1
506395 99506395 1001 86380 86390 1
506556 99506556 1001 86380 86390 1
506340 99506340 1001 86380 86390 1
506353 99506353 1001 86380 86390 1
506187 99506187 1001 86380 86390 1
506372 99506372 1001 86380 86390 1
506106 99506106 1001 86380 86390 1
505978 99505978 1001 86380 86390 1
506790 99506790 1001 86380 86390 1
506642 99506642 1001 86380 86390 1
507296 99507296 1001 86380 86390 1
507364 99507364 1001 86380 86390 1
507275 99507275 1001 86380 86390 1
507406 99507406 1001 86380 86390 1
507328 99507328 1001 86380 86390 1
507205 99507205 1001 86380 86390 1
507208 99507208 1001 86380 86390 1
507108 99507108 1001 86380 86390 1
507174 99507174 1001 86380 86390 1
507491 99507491 1001 86380 86390 1
507441 99507441 1001 86380 86390 1
508121 99508121 1001 86380 86390 1
507908 99507908 1001 86380 86390 1
507859 99507859 1001 86380 86390 1
507977 99507977 1001 86380 86390 1
507735 99507735 1001 86380 86390 1
508337 99508337 1001 86380 86390 1
508275 99508275 1001 86380 86390 1
508934 99508934 1001 86380 86390 1
509074 99509074 1001 86380 86390 1
508883 99508883 1001 86380 86390 1
509028 99509028 1001 86380 86390 1
509003 99509003 1001 86380 86390 1
508959 99508959 1001 86380 86390 1
508863 99508863 1001 86380 86390 1
508481 99508481 1001 86380 86390 1
508638 99508638 1001 86380 86390 1
508484 99508484 1001 86380 86390 1
508510 99508510 1001 86380 86390 1
508536 99508536 1001 86380 86390 1
508605 99508605 1001 86380 86390 1
508631 99508631 1001 86380 86390 1
508632 99508632 1001 86380 86390 1
509176 99509176 1001 86380 86390 1
509164 99509164 1001 86380 86390 1
509177 99509177 1001 86380 86390 1
509114 99509114 1001 86380 86390 1
509105 99509105 1001 86380 86390 1
509183 99509183 1001 86380 86390 1
509274 99509274 1001 86380 86390 1
509187 99509187 1001 86380 86390 1
509890 99509890 1001 86380 86390 1
509744 99509744 1001 86380 86390 1
509689 99509689 1001 86380 86390 1
509614 99509614 1001 86380 86390 1
509487 99509487 1001 86380 86390 1
509444 99509444 1001 86380 86390 1
509938 99509938 1001 86380 86390 1
510081 99510081 1001 86380 86390 1
510083 99510083 1001 86380 86390 1
510099 99510099 1001 86380 86390 1
510657 99510657 1001 86380 86390 1
510532 99510532 1001 86380 86390 1
510355 99510355 1001 86380 86390 1
510319 99510319 1001 86380 86390 1
510494 99510494 1001 86380 86390 1
510507 99510507 1001 86380 86390 1
510208 99510208 1001 86380 86390 1
510868 99510868 1001 86380 86390 1
510784 99510784 1001 86380 86390 1
511399 99511399 1001 86380 86390 1
511352 99511352 1001 86380 86390 1
511535 99511535 1001 86380 86390 1
511408 99511408 1001 86380 86390 1
511545 99511545 1001 86380 86390 1
511487 99511487 1001 86380 86390 1
511191 99511191 1001 86380 86390 1
510991 99510991 1001 86380 86390 1
511134 99511134 1001 86380 86390 1
511019 99511019 1001 86380 86390 1
511074 99511074 1001 86380 86390 1
511720 99511720 1001 86380 86390 1
511554 99511554 1001 86380 86390 1
511725 99511725 1001 86380 86390 1
511597 99511597 1001 86380 86390 1
511637 99511637 1001 86380 86390 1
511625 99511625 1001 86380 86390 1
511664 99511664 1001 86380 86390 1
512215 99512215 1001 86380 86390 1
512352 99512352 1001 86380 86390 1
512237 99512237 1001 86380 86390 1
512005 99512005 1001 86380 86390 1
512125 99512125 1001 86380 86390 1
512144 99512144 1001 86380 86390 1
511991 99511991 1001 86380 86390 1
511906 99511906 1001 86380 86390 1
512523 99512523 1001 86380 86390 1
512408 99512408 1001 86380 86390 1
512565 99512565 1001 86380 86390 1
512462 99512462 1001 86380 86390 1
512527 99512527 1001 86380 86390 1
512582 99512582 1001 86380 86390 1
512492 99512492 1001 86380 86390 1
513142 99513142 1001 86380 86390 1
513105 99513105 1001 86380 86390 1
513017 99513017 1001 86380 86390 1
513181 99513181 1001 86380 86390 1
513187 99513187 1001 86380 86390 1
512961 99512961 1001 86380 86390 1
512984 99512984 1001 86380 86390 1
512701 99512701 1001 86380 86390 1
512650 99512650 1001 86380 86390 1
512733 99512733 1001 86380 86390 1
513309 99513309 1001 86380 86390 1
513361 99513361 1001 86380 86390 1
513264 99513264 1001 86380 86390 1
513905 99513905 1001 86380 86390 1
513841 99513841 1001 86380 86390 1
513867 99513867 1001 86380 86390 1
514007 99514007 1001 86380 86390 1
513685 99513685 1001 86380 86390 1
513475 99513475 1001 86380 86390 1
513438 99513438 1001 86380 86390 1
513468 99513468 1001 86380 86390 1
514171 99514171 1001 86380 86390 1
514172 99514172 1001 86380 86390 1
514220 99514220 1001 86380 86390 1
514726 99514726 1001 86380 86390 1
514631 99514631 1001 86380 86390 1
514646 99514646 1001 86380 86390 1
514647 99514647 1001 86380 86390 1
514649 99514649 1001 86380 86390 1
514496 99514496 1001 86380 86390 1
514305 99514305 1001 86380 86390 1
514985 99514985 1001 86380 86390 1
515024 99515024 1001 86380 86390 1
514991 99514991 1001 86380 86390 1
514864 99514864 1001 86380 86390 1
514917 99514917 1001 86380 86390 1
515060 99515060 1001 86380 86390 1
515677 99515677 1001 86380 86390 1
515325 99515325 1001 86380 86390 1
515315 99515315 1001 86380 86390 1
515140 99515140 1001 86380 86390 1
515064 99515064 1001 86380 86390 1
515195 99515195 1001 86380 86390 1
515183 99515183 1001 86380 86390 1
515248 99515248 1001 86380 86390 1
515148 99515148 1001 86380 86390 1
515229 99515229 1001 86380 86390 1
515797 99515797 1001 86380 86390 1
515775 99515775 1001 86380 86390 1
515793 99515793 1001 86380 86390 1
516478 99516478 1001 86380 86390 1
516379 99516379 1001 86380 86390 1
516124 99516124 1001 86380 86390 1
516230 99516230 1001 86380 86390 1
516245 99516245 1001 86380 86390 1
516122 99516122 1001 86380 86390 1
515982 99515982 1001 86380 86390 1
516064 99516064 1001 86380 86390 1
516069 99516069 1001 86380 86390 1
516686 99516686 1001 86380 86390 1
517211 99517211 1001 86380 86390 1
517187 99517187 1001 86380 86390 1
517218 99517218 1001 86380 86390 1
517107 99517107 1001 86380 86390 1
517085 99517085 1001 86380 86390 1
517035 99517035 1001 86380 86390 1
516998 99516998 1001 86380 86390 1
516947 99516947 1001 86380 86390 1
516845 99516845 1001 86380 86390 1
516760 99516760 1001 86380 86390 1
516812 99516812 1001 86380 86390 1
517407 99517407 1001 86380 86390 1
517420 99517420 1001 86380 86390 1
518008 99518008 1001 86380 86390 1
518117 99518117 1001 86380 86390 1
518028 99518028 1001 86380 86390 1
518004 99518004 1001 86380 86390 1
518095 99518095 1001 86380 86390 1
517753 99517753 1001 86380 86390 1
517767 99517767 1001 86380 86390 1
517710 99517710 1001 86380 86390 1
517739 99517739 1001 86380 86390 1
518201 99518201 1001 86380 86390 1
518227 99518227 1001 86380 86390 1
518203 99518203 1001 86380 86390 1
518164 99518164 1001 86380 86390 1
518311 99518311 1001 86380 86390 1
518350 99518350 1001 86380 86390 1
518954 99518954 1001 86380 86390 1
518659 99518659 1001 86380 86390 1
518550 99518550 1001 86380 86390 1
518565 99518565 1001 86380 86390 1
518481 99518481 1001 86380 86390 1
519143 99519143 1001 86380 86390 1
519040 99519040 1001 86380 86390 1
519017 99519017 1001 86380 86390 1
519020 99519020 1001 86380 86390 1
519688 99519688 1001 86380 86390 1
519637 99519637 1001 86380 86390 1
519771 99519771 1001 86380 86390 1
519807 99519807 1001 86380 86390 1
519597 99519597 1001 86380 86390 1
519565 99519565 1001 86380 86390 1
519318 99519318 1001 86380 86390 1
519241 99519241 1001 86380 86390 1
519942 99519942 1001 86380 86390 1
519918 99519918 1001 86380 86390 1
520010 99520010 1001 86380 86390 1
519823 99519823 1001 86380 86390 1
520491 99520491 1001 86380 86390 1
520495 99520495 1001 86380 86390 1
520308 99520308 1001 86380 86390 1
520347 99520347 1001 86380 86390 1
520403 99520403 1001 86380 86390 1
520250 99520250 1001 86380 86390 1
520330 99520330 1001 86380 86390 1
520089 99520089 1001 86380 86390 1
520090 99520090 1001 86380 86390 1
520105 99520105 1001 86380 86390 1
520146 99520146 1001 86380 86390 1
520185 99520185 1001 86380 86390 1
520730 99520730 1001 86380 86390 1
520656 99520656 1001 86380 86390 1
520813 99520813 1001 86380 86390 1
521433 99521433 1001 86380 86390 1
521347 99521347 1001 86380 86390 1
521460 99521460 1001 86380 86390 1
521350 99521350 1001 86380 86390 1
521128 99521128 1001 86380 86390 1
520924 99520924 1001 86380 86390 1
520891 99520891 1001 86380 86390 1
521558 99521558 1001 86380 86390 1
521481 99521481 1001 86380 86390 1
522132 99522132 1001 86380 86390 1
522145 99522145 1001 86380 86390 1
522097 99522097 1001 86380 86390 1
522189 99522189 1001 86380 86390 1
522064 99522064 1001 86380 86390 1
521725 99521725 1001 86380 86390 1
521674 99521674 1001 86380 86390 1
521796 99521796 1001 86380 86390 1
521848 99521848 1001 86380 86390 1
521772 99521772 1001 86380 86390 1
522300 99522300 1001 86380 86390 1
522379 99522379 1001 86380 86390 1
523060 99523060 1001 86380 86390 1
523010 99523010 1001 86380 86390 1
522946 99522946 1001 86380 86390 1
522811 99522811 1001 86380 86390 1
522855 99522855 1001 86380 86390 1
522910 99522910 1001 86380 86390 1
522592 99522592 1001 86380 86390 1
522593 99522593 1001 86380 86390 1
522619 99522619 1001 86380 86390 1
522508 99522508 1001 86380 86390 1
522510 99522510 1001 86380 86390 1
523157 99523157 1001 86380 86390 1
523202 99523202 1001 86380 86390 1
523843 99523843 1001 86380 86390 1
523755 99523755 1001 86380 86390 1
523746 99523746 1001 86380 86390 1
523572 99523572 1001 86380 86390 1
523704 99523704 1001 86380 86390 1
523696 99523696 1001 86380 86390 1
523646 99523646 1001 86380 86390 1
523377 99523377 1001 86380 86390 1
523367 99523367 1001 86380 86390 1
523465 99523465 1001 86380 86390 1
523504 99523504 1001 86380 86390 1
523968 99523968 1001 86380 86390 1
523974 99523974 1001 86380 86390 1
524065 99524065 1001 86380 86390 1
524080 99524080 1001 86380 86390 1
524056 99524056 1001 86380 86390 1
524715 99524715 1001 86380 86390 1
524390 99524390 1001 86380 86390 1
524395 99524395 1001 86380 86390 1
524199 99524199 1001 86380 86390 1
524278 99524278 1001 86380 86390 1
524304 99524304 1001 86380 86390 1
524848 99524848 1001 86380 86390 1
524812 99524812 1001 86380 86390 1
524970 99524970 1001 86380 86390 1
524842 99524842 1001 86380 86390 1
525573 99525573 1001 86380 86390 1
525201 99525201 1001 86380 86390 1
525202 99525202 1001 86380 86390 1
525310 99525310 1001 86380 86390 1
525179 99525179 1001 86380 86390 1
525667 99525667 1001 86380 86390 1
525772 99525772 1001 86380 86390 1
526245 99526245 1001 86380 86390 1
526297 99526297 1001 86380 86390 1
526237 99526237 1001 86380 86390 1
526279 99526279 1001 86380 86390 1
526254 99526254 1001 86380 86390 1
526154 99526154 1001 86380 86390 1
526053 99526053 1001 86380 86390 1
526119 99526119 1001 86380 86390 1
526071 99526071 1001 86380 86390 1
525893 99525893 1001 86380 86390 1
525973 99525973 1001 86380 86390 1
525987 99525987 1001 86380 86390 1
526436 99526436 1001 86380 86390 1
526424 99526424 1001 86380 86390 1
526529 99526529 1001 86380 86390 1
526439 99526439 1001 86380 86390 1
526504 99526504 1001 86380 86390 1
527164 99527164 1001 86380 86390 1
526970 99526970 1001 86380 86390 1
526997 99526997 1001 86380 86390 1
526895 99526895 1001 86380 86390 1
526985 99526985 1001 86380 86390 1
526960 99526960 1001 86380 86390 1
526896 99526896 1001 86380 86390 1
526871 99526871 1001 86380 86390 1
526886 99526886 1001 86380 86390 1
527017 99527017 1001 86380 86390 1
526680 99526680 1001 86380 86390 1
526787 99526787 1001 86380 86390 1
526830 99526830 1001 86380 86390 1
526741 99526741 1001 86380 86390 1
527412 99527412 1001 86380 86390 1
527922 99527922 1001 86380 86390 1
527961 99527961 1001 86380 86390 1
527898 99527898 1001 86380 86390 1
527977 99527977 1001 86380 86390 1
527760 99527760 1001 86380 86390 1
527826 99527826 1001 86380 86390 1
527801 99527801 1001 86380 86390 1
527827 99527827 1001 86380 86390 1
527636 99527636 1001 86380 86390 1
527617 99527617 1001 86380 86390 1
527555 99527555 1001 86380 86390 1
528100 99528100 1001 86380 86390 1
528169 99528169 1001 86380 86390 1
528279 99528279 1001 86380 86390 1
528844 99528844 1001 86380 86390 1
528784 99528784 1001 86380 86390 1
528836 99528836 1001 86380 86390 1
528897 99528897 1001 86380 86390 1
528644 99528644 1001 86380 86390 1
528294 99528294 1001 86380 86390 1
528308 99528308 1001 86380 86390 1
528386 99528386 1001 86380 86390 1
528440 99528440 1001 86380 86390 1
528390 99528390 1001 86380 86390 1
528455 99528455 1001 86380 86390 1
528404 99528404 1001 86380 86390 1
528446 99528446 1001 86380 86390 1
529067 99529067 1001 86380 86390 1
528992 99528992 1001 86380 86390 1
529022 99529022 1001 86380 86390 1
528919 99528919 1001 86380 86390 1
528933 99528933 1001 86380 86390 1
529079 99529079 1001 86380 86390 1
529388 99529388 1001 86380 86390 1
529363 99529363 1001 86380 86390 1
529351 99529351 1001 86380 86390 1
529456 99529456 1001 86380 86390 1
529112 99529112 1001 86380 86390 1
529933 99529933 1001 86380 86390 1
529778 99529778 1001 86380 86390 1
529731 99529731 1001 86380 86390 1
529746 99529746 1001 86380 86390 1
530439 99530439 1001 86380 86390 1
530504 99530504 1001 86380 86390 1
530518 99530518 1001 86380 86390 1
530480 99530480 1001 86380 86390 1
530430 99530430 1001 86380 86390 1
530482 99530482 1001 86380 86390 1
530285 99530285 1001 86380 86390 1
530311 99530311 1001 86380 86390 1
530221 99530221 1001 86380 86390 1
530278 99530278 1001 86380 86390 1
530318 99530318 1001 86380 86390 1
530332 99530332 1001 86380 86390 1
530229 99530229 1001 86380 86390 1
530037 99530037 1001 86380 86390 1
529994 99529994 1001 86380 86390 1
530021 99530021 1001 86380 86390 1
530693 99530693 1001 86380 86390 1
530682 99530682 1001 86380 86390 1
530657 99530657 1001 86380 86390 1
530701 99530701 1001 86380 86390 1
530626 99530626 1001 86380 86390 1
531062 99531062 1001 86380 86390 1
531000 99531000 1001 86380 86390 1
530902 99530902 1001 86380 86390 1
530799 99530799 1001 86380 86390 1
530868 99530868 1001 86380 86390 1
531418 99531418 1001 86380 86390 1
531458 99531458 1001 86380 86390 1
531396 99531396 1001 86380 86390 1
531557 99531557 1001 86380 86390 1
532168 99532168 1001 86380 86390 1
532119 99532119 1001 86380 86390 1
532160 99532160 1001 86380 86390 1
531939 99531939 1001 86380 86390 1
531971 99531971 1001 86380 86390 1
531804 99531804 1001 86380 86390 1
531586 99531586 1001 86380 86390 1
532284 99532284 1001 86380 86390 1
532343 99532343 1001 86380 86390 1
532971 99532971 1001 86380 86390 1
533018 99533018 1001 86380 86390 1
532751 99532751 1001 86380 86390 1
532674 99532674 1001 86380 86390 1
532515 99532515 1001 86380 86390 1
532452 99532452 1001 86380 86390 1
532584 99532584 1001 86380 86390 1
532534 99532534 1001 86380 86390 1
532483 99532483 1001 86380 86390 1
532484 99532484 1001 86380 86390 1
533082 99533082 1001 86380 86390 1
533123 99533123 1001 86380 86390 1
533175 99533175 1001 86380 86390 1
533050 99533050 1001 86380 86390 1
533820 99533820 1001 86380 86390 1
533830 99533830 1001 86380 86390 1
533727 99533727 1001 86380 86390 1
533473 99533473 1001 86380 86390 1
533477 99533477 1001 86380 86390 1
533491 99533491 1001 86380 86390 1
533570 99533570 1001 86380 86390 1
533507 99533507 1001 86380 86390 1
533482 99533482 1001 86380 86390 1
533624 99533624 1001 86380 86390 1
533483 99533483 1001 86380 86390 1
533639 99533639 1001 86380 86390 1
533652 99533652 1001 86380 86390 1
533369 99533369 1001 86380 86390 1
533358 99533358 1001 86380 86390 1
533336 99533336 1001 86380 86390 1
534045 99534045 1001 86380 86390 1
533994 99533994 1001 86380 86390 1
534654 99534654 1001 86380 86390 1
534467 99534467 1001 86380 86390 1
534353 99534353 1001 86380 86390 1
534367 99534367 1001 86380 86390 1
534309 99534309 1001 86380 86390 1
534093 99534093 1001 86380 86390 1
534107 99534107 1001 86380 86390 1
534153 99534153 1001 86380 86390 1
534800 99534800 1001 86380 86390 1
534718 99534718 1001 86380 86390 1
534822 99534822 1001 86380 86390 1
535386 99535386 1001 86380 86390 1
535350 99535350 1001 86380 86390 1
535431 99535431 1001 86380 86390 1
535393 99535393 1001 86380 86390 1
535206 99535206 1001 86380 86390 1
535072 99535072 1001 86380 86390 1
534910 99534910 1001 86380 86390 1
534950 99534950 1001 86380 86390 1
535093 99535093 1001 86380 86390 1
535692 99535692 1001 86380 86390 1
535642 99535642 1001 86380 86390 1
536253 99536253 1001 86380 86390 1
536269 99536269 1001 86380 86390 1
536027 99536027 1001 86380 86390 1
536009 99536009 1001 86380 86390 1
535771 99535771 1001 86380 86390 1
535748 99535748 1001 86380 86390 1
536424 99536424 1001 86380 86390 1
536400 99536400 1001 86380 86390 1
536506 99536506 1001 86380 86390 1
536345 99536345 1001 86380 86390 1
537102 99537102 1001 86380 86390 1
537015 99537015 1001 86380 86390 1
536869 99536869 1001 86380 86390 1
536765 99536765 1001 86380 86390 1
536896 99536896 1001 86380 86390 1
536809 99536809 1001 86380 86390 1
536861 99536861 1001 86380 86390 1
536865 99536865 1001 86380 86390 1
536690 99536690 1001 86380 86390 1
536552 99536552 1001 86380 86390 1
536747 99536747 1001 86380 86390 1
537315 99537315 1001 86380 86390 1
536542 99536542 1001 86380 86390 1
537183 99537183 1001 86380 86390 1
537327 99537327 1001 86380 86390 1
537745 99537745 1001 86380 86390 1
537749 99537749 1001 86380 86390 1
537594 99537594 1001 86380 86390 1
537752 99537752 1001 86380 86390 1
537714 99537714 1001 86380 86390 1
537715 99537715 1001 86380 86390 1
537413 99537413 1001 86380 86390 1
537482 99537482 1001 86380 86390 1
538061 99538061 1001 86380 86390 1
538123 99538123 1001 86380 86390 1
538764 99538764 1001 86380 86390 1
538648 99538648 1001 86380 86390 1
538715 99538715 1001 86380 86390 1
538811 99538811 1001 86380 86390 1
538520 99538520 1001 86380 86390 1
538603 99538603 1001 86380 86390 1
538424 99538424 1001 86380 86390 1
538337 99538337 1001 86380 86390 1
538370 99538370 1001 86380 86390 1
538383 99538383 1001 86380 86390 1
538879 99538879 1001 86380 86390 1
538881 99538881 1001 86380 86390 1
538986 99538986 1001 86380 86390 1
538962 99538962 1001 86380 86390 1
538824 99538824 1001 86380 86390 1
539555 99539555 1001 86380 86390 1
539582 99539582 1001 86380 86390 1
539631 99539631 1001 86380 86390 1
539446 99539446 1001 86380 86390 1
539359 99539359 1001 86380 86390 1
539324 99539324 1001 86380 86390 1
539414 99539414 1001 86380 86390 1
539427 99539427 1001 86380 86390 1
539274 99539274 1001 86380 86390 1
539404 99539404 1001 86380 86390 1
539379 99539379 1001 86380 86390 1
539354 99539354 1001 86380 86390 1
539407 99539407 1001 86380 86390 1
539051 99539051 1001 86380 86390 1
539055 99539055 1001 86380 86390 1
539648 99539648 1001 86380 86390 1
539688 99539688 1001 86380 86390 1
540423 99540423 1001 86380 86390 1
540149 99540149 1001 86380 86390 1
540071 99540071 1001 86380 86390 1
540222 99540222 1001 86380 86390 1
539986 99539986 1001 86380 86390 1
540481 99540481 1001 86380 86390 1
541101 99541101 1001 86380 86390 1
541238 99541238 1001 86380 86390 1
541088 99541088 1001 86380 86390 1
540972 99540972 1001 86380 86390 1
541064 99541064 1001 86380 86390 1
541028 99541028 1001 86380 86390 1
540742 99540742 1001 86380 86390 1
540847 99540847 1001 86380 86390 1
541396 99541396 1001 86380 86390 1
541307 99541307 1001 86380 86390 1
541400 99541400 1001 86380 86390 1
541761 99541761 1001 86380 86390 1
541903 99541903 1001 86380 86390 1
541831 99541831 1001 86380 86390 1
541606 99541606 1001 86380 86390 1
541690 99541690 1001 86380 86390 1
542305 99542305 1001 86380 86390 1
542268 99542268 1001 86380 86390 1
542918 99542918 1001 86380 86390 1
542922 99542922 1001 86380 86390 1
542890 99542890 1001 86380 86390 1
542866 99542866 1001 86380 86390 1
542701 99542701 1001 86380 86390 1
542715 99542715 1001 86380 86390 1
542716 99542716 1001 86380 86390 1
542590 99542590 1001 86380 86390 1
542552 99542552 1001 86380 86390 1
542673 99542673 1001 86380 86390 1
542470 99542470 1001 86380 86390 1
542530 99542530 1001 86380 86390 1
543141 99543141 1001 86380 86390 1
543039 99543039 1001 86380 86390 1
543040 99543040 1001 86380 86390 1
543045 99543045 1001 86380 86390 1
543587 99543587 1001 86380 86390 1
543706 99543706 1001 86380 86390 1
543375 99543375 1001 86380 86390 1
543405 99543405 1001 86380 86390 1
543512 99543512 1001 86380 86390 1
543257 99543257 1001 86380 86390 1
543803 99543803 1001 86380 86390 1
543805 99543805 1001 86380 86390 1
543819 99543819 1001 86380 86390 1
544580 99544580 1001 86380 86390 1
544480 99544480 1001 86380 86390 1
544366 99544366 1001 86380 86390 1
544232 99544232 1001 86380 86390 1
544017 99544017 1001 86380 86390 1
544069 99544069 1001 86380 86390 1
544005 99544005 1001 86380 86390 1
544101 99544101 1001 86380 86390 1
543999 99543999 1001 86380 86390 1
544092 99544092 1001 86380 86390 1
544678 99544678 1001 86380 86390 1
544732 99544732 1001 86380 86390 1
544630 99544630 1001 86380 86390 1
544722 99544722 1001 86380 86390 1
511937 863 1002 44620 50773 1
542908 1065 1002 41256 51529 1
400018 99400018 1001 86380 86390 1
400157 99400157 1001 86380 86390 1
400376 99400376 1001 86380 86390 1
400339 99400339 1001 86380 86390 1
400370 99400370 1001 86380 86390 1
400538 99400538 1001 86380 86390 1
400657 99400657 1001 86380 86390 1
400928 99400928 1001 86380 86390 1
400880 99400880 1001 86380 86390 1
401093 99401093 1001 86380 86390 1
401154 99401154 1001 86380 86390 1
401212 99401212 1001 86380 86390 1
401268 99401268 1001 86380 86390 1
401526 99401526 1001 86380 86390 1
401626 99401626 1001 86380 86390 1
401669 99401669 1001 86380 86390 1
401839 99401839 1001 86380 86390 1
401962 99401962 1001 86380 86390 1
402023 99402023 1001 86380 86390 1
402000 99402000 1001 86380 86390 1
402171 99402171 1001 86380 86390 1
402247 99402247 1001 86380 86390 1
402372 99402372 1001 86380 86390 1
402574 99402574 1001 86380 86390 1
402657 99402657 1001 86380 86390 1
402642 99402642 1001 86380 86390 1
402765 99402765 1001 86380 86390 1
402709 99402709 1001 86380 86390 1
402825 99402825 1001 86380 86390 1
402863 99402863 1001 86380 86390 1
402940 99402940 1001 86380 86390 1
403188 99403188 1001 86380 86390 1
403110 99403110 1001 86380 86390 1
403242 99403242 1001 86380 86390 1
403280 99403280 1001 86380 86390 1
403386 99403386 1001 86380 86390 1
403490 99403490 1001 86380 86390 1
403614 99403614 1001 86380 86390 1
403601 99403601 1001 86380 86390 1
403612 99403612 1001 86380 86390 1
403678 99403678 1001 86380 86390 1
403762 99403762 1001 86380 86390 1
403920 99403920 1001 86380 86390 1
403836 99403836 1001 86380 86390 1
404428 99404428 1001 86380 86390 1
404508 99404508 1001 86380 86390 1
404702 99404702 1001 86380 86390 1
404711 99404711 1001 86380 86390 1
405196 99405196 1001 86380 86390 1
405354 99405354 1001 86380 86390 1
405448 99405448 1001 86380 86390 1
405418 99405418 1001 86380 86390 1
405479 99405479 1001 86380 86390 1
405510 99405510 1001 86380 86390 1
405637 99405637 1001 86380 86390 1
405859 99405859 1001 86380 86390 1
405767 99405767 1001 86380 86390 1
405978 99405978 1001 86380 86390 1
405950 99405950 1001 86380 86390 1
406166 99406166 1001 86380 86390 1
406216 99406216 1001 86380 86390 1
406266 99406266 1001 86380 86390 1
406364 99406364 1001 86380 86390 1
406589 99406589 1001 86380 86390 1
406516 99406516 1001 86380 86390 1
406793 99406793 1001 86380 86390 1
407315 99407315 1001 86380 86390 1
407325 99407325 1001 86380 86390 1
407248 99407248 1001 86380 86390 1
407383 99407383 1001 86380 86390 1
407470 99407470 1001 86380 86390 1
407714 99407714 1001 86380 86390 1
407950 99407950 1001 86380 86390 1
407937 99407937 1001 86380 86390 1
408233 99408233 1001 86380 86390 1
408349 99408349 1001 86380 86390 1
408741 99408741 1001 86380 86390 1
408964 99408964 1001 86380 86390 1
409171 99409171 1001 86380 86390 1
409616 99409616 1001 86380 86390 1
409809 99409809 1001 86380 86390 1
409964 99409964 1001 86380 86390 1
409919 99409919 1001 86380 86390 1
410111 99410111 1001 86380 86390 1
410152 99410152 1001 86380 86390 1
410349 99410349 1001 86380 86390 1
410328 99410328 1001 86380 86390 1
410683 99410683 1001 86380 86390 1
410643 99410643 1001 86380 86390 1
410736 99410736 1001 86380 86390 1
410778 99410778 1001 86380 86390 1
410830 99410830 1001 86380 86390 1
410944 99410944 1001 86380 86390 1
410922 99410922 1001 86380 86390 1
411066 99411066 1001 86380 86390 1
411169 99411169 1001 86380 86390 1
411419 99411419 1001 86380 86390 1
411436 99411436 1001 86380 86390 1
411536 99411536 1001 86380 86390 1
411683 99411683 1001 86380 86390 1
411660 99411660 1001 86380 86390 1
411901 99411901 1001 86380 86390 1
412112 99412112 1001 86380 86390 1
412219 99412219 1001 86380 86390 1
412379 99412379 1001 86380 86390 1
412337 99412337 1001 86380 86390 1
413515 99413515 1001 86380 86390 1
412843 99412843 1001 86380 86390 1
412806 99412806 1001 86380 86390 1
412563 99412563 1001 86380 86390 1
412717 99412717 1001 86380 86390 1
412638 99412638 1001 86380 86390 1
413783 99413783 1001 86380 86390 1
413854 99413854 1001 86380 86390 1
413801 99413801 1001 86380 86390 1
415028 99415028 1001 86380 86390 1
415076 99415076 1001 86380 86390 1
415161 99415161 1001 86380 86390 1
415307 99415307 1001 86380 86390 1
414678 99414678 1001 86380 86390 1
414562 99414562 1001 86380 86390 1
414307 99414307 1001 86380 86390 1
414349 99414349 1001 86380 86390 1
414446 99414446 1001 86380 86390 1
414498 99414498 1001 86380 86390 1
415619 99415619 1001 86380 86390 1
416697 99416697 1001 86380 86390 1
416833 99416833 1001 86380 86390 1
416624 99416624 1001 86380 86390 1
416721 99416721 1001 86380 86390 1
416392 99416392 1001 86380 86390 1
416359 99416359 1001 86380 86390 1
416123 99416123 1001 86380 86390 1
415991 99415991 1001 86380 86390 1
417296 99417296 1001 86380 86390 1
417127 99417127 1001 86380 86390 1
417245 99417245 1001 86380 86390 1
417185 99417185 1001 86380 86390 1
417396 99417396 1001 86380 86390 1
417435 99417435 1001 86380 86390 1
417419 99417419 1001 86380 86390 1
418512 99418512 1001 86380 86390 1
418492 99418492 1001 86380 86390 1
418419 99418419 1001 86380 86390 1
418287 99418287 1001 86380 86390 1
418295 99418295 1001 86380 86390 1
418322 99418322 1001 86380 86390 1
418124 99418124 1001 86380 86390 1
417916 99417916 1001 86380 86390 1
418032 99418032 1001 86380 86390 1
417666 99417666 1001 86380 86390 1
417933 99417933 1001 86380 86390 1
419084 99419084 1001 86380 86390 1
418834 99418834 1001 86380 86390 1
418869 99418869 1001 86380 86390 1
420083 99420083 1001 86380 86390 1
420184 99420184 1001 86380 86390 1
420212 99420212 1001 86380 86390 1
419651 99419651 1001 86380 86390 1
419838 99419838 1001 86380 86390 1
419349 99419349 1001 86380 86390 1
419367 99419367 1001 86380 86390 1
419582 99419582 1001 86380 86390 1
419487 99419487 1001 86380 86390 1
419623 99419623 1001 86380 86390 1
419445 99419445 1001 86380 86390 1
420613 99420613 1001 86380 86390 1
420555 99420555 1001 86380 86390 1
421873 99421873 1001 86380 86390 1
421979 99421979 1001 86380 86390 1
421803 99421803 1001 86380 86390 1
421398 99421398 1001 86380 86390 1
421298 99421298 1001 86380 86390 1
421404 99421404 1001 86380 86390 1
421603 99421603 1001 86380 86390 1
420940 99420940 1001 86380 86390 1
421188 99421188 1001 86380 86390 1
421083 99421083 1001 86380 86390 1
420845 99420845 1001 86380 86390 1
422488 99422488 1001 86380 86390 1
422120 99422120 1001 86380 86390 1
422222 99422222 1001 86380 86390 1
422234 99422234 1001 86380 86390 1
423626 99423626 1001 86380 86390 1
423634 99423634 1001 86380 86390 1
423558 99423558 1001 86380 86390 1
423504 99423504 1001 86380 86390 1
422952 99422952 1001 86380 86390 1
423255 99423255 1001 86380 86390 1
422955 99422955 1001 86380 86390 1
422940 99422940 1001 86380 86390 1
422702 99422702 1001 86380 86390 1
423919 99423919 1001 86380 86390 1
424042 99424042 1001 86380 86390 1
425286 99425286 1001 86380 86390 1
425185 99425185 1001 86380 86390 1
424615 99424615 1001 86380 86390 1
424940 99424940 1001 86380 86390 1
424875 99424875 1001 86380 86390 1
425670 99425670 1001 86380 86390 1
426709 99426709 1001 86380 86390 1
426998 99426998 1001 86380 86390 1
426647 99426647 1001 86380 86390 1
426560 99426560 1001 86380 86390 1
426315 99426315 1001 86380 86390 1
426218 99426218 1001 86380 86390 1
425960 99425960 1001 86380 86390 1
427509 99427509 1001 86380 86390 1
427463 99427463 1001 86380 86390 1
427303 99427303 1001 86380 86390 1
427281 99427281 1001 86380 86390 1
428616 99428616 1001 86380 86390 1
427971 99427971 1001 86380 86390 1
428260 99428260 1001 86380 86390 1
428321 99428321 1001 86380 86390 1
427535 99427535 1001 86380 86390 1
427637 99427637 1001 86380 86390 1
427809 99427809 1001 86380 86390 1
427672 99427672 1001 86380 86390 1
428922 99428922 1001 86380 86390 1
429121 99429121 1001 86380 86390 1
428779 99428779 1001 86380 86390 1
430317 99430317 1001 86380 86390 1
430246 99430246 1001 86380 86390 1
430103 99430103 1001 86380 86390 1
430172 99430172 1001 86380 86390 1
429973 99429973 1001 86380 86390 1
430207 99430207 1001 86380 86390 1
429831 99429831 1001 86380 86390 1
429908 99429908 1001 86380 86390 1
429612 99429612 1001 86380 86390 1
429469 99429469 1001 86380 86390 1
429203 99429203 1001 86380 86390 1
429234 99429234 1001 86380 86390 1
429458 99429458 1001 86380 86390 1
429365 99429365 1001 86380 86390 1
430744 99430744 1001 86380 86390 1
430806 99430806 1001 86380 86390 1
430467 99430467 1001 86380 86390 1
430483 99430483 1001 86380 86390 1
432054 99432054 1001 86380 86390 1
432022 99432022 1001 86380 86390 1
431807 99431807 1001 86380 86390 1
431736 99431736 1001 86380 86390 1
431527 99431527 1001 86380 86390 1
431358 99431358 1001 86380 86390 1
431419 99431419 1001 86380 86390 1
431272 99431272 1001 86380 86390 1
430925 99430925 1001 86380 86390 1
430987 99430987 1001 86380 86390 1
430966 99430966 1001 86380 86390 1
430909 99430909 1001 86380 86390 1
432101 99432101 1001 86380 86390 1
432187 99432187 1001 86380 86390 1
432476 99432476 1001 86380 86390 1
432287 99432287 1001 86380 86390 1
433662 99433662 1001 86380 86390 1
433587 99433587 1001 86380 86390 1
433373 99433373 1001 86380 86390 1
433384 99433384 1001 86380 86390 1
433405 99433405 1001 86380 86390 1
433629 99433629 1001 86380 86390 1
432996 99432996 1001 86380 86390 1
433147 99433147 1001 86380 86390 1
432772 99432772 1001 86380 86390 1
432504 99432504 1001 86380 86390 1
432824 99432824 1001 86380 86390 1
433828 99433828 1001 86380 86390 1
433752 99433752 1001 86380 86390 1
434118 99434118 1001 86380 86390 1
433948 99433948 1001 86380 86390 1
433872 99433872 1001 86380 86390 1
435253 99435253 1001 86380 86390 1
435399 99435399 1001 86380 86390 1
434976 99434976 1001 86380 86390 1
434719 99434719 1001 86380 86390 1
434839 99434839 1001 86380 86390 1
434460 99434460 1001 86380 86390 1
434416 99434416 1001 86380 86390 1
435729 99435729 1001 86380 86390 1
435763 99435763 1001 86380 86390 1
435585 99435585 1001 86380 86390 1
435452 99435452 1001 86380 86390 1
437024 99437024 1001 86380 86390 1
436899 99436899 1001 86380 86390 1
437125 99437125 1001 86380 86390 1
436709 99436709 1001 86380 86390 1
436743 99436743 1001 86380 86390 1
436100 99436100 1001 86380 86390 1
436217 99436217 1001 86380 86390 1
436148 99436148 1001 86380 86390 1
436182 99436182 1001 86380 86390 1
435921 99435921 1001 86380 86390 1
437302 99437302 1001 86380 86390 1
437227 99437227 1001 86380 86390 1
300695 99300695 1001 86380 86390 1
300712 99300712 1001 86380 86390 1
300396 99300396 1001 86380 86390 1
300435 99300435 1001 86380 86390 1
300513 99300513 1001 86380 86390 1
300331 99300331 1001 86380 86390 1
300389 99300389 1001 86380 86390 1
300186 99300186 1001 86380 86390 1
300306 99300306 1001 86380 86390 1
300112 99300112 1001 86380 86390 1
300310 99300310 1001 86380 86390 1
300888 99300888 1001 86380 86390 1
300876 99300876 1001 86380 86390 1
300890 99300890 1001 86380 86390 1
301387 99301387 1001 86380 86390 1
301364 99301364 1001 86380 86390 1
301456 99301456 1001 86380 86390 1
301544 99301544 1001 86380 86390 1
301386 99301386 1001 86380 86390 1
301260 99301260 1001 86380 86390 1
301264 99301264 1001 86380 86390 1
301268 99301268 1001 86380 86390 1
301091 99301091 1001 86380 86390 1
301118 99301118 1001 86380 86390 1
300956 99300956 1001 86380 86390 1
301009 99301009 1001 86380 86390 1
301556 99301556 1001 86380 86390 1
301559 99301559 1001 86380 86390 1
302239 99302239 1001 86380 86390 1
302189 99302189 1001 86380 86390 1
302368 99302368 1001 86380 86390 1
302008 99302008 1001 86380 86390 1
302073 99302073 1001 86380 86390 1
302048 99302048 1001 86380 86390 1
302087 99302087 1001 86380 86390 1
302075 99302075 1001 86380 86390 1
301929 99301929 1001 86380 86390 1
301920 99301920 1001 86380 86390 1
301820 99301820 1001 86380 86390 1
301850 99301850 1001 86380 86390 1
302428 99302428 1001 86380 86390 1
303040 99303040 1001 86380 86390 1
303055 99303055 1001 86380 86390 1
303018 99303018 1001 86380 86390 1
303148 99303148 1001 86380 86390 1
303185 99303185 1001 86380 86390 1
302737 99302737 1001 86380 86390 1
302714 99302714 1001 86380 86390 1
302702 99302702 1001 86380 86390 1
303264 99303264 1001 86380 86390 1
303277 99303277 1001 86380 86390 1
303278 99303278 1001 86380 86390 1
303344 99303344 1001 86380 86390 1
304033 99304033 1001 86380 86390 1
303889 99303889 1001 86380 86390 1
303671 99303671 1001 86380 86390 1
303611 99303611 1001 86380 86390 1
303549 99303549 1001 86380 86390 1
304124 99304124 1001 86380 86390 1
304077 99304077 1001 86380 86390 1
304194 99304194 1001 86380 86390 1
304053 99304053 1001 86380 86390 1
304185 99304185 1001 86380 86390 1
304747 99304747 1001 86380 86390 1
304742 99304742 1001 86380 86390 1
304654 99304654 1001 86380 86390 1
304541 99304541 1001 86380 86390 1
304622 99304622 1001 86380 86390 1
304400 99304400 1001 86380 86390 1
304249 99304249 1001 86380 86390 1
304353 99304353 1001 86380 86390 1
305000 99305000 1001 86380 86390 1
304964 99304964 1001 86380 86390 1
305010 99305010 1001 86380 86390 1
305563 99305563 1001 86380 86390 1
305666 99305666 1001 86380 86390 1
305555 99305555 1001 86380 86390 1
305475 99305475 1001 86380 86390 1
305439 99305439 1001 86380 86390 1
305298 99305298 1001 86380 86390 1
305092 99305092 1001 86380 86390 1
305124 99305124 1001 86380 86390 1
305258 99305258 1001 86380 86390 1
305271 99305271 1001 86380 86390 1
500088 99500088 1001 86380 86390 1
500687 99500687 1001 86380 86390 1
500739 99500739 1001 86380 86390 1
500690 99500690 1001 86380 86390 1
500703 99500703 1001 86380 86390 1
500691 99500691 1001 86380 86390 1
500710 99500710 1001 86380 86390 1
500442 99500442 1001 86380 86390 1
500431 99500431 1001 86380 86390 1
500477 99500477 1001 86380 86390 1
500377 99500377 1001 86380 86390 1
500369 99500369 1001 86380 86390 1
500864 99500864 1001 86380 86390 1
500923 99500923 1001 86380 86390 1
500820 99500820 1001 86380 86390 1
501487 99501487 1001 86380 86390 1
501554 99501554 1001 86380 86390 1
501621 99501621 1001 86380 86390 1
501574 99501574 1001 86380 86390 1
501340 99501340 1001 86380 86390 1
501367 99501367 1001 86380 86390 1
501097 99501097 1001 86380 86390 1
501078 99501078 1001 86380 86390 1
501106 99501106 1001 86380 86390 1
501702 99501702 1001 86380 86390 1
501690 99501690 1001 86380 86390 1
501732 99501732 1001 86380 86390 1
502329 99502329 1001 86380 86390 1
502307 99502307 1001 86380 86390 1
502209 99502209 1001 86380 86390 1
502059 99502059 1001 86380 86390 1
502064 99502064 1001 86380 86390 1
501873 99501873 1001 86380 86390 1
501938 99501938 1001 86380 86390 1
501875 99501875 1001 86380 86390 1
501903 99501903 1001 86380 86390 1
501970 99501970 1001 86380 86390 1
502605 99502605 1001 86380 86390 1
503256 99503256 1001 86380 86390 1
503100 99503100 1001 86380 86390 1
503130 99503130 1001 86380 86390 1
502951 99502951 1001 86380 86390 1
503083 99503083 1001 86380 86390 1
502768 99502768 1001 86380 86390 1
502785 99502785 1001 86380 86390 1
503427 99503427 1001 86380 86390 1
503402 99503402 1001 86380 86390 1
504118 99504118 1001 86380 86390 1
504018 99504018 1001 86380 86390 1
503916 99503916 1001 86380 86390 1
504026 99504026 1001 86380 86390 1
503871 99503871 1001 86380 86390 1
503643 99503643 1001 86380 86390 1
503696 99503696 1001 86380 86390 1
504258 99504258 1001 86380 86390 1
504159 99504159 1001 86380 86390 1
504290 99504290 1001 86380 86390 1
504253 99504253 1001 86380 86390 1
504163 99504163 1001 86380 86390 1
504216 99504216 1001 86380 86390 1
504165 99504165 1001 86380 86390 1
504894 99504894 1001 86380 86390 1
504914 99504914 1001 86380 86390 1
504865 99504865 1001 86380 86390 1
504603 99504603 1001 86380 86390 1
504694 99504694 1001 86380 86390 1
504644 99504644 1001 86380 86390 1
504419 99504419 1001 86380 86390 1
504527 99504527 1001 86380 86390 1
505604 99505604 1001 86380 86390 1
505664 99505664 1001 86380 86390 1
505600 99505600 1001 86380 86390 1
505529 99505529 1001 86380 86390 1
505453 99505453 1001 86380 86390 1
505443 99505443 1001 86380 86390 1
505394 99505394 1001 86380 86390 1
505420 99505420 1001 86380 86390 1
505216 99505216 1001 86380 86390 1
505270 99505270 1001 86380 86390 1
505296 99505296 1001 86380 86390 1
505258 99505258 1001 86380 86390 1
505260 99505260 1001 86380 86390 1
505936 99505936 1001 86380 86390 1
505914 99505914 1001 86380 86390 1
505824 99505824 1001 86380 86390 1
505959 99505959 1001 86380 86390 1
506468 99506468 1001 86380 86390 1
506521 99506521 1001 86380 86390 1
506496 99506496 1001 86380 86390 1
506512 99506512 1001 86380 86390 1
506578 99506578 1001 86380 86390 1
506356 99506356 1001 86380 86390 1
506242 99506242 1001 86380 86390 1
506323 99506323 1001 86380 86390 1
506299 99506299 1001 86380 86390 1
506146 99506146 1001 86380 86390 1
506150 99506150 1001 86380 86390 1
506632 99506632 1001 86380 86390 1
506738 99506738 1001 86380 86390 1
506638 99506638 1001 86380 86390 1
506664 99506664 1001 86380 86390 1
506767 99506767 1001 86380 86390 1
506679 99506679 1001 86380 86390 1
506771 99506771 1001 86380 86390 1
506681 99506681 1001 86380 86390 1
507422 99507422 1001 86380 86390 1
507221 99507221 1001 86380 86390 1
507312 99507312 1001 86380 86390 1
507400 99507400 1001 86380 86390 1
507366 99507366 1001 86380 86390 1
507263 99507263 1001 86380 86390 1
507306 99507306 1001 86380 86390 1
507109 99507109 1001 86380 86390 1
507200 99507200 1001 86380 86390 1
507175 99507175 1001 86380 86390 1
507473 99507473 1001 86380 86390 1
507499 99507499 1001 86380 86390 1
507480 99507480 1001 86380 86390 1
507496 99507496 1001 86380 86390 1
508084 99508084 1001 86380 86390 1
508175 99508175 1001 86380 86390 1
507998 99507998 1001 86380 86390 1
507869 99507869 1001 86380 86390 1
508026 99508026 1001 86380 86390 1
508016 99508016 1001 86380 86390 1
507723 99507723 1001 86380 86390 1
508415 99508415 1001 86380 86390 1
508430 99508430 1001 86380 86390 1
508356 99508356 1001 86380 86390 1
508369 99508369 1001 86380 86390 1
508270 99508270 1001 86380 86390 1
508949 99508949 1001 86380 86390 1
509057 99509057 1001 86380 86390 1
508905 99508905 1001 86380 86390 1
508881 99508881 1001 86380 86390 1
508933 99508933 1001 86380 86390 1
508730 99508730 1001 86380 86390 1
508718 99508718 1001 86380 86390 1
508538 99508538 1001 86380 86390 1
508616 99508616 1001 86380 86390 1
508553 99508553 1001 86380 86390 1
508581 99508581 1001 86380 86390 1
508464 99508464 1001 86380 86390 1
509228 99509228 1001 86380 86390 1
509272 99509272 1001 86380 86390 1
509160 99509160 1001 86380 86390 1
509738 99509738 1001 86380 86390 1
509753 99509753 1001 86380 86390 1
509884 99509884 1001 86380 86390 1
509742 99509742 1001 86380 86390 1
509771 99509771 1001 86380 86390 1
509836 99509836 1001 86380 86390 1
509566 99509566 1001 86380 86390 1
509502 99509502 1001 86380 86390 1
509503 99509503 1001 86380 86390 1
509674 99509674 1001 86380 86390 1
509624 99509624 1001 86380 86390 1
509629 99509629 1001 86380 86390 1
509681 99509681 1001 86380 86390 1
509526 99509526 1001 86380 86390 1
509457 99509457 1001 86380 86390 1
509911 99509911 1001 86380 86390 1
509925 99509925 1001 86380 86390 1
510045 99510045 1001 86380 86390 1
509998 99509998 1001 86380 86390 1
510038 99510038 1001 86380 86390 1
509922 99509922 1001 86380 86390 1
510665 99510665 1001 86380 86390 1
510509 99510509 1001 86380 86390 1
510393 99510393 1001 86380 86390 1
510397 99510397 1001 86380 86390 1
510455 99510455 1001 86380 86390 1
510264 99510264 1001 86380 86390 1
510751 99510751 1001 86380 86390 1
510814 99510814 1001 86380 86390 1
511552 99511552 1001 86380 86390 1
511394 99511394 1001 86380 86390 1
511435 99511435 1001 86380 86390 1
511154 99511154 1001 86380 86390 1
511258 99511258 1001 86380 86390 1
511163 99511163 1001 86380 86390 1
510934 99510934 1001 86380 86390 1
510990 99510990 1001 86380 86390 1
511578 99511578 1001 86380 86390 1
511690 99511690 1001 86380 86390 1
512341 99512341 1001 86380 86390 1
512057 99512057 1001 86380 86390 1
512007 99512007 1001 86380 86390 1
512150 99512150 1001 86380 86390 1
512127 99512127 1001 86380 86390 1
512169 99512169 1001 86380 86390 1
511901 99511901 1001 86380 86390 1
511915 99511915 1001 86380 86390 1
511865 99511865 1001 86380 86390 1
511792 99511792 1001 86380 86390 1
511805 99511805 1001 86380 86390 1
512419 99512419 1001 86380 86390 1
512446 99512446 1001 86380 86390 1
512557 99512557 1001 86380 86390 1
513026 99513026 1001 86380 86390 1
513110 99513110 1001 86380 86390 1
512858 99512858 1001 86380 86390 1
512690 99512690 1001 86380 86390 1
512671 99512671 1001 86380 86390 1
513346 99513346 1001 86380 86390 1
513310 99513310 1001 86380 86390 1
513299 99513299 1001 86380 86390 1
513277 99513277 1001 86380 86390 1
513356 99513356 1001 86380 86390 1
513942 99513942 1001 86380 86390 1
513995 99513995 1001 86380 86390 1
514017 99514017 1001 86380 86390 1
513900 99513900 1001 86380 86390 1
513648 99513648 1001 86380 86390 1
513651 99513651 1001 86380 86390 1
513532 99513532 1001 86380 86390 1
513587 99513587 1001 86380 86390 1
513590 99513590 1001 86380 86390 1
514134 99514134 1001 86380 86390 1
514123 99514123 1001 86380 86390 1
514151 99514151 1001 86380 86390 1
514113 99514113 1001 86380 86390 1
514115 99514115 1001 86380 86390 1
514050 99514050 1001 86380 86390 1
514687 99514687 1001 86380 86390 1
514817 99514817 1001 86380 86390 1
514487 99514487 1001 86380 86390 1
514503 99514503 1001 86380 86390 1
514452 99514452 1001 86380 86390 1
514454 99514454 1001 86380 86390 1
514367 99514367 1001 86380 86390 1
514409 99514409 1001 86380 86390 1
514312 99514312 1001 86380 86390 1
514261 99514261 1001 86380 86390 1
514935 99514935 1001 86380 86390 1
514950 99514950 1001 86380 86390 1
514929 99514929 1001 86380 86390 1
515522 99515522 1001 86380 86390 1
515252 99515252 1001 86380 86390 1
515084 99515084 1001 86380 86390 1
515736 99515736 1001 86380 86390 1
515737 99515737 1001 86380 86390 1
515804 99515804 1001 86380 86390 1
515753 99515753 1001 86380 86390 1
515792 99515792 1001 86380 86390 1
515794 99515794 1001 86380 86390 1
516313 99516313 1001 86380 86390 1
516255 99516255 1001 86380 86390 1
516113 99516113 1001 86380 86390 1
516196 99516196 1001 86380 86390 1
515951 99515951 1001 86380 86390 1
515939 99515939 1001 86380 86390 1
516575 99516575 1001 86380 86390 1
516617 99516617 1001 86380 86390 1
516571 99516571 1001 86380 86390 1
517181 99517181 1001 86380 86390 1
517172 99517172 1001 86380 86390 1
517230 99517230 1001 86380 86390 1
516926 99516926 1001 86380 86390 1
517032 99517032 1001 86380 86390 1
517046 99517046 1001 86380 86390 1
517065 99517065 1001 86380 86390 1
516787 99516787 1001 86380 86390 1
516865 99516865 1001 86380 86390 1
516749 99516749 1001 86380 86390 1
516855 99516855 1001 86380 86390 1
516791 99516791 1001 86380 86390 1
516921 99516921 1001 86380 86390 1
517480 99517480 1001 86380 86390 1
517522 99517522 1001 86380 86390 1
517986 99517986 1001 86380 86390 1
518001 99518001 1001 86380 86390 1
518069 99518069 1001 86380 86390 1
518019 99518019 1001 86380 86390 1
517779 99517779 1001 86380 86390 1
517859 99517859 1001 86380 86390 1
517554 99517554 1001 86380 86390 1
518366 99518366 1001 86380 86390 1
518287 99518287 1001 86380 86390 1
518927 99518927 1001 86380 86390 1
518959 99518959 1001 86380 86390 1
518878 99518878 1001 86380 86390 1
518882 99518882 1001 86380 86390 1
518935 99518935 1001 86380 86390 1
518872 99518872 1001 86380 86390 1
518731 99518731 1001 86380 86390 1
518656 99518656 1001 86380 86390 1
518606 99518606 1001 86380 86390 1
518632 99518632 1001 86380 86390 1
518673 99518673 1001 86380 86390 1
518512 99518512 1001 86380 86390 1
518475 99518475 1001 86380 86390 1
518457 99518457 1001 86380 86390 1
519011 99519011 1001 86380 86390 1
519686 99519686 1001 86380 86390 1
519738 99519738 1001 86380 86390 1
519784 99519784 1001 86380 86390 1
519690 99519690 1001 86380 86390 1
519665 99519665 1001 86380 86390 1
519798 99519798 1001 86380 86390 1
519734 99519734 1001 86380 86390 1
519486 99519486 1001 86380 86390 1
519525 99519525 1001 86380 86390 1
519336 99519336 1001 86380 86390 1
519388 99519388 1001 86380 86390 1
519276 99519276 1001 86380 86390 1
519264 99519264 1001 86380 86390 1
519991 99519991 1001 86380 86390 1
520601 99520601 1001 86380 86390 1
520261 99520261 1001 86380 86390 1
520236 99520236 1001 86380 86390 1
520085 99520085 1001 86380 86390 1
520181 99520181 1001 86380 86390 1
520104 99520104 1001 86380 86390 1
520027 99520027 1001 86380 86390 1
520761 99520761 1001 86380 86390 1
520790 99520790 1001 86380 86390 1
520803 99520803 1001 86380 86390 1
521417 99521417 1001 86380 86390 1
521279 99521279 1001 86380 86390 1
521203 99521203 1001 86380 86390 1
521079 99521079 1001 86380 86390 1
521003 99521003 1001 86380 86390 1
521049 99521049 1001 86380 86390 1
521506 99521506 1001 86380 86390 1
521652 99521652 1001 86380 86390 1
521536 99521536 1001 86380 86390 1
521537 99521537 1001 86380 86390 1
521563 99521563 1001 86380 86390 1
521617 99521617 1001 86380 86390 1
522139 99522139 1001 86380 86390 1
522206 99522206 1001 86380 86390 1
522232 99522232 1001 86380 86390 1
522144 99522144 1001 86380 86390 1
522119 99522119 1001 86380 86390 1
521946 99521946 1001 86380 86390 1
521976 99521976 1001 86380 86390 1
522054 99522054 1001 86380 86390 1
521967 99521967 1001 86380 86390 1
522033 99522033 1001 86380 86390 1
521685 99521685 1001 86380 86390 1
521878 99521878 1001 86380 86390 1
522336 99522336 1001 86380 86390 1
522390 99522390 1001 86380 86390 1
522416 99522416 1001 86380 86390 1
522365 99522365 1001 86380 86390 1
522366 99522366 1001 86380 86390 1
523037 99523037 1001 86380 86390 1
522499 99522499 1001 86380 86390 1
522685 99522685 1001 86380 86390 1
522543 99522543 1001 86380 86390 1
523181 99523181 1001 86380 86390 1
523303 99523303 1001 86380 86390 1
523162 99523162 1001 86380 86390 1
523822 99523822 1001 86380 86390 1
523848 99523848 1001 86380 86390 1
523874 99523874 1001 86380 86390 1
523771 99523771 1001 86380 86390 1
523888 99523888 1001 86380 86390 1
523933 99523933 1001 86380 86390 1
523827 99523827 1001 86380 86390 1
523676 99523676 1001 86380 86390 1
523561 99523561 1001 86380 86390 1
523652 99523652 1001 86380 86390 1
523537 99523537 1001 86380 86390 1
523382 99523382 1001 86380 86390 1
523359 99523359 1001 86380 86390 1
523385 99523385 1001 86380 86390 1
524086 99524086 1001 86380 86390 1
523954 99523954 1001 86380 86390 1
524665 99524665 1001 86380 86390 1
524401 99524401 1001 86380 86390 1
524376 99524376 1001 86380 86390 1
524334 99524334 1001 86380 86390 1
524261 99524261 1001 86380 86390 1
524275 99524275 1001 86380 86390 1
524187 99524187 1001 86380 86390 1
524253 99524253 1001 86380 86390 1
524946 99524946 1001 86380 86390 1
525353 99525353 1001 86380 86390 1
525205 99525205 1001 86380 86390 1
525378 99525378 1001 86380 86390 1
525055 99525055 1001 86380 86390 1
525720 99525720 1001 86380 86390 1
525799 99525799 1001 86380 86390 1
525670 99525670 1001 86380 86390 1
526313 99526313 1001 86380 86390 1
526023 99526023 1001 86380 86390 1
525945 99525945 1001 86380 86390 1
525939 99525939 1001 86380 86390 1
525840 99525840 1001 86380 86390 1
525918 99525918 1001 86380 86390 1
526606 99526606 1001 86380 86390 1
526619 99526619 1001 86380 86390 1
526572 99526572 1001 86380 86390 1
527222 99527222 1001 86380 86390 1
527061 99527061 1001 86380 86390 1
527195 99527195 1001 86380 86390 1
527157 99527157 1001 86380 86390 1
526888 99526888 1001 86380 86390 1
527032 99527032 1001 86380 86390 1
527033 99527033 1001 86380 86390 1
526904 99526904 1001 86380 86390 1
526989 99526989 1001 86380 86390 1
527042 99527042 1001 86380 86390 1
526743 99526743 1001 86380 86390 1
526666 99526666 1001 86380 86390 1
526692 99526692 1001 86380 86390 1
526835 99526835 1001 86380 86390 1
527874 99527874 1001 86380 86390 1
528017 99528017 1001 86380 86390 1
527901 99527901 1001 86380 86390 1
527944 99527944 1001 86380 86390 1
527957 99527957 1001 86380 86390 1
527729 99527729 1001 86380 86390 1
527761 99527761 1001 86380 86390 1
528126 99528126 1001 86380 86390 1
528140 99528140 1001 86380 86390 1
528115 99528115 1001 86380 86390 1
528219 99528219 1001 86380 86390 1
528246 99528246 1001 86380 86390 1
528175 99528175 1001 86380 86390 1
528766 99528766 1001 86380 86390 1
528780 99528780 1001 86380 86390 1
528793 99528793 1001 86380 86390 1
528782 99528782 1001 86380 86390 1
528540 99528540 1001 86380 86390 1
528581 99528581 1001 86380 86390 1
528582 99528582 1001 86380 86390 1
528636 99528636 1001 86380 86390 1
528299 99528299 1001 86380 86390 1
528380 99528380 1001 86380 86390 1
528409 99528409 1001 86380 86390 1
528929 99528929 1001 86380 86390 1
528970 99528970 1001 86380 86390 1
528997 99528997 1001 86380 86390 1
529694 99529694 1001 86380 86390 1
529696 99529696 1001 86380 86390 1
529654 99529654 1001 86380 86390 1
529554 99529554 1001 86380 86390 1
529718 99529718 1001 86380 86390 1
529453 99529453 1001 86380 86390 1
529392 99529392 1001 86380 86390 1
529264 99529264 1001 86380 86390 1
529291 99529291 1001 86380 86390 1
529279 99529279 1001 86380 86390 1
529243 99529243 1001 86380 86390 1
529282 99529282 1001 86380 86390 1
529142 99529142 1001 86380 86390 1
529221 99529221 1001 86380 86390 1
529790 99529790 1001 86380 86390 1
529840 99529840 1001 86380 86390 1
530469 99530469 1001 86380 86390 1
530470 99530470 1001 86380 86390 1
530537 99530537 1001 86380 86390 1
530434 99530434 1001 86380 86390 1
530219 99530219 1001 86380 86390 1
530250 99530250 1001 86380 86390 1
530080 99530080 1001 86380 86390 1
529980 99529980 1001 86380 86390 1
529982 99529982 1001 86380 86390 1
530591 99530591 1001 86380 86390 1
530600 99530600 1001 86380 86390 1
531320 99531320 1001 86380 86390 1
531263 99531263 1001 86380 86390 1
531174 99531174 1001 86380 86390 1
531169 99531169 1001 86380 86390 1
531015 99531015 1001 86380 86390 1
530979 99530979 1001 86380 86390 1
530776 99530776 1001 86380 86390 1
530934 99530934 1001 86380 86390 1
531480 99531480 1001 86380 86390 1
532016 99532016 1001 86380 86390 1
532018 99532018 1001 86380 86390 1
532128 99532128 1001 86380 86390 1
531860 99531860 1001 86380 86390 1
531732 99531732 1001 86380 86390 1
531610 99531610 1001 86380 86390 1
532255 99532255 1001 86380 86390 1
532387 99532387 1001 86380 86390 1
532314 99532314 1001 86380 86390 1
532225 99532225 1001 86380 86390 1
532395 99532395 1001 86380 86390 1
532293 99532293 1001 86380 86390 1
532898 99532898 1001 86380 86390 1
532889 99532889 1001 86380 86390 1
532752 99532752 1001 86380 86390 1
532804 99532804 1001 86380 86390 1
532817 99532817 1001 86380 86390 1
532743 99532743 1001 86380 86390 1
532595 99532595 1001 86380 86390 1
532553 99532553 1001 86380 86390 1
532579 99532579 1001 86380 86390 1
533057 99533057 1001 86380 86390 1
533110 99533110 1001 86380 86390 1
533714 99533714 1001 86380 86390 1
533653 99533653 1001 86380 86390 1
533632 99533632 1001 86380 86390 1
533454 99533454 1001 86380 86390 1
533422 99533422 1001 86380 86390 1
533270 99533270 1001 86380 86390 1
534015 99534015 1001 86380 86390 1
534569 99534569 1001 86380 86390 1
534632 99534632 1001 86380 86390 1
534645 99534645 1001 86380 86390 1
534317 99534317 1001 86380 86390 1
534261 99534261 1001 86380 86390 1
534240 99534240 1001 86380 86390 1
534838 99534838 1001 86380 86390 1
534739 99534739 1001 86380 86390 1
534884 99534884 1001 86380 86390 1
534757 99534757 1001 86380 86390 1
535167 99535167 1001 86380 86390 1
535219 99535219 1001 86380 86390 1
535298 99535298 1001 86380 86390 1
535212 99535212 1001 86380 86390 1
535544 99535544 1001 86380 86390 1
535570 99535570 1001 86380 86390 1
536310 99536310 1001 86380 86390 1
536252 99536252 1001 86380 86390 1
536283 99536283 1001 86380 86390 1
536121 99536121 1001 86380 86390 1
535967 99535967 1001 86380 86390 1
535955 99535955 1001 86380 86390 1
536117 99536117 1001 86380 86390 1
535757 99535757 1001 86380 86390 1
535723 99535723 1001 86380 86390 1
535740 99535740 1001 86380 86390 1
536488 99536488 1001 86380 86390 1
536996 99536996 1001 86380 86390 1
537088 99537088 1001 86380 86390 1
536944 99536944 1001 86380 86390 1
536890 99536890 1001 86380 86390 1
536609 99536609 1001 86380 86390 1
536651 99536651 1001 86380 86390 1
536560 99536560 1001 86380 86390 1
536744 99536744 1001 86380 86390 1
536693 99536693 1001 86380 86390 1
536668 99536668 1001 86380 86390 1
536657 99536657 1001 86380 86390 1
537276 99537276 1001 86380 86390 1
537334 99537334 1001 86380 86390 1
537808 99537808 1001 86380 86390 1
537823 99537823 1001 86380 86390 1
537914 99537914 1001 86380 86390 1
537940 99537940 1001 86380 86390 1
537968 99537968 1001 86380 86390 1
537973 99537973 1001 86380 86390 1
537667 99537667 1001 86380 86390 1
537771 99537771 1001 86380 86390 1
537674 99537674 1001 86380 86390 1
537692 99537692 1001 86380 86390 1
537382 99537382 1001 86380 86390 1
537515 99537515 1001 86380 86390 1
537477 99537477 1001 86380 86390 1
537997 99537997 1001 86380 86390 1
537995 99537995 1001 86380 86390 1
538173 99538173 1001 86380 86390 1
538623 99538623 1001 86380 86390 1
538728 99538728 1001 86380 86390 1
538755 99538755 1001 86380 86390 1
538769 99538769 1001 86380 86390 1
538448 99538448 1001 86380 86390 1
538463 99538463 1001 86380 86390 1
538517 99538517 1001 86380 86390 1
538257 99538257 1001 86380 86390 1
539009 99539009 1001 86380 86390 1
538816 99538816 1001 86380 86390 1
539566 99539566 1001 86380 86390 1
539347 99539347 1001 86380 86390 1
539387 99539387 1001 86380 86390 1
539351 99539351 1001 86380 86390 1
539240 99539240 1001 86380 86390 1
539180 99539180 1001 86380 86390 1
539206 99539206 1001 86380 86390 1
539208 99539208 1001 86380 86390 1
539158 99539158 1001 86380 86390 1
539162 99539162 1001 86380 86390 1
539736 99539736 1001 86380 86390 1
539814 99539814 1001 86380 86390 1
540291 99540291 1001 86380 86390 1
540442 99540442 1001 86380 86390 1
540422 99540422 1001 86380 86390 1
540295 99540295 1001 86380 86390 1
540454 99540454 1001 86380 86390 1
540413 99540413 1001 86380 86390 1
540324 99540324 1001 86380 86390 1
540023 99540023 1001 86380 86390 1
540568 99540568 1001 86380 86390 1
540557 99540557 1001 86380 86390 1
540571 99540571 1001 86380 86390 1
540656 99540656 1001 86380 86390 1
540644 99540644 1001 86380 86390 1
541103 99541103 1001 86380 86390 1
541184 99541184 1001 86380 86390 1
541175 99541175 1001 86380 86390 1
540971 99540971 1001 86380 86390 1
541011 99541011 1001 86380 86390 1
540901 99540901 1001 86380 86390 1
541073 99541073 1001 86380 86390 1
540815 99540815 1001 86380 86390 1
540855 99540855 1001 86380 86390 1
540863 99540863 1001 86380 86390 1
541381 99541381 1001 86380 86390 1
541435 99541435 1001 86380 86390 1
541410 99541410 1001 86380 86390 1
541451 99541451 1001 86380 86390 1
541920 99541920 1001 86380 86390 1
541731 99541731 1001 86380 86390 1
541848 99541848 1001 86380 86390 1
541694 99541694 1001 86380 86390 1
541665 99541665 1001 86380 86390 1
541678 99541678 1001 86380 86390 1
542212 99542212 1001 86380 86390 1
542227 99542227 1001 86380 86390 1
542190 99542190 1001 86380 86390 1
542851 99542851 1001 86380 86390 1
542357 99542357 1001 86380 86390 1
542373 99542373 1001 86380 86390 1
542478 99542478 1001 86380 86390 1
542518 99542518 1001 86380 86390 1
543007 99543007 1001 86380 86390 1
543008 99543008 1001 86380 86390 1
543476 99543476 1001 86380 86390 1
543453 99543453 1001 86380 86390 1
543548 99543548 1001 86380 86390 1
543215 99543215 1001 86380 86390 1
543299 99543299 1001 86380 86390 1
543197 99543197 1001 86380 86390 1
543287 99543287 1001 86380 86390 1
543782 99543782 1001 86380 86390 1
543890 99543890 1001 86380 86390 1
544456 99544456 1001 86380 86390 1
544547 99544547 1001 86380 86390 1
544460 99544460 1001 86380 86390 1
544198 99544198 1001 86380 86390 1
544302 99544302 1001 86380 86390 1
544279 99544279 1001 86380 86390 1
543990 99543990 1001 86380 86390 1
544134 99544134 1001 86380 86390 1
543981 99543981 1001 86380 86390 1
544072 99544072 1001 86380 86390 1
543986 99543986 1001 86380 86390 1
544002 99544002 1001 86380 86390 1
544702 99544702 1001 86380 86390 1
544703 99544703 1001 86380 86390 1
544617 99544617 1001 86380 86390 1
544709 99544709 1001 86380 86390 1
413656 699 1001 57240 58677 1
408758 1083 1001 26940 30297 1
537278 1064 1002 37340 42977 1
400583 99400583 1001 86380 86390 1
400719 99400719 1001 86380 86390 1
400893 99400893 1001 86380 86390 1
400833 99400833 1001 86380 86390 1
400944 99400944 1001 86380 86390 1
401107 99401107 1001 86380 86390 1
401534 99401534 1001 86380 86390 1
401609 99401609 1001 86380 86390 1
401856 99401856 1001 86380 86390 1
402064 99402064 1001 86380 86390 1
402146 99402146 1001 86380 86390 1
402283 99402283 1001 86380 86390 1
402389 99402389 1001 86380 86390 1
402435 99402435 1001 86380 86390 1
402397 99402397 1001 86380 86390 1
402613 99402613 1001 86380 86390 1
402701 99402701 1001 86380 86390 1
402849 99402849 1001 86380 86390 1
402958 99402958 1001 86380 86390 1
403171 99403171 1001 86380 86390 1
403176 99403176 1001 86380 86390 1
403319 99403319 1001 86380 86390 1
403521 99403521 1001 86380 86390 1
403501 99403501 1001 86380 86390 1
403465 99403465 1001 86380 86390 1
404610 99404610 1001 86380 86390 1
404753 99404753 1001 86380 86390 1
404843 99404843 1001 86380 86390 1
405189 99405189 1001 86380 86390 1
405261 99405261 1001 86380 86390 1
405368 99405368 1001 86380 86390 1
405848 99405848 1001 86380 86390 1
405949 99405949 1001 86380 86390 1
406177 99406177 1001 86380 86390 1
406157 99406157 1001 86380 86390 1
406135 99406135 1001 86380 86390 1
406113 99406113 1001 86380 86390 1
406248 99406248 1001 86380 86390 1
406308 99406308 1001 86380 86390 1
406428 99406428 1001 86380 86390 1
406472 99406472 1001 86380 86390 1
406680 99406680 1001 86380 86390 1
406668 99406668 1001 86380 86390 1
406745 99406745 1001 86380 86390 1
406930 99406930 1001 86380 86390 1
407022 99407022 1001 86380 86390 1
407095 99407095 1001 86380 86390 1
407230 99407230 1001 86380 86390 1
407194 99407194 1001 86380 86390 1
407358 99407358 1001 86380 86390 1
407467 99407467 1001 86380 86390 1
407692 99407692 1001 86380 86390 1
407973 99407973 1001 86380 86390 1
408210 99408210 1001 86380 86390 1
408282 99408282 1001 86380 86390 1
408284 99408284 1001 86380 86390 1
409046 99409046 1001 86380 86390 1
408984 99408984 1001 86380 86390 1
409281 99409281 1001 86380 86390 1
409700 99409700 1001 86380 86390 1
409892 99409892 1001 86380 86390 1
409949 99409949 1001 86380 86390 1
410310 99410310 1001 86380 86390 1
410515 99410515 1001 86380 86390 1
410786 99410786 1001 86380 86390 1
410745 99410745 1001 86380 86390 1
410782 99410782 1001 86380 86390 1
410898 99410898 1001 86380 86390 1
410868 99410868 1001 86380 86390 1
411078 99411078 1001 86380 86390 1
411172 99411172 1001 86380 86390 1
411204 99411204 1001 86380 86390 1
411392 99411392 1001 86380 86390 1
411420 99411420 1001 86380 86390 1
411347 99411347 1001 86380 86390 1
411326 99411326 1001 86380 86390 1
411488 99411488 1001 86380 86390 1
411664 99411664 1001 86380 86390 1
411859 99411859 1001 86380 86390 1
412192 99412192 1001 86380 86390 1
412428 99412428 1001 86380 86390 1
413563 99413563 1001 86380 86390 1
412948 99412948 1001 86380 86390 1
412501 99412501 1001 86380 86390 1
412848 99412848 1001 86380 86390 1
412588 99412588 1001 86380 86390 1
414041 99414041 1001 86380 86390 1
413964 99413964 1001 86380 86390 1
415269 99415269 1001 86380 86390 1
414530 99414530 1001 86380 86390 1
414618 99414618 1001 86380 86390 1
414666 99414666 1001 86380 86390 1
414646 99414646 1001 86380 86390 1
414195 99414195 1001 86380 86390 1
414219 99414219 1001 86380 86390 1
414374 99414374 1001 86380 86390 1
414271 99414271 1001 86380 86390 1
415497 99415497 1001 86380 86390 1
416865 99416865 1001 86380 86390 1
416766 99416766 1001 86380 86390 1
416849 99416849 1001 86380 86390 1
416269 99416269 1001 86380 86390 1
416309 99416309 1001 86380 86390 1
416057 99416057 1001 86380 86390 1
415787 99415787 1001 86380 86390 1
415869 99415869 1001 86380 86390 1
416040 99416040 1001 86380 86390 1
415871 99415871 1001 86380 86390 1
415854 99415854 1001 86380 86390 1
416078 99416078 1001 86380 86390 1
416032 99416032 1001 86380 86390 1
417445 99417445 1001 86380 86390 1
418716 99418716 1001 86380 86390 1
418721 99418721 1001 86380 86390 1
418526 99418526 1001 86380 86390 1
418085 99418085 1001 86380 86390 1
418172 99418172 1001 86380 86390 1
417884 99417884 1001 86380 86390 1
417935 99417935 1001 86380 86390 1
419192 99419192 1001 86380 86390 1
418939 99418939 1001 86380 86390 1
419200 99419200 1001 86380 86390 1
419150 99419150 1001 86380 86390 1
419129 99419129 1001 86380 86390 1
420391 99420391 1001 86380 86390 1
420369 99420369 1001 86380 86390 1
420210 99420210 1001 86380 86390 1
419405 99419405 1001 86380 86390 1
419237 99419237 1001 86380 86390 1
419324 99419324 1001 86380 86390 1
419427 99419427 1001 86380 86390 1
419253 99419253 1001 86380 86390 1
419284 99419284 1001 86380 86390 1
419258 99419258 1001 86380 86390 1
420542 99420542 1001 86380 86390 1
420775 99420775 1001 86380 86390 1
420515 99420515 1001 86380 86390 1
420700 99420700 1001 86380 86390 1
420683 99420683 1001 86380 86390 1
420827 99420827 1001 86380 86390 1
420673 99420673 1001 86380 86390 1
421928 99421928 1001 86380 86390 1
421720 99421720 1001 86380 86390 1
421955 99421955 1001 86380 86390 1
421730 99421730 1001 86380 86390 1
421828 99421828 1001 86380 86390 1
421830 99421830 1001 86380 86390 1
421352 99421352 1001 86380 86390 1
421515 99421515 1001 86380 86390 1
421178 99421178 1001 86380 86390 1
421150 99421150 1001 86380 86390 1
422396 99422396 1001 86380 86390 1
423379 99423379 1001 86380 86390 1
423614 99423614 1001 86380 86390 1
423327 99423327 1001 86380 86390 1
423288 99423288 1001 86380 86390 1
422965 99422965 1001 86380 86390 1
422960 99422960 1001 86380 86390 1
422775 99422775 1001 86380 86390 1
422758 99422758 1001 86380 86390 1
422650 99422650 1001 86380 86390 1
425324 99425324 1001 86380 86390 1
425169 99425169 1001 86380 86390 1
425218 99425218 1001 86380 86390 1
424825 99424825 1001 86380 86390 1
424603 99424603 1001 86380 86390 1
424530 99424530 1001 86380 86390 1
424563 99424563 1001 86380 86390 1
424318 99424318 1001 86380 86390 1
424417 99424417 1001 86380 86390 1
424518 99424518 1001 86380 86390 1
424584 99424584 1001 86380 86390 1
425778 99425778 1001 86380 86390 1
425814 99425814 1001 86380 86390 1
427047 99427047 1001 86380 86390 1
427014 99427014 1001 86380 86390 1
426769 99426769 1001 86380 86390 1
426529 99426529 1001 86380 86390 1
426612 99426612 1001 86380 86390 1
426686 99426686 1001 86380 86390 1
426066 99426066 1001 86380 86390 1
426069 99426069 1001 86380 86390 1
426018 99426018 1001 86380 86390 1
426055 99426055 1001 86380 86390 1
425906 99425906 1001 86380 86390 1
427168 99427168 1001 86380 86390 1
427263 99427263 1001 86380 86390 1
427517 99427517 1001 86380 86390 1
427441 99427441 1001 86380 86390 1
427495 99427495 1001 86380 86390 1
427427 99427427 1001 86380 86390 1
427306 99427306 1001 86380 86390 1
427432 99427432 1001 86380 86390 1
428373 99428373 1001 86380 86390 1
427923 99427923 1001 86380 86390 1
428159 99428159 1001 86380 86390 1
428163 99428163 1001 86380 86390 1
427934 99427934 1001 86380 86390 1
427559 99427559 1001 86380 86390 1
427757 99427757 1001 86380 86390 1
427541 99427541 1001 86380 86390 1
427666 99427666 1001 86380 86390 1
427551 99427551 1001 86380 86390 1
427574 99427574 1001 86380 86390 1
429158 99429158 1001 86380 86390 1
428955 99428955 1001 86380 86390 1
430197 99430197 1001 86380 86390 1
430161 99430161 1001 86380 86390 1
429779 99429779 1001 86380 86390 1
429689 99429689 1001 86380 86390 1
429761 99429761 1001 86380 86390 1
429888 99429888 1001 86380 86390 1
429604 99429604 1001 86380 86390 1
429919 99429919 1001 86380 86390 1
429410 99429410 1001 86380 86390 1
429275 99429275 1001 86380 86390 1
429260 99429260 1001 86380 86390 1
429383 99429383 1001 86380 86390 1
430525 99430525 1001 86380 86390 1
430664 99430664 1001 86380 86390 1
430683 99430683 1001 86380 86390 1
432004 99432004 1001 86380 86390 1
431703 99431703 1001 86380 86390 1
431927 99431927 1001 86380 86390 1
431306 99431306 1001 86380 86390 1
431584 99431584 1001 86380 86390 1
431360 99431360 1001 86380 86390 1
431632 99431632 1001 86380 86390 1
431494 99431494 1001 86380 86390 1
431597 99431597 1001 86380 86390 1
431643 99431643 1001 86380 86390 1
431048 99431048 1001 86380 86390 1
430963 99430963 1001 86380 86390 1
430907 99430907 1001 86380 86390 1
432486 99432486 1001 86380 86390 1
432457 99432457 1001 86380 86390 1
432098 99432098 1001 86380 86390 1
433522 99433522 1001 86380 86390 1
433553 99433553 1001 86380 86390 1
433500 99433500 1001 86380 86390 1
433407 99433407 1001 86380 86390 1
433069 99433069 1001 86380 86390 1
432703 99432703 1001 86380 86390 1
432687 99432687 1001 86380 86390 1
432739 99432739 1001 86380 86390 1
432874 99432874 1001 86380 86390 1
433881 99433881 1001 86380 86390 1
433811 99433811 1001 86380 86390 1
433860 99433860 1001 86380 86390 1
435134 99435134 1001 86380 86390 1
435120 99435120 1001 86380 86390 1
434735 99434735 1001 86380 86390 1
434790 99434790 1001 86380 86390 1
434954 99434954 1001 86380 86390 1
434227 99434227 1001 86380 86390 1
434562 99434562 1001 86380 86390 1
436637 99436637 1001 86380 86390 1
436522 99436522 1001 86380 86390 1
436529 99436529 1001 86380 86390 1
436402 99436402 1001 86380 86390 1
436512 99436512 1001 86380 86390 1
436062 99436062 1001 86380 86390 1
300005 99300005 1001 86380 86390 1
300076 99300076 1001 86380 86390 1
300589 99300589 1001 86380 86390 1
300718 99300718 1001 86380 86390 1
300413 99300413 1001 86380 86390 1
300388 99300388 1001 86380 86390 1
300126 99300126 1001 86380 86390 1
300257 99300257 1001 86380 86390 1
300274 99300274 1001 86380 86390 1
300172 99300172 1001 86380 86390 1
300857 99300857 1001 86380 86390 1
300852 99300852 1001 86380 86390 1
300737 99300737 1001 86380 86390 1
301517 99301517 1001 86380 86390 1
301498 99301498 1001 86380 86390 1
301383 99301383 1001 86380 86390 1
301371 99301371 1001 86380 86390 1
301549 99301549 1001 86380 86390 1
301551 99301551 1001 86380 86390 1
301187 99301187 1001 86380 86390 1
301333 99301333 1001 86380 86390 1
301179 99301179 1001 86380 86390 1
300967 99300967 1001 86380 86390 1
301702 99301702 1001 86380 86390 1
301589 99301589 1001 86380 86390 1
301732 99301732 1001 86380 86390 1
302352 99302352 1001 86380 86390 1
302257 99302257 1001 86380 86390 1
302287 99302287 1001 86380 86390 1
302369 99302369 1001 86380 86390 1
302033 99302033 1001 86380 86390 1
301983 99301983 1001 86380 86390 1
302167 99302167 1001 86380 86390 1
302090 99302090 1001 86380 86390 1
301945 99301945 1001 86380 86390 1
301869 99301869 1001 86380 86390 1
301964 99301964 1001 86380 86390 1
302389 99302389 1001 86380 86390 1
302403 99302403 1001 86380 86390 1
303053 99303053 1001 86380 86390 1
303009 99303009 1001 86380 86390 1
303190 99303190 1001 86380 86390 1
303192 99303192 1001 86380 86390 1
303198 99303198 1001 86380 86390 1
302828 99302828 1001 86380 86390 1
302802 99302802 1001 86380 86390 1
302947 99302947 1001 86380 86390 1
302719 99302719 1001 86380 86390 1
303271 99303271 1001 86380 86390 1
303375 99303375 1001 86380 86390 1
303341 99303341 1001 86380 86390 1
303211 99303211 1001 86380 86390 1
303317 99303317 1001 86380 86390 1
303956 99303956 1001 86380 86390 1
303920 99303920 1001 86380 86390 1
303948 99303948 1001 86380 86390 1
303776 99303776 1001 86380 86390 1
303517 99303517 1001 86380 86390 1
303531 99303531 1001 86380 86390 1
303586 99303586 1001 86380 86390 1
303599 99303599 1001 86380 86390 1
303448 99303448 1001 86380 86390 1
303618 99303618 1001 86380 86390 1
303476 99303476 1001 86380 86390 1
303567 99303567 1001 86380 86390 1
304217 99304217 1001 86380 86390 1
304195 99304195 1001 86380 86390 1
304731 99304731 1001 86380 86390 1
304710 99304710 1001 86380 86390 1
304700 99304700 1001 86380 86390 1
304806 99304806 1001 86380 86390 1
304756 99304756 1001 86380 86390 1
304540 99304540 1001 86380 86390 1
304516 99304516 1001 86380 86390 1
304530 99304530 1001 86380 86390 1
304621 99304621 1001 86380 86390 1
304264 99304264 1001 86380 86390 1
304368 99304368 1001 86380 86390 1
304386 99304386 1001 86380 86390 1
304339 99304339 1001 86380 86390 1
304261 99304261 1001 86380 86390 1
304897 99304897 1001 86380 86390 1
304928 99304928 1001 86380 86390 1
304956 99304956 1001 86380 86390 1
305649 99305649 1001 86380 86390 1
305546 99305546 1001 86380 86390 1
305541 99305541 1001 86380 86390 1
305392 99305392 1001 86380 86390 1
305316 99305316 1001 86380 86390 1
305279 99305279 1001 86380 86390 1
305410 99305410 1001 86380 86390 1
305070 99305070 1001 86380 86390 1
305071 99305071 1001 86380 86390 1
500443 99500443 1001 86380 86390 1
500547 99500547 1001 86380 86390 1
500526 99500526 1001 86380 86390 1
500288 99500288 1001 86380 86390 1
500314 99500314 1001 86380 86390 1
500268 99500268 1001 86380 86390 1
500256 99500256 1001 86380 86390 1
500205 99500205 1001 86380 86390 1
500875 99500875 1001 86380 86390 1
500888 99500888 1001 86380 86390 1
500837 99500837 1001 86380 86390 1
500827 99500827 1001 86380 86390 1
500899 99500899 1001 86380 86390 1
501499 99501499 1001 86380 86390 1
501467 99501467 1001 86380 86390 1
501534 99501534 1001 86380 86390 1
501231 99501231 1001 86380 86390 1
501271 99501271 1001 86380 86390 1
501290 99501290 1001 86380 86390 1
501381 99501381 1001 86380 86390 1
501251 99501251 1001 86380 86390 1
501144 99501144 1001 86380 86390 1
501199 99501199 1001 86380 86390 1
501676 99501676 1001 86380 86390 1
501751 99501751 1001 86380 86390 1
502465 99502465 1001 86380 86390 1
502379 99502379 1001 86380 86390 1
502405 99502405 1001 86380 86390 1
502356 99502356 1001 86380 86390 1
502227 99502227 1001 86380 86390 1
502073 99502073 1001 86380 86390 1
502142 99502142 1001 86380 86390 1
502155 99502155 1001 86380 86390 1
502035 99502035 1001 86380 86390 1
502010 99502010 1001 86380 86390 1
501907 99501907 1001 86380 86390 1
501855 99501855 1001 86380 86390 1
503143 99503143 1001 86380 86390 1
503161 99503161 1001 86380 86390 1
502970 99502970 1001 86380 86390 1
503061 99503061 1001 86380 86390 1
502964 99502964 1001 86380 86390 1
502969 99502969 1001 86380 86390 1
502803 99502803 1001 86380 86390 1
502765 99502765 1001 86380 86390 1
502715 99502715 1001 86380 86390 1
503355 99503355 1001 86380 86390 1
503409 99503409 1001 86380 86390 1
503345 99503345 1001 86380 86390 1
503352 99503352 1001 86380 86390 1
503927 99503927 1001 86380 86390 1
504070 99504070 1001 86380 86390 1
504093 99504093 1001 86380 86390 1
503917 99503917 1001 86380 86390 1
504048 99504048 1001 86380 86390 1
504104 99504104 1001 86380 86390 1
503948 99503948 1001 86380 86390 1
503831 99503831 1001 86380 86390 1
503846 99503846 1001 86380 86390 1
503615 99503615 1001 86380 86390 1
503629 99503629 1001 86380 86390 1
503578 99503578 1001 86380 86390 1
503501 99503501 1001 86380 86390 1
503683 99503683 1001 86380 86390 1
503610 99503610 1001 86380 86390 1
504181 99504181 1001 86380 86390 1
504120 99504120 1001 86380 86390 1
504256 99504256 1001 86380 86390 1
504831 99504831 1001 86380 86390 1
504743 99504743 1001 86380 86390 1
504824 99504824 1001 86380 86390 1
504691 99504691 1001 86380 86390 1
504421 99504421 1001 86380 86390 1
504383 99504383 1001 86380 86390 1
505084 99505084 1001 86380 86390 1
505686 99505686 1001 86380 86390 1
505589 99505589 1001 86380 86390 1
505450 99505450 1001 86380 86390 1
505412 99505412 1001 86380 86390 1
505414 99505414 1001 86380 86390 1
505415 99505415 1001 86380 86390 1
505416 99505416 1001 86380 86390 1
505434 99505434 1001 86380 86390 1
505280 99505280 1001 86380 86390 1
505169 99505169 1001 86380 86390 1
505288 99505288 1001 86380 86390 1
505903 99505903 1001 86380 86390 1
505856 99505856 1001 86380 86390 1
506483 99506483 1001 86380 86390 1
506396 99506396 1001 86380 86390 1
506426 99506426 1001 86380 86390 1
506542 99506542 1001 86380 86390 1
506440 99506440 1001 86380 86390 1
506480 99506480 1001 86380 86390 1
506506 99506506 1001 86380 86390 1
506235 99506235 1001 86380 86390 1
506212 99506212 1001 86380 86390 1
506367 99506367 1001 86380 86390 1
506265 99506265 1001 86380 86390 1
506227 99506227 1001 86380 86390 1
506371 99506371 1001 86380 86390 1
506165 99506165 1001 86380 86390 1
506039 99506039 1001 86380 86390 1
506750 99506750 1001 86380 86390 1
506754 99506754 1001 86380 86390 1
506755 99506755 1001 86380 86390 1
506678 99506678 1001 86380 86390 1
506602 99506602 1001 86380 86390 1
506644 99506644 1001 86380 86390 1
507248 99507248 1001 86380 86390 1
507226 99507226 1001 86380 86390 1
507266 99507266 1001 86380 86390 1
507358 99507358 1001 86380 86390 1
507152 99507152 1001 86380 86390 1
507115 99507115 1001 86380 86390 1
507027 99507027 1001 86380 86390 1
507094 99507094 1001 86380 86390 1
507159 99507159 1001 86380 86390 1
507033 99507033 1001 86380 86390 1
506895 99506895 1001 86380 86390 1
506981 99506981 1001 86380 86390 1
506904 99506904 1001 86380 86390 1
507539 99507539 1001 86380 86390 1
507605 99507605 1001 86380 86390 1
507467 99507467 1001 86380 86390 1
507623 99507623 1001 86380 86390 1
508177 99508177 1001 86380 86390 1
508145 99508145 1001 86380 86390 1
507917 99507917 1001 86380 86390 1
507947 99507947 1001 86380 86390 1
507988 99507988 1001 86380 86390 1
508002 99508002 1001 86380 86390 1
507745 99507745 1001 86380 86390 1
507673 99507673 1001 86380 86390 1
507647 99507647 1001 86380 86390 1
508316 99508316 1001 86380 86390 1
508394 99508394 1001 86380 86390 1
508305 99508305 1001 86380 86390 1
508281 99508281 1001 86380 86390 1
508308 99508308 1001 86380 86390 1
508374 99508374 1001 86380 86390 1
508452 99508452 1001 86380 86390 1
508878 99508878 1001 86380 86390 1
508919 99508919 1001 86380 86390 1
508767 99508767 1001 86380 86390 1
508780 99508780 1001 86380 86390 1
508794 99508794 1001 86380 86390 1
508774 99508774 1001 86380 86390 1
508800 99508800 1001 86380 86390 1
508672 99508672 1001 86380 86390 1
508635 99508635 1001 86380 86390 1
508624 99508624 1001 86380 86390 1
509095 99509095 1001 86380 86390 1
509873 99509873 1001 86380 86390 1
509818 99509818 1001 86380 86390 1
509754 99509754 1001 86380 86390 1
509675 99509675 1001 86380 86390 1
509561 99509561 1001 86380 86390 1
509562 99509562 1001 86380 86390 1
509577 99509577 1001 86380 86390 1
509694 99509694 1001 86380 86390 1
509424 99509424 1001 86380 86390 1
509324 99509324 1001 86380 86390 1
509376 99509376 1001 86380 86390 1
509351 99509351 1001 86380 86390 1
509429 99509429 1001 86380 86390 1
509481 99509481 1001 86380 86390 1
509331 99509331 1001 86380 86390 1
510641 99510641 1001 86380 86390 1
510435 99510435 1001 86380 86390 1
510454 99510454 1001 86380 86390 1
510519 99510519 1001 86380 86390 1
510351 99510351 1001 86380 86390 1
510390 99510390 1001 86380 86390 1
510174 99510174 1001 86380 86390 1
510114 99510114 1001 86380 86390 1
510866 99510866 1001 86380 86390 1
510896 99510896 1001 86380 86390 1
510909 99510909 1001 86380 86390 1
510742 99510742 1001 86380 86390 1
510794 99510794 1001 86380 86390 1
510795 99510795 1001 86380 86390 1
510821 99510821 1001 86380 86390 1
510925 99510925 1001 86380 86390 1
511517 99511517 1001 86380 86390 1
511470 99511470 1001 86380 86390 1
511222 99511222 1001 86380 86390 1
511300 99511300 1001 86380 86390 1
511147 99511147 1001 86380 86390 1
511277 99511277 1001 86380 86390 1
511114 99511114 1001 86380 86390 1
511064 99511064 1001 86380 86390 1
510968 99510968 1001 86380 86390 1
511594 99511594 1001 86380 86390 1
511559 99511559 1001 86380 86390 1
511692 99511692 1001 86380 86390 1
512220 99512220 1001 86380 86390 1
512338 99512338 1001 86380 86390 1
512020 99512020 1001 86380 86390 1
512094 99512094 1001 86380 86390 1
511849 99511849 1001 86380 86390 1
511771 99511771 1001 86380 86390 1
511788 99511788 1001 86380 86390 1
512392 99512392 1001 86380 86390 1
512445 99512445 1001 86380 86390 1
512499 99512499 1001 86380 86390 1
512427 99512427 1001 86380 86390 1
513054 99513054 1001 86380 86390 1
513042 99513042 1001 86380 86390 1
513134 99513134 1001 86380 86390 1
512871 99512871 1001 86380 86390 1
512838 99512838 1001 86380 86390 1
512930 99512930 1001 86380 86390 1
512983 99512983 1001 86380 86390 1
512932 99512932 1001 86380 86390 1
512626 99512626 1001 86380 86390 1
512654 99512654 1001 86380 86390 1
512698 99512698 1001 86380 86390 1
512621 99512621 1001 86380 86390 1
512739 99512739 1001 86380 86390 1
512752 99512752 1001 86380 86390 1
513385 99513385 1001 86380 86390 1
512793 99512793 1001 86380 86390 1
513270 99513270 1001 86380 86390 1
513394 99513394 1001 86380 86390 1
513996 99513996 1001 86380 86390 1
514014 99514014 1001 86380 86390 1
513990 99513990 1001 86380 86390 1
513876 99513876 1001 86380 86390 1
513682 99513682 1001 86380 86390 1
513708 99513708 1001 86380 86390 1
513598 99513598 1001 86380 86390 1
513614 99513614 1001 86380 86390 1
514223 99514223 1001 86380 86390 1
514149 99514149 1001 86380 86390 1
514035 99514035 1001 86380 86390 1
514858 99514858 1001 86380 86390 1
514764 99514764 1001 86380 86390 1
514590 99514590 1001 86380 86390 1
514539 99514539 1001 86380 86390 1
514592 99514592 1001 86380 86390 1
514490 99514490 1001 86380 86390 1
514517 99514517 1001 86380 86390 1
514453 99514453 1001 86380 86390 1
514505 99514505 1001 86380 86390 1
514470 99514470 1001 86380 86390 1
514266 99514266 1001 86380 86390 1
514344 99514344 1001 86380 86390 1
514359 99514359 1001 86380 86390 1
514260 99514260 1001 86380 86390 1
514987 99514987 1001 86380 86390 1
515538 99515538 1001 86380 86390 1
515670 99515670 1001 86380 86390 1
515374 99515374 1001 86380 86390 1
515383 99515383 1001 86380 86390 1
515307 99515307 1001 86380 86390 1
515399 99515399 1001 86380 86390 1
515114 99515114 1001 86380 86390 1
515141 99515141 1001 86380 86390 1
515245 99515245 1001 86380 86390 1
515173 99515173 1001 86380 86390 1
515096 99515096 1001 86380 86390 1
515239 99515239 1001 86380 86390 1
515227 99515227 1001 86380 86390 1
515139 99515139 1001 86380 86390 1
515724 99515724 1001 86380 86390 1
515686 99515686 1001 86380 86390 1
515805 99515805 1001 86380 86390 1
515689 99515689 1001 86380 86390 1
515886 99515886 1001 86380 86390 1
516509 99516509 1001 86380 86390 1
516475 99516475 1001 86380 86390 1
516498 99516498 1001 86380 86390 1
516204 99516204 1001 86380 86390 1
516217 99516217 1001 86380 86390 1
516166 99516166 1001 86380 86390 1
516270 99516270 1001 86380 86390 1
516258 99516258 1001 86380 86390 1
516233 99516233 1001 86380 86390 1
515890 99515890 1001 86380 86390 1
516087 99516087 1001 86380 86390 1
515997 99515997 1001 86380 86390 1
516025 99516025 1001 86380 86390 1
516549 99516549 1001 86380 86390 1
516524 99516524 1001 86380 86390 1
516603 99516603 1001 86380 86390 1
516620 99516620 1001 86380 86390 1
517252 99517252 1001 86380 86390 1
517328 99517328 1001 86380 86390 1
517327 99517327 1001 86380 86390 1
517056 99517056 1001 86380 86390 1
516981 99516981 1001 86380 86390 1
516957 99516957 1001 86380 86390 1
516835 99516835 1001 86380 86390 1
516721 99516721 1001 86380 86390 1
516774 99516774 1001 86380 86390 1
516917 99516917 1001 86380 86390 1
516867 99516867 1001 86380 86390 1
517409 99517409 1001 86380 86390 1
517526 99517526 1001 86380 86390 1
518115 99518115 1001 86380 86390 1
517956 99517956 1001 86380 86390 1
517905 99517905 1001 86380 86390 1
517831 99517831 1001 86380 86390 1
517936 99517936 1001 86380 86390 1
517898 99517898 1001 86380 86390 1
517925 99517925 1001 86380 86390 1
517798 99517798 1001 86380 86390 1
517811 99517811 1001 86380 86390 1
517732 99517732 1001 86380 86390 1
518172 99518172 1001 86380 86390 1
518173 99518173 1001 86380 86390 1
518259 99518259 1001 86380 86390 1
518275 99518275 1001 86380 86390 1
518940 99518940 1001 86380 86390 1
518788 99518788 1001 86380 86390 1
518817 99518817 1001 86380 86390 1
518793 99518793 1001 86380 86390 1
518948 99518948 1001 86380 86390 1
518612 99518612 1001 86380 86390 1
518547 99518547 1001 86380 86390 1
518999 99518999 1001 86380 86390 1
519177 99519177 1001 86380 86390 1
519048 99519048 1001 86380 86390 1
519140 99519140 1001 86380 86390 1
519726 99519726 1001 86380 86390 1
519613 99519613 1001 86380 86390 1
519640 99519640 1001 86380 86390 1
519658 99519658 1001 86380 86390 1
519510 99519510 1001 86380 86390 1
519463 99519463 1001 86380 86390 1
519246 99519246 1001 86380 86390 1
519262 99519262 1001 86380 86390 1
519252 99519252 1001 86380 86390 1
519291 99519291 1001 86380 86390 1
519201 99519201 1001 86380 86390 1
519242 99519242 1001 86380 86390 1
520007 99520007 1001 86380 86390 1
519986 99519986 1001 86380 86390 1
519831 99519831 1001 86380 86390 1
519911 99519911 1001 86380 86390 1
519924 99519924 1001 86380 86390 1
520018 99520018 1001 86380 86390 1
520500 99520500 1001 86380 86390 1
520584 99520584 1001 86380 86390 1
520521 99520521 1001 86380 86390 1
520534 99520534 1001 86380 86390 1
520629 99520629 1001 86380 86390 1
520459 99520459 1001 86380 86390 1
520358 99520358 1001 86380 86390 1
520256 99520256 1001 86380 86390 1
520430 99520430 1001 86380 86390 1
520111 99520111 1001 86380 86390 1
520164 99520164 1001 86380 86390 1
520204 99520204 1001 86380 86390 1
520653 99520653 1001 86380 86390 1
521329 99521329 1001 86380 86390 1
521422 99521422 1001 86380 86390 1
521384 99521384 1001 86380 86390 1
521106 99521106 1001 86380 86390 1
521165 99521165 1001 86380 86390 1
521101 99521101 1001 86380 86390 1
521114 99521114 1001 86380 86390 1
521102 99521102 1001 86380 86390 1
521219 99521219 1001 86380 86390 1
520872 99520872 1001 86380 86390 1
520978 99520978 1001 86380 86390 1
521018 99521018 1001 86380 86390 1
521476 99521476 1001 86380 86390 1
521547 99521547 1001 86380 86390 1
521638 99521638 1001 86380 86390 1
522292 99522292 1001 86380 86390 1
522101 99522101 1001 86380 86390 1
522170 99522170 1001 86380 86390 1
522161 99522161 1001 86380 86390 1
522240 99522240 1001 86380 86390 1
521945 99521945 1001 86380 86390 1
521714 99521714 1001 86380 86390 1
521872 99521872 1001 86380 86390 1
522475 99522475 1001 86380 86390 1
522437 99522437 1001 86380 86390 1
522441 99522441 1001 86380 86390 1
522722 99522722 1001 86380 86390 1
522711 99522711 1001 86380 86390 1
522742 99522742 1001 86380 86390 1
522608 99522608 1001 86380 86390 1
523120 99523120 1001 86380 86390 1
523212 99523212 1001 86380 86390 1
523213 99523213 1001 86380 86390 1
523176 99523176 1001 86380 86390 1
523753 99523753 1001 86380 86390 1
523811 99523811 1001 86380 86390 1
523800 99523800 1001 86380 86390 1
523852 99523852 1001 86380 86390 1
523727 99523727 1001 86380 86390 1
523665 99523665 1001 86380 86390 1
523535 99523535 1001 86380 86390 1
523720 99523720 1001 86380 86390 1
523656 99523656 1001 86380 86390 1
523525 99523525 1001 86380 86390 1
523334 99523334 1001 86380 86390 1
524067 99524067 1001 86380 86390 1
524133 99524133 1001 86380 86390 1
524592 99524592 1001 86380 86390 1
524588 99524588 1001 86380 86390 1
524469 99524469 1001 86380 86390 1
524457 99524457 1001 86380 86390 1
524211 99524211 1001 86380 86390 1
524290 99524290 1001 86380 86390 1
524782 99524782 1001 86380 86390 1
524826 99524826 1001 86380 86390 1
524932 99524932 1001 86380 86390 1
524909 99524909 1001 86380 86390 1
525567 99525567 1001 86380 86390 1
525528 99525528 1001 86380 86390 1
525235 99525235 1001 86380 86390 1
525209 99525209 1001 86380 86390 1
525032 99525032 1001 86380 86390 1
525009 99525009 1001 86380 86390 1
525140 99525140 1001 86380 86390 1
525168 99525168 1001 86380 86390 1
525052 99525052 1001 86380 86390 1
525646 99525646 1001 86380 86390 1
525672 99525672 1001 86380 86390 1
525700 99525700 1001 86380 86390 1
525639 99525639 1001 86380 86390 1
525710 99525710 1001 86380 86390 1
526315 99526315 1001 86380 86390 1
526408 99526408 1001 86380 86390 1
526227 99526227 1001 86380 86390 1
526052 99526052 1001 86380 86390 1
526178 99526178 1001 86380 86390 1
525819 99525819 1001 86380 86390 1
525861 99525861 1001 86380 86390 1
526530 99526530 1001 86380 86390 1
527087 99527087 1001 86380 86390 1
527235 99527235 1001 86380 86390 1
527181 99527181 1001 86380 86390 1
526915 99526915 1001 86380 86390 1
526929 99526929 1001 86380 86390 1
526957 99526957 1001 86380 86390 1
526885 99526885 1001 86380 86390 1
526898 99526898 1001 86380 86390 1
526784 99526784 1001 86380 86390 1
526657 99526657 1001 86380 86390 1
526683 99526683 1001 86380 86390 1
526807 99526807 1001 86380 86390 1
526769 99526769 1001 86380 86390 1
527351 99527351 1001 86380 86390 1
527432 99527432 1001 86380 86390 1
527408 99527408 1001 86380 86390 1
527361 99527361 1001 86380 86390 1
527986 99527986 1001 86380 86390 1
528038 99528038 1001 86380 86390 1
527876 99527876 1001 86380 86390 1
528058 99528058 1001 86380 86390 1
528008 99528008 1001 86380 86390 1
527708 99527708 1001 86380 86390 1
527842 99527842 1001 86380 86390 1
527817 99527817 1001 86380 86390 1
527623 99527623 1001 86380 86390 1
527470 99527470 1001 86380 86390 1
527565 99527565 1001 86380 86390 1
528131 99528131 1001 86380 86390 1
528108 99528108 1001 86380 86390 1
528121 99528121 1001 86380 86390 1
528709 99528709 1001 86380 86390 1
528880 99528880 1001 86380 86390 1
528545 99528545 1001 86380 86390 1
528358 99528358 1001 86380 86390 1
528296 99528296 1001 86380 86390 1
528327 99528327 1001 86380 86390 1
528486 99528486 1001 86380 86390 1
528958 99528958 1001 86380 86390 1
529090 99529090 1001 86380 86390 1
529103 99529103 1001 86380 86390 1
529547 99529547 1001 86380 86390 1
529664 99529664 1001 86380 86390 1
529700 99529700 1001 86380 86390 1
529528 99529528 1001 86380 86390 1
529708 99529708 1001 86380 86390 1
529330 99529330 1001 86380 86390 1
529335 99529335 1001 86380 86390 1
529375 99529375 1001 86380 86390 1
529452 99529452 1001 86380 86390 1
529454 99529454 1001 86380 86390 1
529162 99529162 1001 86380 86390 1
529228 99529228 1001 86380 86390 1
529218 99529218 1001 86380 86390 1
529856 99529856 1001 86380 86390 1
529808 99529808 1001 86380 86390 1
530399 99530399 1001 86380 86390 1
530479 99530479 1001 86380 86390 1
530499 99530499 1001 86380 86390 1
530259 99530259 1001 86380 86390 1
530325 99530325 1001 86380 86390 1
530148 99530148 1001 86380 86390 1
530189 99530189 1001 86380 86390 1
530268 99530268 1001 86380 86390 1
530115 99530115 1001 86380 86390 1
530012 99530012 1001 86380 86390 1
530104 99530104 1001 86380 86390 1
530072 99530072 1001 86380 86390 1
530732 99530732 1001 86380 86390 1
530582 99530582 1001 86380 86390 1
530569 99530569 1001 86380 86390 1
531236 99531236 1001 86380 86390 1
531211 99531211 1001 86380 86390 1
531148 99531148 1001 86380 86390 1
531073 99531073 1001 86380 86390 1
531077 99531077 1001 86380 86390 1
531005 99531005 1001 86380 86390 1
530966 99530966 1001 86380 86390 1
530800 99530800 1001 86380 86390 1
530813 99530813 1001 86380 86390 1
530801 99530801 1001 86380 86390 1
530832 99530832 1001 86380 86390 1
531493 99531493 1001 86380 86390 1
531429 99531429 1001 86380 86390 1
531474 99531474 1001 86380 86390 1
531453 99531453 1001 86380 86390 1
532051 99532051 1001 86380 86390 1
532099 99532099 1001 86380 86390 1
532154 99532154 1001 86380 86390 1
531822 99531822 1001 86380 86390 1
531991 99531991 1001 86380 86390 1
531969 99531969 1001 86380 86390 1
531920 99531920 1001 86380 86390 1
531752 99531752 1001 86380 86390 1
531649 99531649 1001 86380 86390 1
532252 99532252 1001 86380 86390 1
532879 99532879 1001 86380 86390 1
532910 99532910 1001 86380 86390 1
532770 99532770 1001 86380 86390 1
532427 99532427 1001 86380 86390 1
532460 99532460 1001 86380 86390 1
533176 99533176 1001 86380 86390 1
533208 99533208 1001 86380 86390 1
533815 99533815 1001 86380 86390 1
533853 99533853 1001 86380 86390 1
533689 99533689 1001 86380 86390 1
533690 99533690 1001 86380 86390 1
533644 99533644 1001 86380 86390 1
533543 99533543 1001 86380 86390 1
533612 99533612 1001 86380 86390 1
533445 99533445 1001 86380 86390 1
534028 99534028 1001 86380 86390 1
533880 99533880 1001 86380 86390 1
534573 99534573 1001 86380 86390 1
534562 99534562 1001 86380 86390 1
534577 99534577 1001 86380 86390 1
534529 99534529 1001 86380 86390 1
534453 99534453 1001 86380 86390 1
534365 99534365 1001 86380 86390 1
534340 99534340 1001 86380 86390 1
534459 99534459 1001 86380 86390 1
534332 99534332 1001 86380 86390 1
534090 99534090 1001 86380 86390 1
534251 99534251 1001 86380 86390 1
534866 99534866 1001 86380 86390 1
534724 99534724 1001 86380 86390 1
535486 99535486 1001 86380 86390 1
535381 99535381 1001 86380 86390 1
535183 99535183 1001 86380 86390 1
535275 99535275 1001 86380 86390 1
534895 99534895 1001 86380 86390 1
534898 99534898 1001 86380 86390 1
534912 99534912 1001 86380 86390 1
535693 99535693 1001 86380 86390 1
535531 99535531 1001 86380 86390 1
536273 99536273 1001 86380 86390 1
536300 99536300 1001 86380 86390 1
536301 99536301 1001 86380 86390 1
536230 99536230 1001 86380 86390 1
536295 99536295 1001 86380 86390 1
536325 99536325 1001 86380 86390 1
536155 99536155 1001 86380 86390 1
536106 99536106 1001 86380 86390 1
536126 99536126 1001 86380 86390 1
536114 99536114 1001 86380 86390 1
535833 99535833 1001 86380 86390 1
535760 99535760 1001 86380 86390 1
535799 99535799 1001 86380 86390 1
536437 99536437 1001 86380 86390 1
536495 99536495 1001 86380 86390 1
537066 99537066 1001 86380 86390 1
536990 99536990 1001 86380 86390 1
536979 99536979 1001 86380 86390 1
536957 99536957 1001 86380 86390 1
536884 99536884 1001 86380 86390 1
536827 99536827 1001 86380 86390 1
536633 99536633 1001 86380 86390 1
536676 99536676 1001 86380 86390 1
536680 99536680 1001 86380 86390 1
536590 99536590 1001 86380 86390 1
536721 99536721 1001 86380 86390 1
537349 99537349 1001 86380 86390 1
537299 99537299 1001 86380 86390 1
537875 99537875 1001 86380 86390 1
537928 99537928 1001 86380 86390 1
537962 99537962 1001 86380 86390 1
537827 99537827 1001 86380 86390 1
537792 99537792 1001 86380 86390 1
537831 99537831 1001 86380 86390 1
537709 99537709 1001 86380 86390 1
537632 99537632 1001 86380 86390 1
537685 99537685 1001 86380 86390 1
537638 99537638 1001 86380 86390 1
537704 99537704 1001 86380 86390 1
537539 99537539 1001 86380 86390 1
537489 99537489 1001 86380 86390 1
537440 99537440 1001 86380 86390 1
537573 99537573 1001 86380 86390 1
538128 99538128 1001 86380 86390 1
538147 99538147 1001 86380 86390 1
538625 99538625 1001 86380 86390 1
538732 99538732 1001 86380 86390 1
538550 99538550 1001 86380 86390 1
538563 99538563 1001 86380 86390 1
538576 99538576 1001 86380 86390 1
538436 99538436 1001 86380 86390 1
538453 99538453 1001 86380 86390 1
538298 99538298 1001 86380 86390 1
538391 99538391 1001 86380 86390 1
538933 99538933 1001 86380 86390 1
539493 99539493 1001 86380 86390 1
539576 99539576 1001 86380 86390 1
539331 99539331 1001 86380 86390 1
539167 99539167 1001 86380 86390 1
539222 99539222 1001 86380 86390 1
539223 99539223 1001 86380 86390 1
539677 99539677 1001 86380 86390 1
539752 99539752 1001 86380 86390 1
539649 99539649 1001 86380 86390 1
539650 99539650 1001 86380 86390 1
540296 99540296 1001 86380 86390 1
540387 99540387 1001 86380 86390 1
540458 99540458 1001 86380 86390 1
540236 99540236 1001 86380 86390 1
540056 99540056 1001 86380 86390 1
540148 99540148 1001 86380 86390 1
540176 99540176 1001 86380 86390 1
539963 99539963 1001 86380 86390 1
540045 99540045 1001 86380 86390 1
540919 99540919 1001 86380 86390 1
540893 99540893 1001 86380 86390 1
541001 99541001 1001 86380 86390 1
540913 99540913 1001 86380 86390 1
540930 99540930 1001 86380 86390 1
540969 99540969 1001 86380 86390 1
540750 99540750 1001 86380 86390 1
540845 99540845 1001 86380 86390 1
540677 99540677 1001 86380 86390 1
541433 99541433 1001 86380 86390 1
541475 99541475 1001 86380 86390 1
541488 99541488 1001 86380 86390 1
541441 99541441 1001 86380 86390 1
541468 99541468 1001 86380 86390 1
541484 99541484 1001 86380 86390 1
542094 99542094 1001 86380 86390 1
542029 99542029 1001 86380 86390 1
541720 99541720 1001 86380 86390 1
541826 99541826 1001 86380 86390 1
541802 99541802 1001 86380 86390 1
541539 99541539 1001 86380 86390 1
541647 99541647 1001 86380 86390 1
541610 99541610 1001 86380 86390 1
542222 99542222 1001 86380 86390 1
542171 99542171 1001 86380 86390 1
542275 99542275 1001 86380 86390 1
542134 99542134 1001 86380 86390 1
542256 99542256 1001 86380 86390 1
542889 99542889 1001 86380 86390 1
542907 99542907 1001 86380 86390 1
542680 99542680 1001 86380 86390 1
542642 99542642 1001 86380 86390 1
542607 99542607 1001 86380 86390 1
542634 99542634 1001 86380 86390 1
542521 99542521 1001 86380 86390 1
542381 99542381 1001 86380 86390 1
543111 99543111 1001 86380 86390 1
542974 99542974 1001 86380 86390 1
543018 99543018 1001 86380 86390 1
543109 99543109 1001 86380 86390 1
543438 99543438 1001 86380 86390 1
543531 99543531 1001 86380 86390 1
543380 99543380 1001 86380 86390 1
543499 99543499 1001 86380 86390 1
543320 99543320 1001 86380 86390 1
543336 99543336 1001 86380 86390 1
543199 99543199 1001 86380 86390 1
543187 99543187 1001 86380 86390 1
543807 99543807 1001 86380 86390 1
543917 99543917 1001 86380 86390 1
543829 99543829 1001 86380 86390 1
544597 99544597 1001 86380 86390 1
544447 99544447 1001 86380 86390 1
544412 99544412 1001 86380 86390 1
544518 99544518 1001 86380 86390 1
544303 99544303 1001 86380 86390 1
544368 99544368 1001 86380 86390 1
544330 99544330 1001 86380 86390 1
544267 99544267 1001 86380 86390 1
544193 99544193 1001 86380 86390 1
544196 99544196 1001 86380 86390 1
544145 99544145 1001 86380 86390 1
544075 99544075 1001 86380 86390 1
544610 99544610 1001 86380 86390 1
544689 99544689 1001 86380 86390 1
544684 99544684 1001 86380 86390 1
520329 856 1002 52421 60276 1
523127 1062 1002 32624 41189 1
400017 99400017 1001 86380 86390 1
400486 99400486 1001 86380 86390 1
400426 99400426 1001 86380 86390 1
400496 99400496 1001 86380 86390 1
400633 99400633 1001 86380 86390 1
400811 99400811 1001 86380 86390 1
400917 99400917 1001 86380 86390 1
401026 99401026 1001 86380 86390 1
401040 99401040 1001 86380 86390 1
401184 99401184 1001 86380 86390 1
401250 99401250 1001 86380 86390 1
401291 99401291 1001 86380 86390 1
401739 99401739 1001 86380 86390 1
401795 99401795 1001 86380 86390 1
402237 99402237 1001 86380 86390 1
402208 99402208 1001 86380 86390 1
402378 99402378 1001 86380 86390 1
402511 99402511 1001 86380 86390 1
402571 99402571 1001 86380 86390 1
402580 99402580 1001 86380 86390 1
402539 99402539 1001 86380 86390 1
402733 99402733 1001 86380 86390 1
402764 99402764 1001 86380 86390 1
402818 99402818 1001 86380 86390 1
402987 99402987 1001 86380 86390 1
403032 99403032 1001 86380 86390 1
403115 99403115 1001 86380 86390 1
403405 99403405 1001 86380 86390 1
403791 99403791 1001 86380 86390 1
403811 99403811 1001 86380 86390 1
404174 99404174 1001 86380 86390 1
404322 99404322 1001 86380 86390 1
404634 99404634 1001 86380 86390 1
404728 99404728 1001 86380 86390 1
405143 99405143 1001 86380 86390 1
405372 99405372 1001 86380 86390 1
405558 99405558 1001 86380 86390 1
405663 99405663 1001 86380 86390 1
405606 99405606 1001 86380 86390 1
405656 99405656 1001 86380 86390 1
406130 99406130 1001 86380 86390 1
406105 99406105 1001 86380 86390 1
406307 99406307 1001 86380 86390 1
406333 99406333 1001 86380 86390 1
406667 99406667 1001 86380 86390 1
406720 99406720 1001 86380 86390 1
406902 99406902 1001 86380 86390 1
406892 99406892 1001 86380 86390 1
407015 99407015 1001 86380 86390 1
406964 99406964 1001 86380 86390 1
406946 99406946 1001 86380 86390 1
407074 99407074 1001 86380 86390 1
407440 99407440 1001 86380 86390 1
407381 99407381 1001 86380 86390 1
407498 99407498 1001 86380 86390 1
407647 99407647 1001 86380 86390 1
407687 99407687 1001 86380 86390 1
407876 99407876 1001 86380 86390 1
407947 99407947 1001 86380 86390 1
407905 99407905 1001 86380 86390 1
407888 99407888 1001 86380 86390 1
408134 99408134 1001 86380 86390 1
408400 99408400 1001 86380 86390 1
408494 99408494 1001 86380 86390 1
408498 99408498 1001 86380 86390 1
408708 99408708 1001 86380 86390 1
409053 99409053 1001 86380 86390 1
409204 99409204 1001 86380 86390 1
409236 99409236 1001 86380 86390 1
409555 99409555 1001 86380 86390 1
409665 99409665 1001 86380 86390 1
409728 99409728 1001 86380 86390 1
409811 99409811 1001 86380 86390 1
409952 99409952 1001 86380 86390 1
409908 99409908 1001 86380 86390 1
409935 99409935 1001 86380 86390 1
410113 99410113 1001 86380 86390 1
410411 99410411 1001 86380 86390 1
410546 99410546 1001 86380 86390 1
410929 99410929 1001 86380 86390 1
411086 99411086 1001 86380 86390 1
411087 99411087 1001 86380 86390 1
411332 99411332 1001 86380 86390 1
411498 99411498 1001 86380 86390 1
411799 99411799 1001 86380 86390 1
411975 99411975 1001 86380 86390 1
412092 99412092 1001 86380 86390 1
412325 99412325 1001 86380 86390 1
412431 99412431 1001 86380 86390 1
413189 99413189 1001 86380 86390 1
413094 99413094 1001 86380 86390 1
412799 99412799 1001 86380 86390 1
412485 99412485 1001 86380 86390 1
412674 99412674 1001 86380 86390 1
412683 99412683 1001 86380 86390 1
413806 99413806 1001 86380 86390 1
413897 99413897 1001 86380 86390 1
415243 99415243 1001 86380 86390 1
415312 99415312 1001 86380 86390 1
414721 99414721 1001 86380 86390 1
414410 99414410 1001 86380 86390 1
414280 99414280 1001 86380 86390 1
414128 99414128 1001 86380 86390 1
415480 99415480 1001 86380 86390 1
415576 99415576 1001 86380 86390 1
415681 99415681 1001 86380 86390 1
415383 99415383 1001 86380 86390 1
416613 99416613 1001 86380 86390 1
416792 99416792 1001 86380 86390 1
416965 99416965 1001 86380 86390 1
416607 99416607 1001 86380 86390 1
416724 99416724 1001 86380 86390 1
416580 99416580 1001 86380 86390 1
416470 99416470 1001 86380 86390 1
416521 99416521 1001 86380 86390 1
416554 99416554 1001 86380 86390 1
416487 99416487 1001 86380 86390 1
415725 99415725 1001 86380 86390 1
415769 99415769 1001 86380 86390 1
416031 99416031 1001 86380 86390 1
417339 99417339 1001 86380 86390 1
417495 99417495 1001 86380 86390 1
418742 99418742 1001 86380 86390 1
418744 99418744 1001 86380 86390 1
418765 99418765 1001 86380 86390 1
418177 99418177 1001 86380 86390 1
418218 99418218 1001 86380 86390 1
418178 99418178 1001 86380 86390 1
418052 99418052 1001 86380 86390 1
417769 99417769 1001 86380 86390 1
417754 99417754 1001 86380 86390 1
417652 99417652 1001 86380 86390 1
417889 99417889 1001 86380 86390 1
418807 99418807 1001 86380 86390 1
419202 99419202 1001 86380 86390 1
419074 99419074 1001 86380 86390 1
419097 99419097 1001 86380 86390 1
420417 99420417 1001 86380 86390 1
420325 99420325 1001 86380 86390 1
419773 99419773 1001 86380 86390 1
420005 99420005 1001 86380 86390 1
419913 99419913 1001 86380 86390 1
419712 99419712 1001 86380 86390 1
419935 99419935 1001 86380 86390 1
419876 99419876 1001 86380 86390 1
419905 99419905 1001 86380 86390 1
419316 99419316 1001 86380 86390 1
419581 99419581 1001 86380 86390 1
419370 99419370 1001 86380 86390 1
420692 99420692 1001 86380 86390 1
420709 99420709 1001 86380 86390 1
420679 99420679 1001 86380 86390 1
420782 99420782 1001 86380 86390 1
421812 99421812 1001 86380 86390 1
421322 99421322 1001 86380 86390 1
421573 99421573 1001 86380 86390 1
421647 99421647 1001 86380 86390 1
421632 99421632 1001 86380 86390 1
420976 99420976 1001 86380 86390 1
420871 99420871 1001 86380 86390 1
420953 99420953 1001 86380 86390 1
421061 99421061 1001 86380 86390 1
422146 99422146 1001 86380 86390 1
423617 99423617 1001 86380 86390 1
423159 99423159 1001 86380 86390 1
423243 99423243 1001 86380 86390 1
423264 99423264 1001 86380 86390 1
422638 99422638 1001 86380 86390 1
422617 99422617 1001 86380 86390 1
423864 99423864 1001 86380 86390 1
423873 99423873 1001 86380 86390 1
423895 99423895 1001 86380 86390 1
423780 99423780 1001 86380 86390 1
424136 99424136 1001 86380 86390 1
423840 99423840 1001 86380 86390 1
424640 99424640 1001 86380 86390 1
424212 99424212 1001 86380 86390 1
424306 99424306 1001 86380 86390 1
424450 99424450 1001 86380 86390 1
424487 99424487 1001 86380 86390 1
425775 99425775 1001 86380 86390 1
425476 99425476 1001 86380 86390 1
425760 99425760 1001 86380 86390 1
425483 99425483 1001 86380 86390 1
425768 99425768 1001 86380 86390 1
427033 99427033 1001 86380 86390 1
426776 99426776 1001 86380 86390 1
426628 99426628 1001 86380 86390 1
426573 99426573 1001 86380 86390 1
425898 99425898 1001 86380 86390 1
426026 99426026 1001 86380 86390 1
426112 99426112 1001 86380 86390 1
427394 99427394 1001 86380 86390 1
427519 99427519 1001 86380 86390 1
427430 99427430 1001 86380 86390 1
427387 99427387 1001 86380 86390 1
428497 99428497 1001 86380 86390 1
428572 99428572 1001 86380 86390 1
428553 99428553 1001 86380 86390 1
428289 99428289 1001 86380 86390 1
427738 99427738 1001 86380 86390 1
427712 99427712 1001 86380 86390 1
428871 99428871 1001 86380 86390 1
428957 99428957 1001 86380 86390 1
429036 99429036 1001 86380 86390 1
430322 99430322 1001 86380 86390 1
430117 99430117 1001 86380 86390 1
429804 99429804 1001 86380 86390 1
429829 99429829 1001 86380 86390 1
429820 99429820 1001 86380 86390 1
429630 99429630 1001 86380 86390 1
429293 99429293 1001 86380 86390 1
429253 99429253 1001 86380 86390 1
429537 99429537 1001 86380 86390 1
430733 99430733 1001 86380 86390 1
431660 99431660 1001 86380 86390 1
431785 99431785 1001 86380 86390 1
431433 99431433 1001 86380 86390 1
431579 99431579 1001 86380 86390 1
431214 99431214 1001 86380 86390 1
430952 99430952 1001 86380 86390 1
431178 99431178 1001 86380 86390 1
431088 99431088 1001 86380 86390 1
432462 99432462 1001 86380 86390 1
432420 99432420 1001 86380 86390 1
433534 99433534 1001 86380 86390 1
433331 99433331 1001 86380 86390 1
433507 99433507 1001 86380 86390 1
433017 99433017 1001 86380 86390 1
433268 99433268 1001 86380 86390 1
433219 99433219 1001 86380 86390 1
432953 99432953 1001 86380 86390 1
432936 99432936 1001 86380 86390 1
433146 99433146 1001 86380 86390 1
432664 99432664 1001 86380 86390 1
432527 99432527 1001 86380 86390 1
432804 99432804 1001 86380 86390 1
432842 99432842 1001 86380 86390 1
434044 99434044 1001 86380 86390 1
434070 99434070 1001 86380 86390 1
433982 99433982 1001 86380 86390 1
433804 99433804 1001 86380 86390 1
435054 99435054 1001 86380 86390 1
435037 99435037 1001 86380 86390 1
435193 99435193 1001 86380 86390 1
434649 99434649 1001 86380 86390 1
434796 99434796 1001 86380 86390 1
434520 99434520 1001 86380 86390 1
434497 99434497 1001 86380 86390 1
435720 99435720 1001 86380 86390 1
435721 99435721 1001 86380 86390 1
435616 99435616 1001 86380 86390 1
436853 99436853 1001 86380 86390 1
436895 99436895 1001 86380 86390 1
437051 99437051 1001 86380 86390 1
437031 99437031 1001 86380 86390 1
436879 99436879 1001 86380 86390 1
437111 99437111 1001 86380 86390 1
436377 99436377 1001 86380 86390 1
436488 99436488 1001 86380 86390 1
436201 99436201 1001 86380 86390 1
436280 99436280 1001 86380 86390 1
436307 99436307 1001 86380 86390 1
437240 99437240 1001 86380 86390 1
300654 99300654 1001 86380 86390 1
300707 99300707 1001 86380 86390 1
300543 99300543 1001 86380 86390 1
300573 99300573 1001 86380 86390 1
300436 99300436 1001 86380 86390 1
300263 99300263 1001 86380 86390 1
300225 99300225 1001 86380 86390 1
300230 99300230 1001 86380 86390 1
300313 99300313 1001 86380 86390 1
300894 99300894 1001 86380 86390 1
300817 99300817 1001 86380 86390 1
300730 99300730 1001 86380 86390 1
300808 99300808 1001 86380 86390 1
300835 99300835 1001 86380 86390 1
300785 99300785 1001 86380 86390 1
301519 99301519 1001 86380 86390 1
301403 99301403 1001 86380 86390 1
301455 99301455 1001 86380 86390 1
301313 99301313 1001 86380 86390 1
301290 99301290 1001 86380 86390 1
301265 99301265 1001 86380 86390 1
301214 99301214 1001 86380 86390 1
301296 99301296 1001 86380 86390 1
301076 99301076 1001 86380 86390 1
301130 99301130 1001 86380 86390 1
301079 99301079 1001 86380 86390 1
301122 99301122 1001 86380 86390 1
300954 99300954 1001 86380 86390 1
301112 99301112 1001 86380 86390 1
301707 99301707 1001 86380 86390 1
301617 99301617 1001 86380 86390 1
301698 99301698 1001 86380 86390 1
301596 99301596 1001 86380 86390 1
301757 99301757 1001 86380 86390 1
301575 99301575 1001 86380 86390 1
302250 99302250 1001 86380 86390 1
302151 99302151 1001 86380 86390 1
302023 99302023 1001 86380 86390 1
302030 99302030 1001 86380 86390 1
301856 99301856 1001 86380 86390 1
301818 99301818 1001 86380 86390 1
301845 99301845 1001 86380 86390 1
301898 99301898 1001 86380 86390 1
301966 99301966 1001 86380 86390 1
302404 99302404 1001 86380 86390 1
302421 99302421 1001 86380 86390 1
302467 99302467 1001 86380 86390 1
303180 99303180 1001 86380 86390 1
303183 99303183 1001 86380 86390 1
303045 99303045 1001 86380 86390 1
303099 99303099 1001 86380 86390 1
303126 99303126 1001 86380 86390 1
303049 99303049 1001 86380 86390 1
303052 99303052 1001 86380 86390 1
302952 99302952 1001 86380 86390 1
302781 99302781 1001 86380 86390 1
302723 99302723 1001 86380 86390 1
302622 99302622 1001 86380 86390 1
303210 99303210 1001 86380 86390 1
303380 99303380 1001 86380 86390 1
303226 99303226 1001 86380 86390 1
303995 99303995 1001 86380 86390 1
303957 99303957 1001 86380 86390 1
303996 99303996 1001 86380 86390 1
303961 99303961 1001 86380 86390 1
303962 99303962 1001 86380 86390 1
303712 99303712 1001 86380 86390 1
303725 99303725 1001 86380 86390 1
303675 99303675 1001 86380 86390 1
303740 99303740 1001 86380 86390 1
303655 99303655 1001 86380 86390 1
303439 99303439 1001 86380 86390 1
303583 99303583 1001 86380 86390 1
303472 99303472 1001 86380 86390 1
303617 99303617 1001 86380 86390 1
304045 99304045 1001 86380 86390 1
303829 99303829 1001 86380 86390 1
304151 99304151 1001 86380 86390 1
304037 99304037 1001 86380 86390 1
304093 99304093 1001 86380 86390 1
304054 99304054 1001 86380 86390 1
304518 99304518 1001 86380 86390 1
304336 99304336 1001 86380 86390 1
304273 99304273 1001 86380 86390 1
304405 99304405 1001 86380 86390 1
304302 99304302 1001 86380 86390 1
304950 99304950 1001 86380 86390 1
305057 99305057 1001 86380 86390 1
305046 99305046 1001 86380 86390 1
305048 99305048 1001 86380 86390 1
304997 99304997 1001 86380 86390 1
305037 99305037 1001 86380 86390 1
305498 99305498 1001 86380 86390 1
305664 99305664 1001 86380 86390 1
305554 99305554 1001 86380 86390 1
305468 99305468 1001 86380 86390 1
305472 99305472 1001 86380 86390 1
305447 99305447 1001 86380 86390 1
305411 99305411 1001 86380 86390 1
305098 99305098 1001 86380 86390 1
500079 99500079 1001 86380 86390 1
500636 99500636 1001 86380 86390 1
500768 99500768 1001 86380 86390 1
500454 99500454 1001 86380 86390 1
500481 99500481 1001 86380 86390 1
500507 99500507 1001 86380 86390 1
500469 99500469 1001 86380 86390 1
500245 99500245 1001 86380 86390 1
500394 99500394 1001 86380 86390 1
500850 99500850 1001 86380 86390 1
500839 99500839 1001 86380 86390 1
500961 99500961 1001 86380 86390 1
500936 99500936 1001 86380 86390 1
500912 99500912 1001 86380 86390 1
501522 99501522 1001 86380 86390 1
501549 99501549 1001 86380 86390 1
501262 99501262 1001 86380 86390 1
501237 99501237 1001 86380 86390 1
501394 99501394 1001 86380 86390 1
501162 99501162 1001 86380 86390 1
501047 99501047 1001 86380 86390 1
501742 99501742 1001 86380 86390 1
501658 99501658 1001 86380 86390 1
501738 99501738 1001 86380 86390 1
502402 99502402 1001 86380 86390 1
502338 99502338 1001 86380 86390 1
502315 99502315 1001 86380 86390 1
502441 99502441 1001 86380 86390 1
502412 99502412 1001 86380 86390 1
502348 99502348 1001 86380 86390 1
502248 99502248 1001 86380 86390 1
501871 99501871 1001 86380 86390 1
501876 99501876 1001 86380 86390 1
501891 99501891 1001 86380 86390 1
501930 99501930 1001 86380 86390 1
502593 99502593 1001 86380 86390 1
502495 99502495 1001 86380 86390 1
502497 99502497 1001 86380 86390 1
502549 99502549 1001 86380 86390 1
503217 99503217 1001 86380 86390 1
503179 99503179 1001 86380 86390 1
503248 99503248 1001 86380 86390 1
503146 99503146 1001 86380 86390 1
503172 99503172 1001 86380 86390 1
502901 99502901 1001 86380 86390 1
502801 99502801 1001 86380 86390 1
502686 99502686 1001 86380 86390 1
502704 99502704 1001 86380 86390 1
503356 99503356 1001 86380 86390 1
503481 99503481 1001 86380 86390 1
503967 99503967 1001 86380 86390 1
503959 99503959 1001 86380 86390 1
504105 99504105 1001 86380 86390 1
504038 99504038 1001 86380 86390 1
503755 99503755 1001 86380 86390 1
503502 99503502 1001 86380 86390 1
503503 99503503 1001 86380 86390 1
503659 99503659 1001 86380 86390 1
503626 99503626 1001 86380 86390 1
504309 99504309 1001 86380 86390 1
504219 99504219 1001 86380 86390 1
504212 99504212 1001 86380 86390 1
504192 99504192 1001 86380 86390 1
504795 99504795 1001 86380 86390 1
504328 99504328 1001 86380 86390 1
504371 99504371 1001 86380 86390 1
504437 99504437 1001 86380 86390 1
504438 99504438 1001 86380 86390 1
504983 99504983 1001 86380 86390 1
505064 99505064 1001 86380 86390 1
504976 99504976 1001 86380 86390 1
505080 99505080 1001 86380 86390 1
505030 99505030 1001 86380 86390 1
505644 99505644 1001 86380 86390 1
505607 99505607 1001 86380 86390 1
505635 99505635 1001 86380 86390 1
505575 99505575 1001 86380 86390 1
505540 99505540 1001 86380 86390 1
505507 99505507 1001 86380 86390 1
505271 99505271 1001 86380 86390 1
505951 99505951 1001 86380 86390 1
505797 99505797 1001 86380 86390 1
505828 99505828 1001 86380 86390 1
505776 99505776 1001 86380 86390 1
505908 99505908 1001 86380 86390 1
506406 99506406 1001 86380 86390 1
506538 99506538 1001 86380 86390 1
506436 99506436 1001 86380 86390 1
506462 99506462 1001 86380 86390 1
506589 99506589 1001 86380 86390 1
506276 99506276 1001 86380 86390 1
506268 99506268 1001 86380 86390 1
506120 99506120 1001 86380 86390 1
506006 99506006 1001 86380 86390 1
506060 99506060 1001 86380 86390 1
506648 99506648 1001 86380 86390 1
506756 99506756 1001 86380 86390 1
506655 99506655 1001 86380 86390 1
506618 99506618 1001 86380 86390 1
507284 99507284 1001 86380 86390 1
507301 99507301 1001 86380 86390 1
507407 99507407 1001 86380 86390 1
507417 99507417 1001 86380 86390 1
507140 99507140 1001 86380 86390 1
507057 99507057 1001 86380 86390 1
507020 99507020 1001 86380 86390 1
506841 99506841 1001 86380 86390 1
506910 99506910 1001 86380 86390 1
506826 99506826 1001 86380 86390 1
507435 99507435 1001 86380 86390 1
507617 99507617 1001 86380 86390 1
507543 99507543 1001 86380 86390 1
508097 99508097 1001 86380 86390 1
508106 99508106 1001 86380 86390 1
507929 99507929 1001 86380 86390 1
507838 99507838 1001 86380 86390 1
507879 99507879 1001 86380 86390 1
507694 99507694 1001 86380 86390 1
507785 99507785 1001 86380 86390 1
507789 99507789 1001 86380 86390 1
507781 99507781 1001 86380 86390 1
507833 99507833 1001 86380 86390 1
508390 99508390 1001 86380 86390 1
508436 99508436 1001 86380 86390 1
508255 99508255 1001 86380 86390 1
508450 99508450 1001 86380 86390 1
508935 99508935 1001 86380 86390 1
508872 99508872 1001 86380 86390 1
508962 99508962 1001 86380 86390 1
509037 99509037 1001 86380 86390 1
508720 99508720 1001 86380 86390 1
508773 99508773 1001 86380 86390 1
508683 99508683 1001 86380 86390 1
508519 99508519 1001 86380 86390 1
509227 99509227 1001 86380 86390 1
509240 99509240 1001 86380 86390 1
509838 99509838 1001 86380 86390 1
509763 99509763 1001 86380 86390 1
509854 99509854 1001 86380 86390 1
509878 99509878 1001 86380 86390 1
509888 99509888 1001 86380 86390 1
509833 99509833 1001 86380 86390 1
509658 99509658 1001 86380 86390 1
509609 99509609 1001 86380 86390 1
509584 99509584 1001 86380 86390 1
509494 99509494 1001 86380 86390 1
509578 99509578 1001 86380 86390 1
509386 99509386 1001 86380 86390 1
509388 99509388 1001 86380 86390 1
509377 99509377 1001 86380 86390 1
509431 99509431 1001 86380 86390 1
509367 99509367 1001 86380 86390 1
510085 99510085 1001 86380 86390 1
509917 99509917 1001 86380 86390 1
509907 99509907 1001 86380 86390 1
510535 99510535 1001 86380 86390 1
510695 99510695 1001 86380 86390 1
510606 99510606 1001 86380 86390 1
510555 99510555 1001 86380 86390 1
510607 99510607 1001 86380 86390 1
510595 99510595 1001 86380 86390 1
510360 99510360 1001 86380 86390 1
510337 99510337 1001 86380 86390 1
510108 99510108 1001 86380 86390 1
510229 99510229 1001 86380 86390 1
510128 99510128 1001 86380 86390 1
510906 99510906 1001 86380 86390 1
510782 99510782 1001 86380 86390 1
510915 99510915 1001 86380 86390 1
511519 99511519 1001 86380 86390 1
511495 99511495 1001 86380 86390 1
511458 99511458 1001 86380 86390 1
511284 99511284 1001 86380 86390 1
511089 99511089 1001 86380 86390 1
511081 99511081 1001 86380 86390 1
511082 99511082 1001 86380 86390 1
511732 99511732 1001 86380 86390 1
511564 99511564 1001 86380 86390 1
511636 99511636 1001 86380 86390 1
511701 99511701 1001 86380 86390 1
511715 99511715 1001 86380 86390 1
511665 99511665 1001 86380 86390 1
511743 99511743 1001 86380 86390 1
511575 99511575 1001 86380 86390 1
512343 99512343 1001 86380 86390 1
512187 99512187 1001 86380 86390 1
512180 99512180 1001 86380 86390 1
512310 99512310 1001 86380 86390 1
512366 99512366 1001 86380 86390 1
512325 99512325 1001 86380 86390 1
512371 99512371 1001 86380 86390 1
512083 99512083 1001 86380 86390 1
512045 99512045 1001 86380 86390 1
512128 99512128 1001 86380 86390 1
512141 99512141 1001 86380 86390 1
512025 99512025 1001 86380 86390 1
511884 99511884 1001 86380 86390 1
511769 99511769 1001 86380 86390 1
512402 99512402 1001 86380 86390 1
512539 99512539 1001 86380 86390 1
513051 99513051 1001 86380 86390 1
513028 99513028 1001 86380 86390 1
513005 99513005 1001 86380 86390 1
513006 99513006 1001 86380 86390 1
513009 99513009 1001 86380 86390 1
512878 99512878 1001 86380 86390 1
512866 99512866 1001 86380 86390 1
512841 99512841 1001 86380 86390 1
512746 99512746 1001 86380 86390 1
512787 99512787 1001 86380 86390 1
512751 99512751 1001 86380 86390 1
513232 99513232 1001 86380 86390 1
513367 99513367 1001 86380 86390 1
513214 99513214 1001 86380 86390 1
513956 99513956 1001 86380 86390 1
513848 99513848 1001 86380 86390 1
513913 99513913 1001 86380 86390 1
513928 99513928 1001 86380 86390 1
513727 99513727 1001 86380 86390 1
513820 99513820 1001 86380 86390 1
513423 99513423 1001 86380 86390 1
514068 99514068 1001 86380 86390 1
514099 99514099 1001 86380 86390 1
514230 99514230 1001 86380 86390 1
514831 99514831 1001 86380 86390 1
514773 99514773 1001 86380 86390 1
514550 99514550 1001 86380 86390 1
514642 99514642 1001 86380 86390 1
514570 99514570 1001 86380 86390 1
514650 99514650 1001 86380 86390 1
514328 99514328 1001 86380 86390 1
514393 99514393 1001 86380 86390 1
514290 99514290 1001 86380 86390 1
514253 99514253 1001 86380 86390 1
514280 99514280 1001 86380 86390 1
514372 99514372 1001 86380 86390 1
514921 99514921 1001 86380 86390 1
515057 99515057 1001 86380 86390 1
514879 99514879 1001 86380 86390 1
515622 99515622 1001 86380 86390 1
515484 99515484 1001 86380 86390 1
515511 99515511 1001 86380 86390 1
515603 99515603 1001 86380 86390 1
515630 99515630 1001 86380 86390 1
515643 99515643 1001 86380 86390 1
515593 99515593 1001 86380 86390 1
515299 99515299 1001 86380 86390 1
515345 99515345 1001 86380 86390 1
515424 99515424 1001 86380 86390 1
515070 99515070 1001 86380 86390 1
515255 99515255 1001 86380 86390 1
515772 99515772 1001 86380 86390 1
515798 99515798 1001 86380 86390 1
515881 99515881 1001 86380 86390 1
515885 99515885 1001 86380 86390 1
515717 99515717 1001 86380 86390 1
516473 99516473 1001 86380 86390 1
516484 99516484 1001 86380 86390 1
516374 99516374 1001 86380 86390 1
516295 99516295 1001 86380 86390 1
516298 99516298 1001 86380 86390 1
516003 99516003 1001 86380 86390 1
516610 99516610 1001 86380 86390 1
516679 99516679 1001 86380 86390 1
516578 99516578 1001 86380 86390 1
517017 99517017 1001 86380 86390 1
517113 99517113 1001 86380 86390 1
516837 99516837 1001 86380 86390 1
516866 99516866 1001 86380 86390 1
517453 99517453 1001 86380 86390 1
517454 99517454 1001 86380 86390 1
517421 99517421 1001 86380 86390 1
517384 99517384 1001 86380 86390 1
517994 99517994 1001 86380 86390 1
518158 99518158 1001 86380 86390 1
517934 99517934 1001 86380 86390 1
517783 99517783 1001 86380 86390 1
517786 99517786 1001 86380 86390 1
517851 99517851 1001 86380 86390 1
517701 99517701 1001 86380 86390 1
517590 99517590 1001 86380 86390 1
517629 99517629 1001 86380 86390 1
517655 99517655 1001 86380 86390 1
517618 99517618 1001 86380 86390 1
518165 99518165 1001 86380 86390 1
518312 99518312 1001 86380 86390 1
518197 99518197 1001 86380 86390 1
518987 99518987 1001 86380 86390 1
518887 99518887 1001 86380 86390 1
518906 99518906 1001 86380 86390 1
518946 99518946 1001 86380 86390 1
518843 99518843 1001 86380 86390 1
518629 99518629 1001 86380 86390 1
518729 99518729 1001 86380 86390 1
518395 99518395 1001 86380 86390 1
518435 99518435 1001 86380 86390 1
518528 99518528 1001 86380 86390 1
518554 99518554 1001 86380 86390 1
518491 99518491 1001 86380 86390 1
518376 99518376 1001 86380 86390 1
518493 99518493 1001 86380 86390 1
518545 99518545 1001 86380 86390 1
519079 99519079 1001 86380 86390 1
519150 99519150 1001 86380 86390 1
519777 99519777 1001 86380 86390 1
519662 99519662 1001 86380 86390 1
519682 99519682 1001 86380 86390 1
519453 99519453 1001 86380 86390 1
519590 99519590 1001 86380 86390 1
519567 99519567 1001 86380 86390 1
519934 99519934 1001 86380 86390 1
519875 99519875 1001 86380 86390 1
520460 99520460 1001 86380 86390 1
520456 99520456 1001 86380 86390 1
520344 99520344 1001 86380 86390 1
520293 99520293 1001 86380 86390 1
520281 99520281 1001 86380 86390 1
520427 99520427 1001 86380 86390 1
520313 99520313 1001 86380 86390 1
520356 99520356 1001 86380 86390 1
520072 99520072 1001 86380 86390 1
520137 99520137 1001 86380 86390 1
520130 99520130 1001 86380 86390 1
520053 99520053 1001 86380 86390 1
520663 99520663 1001 86380 86390 1
520664 99520664 1001 86380 86390 1
520681 99520681 1001 86380 86390 1
520762 99520762 1001 86380 86390 1
520804 99520804 1001 86380 86390 1
520843 99520843 1001 86380 86390 1
521162 99521162 1001 86380 86390 1
521253 99521253 1001 86380 86390 1
520916 99520916 1001 86380 86390 1
520981 99520981 1001 86380 86390 1
521011 99521011 1001 86380 86390 1
521505 99521505 1001 86380 86390 1
521622 99521622 1001 86380 86390 1
521663 99521663 1001 86380 86390 1
521550 99521550 1001 86380 86390 1
522218 99522218 1001 86380 86390 1
522053 99522053 1001 86380 86390 1
522079 99522079 1001 86380 86390 1
521900 99521900 1001 86380 86390 1
521880 99521880 1001 86380 86390 1
521734 99521734 1001 86380 86390 1
521774 99521774 1001 86380 86390 1
522330 99522330 1001 86380 86390 1
523086 99523086 1001 86380 86390 1
523105 99523105 1001 86380 86390 1
522863 99522863 1001 86380 86390 1
522752 99522752 1001 86380 86390 1
522705 99522705 1001 86380 86390 1
522502 99522502 1001 86380 86390 1
522572 99522572 1001 86380 86390 1
522611 99522611 1001 86380 86390 1
522523 99522523 1001 86380 86390 1
523142 99523142 1001 86380 86390 1
523170 99523170 1001 86380 86390 1
523199 99523199 1001 86380 86390 1
523869 99523869 1001 86380 86390 1
523759 99523759 1001 86380 86390 1
523862 99523862 1001 86380 86390 1
523940 99523940 1001 86380 86390 1
523641 99523641 1001 86380 86390 1
523722 99523722 1001 86380 86390 1
523698 99523698 1001 86380 86390 1
523394 99523394 1001 86380 86390 1
524123 99524123 1001 86380 86390 1
523981 99523981 1001 86380 86390 1
523995 99523995 1001 86380 86390 1
523970 99523970 1001 86380 86390 1
523949 99523949 1001 86380 86390 1
524054 99524054 1001 86380 86390 1
524667 99524667 1001 86380 86390 1
524583 99524583 1001 86380 86390 1
524574 99524574 1001 86380 86390 1
524375 99524375 1001 86380 86390 1
524456 99524456 1001 86380 86390 1
524292 99524292 1001 86380 86390 1
524177 99524177 1001 86380 86390 1
524201 99524201 1001 86380 86390 1
524835 99524835 1001 86380 86390 1
524799 99524799 1001 86380 86390 1
524930 99524930 1001 86380 86390 1
525547 99525547 1001 86380 86390 1
525384 99525384 1001 86380 86390 1
525245 99525245 1001 86380 86390 1
525274 99525274 1001 86380 86390 1
525176 99525176 1001 86380 86390 1
525008 99525008 1001 86380 86390 1
525180 99525180 1001 86380 86390 1
525169 99525169 1001 86380 86390 1
525778 99525778 1001 86380 86390 1
526392 99526392 1001 86380 86390 1
526049 99526049 1001 86380 86390 1
526127 99526127 1001 86380 86390 1
526118 99526118 1001 86380 86390 1
526070 99526070 1001 86380 86390 1
525882 99525882 1001 86380 86390 1
525831 99525831 1001 86380 86390 1
525989 99525989 1001 86380 86390 1
525809 99525809 1001 86380 86390 1
525981 99525981 1001 86380 86390 1
526459 99526459 1001 86380 86390 1
526618 99526618 1001 86380 86390 1
526426 99526426 1001 86380 86390 1
527136 99527136 1001 86380 86390 1
527155 99527155 1001 86380 86390 1
526849 99526849 1001 86380 86390 1
527006 99527006 1001 86380 86390 1
526793 99526793 1001 86380 86390 1
527314 99527314 1001 86380 86390 1
527318 99527318 1001 86380 86390 1
527297 99527297 1001 86380 86390 1
528064 99528064 1001 86380 86390 1
527706 99527706 1001 86380 86390 1
527772 99527772 1001 86380 86390 1
527723 99527723 1001 86380 86390 1
527749 99527749 1001 86380 86390 1
527506 99527506 1001 86380 86390 1
527649 99527649 1001 86380 86390 1
527513 99527513 1001 86380 86390 1
527474 99527474 1001 86380 86390 1
527661 99527661 1001 86380 86390 1
528098 99528098 1001 86380 86390 1
528205 99528205 1001 86380 86390 1
528839 99528839 1001 86380 86390 1
528712 99528712 1001 86380 86390 1
528714 99528714 1001 86380 86390 1
528703 99528703 1001 86380 86390 1
528728 99528728 1001 86380 86390 1
528741 99528741 1001 86380 86390 1
528837 99528837 1001 86380 86390 1
528677 99528677 1001 86380 86390 1
528653 99528653 1001 86380 86390 1
528345 99528345 1001 86380 86390 1
528350 99528350 1001 86380 86390 1
528376 99528376 1001 86380 86390 1
528300 99528300 1001 86380 86390 1
528941 99528941 1001 86380 86390 1
528983 99528983 1001 86380 86390 1
528998 99528998 1001 86380 86390 1
529703 99529703 1001 86380 86390 1
529578 99529578 1001 86380 86390 1
529471 99529471 1001 86380 86390 1
529459 99529459 1001 86380 86390 1
529319 99529319 1001 86380 86390 1
529398 99529398 1001 86380 86390 1
529352 99529352 1001 86380 86390 1
529391 99529391 1001 86380 86390 1
529301 99529301 1001 86380 86390 1
529136 99529136 1001 86380 86390 1
529125 99529125 1001 86380 86390 1
529850 99529850 1001 86380 86390 1
529852 99529852 1001 86380 86390 1
530379 99530379 1001 86380 86390 1
530445 99530445 1001 86380 86390 1
530246 99530246 1001 86380 86390 1
530026 99530026 1001 86380 86390 1
529988 99529988 1001 86380 86390 1
530042 99530042 1001 86380 86390 1
530047 99530047 1001 86380 86390 1
530641 99530641 1001 86380 86390 1
530667 99530667 1001 86380 86390 1
530566 99530566 1001 86380 86390 1
530696 99530696 1001 86380 86390 1
530567 99530567 1001 86380 86390 1
530658 99530658 1001 86380 86390 1
530633 99530633 1001 86380 86390 1
530726 99530726 1001 86380 86390 1
530558 99530558 1001 86380 86390 1
530690 99530690 1001 86380 86390 1
531342 99531342 1001 86380 86390 1
531202 99531202 1001 86380 86390 1
531190 99531190 1001 86380 86390 1
531275 99531275 1001 86380 86390 1
531198 99531198 1001 86380 86390 1
531224 99531224 1001 86380 86390 1
531327 99531327 1001 86380 86390 1
531087 99531087 1001 86380 86390 1
530976 99530976 1001 86380 86390 1
530839 99530839 1001 86380 86390 1
530949 99530949 1001 86380 86390 1
530794 99530794 1001 86380 86390 1
531475 99531475 1001 86380 86390 1
531438 99531438 1001 86380 86390 1
532170 99532170 1001 86380 86390 1
532169 99532169 1001 86380 86390 1
532157 99532157 1001 86380 86390 1
532055 99532055 1001 86380 86390 1
532005 99532005 1001 86380 86390 1
532061 99532061 1001 86380 86390 1
531970 99531970 1001 86380 86390 1
531842 99531842 1001 86380 86390 1
531626 99531626 1001 86380 86390 1
531655 99531655 1001 86380 86390 1
531671 99531671 1001 86380 86390 1
531674 99531674 1001 86380 86390 1
532231 99532231 1001 86380 86390 1
532409 99532409 1001 86380 86390 1
532842 99532842 1001 86380 86390 1
532848 99532848 1001 86380 86390 1
533023 99533023 1001 86380 86390 1
532660 99532660 1001 86380 86390 1
532623 99532623 1001 86380 86390 1
532627 99532627 1001 86380 86390 1
532571 99532571 1001 86380 86390 1
533070 99533070 1001 86380 86390 1
533826 99533826 1001 86380 86390 1
533837 99533837 1001 86380 86390 1
533725 99533725 1001 86380 86390 1
533511 99533511 1001 86380 86390 1
533564 99533564 1001 86380 86390 1
533475 99533475 1001 86380 86390 1
533269 99533269 1001 86380 86390 1
533924 99533924 1001 86380 86390 1
534056 99534056 1001 86380 86390 1
534034 99534034 1001 86380 86390 1
534539 99534539 1001 86380 86390 1
534553 99534553 1001 86380 86390 1
534618 99534618 1001 86380 86390 1
534490 99534490 1001 86380 86390 1
534351 99534351 1001 86380 86390 1
534316 99534316 1001 86380 86390 1
534232 99534232 1001 86380 86390 1
534696 99534696 1001 86380 86390 1
534774 99534774 1001 86380 86390 1
534828 99534828 1001 86380 86390 1
534803 99534803 1001 86380 86390 1
534705 99534705 1001 86380 86390 1
535432 99535432 1001 86380 86390 1
535190 99535190 1001 86380 86390 1
535297 99535297 1001 86380 86390 1
535173 99535173 1001 86380 86390 1
534891 99534891 1001 86380 86390 1
534960 99534960 1001 86380 86390 1
535094 99535094 1001 86380 86390 1
535574 99535574 1001 86380 86390 1
535681 99535681 1001 86380 86390 1
535669 99535669 1001 86380 86390 1
535648 99535648 1001 86380 86390 1
536243 99536243 1001 86380 86390 1
536154 99536154 1001 86380 86390 1
536194 99536194 1001 86380 86390 1
536042 99536042 1001 86380 86390 1
535981 99535981 1001 86380 86390 1
536098 99536098 1001 86380 86390 1
536452 99536452 1001 86380 86390 1
537086 99537086 1001 86380 86390 1
537132 99537132 1001 86380 86390 1
537134 99537134 1001 86380 86390 1
536973 99536973 1001 86380 86390 1
536988 99536988 1001 86380 86390 1
537142 99537142 1001 86380 86390 1
536964 99536964 1001 86380 86390 1
537106 99537106 1001 86380 86390 1
536918 99536918 1001 86380 86390 1
536958 99536958 1001 86380 86390 1
536850 99536850 1001 86380 86390 1
536774 99536774 1001 86380 86390 1
536584 99536584 1001 86380 86390 1
536662 99536662 1001 86380 86390 1
536689 99536689 1001 86380 86390 1
537212 99537212 1001 86380 86390 1
537292 99537292 1001 86380 86390 1
537217 99537217 1001 86380 86390 1
537836 99537836 1001 86380 86390 1
537904 99537904 1001 86380 86390 1
537935 99537935 1001 86380 86390 1
537898 99537898 1001 86380 86390 1
537618 99537618 1001 86380 86390 1
537768 99537768 1001 86380 86390 1
538114 99538114 1001 86380 86390 1
538110 99538110 1001 86380 86390 1
538788 99538788 1001 86380 86390 1
538584 99538584 1001 86380 86390 1
538535 99538535 1001 86380 86390 1
538409 99538409 1001 86380 86390 1
538503 99538503 1001 86380 86390 1
538285 99538285 1001 86380 86390 1
538320 99538320 1001 86380 86390 1
538322 99538322 1001 86380 86390 1
538909 99538909 1001 86380 86390 1
538964 99538964 1001 86380 86390 1
538952 99538952 1001 86380 86390 1
539512 99539512 1001 86380 86390 1
539488 99539488 1001 86380 86390 1
539541 99539541 1001 86380 86390 1
539616 99539616 1001 86380 86390 1
539471 99539471 1001 86380 86390 1
539413 99539413 1001 86380 86390 1
539244 99539244 1001 86380 86390 1
539262 99539262 1001 86380 86390 1
539036 99539036 1001 86380 86390 1
539210 99539210 1001 86380 86390 1
539082 99539082 1001 86380 86390 1
539109 99539109 1001 86380 86390 1
539021 99539021 1001 86380 86390 1
539770 99539770 1001 86380 86390 1
540393 99540393 1001 86380 86390 1
540440 99540440 1001 86380 86390 1
540455 99540455 1001 86380 86390 1
540415 99540415 1001 86380 86390 1
540137 99540137 1001 86380 86390 1
540217 99540217 1001 86380 86390 1
540117 99540117 1001 86380 86390 1
540034 99540034 1001 86380 86390 1
539970 99539970 1001 86380 86390 1
539996 99539996 1001 86380 86390 1
539958 99539958 1001 86380 86390 1
539867 99539867 1001 86380 86390 1
540036 99540036 1001 86380 86390 1
539895 99539895 1001 86380 86390 1
540621 99540621 1001 86380 86390 1
540670 99540670 1001 86380 86390 1
541219 99541219 1001 86380 86390 1
540922 99540922 1001 86380 86390 1
540950 99540950 1001 86380 86390 1
541029 99541029 1001 86380 86390 1
541084 99541084 1001 86380 86390 1
540841 99540841 1001 86380 86390 1
540764 99540764 1001 86380 86390 1
540782 99540782 1001 86380 86390 1
540840 99540840 1001 86380 86390 1
541348 99541348 1001 86380 86390 1
541467 99541467 1001 86380 86390 1
541497 99541497 1001 86380 86390 1
541955 99541955 1001 86380 86390 1
542090 99542090 1001 86380 86390 1
541810 99541810 1001 86380 86390 1
541814 99541814 1001 86380 86390 1
541583 99541583 1001 86380 86390 1
541662 99541662 1001 86380 86390 1
541549 99541549 1001 86380 86390 1
542120 99542120 1001 86380 86390 1
542307 99542307 1001 86380 86390 1
542901 99542901 1001 86380 86390 1
542894 99542894 1001 86380 86390 1
542627 99542627 1001 86380 86390 1
542576 99542576 1001 86380 86390 1
542684 99542684 1001 86380 86390 1
542455 99542455 1001 86380 86390 1
542495 99542495 1001 86380 86390 1
542471 99542471 1001 86380 86390 1
542970 99542970 1001 86380 86390 1
543062 99543062 1001 86380 86390 1
543041 99543041 1001 86380 86390 1
543586 99543586 1001 86380 86390 1
543642 99543642 1001 86380 86390 1
543449 99543449 1001 86380 86390 1
543428 99543428 1001 86380 86390 1
543484 99543484 1001 86380 86390 1
543423 99543423 1001 86380 86390 1
543179 99543179 1001 86380 86390 1
543348 99543348 1001 86380 86390 1
543248 99543248 1001 86380 86390 1
543262 99543262 1001 86380 86390 1
543263 99543263 1001 86380 86390 1
543960 99543960 1001 86380 86390 1
544575 99544575 1001 86380 86390 1
544454 99544454 1001 86380 86390 1
544241 99544241 1001 86380 86390 1
544003 99544003 1001 86380 86390 1
543993 99543993 1001 86380 86390 1
544177 99544177 1001 86380 86390 1
544713 99544713 1001 86380 86390 1
544668 99544668 1001 86380 86390 1
424274 948 1001 70140 82497 1
525992 1025 1002 29601 38509 1
400002 99400002 1001 86380 86390 1
400132 99400132 1001 86380 86390 1
400354 99400354 1001 86380 86390 1
400364 99400364 1001 86380 86390 1
400462 99400462 1001 86380 86390 1
400522 99400522 1001 86380 86390 1
400506 99400506 1001 86380 86390 1
400745 99400745 1001 86380 86390 1
400722 99400722 1001 86380 86390 1
401012 99401012 1001 86380 86390 1
401019 99401019 1001 86380 86390 1
401175 99401175 1001 86380 86390 1
401352 99401352 1001 86380 86390 1
401280 99401280 1001 86380 86390 1
401731 99401731 1001 86380 86390 1
401821 99401821 1001 86380 86390 1
401946 99401946 1001 86380 86390 1
401899 99401899 1001 86380 86390 1
402007 99402007 1001 86380 86390 1
402081 99402081 1001 86380 86390 1
402531 99402531 1001 86380 86390 1
402595 99402595 1001 86380 86390 1
402751 99402751 1001 86380 86390 1
402883 99402883 1001 86380 86390 1
402949 99402949 1001 86380 86390 1
403068 99403068 1001 86380 86390 1
403148 99403148 1001 86380 86390 1
403285 99403285 1001 86380 86390 1
403228 99403228 1001 86380 86390 1
403400 99403400 1001 86380 86390 1
403530 99403530 1001 86380 86390 1
403519 99403519 1001 86380 86390 1
403571 99403571 1001 86380 86390 1
403558 99403558 1001 86380 86390 1
403801 99403801 1001 86380 86390 1
403850 99403850 1001 86380 86390 1
403848 99403848 1001 86380 86390 1
403953 99403953 1001 86380 86390 1
404139 99404139 1001 86380 86390 1
404399 99404399 1001 86380 86390 1
404689 99404689 1001 86380 86390 1
404731 99404731 1001 86380 86390 1
404776 99404776 1001 86380 86390 1
404951 99404951 1001 86380 86390 1
404974 99404974 1001 86380 86390 1
404956 99404956 1001 86380 86390 1
405074 99405074 1001 86380 86390 1
405199 99405199 1001 86380 86390 1
405273 99405273 1001 86380 86390 1
405393 99405393 1001 86380 86390 1
405375 99405375 1001 86380 86390 1
405428 99405428 1001 86380 86390 1
405460 99405460 1001 86380 86390 1
405500 99405500 1001 86380 86390 1
405660 99405660 1001 86380 86390 1
405649 99405649 1001 86380 86390 1
405705 99405705 1001 86380 86390 1
405667 99405667 1001 86380 86390 1
406110 99406110 1001 86380 86390 1
406111 99406111 1001 86380 86390 1
406260 99406260 1001 86380 86390 1
406241 99406241 1001 86380 86390 1
406433 99406433 1001 86380 86390 1
406605 99406605 1001 86380 86390 1
406693 99406693 1001 86380 86390 1
406909 99406909 1001 86380 86390 1
407058 99407058 1001 86380 86390 1
407261 99407261 1001 86380 86390 1
407635 99407635 1001 86380 86390 1
407707 99407707 1001 86380 86390 1
408063 99408063 1001 86380 86390 1
407991 99407991 1001 86380 86390 1
408195 99408195 1001 86380 86390 1
408173 99408173 1001 86380 86390 1
408123 99408123 1001 86380 86390 1
408295 99408295 1001 86380 86390 1
408521 99408521 1001 86380 86390 1
408429 99408429 1001 86380 86390 1
408411 99408411 1001 86380 86390 1
408959 99408959 1001 86380 86390 1
409115 99409115 1001 86380 86390 1
409308 99409308 1001 86380 86390 1
409333 99409333 1001 86380 86390 1
409368 99409368 1001 86380 86390 1
409626 99409626 1001 86380 86390 1
409600 99409600 1001 86380 86390 1
409602 99409602 1001 86380 86390 1
409775 99409775 1001 86380 86390 1
409725 99409725 1001 86380 86390 1
409713 99409713 1001 86380 86390 1
409888 99409888 1001 86380 86390 1
409898 99409898 1001 86380 86390 1
410582 99410582 1001 86380 86390 1
410620 99410620 1001 86380 86390 1
410715 99410715 1001 86380 86390 1
410721 99410721 1001 86380 86390 1
411276 99411276 1001 86380 86390 1
411412 99411412 1001 86380 86390 1
411581 99411581 1001 86380 86390 1
411738 99411738 1001 86380 86390 1
411697 99411697 1001 86380 86390 1
412089 99412089 1001 86380 86390 1
412223 99412223 1001 86380 86390 1
412202 99412202 1001 86380 86390 1
412441 99412441 1001 86380 86390 1
413312 99413312 1001 86380 86390 1
413321 99413321 1001 86380 86390 1
413407 99413407 1001 86380 86390 1
412955 99412955 1001 86380 86390 1
412889 99412889 1001 86380 86390 1
412938 99412938 1001 86380 86390 1
413069 99413069 1001 86380 86390 1
412775 99412775 1001 86380 86390 1
412850 99412850 1001 86380 86390 1
412555 99412555 1001 86380 86390 1
412702 99412702 1001 86380 86390 1
413781 99413781 1001 86380 86390 1
413929 99413929 1001 86380 86390 1
414031 99414031 1001 86380 86390 1
415294 99415294 1001 86380 86390 1
414536 99414536 1001 86380 86390 1
414664 99414664 1001 86380 86390 1
414673 99414673 1001 86380 86390 1
414818 99414818 1001 86380 86390 1
414264 99414264 1001 86380 86390 1
415627 99415627 1001 86380 86390 1
415359 99415359 1001 86380 86390 1
416637 99416637 1001 86380 86390 1
416614 99416614 1001 86380 86390 1
416615 99416615 1001 86380 86390 1
416954 99416954 1001 86380 86390 1
416966 99416966 1001 86380 86390 1
416231 99416231 1001 86380 86390 1
416202 99416202 1001 86380 86390 1
415931 99415931 1001 86380 86390 1
416006 99416006 1001 86380 86390 1
415884 99415884 1001 86380 86390 1
416022 99416022 1001 86380 86390 1
415943 99415943 1001 86380 86390 1
415742 99415742 1001 86380 86390 1
417038 99417038 1001 86380 86390 1
417062 99417062 1001 86380 86390 1
417425 99417425 1001 86380 86390 1
418183 99418183 1001 86380 86390 1
418353 99418353 1001 86380 86390 1
417767 99417767 1001 86380 86390 1
417967 99417967 1001 86380 86390 1
417646 99417646 1001 86380 86390 1
417673 99417673 1001 86380 86390 1
419143 99419143 1001 86380 86390 1
419070 99419070 1001 86380 86390 1
418948 99418948 1001 86380 86390 1
420066 99420066 1001 86380 86390 1
420342 99420342 1001 86380 86390 1
420164 99420164 1001 86380 86390 1
420073 99420073 1001 86380 86390 1
420089 99420089 1001 86380 86390 1
420302 99420302 1001 86380 86390 1
420351 99420351 1001 86380 86390 1
419746 99419746 1001 86380 86390 1
419939 99419939 1001 86380 86390 1
419873 99419873 1001 86380 86390 1
419794 99419794 1001 86380 86390 1
419547 99419547 1001 86380 86390 1
419537 99419537 1001 86380 86390 1
420562 99420562 1001 86380 86390 1
420564 99420564 1001 86380 86390 1
420516 99420516 1001 86380 86390 1
420532 99420532 1001 86380 86390 1
420671 99420671 1001 86380 86390 1
422013 99422013 1001 86380 86390 1
421695 99421695 1001 86380 86390 1
421954 99421954 1001 86380 86390 1
421478 99421478 1001 86380 86390 1
421688 99421688 1001 86380 86390 1
421668 99421668 1001 86380 86390 1
421484 99421484 1001 86380 86390 1
421489 99421489 1001 86380 86390 1
421532 99421532 1001 86380 86390 1
421314 99421314 1001 86380 86390 1
421002 99421002 1001 86380 86390 1
422332 99422332 1001 86380 86390 1
422250 99422250 1001 86380 86390 1
422334 99422334 1001 86380 86390 1
422408 99422408 1001 86380 86390 1
422415 99422415 1001 86380 86390 1
423469 99423469 1001 86380 86390 1
423623 99423623 1001 86380 86390 1
423432 99423432 1001 86380 86390 1
423111 99423111 1001 86380 86390 1
422989 99422989 1001 86380 86390 1
423235 99423235 1001 86380 86390 1
423281 99423281 1001 86380 86390 1
422683 99422683 1001 86380 86390 1
422890 99422890 1001 86380 86390 1
423989 99423989 1001 86380 86390 1
425326 99425326 1001 86380 86390 1
425338 99425338 1001 86380 86390 1
425114 99425114 1001 86380 86390 1
424736 99424736 1001 86380 86390 1
424769 99424769 1001 86380 86390 1
424246 99424246 1001 86380 86390 1
424271 99424271 1001 86380 86390 1
424228 99424228 1001 86380 86390 1
424540 99424540 1001 86380 86390 1
424407 99424407 1001 86380 86390 1
425604 99425604 1001 86380 86390 1
425499 99425499 1001 86380 86390 1
425398 99425398 1001 86380 86390 1
425466 99425466 1001 86380 86390 1
425600 99425600 1001 86380 86390 1
425427 99425427 1001 86380 86390 1
426954 99426954 1001 86380 86390 1
426934 99426934 1001 86380 86390 1
426595 99426595 1001 86380 86390 1
426645 99426645 1001 86380 86390 1
426568 99426568 1001 86380 86390 1
426391 99426391 1001 86380 86390 1
426415 99426415 1001 86380 86390 1
425873 99425873 1001 86380 86390 1
426077 99426077 1001 86380 86390 1
425952 99425952 1001 86380 86390 1
426002 99426002 1001 86380 86390 1
426063 99426063 1001 86380 86390 1
427261 99427261 1001 86380 86390 1
427488 99427488 1001 86380 86390 1
427120 99427120 1001 86380 86390 1
427504 99427504 1001 86380 86390 1
427429 99427429 1001 86380 86390 1
427366 99427366 1001 86380 86390 1
428670 99428670 1001 86380 86390 1
428374 99428374 1001 86380 86390 1
428655 99428655 1001 86380 86390 1
428340 99428340 1001 86380 86390 1
427924 99427924 1001 86380 86390 1
428193 99428193 1001 86380 86390 1
427822 99427822 1001 86380 86390 1
427660 99427660 1001 86380 86390 1
427647 99427647 1001 86380 86390 1
427848 99427848 1001 86380 86390 1
429176 99429176 1001 86380 86390 1
429100 99429100 1001 86380 86390 1
428968 99428968 1001 86380 86390 1
429024 99429024 1001 86380 86390 1
430049 99430049 1001 86380 86390 1
430055 99430055 1001 86380 86390 1
429660 99429660 1001 86380 86390 1
429736 99429736 1001 86380 86390 1
429616 99429616 1001 86380 86390 1
429860 99429860 1001 86380 86390 1
429726 99429726 1001 86380 86390 1
429795 99429795 1001 86380 86390 1
429278 99429278 1001 86380 86390 1
430636 99430636 1001 86380 86390 1
430709 99430709 1001 86380 86390 1
430376 99430376 1001 86380 86390 1
430452 99430452 1001 86380 86390 1
431798 99431798 1001 86380 86390 1
432013 99432013 1001 86380 86390 1
431506 99431506 1001 86380 86390 1
431383 99431383 1001 86380 86390 1
431612 99431612 1001 86380 86390 1
431337 99431337 1001 86380 86390 1
431620 99431620 1001 86380 86390 1
431605 99431605 1001 86380 86390 1
430876 99430876 1001 86380 86390 1
430991 99430991 1001 86380 86390 1
432288 99432288 1001 86380 86390 1
432083 99432083 1001 86380 86390 1
432266 99432266 1001 86380 86390 1
433352 99433352 1001 86380 86390 1
433381 99433381 1001 86380 86390 1
433163 99433163 1001 86380 86390 1
433057 99433057 1001 86380 86390 1
433034 99433034 1001 86380 86390 1
432792 99432792 1001 86380 86390 1
432634 99432634 1001 86380 86390 1
432836 99432836 1001 86380 86390 1
432658 99432658 1001 86380 86390 1
432541 99432541 1001 86380 86390 1
434117 99434117 1001 86380 86390 1
434007 99434007 1001 86380 86390 1
435434 99435434 1001 86380 86390 1
435318 99435318 1001 86380 86390 1
435220 99435220 1001 86380 86390 1
435004 99435004 1001 86380 86390 1
435085 99435085 1001 86380 86390 1
435391 99435391 1001 86380 86390 1
434680 99434680 1001 86380 86390 1
434401 99434401 1001 86380 86390 1
434406 99434406 1001 86380 86390 1
434471 99434471 1001 86380 86390 1
434196 99434196 1001 86380 86390 1
435461 99435461 1001 86380 86390 1
435664 99435664 1001 86380 86390 1
435620 99435620 1001 86380 86390 1
436983 99436983 1001 86380 86390 1
436785 99436785 1001 86380 86390 1
436960 99436960 1001 86380 86390 1
436840 99436840 1001 86380 86390 1
436967 99436967 1001 86380 86390 1
437072 99437072 1001 86380 86390 1
436593 99436593 1001 86380 86390 1
436423 99436423 1001 86380 86390 1
436672 99436672 1001 86380 86390 1
436374 99436374 1001 86380 86390 1
436536 99436536 1001 86380 86390 1
436288 99436288 1001 86380 86390 1
436043 99436043 1001 86380 86390 1
436046 99436046 1001 86380 86390 1
435912 99435912 1001 86380 86390 1
436032 99436032 1001 86380 86390 1
437282 99437282 1001 86380 86390 1
300064 99300064 1001 86380 86390 1
300553 99300553 1001 86380 86390 1
300618 99300618 1001 86380 86390 1
300541 99300541 1001 86380 86390 1
300487 99300487 1001 86380 86390 1
300467 99300467 1001 86380 86390 1
300480 99300480 1001 86380 86390 1
300519 99300519 1001 86380 86390 1
300139 99300139 1001 86380 86390 1
300884 99300884 1001 86380 86390 1
300799 99300799 1001 86380 86390 1
300763 99300763 1001 86380 86390 1
300815 99300815 1001 86380 86390 1
301466 99301466 1001 86380 86390 1
301461 99301461 1001 86380 86390 1
301319 99301319 1001 86380 86390 1
301256 99301256 1001 86380 86390 1
301128 99301128 1001 86380 86390 1
300999 99300999 1001 86380 86390 1
301116 99301116 1001 86380 86390 1
301065 99301065 1001 86380 86390 1
301053 99301053 1001 86380 86390 1
301017 99301017 1001 86380 86390 1
301007 99301007 1001 86380 86390 1
301085 99301085 1001 86380 86390 1
301073 99301073 1001 86380 86390 1
301679 99301679 1001 86380 86390 1
301642 99301642 1001 86380 86390 1
302294 99302294 1001 86380 86390 1
302191 99302191 1001 86380 86390 1
302034 99302034 1001 86380 86390 1
302146 99302146 1001 86380 86390 1
301765 99301765 1001 86380 86390 1
302458 99302458 1001 86380 86390 1
302582 99302582 1001 86380 86390 1
303162 99303162 1001 86380 86390 1
302882 99302882 1001 86380 86390 1
302897 99302897 1001 86380 86390 1
302634 99302634 1001 86380 86390 1
303347 99303347 1001 86380 86390 1
303272 99303272 1001 86380 86390 1
303240 99303240 1001 86380 86390 1
303396 99303396 1001 86380 86390 1
303892 99303892 1001 86380 86390 1
303921 99303921 1001 86380 86390 1
304006 99304006 1001 86380 86390 1
303988 99303988 1001 86380 86390 1
303926 99303926 1001 86380 86390 1
304025 99304025 1001 86380 86390 1
303731 99303731 1001 86380 86390 1
303824 99303824 1001 86380 86390 1
303543 99303543 1001 86380 86390 1
303460 99303460 1001 86380 86390 1
303525 99303525 1001 86380 86390 1
304149 99304149 1001 86380 86390 1
304825 99304825 1001 86380 86390 1
304656 99304656 1001 86380 86390 1
304683 99304683 1001 86380 86390 1
304788 99304788 1001 86380 86390 1
304844 99304844 1001 86380 86390 1
304849 99304849 1001 86380 86390 1
304782 99304782 1001 86380 86390 1
304454 99304454 1001 86380 86390 1
304571 99304571 1001 86380 86390 1
304585 99304585 1001 86380 86390 1
304292 99304292 1001 86380 86390 1
304961 99304961 1001 86380 86390 1
304982 99304982 1001 86380 86390 1
305516 99305516 1001 86380 86390 1
305633 99305633 1001 86380 86390 1
305365 99305365 1001 86380 86390 1
305315 99305315 1001 86380 86390 1
305393 99305393 1001 86380 86390 1
305317 99305317 1001 86380 86390 1
305345 99305345 1001 86380 86390 1
305413 99305413 1001 86380 86390 1
305235 99305235 1001 86380 86390 1
500052 99500052 1001 86380 86390 1
500092 99500092 1001 86380 86390 1
500108 99500108 1001 86380 86390 1
500163 99500163 1001 86380 86390 1
500711 99500711 1001 86380 86390 1
500635 99500635 1001 86380 86390 1
500435 99500435 1001 86380 86390 1
500591 99500591 1001 86380 86390 1
500489 99500489 1001 86380 86390 1
500413 99500413 1001 86380 86390 1
500272 99500272 1001 86380 86390 1
500194 99500194 1001 86380 86390 1
500235 99500235 1001 86380 86390 1
500352 99500352 1001 86380 86390 1
500239 99500239 1001 86380 86390 1
500830 99500830 1001 86380 86390 1
501638 99501638 1001 86380 86390 1
501618 99501618 1001 86380 86390 1
501268 99501268 1001 86380 86390 1
501336 99501336 1001 86380 86390 1
501325 99501325 1001 86380 86390 1
501420 99501420 1001 86380 86390 1
501063 99501063 1001 86380 86390 1
501180 99501180 1001 86380 86390 1
501051 99501051 1001 86380 86390 1
501196 99501196 1001 86380 86390 1
501081 99501081 1001 86380 86390 1
501056 99501056 1001 86380 86390 1
501777 99501777 1001 86380 86390 1
501817 99501817 1001 86380 86390 1
502328 99502328 1001 86380 86390 1
502420 99502420 1001 86380 86390 1
502272 99502272 1001 86380 86390 1
502095 99502095 1001 86380 86390 1
502085 99502085 1001 86380 86390 1
502139 99502139 1001 86380 86390 1
502218 99502218 1001 86380 86390 1
502102 99502102 1001 86380 86390 1
502090 99502090 1001 86380 86390 1
501974 99501974 1001 86380 86390 1
501963 99501963 1001 86380 86390 1
501980 99501980 1001 86380 86390 1
502024 99502024 1001 86380 86390 1
502580 99502580 1001 86380 86390 1
503202 99503202 1001 86380 86390 1
503184 99503184 1001 86380 86390 1
503225 99503225 1001 86380 86390 1
502906 99502906 1001 86380 86390 1
502938 99502938 1001 86380 86390 1
503057 99503057 1001 86380 86390 1
502687 99502687 1001 86380 86390 1
502819 99502819 1001 86380 86390 1
502800 99502800 1001 86380 86390 1
503406 99503406 1001 86380 86390 1
503463 99503463 1001 86380 86390 1
503465 99503465 1001 86380 86390 1
503492 99503492 1001 86380 86390 1
503428 99503428 1001 86380 86390 1
503314 99503314 1001 86380 86390 1
504019 99504019 1001 86380 86390 1
504071 99504071 1001 86380 86390 1
504092 99504092 1001 86380 86390 1
504021 99504021 1001 86380 86390 1
503718 99503718 1001 86380 86390 1
503751 99503751 1001 86380 86390 1
503790 99503790 1001 86380 86390 1
503847 99503847 1001 86380 86390 1
503551 99503551 1001 86380 86390 1
503569 99503569 1001 86380 86390 1
503664 99503664 1001 86380 86390 1
504128 99504128 1001 86380 86390 1
504143 99504143 1001 86380 86390 1
504198 99504198 1001 86380 86390 1
504254 99504254 1001 86380 86390 1
504854 99504854 1001 86380 86390 1
504907 99504907 1001 86380 86390 1
504742 99504742 1001 86380 86390 1
504926 99504926 1001 86380 86390 1
504617 99504617 1001 86380 86390 1
504711 99504711 1001 86380 86390 1
504333 99504333 1001 86380 86390 1
504503 99504503 1001 86380 86390 1
505109 99505109 1001 86380 86390 1
505656 99505656 1001 86380 86390 1
505743 99505743 1001 86380 86390 1
505633 99505633 1001 86380 86390 1
505623 99505623 1001 86380 86390 1
505541 99505541 1001 86380 86390 1
505554 99505554 1001 86380 86390 1
505477 99505477 1001 86380 86390 1
505444 99505444 1001 86380 86390 1
505240 99505240 1001 86380 86390 1
505274 99505274 1001 86380 86390 1
505303 99505303 1001 86380 86390 1
505953 99505953 1001 86380 86390 1
505960 99505960 1001 86380 86390 1
506534 99506534 1001 86380 86390 1
506568 99506568 1001 86380 86390 1
506488 99506488 1001 86380 86390 1
506288 99506288 1001 86380 86390 1
506198 99506198 1001 86380 86390 1
506266 99506266 1001 86380 86390 1
506281 99506281 1001 86380 86390 1
506375 99506375 1001 86380 86390 1
506389 99506389 1001 86380 86390 1
506043 99506043 1001 86380 86390 1
506086 99506086 1001 86380 86390 1
506125 99506125 1001 86380 86390 1
506139 99506139 1001 86380 86390 1
506682 99506682 1001 86380 86390 1
506800 99506800 1001 86380 86390 1
507310 99507310 1001 86380 86390 1
507286 99507286 1001 86380 86390 1
507288 99507288 1001 86380 86390 1
507315 99507315 1001 86380 86390 1
507413 99507413 1001 86380 86390 1
507240 99507240 1001 86380 86390 1
507017 99507017 1001 86380 86390 1
507047 99507047 1001 86380 86390 1
507048 99507048 1001 86380 86390 1
506920 99506920 1001 86380 86390 1
506820 99506820 1001 86380 86390 1
506929 99506929 1001 86380 86390 1
507471 99507471 1001 86380 86390 1
507578 99507578 1001 86380 86390 1
508110 99508110 1001 86380 86390 1
508220 99508220 1001 86380 86390 1
508004 99508004 1001 86380 86390 1
507954 99507954 1001 86380 86390 1
507916 99507916 1001 86380 86390 1
507865 99507865 1001 86380 86390 1
507846 99507846 1001 86380 86390 1
507676 99507676 1001 86380 86390 1
507819 99507819 1001 86380 86390 1
507652 99507652 1001 86380 86390 1
508285 99508285 1001 86380 86390 1
508334 99508334 1001 86380 86390 1
508903 99508903 1001 86380 86390 1
508917 99508917 1001 86380 86390 1
508932 99508932 1001 86380 86390 1
508714 99508714 1001 86380 86390 1
508690 99508690 1001 86380 86390 1
508797 99508797 1001 86380 86390 1
508713 99508713 1001 86380 86390 1
508596 99508596 1001 86380 86390 1
508545 99508545 1001 86380 86390 1
508521 99508521 1001 86380 86390 1
508612 99508612 1001 86380 86390 1
508457 99508457 1001 86380 86390 1
508487 99508487 1001 86380 86390 1
509149 99509149 1001 86380 86390 1
509214 99509214 1001 86380 86390 1
509788 99509788 1001 86380 86390 1
509713 99509713 1001 86380 86390 1
509730 99509730 1001 86380 86390 1
509516 99509516 1001 86380 86390 1
509504 99509504 1001 86380 86390 1
509650 99509650 1001 86380 86390 1
509511 99509511 1001 86380 86390 1
509374 99509374 1001 86380 86390 1
509297 99509297 1001 86380 86390 1
509401 99509401 1001 86380 86390 1
509300 99509300 1001 86380 86390 1
510065 99510065 1001 86380 86390 1
510724 99510724 1001 86380 86390 1
510696 99510696 1001 86380 86390 1
510564 99510564 1001 86380 86390 1
510656 99510656 1001 86380 86390 1
510359 99510359 1001 86380 86390 1
510365 99510365 1001 86380 86390 1
510249 99510249 1001 86380 86390 1
510232 99510232 1001 86380 86390 1
510880 99510880 1001 86380 86390 1
510869 99510869 1001 86380 86390 1
510886 99510886 1001 86380 86390 1
510890 99510890 1001 86380 86390 1
510853 99510853 1001 86380 86390 1
511367 99511367 1001 86380 86390 1
511538 99511538 1001 86380 86390 1
511270 99511270 1001 86380 86390 1
511209 99511209 1001 86380 86390 1
511287 99511287 1001 86380 86390 1
511185 99511185 1001 86380 86390 1
511076 99511076 1001 86380 86390 1
511090 99511090 1001 86380 86390 1
511129 99511129 1001 86380 86390 1
511091 99511091 1001 86380 86390 1
511003 99511003 1001 86380 86390 1
511021 99511021 1001 86380 86390 1
511593 99511593 1001 86380 86390 1
511572 99511572 1001 86380 86390 1
512320 99512320 1001 86380 86390 1
512221 99512221 1001 86380 86390 1
512250 99512250 1001 86380 86390 1
511979 99511979 1001 86380 86390 1
511971 99511971 1001 86380 86390 1
512037 99512037 1001 86380 86390 1
512092 99512092 1001 86380 86390 1
512133 99512133 1001 86380 86390 1
511954 99511954 1001 86380 86390 1
511956 99511956 1001 86380 86390 1
511895 99511895 1001 86380 86390 1
511925 99511925 1001 86380 86390 1
511822 99511822 1001 86380 86390 1
512546 99512546 1001 86380 86390 1
512477 99512477 1001 86380 86390 1
513158 99513158 1001 86380 86390 1
513111 99513111 1001 86380 86390 1
513012 99513012 1001 86380 86390 1
512801 99512801 1001 86380 86390 1
512730 99512730 1001 86380 86390 1
512656 99512656 1001 86380 86390 1
512760 99512760 1001 86380 86390 1
513249 99513249 1001 86380 86390 1
513893 99513893 1001 86380 86390 1
514016 99514016 1001 86380 86390 1
514015 99514015 1001 86380 86390 1
514025 99514025 1001 86380 86390 1
513748 99513748 1001 86380 86390 1
513774 99513774 1001 86380 86390 1
513725 99513725 1001 86380 86390 1
513675 99513675 1001 86380 86390 1
513677 99513677 1001 86380 86390 1
513733 99513733 1001 86380 86390 1
513452 99513452 1001 86380 86390 1
513562 99513562 1001 86380 86390 1
513460 99513460 1001 86380 86390 1
513589 99513589 1001 86380 86390 1
513474 99513474 1001 86380 86390 1
514080 99514080 1001 86380 86390 1
514225 99514225 1001 86380 86390 1
514175 99514175 1001 86380 86390 1
514037 99514037 1001 86380 86390 1
514038 99514038 1001 86380 86390 1
514856 99514856 1001 86380 86390 1
514616 99514616 1001 86380 86390 1
514327 99514327 1001 86380 86390 1
514354 99514354 1001 86380 86390 1
514318 99514318 1001 86380 86390 1
514346 99514346 1001 86380 86390 1
514376 99514376 1001 86380 86390 1
514415 99514415 1001 86380 86390 1
514364 99514364 1001 86380 86390 1
514908 99514908 1001 86380 86390 1
514974 99514974 1001 86380 86390 1
515009 99515009 1001 86380 86390 1
515659 99515659 1001 86380 86390 1
515537 99515537 1001 86380 86390 1
515678 99515678 1001 86380 86390 1
515349 99515349 1001 86380 86390 1
515363 99515363 1001 86380 86390 1
515273 99515273 1001 86380 86390 1
515408 99515408 1001 86380 86390 1
515282 99515282 1001 86380 86390 1
515851 99515851 1001 86380 86390 1
515864 99515864 1001 86380 86390 1
515869 99515869 1001 86380 86390 1
515779 99515779 1001 86380 86390 1
515883 99515883 1001 86380 86390 1
515754 99515754 1001 86380 86390 1
515832 99515832 1001 86380 86390 1
515770 99515770 1001 86380 86390 1
516485 99516485 1001 86380 86390 1
516399 99516399 1001 86380 86390 1
516417 99516417 1001 86380 86390 1
516503 99516503 1001 86380 86390 1
516111 99516111 1001 86380 86390 1
516203 99516203 1001 86380 86390 1
516178 99516178 1001 86380 86390 1
516156 99516156 1001 86380 86390 1
516056 99516056 1001 86380 86390 1
516577 99516577 1001 86380 86390 1
516565 99516565 1001 86380 86390 1
517159 99517159 1001 86380 86390 1
517214 99517214 1001 86380 86390 1
517150 99517150 1001 86380 86390 1
517163 99517163 1001 86380 86390 1
517104 99517104 1001 86380 86390 1
516964 99516964 1001 86380 86390 1
516730 99516730 1001 86380 86390 1
516888 99516888 1001 86380 86390 1
516876 99516876 1001 86380 86390 1
516903 99516903 1001 86380 86390 1
517527 99517527 1001 86380 86390 1
517411 99517411 1001 86380 86390 1
517528 99517528 1001 86380 86390 1
517387 99517387 1001 86380 86390 1
517378 99517378 1001 86380 86390 1
517418 99517418 1001 86380 86390 1
517458 99517458 1001 86380 86390 1
518107 99518107 1001 86380 86390 1
517763 99517763 1001 86380 86390 1
517780 99517780 1001 86380 86390 1
517849 99517849 1001 86380 86390 1
517735 99517735 1001 86380 86390 1
517651 99517651 1001 86380 86390 1
517731 99517731 1001 86380 86390 1
517668 99517668 1001 86380 86390 1
518264 99518264 1001 86380 86390 1
518349 99518349 1001 86380 86390 1
518195 99518195 1001 86380 86390 1
518339 99518339 1001 86380 86390 1
518985 99518985 1001 86380 86390 1
518835 99518835 1001 86380 86390 1
518855 99518855 1001 86380 86390 1
518641 99518641 1001 86380 86390 1
518685 99518685 1001 86380 86390 1
518716 99518716 1001 86380 86390 1
518451 99518451 1001 86380 86390 1
518404 99518404 1001 86380 86390 1
518576 99518576 1001 86380 86390 1
519105 99519105 1001 86380 86390 1
519158 99519158 1001 86380 86390 1
518990 99518990 1001 86380 86390 1
519096 99519096 1001 86380 86390 1
519175 99519175 1001 86380 86390 1
519736 99519736 1001 86380 86390 1
519467 99519467 1001 86380 86390 1
519549 99519549 1001 86380 86390 1
519409 99519409 1001 86380 86390 1
519232 99519232 1001 86380 86390 1
519351 99519351 1001 86380 86390 1
519249 99519249 1001 86380 86390 1
519229 99519229 1001 86380 86390 1
519397 99519397 1001 86380 86390 1
519948 99519948 1001 86380 86390 1
519822 99519822 1001 86380 86390 1
519901 99519901 1001 86380 86390 1
520263 99520263 1001 86380 86390 1
520252 99520252 1001 86380 86390 1
520218 99520218 1001 86380 86390 1
520666 99520666 1001 86380 86390 1
520825 99520825 1001 86380 86390 1
520737 99520737 1001 86380 86390 1
520686 99520686 1001 86380 86390 1
521313 99521313 1001 86380 86390 1
521450 99521450 1001 86380 86390 1
521462 99521462 1001 86380 86390 1
521082 99521082 1001 86380 86390 1
521212 99521212 1001 86380 86390 1
521057 99521057 1001 86380 86390 1
521150 99521150 1001 86380 86390 1
521115 99521115 1001 86380 86390 1
521193 99521193 1001 86380 86390 1
520929 99520929 1001 86380 86390 1
520983 99520983 1001 86380 86390 1
521659 99521659 1001 86380 86390 1
521480 99521480 1001 86380 86390 1
521482 99521482 1001 86380 86390 1
522242 99522242 1001 86380 86390 1
522283 99522283 1001 86380 86390 1
521853 99521853 1001 86380 86390 1
521861 99521861 1001 86380 86390 1
521721 99521721 1001 86380 86390 1
521735 99521735 1001 86380 86390 1
522472 99522472 1001 86380 86390 1
522369 99522369 1001 86380 86390 1
522486 99522486 1001 86380 86390 1
522492 99522492 1001 86380 86390 1
522469 99522469 1001 86380 86390 1
522952 99522952 1001 86380 86390 1
523005 99523005 1001 86380 86390 1
522787 99522787 1001 86380 86390 1
522736 99522736 1001 86380 86390 1
522819 99522819 1001 86380 86390 1
522833 99522833 1001 86380 86390 1
523324 99523324 1001 86380 86390 1
523129 99523129 1001 86380 86390 1
523171 99523171 1001 86380 86390 1
523122 99523122 1001 86380 86390 1
523319 99523319 1001 86380 86390 1
523713 99523713 1001 86380 86390 1
523573 99523573 1001 86380 86390 1
523661 99523661 1001 86380 86390 1
523402 99523402 1001 86380 86390 1
523469 99523469 1001 86380 86390 1
523472 99523472 1001 86380 86390 1
523412 99523412 1001 86380 86390 1
524150 99524150 1001 86380 86390 1
524145 99524145 1001 86380 86390 1
524631 99524631 1001 86380 86390 1
524709 99524709 1001 86380 86390 1
524658 99524658 1001 86380 86390 1
524519 99524519 1001 86380 86390 1
524484 99524484 1001 86380 86390 1
524510 99524510 1001 86380 86390 1
524310 99524310 1001 86380 86390 1
524234 99524234 1001 86380 86390 1
524248 99524248 1001 86380 86390 1
524922 99524922 1001 86380 86390 1
525418 99525418 1001 86380 86390 1
525421 99525421 1001 86380 86390 1
525487 99525487 1001 86380 86390 1
525501 99525501 1001 86380 86390 1
525401 99525401 1001 86380 86390 1
525428 99525428 1001 86380 86390 1
525264 99525264 1001 86380 86390 1
525306 99525306 1001 86380 86390 1
525080 99525080 1001 86380 86390 1
525019 99525019 1001 86380 86390 1
525060 99525060 1001 86380 86390 1
525113 99525113 1001 86380 86390 1
525153 99525153 1001 86380 86390 1
525012 99525012 1001 86380 86390 1
525737 99525737 1001 86380 86390 1
525727 99525727 1001 86380 86390 1
525770 99525770 1001 86380 86390 1
525669 99525669 1001 86380 86390 1
526398 99526398 1001 86380 86390 1
526365 99526365 1001 86380 86390 1
526305 99526305 1001 86380 86390 1
526168 99526168 1001 86380 86390 1
526212 99526212 1001 86380 86390 1
526201 99526201 1001 86380 86390 1
525815 99525815 1001 86380 86390 1
525959 99525959 1001 86380 86390 1
525872 99525872 1001 86380 86390 1
526604 99526604 1001 86380 86390 1
526476 99526476 1001 86380 86390 1
526507 99526507 1001 86380 86390 1
527213 99527213 1001 86380 86390 1
527188 99527188 1001 86380 86390 1
527117 99527117 1001 86380 86390 1
526979 99526979 1001 86380 86390 1
526879 99526879 1001 86380 86390 1
527037 99527037 1001 86380 86390 1
526699 99526699 1001 86380 86390 1
526815 99526815 1001 86380 86390 1
526803 99526803 1001 86380 86390 1
527417 99527417 1001 86380 86390 1
527370 99527370 1001 86380 86390 1
527375 99527375 1001 86380 86390 1
528053 99528053 1001 86380 86390 1
527881 99527881 1001 86380 86390 1
528011 99528011 1001 86380 86390 1
527741 99527741 1001 86380 86390 1
527754 99527754 1001 86380 86390 1
527756 99527756 1001 86380 86390 1
527744 99527744 1001 86380 86390 1
527695 99527695 1001 86380 86390 1
527856 99527856 1001 86380 86390 1
527598 99527598 1001 86380 86390 1
527650 99527650 1001 86380 86390 1
527486 99527486 1001 86380 86390 1
527460 99527460 1001 86380 86390 1
527629 99527629 1001 86380 86390 1
527552 99527552 1001 86380 86390 1
528134 99528134 1001 86380 86390 1
528160 99528160 1001 86380 86390 1
528253 99528253 1001 86380 86390 1
528825 99528825 1001 86380 86390 1
528866 99528866 1001 86380 86390 1
528789 99528789 1001 86380 86390 1
528792 99528792 1001 86380 86390 1
528697 99528697 1001 86380 86390 1
528586 99528586 1001 86380 86390 1
528639 99528639 1001 86380 86390 1
528590 99528590 1001 86380 86390 1
528483 99528483 1001 86380 86390 1
528289 99528289 1001 86380 86390 1
528395 99528395 1001 86380 86390 1
528976 99528976 1001 86380 86390 1
529029 99529029 1001 86380 86390 1
529070 99529070 1001 86380 86390 1
529614 99529614 1001 86380 86390 1
529605 99529605 1001 86380 86390 1
529684 99529684 1001 86380 86390 1
529354 99529354 1001 86380 86390 1
529498 99529498 1001 86380 86390 1
529163 99529163 1001 86380 86390 1
529113 99529113 1001 86380 86390 1
529312 99529312 1001 86380 86390 1
529760 99529760 1001 86380 86390 1
529839 99529839 1001 86380 86390 1
530416 99530416 1001 86380 86390 1
530488 99530488 1001 86380 86390 1
530208 99530208 1001 86380 86390 1
530163 99530163 1001 86380 86390 1
530319 99530319 1001 86380 86390 1
530321 99530321 1001 86380 86390 1
530091 99530091 1001 86380 86390 1
530132 99530132 1001 86380 86390 1
529979 99529979 1001 86380 86390 1
530109 99530109 1001 86380 86390 1
530577 99530577 1001 86380 86390 1
530630 99530630 1001 86380 86390 1
530686 99530686 1001 86380 86390 1
531277 99531277 1001 86380 86390 1
531304 99531304 1001 86380 86390 1
531357 99531357 1001 86380 86390 1
531297 99531297 1001 86380 86390 1
531369 99531369 1001 86380 86390 1
531235 99531235 1001 86380 86390 1
531372 99531372 1001 86380 86390 1
531006 99531006 1001 86380 86390 1
531071 99531071 1001 86380 86390 1
530760 99530760 1001 86380 86390 1
530956 99530956 1001 86380 86390 1
530936 99530936 1001 86380 86390 1
530771 99530771 1001 86380 86390 1
531573 99531573 1001 86380 86390 1
531408 99531408 1001 86380 86390 1
531499 99531499 1001 86380 86390 1
531512 99531512 1001 86380 86390 1
531436 99531436 1001 86380 86390 1
531515 99531515 1001 86380 86390 1
532134 99532134 1001 86380 86390 1
532112 99532112 1001 86380 86390 1
532151 99532151 1001 86380 86390 1
531832 99531832 1001 86380 86390 1
531898 99531898 1001 86380 86390 1
531934 99531934 1001 86380 86390 1
531612 99531612 1001 86380 86390 1
531664 99531664 1001 86380 86390 1
531641 99531641 1001 86380 86390 1
531644 99531644 1001 86380 86390 1
532216 99532216 1001 86380 86390 1
532320 99532320 1001 86380 86390 1
532335 99532335 1001 86380 86390 1
532273 99532273 1001 86380 86390 1
532403 99532403 1001 86380 86390 1
532262 99532262 1001 86380 86390 1
532381 99532381 1001 86380 86390 1
532995 99532995 1001 86380 86390 1
532856 99532856 1001 86380 86390 1
532730 99532730 1001 86380 86390 1
532797 99532797 1001 86380 86390 1
532606 99532606 1001 86380 86390 1
532529 99532529 1001 86380 86390 1
532500 99532500 1001 86380 86390 1
532578 99532578 1001 86380 86390 1
533111 99533111 1001 86380 86390 1
533829 99533829 1001 86380 86390 1
533786 99533786 1001 86380 86390 1
533672 99533672 1001 86380 86390 1
533819 99533819 1001 86380 86390 1
533716 99533716 1001 86380 86390 1
533575 99533575 1001 86380 86390 1
533563 99533563 1001 86380 86390 1
533525 99533525 1001 86380 86390 1
533615 99533615 1001 86380 86390 1
533642 99533642 1001 86380 86390 1
533553 99533553 1001 86380 86390 1
533598 99533598 1001 86380 86390 1
533421 99533421 1001 86380 86390 1
533305 99533305 1001 86380 86390 1
533383 99533383 1001 86380 86390 1
533398 99533398 1001 86380 86390 1
533403 99533403 1001 86380 86390 1
533952 99533952 1001 86380 86390 1
533995 99533995 1001 86380 86390 1
534646 99534646 1001 86380 86390 1
534352 99534352 1001 86380 86390 1
534335 99534335 1001 86380 86390 1
534181 99534181 1001 86380 86390 1
534131 99534131 1001 86380 86390 1
534188 99534188 1001 86380 86390 1
534074 99534074 1001 86380 86390 1
534789 99534789 1001 86380 86390 1
535509 99535509 1001 86380 86390 1
535428 99535428 1001 86380 86390 1
535364 99535364 1001 86380 86390 1
535191 99535191 1001 86380 86390 1
535230 99535230 1001 86380 86390 1
535119 99535119 1001 86380 86390 1
535290 99535290 1001 86380 86390 1
534999 99534999 1001 86380 86390 1
535534 99535534 1001 86380 86390 1
535549 99535549 1001 86380 86390 1
535679 99535679 1001 86380 86390 1
535564 99535564 1001 86380 86390 1
535512 99535512 1001 86380 86390 1
535555 99535555 1001 86380 86390 1
535545 99535545 1001 86380 86390 1
536144 99536144 1001 86380 86390 1
536287 99536287 1001 86380 86390 1
536277 99536277 1001 86380 86390 1
536227 99536227 1001 86380 86390 1
536242 99536242 1001 86380 86390 1
536180 99536180 1001 86380 86390 1
536008 99536008 1001 86380 86390 1
536064 99536064 1001 86380 86390 1
535961 99535961 1001 86380 86390 1
535919 99535919 1001 86380 86390 1
535908 99535908 1001 86380 86390 1
536355 99536355 1001 86380 86390 1
536997 99536997 1001 86380 86390 1
537129 99537129 1001 86380 86390 1
537080 99537080 1001 86380 86390 1
536803 99536803 1001 86380 86390 1
536783 99536783 1001 86380 86390 1
536637 99536637 1001 86380 86390 1
536559 99536559 1001 86380 86390 1
536678 99536678 1001 86380 86390 1
536705 99536705 1001 86380 86390 1
537289 99537289 1001 86380 86390 1
537186 99537186 1001 86380 86390 1
537265 99537265 1001 86380 86390 1
537359 99537359 1001 86380 86390 1
537245 99537245 1001 86380 86390 1
537867 99537867 1001 86380 86390 1
537981 99537981 1001 86380 86390 1
537833 99537833 1001 86380 86390 1
537655 99537655 1001 86380 86390 1
537635 99537635 1001 86380 86390 1
537648 99537648 1001 86380 86390 1
537458 99537458 1001 86380 86390 1
537424 99537424 1001 86380 86390 1
537476 99537476 1001 86380 86390 1
537528 99537528 1001 86380 86390 1
537519 99537519 1001 86380 86390 1
537481 99537481 1001 86380 86390 1
538161 99538161 1001 86380 86390 1
538752 99538752 1001 86380 86390 1
538740 99538740 1001 86380 86390 1
538676 99538676 1001 86380 86390 1
538789 99538789 1001 86380 86390 1
538737 99538737 1001 86380 86390 1
538454 99538454 1001 86380 86390 1
538432 99538432 1001 86380 86390 1
538551 99538551 1001 86380 86390 1
538577 99538577 1001 86380 86390 1
538553 99538553 1001 86380 86390 1
538259 99538259 1001 86380 86390 1
538316 99538316 1001 86380 86390 1
538280 99538280 1001 86380 86390 1
538216 99538216 1001 86380 86390 1
538985 99538985 1001 86380 86390 1
538888 99538888 1001 86380 86390 1
538927 99538927 1001 86380 86390 1
538953 99538953 1001 86380 86390 1
539466 99539466 1001 86380 86390 1
539560 99539560 1001 86380 86390 1
539282 99539282 1001 86380 86390 1
539349 99539349 1001 86380 86390 1
539233 99539233 1001 86380 86390 1
539363 99539363 1001 86380 86390 1
539209 99539209 1001 86380 86390 1
539041 99539041 1001 86380 86390 1
539199 99539199 1001 86380 86390 1
539676 99539676 1001 86380 86390 1
540344 99540344 1001 86380 86390 1
540375 99540375 1001 86380 86390 1
540414 99540414 1001 86380 86390 1
540285 99540285 1001 86380 86390 1
540286 99540286 1001 86380 86390 1
540250 99540250 1001 86380 86390 1
540097 99540097 1001 86380 86390 1
540157 99540157 1001 86380 86390 1
539989 99539989 1001 86380 86390 1
540516 99540516 1001 86380 86390 1
540508 99540508 1001 86380 86390 1
540548 99540548 1001 86380 86390 1
540626 99540626 1001 86380 86390 1
540499 99540499 1001 86380 86390 1
540525 99540525 1001 86380 86390 1
541143 99541143 1001 86380 86390 1
541281 99541281 1001 86380 86390 1
541177 99541177 1001 86380 86390 1
541054 99541054 1001 86380 86390 1
540885 99540885 1001 86380 86390 1
541003 99541003 1001 86380 86390 1
541016 99541016 1001 86380 86390 1
540887 99540887 1001 86380 86390 1
540941 99540941 1001 86380 86390 1
541008 99541008 1001 86380 86390 1
540676 99540676 1001 86380 86390 1
540772 99540772 1001 86380 86390 1
540837 99540837 1001 86380 86390 1
541333 99541333 1001 86380 86390 1
541412 99541412 1001 86380 86390 1
541361 99541361 1001 86380 86390 1
542087 99542087 1001 86380 86390 1
542022 99542022 1001 86380 86390 1
541932 99541932 1001 86380 86390 1
542037 99542037 1001 86380 86390 1
542079 99542079 1001 86380 86390 1
541812 99541812 1001 86380 86390 1
541736 99541736 1001 86380 86390 1
541776 99541776 1001 86380 86390 1
541768 99541768 1001 86380 86390 1
541809 99541809 1001 86380 86390 1
541913 99541913 1001 86380 86390 1
541512 99541512 1001 86380 86390 1
541627 99541627 1001 86380 86390 1
542250 99542250 1001 86380 86390 1
542188 99542188 1001 86380 86390 1
542191 99542191 1001 86380 86390 1
542295 99542295 1001 86380 86390 1
542782 99542782 1001 86380 86390 1
542840 99542840 1001 86380 86390 1
542937 99542937 1001 86380 86390 1
542802 99542802 1001 86380 86390 1
542815 99542815 1001 86380 86390 1
542662 99542662 1001 86380 86390 1
542689 99542689 1001 86380 86390 1
542616 99542616 1001 86380 86390 1
542725 99542725 1001 86380 86390 1
542661 99542661 1001 86380 86390 1
542998 99542998 1001 86380 86390 1
543142 99543142 1001 86380 86390 1
542954 99542954 1001 86380 86390 1
543669 99543669 1001 86380 86390 1
543618 99543618 1001 86380 86390 1
543670 99543670 1001 86380 86390 1
543608 99543608 1001 86380 86390 1
543731 99543731 1001 86380 86390 1
543400 99543400 1001 86380 86390 1
543557 99543557 1001 86380 86390 1
543562 99543562 1001 86380 86390 1
543295 99543295 1001 86380 86390 1
543170 99543170 1001 86380 86390 1
543275 99543275 1001 86380 86390 1
543899 99543899 1001 86380 86390 1
543938 99543938 1001 86380 86390 1
543823 99543823 1001 86380 86390 1
543798 99543798 1001 86380 86390 1
544483 99544483 1001 86380 86390 1
544565 99544565 1001 86380 86390 1
544449 99544449 1001 86380 86390 1
544315 99544315 1001 86380 86390 1
544354 99544354 1001 86380 86390 1
544332 99544332 1001 86380 86390 1
544269 99544269 1001 86380 86390 1
544257 99544257 1001 86380 86390 1
544376 99544376 1001 86380 86390 1
544068 99544068 1001 86380 86390 1
544057 99544057 1001 86380 86390 1
543982 99543982 1001 86380 86390 1
544157 99544157 1001 86380 86390 1
544705 99544705 1001 86380 86390 1
544615 99544615 1001 86380 86390 1
544655 99544655 1001 86380 86390 1
544607 99544607 1001 86380 86390 1
414097 1140 1001 35340 35757 1
421486 221 1001 10260 10617 1
525925 1027 1002 28958 36981 1
542975 812 1001 43173 43472 1
534355 869 1002 29379 32750 1
400102 99400102 1001 86380 86390 1
400103 99400103 1001 86380 86390 1
400106 99400106 1001 86380 86390 1
400153 99400153 1001 86380 86390 1
400595 99400595 1001 86380 86390 1
400626 99400626 1001 86380 86390 1
400680 99400680 1001 86380 86390 1
400639 99400639 1001 86380 86390 1
400721 99400721 1001 86380 86390 1
400717 99400717 1001 86380 86390 1
400852 99400852 1001 86380 86390 1
401142 99401142 1001 86380 86390 1
401289 99401289 1001 86380 86390 1
401478 99401478 1001 86380 86390 1
401417 99401417 1001 86380 86390 1
401369 99401369 1001 86380 86390 1
401940 99401940 1001 86380 86390 1
402011 99402011 1001 86380 86390 1
402117 99402117 1001 86380 86390 1
402102 99402102 1001 86380 86390 1
402187 99402187 1001 86380 86390 1
402230 99402230 1001 86380 86390 1
402433 99402433 1001 86380 86390 1
402587 99402587 1001 86380 86390 1
402597 99402597 1001 86380 86390 1
402734 99402734 1001 86380 86390 1
402982 99402982 1001 86380 86390 1
402941 99402941 1001 86380 86390 1
403007 99403007 1001 86380 86390 1
403093 99403093 1001 86380 86390 1
403212 99403212 1001 86380 86390 1
404127 99404127 1001 86380 86390 1
404217 99404217 1001 86380 86390 1
404265 99404265 1001 86380 86390 1
404377 99404377 1001 86380 86390 1
404552 99404552 1001 86380 86390 1
404487 99404487 1001 86380 86390 1
404710 99404710 1001 86380 86390 1
404588 99404588 1001 86380 86390 1
404814 99404814 1001 86380 86390 1
404790 99404790 1001 86380 86390 1
405042 99405042 1001 86380 86390 1
405211 99405211 1001 86380 86390 1
405257 99405257 1001 86380 86390 1
405240 99405240 1001 86380 86390 1
405456 99405456 1001 86380 86390 1
405461 99405461 1001 86380 86390 1
405837 99405837 1001 86380 86390 1
405839 99405839 1001 86380 86390 1
405938 99405938 1001 86380 86390 1
406163 99406163 1001 86380 86390 1
406257 99406257 1001 86380 86390 1
406240 99406240 1001 86380 86390 1
406319 99406319 1001 86380 86390 1
406355 99406355 1001 86380 86390 1
406480 99406480 1001 86380 86390 1
406485 99406485 1001 86380 86390 1
406596 99406596 1001 86380 86390 1
406912 99406912 1001 86380 86390 1
406847 99406847 1001 86380 86390 1
407039 99407039 1001 86380 86390 1
407106 99407106 1001 86380 86390 1
407326 99407326 1001 86380 86390 1
407853 99407853 1001 86380 86390 1
408090 99408090 1001 86380 86390 1
408435 99408435 1001 86380 86390 1
408621 99408621 1001 86380 86390 1
408723 99408723 1001 86380 86390 1
408726 99408726 1001 86380 86390 1
409074 99409074 1001 86380 86390 1
409075 99409075 1001 86380 86390 1
409179 99409179 1001 86380 86390 1
409271 99409271 1001 86380 86390 1
409397 99409397 1001 86380 86390 1
409366 99409366 1001 86380 86390 1
409342 99409342 1001 86380 86390 1
409301 99409301 1001 86380 86390 1
409480 99409480 1001 86380 86390 1
409436 99409436 1001 86380 86390 1
409686 99409686 1001 86380 86390 1
409774 99409774 1001 86380 86390 1
409947 99409947 1001 86380 86390 1
410218 99410218 1001 86380 86390 1
410807 99410807 1001 86380 86390 1
410772 99410772 1001 86380 86390 1
410880 99410880 1001 86380 86390 1
410996 99410996 1001 86380 86390 1
411026 99411026 1001 86380 86390 1
411103 99411103 1001 86380 86390 1
411062 99411062 1001 86380 86390 1
411236 99411236 1001 86380 86390 1
411329 99411329 1001 86380 86390 1
411470 99411470 1001 86380 86390 1
411644 99411644 1001 86380 86390 1
411592 99411592 1001 86380 86390 1
411809 99411809 1001 86380 86390 1
411867 99411867 1001 86380 86390 1
411925 99411925 1001 86380 86390 1
411881 99411881 1001 86380 86390 1
411959 99411959 1001 86380 86390 1
412035 99412035 1001 86380 86390 1
412149 99412149 1001 86380 86390 1
412108 99412108 1001 86380 86390 1
412203 99412203 1001 86380 86390 1
412327 99412327 1001 86380 86390 1
412333 99412333 1001 86380 86390 1
413568 99413568 1001 86380 86390 1
413611 99413611 1001 86380 86390 1
413396 99413396 1001 86380 86390 1
413471 99413471 1001 86380 86390 1
413113 99413113 1001 86380 86390 1
413244 99413244 1001 86380 86390 1
413116 99413116 1001 86380 86390 1
412917 99412917 1001 86380 86390 1
412918 99412918 1001 86380 86390 1
412949 99412949 1001 86380 86390 1
412526 99412526 1001 86380 86390 1
412690 99412690 1001 86380 86390 1
413756 99413756 1001 86380 86390 1
413834 99413834 1001 86380 86390 1
414064 99414064 1001 86380 86390 1
415231 99415231 1001 86380 86390 1
414943 99414943 1001 86380 86390 1
414590 99414590 1001 86380 86390 1
414634 99414634 1001 86380 86390 1
414201 99414201 1001 86380 86390 1
415690 99415690 1001 86380 86390 1
416676 99416676 1001 86380 86390 1
416938 99416938 1001 86380 86390 1
416769 99416769 1001 86380 86390 1
416692 99416692 1001 86380 86390 1
416464 99416464 1001 86380 86390 1
416311 99416311 1001 86380 86390 1
415975 99415975 1001 86380 86390 1
415923 99415923 1001 86380 86390 1
417083 99417083 1001 86380 86390 1
417086 99417086 1001 86380 86390 1
417229 99417229 1001 86380 86390 1
417350 99417350 1001 86380 86390 1
417351 99417351 1001 86380 86390 1
417531 99417531 1001 86380 86390 1
417515 99417515 1001 86380 86390 1
418712 99418712 1001 86380 86390 1
418165 99418165 1001 86380 86390 1
418117 99418117 1001 86380 86390 1
418387 99418387 1001 86380 86390 1
417814 99417814 1001 86380 86390 1
419001 99419001 1001 86380 86390 1
418814 99418814 1001 86380 86390 1
418997 99418997 1001 86380 86390 1
419094 99419094 1001 86380 86390 1
420099 99420099 1001 86380 86390 1
420158 99420158 1001 86380 86390 1
420352 99420352 1001 86380 86390 1
419912 99419912 1001 86380 86390 1
419968 99419968 1001 86380 86390 1
419797 99419797 1001 86380 86390 1
419327 99419327 1001 86380 86390 1
419329 99419329 1001 86380 86390 1
419222 99419222 1001 86380 86390 1
420661 99420661 1001 86380 86390 1
422032 99422032 1001 86380 86390 1
421915 99421915 1001 86380 86390 1
421886 99421886 1001 86380 86390 1
421296 99421296 1001 86380 86390 1
421333 99421333 1001 86380 86390 1
421041 99421041 1001 86380 86390 1
420867 99420867 1001 86380 86390 1
420985 99420985 1001 86380 86390 1
422307 99422307 1001 86380 86390 1
422168 99422168 1001 86380 86390 1
422459 99422459 1001 86380 86390 1
422493 99422493 1001 86380 86390 1
422298 99422298 1001 86380 86390 1
423652 99423652 1001 86380 86390 1
423436 99423436 1001 86380 86390 1
423441 99423441 1001 86380 86390 1
423495 99423495 1001 86380 86390 1
423291 99423291 1001 86380 86390 1
423183 99423183 1001 86380 86390 1
422994 99422994 1001 86380 86390 1
423015 99423015 1001 86380 86390 1
423143 99423143 1001 86380 86390 1
422877 99422877 1001 86380 86390 1
422941 99422941 1001 86380 86390 1
422606 99422606 1001 86380 86390 1
424021 99424021 1001 86380 86390 1
425276 99425276 1001 86380 86390 1
425128 99425128 1001 86380 86390 1
425345 99425345 1001 86380 86390 1
424826 99424826 1001 86380 86390 1
424945 99424945 1001 86380 86390 1
424636 99424636 1001 86380 86390 1
424821 99424821 1001 86380 86390 1
424251 99424251 1001 86380 86390 1
424442 99424442 1001 86380 86390 1
424486 99424486 1001 86380 86390 1
425742 99425742 1001 86380 86390 1
425389 99425389 1001 86380 86390 1
425702 99425702 1001 86380 86390 1
426980 99426980 1001 86380 86390 1
426952 99426952 1001 86380 86390 1
426931 99426931 1001 86380 86390 1
426993 99426993 1001 86380 86390 1
426904 99426904 1001 86380 86390 1
426908 99426908 1001 86380 86390 1
427095 99427095 1001 86380 86390 1
427116 99427116 1001 86380 86390 1
427002 99427002 1001 86380 86390 1
426597 99426597 1001 86380 86390 1
426361 99426361 1001 86380 86390 1
426587 99426587 1001 86380 86390 1
426016 99426016 1001 86380 86390 1
426111 99426111 1001 86380 86390 1
425955 99425955 1001 86380 86390 1
427346 99427346 1001 86380 86390 1
427369 99427369 1001 86380 86390 1
427342 99427342 1001 86380 86390 1
428680 99428680 1001 86380 86390 1
428577 99428577 1001 86380 86390 1
428510 99428510 1001 86380 86390 1
428005 99428005 1001 86380 86390 1
428331 99428331 1001 86380 86390 1
428114 99428114 1001 86380 86390 1
427753 99427753 1001 86380 86390 1
429134 99429134 1001 86380 86390 1
429161 99429161 1001 86380 86390 1
430068 99430068 1001 86380 86390 1
430119 99430119 1001 86380 86390 1
430025 99430025 1001 86380 86390 1
430125 99430125 1001 86380 86390 1
429711 99429711 1001 86380 86390 1
429598 99429598 1001 86380 86390 1
429300 99429300 1001 86380 86390 1
429181 99429181 1001 86380 86390 1
429210 99429210 1001 86380 86390 1
429407 99429407 1001 86380 86390 1
430404 99430404 1001 86380 86390 1
430689 99430689 1001 86380 86390 1
431742 99431742 1001 86380 86390 1
431948 99431948 1001 86380 86390 1
431853 99431853 1001 86380 86390 1
431399 99431399 1001 86380 86390 1
431310 99431310 1001 86380 86390 1
431590 99431590 1001 86380 86390 1
431389 99431389 1001 86380 86390 1
431346 99431346 1001 86380 86390 1
431602 99431602 1001 86380 86390 1
431172 99431172 1001 86380 86390 1
430827 99430827 1001 86380 86390 1
432241 99432241 1001 86380 86390 1
432454 99432454 1001 86380 86390 1
432355 99432355 1001 86380 86390 1
432485 99432485 1001 86380 86390 1
433525 99433525 1001 86380 86390 1
433470 99433470 1001 86380 86390 1
433390 99433390 1001 86380 86390 1
433361 99433361 1001 86380 86390 1
433548 99433548 1001 86380 86390 1
432991 99432991 1001 86380 86390 1
433064 99433064 1001 86380 86390 1
432939 99432939 1001 86380 86390 1
433265 99433265 1001 86380 86390 1
432702 99432702 1001 86380 86390 1
432501 99432501 1001 86380 86390 1
432663 99432663 1001 86380 86390 1
434137 99434137 1001 86380 86390 1
434060 99434060 1001 86380 86390 1
434658 99434658 1001 86380 86390 1
434900 99434900 1001 86380 86390 1
434718 99434718 1001 86380 86390 1
434668 99434668 1001 86380 86390 1
434611 99434611 1001 86380 86390 1
434802 99434802 1001 86380 86390 1
434679 99434679 1001 86380 86390 1
434283 99434283 1001 86380 86390 1
434314 99434314 1001 86380 86390 1
434564 99434564 1001 86380 86390 1
434144 99434144 1001 86380 86390 1
434269 99434269 1001 86380 86390 1
434528 99434528 1001 86380 86390 1
434224 99434224 1001 86380 86390 1
434313 99434313 1001 86380 86390 1
435595 99435595 1001 86380 86390 1
435811 99435811 1001 86380 86390 1
435817 99435817 1001 86380 86390 1
435747 99435747 1001 86380 86390 1
435755 99435755 1001 86380 86390 1
436835 99436835 1001 86380 86390 1
437143 99437143 1001 86380 86390 1
437151 99437151 1001 86380 86390 1
437147 99437147 1001 86380 86390 1
436682 99436682 1001 86380 86390 1
436621 99436621 1001 86380 86390 1
436470 99436470 1001 86380 86390 1
435973 99435973 1001 86380 86390 1
436008 99436008 1001 86380 86390 1
436010 99436010 1001 86380 86390 1
436050 99436050 1001 86380 86390 1
436055 99436055 1001 86380 86390 1
435999 99435999 1001 86380 86390 1
435923 99435923 1001 86380 86390 1
437219 99437219 1001 86380 86390 1
300011 99300011 1001 86380 86390 1
437232 99437232 1001 86380 86390 1
300614 99300614 1001 86380 86390 1
300641 99300641 1001 86380 86390 1
300582 99300582 1001 86380 86390 1
300634 99300634 1001 86380 86390 1
300611 99300611 1001 86380 86390 1
300676 99300676 1001 86380 86390 1
300471 99300471 1001 86380 86390 1
300421 99300421 1001 86380 86390 1
300496 99300496 1001 86380 86390 1
300276 99300276 1001 86380 86390 1
300161 99300161 1001 86380 86390 1
300268 99300268 1001 86380 86390 1
300294 99300294 1001 86380 86390 1
300273 99300273 1001 86380 86390 1
300157 99300157 1001 86380 86390 1
300780 99300780 1001 86380 86390 1
300825 99300825 1001 86380 86390 1
300813 99300813 1001 86380 86390 1
301370 99301370 1001 86380 86390 1
301422 99301422 1001 86380 86390 1
301302 99301302 1001 86380 86390 1
301318 99301318 1001 86380 86390 1
301152 99301152 1001 86380 86390 1
301068 99301068 1001 86380 86390 1
301070 99301070 1001 86380 86390 1
301110 99301110 1001 86380 86390 1
301734 99301734 1001 86380 86390 1
302332 99302332 1001 86380 86390 1
302242 99302242 1001 86380 86390 1
302366 99302366 1001 86380 86390 1
302222 99302222 1001 86380 86390 1
302367 99302367 1001 86380 86390 1
302379 99302379 1001 86380 86390 1
302086 99302086 1001 86380 86390 1
302106 99302106 1001 86380 86390 1
301871 99301871 1001 86380 86390 1
301900 99301900 1001 86380 86390 1
302575 99302575 1001 86380 86390 1
302407 99302407 1001 86380 86390 1
302581 99302581 1001 86380 86390 1
303175 99303175 1001 86380 86390 1
303186 99303186 1001 86380 86390 1
302911 99302911 1001 86380 86390 1
302862 99302862 1001 86380 86390 1
302852 99302852 1001 86380 86390 1
302946 99302946 1001 86380 86390 1
302832 99302832 1001 86380 86390 1
302706 99302706 1001 86380 86390 1
302696 99302696 1001 86380 86390 1
302776 99302776 1001 86380 86390 1
302608 99302608 1001 86380 86390 1
302738 99302738 1001 86380 86390 1
302687 99302687 1001 86380 86390 1
303298 99303298 1001 86380 86390 1
303221 99303221 1001 86380 86390 1
303300 99303300 1001 86380 86390 1
303288 99303288 1001 86380 86390 1
303406 99303406 1001 86380 86390 1
303291 99303291 1001 86380 86390 1
303343 99303343 1001 86380 86390 1
303292 99303292 1001 86380 86390 1
303881 99303881 1001 86380 86390 1
303844 99303844 1001 86380 86390 1
303924 99303924 1001 86380 86390 1
303888 99303888 1001 86380 86390 1
303876 99303876 1001 86380 86390 1
303916 99303916 1001 86380 86390 1
303661 99303661 1001 86380 86390 1
303783 99303783 1001 86380 86390 1
303732 99303732 1001 86380 86390 1
303642 99303642 1001 86380 86390 1
303721 99303721 1001 86380 86390 1
304218 99304218 1001 86380 86390 1
304180 99304180 1001 86380 86390 1
304208 99304208 1001 86380 86390 1
304658 99304658 1001 86380 86390 1
304835 99304835 1001 86380 86390 1
304836 99304836 1001 86380 86390 1
304677 99304677 1001 86380 86390 1
304580 99304580 1001 86380 86390 1
304306 99304306 1001 86380 86390 1
304384 99304384 1001 86380 86390 1
304398 99304398 1001 86380 86390 1
304348 99304348 1001 86380 86390 1
305015 99305015 1001 86380 86390 1
305042 99305042 1001 86380 86390 1
305004 99305004 1001 86380 86390 1
304875 99304875 1001 86380 86390 1
304981 99304981 1001 86380 86390 1
305485 99305485 1001 86380 86390 1
305588 99305588 1001 86380 86390 1
305602 99305602 1001 86380 86390 1
305320 99305320 1001 86380 86390 1
305334 99305334 1001 86380 86390 1
305260 99305260 1001 86380 86390 1
500087 99500087 1001 86380 86390 1
500621 99500621 1001 86380 86390 1
500767 99500767 1001 86380 86390 1
500641 99500641 1001 86380 86390 1
500706 99500706 1001 86380 86390 1
500808 99500808 1001 86380 86390 1
500482 99500482 1001 86380 86390 1
500405 99500405 1001 86380 86390 1
500483 99500483 1001 86380 86390 1
500498 99500498 1001 86380 86390 1
500449 99500449 1001 86380 86390 1
500298 99500298 1001 86380 86390 1
500967 99500967 1001 86380 86390 1
501007 99501007 1001 86380 86390 1
500958 99500958 1001 86380 86390 1
500935 99500935 1001 86380 86390 1
501564 99501564 1001 86380 86390 1
501527 99501527 1001 86380 86390 1
501581 99501581 1001 86380 86390 1
501543 99501543 1001 86380 86390 1
501421 99501421 1001 86380 86390 1
501294 99501294 1001 86380 86390 1
501366 99501366 1001 86380 86390 1
501076 99501076 1001 86380 86390 1
501121 99501121 1001 86380 86390 1
501070 99501070 1001 86380 86390 1
501770 99501770 1001 86380 86390 1
501811 99501811 1001 86380 86390 1
501696 99501696 1001 86380 86390 1
501736 99501736 1001 86380 86390 1
502345 99502345 1001 86380 86390 1
502297 99502297 1001 86380 86390 1
502093 99502093 1001 86380 86390 1
502177 99502177 1001 86380 86390 1
502153 99502153 1001 86380 86390 1
502180 99502180 1001 86380 86390 1
502193 99502193 1001 86380 86390 1
501962 99501962 1001 86380 86390 1
502003 99502003 1001 86380 86390 1
501928 99501928 1001 86380 86390 1
501955 99501955 1001 86380 86390 1
502502 99502502 1001 86380 86390 1
502532 99502532 1001 86380 86390 1
502597 99502597 1001 86380 86390 1
502526 99502526 1001 86380 86390 1
503191 99503191 1001 86380 86390 1
503210 99503210 1001 86380 86390 1
503160 99503160 1001 86380 86390 1
503122 99503122 1001 86380 86390 1
503226 99503226 1001 86380 86390 1
503024 99503024 1001 86380 86390 1
503013 99503013 1001 86380 86390 1
502870 99502870 1001 86380 86390 1
502678 99502678 1001 86380 86390 1
502823 99502823 1001 86380 86390 1
502863 99502863 1001 86380 86390 1
502877 99502877 1001 86380 86390 1
503408 99503408 1001 86380 86390 1
503437 99503437 1001 86380 86390 1
503296 99503296 1001 86380 86390 1
503309 99503309 1001 86380 86390 1
503389 99503389 1001 86380 86390 1
503467 99503467 1001 86380 86390 1
503313 99503313 1001 86380 86390 1
504042 99504042 1001 86380 86390 1
503991 99503991 1001 86380 86390 1
504033 99504033 1001 86380 86390 1
504008 99504008 1001 86380 86390 1
503957 99503957 1001 86380 86390 1
503983 99503983 1001 86380 86390 1
503900 99503900 1001 86380 86390 1
503737 99503737 1001 86380 86390 1
503804 99503804 1001 86380 86390 1
503806 99503806 1001 86380 86390 1
503795 99503795 1001 86380 86390 1
503717 99503717 1001 86380 86390 1
503661 99503661 1001 86380 86390 1
504169 99504169 1001 86380 86390 1
503706 99503706 1001 86380 86390 1
504306 99504306 1001 86380 86390 1
504842 99504842 1001 86380 86390 1
504792 99504792 1001 86380 86390 1
504772 99504772 1001 86380 86390 1
504903 99504903 1001 86380 86390 1
504828 99504828 1001 86380 86390 1
504615 99504615 1001 86380 86390 1
504682 99504682 1001 86380 86390 1
504406 99504406 1001 86380 86390 1
504498 99504498 1001 86380 86390 1
504396 99504396 1001 86380 86390 1
504409 99504409 1001 86380 86390 1
504331 99504331 1001 86380 86390 1
505071 99505071 1001 86380 86390 1
505034 99505034 1001 86380 86390 1
505016 99505016 1001 86380 86390 1
505770 99505770 1001 86380 86390 1
505724 99505724 1001 86380 86390 1
505585 99505585 1001 86380 86390 1
505626 99505626 1001 86380 86390 1
505197 99505197 1001 86380 86390 1
505238 99505238 1001 86380 86390 1
505867 99505867 1001 86380 86390 1
505777 99505777 1001 86380 86390 1
506533 99506533 1001 86380 86390 1
506470 99506470 1001 86380 86390 1
506509 99506509 1001 86380 86390 1
506516 99506516 1001 86380 86390 1
506380 99506380 1001 86380 86390 1
506192 99506192 1001 86380 86390 1
506312 99506312 1001 86380 86390 1
506115 99506115 1001 86380 86390 1
506154 99506154 1001 86380 86390 1
506739 99506739 1001 86380 86390 1
506714 99506714 1001 86380 86390 1
506716 99506716 1001 86380 86390 1
507244 99507244 1001 86380 86390 1
507245 99507245 1001 86380 86390 1
507377 99507377 1001 86380 86390 1
507327 99507327 1001 86380 86390 1
507225 99507225 1001 86380 86390 1
507182 99507182 1001 86380 86390 1
507055 99507055 1001 86380 86390 1
507122 99507122 1001 86380 86390 1
506808 99506808 1001 86380 86390 1
506938 99506938 1001 86380 86390 1
507003 99507003 1001 86380 86390 1
506927 99506927 1001 86380 86390 1
507513 99507513 1001 86380 86390 1
507582 99507582 1001 86380 86390 1
507431 99507431 1001 86380 86390 1
508125 99508125 1001 86380 86390 1
508143 99508143 1001 86380 86390 1
508156 99508156 1001 86380 86390 1
508067 99508067 1001 86380 86390 1
507967 99507967 1001 86380 86390 1
508024 99508024 1001 86380 86390 1
507770 99507770 1001 86380 86390 1
507803 99507803 1001 86380 86390 1
507753 99507753 1001 86380 86390 1
507794 99507794 1001 86380 86390 1
508323 99508323 1001 86380 86390 1
508375 99508375 1001 86380 86390 1
508442 99508442 1001 86380 86390 1
508331 99508331 1001 86380 86390 1
508307 99508307 1001 86380 86390 1
508360 99508360 1001 86380 86390 1
509042 99509042 1001 86380 86390 1
508899 99508899 1001 86380 86390 1
508680 99508680 1001 86380 86390 1
508747 99508747 1001 86380 86390 1
508736 99508736 1001 86380 86390 1
509150 99509150 1001 86380 86390 1
509178 99509178 1001 86380 86390 1
509166 99509166 1001 86380 86390 1
509774 99509774 1001 86380 86390 1
509711 99509711 1001 86380 86390 1
509728 99509728 1001 86380 86390 1
509569 99509569 1001 86380 86390 1
509690 99509690 1001 86380 86390 1
509642 99509642 1001 86380 86390 1
509310 99509310 1001 86380 86390 1
509465 99509465 1001 86380 86390 1
509389 99509389 1001 86380 86390 1
509365 99509365 1001 86380 86390 1
509380 99509380 1001 86380 86390 1
509967 99509967 1001 86380 86390 1
510034 99510034 1001 86380 86390 1
509971 99509971 1001 86380 86390 1
509948 99509948 1001 86380 86390 1
510533 99510533 1001 86380 86390 1
510502 99510502 1001 86380 86390 1
510426 99510426 1001 86380 86390 1
510313 99510313 1001 86380 86390 1
510290 99510290 1001 86380 86390 1
510281 99510281 1001 86380 86390 1
510179 99510179 1001 86380 86390 1
510273 99510273 1001 86380 86390 1
510248 99510248 1001 86380 86390 1
510824 99510824 1001 86380 86390 1
511525 99511525 1001 86380 86390 1
511382 99511382 1001 86380 86390 1
511219 99511219 1001 86380 86390 1
511348 99511348 1001 86380 86390 1
511275 99511275 1001 86380 86390 1
511239 99511239 1001 86380 86390 1
511308 99511308 1001 86380 86390 1
511101 99511101 1001 86380 86390 1
511000 99511000 1001 86380 86390 1
510935 99510935 1001 86380 86390 1
510962 99510962 1001 86380 86390 1
511002 99511002 1001 86380 86390 1
511022 99511022 1001 86380 86390 1
511087 99511087 1001 86380 86390 1
511563 99511563 1001 86380 86390 1
511645 99511645 1001 86380 86390 1
511739 99511739 1001 86380 86390 1
511649 99511649 1001 86380 86390 1
511753 99511753 1001 86380 86390 1
512281 99512281 1001 86380 86390 1
512321 99512321 1001 86380 86390 1
512248 99512248 1001 86380 86390 1
512223 99512223 1001 86380 86390 1
512174 99512174 1001 86380 86390 1
[truncated: 4,074,553 more chars]
