# Supplementary material for: Fast and near-optimal monitoring for healthcare acquired infection outbreaks
Source: PLoS Comput Biol. 2019 Sep 16;15(9):e1007284. doi: 10.1371/journal.pcbi.1007284 (PMC6762212; doi:10.1371/journal.pcbi.1007284)
Supplement: S2 Data — (ZIP) [file pcbi.1007284.s007.zip › MobilityLogs2/HAISE_Carilion_all_visits_day_139.txt]

#Person location Sublocation StartTime EndTime Type
509147 905 1001 36328 36427 1
511929 864 1002 53867 55314 1
525929 1118 1002 57962 60570 1
400282 99400282 1001 86380 86390 1
400309 99400309 1001 86380 86390 1
400285 99400285 1001 86380 86390 1
400441 99400441 1001 86380 86390 1
400508 99400508 1001 86380 86390 1
400612 99400612 1001 86380 86390 1
400529 99400529 1001 86380 86390 1
400757 99400757 1001 86380 86390 1
400864 99400864 1001 86380 86390 1
401048 99401048 1001 86380 86390 1
401076 99401076 1001 86380 86390 1
401165 99401165 1001 86380 86390 1
401276 99401276 1001 86380 86390 1
401464 99401464 1001 86380 86390 1
401627 99401627 1001 86380 86390 1
401773 99401773 1001 86380 86390 1
402395 99402395 1001 86380 86390 1
402492 99402492 1001 86380 86390 1
402590 99402590 1001 86380 86390 1
402941 99402941 1001 86380 86390 1
403037 99403037 1001 86380 86390 1
403169 99403169 1001 86380 86390 1
403121 99403121 1001 86380 86390 1
403152 99403152 1001 86380 86390 1
403524 99403524 1001 86380 86390 1
403546 99403546 1001 86380 86390 1
403596 99403596 1001 86380 86390 1
403588 99403588 1001 86380 86390 1
403741 99403741 1001 86380 86390 1
403769 99403769 1001 86380 86390 1
403836 99403836 1001 86380 86390 1
403908 99403908 1001 86380 86390 1
404300 99404300 1001 86380 86390 1
404369 99404369 1001 86380 86390 1
404413 99404413 1001 86380 86390 1
404466 99404466 1001 86380 86390 1
404517 99404517 1001 86380 86390 1
404685 99404685 1001 86380 86390 1
404871 99404871 1001 86380 86390 1
405039 99405039 1001 86380 86390 1
405208 99405208 1001 86380 86390 1
405382 99405382 1001 86380 86390 1
405469 99405469 1001 86380 86390 1
405456 99405456 1001 86380 86390 1
405507 99405507 1001 86380 86390 1
405573 99405573 1001 86380 86390 1
405605 99405605 1001 86380 86390 1
405674 99405674 1001 86380 86390 1
405870 99405870 1001 86380 86390 1
405972 99405972 1001 86380 86390 1
406028 99406028 1001 86380 86390 1
406092 99406092 1001 86380 86390 1
406384 99406384 1001 86380 86390 1
406518 99406518 1001 86380 86390 1
406604 99406604 1001 86380 86390 1
406734 99406734 1001 86380 86390 1
406729 99406729 1001 86380 86390 1
406969 99406969 1001 86380 86390 1
406995 99406995 1001 86380 86390 1
407040 99407040 1001 86380 86390 1
407134 99407134 1001 86380 86390 1
407079 99407079 1001 86380 86390 1
407154 99407154 1001 86380 86390 1
407416 99407416 1001 86380 86390 1
407427 99407427 1001 86380 86390 1
407708 99407708 1001 86380 86390 1
407756 99407756 1001 86380 86390 1
407978 99407978 1001 86380 86390 1
407888 99407888 1001 86380 86390 1
407889 99407889 1001 86380 86390 1
408105 99408105 1001 86380 86390 1
408111 99408111 1001 86380 86390 1
408234 99408234 1001 86380 86390 1
408596 99408596 1001 86380 86390 1
408755 99408755 1001 86380 86390 1
408849 99408849 1001 86380 86390 1
408940 99408940 1001 86380 86390 1
408915 99408915 1001 86380 86390 1
408921 99408921 1001 86380 86390 1
408933 99408933 1001 86380 86390 1
409129 99409129 1001 86380 86390 1
409113 99409113 1001 86380 86390 1
409236 99409236 1001 86380 86390 1
409209 99409209 1001 86380 86390 1
409347 99409347 1001 86380 86390 1
409649 99409649 1001 86380 86390 1
409704 99409704 1001 86380 86390 1
409843 99409843 1001 86380 86390 1
409817 99409817 1001 86380 86390 1
409906 99409906 1001 86380 86390 1
410072 99410072 1001 86380 86390 1
410095 99410095 1001 86380 86390 1
410365 99410365 1001 86380 86390 1
410802 99410802 1001 86380 86390 1
410844 99410844 1001 86380 86390 1
411003 99411003 1001 86380 86390 1
411016 99411016 1001 86380 86390 1
410943 99410943 1001 86380 86390 1
411082 99411082 1001 86380 86390 1
411087 99411087 1001 86380 86390 1
411390 99411390 1001 86380 86390 1
411340 99411340 1001 86380 86390 1
411502 99411502 1001 86380 86390 1
411740 99411740 1001 86380 86390 1
411713 99411713 1001 86380 86390 1
411789 99411789 1001 86380 86390 1
411867 99411867 1001 86380 86390 1
412076 99412076 1001 86380 86390 1
411979 99411979 1001 86380 86390 1
412044 99412044 1001 86380 86390 1
412093 99412093 1001 86380 86390 1
412300 99412300 1001 86380 86390 1
412352 99412352 1001 86380 86390 1
412445 99412445 1001 86380 86390 1
413648 99413648 1001 86380 86390 1
413655 99413655 1001 86380 86390 1
413505 99413505 1001 86380 86390 1
413442 99413442 1001 86380 86390 1
413511 99413511 1001 86380 86390 1
413563 99413563 1001 86380 86390 1
413019 99413019 1001 86380 86390 1
413098 99413098 1001 86380 86390 1
413030 99413030 1001 86380 86390 1
412613 99412613 1001 86380 86390 1
412665 99412665 1001 86380 86390 1
412641 99412641 1001 86380 86390 1
412646 99412646 1001 86380 86390 1
412680 99412680 1001 86380 86390 1
412496 99412496 1001 86380 86390 1
412606 99412606 1001 86380 86390 1
413871 99413871 1001 86380 86390 1
413762 99413762 1001 86380 86390 1
413791 99413791 1001 86380 86390 1
414041 99414041 1001 86380 86390 1
413856 99413856 1001 86380 86390 1
414968 99414968 1001 86380 86390 1
415109 99415109 1001 86380 86390 1
414655 99414655 1001 86380 86390 1
414642 99414642 1001 86380 86390 1
414920 99414920 1001 86380 86390 1
414467 99414467 1001 86380 86390 1
414219 99414219 1001 86380 86390 1
414400 99414400 1001 86380 86390 1
415538 99415538 1001 86380 86390 1
415644 99415644 1001 86380 86390 1
416884 99416884 1001 86380 86390 1
416639 99416639 1001 86380 86390 1
416896 99416896 1001 86380 86390 1
416622 99416622 1001 86380 86390 1
416806 99416806 1001 86380 86390 1
416981 99416981 1001 86380 86390 1
416464 99416464 1001 86380 86390 1
416094 99416094 1001 86380 86390 1
415787 99415787 1001 86380 86390 1
415896 99415896 1001 86380 86390 1
415981 99415981 1001 86380 86390 1
416078 99416078 1001 86380 86390 1
417250 99417250 1001 86380 86390 1
417042 99417042 1001 86380 86390 1
418558 99418558 1001 86380 86390 1
418419 99418419 1001 86380 86390 1
418085 99418085 1001 86380 86390 1
418169 99418169 1001 86380 86390 1
418354 99418354 1001 86380 86390 1
417634 99417634 1001 86380 86390 1
417692 99417692 1001 86380 86390 1
417695 99417695 1001 86380 86390 1
417673 99417673 1001 86380 86390 1
417814 99417814 1001 86380 86390 1
417703 99417703 1001 86380 86390 1
417762 99417762 1001 86380 86390 1
418938 99418938 1001 86380 86390 1
418967 99418967 1001 86380 86390 1
419094 99419094 1001 86380 86390 1
420313 99420313 1001 86380 86390 1
420210 99420210 1001 86380 86390 1
420351 99420351 1001 86380 86390 1
420075 99420075 1001 86380 86390 1
419949 99419949 1001 86380 86390 1
419929 99419929 1001 86380 86390 1
419491 99419491 1001 86380 86390 1
419213 99419213 1001 86380 86390 1
419502 99419502 1001 86380 86390 1
419257 99419257 1001 86380 86390 1
419418 99419418 1001 86380 86390 1
419370 99419370 1001 86380 86390 1
420452 99420452 1001 86380 86390 1
420730 99420730 1001 86380 86390 1
420684 99420684 1001 86380 86390 1
420783 99420783 1001 86380 86390 1
420800 99420800 1001 86380 86390 1
421712 99421712 1001 86380 86390 1
422082 99422082 1001 86380 86390 1
421961 99421961 1001 86380 86390 1
421297 99421297 1001 86380 86390 1
421322 99421322 1001 86380 86390 1
421570 99421570 1001 86380 86390 1
421579 99421579 1001 86380 86390 1
421145 99421145 1001 86380 86390 1
421208 99421208 1001 86380 86390 1
421018 99421018 1001 86380 86390 1
421049 99421049 1001 86380 86390 1
421217 99421217 1001 86380 86390 1
421223 99421223 1001 86380 86390 1
421037 99421037 1001 86380 86390 1
422387 99422387 1001 86380 86390 1
422156 99422156 1001 86380 86390 1
423583 99423583 1001 86380 86390 1
423660 99423660 1001 86380 86390 1
423636 99423636 1001 86380 86390 1
423191 99423191 1001 86380 86390 1
423151 99423151 1001 86380 86390 1
423112 99423112 1001 86380 86390 1
422958 99422958 1001 86380 86390 1
422732 99422732 1001 86380 86390 1
422617 99422617 1001 86380 86390 1
423964 99423964 1001 86380 86390 1
423923 99423923 1001 86380 86390 1
423994 99423994 1001 86380 86390 1
424021 99424021 1001 86380 86390 1
423801 99423801 1001 86380 86390 1
425387 99425387 1001 86380 86390 1
425257 99425257 1001 86380 86390 1
425063 99425063 1001 86380 86390 1
424761 99424761 1001 86380 86390 1
424396 99424396 1001 86380 86390 1
424159 99424159 1001 86380 86390 1
424194 99424194 1001 86380 86390 1
424409 99424409 1001 86380 86390 1
425816 99425816 1001 86380 86390 1
425768 99425768 1001 86380 86390 1
427003 99427003 1001 86380 86390 1
426955 99426955 1001 86380 86390 1
426709 99426709 1001 86380 86390 1
426908 99426908 1001 86380 86390 1
426326 99426326 1001 86380 86390 1
426623 99426623 1001 86380 86390 1
426377 99426377 1001 86380 86390 1
426356 99426356 1001 86380 86390 1
426611 99426611 1001 86380 86390 1
427509 99427509 1001 86380 86390 1
428671 99428671 1001 86380 86390 1
428593 99428593 1001 86380 86390 1
428616 99428616 1001 86380 86390 1
428532 99428532 1001 86380 86390 1
427972 99427972 1001 86380 86390 1
428005 99428005 1001 86380 86390 1
428193 99428193 1001 86380 86390 1
428087 99428087 1001 86380 86390 1
427739 99427739 1001 86380 86390 1
427610 99427610 1001 86380 86390 1
427870 99427870 1001 86380 86390 1
428792 99428792 1001 86380 86390 1
428794 99428794 1001 86380 86390 1
428886 99428886 1001 86380 86390 1
429055 99429055 1001 86380 86390 1
429116 99429116 1001 86380 86390 1
428776 99428776 1001 86380 86390 1
429062 99429062 1001 86380 86390 1
430149 99430149 1001 86380 86390 1
430341 99430341 1001 86380 86390 1
430362 99430362 1001 86380 86390 1
429957 99429957 1001 86380 86390 1
429761 99429761 1001 86380 86390 1
429575 99429575 1001 86380 86390 1
429347 99429347 1001 86380 86390 1
429453 99429453 1001 86380 86390 1
429557 99429557 1001 86380 86390 1
429488 99429488 1001 86380 86390 1
429308 99429308 1001 86380 86390 1
430401 99430401 1001 86380 86390 1
430594 99430594 1001 86380 86390 1
430415 99430415 1001 86380 86390 1
431896 99431896 1001 86380 86390 1
431298 99431298 1001 86380 86390 1
431090 99431090 1001 86380 86390 1
431257 99431257 1001 86380 86390 1
431023 99431023 1001 86380 86390 1
432201 99432201 1001 86380 86390 1
432124 99432124 1001 86380 86390 1
432158 99432158 1001 86380 86390 1
432443 99432443 1001 86380 86390 1
432332 99432332 1001 86380 86390 1
433363 99433363 1001 86380 86390 1
433671 99433671 1001 86380 86390 1
433474 99433474 1001 86380 86390 1
433450 99433450 1001 86380 86390 1
433334 99433334 1001 86380 86390 1
433390 99433390 1001 86380 86390 1
433057 99433057 1001 86380 86390 1
433233 99433233 1001 86380 86390 1
432558 99432558 1001 86380 86390 1
432652 99432652 1001 86380 86390 1
432762 99432762 1001 86380 86390 1
432543 99432543 1001 86380 86390 1
433936 99433936 1001 86380 86390 1
433830 99433830 1001 86380 86390 1
434023 99434023 1001 86380 86390 1
434700 99434700 1001 86380 86390 1
434866 99434866 1001 86380 86390 1
434634 99434634 1001 86380 86390 1
434327 99434327 1001 86380 86390 1
434449 99434449 1001 86380 86390 1
435595 99435595 1001 86380 86390 1
435627 99435627 1001 86380 86390 1
435891 99435891 1001 86380 86390 1
437092 99437092 1001 86380 86390 1
437095 99437095 1001 86380 86390 1
437107 99437107 1001 86380 86390 1
436940 99436940 1001 86380 86390 1
437125 99437125 1001 86380 86390 1
436975 99436975 1001 86380 86390 1
436345 99436345 1001 86380 86390 1
436596 99436596 1001 86380 86390 1
436529 99436529 1001 86380 86390 1
436695 99436695 1001 86380 86390 1
436465 99436465 1001 86380 86390 1
436442 99436442 1001 86380 86390 1
435909 99435909 1001 86380 86390 1
436050 99436050 1001 86380 86390 1
436325 99436325 1001 86380 86390 1
436251 99436251 1001 86380 86390 1
437277 99437277 1001 86380 86390 1
437176 99437176 1001 86380 86390 1
300665 99300665 1001 86380 86390 1
300601 99300601 1001 86380 86390 1
300695 99300695 1001 86380 86390 1
300710 99300710 1001 86380 86390 1
300718 99300718 1001 86380 86390 1
300638 99300638 1001 86380 86390 1
300394 99300394 1001 86380 86390 1
300407 99300407 1001 86380 86390 1
300413 99300413 1001 86380 86390 1
300415 99300415 1001 86380 86390 1
300493 99300493 1001 86380 86390 1
300227 99300227 1001 86380 86390 1
300164 99300164 1001 86380 86390 1
300255 99300255 1001 86380 86390 1
300155 99300155 1001 86380 86390 1
300181 99300181 1001 86380 86390 1
300259 99300259 1001 86380 86390 1
300272 99300272 1001 86380 86390 1
300818 99300818 1001 86380 86390 1
300797 99300797 1001 86380 86390 1
300927 99300927 1001 86380 86390 1
300733 99300733 1001 86380 86390 1
301410 99301410 1001 86380 86390 1
301549 99301549 1001 86380 86390 1
301350 99301350 1001 86380 86390 1
301198 99301198 1001 86380 86390 1
301180 99301180 1001 86380 86390 1
301076 99301076 1001 86380 86390 1
301012 99301012 1001 86380 86390 1
301656 99301656 1001 86380 86390 1
301706 99301706 1001 86380 86390 1
301563 99301563 1001 86380 86390 1
302381 99302381 1001 86380 86390 1
302217 99302217 1001 86380 86390 1
302192 99302192 1001 86380 86390 1
302125 99302125 1001 86380 86390 1
302014 99302014 1001 86380 86390 1
302040 99302040 1001 86380 86390 1
302133 99302133 1001 86380 86390 1
302108 99302108 1001 86380 86390 1
302071 99302071 1001 86380 86390 1
301907 99301907 1001 86380 86390 1
301817 99301817 1001 86380 86390 1
301887 99301887 1001 86380 86390 1
301863 99301863 1001 86380 86390 1
302449 99302449 1001 86380 86390 1
303068 99303068 1001 86380 86390 1
303094 99303094 1001 86380 86390 1
303135 99303135 1001 86380 86390 1
303007 99303007 1001 86380 86390 1
302820 99302820 1001 86380 86390 1
302952 99302952 1001 86380 86390 1
302983 99302983 1001 86380 86390 1
302685 99302685 1001 86380 86390 1
303283 99303283 1001 86380 86390 1
303259 99303259 1001 86380 86390 1
303252 99303252 1001 86380 86390 1
304012 99304012 1001 86380 86390 1
303835 99303835 1001 86380 86390 1
303837 99303837 1001 86380 86390 1
303914 99303914 1001 86380 86390 1
303744 99303744 1001 86380 86390 1
303757 99303757 1001 86380 86390 1
303596 99303596 1001 86380 86390 1
303494 99303494 1001 86380 86390 1
303560 99303560 1001 86380 86390 1
303523 99303523 1001 86380 86390 1
303463 99303463 1001 86380 86390 1
304227 99304227 1001 86380 86390 1
304773 99304773 1001 86380 86390 1
304789 99304789 1001 86380 86390 1
304538 99304538 1001 86380 86390 1
304462 99304462 1001 86380 86390 1
304557 99304557 1001 86380 86390 1
304558 99304558 1001 86380 86390 1
304244 99304244 1001 86380 86390 1
304655 99304655 1001 86380 86390 1
304905 99304905 1001 86380 86390 1
305047 99305047 1001 86380 86390 1
305577 99305577 1001 86380 86390 1
305276 99305276 1001 86380 86390 1
305297 99305297 1001 86380 86390 1
305479 99305479 1001 86380 86390 1
305173 99305173 1001 86380 86390 1
305199 99305199 1001 86380 86390 1
305216 99305216 1001 86380 86390 1
500024 99500024 1001 86380 86390 1
500009 99500009 1001 86380 86390 1
500621 99500621 1001 86380 86390 1
500634 99500634 1001 86380 86390 1
500792 99500792 1001 86380 86390 1
500627 99500627 1001 86380 86390 1
500693 99500693 1001 86380 86390 1
500642 99500642 1001 86380 86390 1
500761 99500761 1001 86380 86390 1
500558 99500558 1001 86380 86390 1
500522 99500522 1001 86380 86390 1
500471 99500471 1001 86380 86390 1
500527 99500527 1001 86380 86390 1
500207 99500207 1001 86380 86390 1
500352 99500352 1001 86380 86390 1
500302 99500302 1001 86380 86390 1
500264 99500264 1001 86380 86390 1
500380 99500380 1001 86380 86390 1
501527 99501527 1001 86380 86390 1
501598 99501598 1001 86380 86390 1
501369 99501369 1001 86380 86390 1
501370 99501370 1001 86380 86390 1
501358 99501358 1001 86380 86390 1
501310 99501310 1001 86380 86390 1
501326 99501326 1001 86380 86390 1
501394 99501394 1001 86380 86390 1
501135 99501135 1001 86380 86390 1
501158 99501158 1001 86380 86390 1
501796 99501796 1001 86380 86390 1
501724 99501724 1001 86380 86390 1
501802 99501802 1001 86380 86390 1
502407 99502407 1001 86380 86390 1
502310 99502310 1001 86380 86390 1
502187 99502187 1001 86380 86390 1
502076 99502076 1001 86380 86390 1
502169 99502169 1001 86380 86390 1
502026 99502026 1001 86380 86390 1
501847 99501847 1001 86380 86390 1
501901 99501901 1001 86380 86390 1
502020 99502020 1001 86380 86390 1
501970 99501970 1001 86380 86390 1
503141 99503141 1001 86380 86390 1
503094 99503094 1001 86380 86390 1
502947 99502947 1001 86380 86390 1
503042 99503042 1001 86380 86390 1
502953 99502953 1001 86380 86390 1
503056 99503056 1001 86380 86390 1
503381 99503381 1001 86380 86390 1
503407 99503407 1001 86380 86390 1
503437 99503437 1001 86380 86390 1
503392 99503392 1001 86380 86390 1
504081 99504081 1001 86380 86390 1
504056 99504056 1001 86380 86390 1
504021 99504021 1001 86380 86390 1
504052 99504052 1001 86380 86390 1
503853 99503853 1001 86380 86390 1
503724 99503724 1001 86380 86390 1
503768 99503768 1001 86380 86390 1
503782 99503782 1001 86380 86390 1
503536 99503536 1001 86380 86390 1
503691 99503691 1001 86380 86390 1
503510 99503510 1001 86380 86390 1
503540 99503540 1001 86380 86390 1
503553 99503553 1001 86380 86390 1
503503 99503503 1001 86380 86390 1
504253 99504253 1001 86380 86390 1
504280 99504280 1001 86380 86390 1
504842 99504842 1001 86380 86390 1
504770 99504770 1001 86380 86390 1
504603 99504603 1001 86380 86390 1
504578 99504578 1001 86380 86390 1
504737 99504737 1001 86380 86390 1
504738 99504738 1001 86380 86390 1
504480 99504480 1001 86380 86390 1
504329 99504329 1001 86380 86390 1
504450 99504450 1001 86380 86390 1
505008 99505008 1001 86380 86390 1
505698 99505698 1001 86380 86390 1
505688 99505688 1001 86380 86390 1
505625 99505625 1001 86380 86390 1
505665 99505665 1001 86380 86390 1
505768 99505768 1001 86380 86390 1
505515 99505515 1001 86380 86390 1
505505 99505505 1001 86380 86390 1
505363 99505363 1001 86380 86390 1
505548 99505548 1001 86380 86390 1
505420 99505420 1001 86380 86390 1
505257 99505257 1001 86380 86390 1
505326 99505326 1001 86380 86390 1
505224 99505224 1001 86380 86390 1
505923 99505923 1001 86380 86390 1
505794 99505794 1001 86380 86390 1
505886 99505886 1001 86380 86390 1
505836 99505836 1001 86380 86390 1
505956 99505956 1001 86380 86390 1
505801 99505801 1001 86380 86390 1
506563 99506563 1001 86380 86390 1
506534 99506534 1001 86380 86390 1
506446 99506446 1001 86380 86390 1
506550 99506550 1001 86380 86390 1
506517 99506517 1001 86380 86390 1
506594 99506594 1001 86380 86390 1
506238 99506238 1001 86380 86390 1
506292 99506292 1001 86380 86390 1
506375 99506375 1001 86380 86390 1
506094 99506094 1001 86380 86390 1
506056 99506056 1001 86380 86390 1
506609 99506609 1001 86380 86390 1
506717 99506717 1001 86380 86390 1
506614 99506614 1001 86380 86390 1
507373 99507373 1001 86380 86390 1
507261 99507261 1001 86380 86390 1
507223 99507223 1001 86380 86390 1
507330 99507330 1001 86380 86390 1
507292 99507292 1001 86380 86390 1
507061 99507061 1001 86380 86390 1
507062 99507062 1001 86380 86390 1
507039 99507039 1001 86380 86390 1
507168 99507168 1001 86380 86390 1
507040 99507040 1001 86380 86390 1
507018 99507018 1001 86380 86390 1
507187 99507187 1001 86380 86390 1
507048 99507048 1001 86380 86390 1
506979 99506979 1001 86380 86390 1
507462 99507462 1001 86380 86390 1
508187 99508187 1001 86380 86390 1
508179 99508179 1001 86380 86390 1
508051 99508051 1001 86380 86390 1
508104 99508104 1001 86380 86390 1
508055 99508055 1001 86380 86390 1
507865 99507865 1001 86380 86390 1
507970 99507970 1001 86380 86390 1
507857 99507857 1001 86380 86390 1
507830 99507830 1001 86380 86390 1
507807 99507807 1001 86380 86390 1
508453 99508453 1001 86380 86390 1
508428 99508428 1001 86380 86390 1
508259 99508259 1001 86380 86390 1
508325 99508325 1001 86380 86390 1
508275 99508275 1001 86380 86390 1
508369 99508369 1001 86380 86390 1
509032 99509032 1001 86380 86390 1
508994 99508994 1001 86380 86390 1
508844 99508844 1001 86380 86390 1
508808 99508808 1001 86380 86390 1
508771 99508771 1001 86380 86390 1
508709 99508709 1001 86380 86390 1
508852 99508852 1001 86380 86390 1
509126 99509126 1001 86380 86390 1
509140 99509140 1001 86380 86390 1
509170 99509170 1001 86380 86390 1
509133 99509133 1001 86380 86390 1
509212 99509212 1001 86380 86390 1
509788 99509788 1001 86380 86390 1
509840 99509840 1001 86380 86390 1
509701 99509701 1001 86380 86390 1
509492 99509492 1001 86380 86390 1
509519 99509519 1001 86380 86390 1
509422 99509422 1001 86380 86390 1
509295 99509295 1001 86380 86390 1
509417 99509417 1001 86380 86390 1
509963 99509963 1001 86380 86390 1
509912 99509912 1001 86380 86390 1
510034 99510034 1001 86380 86390 1
510099 99510099 1001 86380 86390 1
510627 99510627 1001 86380 86390 1
510602 99510602 1001 86380 86390 1
510538 99510538 1001 86380 86390 1
510121 99510121 1001 86380 86390 1
510278 99510278 1001 86380 86390 1
510229 99510229 1001 86380 86390 1
510193 99510193 1001 86380 86390 1
510773 99510773 1001 86380 86390 1
510878 99510878 1001 86380 86390 1
511465 99511465 1001 86380 86390 1
511471 99511471 1001 86380 86390 1
511475 99511475 1001 86380 86390 1
511051 99511051 1001 86380 86390 1
511092 99511092 1001 86380 86390 1
511048 99511048 1001 86380 86390 1
511749 99511749 1001 86380 86390 1
511690 99511690 1001 86380 86390 1
511627 99511627 1001 86380 86390 1
512238 99512238 1001 86380 86390 1
512179 99512179 1001 86380 86390 1
512135 99512135 1001 86380 86390 1
511981 99511981 1001 86380 86390 1
512009 99512009 1001 86380 86390 1
511976 99511976 1001 86380 86390 1
511763 99511763 1001 86380 86390 1
512395 99512395 1001 86380 86390 1
513026 99513026 1001 86380 86390 1
513130 99513130 1001 86380 86390 1
513107 99513107 1001 86380 86390 1
513100 99513100 1001 86380 86390 1
512824 99512824 1001 86380 86390 1
512955 99512955 1001 86380 86390 1
512867 99512867 1001 86380 86390 1
512678 99512678 1001 86380 86390 1
512730 99512730 1001 86380 86390 1
512745 99512745 1001 86380 86390 1
512669 99512669 1001 86380 86390 1
513333 99513333 1001 86380 86390 1
513983 99513983 1001 86380 86390 1
513842 99513842 1001 86380 86390 1
514007 99514007 1001 86380 86390 1
513885 99513885 1001 86380 86390 1
513624 99513624 1001 86380 86390 1
513631 99513631 1001 86380 86390 1
513607 99513607 1001 86380 86390 1
513413 99513413 1001 86380 86390 1
513447 99513447 1001 86380 86390 1
513589 99513589 1001 86380 86390 1
514236 99514236 1001 86380 86390 1
514120 99514120 1001 86380 86390 1
513411 99513411 1001 86380 86390 1
514034 99514034 1001 86380 86390 1
514204 99514204 1001 86380 86390 1
514180 99514180 1001 86380 86390 1
514759 99514759 1001 86380 86390 1
514728 99514728 1001 86380 86390 1
514499 99514499 1001 86380 86390 1
514564 99514564 1001 86380 86390 1
514515 99514515 1001 86380 86390 1
514451 99514451 1001 86380 86390 1
514635 99514635 1001 86380 86390 1
514457 99514457 1001 86380 86390 1
514418 99514418 1001 86380 86390 1
514240 99514240 1001 86380 86390 1
514305 99514305 1001 86380 86390 1
514877 99514877 1001 86380 86390 1
514917 99514917 1001 86380 86390 1
514930 99514930 1001 86380 86390 1
515520 99515520 1001 86380 86390 1
515674 99515674 1001 86380 86390 1
515440 99515440 1001 86380 86390 1
515421 99515421 1001 86380 86390 1
515396 99515396 1001 86380 86390 1
515232 99515232 1001 86380 86390 1
515065 99515065 1001 86380 86390 1
515096 99515096 1001 86380 86390 1
515085 99515085 1001 86380 86390 1
515710 99515710 1001 86380 86390 1
515815 99515815 1001 86380 86390 1
515712 99515712 1001 86380 86390 1
515881 99515881 1001 86380 86390 1
515716 99515716 1001 86380 86390 1
515742 99515742 1001 86380 86390 1
516510 99516510 1001 86380 86390 1
516422 99516422 1001 86380 86390 1
516308 99516308 1001 86380 86390 1
516333 99516333 1001 86380 86390 1
516412 99516412 1001 86380 86390 1
516487 99516487 1001 86380 86390 1
516179 99516179 1001 86380 86390 1
516262 99516262 1001 86380 86390 1
516301 99516301 1001 86380 86390 1
516052 99516052 1001 86380 86390 1
516630 99516630 1001 86380 86390 1
516571 99516571 1001 86380 86390 1
517143 99517143 1001 86380 86390 1
517273 99517273 1001 86380 86390 1
517318 99517318 1001 86380 86390 1
517082 99517082 1001 86380 86390 1
517490 99517490 1001 86380 86390 1
517338 99517338 1001 86380 86390 1
517364 99517364 1001 86380 86390 1
517430 99517430 1001 86380 86390 1
517444 99517444 1001 86380 86390 1
517458 99517458 1001 86380 86390 1
517421 99517421 1001 86380 86390 1
517358 99517358 1001 86380 86390 1
518022 99518022 1001 86380 86390 1
518028 99518028 1001 86380 86390 1
518043 99518043 1001 86380 86390 1
517994 99517994 1001 86380 86390 1
517818 99517818 1001 86380 86390 1
517845 99517845 1001 86380 86390 1
517884 99517884 1001 86380 86390 1
517925 99517925 1001 86380 86390 1
517610 99517610 1001 86380 86390 1
517636 99517636 1001 86380 86390 1
517628 99517628 1001 86380 86390 1
518251 99518251 1001 86380 86390 1
518228 99518228 1001 86380 86390 1
518177 99518177 1001 86380 86390 1
518194 99518194 1001 86380 86390 1
518168 99518168 1001 86380 86390 1
518259 99518259 1001 86380 86390 1
518182 99518182 1001 86380 86390 1
518904 99518904 1001 86380 86390 1
518932 99518932 1001 86380 86390 1
518581 99518581 1001 86380 86390 1
518380 99518380 1001 86380 86390 1
518396 99518396 1001 86380 86390 1
518474 99518474 1001 86380 86390 1
518410 99518410 1001 86380 86390 1
518413 99518413 1001 86380 86390 1
518415 99518415 1001 86380 86390 1
519025 99519025 1001 86380 86390 1
519140 99519140 1001 86380 86390 1
519544 99519544 1001 86380 86390 1
519462 99519462 1001 86380 86390 1
519246 99519246 1001 86380 86390 1
519376 99519376 1001 86380 86390 1
519397 99519397 1001 86380 86390 1
519333 99519333 1001 86380 86390 1
519968 99519968 1001 86380 86390 1
519966 99519966 1001 86380 86390 1
520454 99520454 1001 86380 86390 1
520559 99520559 1001 86380 86390 1
520573 99520573 1001 86380 86390 1
520496 99520496 1001 86380 86390 1
520510 99520510 1001 86380 86390 1
520575 99520575 1001 86380 86390 1
520387 99520387 1001 86380 86390 1
520806 99520806 1001 86380 86390 1
520759 99520759 1001 86380 86390 1
521265 99521265 1001 86380 86390 1
521408 99521408 1001 86380 86390 1
521298 99521298 1001 86380 86390 1
521131 99521131 1001 86380 86390 1
521145 99521145 1001 86380 86390 1
521124 99521124 1001 86380 86390 1
520963 99520963 1001 86380 86390 1
520976 99520976 1001 86380 86390 1
520943 99520943 1001 86380 86390 1
521533 99521533 1001 86380 86390 1
521559 99521559 1001 86380 86390 1
521642 99521642 1001 86380 86390 1
522112 99522112 1001 86380 86390 1
522125 99522125 1001 86380 86390 1
522246 99522246 1001 86380 86390 1
522093 99522093 1001 86380 86390 1
522172 99522172 1001 86380 86390 1
522279 99522279 1001 86380 86390 1
522288 99522288 1001 86380 86390 1
521948 99521948 1001 86380 86390 1
522081 99522081 1001 86380 86390 1
521724 99521724 1001 86380 86390 1
521805 99521805 1001 86380 86390 1
521757 99521757 1001 86380 86390 1
521863 99521863 1001 86380 86390 1
522461 99522461 1001 86380 86390 1
522463 99522463 1001 86380 86390 1
522322 99522322 1001 86380 86390 1
522389 99522389 1001 86380 86390 1
523117 99523117 1001 86380 86390 1
522861 99522861 1001 86380 86390 1
522913 99522913 1001 86380 86390 1
522771 99522771 1001 86380 86390 1
522786 99522786 1001 86380 86390 1
522859 99522859 1001 86380 86390 1
522899 99522899 1001 86380 86390 1
522657 99522657 1001 86380 86390 1
522568 99522568 1001 86380 86390 1
522620 99522620 1001 86380 86390 1
522673 99522673 1001 86380 86390 1
522599 99522599 1001 86380 86390 1
523212 99523212 1001 86380 86390 1
523855 99523855 1001 86380 86390 1
523894 99523894 1001 86380 86390 1
523805 99523805 1001 86380 86390 1
523756 99523756 1001 86380 86390 1
523928 99523928 1001 86380 86390 1
523776 99523776 1001 86380 86390 1
523661 99523661 1001 86380 86390 1
523456 99523456 1001 86380 86390 1
523432 99523432 1001 86380 86390 1
523451 99523451 1001 86380 86390 1
524579 99524579 1001 86380 86390 1
524746 99524746 1001 86380 86390 1
524625 99524625 1001 86380 86390 1
524400 99524400 1001 86380 86390 1
524427 99524427 1001 86380 86390 1
524447 99524447 1001 86380 86390 1
524525 99524525 1001 86380 86390 1
524281 99524281 1001 86380 86390 1
524208 99524208 1001 86380 86390 1
524251 99524251 1001 86380 86390 1
524975 99524975 1001 86380 86390 1
524927 99524927 1001 86380 86390 1
524866 99524866 1001 86380 86390 1
524945 99524945 1001 86380 86390 1
525548 99525548 1001 86380 86390 1
525530 99525530 1001 86380 86390 1
525442 99525442 1001 86380 86390 1
525192 99525192 1001 86380 86390 1
525219 99525219 1001 86380 86390 1
525311 99525311 1001 86380 86390 1
525299 99525299 1001 86380 86390 1
525196 99525196 1001 86380 86390 1
525034 99525034 1001 86380 86390 1
525673 99525673 1001 86380 86390 1
525599 99525599 1001 86380 86390 1
525760 99525760 1001 86380 86390 1
525684 99525684 1001 86380 86390 1
526276 99526276 1001 86380 86390 1
526089 99526089 1001 86380 86390 1
526038 99526038 1001 86380 86390 1
526169 99526169 1001 86380 86390 1
526126 99526126 1001 86380 86390 1
525959 99525959 1001 86380 86390 1
525844 99525844 1001 86380 86390 1
525975 99525975 1001 86380 86390 1
526579 99526579 1001 86380 86390 1
526620 99526620 1001 86380 86390 1
526510 99526510 1001 86380 86390 1
527109 99527109 1001 86380 86390 1
527086 99527086 1001 86380 86390 1
527166 99527166 1001 86380 86390 1
527105 99527105 1001 86380 86390 1
526915 99526915 1001 86380 86390 1
526980 99526980 1001 86380 86390 1
526841 99526841 1001 86380 86390 1
526946 99526946 1001 86380 86390 1
527014 99527014 1001 86380 86390 1
526706 99526706 1001 86380 86390 1
526659 99526659 1001 86380 86390 1
526738 99526738 1001 86380 86390 1
526792 99526792 1001 86380 86390 1
526768 99526768 1001 86380 86390 1
526807 99526807 1001 86380 86390 1
527288 99527288 1001 86380 86390 1
527305 99527305 1001 86380 86390 1
527345 99527345 1001 86380 86390 1
527439 99527439 1001 86380 86390 1
527896 99527896 1001 86380 86390 1
527977 99527977 1001 86380 86390 1
528004 99528004 1001 86380 86390 1
528059 99528059 1001 86380 86390 1
527861 99527861 1001 86380 86390 1
527812 99527812 1001 86380 86390 1
527649 99527649 1001 86380 86390 1
527598 99527598 1001 86380 86390 1
527514 99527514 1001 86380 86390 1
527579 99527579 1001 86380 86390 1
528216 99528216 1001 86380 86390 1
528100 99528100 1001 86380 86390 1
528179 99528179 1001 86380 86390 1
528128 99528128 1001 86380 86390 1
528273 99528273 1001 86380 86390 1
528120 99528120 1001 86380 86390 1
528808 99528808 1001 86380 86390 1
528528 99528528 1001 86380 86390 1
528624 99528624 1001 86380 86390 1
528387 99528387 1001 86380 86390 1
528389 99528389 1001 86380 86390 1
528445 99528445 1001 86380 86390 1
529046 99529046 1001 86380 86390 1
528945 99528945 1001 86380 86390 1
529566 99529566 1001 86380 86390 1
529672 99529672 1001 86380 86390 1
529523 99529523 1001 86380 86390 1
529352 99529352 1001 86380 86390 1
529146 99529146 1001 86380 86390 1
529224 99529224 1001 86380 86390 1
529150 99529150 1001 86380 86390 1
529139 99529139 1001 86380 86390 1
529792 99529792 1001 86380 86390 1
529820 99529820 1001 86380 86390 1
529851 99529851 1001 86380 86390 1
530425 99530425 1001 86380 86390 1
530519 99530519 1001 86380 86390 1
530384 99530384 1001 86380 86390 1
530197 99530197 1001 86380 86390 1
530199 99530199 1001 86380 86390 1
530281 99530281 1001 86380 86390 1
529998 99529998 1001 86380 86390 1
530067 99530067 1001 86380 86390 1
530048 99530048 1001 86380 86390 1
530748 99530748 1001 86380 86390 1
530594 99530594 1001 86380 86390 1
530674 99530674 1001 86380 86390 1
531301 99531301 1001 86380 86390 1
531000 99531000 1001 86380 86390 1
531014 99531014 1001 86380 86390 1
531108 99531108 1001 86380 86390 1
530888 99530888 1001 86380 86390 1
530838 99530838 1001 86380 86390 1
530860 99530860 1001 86380 86390 1
531458 99531458 1001 86380 86390 1
531500 99531500 1001 86380 86390 1
531475 99531475 1001 86380 86390 1
531385 99531385 1001 86380 86390 1
532206 99532206 1001 86380 86390 1
532106 99532106 1001 86380 86390 1
532177 99532177 1001 86380 86390 1
532043 99532043 1001 86380 86390 1
532070 99532070 1001 86380 86390 1
532195 99532195 1001 86380 86390 1
532204 99532204 1001 86380 86390 1
531962 99531962 1001 86380 86390 1
531862 99531862 1001 86380 86390 1
531784 99531784 1001 86380 86390 1
531669 99531669 1001 86380 86390 1
531711 99531711 1001 86380 86390 1
531675 99531675 1001 86380 86390 1
532836 99532836 1001 86380 86390 1
532926 99532926 1001 86380 86390 1
533027 99533027 1001 86380 86390 1
532851 99532851 1001 86380 86390 1
532750 99532750 1001 86380 86390 1
532780 99532780 1001 86380 86390 1
532625 99532625 1001 86380 86390 1
532731 99532731 1001 86380 86390 1
532761 99532761 1001 86380 86390 1
532545 99532545 1001 86380 86390 1
532455 99532455 1001 86380 86390 1
533054 99533054 1001 86380 86390 1
533822 99533822 1001 86380 86390 1
533757 99533757 1001 86380 86390 1
533634 99533634 1001 86380 86390 1
533518 99533518 1001 86380 86390 1
533609 99533609 1001 86380 86390 1
533637 99533637 1001 86380 86390 1
533341 99533341 1001 86380 86390 1
533265 99533265 1001 86380 86390 1
533319 99533319 1001 86380 86390 1
533307 99533307 1001 86380 86390 1
533295 99533295 1001 86380 86390 1
533260 99533260 1001 86380 86390 1
533248 99533248 1001 86380 86390 1
533908 99533908 1001 86380 86390 1
533962 99533962 1001 86380 86390 1
534654 99534654 1001 86380 86390 1
534483 99534483 1001 86380 86390 1
534658 99534658 1001 86380 86390 1
534511 99534511 1001 86380 86390 1
534645 99534645 1001 86380 86390 1
534682 99534682 1001 86380 86390 1
534317 99534317 1001 86380 86390 1
534173 99534173 1001 86380 86390 1
534877 99534877 1001 86380 86390 1
534865 99534865 1001 86380 86390 1
534704 99534704 1001 86380 86390 1
534796 99534796 1001 86380 86390 1
534758 99534758 1001 86380 86390 1
535507 99535507 1001 86380 86390 1
535322 99535322 1001 86380 86390 1
535400 99535400 1001 86380 86390 1
535241 99535241 1001 86380 86390 1
535257 99535257 1001 86380 86390 1
535154 99535154 1001 86380 86390 1
535115 99535115 1001 86380 86390 1
535116 99535116 1001 86380 86390 1
535226 99535226 1001 86380 86390 1
534933 99534933 1001 86380 86390 1
534924 99534924 1001 86380 86390 1
535513 99535513 1001 86380 86390 1
535643 99535643 1001 86380 86390 1
535713 99535713 1001 86380 86390 1
536184 99536184 1001 86380 86390 1
536134 99536134 1001 86380 86390 1
536199 99536199 1001 86380 86390 1
536243 99536243 1001 86380 86390 1
536334 99536334 1001 86380 86390 1
536043 99536043 1001 86380 86390 1
536046 99536046 1001 86380 86390 1
536060 99536060 1001 86380 86390 1
536091 99536091 1001 86380 86390 1
535785 99535785 1001 86380 86390 1
535895 99535895 1001 86380 86390 1
536479 99536479 1001 86380 86390 1
536430 99536430 1001 86380 86390 1
536456 99536456 1001 86380 86390 1
536469 99536469 1001 86380 86390 1
537102 99537102 1001 86380 86390 1
537147 99537147 1001 86380 86390 1
537004 99537004 1001 86380 86390 1
537152 99537152 1001 86380 86390 1
537158 99537158 1001 86380 86390 1
536868 99536868 1001 86380 86390 1
536831 99536831 1001 86380 86390 1
536755 99536755 1001 86380 86390 1
536836 99536836 1001 86380 86390 1
536772 99536772 1001 86380 86390 1
536674 99536674 1001 86380 86390 1
536549 99536549 1001 86380 86390 1
536579 99536579 1001 86380 86390 1
537294 99537294 1001 86380 86390 1
537209 99537209 1001 86380 86390 1
537184 99537184 1001 86380 86390 1
537901 99537901 1001 86380 86390 1
537890 99537890 1001 86380 86390 1
537856 99537856 1001 86380 86390 1
537818 99537818 1001 86380 86390 1
537734 99537734 1001 86380 86390 1
537713 99537713 1001 86380 86390 1
537623 99537623 1001 86380 86390 1
537597 99537597 1001 86380 86390 1
537395 99537395 1001 86380 86390 1
537573 99537573 1001 86380 86390 1
538071 99538071 1001 86380 86390 1
538008 99538008 1001 86380 86390 1
538185 99538185 1001 86380 86390 1
538634 99538634 1001 86380 86390 1
538789 99538789 1001 86380 86390 1
538642 99538642 1001 86380 86390 1
538548 99538548 1001 86380 86390 1
538575 99538575 1001 86380 86390 1
538425 99538425 1001 86380 86390 1
538582 99538582 1001 86380 86390 1
538380 99538380 1001 86380 86390 1
538277 99538277 1001 86380 86390 1
538330 99538330 1001 86380 86390 1
538318 99538318 1001 86380 86390 1
538371 99538371 1001 86380 86390 1
538372 99538372 1001 86380 86390 1
538205 99538205 1001 86380 86390 1
538884 99538884 1001 86380 86390 1
538824 99538824 1001 86380 86390 1
539490 99539490 1001 86380 86390 1
539558 99539558 1001 86380 86390 1
539445 99539445 1001 86380 86390 1
539635 99539635 1001 86380 86390 1
539024 99539024 1001 86380 86390 1
539678 99539678 1001 86380 86390 1
539743 99539743 1001 86380 86390 1
539795 99539795 1001 86380 86390 1
539707 99539707 1001 86380 86390 1
539812 99539812 1001 86380 86390 1
539660 99539660 1001 86380 86390 1
540434 99540434 1001 86380 86390 1
540381 99540381 1001 86380 86390 1
540330 99540330 1001 86380 86390 1
540322 99540322 1001 86380 86390 1
540132 99540132 1001 86380 86390 1
540165 99540165 1001 86380 86390 1
539976 99539976 1001 86380 86390 1
539888 99539888 1001 86380 86390 1
539930 99539930 1001 86380 86390 1
540494 99540494 1001 86380 86390 1
540507 99540507 1001 86380 86390 1
540488 99540488 1001 86380 86390 1
541097 99541097 1001 86380 86390 1
541088 99541088 1001 86380 86390 1
541076 99541076 1001 86380 86390 1
541052 99541052 1001 86380 86390 1
540927 99540927 1001 86380 86390 1
540741 99540741 1001 86380 86390 1
540819 99540819 1001 86380 86390 1
540858 99540858 1001 86380 86390 1
540732 99540732 1001 86380 86390 1
541333 99541333 1001 86380 86390 1
541308 99541308 1001 86380 86390 1
541388 99541388 1001 86380 86390 1
541310 99541310 1001 86380 86390 1
542027 99542027 1001 86380 86390 1
541989 99541989 1001 86380 86390 1
541774 99541774 1001 86380 86390 1
541762 99541762 1001 86380 86390 1
541706 99541706 1001 86380 86390 1
541593 99541593 1001 86380 86390 1
541684 99541684 1001 86380 86390 1
541585 99541585 1001 86380 86390 1
541508 99541508 1001 86380 86390 1
541588 99541588 1001 86380 86390 1
542215 99542215 1001 86380 86390 1
542267 99542267 1001 86380 86390 1
542232 99542232 1001 86380 86390 1
542909 99542909 1001 86380 86390 1
542808 99542808 1001 86380 86390 1
542790 99542790 1001 86380 86390 1
542628 99542628 1001 86380 86390 1
542337 99542337 1001 86380 86390 1
542478 99542478 1001 86380 86390 1
542971 99542971 1001 86380 86390 1
542533 99542533 1001 86380 86390 1
543442 99543442 1001 86380 86390 1
543509 99543509 1001 86380 86390 1
543407 99543407 1001 86380 86390 1
543409 99543409 1001 86380 86390 1
543422 99543422 1001 86380 86390 1
543176 99543176 1001 86380 86390 1
543319 99543319 1001 86380 86390 1
543332 99543332 1001 86380 86390 1
543172 99543172 1001 86380 86390 1
543225 99543225 1001 86380 86390 1
543160 99543160 1001 86380 86390 1
544457 99544457 1001 86380 86390 1
544435 99544435 1001 86380 86390 1
544273 99544273 1001 86380 86390 1
544377 99544377 1001 86380 86390 1
544149 99544149 1001 86380 86390 1
544085 99544085 1001 86380 86390 1
544151 99544151 1001 86380 86390 1
544129 99544129 1001 86380 86390 1
544659 99544659 1001 86380 86390 1
544720 99544720 1001 86380 86390 1
430097 380 1001 43440 43797 1
534323 1011 1002 57509 67094 1
400166 99400166 1001 86380 86390 1
400283 99400283 1001 86380 86390 1
400330 99400330 1001 86380 86390 1
400406 99400406 1001 86380 86390 1
400495 99400495 1001 86380 86390 1
400713 99400713 1001 86380 86390 1
400649 99400649 1001 86380 86390 1
400673 99400673 1001 86380 86390 1
401020 99401020 1001 86380 86390 1
401103 99401103 1001 86380 86390 1
401206 99401206 1001 86380 86390 1
401382 99401382 1001 86380 86390 1
401448 99401448 1001 86380 86390 1
402020 99402020 1001 86380 86390 1
401949 99401949 1001 86380 86390 1
402114 99402114 1001 86380 86390 1
402128 99402128 1001 86380 86390 1
402227 99402227 1001 86380 86390 1
402337 99402337 1001 86380 86390 1
402320 99402320 1001 86380 86390 1
402324 99402324 1001 86380 86390 1
402351 99402351 1001 86380 86390 1
402334 99402334 1001 86380 86390 1
402573 99402573 1001 86380 86390 1
402746 99402746 1001 86380 86390 1
402829 99402829 1001 86380 86390 1
402983 99402983 1001 86380 86390 1
402986 99402986 1001 86380 86390 1
403048 99403048 1001 86380 86390 1
403211 99403211 1001 86380 86390 1
403361 99403361 1001 86380 86390 1
403622 99403622 1001 86380 86390 1
403806 99403806 1001 86380 86390 1
403925 99403925 1001 86380 86390 1
403909 99403909 1001 86380 86390 1
404005 99404005 1001 86380 86390 1
404087 99404087 1001 86380 86390 1
404254 99404254 1001 86380 86390 1
404290 99404290 1001 86380 86390 1
404679 99404679 1001 86380 86390 1
404916 99404916 1001 86380 86390 1
405077 99405077 1001 86380 86390 1
405176 99405176 1001 86380 86390 1
405368 99405368 1001 86380 86390 1
405349 99405349 1001 86380 86390 1
405454 99405454 1001 86380 86390 1
405577 99405577 1001 86380 86390 1
405740 99405740 1001 86380 86390 1
405835 99405835 1001 86380 86390 1
405772 99405772 1001 86380 86390 1
407045 99407045 1001 86380 86390 1
407038 99407038 1001 86380 86390 1
407170 99407170 1001 86380 86390 1
407320 99407320 1001 86380 86390 1
407420 99407420 1001 86380 86390 1
407641 99407641 1001 86380 86390 1
407687 99407687 1001 86380 86390 1
407753 99407753 1001 86380 86390 1
407693 99407693 1001 86380 86390 1
407741 99407741 1001 86380 86390 1
408179 99408179 1001 86380 86390 1
408477 99408477 1001 86380 86390 1
408521 99408521 1001 86380 86390 1
408494 99408494 1001 86380 86390 1
408461 99408461 1001 86380 86390 1
408702 99408702 1001 86380 86390 1
408681 99408681 1001 86380 86390 1
409023 99409023 1001 86380 86390 1
409056 99409056 1001 86380 86390 1
409170 99409170 1001 86380 86390 1
409100 99409100 1001 86380 86390 1
409116 99409116 1001 86380 86390 1
409438 99409438 1001 86380 86390 1
409505 99409505 1001 86380 86390 1
409730 99409730 1001 86380 86390 1
409738 99409738 1001 86380 86390 1
409909 99409909 1001 86380 86390 1
410113 99410113 1001 86380 86390 1
410349 99410349 1001 86380 86390 1
410385 99410385 1001 86380 86390 1
410615 99410615 1001 86380 86390 1
410785 99410785 1001 86380 86390 1
411227 99411227 1001 86380 86390 1
411444 99411444 1001 86380 86390 1
411608 99411608 1001 86380 86390 1
411616 99411616 1001 86380 86390 1
411750 99411750 1001 86380 86390 1
411995 99411995 1001 86380 86390 1
412208 99412208 1001 86380 86390 1
412342 99412342 1001 86380 86390 1
412344 99412344 1001 86380 86390 1
413375 99413375 1001 86380 86390 1
413297 99413297 1001 86380 86390 1
413672 99413672 1001 86380 86390 1
413269 99413269 1001 86380 86390 1
413230 99413230 1001 86380 86390 1
413287 99413287 1001 86380 86390 1
412701 99412701 1001 86380 86390 1
413874 99413874 1001 86380 86390 1
413933 99413933 1001 86380 86390 1
415177 99415177 1001 86380 86390 1
415088 99415088 1001 86380 86390 1
414511 99414511 1001 86380 86390 1
414669 99414669 1001 86380 86390 1
414911 99414911 1001 86380 86390 1
414240 99414240 1001 86380 86390 1
415447 99415447 1001 86380 86390 1
415651 99415651 1001 86380 86390 1
415589 99415589 1001 86380 86390 1
416750 99416750 1001 86380 86390 1
416254 99416254 1001 86380 86390 1
416350 99416350 1001 86380 86390 1
416503 99416503 1001 86380 86390 1
416426 99416426 1001 86380 86390 1
416052 99416052 1001 86380 86390 1
416034 99416034 1001 86380 86390 1
415989 99415989 1001 86380 86390 1
416096 99416096 1001 86380 86390 1
415761 99415761 1001 86380 86390 1
415975 99415975 1001 86380 86390 1
415847 99415847 1001 86380 86390 1
415922 99415922 1001 86380 86390 1
415901 99415901 1001 86380 86390 1
417073 99417073 1001 86380 86390 1
417025 99417025 1001 86380 86390 1
417027 99417027 1001 86380 86390 1
417079 99417079 1001 86380 86390 1
417226 99417226 1001 86380 86390 1
417445 99417445 1001 86380 86390 1
417480 99417480 1001 86380 86390 1
418734 99418734 1001 86380 86390 1
418698 99418698 1001 86380 86390 1
418492 99418492 1001 86380 86390 1
418569 99418569 1001 86380 86390 1
418119 99418119 1001 86380 86390 1
418211 99418211 1001 86380 86390 1
417916 99417916 1001 86380 86390 1
417962 99417962 1001 86380 86390 1
417745 99417745 1001 86380 86390 1
417619 99417619 1001 86380 86390 1
417889 99417889 1001 86380 86390 1
417936 99417936 1001 86380 86390 1
419130 99419130 1001 86380 86390 1
419200 99419200 1001 86380 86390 1
420130 99420130 1001 86380 86390 1
420373 99420373 1001 86380 86390 1
420352 99420352 1001 86380 86390 1
419860 99419860 1001 86380 86390 1
419787 99419787 1001 86380 86390 1
419714 99419714 1001 86380 86390 1
419930 99419930 1001 86380 86390 1
419389 99419389 1001 86380 86390 1
419436 99419436 1001 86380 86390 1
419531 99419531 1001 86380 86390 1
420464 99420464 1001 86380 86390 1
420694 99420694 1001 86380 86390 1
420555 99420555 1001 86380 86390 1
422116 99422116 1001 86380 86390 1
422090 99422090 1001 86380 86390 1
421767 99421767 1001 86380 86390 1
421506 99421506 1001 86380 86390 1
421548 99421548 1001 86380 86390 1
421604 99421604 1001 86380 86390 1
420901 99420901 1001 86380 86390 1
421161 99421161 1001 86380 86390 1
421008 99421008 1001 86380 86390 1
422272 99422272 1001 86380 86390 1
422152 99422152 1001 86380 86390 1
423590 99423590 1001 86380 86390 1
423001 99423001 1001 86380 86390 1
423128 99423128 1001 86380 86390 1
422965 99422965 1001 86380 86390 1
422671 99422671 1001 86380 86390 1
422790 99422790 1001 86380 86390 1
422763 99422763 1001 86380 86390 1
423985 99423985 1001 86380 86390 1
423934 99423934 1001 86380 86390 1
423961 99423961 1001 86380 86390 1
424033 99424033 1001 86380 86390 1
423963 99423963 1001 86380 86390 1
424011 99424011 1001 86380 86390 1
424736 99424736 1001 86380 86390 1
424780 99424780 1001 86380 86390 1
424408 99424408 1001 86380 86390 1
424314 99424314 1001 86380 86390 1
424338 99424338 1001 86380 86390 1
425827 99425827 1001 86380 86390 1
425537 99425537 1001 86380 86390 1
425727 99425727 1001 86380 86390 1
426840 99426840 1001 86380 86390 1
426848 99426848 1001 86380 86390 1
426954 99426954 1001 86380 86390 1
426831 99426831 1001 86380 86390 1
426386 99426386 1001 86380 86390 1
426365 99426365 1001 86380 86390 1
426096 99426096 1001 86380 86390 1
425950 99425950 1001 86380 86390 1
426168 99426168 1001 86380 86390 1
427369 99427369 1001 86380 86390 1
427171 99427171 1001 86380 86390 1
427337 99427337 1001 86380 86390 1
427310 99427310 1001 86380 86390 1
427432 99427432 1001 86380 86390 1
428509 99428509 1001 86380 86390 1
428356 99428356 1001 86380 86390 1
428712 99428712 1001 86380 86390 1
428420 99428420 1001 86380 86390 1
428049 99428049 1001 86380 86390 1
428292 99428292 1001 86380 86390 1
428146 99428146 1001 86380 86390 1
427891 99427891 1001 86380 86390 1
428966 99428966 1001 86380 86390 1
429020 99429020 1001 86380 86390 1
428845 99428845 1001 86380 86390 1
428770 99428770 1001 86380 86390 1
428980 99428980 1001 86380 86390 1
428754 99428754 1001 86380 86390 1
428810 99428810 1001 86380 86390 1
430371 99430371 1001 86380 86390 1
430322 99430322 1001 86380 86390 1
429967 99429967 1001 86380 86390 1
430197 99430197 1001 86380 86390 1
430080 99430080 1001 86380 86390 1
430158 99430158 1001 86380 86390 1
429644 99429644 1001 86380 86390 1
429847 99429847 1001 86380 86390 1
429899 99429899 1001 86380 86390 1
429334 99429334 1001 86380 86390 1
429352 99429352 1001 86380 86390 1
429407 99429407 1001 86380 86390 1
430561 99430561 1001 86380 86390 1
430748 99430748 1001 86380 86390 1
430394 99430394 1001 86380 86390 1
431752 99431752 1001 86380 86390 1
431925 99431925 1001 86380 86390 1
432034 99432034 1001 86380 86390 1
432048 99432048 1001 86380 86390 1
431536 99431536 1001 86380 86390 1
431499 99431499 1001 86380 86390 1
431525 99431525 1001 86380 86390 1
431048 99431048 1001 86380 86390 1
430885 99430885 1001 86380 86390 1
432428 99432428 1001 86380 86390 1
432274 99432274 1001 86380 86390 1
432256 99432256 1001 86380 86390 1
432363 99432363 1001 86380 86390 1
432334 99432334 1001 86380 86390 1
432396 99432396 1001 86380 86390 1
433471 99433471 1001 86380 86390 1
433702 99433702 1001 86380 86390 1
432945 99432945 1001 86380 86390 1
432953 99432953 1001 86380 86390 1
433144 99433144 1001 86380 86390 1
433300 99433300 1001 86380 86390 1
432959 99432959 1001 86380 86390 1
433014 99433014 1001 86380 86390 1
432829 99432829 1001 86380 86390 1
432854 99432854 1001 86380 86390 1
432501 99432501 1001 86380 86390 1
432890 99432890 1001 86380 86390 1
433864 99433864 1001 86380 86390 1
434006 99434006 1001 86380 86390 1
435055 99435055 1001 86380 86390 1
435003 99435003 1001 86380 86390 1
435385 99435385 1001 86380 86390 1
435230 99435230 1001 86380 86390 1
435102 99435102 1001 86380 86390 1
435178 99435178 1001 86380 86390 1
434941 99434941 1001 86380 86390 1
434622 99434622 1001 86380 86390 1
434880 99434880 1001 86380 86390 1
434567 99434567 1001 86380 86390 1
434217 99434217 1001 86380 86390 1
434525 99434525 1001 86380 86390 1
434276 99434276 1001 86380 86390 1
435603 99435603 1001 86380 86390 1
435506 99435506 1001 86380 86390 1
436992 99436992 1001 86380 86390 1
436657 99436657 1001 86380 86390 1
436393 99436393 1001 86380 86390 1
436553 99436553 1001 86380 86390 1
437293 99437293 1001 86380 86390 1
300069 99300069 1001 86380 86390 1
300047 99300047 1001 86380 86390 1
437173 99437173 1001 86380 86390 1
300673 99300673 1001 86380 86390 1
300371 99300371 1001 86380 86390 1
300347 99300347 1001 86380 86390 1
300412 99300412 1001 86380 86390 1
300453 99300453 1001 86380 86390 1
300339 99300339 1001 86380 86390 1
300221 99300221 1001 86380 86390 1
300146 99300146 1001 86380 86390 1
300785 99300785 1001 86380 86390 1
301444 99301444 1001 86380 86390 1
301395 99301395 1001 86380 86390 1
301462 99301462 1001 86380 86390 1
301463 99301463 1001 86380 86390 1
301102 99301102 1001 86380 86390 1
300999 99300999 1001 86380 86390 1
301077 99301077 1001 86380 86390 1
301006 99301006 1001 86380 86390 1
300994 99300994 1001 86380 86390 1
301670 99301670 1001 86380 86390 1
302380 99302380 1001 86380 86390 1
302191 99302191 1001 86380 86390 1
302297 99302297 1001 86380 86390 1
302101 99302101 1001 86380 86390 1
302078 99302078 1001 86380 86390 1
302067 99302067 1001 86380 86390 1
302134 99302134 1001 86380 86390 1
301915 99301915 1001 86380 86390 1
301961 99301961 1001 86380 86390 1
301912 99301912 1001 86380 86390 1
301966 99301966 1001 86380 86390 1
302418 99302418 1001 86380 86390 1
302441 99302441 1001 86380 86390 1
302455 99302455 1001 86380 86390 1
303117 99303117 1001 86380 86390 1
303043 99303043 1001 86380 86390 1
303136 99303136 1001 86380 86390 1
302849 99302849 1001 86380 86390 1
302928 99302928 1001 86380 86390 1
302825 99302825 1001 86380 86390 1
302793 99302793 1001 86380 86390 1
302756 99302756 1001 86380 86390 1
302618 99302618 1001 86380 86390 1
302597 99302597 1001 86380 86390 1
303311 99303311 1001 86380 86390 1
303326 99303326 1001 86380 86390 1
303339 99303339 1001 86380 86390 1
303340 99303340 1001 86380 86390 1
303267 99303267 1001 86380 86390 1
303332 99303332 1001 86380 86390 1
303830 99303830 1001 86380 86390 1
303856 99303856 1001 86380 86390 1
304020 99304020 1001 86380 86390 1
303652 99303652 1001 86380 86390 1
303706 99303706 1001 86380 86390 1
303671 99303671 1001 86380 86390 1
303607 99303607 1001 86380 86390 1
304162 99304162 1001 86380 86390 1
304140 99304140 1001 86380 86390 1
304181 99304181 1001 86380 86390 1
304856 99304856 1001 86380 86390 1
304840 99304840 1001 86380 86390 1
304754 99304754 1001 86380 86390 1
304742 99304742 1001 86380 86390 1
304642 99304642 1001 86380 86390 1
304555 99304555 1001 86380 86390 1
304561 99304561 1001 86380 86390 1
304252 99304252 1001 86380 86390 1
304333 99304333 1001 86380 86390 1
304362 99304362 1001 86380 86390 1
304285 99304285 1001 86380 86390 1
304428 99304428 1001 86380 86390 1
304365 99304365 1001 86380 86390 1
304867 99304867 1001 86380 86390 1
305300 99305300 1001 86380 86390 1
305313 99305313 1001 86380 86390 1
305469 99305469 1001 86380 86390 1
305380 99305380 1001 86380 86390 1
305458 99305458 1001 86380 86390 1
305407 99305407 1001 86380 86390 1
305308 99305308 1001 86380 86390 1
305155 99305155 1001 86380 86390 1
305259 99305259 1001 86380 86390 1
305131 99305131 1001 86380 86390 1
305167 99305167 1001 86380 86390 1
500684 99500684 1001 86380 86390 1
500518 99500518 1001 86380 86390 1
500420 99500420 1001 86380 86390 1
500592 99500592 1001 86380 86390 1
500349 99500349 1001 86380 86390 1
500193 99500193 1001 86380 86390 1
500996 99500996 1001 86380 86390 1
500985 99500985 1001 86380 86390 1
501001 99501001 1001 86380 86390 1
500952 99500952 1001 86380 86390 1
501602 99501602 1001 86380 86390 1
501525 99501525 1001 86380 86390 1
501477 99501477 1001 86380 86390 1
501257 99501257 1001 86380 86390 1
501428 99501428 1001 86380 86390 1
501416 99501416 1001 86380 86390 1
501177 99501177 1001 86380 86390 1
501062 99501062 1001 86380 86390 1
501133 99501133 1001 86380 86390 1
501665 99501665 1001 86380 86390 1
501775 99501775 1001 86380 86390 1
501699 99501699 1001 86380 86390 1
502364 99502364 1001 86380 86390 1
502381 99502381 1001 86380 86390 1
502222 99502222 1001 86380 86390 1
502075 99502075 1001 86380 86390 1
502233 99502233 1001 86380 86390 1
502612 99502612 1001 86380 86390 1
502470 99502470 1001 86380 86390 1
503232 99503232 1001 86380 86390 1
503282 99503282 1001 86380 86390 1
503109 99503109 1001 86380 86390 1
502892 99502892 1001 86380 86390 1
502984 99502984 1001 86380 86390 1
502974 99502974 1001 86380 86390 1
502923 99502923 1001 86380 86390 1
502950 99502950 1001 86380 86390 1
502899 99502899 1001 86380 86390 1
503017 99503017 1001 86380 86390 1
502772 99502772 1001 86380 86390 1
503425 99503425 1001 86380 86390 1
503310 99503310 1001 86380 86390 1
503352 99503352 1001 86380 86390 1
504082 99504082 1001 86380 86390 1
503900 99503900 1001 86380 86390 1
503831 99503831 1001 86380 86390 1
503729 99503729 1001 86380 86390 1
503588 99503588 1001 86380 86390 1
503665 99503665 1001 86380 86390 1
503514 99503514 1001 86380 86390 1
503624 99503624 1001 86380 86390 1
504311 99504311 1001 86380 86390 1
504312 99504312 1001 86380 86390 1
504292 99504292 1001 86380 86390 1
504138 99504138 1001 86380 86390 1
504910 99504910 1001 86380 86390 1
504897 99504897 1001 86380 86390 1
504776 99504776 1001 86380 86390 1
504553 99504553 1001 86380 86390 1
504608 99504608 1001 86380 86390 1
504431 99504431 1001 86380 86390 1
504367 99504367 1001 86380 86390 1
504497 99504497 1001 86380 86390 1
504459 99504459 1001 86380 86390 1
504374 99504374 1001 86380 86390 1
505096 99505096 1001 86380 86390 1
505677 99505677 1001 86380 86390 1
505761 99505761 1001 86380 86390 1
505402 99505402 1001 86380 86390 1
505403 99505403 1001 86380 86390 1
505520 99505520 1001 86380 86390 1
505394 99505394 1001 86380 86390 1
505292 99505292 1001 86380 86390 1
505334 99505334 1001 86380 86390 1
505260 99505260 1001 86380 86390 1
505185 99505185 1001 86380 86390 1
505186 99505186 1001 86380 86390 1
505810 99505810 1001 86380 86390 1
505891 99505891 1001 86380 86390 1
505904 99505904 1001 86380 86390 1
505844 99505844 1001 86380 86390 1
505779 99505779 1001 86380 86390 1
506514 99506514 1001 86380 86390 1
506465 99506465 1001 86380 86390 1
506354 99506354 1001 86380 86390 1
506189 99506189 1001 86380 86390 1
506256 99506256 1001 86380 86390 1
506311 99506311 1001 86380 86390 1
506157 99506157 1001 86380 86390 1
506044 99506044 1001 86380 86390 1
506116 99506116 1001 86380 86390 1
506065 99506065 1001 86380 86390 1
506623 99506623 1001 86380 86390 1
506740 99506740 1001 86380 86390 1
506783 99506783 1001 86380 86390 1
506735 99506735 1001 86380 86390 1
507268 99507268 1001 86380 86390 1
507243 99507243 1001 86380 86390 1
507247 99507247 1001 86380 86390 1
507300 99507300 1001 86380 86390 1
507315 99507315 1001 86380 86390 1
507265 99507265 1001 86380 86390 1
507414 99507414 1001 86380 86390 1
507319 99507319 1001 86380 86390 1
507101 99507101 1001 86380 86390 1
507093 99507093 1001 86380 86390 1
507119 99507119 1001 86380 86390 1
506908 99506908 1001 86380 86390 1
506960 99506960 1001 86380 86390 1
506974 99506974 1001 86380 86390 1
507003 99507003 1001 86380 86390 1
506809 99506809 1001 86380 86390 1
506874 99506874 1001 86380 86390 1
506914 99506914 1001 86380 86390 1
507536 99507536 1001 86380 86390 1
507627 99507627 1001 86380 86390 1
507563 99507563 1001 86380 86390 1
507528 99507528 1001 86380 86390 1
507425 99507425 1001 86380 86390 1
507557 99507557 1001 86380 86390 1
507573 99507573 1001 86380 86390 1
508249 99508249 1001 86380 86390 1
508175 99508175 1001 86380 86390 1
508024 99508024 1001 86380 86390 1
507871 99507871 1001 86380 86390 1
507884 99507884 1001 86380 86390 1
507885 99507885 1001 86380 86390 1
507655 99507655 1001 86380 86390 1
508337 99508337 1001 86380 86390 1
508328 99508328 1001 86380 86390 1
508332 99508332 1001 86380 86390 1
508385 99508385 1001 86380 86390 1
508321 99508321 1001 86380 86390 1
508973 99508973 1001 86380 86390 1
509000 99509000 1001 86380 86390 1
509017 99509017 1001 86380 86390 1
509019 99509019 1001 86380 86390 1
508757 99508757 1001 86380 86390 1
508825 99508825 1001 86380 86390 1
508564 99508564 1001 86380 86390 1
508579 99508579 1001 86380 86390 1
508569 99508569 1001 86380 86390 1
509150 99509150 1001 86380 86390 1
509190 99509190 1001 86380 86390 1
509141 99509141 1001 86380 86390 1
509173 99509173 1001 86380 86390 1
509748 99509748 1001 86380 86390 1
509749 99509749 1001 86380 86390 1
509771 99509771 1001 86380 86390 1
509532 99509532 1001 86380 86390 1
509601 99509601 1001 86380 86390 1
509398 99509398 1001 86380 86390 1
509430 99509430 1001 86380 86390 1
509379 99509379 1001 86380 86390 1
509291 99509291 1001 86380 86390 1
509937 99509937 1001 86380 86390 1
509913 99509913 1001 86380 86390 1
509966 99509966 1001 86380 86390 1
509942 99509942 1001 86380 86390 1
509956 99509956 1001 86380 86390 1
510011 99510011 1001 86380 86390 1
509961 99509961 1001 86380 86390 1
510039 99510039 1001 86380 86390 1
509988 99509988 1001 86380 86390 1
510694 99510694 1001 86380 86390 1
510561 99510561 1001 86380 86390 1
510639 99510639 1001 86380 86390 1
510671 99510671 1001 86380 86390 1
510379 99510379 1001 86380 86390 1
510327 99510327 1001 86380 86390 1
510499 99510499 1001 86380 86390 1
510422 99510422 1001 86380 86390 1
510378 99510378 1001 86380 86390 1
510227 99510227 1001 86380 86390 1
510309 99510309 1001 86380 86390 1
510764 99510764 1001 86380 86390 1
510777 99510777 1001 86380 86390 1
510884 99510884 1001 86380 86390 1
510887 99510887 1001 86380 86390 1
510744 99510744 1001 86380 86390 1
510900 99510900 1001 86380 86390 1
510732 99510732 1001 86380 86390 1
511469 99511469 1001 86380 86390 1
511540 99511540 1001 86380 86390 1
511257 99511257 1001 86380 86390 1
510971 99510971 1001 86380 86390 1
510975 99510975 1001 86380 86390 1
511654 99511654 1001 86380 86390 1
511349 99511349 1001 86380 86390 1
511659 99511659 1001 86380 86390 1
512193 99512193 1001 86380 86390 1
512273 99512273 1001 86380 86390 1
512138 99512138 1001 86380 86390 1
512042 99512042 1001 86380 86390 1
512134 99512134 1001 86380 86390 1
511991 99511991 1001 86380 86390 1
511832 99511832 1001 86380 86390 1
511897 99511897 1001 86380 86390 1
511910 99511910 1001 86380 86390 1
511768 99511768 1001 86380 86390 1
511861 99511861 1001 86380 86390 1
512415 99512415 1001 86380 86390 1
512468 99512468 1001 86380 86390 1
512580 99512580 1001 86380 86390 1
513183 99513183 1001 86380 86390 1
512896 99512896 1001 86380 86390 1
512885 99512885 1001 86380 86390 1
512822 99512822 1001 86380 86390 1
512849 99512849 1001 86380 86390 1
512800 99512800 1001 86380 86390 1
512689 99512689 1001 86380 86390 1
512652 99512652 1001 86380 86390 1
512757 99512757 1001 86380 86390 1
513241 99513241 1001 86380 86390 1
513384 99513384 1001 86380 86390 1
513399 99513399 1001 86380 86390 1
513296 99513296 1001 86380 86390 1
513375 99513375 1001 86380 86390 1
513235 99513235 1001 86380 86390 1
513979 99513979 1001 86380 86390 1
513701 99513701 1001 86380 86390 1
513771 99513771 1001 86380 86390 1
513656 99513656 1001 86380 86390 1
513454 99513454 1001 86380 86390 1
513444 99513444 1001 86380 86390 1
513565 99513565 1001 86380 86390 1
514184 99514184 1001 86380 86390 1
514082 99514082 1001 86380 86390 1
514074 99514074 1001 86380 86390 1
514048 99514048 1001 86380 86390 1
514194 99514194 1001 86380 86390 1
514821 99514821 1001 86380 86390 1
514795 99514795 1001 86380 86390 1
514808 99514808 1001 86380 86390 1
514828 99514828 1001 86380 86390 1
514562 99514562 1001 86380 86390 1
514642 99514642 1001 86380 86390 1
514631 99514631 1001 86380 86390 1
514606 99514606 1001 86380 86390 1
514586 99514586 1001 86380 86390 1
514293 99514293 1001 86380 86390 1
514438 99514438 1001 86380 86390 1
514912 99514912 1001 86380 86390 1
515516 99515516 1001 86380 86390 1
515507 99515507 1001 86380 86390 1
515664 99515664 1001 86380 86390 1
515486 99515486 1001 86380 86390 1
515381 99515381 1001 86380 86390 1
515383 99515383 1001 86380 86390 1
515220 99515220 1001 86380 86390 1
515143 99515143 1001 86380 86390 1
515120 99515120 1001 86380 86390 1
515136 99515136 1001 86380 86390 1
515721 99515721 1001 86380 86390 1
515851 99515851 1001 86380 86390 1
515763 99515763 1001 86380 86390 1
516347 99516347 1001 86380 86390 1
516455 99516455 1001 86380 86390 1
516456 99516456 1001 86380 86390 1
516252 99516252 1001 86380 86390 1
516191 99516191 1001 86380 86390 1
516234 99516234 1001 86380 86390 1
515931 99515931 1001 86380 86390 1
516652 99516652 1001 86380 86390 1
516549 99516549 1001 86380 86390 1
516711 99516711 1001 86380 86390 1
516517 99516517 1001 86380 86390 1
517156 99517156 1001 86380 86390 1
517287 99517287 1001 86380 86390 1
517240 99517240 1001 86380 86390 1
517104 99517104 1001 86380 86390 1
517081 99517081 1001 86380 86390 1
517006 99517006 1001 86380 86390 1
517060 99517060 1001 86380 86390 1
516944 99516944 1001 86380 86390 1
516913 99516913 1001 86380 86390 1
517507 99517507 1001 86380 86390 1
518046 99518046 1001 86380 86390 1
518055 99518055 1001 86380 86390 1
517798 99517798 1001 86380 86390 1
517787 99517787 1001 86380 86390 1
517595 99517595 1001 86380 86390 1
517704 99517704 1001 86380 86390 1
517656 99517656 1001 86380 86390 1
518243 99518243 1001 86380 86390 1
518231 99518231 1001 86380 86390 1
518323 99518323 1001 86380 86390 1
518350 99518350 1001 86380 86390 1
518821 99518821 1001 86380 86390 1
518915 99518915 1001 86380 86390 1
518895 99518895 1001 86380 86390 1
518693 99518693 1001 86380 86390 1
518685 99518685 1001 86380 86390 1
518750 99518750 1001 86380 86390 1
518726 99518726 1001 86380 86390 1
518393 99518393 1001 86380 86390 1
518455 99518455 1001 86380 86390 1
518470 99518470 1001 86380 86390 1
519714 99519714 1001 86380 86390 1
519640 99519640 1001 86380 86390 1
519705 99519705 1001 86380 86390 1
519795 99519795 1001 86380 86390 1
519618 99519618 1001 86380 86390 1
519805 99519805 1001 86380 86390 1
519748 99519748 1001 86380 86390 1
519519 99519519 1001 86380 86390 1
519482 99519482 1001 86380 86390 1
519537 99519537 1001 86380 86390 1
519486 99519486 1001 86380 86390 1
519350 99519350 1001 86380 86390 1
519248 99519248 1001 86380 86390 1
519371 99519371 1001 86380 86390 1
519244 99519244 1001 86380 86390 1
520019 99520019 1001 86380 86390 1
519929 99519929 1001 86380 86390 1
519883 99519883 1001 86380 86390 1
519875 99519875 1001 86380 86390 1
520512 99520512 1001 86380 86390 1
520489 99520489 1001 86380 86390 1
520370 99520370 1001 86380 86390 1
520272 99520272 1001 86380 86390 1
520340 99520340 1001 86380 86390 1
520150 99520150 1001 86380 86390 1
520741 99520741 1001 86380 86390 1
520664 99520664 1001 86380 86390 1
520692 99520692 1001 86380 86390 1
520777 99520777 1001 86380 86390 1
521312 99521312 1001 86380 86390 1
521382 99521382 1001 86380 86390 1
521402 99521402 1001 86380 86390 1
521118 99521118 1001 86380 86390 1
521239 99521239 1001 86380 86390 1
521140 99521140 1001 86380 86390 1
521117 99521117 1001 86380 86390 1
521003 99521003 1001 86380 86390 1
520870 99520870 1001 86380 86390 1
521528 99521528 1001 86380 86390 1
521491 99521491 1001 86380 86390 1
521556 99521556 1001 86380 86390 1
521646 99521646 1001 86380 86390 1
521599 99521599 1001 86380 86390 1
522237 99522237 1001 86380 86390 1
522240 99522240 1001 86380 86390 1
522064 99522064 1001 86380 86390 1
522066 99522066 1001 86380 86390 1
521989 99521989 1001 86380 86390 1
521969 99521969 1001 86380 86390 1
521710 99521710 1001 86380 86390 1
521764 99521764 1001 86380 86390 1
521767 99521767 1001 86380 86390 1
521689 99521689 1001 86380 86390 1
521746 99521746 1001 86380 86390 1
522485 99522485 1001 86380 86390 1
522330 99522330 1001 86380 86390 1
522370 99522370 1001 86380 86390 1
522335 99522335 1001 86380 86390 1
522951 99522951 1001 86380 86390 1
523030 99523030 1001 86380 86390 1
523072 99523072 1001 86380 86390 1
522918 99522918 1001 86380 86390 1
522933 99522933 1001 86380 86390 1
523063 99523063 1001 86380 86390 1
523108 99523108 1001 86380 86390 1
522907 99522907 1001 86380 86390 1
522743 99522743 1001 86380 86390 1
522640 99522640 1001 86380 86390 1
522630 99522630 1001 86380 86390 1
522674 99522674 1001 86380 86390 1
522687 99522687 1001 86380 86390 1
523310 99523310 1001 86380 86390 1
523318 99523318 1001 86380 86390 1
523824 99523824 1001 86380 86390 1
523864 99523864 1001 86380 86390 1
523937 99523937 1001 86380 86390 1
523674 99523674 1001 86380 86390 1
523552 99523552 1001 86380 86390 1
523648 99523648 1001 86380 86390 1
523389 99523389 1001 86380 86390 1
523468 99523468 1001 86380 86390 1
523431 99523431 1001 86380 86390 1
523515 99523515 1001 86380 86390 1
523464 99523464 1001 86380 86390 1
523362 99523362 1001 86380 86390 1
523349 99523349 1001 86380 86390 1
524053 99524053 1001 86380 86390 1
524682 99524682 1001 86380 86390 1
524644 99524644 1001 86380 86390 1
524568 99524568 1001 86380 86390 1
524528 99524528 1001 86380 86390 1
524426 99524426 1001 86380 86390 1
524532 99524532 1001 86380 86390 1
524366 99524366 1001 86380 86390 1
524510 99524510 1001 86380 86390 1
524207 99524207 1001 86380 86390 1
524262 99524262 1001 86380 86390 1
524925 99524925 1001 86380 86390 1
524782 99524782 1001 86380 86390 1
524809 99524809 1001 86380 86390 1
524965 99524965 1001 86380 86390 1
524801 99524801 1001 86380 86390 1
524896 99524896 1001 86380 86390 1
525468 99525468 1001 86380 86390 1
525308 99525308 1001 86380 86390 1
525284 99525284 1001 86380 86390 1
525298 99525298 1001 86380 86390 1
525016 99525016 1001 86380 86390 1
524991 99524991 1001 86380 86390 1
525018 99525018 1001 86380 86390 1
525174 99525174 1001 86380 86390 1
525033 99525033 1001 86380 86390 1
525123 99525123 1001 86380 86390 1
525801 99525801 1001 86380 86390 1
525612 99525612 1001 86380 86390 1
525677 99525677 1001 86380 86390 1
525759 99525759 1001 86380 86390 1
526265 99526265 1001 86380 86390 1
526036 99526036 1001 86380 86390 1
526013 99526013 1001 86380 86390 1
526071 99526071 1001 86380 86390 1
526215 99526215 1001 86380 86390 1
525974 99525974 1001 86380 86390 1
525910 99525910 1001 86380 86390 1
525951 99525951 1001 86380 86390 1
525981 99525981 1001 86380 86390 1
525970 99525970 1001 86380 86390 1
526491 99526491 1001 86380 86390 1
527186 99527186 1001 86380 86390 1
527162 99527162 1001 86380 86390 1
527218 99527218 1001 86380 86390 1
527224 99527224 1001 86380 86390 1
527152 99527152 1001 86380 86390 1
527064 99527064 1001 86380 86390 1
527247 99527247 1001 86380 86390 1
526968 99526968 1001 86380 86390 1
526912 99526912 1001 86380 86390 1
526776 99526776 1001 86380 86390 1
526634 99526634 1001 86380 86390 1
526778 99526778 1001 86380 86390 1
526808 99526808 1001 86380 86390 1
527280 99527280 1001 86380 86390 1
527282 99527282 1001 86380 86390 1
527412 99527412 1001 86380 86390 1
527924 99527924 1001 86380 86390 1
528031 99528031 1001 86380 86390 1
528057 99528057 1001 86380 86390 1
527994 99527994 1001 86380 86390 1
527905 99527905 1001 86380 86390 1
528071 99528071 1001 86380 86390 1
528024 99528024 1001 86380 86390 1
527714 99527714 1001 86380 86390 1
527665 99527665 1001 86380 86390 1
527694 99527694 1001 86380 86390 1
527798 99527798 1001 86380 86390 1
527668 99527668 1001 86380 86390 1
527750 99527750 1001 86380 86390 1
527804 99527804 1001 86380 86390 1
527482 99527482 1001 86380 86390 1
527650 99527650 1001 86380 86390 1
527628 99527628 1001 86380 86390 1
527657 99527657 1001 86380 86390 1
528113 99528113 1001 86380 86390 1
528276 99528276 1001 86380 86390 1
528876 99528876 1001 86380 86390 1
528753 99528753 1001 86380 86390 1
528719 99528719 1001 86380 86390 1
528746 99528746 1001 86380 86390 1
528619 99528619 1001 86380 86390 1
528543 99528543 1001 86380 86390 1
528650 99528650 1001 86380 86390 1
528522 99528522 1001 86380 86390 1
528527 99528527 1001 86380 86390 1
528384 99528384 1001 86380 86390 1
528424 99528424 1001 86380 86390 1
528283 99528283 1001 86380 86390 1
528418 99528418 1001 86380 86390 1
528316 99528316 1001 86380 86390 1
528357 99528357 1001 86380 86390 1
528942 99528942 1001 86380 86390 1
529098 99529098 1001 86380 86390 1
528921 99528921 1001 86380 86390 1
529366 99529366 1001 86380 86390 1
529263 99529263 1001 86380 86390 1
529230 99529230 1001 86380 86390 1
529244 99529244 1001 86380 86390 1
529142 99529142 1001 86380 86390 1
529300 99529300 1001 86380 86390 1
529848 99529848 1001 86380 86390 1
530527 99530527 1001 86380 86390 1
530183 99530183 1001 86380 86390 1
530235 99530235 1001 86380 86390 1
530236 99530236 1001 86380 86390 1
530255 99530255 1001 86380 86390 1
530192 99530192 1001 86380 86390 1
530003 99530003 1001 86380 86390 1
530055 99530055 1001 86380 86390 1
530110 99530110 1001 86380 86390 1
529982 99529982 1001 86380 86390 1
530112 99530112 1001 86380 86390 1
530648 99530648 1001 86380 86390 1
531379 99531379 1001 86380 86390 1
531188 99531188 1001 86380 86390 1
531240 99531240 1001 86380 86390 1
531350 99531350 1001 86380 86390 1
531245 99531245 1001 86380 86390 1
531285 99531285 1001 86380 86390 1
531010 99531010 1001 86380 86390 1
531117 99531117 1001 86380 86390 1
531015 99531015 1001 86380 86390 1
530870 99530870 1001 86380 86390 1
531404 99531404 1001 86380 86390 1
531391 99531391 1001 86380 86390 1
531459 99531459 1001 86380 86390 1
531462 99531462 1001 86380 86390 1
531578 99531578 1001 86380 86390 1
531579 99531579 1001 86380 86390 1
531515 99531515 1001 86380 86390 1
531554 99531554 1001 86380 86390 1
531490 99531490 1001 86380 86390 1
531543 99531543 1001 86380 86390 1
532178 99532178 1001 86380 86390 1
532012 99532012 1001 86380 86390 1
531910 99531910 1001 86380 86390 1
531888 99531888 1001 86380 86390 1
531799 99531799 1001 86380 86390 1
531999 99531999 1001 86380 86390 1
531666 99531666 1001 86380 86390 1
531667 99531667 1001 86380 86390 1
531722 99531722 1001 86380 86390 1
531659 99531659 1001 86380 86390 1
531608 99531608 1001 86380 86390 1
532359 99532359 1001 86380 86390 1
532891 99532891 1001 86380 86390 1
532920 99532920 1001 86380 86390 1
532654 99532654 1001 86380 86390 1
532537 99532537 1001 86380 86390 1
533811 99533811 1001 86380 86390 1
533459 99533459 1001 86380 86390 1
533622 99533622 1001 86380 86390 1
533320 99533320 1001 86380 86390 1
533377 99533377 1001 86380 86390 1
533972 99533972 1001 86380 86390 1
533926 99533926 1001 86380 86390 1
534518 99534518 1001 86380 86390 1
534661 99534661 1001 86380 86390 1
534632 99534632 1001 86380 86390 1
534328 99534328 1001 86380 86390 1
534289 99534289 1001 86380 86390 1
534331 99534331 1001 86380 86390 1
534206 99534206 1001 86380 86390 1
534197 99534197 1001 86380 86390 1
534191 99534191 1001 86380 86390 1
534852 99534852 1001 86380 86390 1
534766 99534766 1001 86380 86390 1
534806 99534806 1001 86380 86390 1
534885 99534885 1001 86380 86390 1
534875 99534875 1001 86380 86390 1
535138 99535138 1001 86380 86390 1
535230 99535230 1001 86380 86390 1
535282 99535282 1001 86380 86390 1
535212 99535212 1001 86380 86390 1
535290 99535290 1001 86380 86390 1
535002 99535002 1001 86380 86390 1
535625 99535625 1001 86380 86390 1
535563 99535563 1001 86380 86390 1
535647 99535647 1001 86380 86390 1
536158 99536158 1001 86380 86390 1
536263 99536263 1001 86380 86390 1
536188 99536188 1001 86380 86390 1
535957 99535957 1001 86380 86390 1
535845 99535845 1001 86380 86390 1
535809 99535809 1001 86380 86390 1
535720 99535720 1001 86380 86390 1
536503 99536503 1001 86380 86390 1
536445 99536445 1001 86380 86390 1
536498 99536498 1001 86380 86390 1
537088 99537088 1001 86380 86390 1
537018 99537018 1001 86380 86390 1
537110 99537110 1001 86380 86390 1
536854 99536854 1001 86380 86390 1
536710 99536710 1001 86380 86390 1
536664 99536664 1001 86380 86390 1
536743 99536743 1001 86380 86390 1
536744 99536744 1001 86380 86390 1
536578 99536578 1001 86380 86390 1
537367 99537367 1001 86380 86390 1
537277 99537277 1001 86380 86390 1
537187 99537187 1001 86380 86390 1
537239 99537239 1001 86380 86390 1
537255 99537255 1001 86380 86390 1
537260 99537260 1001 86380 86390 1
537273 99537273 1001 86380 86390 1
537889 99537889 1001 86380 86390 1
537812 99537812 1001 86380 86390 1
537840 99537840 1001 86380 86390 1
537817 99537817 1001 86380 86390 1
537845 99537845 1001 86380 86390 1
537773 99537773 1001 86380 86390 1
537697 99537697 1001 86380 86390 1
537711 99537711 1001 86380 86390 1
537753 99537753 1001 86380 86390 1
537523 99537523 1001 86380 86390 1
537486 99537486 1001 86380 86390 1
537544 99537544 1001 86380 86390 1
538077 99538077 1001 86380 86390 1
538067 99538067 1001 86380 86390 1
538042 99538042 1001 86380 86390 1
538134 99538134 1001 86380 86390 1
538122 99538122 1001 86380 86390 1
538662 99538662 1001 86380 86390 1
538815 99538815 1001 86380 86390 1
538676 99538676 1001 86380 86390 1
538786 99538786 1001 86380 86390 1
538710 99538710 1001 86380 86390 1
538443 99538443 1001 86380 86390 1
538534 99538534 1001 86380 86390 1
538600 99538600 1001 86380 86390 1
538536 99538536 1001 86380 86390 1
538447 99538447 1001 86380 86390 1
538591 99538591 1001 86380 86390 1
538475 99538475 1001 86380 86390 1
538516 99538516 1001 86380 86390 1
538402 99538402 1001 86380 86390 1
538221 99538221 1001 86380 86390 1
538236 99538236 1001 86380 86390 1
538340 99538340 1001 86380 86390 1
538315 99538315 1001 86380 86390 1
538342 99538342 1001 86380 86390 1
538346 99538346 1001 86380 86390 1
538295 99538295 1001 86380 86390 1
538960 99538960 1001 86380 86390 1
538858 99538858 1001 86380 86390 1
539574 99539574 1001 86380 86390 1
539315 99539315 1001 86380 86390 1
539138 99539138 1001 86380 86390 1
539063 99539063 1001 86380 86390 1
539182 99539182 1001 86380 86390 1
539026 99539026 1001 86380 86390 1
539081 99539081 1001 86380 86390 1
539162 99539162 1001 86380 86390 1
539768 99539768 1001 86380 86390 1
539732 99539732 1001 86380 86390 1
539787 99539787 1001 86380 86390 1
539765 99539765 1001 86380 86390 1
540300 99540300 1001 86380 86390 1
540368 99540368 1001 86380 86390 1
540369 99540369 1001 86380 86390 1
540444 99540444 1001 86380 86390 1
540280 99540280 1001 86380 86390 1
540269 99540269 1001 86380 86390 1
540101 99540101 1001 86380 86390 1
539977 99539977 1001 86380 86390 1
540042 99540042 1001 86380 86390 1
539878 99539878 1001 86380 86390 1
540665 99540665 1001 86380 86390 1
541258 99541258 1001 86380 86390 1
541231 99541231 1001 86380 86390 1
541144 99541144 1001 86380 86390 1
541272 99541272 1001 86380 86390 1
541214 99541214 1001 86380 86390 1
540925 99540925 1001 86380 86390 1
541006 99541006 1001 86380 86390 1
540903 99540903 1001 86380 86390 1
541047 99541047 1001 86380 86390 1
540756 99540756 1001 86380 86390 1
540808 99540808 1001 86380 86390 1
540784 99540784 1001 86380 86390 1
540733 99540733 1001 86380 86390 1
541318 99541318 1001 86380 86390 1
541370 99541370 1001 86380 86390 1
541455 99541455 1001 86380 86390 1
541471 99541471 1001 86380 86390 1
542020 99542020 1001 86380 86390 1
541824 99541824 1001 86380 86390 1
541903 99541903 1001 86380 86390 1
541913 99541913 1001 86380 86390 1
541563 99541563 1001 86380 86390 1
541615 99541615 1001 86380 86390 1
541556 99541556 1001 86380 86390 1
541638 99541638 1001 86380 86390 1
541562 99541562 1001 86380 86390 1
541679 99541679 1001 86380 86390 1
542293 99542293 1001 86380 86390 1
542913 99542913 1001 86380 86390 1
542799 99542799 1001 86380 86390 1
542852 99542852 1001 86380 86390 1
542892 99542892 1001 86380 86390 1
542617 99542617 1001 86380 86390 1
542708 99542708 1001 86380 86390 1
542407 99542407 1001 86380 86390 1
543741 99543741 1001 86380 86390 1
543749 99543749 1001 86380 86390 1
543727 99543727 1001 86380 86390 1
543763 99543763 1001 86380 86390 1
543706 99543706 1001 86380 86390 1
543480 99543480 1001 86380 86390 1
543417 99543417 1001 86380 86390 1
543405 99543405 1001 86380 86390 1
543191 99543191 1001 86380 86390 1
543314 99543314 1001 86380 86390 1
543898 99543898 1001 86380 86390 1
544470 99544470 1001 86380 86390 1
544548 99544548 1001 86380 86390 1
544239 99544239 1001 86380 86390 1
544283 99544283 1001 86380 86390 1
544288 99544288 1001 86380 86390 1
544119 99544119 1001 86380 86390 1
544061 99544061 1001 86380 86390 1
544101 99544101 1001 86380 86390 1
544170 99544170 1001 86380 86390 1
544683 99544683 1001 86380 86390 1
540047 1103 1002 50484 55708 1
400027 99400027 1001 86380 86390 1
400046 99400046 1001 86380 86390 1
400033 99400033 1001 86380 86390 1
400036 99400036 1001 86380 86390 1
400368 99400368 1001 86380 86390 1
400487 99400487 1001 86380 86390 1
400415 99400415 1001 86380 86390 1
400563 99400563 1001 86380 86390 1
400524 99400524 1001 86380 86390 1
400735 99400735 1001 86380 86390 1
401016 99401016 1001 86380 86390 1
401203 99401203 1001 86380 86390 1
401159 99401159 1001 86380 86390 1
401325 99401325 1001 86380 86390 1
401470 99401470 1001 86380 86390 1
401412 99401412 1001 86380 86390 1
401531 99401531 1001 86380 86390 1
401609 99401609 1001 86380 86390 1
401733 99401733 1001 86380 86390 1
401717 99401717 1001 86380 86390 1
401899 99401899 1001 86380 86390 1
402196 99402196 1001 86380 86390 1
402365 99402365 1001 86380 86390 1
402410 99402410 1001 86380 86390 1
402671 99402671 1001 86380 86390 1
402818 99402818 1001 86380 86390 1
402824 99402824 1001 86380 86390 1
403256 99403256 1001 86380 86390 1
403372 99403372 1001 86380 86390 1
403341 99403341 1001 86380 86390 1
403418 99403418 1001 86380 86390 1
403506 99403506 1001 86380 86390 1
403589 99403589 1001 86380 86390 1
403794 99403794 1001 86380 86390 1
404192 99404192 1001 86380 86390 1
404222 99404222 1001 86380 86390 1
404206 99404206 1001 86380 86390 1
404848 99404848 1001 86380 86390 1
405016 99405016 1001 86380 86390 1
405217 99405217 1001 86380 86390 1
405383 99405383 1001 86380 86390 1
405542 99405542 1001 86380 86390 1
405859 99405859 1001 86380 86390 1
405779 99405779 1001 86380 86390 1
406073 99406073 1001 86380 86390 1
406076 99406076 1001 86380 86390 1
406366 99406366 1001 86380 86390 1
406431 99406431 1001 86380 86390 1
406400 99406400 1001 86380 86390 1
406711 99406711 1001 86380 86390 1
406772 99406772 1001 86380 86390 1
406829 99406829 1001 86380 86390 1
406925 99406925 1001 86380 86390 1
407122 99407122 1001 86380 86390 1
407605 99407605 1001 86380 86390 1
407592 99407592 1001 86380 86390 1
407937 99407937 1001 86380 86390 1
408089 99408089 1001 86380 86390 1
408406 99408406 1001 86380 86390 1
408315 99408315 1001 86380 86390 1
408335 99408335 1001 86380 86390 1
408857 99408857 1001 86380 86390 1
408821 99408821 1001 86380 86390 1
409055 99409055 1001 86380 86390 1
409218 99409218 1001 86380 86390 1
409194 99409194 1001 86380 86390 1
409569 99409569 1001 86380 86390 1
409740 99409740 1001 86380 86390 1
409949 99409949 1001 86380 86390 1
410006 99410006 1001 86380 86390 1
410015 99410015 1001 86380 86390 1
410272 99410272 1001 86380 86390 1
410279 99410279 1001 86380 86390 1
410290 99410290 1001 86380 86390 1
410339 99410339 1001 86380 86390 1
410371 99410371 1001 86380 86390 1
410488 99410488 1001 86380 86390 1
410576 99410576 1001 86380 86390 1
410889 99410889 1001 86380 86390 1
411078 99411078 1001 86380 86390 1
411091 99411091 1001 86380 86390 1
411171 99411171 1001 86380 86390 1
411141 99411141 1001 86380 86390 1
411307 99411307 1001 86380 86390 1
411224 99411224 1001 86380 86390 1
411407 99411407 1001 86380 86390 1
411375 99411375 1001 86380 86390 1
411476 99411476 1001 86380 86390 1
411567 99411567 1001 86380 86390 1
411928 99411928 1001 86380 86390 1
412003 99412003 1001 86380 86390 1
412251 99412251 1001 86380 86390 1
412231 99412231 1001 86380 86390 1
412188 99412188 1001 86380 86390 1
413447 99413447 1001 86380 86390 1
413163 99413163 1001 86380 86390 1
413115 99413115 1001 86380 86390 1
413101 99413101 1001 86380 86390 1
412900 99412900 1001 86380 86390 1
412683 99412683 1001 86380 86390 1
412733 99412733 1001 86380 86390 1
413954 99413954 1001 86380 86390 1
413846 99413846 1001 86380 86390 1
413978 99413978 1001 86380 86390 1
415057 99415057 1001 86380 86390 1
415030 99415030 1001 86380 86390 1
415122 99415122 1001 86380 86390 1
415289 99415289 1001 86380 86390 1
414741 99414741 1001 86380 86390 1
414781 99414781 1001 86380 86390 1
414180 99414180 1001 86380 86390 1
414307 99414307 1001 86380 86390 1
414193 99414193 1001 86380 86390 1
414468 99414468 1001 86380 86390 1
414316 99414316 1001 86380 86390 1
415422 99415422 1001 86380 86390 1
415714 99415714 1001 86380 86390 1
415666 99415666 1001 86380 86390 1
417000 99417000 1001 86380 86390 1
416669 99416669 1001 86380 86390 1
416580 99416580 1001 86380 86390 1
416321 99416321 1001 86380 86390 1
416525 99416525 1001 86380 86390 1
415816 99415816 1001 86380 86390 1
415795 99415795 1001 86380 86390 1
415741 99415741 1001 86380 86390 1
417362 99417362 1001 86380 86390 1
417523 99417523 1001 86380 86390 1
418801 99418801 1001 86380 86390 1
418423 99418423 1001 86380 86390 1
418258 99418258 1001 86380 86390 1
418189 99418189 1001 86380 86390 1
417820 99417820 1001 86380 86390 1
419077 99419077 1001 86380 86390 1
418832 99418832 1001 86380 86390 1
420183 99420183 1001 86380 86390 1
420288 99420288 1001 86380 86390 1
420371 99420371 1001 86380 86390 1
420372 99420372 1001 86380 86390 1
419966 99419966 1001 86380 86390 1
419730 99419730 1001 86380 86390 1
419757 99419757 1001 86380 86390 1
419997 99419997 1001 86380 86390 1
419243 99419243 1001 86380 86390 1
419500 99419500 1001 86380 86390 1
419362 99419362 1001 86380 86390 1
419479 99419479 1001 86380 86390 1
421821 99421821 1001 86380 86390 1
421880 99421880 1001 86380 86390 1
422108 99422108 1001 86380 86390 1
421654 99421654 1001 86380 86390 1
421095 99421095 1001 86380 86390 1
421010 99421010 1001 86380 86390 1
422358 99422358 1001 86380 86390 1
422406 99422406 1001 86380 86390 1
422206 99422206 1001 86380 86390 1
423681 99423681 1001 86380 86390 1
423469 99423469 1001 86380 86390 1
423365 99423365 1001 86380 86390 1
423111 99423111 1001 86380 86390 1
423173 99423173 1001 86380 86390 1
423034 99423034 1001 86380 86390 1
423259 99423259 1001 86380 86390 1
423048 99423048 1001 86380 86390 1
422541 99422541 1001 86380 86390 1
422760 99422760 1001 86380 86390 1
422550 99422550 1001 86380 86390 1
423915 99423915 1001 86380 86390 1
424038 99424038 1001 86380 86390 1
423926 99423926 1001 86380 86390 1
423805 99423805 1001 86380 86390 1
423932 99423932 1001 86380 86390 1
425156 99425156 1001 86380 86390 1
424783 99424783 1001 86380 86390 1
424803 99424803 1001 86380 86390 1
424919 99424919 1001 86380 86390 1
424213 99424213 1001 86380 86390 1
424390 99424390 1001 86380 86390 1
424399 99424399 1001 86380 86390 1
424254 99424254 1001 86380 86390 1
424166 99424166 1001 86380 86390 1
425666 99425666 1001 86380 86390 1
425588 99425588 1001 86380 86390 1
425719 99425719 1001 86380 86390 1
425555 99425555 1001 86380 86390 1
426943 99426943 1001 86380 86390 1
426931 99426931 1001 86380 86390 1
427068 99427068 1001 86380 86390 1
426942 99426942 1001 86380 86390 1
426557 99426557 1001 86380 86390 1
426316 99426316 1001 86380 86390 1
425944 99425944 1001 86380 86390 1
425850 99425850 1001 86380 86390 1
427167 99427167 1001 86380 86390 1
427370 99427370 1001 86380 86390 1
427216 99427216 1001 86380 86390 1
427277 99427277 1001 86380 86390 1
427280 99427280 1001 86380 86390 1
427255 99427255 1001 86380 86390 1
427506 99427506 1001 86380 86390 1
427135 99427135 1001 86380 86390 1
428417 99428417 1001 86380 86390 1
428627 99428627 1001 86380 86390 1
428721 99428721 1001 86380 86390 1
428007 99428007 1001 86380 86390 1
427930 99427930 1001 86380 86390 1
427791 99427791 1001 86380 86390 1
427546 99427546 1001 86380 86390 1
427573 99427573 1001 86380 86390 1
429157 99429157 1001 86380 86390 1
430020 99430020 1001 86380 86390 1
430099 99430099 1001 86380 86390 1
430059 99430059 1001 86380 86390 1
429593 99429593 1001 86380 86390 1
429179 99429179 1001 86380 86390 1
429371 99429371 1001 86380 86390 1
430607 99430607 1001 86380 86390 1
430705 99430705 1001 86380 86390 1
430492 99430492 1001 86380 86390 1
430446 99430446 1001 86380 86390 1
430595 99430595 1001 86380 86390 1
430720 99430720 1001 86380 86390 1
430692 99430692 1001 86380 86390 1
430597 99430597 1001 86380 86390 1
430453 99430453 1001 86380 86390 1
431987 99431987 1001 86380 86390 1
431883 99431883 1001 86380 86390 1
431698 99431698 1001 86380 86390 1
431751 99431751 1001 86380 86390 1
431946 99431946 1001 86380 86390 1
431853 99431853 1001 86380 86390 1
431979 99431979 1001 86380 86390 1
431352 99431352 1001 86380 86390 1
431372 99431372 1001 86380 86390 1
431507 99431507 1001 86380 86390 1
431490 99431490 1001 86380 86390 1
431386 99431386 1001 86380 86390 1
431413 99431413 1001 86380 86390 1
431422 99431422 1001 86380 86390 1
431545 99431545 1001 86380 86390 1
431068 99431068 1001 86380 86390 1
432288 99432288 1001 86380 86390 1
432473 99432473 1001 86380 86390 1
432312 99432312 1001 86380 86390 1
432106 99432106 1001 86380 86390 1
433469 99433469 1001 86380 86390 1
433628 99433628 1001 86380 86390 1
433357 99433357 1001 86380 86390 1
433454 99433454 1001 86380 86390 1
433214 99433214 1001 86380 86390 1
433196 99433196 1001 86380 86390 1
433086 99433086 1001 86380 86390 1
433173 99433173 1001 86380 86390 1
433064 99433064 1001 86380 86390 1
432625 99432625 1001 86380 86390 1
432581 99432581 1001 86380 86390 1
432586 99432586 1001 86380 86390 1
432622 99432622 1001 86380 86390 1
432789 99432789 1001 86380 86390 1
433831 99433831 1001 86380 86390 1
433756 99433756 1001 86380 86390 1
434126 99434126 1001 86380 86390 1
433906 99433906 1001 86380 86390 1
433964 99433964 1001 86380 86390 1
435345 99435345 1001 86380 86390 1
435162 99435162 1001 86380 86390 1
435346 99435346 1001 86380 86390 1
435017 99435017 1001 86380 86390 1
435214 99435214 1001 86380 86390 1
435243 99435243 1001 86380 86390 1
434840 99434840 1001 86380 86390 1
434683 99434683 1001 86380 86390 1
434875 99434875 1001 86380 86390 1
434646 99434646 1001 86380 86390 1
434851 99434851 1001 86380 86390 1
434831 99434831 1001 86380 86390 1
434727 99434727 1001 86380 86390 1
434729 99434729 1001 86380 86390 1
434173 99434173 1001 86380 86390 1
435504 99435504 1001 86380 86390 1
436853 99436853 1001 86380 86390 1
436983 99436983 1001 86380 86390 1
436866 99436866 1001 86380 86390 1
436628 99436628 1001 86380 86390 1
436638 99436638 1001 86380 86390 1
436642 99436642 1001 86380 86390 1
436434 99436434 1001 86380 86390 1
436557 99436557 1001 86380 86390 1
436412 99436412 1001 86380 86390 1
436264 99436264 1001 86380 86390 1
436166 99436166 1001 86380 86390 1
436342 99436342 1001 86380 86390 1
436079 99436079 1001 86380 86390 1
436274 99436274 1001 86380 86390 1
436182 99436182 1001 86380 86390 1
436211 99436211 1001 86380 86390 1
300094 99300094 1001 86380 86390 1
437186 99437186 1001 86380 86390 1
300098 99300098 1001 86380 86390 1
300052 99300052 1001 86380 86390 1
437181 99437181 1001 86380 86390 1
300502 99300502 1001 86380 86390 1
300390 99300390 1001 86380 86390 1
300416 99300416 1001 86380 86390 1
300417 99300417 1001 86380 86390 1
300354 99300354 1001 86380 86390 1
300238 99300238 1001 86380 86390 1
300316 99300316 1001 86380 86390 1
300273 99300273 1001 86380 86390 1
300882 99300882 1001 86380 86390 1
300900 99300900 1001 86380 86390 1
300890 99300890 1001 86380 86390 1
300774 99300774 1001 86380 86390 1
300738 99300738 1001 86380 86390 1
301526 99301526 1001 86380 86390 1
301366 99301366 1001 86380 86390 1
301509 99301509 1001 86380 86390 1
301512 99301512 1001 86380 86390 1
301543 99301543 1001 86380 86390 1
301449 99301449 1001 86380 86390 1
301515 99301515 1001 86380 86390 1
301338 99301338 1001 86380 86390 1
301287 99301287 1001 86380 86390 1
301210 99301210 1001 86380 86390 1
301151 99301151 1001 86380 86390 1
301335 99301335 1001 86380 86390 1
301000 99301000 1001 86380 86390 1
301130 99301130 1001 86380 86390 1
301040 99301040 1001 86380 86390 1
301095 99301095 1001 86380 86390 1
301097 99301097 1001 86380 86390 1
301021 99301021 1001 86380 86390 1
301047 99301047 1001 86380 86390 1
301126 99301126 1001 86380 86390 1
301643 99301643 1001 86380 86390 1
301588 99301588 1001 86380 86390 1
302195 99302195 1001 86380 86390 1
302042 99302042 1001 86380 86390 1
302110 99302110 1001 86380 86390 1
302136 99302136 1001 86380 86390 1
301891 99301891 1001 86380 86390 1
302576 99302576 1001 86380 86390 1
303137 99303137 1001 86380 86390 1
302810 99302810 1001 86380 86390 1
302998 99302998 1001 86380 86390 1
302686 99302686 1001 86380 86390 1
302701 99302701 1001 86380 86390 1
302753 99302753 1001 86380 86390 1
302610 99302610 1001 86380 86390 1
303905 99303905 1001 86380 86390 1
303907 99303907 1001 86380 86390 1
303815 99303815 1001 86380 86390 1
303674 99303674 1001 86380 86390 1
303816 99303816 1001 86380 86390 1
303690 99303690 1001 86380 86390 1
303705 99303705 1001 86380 86390 1
303478 99303478 1001 86380 86390 1
303594 99303594 1001 86380 86390 1
303428 99303428 1001 86380 86390 1
304177 99304177 1001 86380 86390 1
304157 99304157 1001 86380 86390 1
304132 99304132 1001 86380 86390 1
304171 99304171 1001 86380 86390 1
304120 99304120 1001 86380 86390 1
304734 99304734 1001 86380 86390 1
304687 99304687 1001 86380 86390 1
304618 99304618 1001 86380 86390 1
304580 99304580 1001 86380 86390 1
304645 99304645 1001 86380 86390 1
304639 99304639 1001 86380 86390 1
304399 99304399 1001 86380 86390 1
304335 99304335 1001 86380 86390 1
304310 99304310 1001 86380 86390 1
304349 99304349 1001 86380 86390 1
304405 99304405 1001 86380 86390 1
304913 99304913 1001 86380 86390 1
305500 99305500 1001 86380 86390 1
305454 99305454 1001 86380 86390 1
305377 99305377 1001 86380 86390 1
305404 99305404 1001 86380 86390 1
305396 99305396 1001 86380 86390 1
305184 99305184 1001 86380 86390 1
305097 99305097 1001 86380 86390 1
305240 99305240 1001 86380 86390 1
500163 99500163 1001 86380 86390 1
500750 99500750 1001 86380 86390 1
500476 99500476 1001 86380 86390 1
500290 99500290 1001 86380 86390 1
500280 99500280 1001 86380 86390 1
500385 99500385 1001 86380 86390 1
501018 99501018 1001 86380 86390 1
500896 99500896 1001 86380 86390 1
501606 99501606 1001 86380 86390 1
501505 99501505 1001 86380 86390 1
501596 99501596 1001 86380 86390 1
501559 99501559 1001 86380 86390 1
501636 99501636 1001 86380 86390 1
501331 99501331 1001 86380 86390 1
501319 99501319 1001 86380 86390 1
501256 99501256 1001 86380 86390 1
501321 99501321 1001 86380 86390 1
501124 99501124 1001 86380 86390 1
501150 99501150 1001 86380 86390 1
501022 99501022 1001 86380 86390 1
501052 99501052 1001 86380 86390 1
501121 99501121 1001 86380 86390 1
502438 99502438 1001 86380 86390 1
502266 99502266 1001 86380 86390 1
502280 99502280 1001 86380 86390 1
502108 99502108 1001 86380 86390 1
502033 99502033 1001 86380 86390 1
503244 99503244 1001 86380 86390 1
503149 99503149 1001 86380 86390 1
503066 99503066 1001 86380 86390 1
502814 99502814 1001 86380 86390 1
502712 99502712 1001 86380 86390 1
503394 99503394 1001 86380 86390 1
502672 99502672 1001 86380 86390 1
503383 99503383 1001 86380 86390 1
503411 99503411 1001 86380 86390 1
503951 99503951 1001 86380 86390 1
504044 99504044 1001 86380 86390 1
504020 99504020 1001 86380 86390 1
504062 99504062 1001 86380 86390 1
503721 99503721 1001 86380 86390 1
503737 99503737 1001 86380 86390 1
503779 99503779 1001 86380 86390 1
503646 99503646 1001 86380 86390 1
503648 99503648 1001 86380 86390 1
504178 99504178 1001 86380 86390 1
504218 99504218 1001 86380 86390 1
504916 99504916 1001 86380 86390 1
504920 99504920 1001 86380 86390 1
504531 99504531 1001 86380 86390 1
504355 99504355 1001 86380 86390 1
504426 99504426 1001 86380 86390 1
505034 99505034 1001 86380 86390 1
505100 99505100 1001 86380 86390 1
505130 99505130 1001 86380 86390 1
505592 99505592 1001 86380 86390 1
505662 99505662 1001 86380 86390 1
505667 99505667 1001 86380 86390 1
505437 99505437 1001 86380 86390 1
505388 99505388 1001 86380 86390 1
505175 99505175 1001 86380 86390 1
505234 99505234 1001 86380 86390 1
505261 99505261 1001 86380 86390 1
505302 99505302 1001 86380 86390 1
505862 99505862 1001 86380 86390 1
505890 99505890 1001 86380 86390 1
505930 99505930 1001 86380 86390 1
505905 99505905 1001 86380 86390 1
505973 99505973 1001 86380 86390 1
506495 99506495 1001 86380 86390 1
506547 99506547 1001 86380 86390 1
506516 99506516 1001 86380 86390 1
506278 99506278 1001 86380 86390 1
506332 99506332 1001 86380 86390 1
506635 99506635 1001 86380 86390 1
506668 99506668 1001 86380 86390 1
506603 99506603 1001 86380 86390 1
507333 99507333 1001 86380 86390 1
507344 99507344 1001 86380 86390 1
507031 99507031 1001 86380 86390 1
506843 99506843 1001 86380 86390 1
506818 99506818 1001 86380 86390 1
506858 99506858 1001 86380 86390 1
507459 99507459 1001 86380 86390 1
507598 99507598 1001 86380 86390 1
507560 99507560 1001 86380 86390 1
507535 99507535 1001 86380 86390 1
508198 99508198 1001 86380 86390 1
508217 99508217 1001 86380 86390 1
508157 99508157 1001 86380 86390 1
508093 99508093 1001 86380 86390 1
508025 99508025 1001 86380 86390 1
507961 99507961 1001 86380 86390 1
508016 99508016 1001 86380 86390 1
507746 99507746 1001 86380 86390 1
507684 99507684 1001 86380 86390 1
507819 99507819 1001 86380 86390 1
508403 99508403 1001 86380 86390 1
508382 99508382 1001 86380 86390 1
508952 99508952 1001 86380 86390 1
508727 99508727 1001 86380 86390 1
508690 99508690 1001 86380 86390 1
508823 99508823 1001 86380 86390 1
508587 99508587 1001 86380 86390 1
508659 99508659 1001 86380 86390 1
509211 99509211 1001 86380 86390 1
509121 99509121 1001 86380 86390 1
509721 99509721 1001 86380 86390 1
509699 99509699 1001 86380 86390 1
509737 99509737 1001 86380 86390 1
509842 99509842 1001 86380 86390 1
509713 99509713 1001 86380 86390 1
509830 99509830 1001 86380 86390 1
509856 99509856 1001 86380 86390 1
509880 99509880 1001 86380 86390 1
509818 99509818 1001 86380 86390 1
509808 99509808 1001 86380 86390 1
509783 99509783 1001 86380 86390 1
509556 99509556 1001 86380 86390 1
509675 99509675 1001 86380 86390 1
509603 99509603 1001 86380 86390 1
509655 99509655 1001 86380 86390 1
509321 99509321 1001 86380 86390 1
509477 99509477 1001 86380 86390 1
509364 99509364 1001 86380 86390 1
509482 99509482 1001 86380 86390 1
509329 99509329 1001 86380 86390 1
509381 99509381 1001 86380 86390 1
510040 99510040 1001 86380 86390 1
510093 99510093 1001 86380 86390 1
509952 99509952 1001 86380 86390 1
510072 99510072 1001 86380 86390 1
510036 99510036 1001 86380 86390 1
510599 99510599 1001 86380 86390 1
510567 99510567 1001 86380 86390 1
510432 99510432 1001 86380 86390 1
510445 99510445 1001 86380 86390 1
510330 99510330 1001 86380 86390 1
510318 99510318 1001 86380 86390 1
510399 99510399 1001 86380 86390 1
510362 99510362 1001 86380 86390 1
510313 99510313 1001 86380 86390 1
510288 99510288 1001 86380 86390 1
510277 99510277 1001 86380 86390 1
510163 99510163 1001 86380 86390 1
510307 99510307 1001 86380 86390 1
510169 99510169 1001 86380 86390 1
510922 99510922 1001 86380 86390 1
510846 99510846 1001 86380 86390 1
510743 99510743 1001 86380 86390 1
511498 99511498 1001 86380 86390 1
511157 99511157 1001 86380 86390 1
511213 99511213 1001 86380 86390 1
511240 99511240 1001 86380 86390 1
511114 99511114 1001 86380 86390 1
511063 99511063 1001 86380 86390 1
510962 99510962 1001 86380 86390 1
511066 99511066 1001 86380 86390 1
510941 99510941 1001 86380 86390 1
511084 99511084 1001 86380 86390 1
511123 99511123 1001 86380 86390 1
511136 99511136 1001 86380 86390 1
511617 99511617 1001 86380 86390 1
512258 99512258 1001 86380 86390 1
511904 99511904 1001 86380 86390 1
511884 99511884 1001 86380 86390 1
512407 99512407 1001 86380 86390 1
512486 99512486 1001 86380 86390 1
512505 99512505 1001 86380 86390 1
513080 99513080 1001 86380 86390 1
513132 99513132 1001 86380 86390 1
513109 99513109 1001 86380 86390 1
513048 99513048 1001 86380 86390 1
512862 99512862 1001 86380 86390 1
512994 99512994 1001 86380 86390 1
512792 99512792 1001 86380 86390 1
512588 99512588 1001 86380 86390 1
512602 99512602 1001 86380 86390 1
512629 99512629 1001 86380 86390 1
512655 99512655 1001 86380 86390 1
512737 99512737 1001 86380 86390 1
513267 99513267 1001 86380 86390 1
513256 99513256 1001 86380 86390 1
513272 99513272 1001 86380 86390 1
513315 99513315 1001 86380 86390 1
513839 99513839 1001 86380 86390 1
514010 99514010 1001 86380 86390 1
513848 99513848 1001 86380 86390 1
513966 99513966 1001 86380 86390 1
513697 99513697 1001 86380 86390 1
513647 99513647 1001 86380 86390 1
513699 99513699 1001 86380 86390 1
513412 99513412 1001 86380 86390 1
514044 99514044 1001 86380 86390 1
514148 99514148 1001 86380 86390 1
514649 99514649 1001 86380 86390 1
514495 99514495 1001 86380 86390 1
514289 99514289 1001 86380 86390 1
514393 99514393 1001 86380 86390 1
514344 99514344 1001 86380 86390 1
514336 99514336 1001 86380 86390 1
514299 99514299 1001 86380 86390 1
514875 99514875 1001 86380 86390 1
515598 99515598 1001 86380 86390 1
515527 99515527 1001 86380 86390 1
515415 99515415 1001 86380 86390 1
515454 99515454 1001 86380 86390 1
515468 99515468 1001 86380 86390 1
515409 99515409 1001 86380 86390 1
515093 99515093 1001 86380 86390 1
515700 99515700 1001 86380 86390 1
515701 99515701 1001 86380 86390 1
515792 99515792 1001 86380 86390 1
516391 99516391 1001 86380 86390 1
516585 99516585 1001 86380 86390 1
516577 99516577 1001 86380 86390 1
516695 99516695 1001 86380 86390 1
517246 99517246 1001 86380 86390 1
517298 99517298 1001 86380 86390 1
517196 99517196 1001 86380 86390 1
517237 99517237 1001 86380 86390 1
517254 99517254 1001 86380 86390 1
517012 99517012 1001 86380 86390 1
516873 99516873 1001 86380 86390 1
516770 99516770 1001 86380 86390 1
516784 99516784 1001 86380 86390 1
516830 99516830 1001 86380 86390 1
517529 99517529 1001 86380 86390 1
517455 99517455 1001 86380 86390 1
517511 99517511 1001 86380 86390 1
517448 99517448 1001 86380 86390 1
518135 99518135 1001 86380 86390 1
518051 99518051 1001 86380 86390 1
517966 99517966 1001 86380 86390 1
517828 99517828 1001 86380 86390 1
517830 99517830 1001 86380 86390 1
517890 99517890 1001 86380 86390 1
517634 99517634 1001 86380 86390 1
517622 99517622 1001 86380 86390 1
517689 99517689 1001 86380 86390 1
517612 99517612 1001 86380 86390 1
517560 99517560 1001 86380 86390 1
517746 99517746 1001 86380 86390 1
518185 99518185 1001 86380 86390 1
518174 99518174 1001 86380 86390 1
518163 99518163 1001 86380 86390 1
518324 99518324 1001 86380 86390 1
518785 99518785 1001 86380 86390 1
518615 99518615 1001 86380 86390 1
518641 99518641 1001 86380 86390 1
518721 99518721 1001 86380 86390 1
518613 99518613 1001 86380 86390 1
518704 99518704 1001 86380 86390 1
518463 99518463 1001 86380 86390 1
518476 99518476 1001 86380 86390 1
518569 99518569 1001 86380 86390 1
518483 99518483 1001 86380 86390 1
519171 99519171 1001 86380 86390 1
519043 99519043 1001 86380 86390 1
519056 99519056 1001 86380 86390 1
519108 99519108 1001 86380 86390 1
519020 99519020 1001 86380 86390 1
519153 99519153 1001 86380 86390 1
519703 99519703 1001 86380 86390 1
519652 99519652 1001 86380 86390 1
519757 99519757 1001 86380 86390 1
519736 99519736 1001 86380 86390 1
519556 99519556 1001 86380 86390 1
519323 99519323 1001 86380 86390 1
519377 99519377 1001 86380 86390 1
519302 99519302 1001 86380 86390 1
519941 99519941 1001 86380 86390 1
519944 99519944 1001 86380 86390 1
519947 99519947 1001 86380 86390 1
519975 99519975 1001 86380 86390 1
519873 99519873 1001 86380 86390 1
520499 99520499 1001 86380 86390 1
520603 99520603 1001 86380 86390 1
520483 99520483 1001 86380 86390 1
520309 99520309 1001 86380 86390 1
520300 99520300 1001 86380 86390 1
520098 99520098 1001 86380 86390 1
520151 99520151 1001 86380 86390 1
520213 99520213 1001 86380 86390 1
520756 99520756 1001 86380 86390 1
520827 99520827 1001 86380 86390 1
520764 99520764 1001 86380 86390 1
520829 99520829 1001 86380 86390 1
520740 99520740 1001 86380 86390 1
521416 99521416 1001 86380 86390 1
521381 99521381 1001 86380 86390 1
521446 99521446 1001 86380 86390 1
521269 99521269 1001 86380 86390 1
521359 99521359 1001 86380 86390 1
521372 99521372 1001 86380 86390 1
521336 99521336 1001 86380 86390 1
521119 99521119 1001 86380 86390 1
521060 99521060 1001 86380 86390 1
521004 99521004 1001 86380 86390 1
520896 99520896 1001 86380 86390 1
521539 99521539 1001 86380 86390 1
521643 99521643 1001 86380 86390 1
522233 99522233 1001 86380 86390 1
521894 99521894 1001 86380 86390 1
521962 99521962 1001 86380 86390 1
521937 99521937 1001 86380 86390 1
522055 99522055 1001 86380 86390 1
521728 99521728 1001 86380 86390 1
521693 99521693 1001 86380 86390 1
521761 99521761 1001 86380 86390 1
522301 99522301 1001 86380 86390 1
523101 99523101 1001 86380 86390 1
522936 99522936 1001 86380 86390 1
523065 99523065 1001 86380 86390 1
522807 99522807 1001 86380 86390 1
522524 99522524 1001 86380 86390 1
522539 99522539 1001 86380 86390 1
522608 99522608 1001 86380 86390 1
522505 99522505 1001 86380 86390 1
523158 99523158 1001 86380 86390 1
523261 99523261 1001 86380 86390 1
523295 99523295 1001 86380 86390 1
523127 99523127 1001 86380 86390 1
523752 99523752 1001 86380 86390 1
523742 99523742 1001 86380 86390 1
523806 99523806 1001 86380 86390 1
523883 99523883 1001 86380 86390 1
523745 99523745 1001 86380 86390 1
523809 99523809 1001 86380 86390 1
523585 99523585 1001 86380 86390 1
523538 99523538 1001 86380 86390 1
523543 99523543 1001 86380 86390 1
523395 99523395 1001 86380 86390 1
523448 99523448 1001 86380 86390 1
523397 99523397 1001 86380 86390 1
524124 99524124 1001 86380 86390 1
523533 99523533 1001 86380 86390 1
523971 99523971 1001 86380 86390 1
524092 99524092 1001 86380 86390 1
524627 99524627 1001 86380 86390 1
524390 99524390 1001 86380 86390 1
524483 99524483 1001 86380 86390 1
524219 99524219 1001 86380 86390 1
524351 99524351 1001 86380 86390 1
524250 99524250 1001 86380 86390 1
524342 99524342 1001 86380 86390 1
524820 99524820 1001 86380 86390 1
524802 99524802 1001 86380 86390 1
524974 99524974 1001 86380 86390 1
525520 99525520 1001 86380 86390 1
525516 99525516 1001 86380 86390 1
525353 99525353 1001 86380 86390 1
525392 99525392 1001 86380 86390 1
525367 99525367 1001 86380 86390 1
525291 99525291 1001 86380 86390 1
525217 99525217 1001 86380 86390 1
525246 99525246 1001 86380 86390 1
525362 99525362 1001 86380 86390 1
525273 99525273 1001 86380 86390 1
525015 99525015 1001 86380 86390 1
525158 99525158 1001 86380 86390 1
524990 99524990 1001 86380 86390 1
525069 99525069 1001 86380 86390 1
525175 99525175 1001 86380 86390 1
525022 99525022 1001 86380 86390 1
525025 99525025 1001 86380 86390 1
525026 99525026 1001 86380 86390 1
525607 99525607 1001 86380 86390 1
526130 99526130 1001 86380 86390 1
526112 99526112 1001 86380 86390 1
525911 99525911 1001 86380 86390 1
525991 99525991 1001 86380 86390 1
525888 99525888 1001 86380 86390 1
526439 99526439 1001 86380 86390 1
526612 99526612 1001 86380 86390 1
527212 99527212 1001 86380 86390 1
527122 99527122 1001 86380 86390 1
527238 99527238 1001 86380 86390 1
527170 99527170 1001 86380 86390 1
526970 99526970 1001 86380 86390 1
526908 99526908 1001 86380 86390 1
526948 99526948 1001 86380 86390 1
526861 99526861 1001 86380 86390 1
526771 99526771 1001 86380 86390 1
526683 99526683 1001 86380 86390 1
526748 99526748 1001 86380 86390 1
526710 99526710 1001 86380 86390 1
526814 99526814 1001 86380 86390 1
526646 99526646 1001 86380 86390 1
526692 99526692 1001 86380 86390 1
527415 99527415 1001 86380 86390 1
527339 99527339 1001 86380 86390 1
527289 99527289 1001 86380 86390 1
527433 99527433 1001 86380 86390 1
527374 99527374 1001 86380 86390 1
527452 99527452 1001 86380 86390 1
528012 99528012 1001 86380 86390 1
527753 99527753 1001 86380 86390 1
527818 99527818 1001 86380 86390 1
527821 99527821 1001 86380 86390 1
527710 99527710 1001 86380 86390 1
527638 99527638 1001 86380 86390 1
527548 99527548 1001 86380 86390 1
527587 99527587 1001 86380 86390 1
527601 99527601 1001 86380 86390 1
527461 99527461 1001 86380 86390 1
527605 99527605 1001 86380 86390 1
527505 99527505 1001 86380 86390 1
527518 99527518 1001 86380 86390 1
528191 99528191 1001 86380 86390 1
528728 99528728 1001 86380 86390 1
528755 99528755 1001 86380 86390 1
528606 99528606 1001 86380 86390 1
528359 99528359 1001 86380 86390 1
528422 99528422 1001 86380 86390 1
529004 99529004 1001 86380 86390 1
529091 99529091 1001 86380 86390 1
529627 99529627 1001 86380 86390 1
529552 99529552 1001 86380 86390 1
529567 99529567 1001 86380 86390 1
529544 99529544 1001 86380 86390 1
529467 99529467 1001 86380 86390 1
529210 99529210 1001 86380 86390 1
529136 99529136 1001 86380 86390 1
529149 99529149 1001 86380 86390 1
529254 99529254 1001 86380 86390 1
529168 99529168 1001 86380 86390 1
529248 99529248 1001 86380 86390 1
529741 99529741 1001 86380 86390 1
529806 99529806 1001 86380 86390 1
529768 99529768 1001 86380 86390 1
529808 99529808 1001 86380 86390 1
529899 99529899 1001 86380 86390 1
530378 99530378 1001 86380 86390 1
530367 99530367 1001 86380 86390 1
530396 99530396 1001 86380 86390 1
530423 99530423 1001 86380 86390 1
530450 99530450 1001 86380 86390 1
530158 99530158 1001 86380 86390 1
530017 99530017 1001 86380 86390 1
530621 99530621 1001 86380 86390 1
530740 99530740 1001 86380 86390 1
530638 99530638 1001 86380 86390 1
531284 99531284 1001 86380 86390 1
531287 99531287 1001 86380 86390 1
531135 99531135 1001 86380 86390 1
531126 99531126 1001 86380 86390 1
531003 99531003 1001 86380 86390 1
530883 99530883 1001 86380 86390 1
530913 99530913 1001 86380 86390 1
531420 99531420 1001 86380 86390 1
531473 99531473 1001 86380 86390 1
531486 99531486 1001 86380 86390 1
531466 99531466 1001 86380 86390 1
531557 99531557 1001 86380 86390 1
532155 99532155 1001 86380 86390 1
532174 99532174 1001 86380 86390 1
532184 99532184 1001 86380 86390 1
531988 99531988 1001 86380 86390 1
531887 99531887 1001 86380 86390 1
531854 99531854 1001 86380 86390 1
531870 99531870 1001 86380 86390 1
531627 99531627 1001 86380 86390 1
531641 99531641 1001 86380 86390 1
531745 99531745 1001 86380 86390 1
531618 99531618 1001 86380 86390 1
531685 99531685 1001 86380 86390 1
532349 99532349 1001 86380 86390 1
532287 99532287 1001 86380 86390 1
532222 99532222 1001 86380 86390 1
532265 99532265 1001 86380 86390 1
532983 99532983 1001 86380 86390 1
532989 99532989 1001 86380 86390 1
532752 99532752 1001 86380 86390 1
532778 99532778 1001 86380 86390 1
532449 99532449 1001 86380 86390 1
533211 99533211 1001 86380 86390 1
532828 99532828 1001 86380 86390 1
533101 99533101 1001 86380 86390 1
533858 99533858 1001 86380 86390 1
533720 99533720 1001 86380 86390 1
533801 99533801 1001 86380 86390 1
533688 99533688 1001 86380 86390 1
533517 99533517 1001 86380 86390 1
533648 99533648 1001 86380 86390 1
533467 99533467 1001 86380 86390 1
533369 99533369 1001 86380 86390 1
533267 99533267 1001 86380 86390 1
533242 99533242 1001 86380 86390 1
533897 99533897 1001 86380 86390 1
533938 99533938 1001 86380 86390 1
533957 99533957 1001 86380 86390 1
533945 99533945 1001 86380 86390 1
534616 99534616 1001 86380 86390 1
534619 99534619 1001 86380 86390 1
534318 99534318 1001 86380 86390 1
534308 99534308 1001 86380 86390 1
534155 99534155 1001 86380 86390 1
534236 99534236 1001 86380 86390 1
534213 99534213 1001 86380 86390 1
534215 99534215 1001 86380 86390 1
534229 99534229 1001 86380 86390 1
534760 99534760 1001 86380 86390 1
534879 99534879 1001 86380 86390 1
534841 99534841 1001 86380 86390 1
534818 99534818 1001 86380 86390 1
534831 99534831 1001 86380 86390 1
534859 99534859 1001 86380 86390 1
535409 99535409 1001 86380 86390 1
535145 99535145 1001 86380 86390 1
535252 99535252 1001 86380 86390 1
535009 99535009 1001 86380 86390 1
535000 99535000 1001 86380 86390 1
534962 99534962 1001 86380 86390 1
535054 99535054 1001 86380 86390 1
534939 99534939 1001 86380 86390 1
535681 99535681 1001 86380 86390 1
535670 99535670 1001 86380 86390 1
535645 99535645 1001 86380 86390 1
536031 99536031 1001 86380 86390 1
535875 99535875 1001 86380 86390 1
535850 99535850 1001 86380 86390 1
536500 99536500 1001 86380 86390 1
537094 99537094 1001 86380 86390 1
537150 99537150 1001 86380 86390 1
536810 99536810 1001 86380 86390 1
536607 99536607 1001 86380 86390 1
536596 99536596 1001 86380 86390 1
536702 99536702 1001 86380 86390 1
536705 99536705 1001 86380 86390 1
537211 99537211 1001 86380 86390 1
537331 99537331 1001 86380 86390 1
537243 99537243 1001 86380 86390 1
537235 99537235 1001 86380 86390 1
537960 99537960 1001 86380 86390 1
537975 99537975 1001 86380 86390 1
537910 99537910 1001 86380 86390 1
537677 99537677 1001 86380 86390 1
537627 99537627 1001 86380 86390 1
537782 99537782 1001 86380 86390 1
537473 99537473 1001 86380 86390 1
537527 99537527 1001 86380 86390 1
537374 99537374 1001 86380 86390 1
537574 99537574 1001 86380 86390 1
537991 99537991 1001 86380 86390 1
538060 99538060 1001 86380 86390 1
538091 99538091 1001 86380 86390 1
538106 99538106 1001 86380 86390 1
538125 99538125 1001 86380 86390 1
538742 99538742 1001 86380 86390 1
538787 99538787 1001 86380 86390 1
538474 99538474 1001 86380 86390 1
538411 99538411 1001 86380 86390 1
538594 99538594 1001 86380 86390 1
538517 99538517 1001 86380 86390 1
538210 99538210 1001 86380 86390 1
538918 99538918 1001 86380 86390 1
538932 99538932 1001 86380 86390 1
539001 99539001 1001 86380 86390 1
538938 99538938 1001 86380 86390 1
539616 99539616 1001 86380 86390 1
539629 99539629 1001 86380 86390 1
539333 99539333 1001 86380 86390 1
539245 99539245 1001 86380 86390 1
539272 99539272 1001 86380 86390 1
539291 99539291 1001 86380 86390 1
539166 99539166 1001 86380 86390 1
539089 99539089 1001 86380 86390 1
539080 99539080 1001 86380 86390 1
539069 99539069 1001 86380 86390 1
539121 99539121 1001 86380 86390 1
539714 99539714 1001 86380 86390 1
540365 99540365 1001 86380 86390 1
540437 99540437 1001 86380 86390 1
540304 99540304 1001 86380 86390 1
540409 99540409 1001 86380 86390 1
540401 99540401 1001 86380 86390 1
540201 99540201 1001 86380 86390 1
540202 99540202 1001 86380 86390 1
540195 99540195 1001 86380 86390 1
540092 99540092 1001 86380 86390 1
539891 99539891 1001 86380 86390 1
540025 99540025 1001 86380 86390 1
540555 99540555 1001 86380 86390 1
541207 99541207 1001 86380 86390 1
541248 99541248 1001 86380 86390 1
541176 99541176 1001 86380 86390 1
540712 99540712 1001 86380 86390 1
541089 99541089 1001 86380 86390 1
541336 99541336 1001 86380 86390 1
541930 99541930 1001 86380 86390 1
542103 99542103 1001 86380 86390 1
542105 99542105 1001 86380 86390 1
542053 99542053 1001 86380 86390 1
542054 99542054 1001 86380 86390 1
541722 99541722 1001 86380 86390 1
541894 99541894 1001 86380 86390 1
541899 99541899 1001 86380 86390 1
541770 99541770 1001 86380 86390 1
541550 99541550 1001 86380 86390 1
541641 99541641 1001 86380 86390 1
541578 99541578 1001 86380 86390 1
541687 99541687 1001 86380 86390 1
542214 99542214 1001 86380 86390 1
542189 99542189 1001 86380 86390 1
542280 99542280 1001 86380 86390 1
542779 99542779 1001 86380 86390 1
542900 99542900 1001 86380 86390 1
542812 99542812 1001 86380 86390 1
542610 99542610 1001 86380 86390 1
542613 99542613 1001 86380 86390 1
542550 99542550 1001 86380 86390 1
542658 99542658 1001 86380 86390 1
542493 99542493 1001 86380 86390 1
542390 99542390 1001 86380 86390 1
542435 99542435 1001 86380 86390 1
543036 99543036 1001 86380 86390 1
542960 99542960 1001 86380 86390 1
543078 99543078 1001 86380 86390 1
543068 99543068 1001 86380 86390 1
543056 99543056 1001 86380 86390 1
543084 99543084 1001 86380 86390 1
543734 99543734 1001 86380 86390 1
543631 99543631 1001 86380 86390 1
543722 99543722 1001 86380 86390 1
543607 99543607 1001 86380 86390 1
543641 99543641 1001 86380 86390 1
543441 99543441 1001 86380 86390 1
543506 99543506 1001 86380 86390 1
543178 99543178 1001 86380 86390 1
543274 99543274 1001 86380 86390 1
543238 99543238 1001 86380 86390 1
543847 99543847 1001 86380 86390 1
543875 99543875 1001 86380 86390 1
543940 99543940 1001 86380 86390 1
543837 99543837 1001 86380 86390 1
543773 99543773 1001 86380 86390 1
543943 99543943 1001 86380 86390 1
543932 99543932 1001 86380 86390 1
543842 99543842 1001 86380 86390 1
544460 99544460 1001 86380 86390 1
544581 99544581 1001 86380 86390 1
544442 99544442 1001 86380 86390 1
544341 99544341 1001 86380 86390 1
544266 99544266 1001 86380 86390 1
544309 99544309 1001 86380 86390 1
544018 99544018 1001 86380 86390 1
544040 99544040 1001 86380 86390 1
544156 99544156 1001 86380 86390 1
544660 99544660 1001 86380 86390 1
544640 99544640 1001 86380 86390 1
400381 99400381 1001 86380 86390 1
400698 99400698 1001 86380 86390 1
400818 99400818 1001 86380 86390 1
400868 99400868 1001 86380 86390 1
400925 99400925 1001 86380 86390 1
400928 99400928 1001 86380 86390 1
400955 99400955 1001 86380 86390 1
401121 99401121 1001 86380 86390 1
401393 99401393 1001 86380 86390 1
401511 99401511 1001 86380 86390 1
401580 99401580 1001 86380 86390 1
402062 99402062 1001 86380 86390 1
402123 99402123 1001 86380 86390 1
402273 99402273 1001 86380 86390 1
402279 99402279 1001 86380 86390 1
402570 99402570 1001 86380 86390 1
402613 99402613 1001 86380 86390 1
403075 99403075 1001 86380 86390 1
403303 99403303 1001 86380 86390 1
403401 99403401 1001 86380 86390 1
403433 99403433 1001 86380 86390 1
403486 99403486 1001 86380 86390 1
403664 99403664 1001 86380 86390 1
403791 99403791 1001 86380 86390 1
404127 99404127 1001 86380 86390 1
404362 99404362 1001 86380 86390 1
404275 99404275 1001 86380 86390 1
404459 99404459 1001 86380 86390 1
404757 99404757 1001 86380 86390 1
404856 99404856 1001 86380 86390 1
404878 99404878 1001 86380 86390 1
404929 99404929 1001 86380 86390 1
405032 99405032 1001 86380 86390 1
405013 99405013 1001 86380 86390 1
405363 99405363 1001 86380 86390 1
405452 99405452 1001 86380 86390 1
405618 99405618 1001 86380 86390 1
405601 99405601 1001 86380 86390 1
405737 99405737 1001 86380 86390 1
406257 99406257 1001 86380 86390 1
406488 99406488 1001 86380 86390 1
406643 99406643 1001 86380 86390 1
406823 99406823 1001 86380 86390 1
406889 99406889 1001 86380 86390 1
407172 99407172 1001 86380 86390 1
407391 99407391 1001 86380 86390 1
407737 99407737 1001 86380 86390 1
407965 99407965 1001 86380 86390 1
408013 99408013 1001 86380 86390 1
408136 99408136 1001 86380 86390 1
408277 99408277 1001 86380 86390 1
408297 99408297 1001 86380 86390 1
408387 99408387 1001 86380 86390 1
408394 99408394 1001 86380 86390 1
408331 99408331 1001 86380 86390 1
408641 99408641 1001 86380 86390 1
408744 99408744 1001 86380 86390 1
408920 99408920 1001 86380 86390 1
408987 99408987 1001 86380 86390 1
409105 99409105 1001 86380 86390 1
409563 99409563 1001 86380 86390 1
409518 99409518 1001 86380 86390 1
409545 99409545 1001 86380 86390 1
409525 99409525 1001 86380 86390 1
409571 99409571 1001 86380 86390 1
409640 99409640 1001 86380 86390 1
409699 99409699 1001 86380 86390 1
409700 99409700 1001 86380 86390 1
409734 99409734 1001 86380 86390 1
409797 99409797 1001 86380 86390 1
409800 99409800 1001 86380 86390 1
410103 99410103 1001 86380 86390 1
409994 99409994 1001 86380 86390 1
410229 99410229 1001 86380 86390 1
410342 99410342 1001 86380 86390 1
410460 99410460 1001 86380 86390 1
410417 99410417 1001 86380 86390 1
410579 99410579 1001 86380 86390 1
410768 99410768 1001 86380 86390 1
410793 99410793 1001 86380 86390 1
410876 99410876 1001 86380 86390 1
411209 99411209 1001 86380 86390 1
411152 99411152 1001 86380 86390 1
411222 99411222 1001 86380 86390 1
411440 99411440 1001 86380 86390 1
411536 99411536 1001 86380 86390 1
411732 99411732 1001 86380 86390 1
412161 99412161 1001 86380 86390 1
412221 99412221 1001 86380 86390 1
412280 99412280 1001 86380 86390 1
412301 99412301 1001 86380 86390 1
413334 99413334 1001 86380 86390 1
413636 99413636 1001 86380 86390 1
413340 99413340 1001 86380 86390 1
413569 99413569 1001 86380 86390 1
413419 99413419 1001 86380 86390 1
413263 99413263 1001 86380 86390 1
413087 99413087 1001 86380 86390 1
412914 99412914 1001 86380 86390 1
412915 99412915 1001 86380 86390 1
413129 99413129 1001 86380 86390 1
412501 99412501 1001 86380 86390 1
412529 99412529 1001 86380 86390 1
412585 99412585 1001 86380 86390 1
412707 99412707 1001 86380 86390 1
412877 99412877 1001 86380 86390 1
412769 99412769 1001 86380 86390 1
414113 99414113 1001 86380 86390 1
412887 99412887 1001 86380 86390 1
414014 99414014 1001 86380 86390 1
415075 99415075 1001 86380 86390 1
415284 99415284 1001 86380 86390 1
415071 99415071 1001 86380 86390 1
415073 99415073 1001 86380 86390 1
415185 99415185 1001 86380 86390 1
414476 99414476 1001 86380 86390 1
414391 99414391 1001 86380 86390 1
414313 99414313 1001 86380 86390 1
415443 99415443 1001 86380 86390 1
415658 99415658 1001 86380 86390 1
415401 99415401 1001 86380 86390 1
415328 99415328 1001 86380 86390 1
416674 99416674 1001 86380 86390 1
416771 99416771 1001 86380 86390 1
416184 99416184 1001 86380 86390 1
416408 99416408 1001 86380 86390 1
416491 99416491 1001 86380 86390 1
415839 99415839 1001 86380 86390 1
415939 99415939 1001 86380 86390 1
417259 99417259 1001 86380 86390 1
417384 99417384 1001 86380 86390 1
417106 99417106 1001 86380 86390 1
417573 99417573 1001 86380 86390 1
417414 99417414 1001 86380 86390 1
417441 99417441 1001 86380 86390 1
418659 99418659 1001 86380 86390 1
418780 99418780 1001 86380 86390 1
418402 99418402 1001 86380 86390 1
418068 99418068 1001 86380 86390 1
417678 99417678 1001 86380 86390 1
417969 99417969 1001 86380 86390 1
418805 99418805 1001 86380 86390 1
419085 99419085 1001 86380 86390 1
420079 99420079 1001 86380 86390 1
420179 99420179 1001 86380 86390 1
420081 99420081 1001 86380 86390 1
420413 99420413 1001 86380 86390 1
420438 99420438 1001 86380 86390 1
419999 99419999 1001 86380 86390 1
419905 99419905 1001 86380 86390 1
419425 99419425 1001 86380 86390 1
419553 99419553 1001 86380 86390 1
419556 99419556 1001 86380 86390 1
419465 99419465 1001 86380 86390 1
420768 99420768 1001 86380 86390 1
420607 99420607 1001 86380 86390 1
421926 99421926 1001 86380 86390 1
421968 99421968 1001 86380 86390 1
421810 99421810 1001 86380 86390 1
421503 99421503 1001 86380 86390 1
421347 99421347 1001 86380 86390 1
421398 99421398 1001 86380 86390 1
420861 99420861 1001 86380 86390 1
420948 99420948 1001 86380 86390 1
420954 99420954 1001 86380 86390 1
422219 99422219 1001 86380 86390 1
422386 99422386 1001 86380 86390 1
422488 99422488 1001 86380 86390 1
423608 99423608 1001 86380 86390 1
423693 99423693 1001 86380 86390 1
423722 99423722 1001 86380 86390 1
423176 99423176 1001 86380 86390 1
423279 99423279 1001 86380 86390 1
423183 99423183 1001 86380 86390 1
423047 99423047 1001 86380 86390 1
423236 99423236 1001 86380 86390 1
422580 99422580 1001 86380 86390 1
422686 99422686 1001 86380 86390 1
422846 99422846 1001 86380 86390 1
423978 99423978 1001 86380 86390 1
425175 99425175 1001 86380 86390 1
425335 99425335 1001 86380 86390 1
425206 99425206 1001 86380 86390 1
425093 99425093 1001 86380 86390 1
425114 99425114 1001 86380 86390 1
424661 99424661 1001 86380 86390 1
424414 99424414 1001 86380 86390 1
424468 99424468 1001 86380 86390 1
424348 99424348 1001 86380 86390 1
425589 99425589 1001 86380 86390 1
425737 99425737 1001 86380 86390 1
426789 99426789 1001 86380 86390 1
426815 99426815 1001 86380 86390 1
426796 99426796 1001 86380 86390 1
426876 99426876 1001 86380 86390 1
426862 99426862 1001 86380 86390 1
426325 99426325 1001 86380 86390 1
426482 99426482 1001 86380 86390 1
426117 99426117 1001 86380 86390 1
427487 99427487 1001 86380 86390 1
427130 99427130 1001 86380 86390 1
427309 99427309 1001 86380 86390 1
427368 99427368 1001 86380 86390 1
428572 99428572 1001 86380 86390 1
428348 99428348 1001 86380 86390 1
428453 99428453 1001 86380 86390 1
428278 99428278 1001 86380 86390 1
428130 99428130 1001 86380 86390 1
428328 99428328 1001 86380 86390 1
427967 99427967 1001 86380 86390 1
428055 99428055 1001 86380 86390 1
427657 99427657 1001 86380 86390 1
429046 99429046 1001 86380 86390 1
428929 99428929 1001 86380 86390 1
430190 99430190 1001 86380 86390 1
430164 99430164 1001 86380 86390 1
430182 99430182 1001 86380 86390 1
430263 99430263 1001 86380 86390 1
429987 99429987 1001 86380 86390 1
429569 99429569 1001 86380 86390 1
429595 99429595 1001 86380 86390 1
429677 99429677 1001 86380 86390 1
429703 99429703 1001 86380 86390 1
429390 99429390 1001 86380 86390 1
429469 99429469 1001 86380 86390 1
429307 99429307 1001 86380 86390 1
430447 99430447 1001 86380 86390 1
430572 99430572 1001 86380 86390 1
431996 99431996 1001 86380 86390 1
431750 99431750 1001 86380 86390 1
431702 99431702 1001 86380 86390 1
432031 99432031 1001 86380 86390 1
431763 99431763 1001 86380 86390 1
431560 99431560 1001 86380 86390 1
431571 99431571 1001 86380 86390 1
431441 99431441 1001 86380 86390 1
431271 99431271 1001 86380 86390 1
431389 99431389 1001 86380 86390 1
431498 99431498 1001 86380 86390 1
431550 99431550 1001 86380 86390 1
430854 99430854 1001 86380 86390 1
432127 99432127 1001 86380 86390 1
432101 99432101 1001 86380 86390 1
432393 99432393 1001 86380 86390 1
433352 99433352 1001 86380 86390 1
433330 99433330 1001 86380 86390 1
433504 99433504 1001 86380 86390 1
433457 99433457 1001 86380 86390 1
433409 99433409 1001 86380 86390 1
433200 99433200 1001 86380 86390 1
432978 99432978 1001 86380 86390 1
432917 99432917 1001 86380 86390 1
432721 99432721 1001 86380 86390 1
432777 99432777 1001 86380 86390 1
432835 99432835 1001 86380 86390 1
432811 99432811 1001 86380 86390 1
433966 99433966 1001 86380 86390 1
434019 99434019 1001 86380 86390 1
433733 99433733 1001 86380 86390 1
433734 99433734 1001 86380 86390 1
433820 99433820 1001 86380 86390 1
435085 99435085 1001 86380 86390 1
435101 99435101 1001 86380 86390 1
435000 99435000 1001 86380 86390 1
434640 99434640 1001 86380 86390 1
434688 99434688 1001 86380 86390 1
434647 99434647 1001 86380 86390 1
434664 99434664 1001 86380 86390 1
434978 99434978 1001 86380 86390 1
434512 99434512 1001 86380 86390 1
434352 99434352 1001 86380 86390 1
434570 99434570 1001 86380 86390 1
434412 99434412 1001 86380 86390 1
434162 99434162 1001 86380 86390 1
434562 99434562 1001 86380 86390 1
435510 99435510 1001 86380 86390 1
435860 99435860 1001 86380 86390 1
435601 99435601 1001 86380 86390 1
435444 99435444 1001 86380 86390 1
435877 99435877 1001 86380 86390 1
435618 99435618 1001 86380 86390 1
435673 99435673 1001 86380 86390 1
436895 99436895 1001 86380 86390 1
437086 99437086 1001 86380 86390 1
437114 99437114 1001 86380 86390 1
436993 99436993 1001 86380 86390 1
437018 99437018 1001 86380 86390 1
436643 99436643 1001 86380 86390 1
436357 99436357 1001 86380 86390 1
436614 99436614 1001 86380 86390 1
436378 99436378 1001 86380 86390 1
436069 99436069 1001 86380 86390 1
435956 99435956 1001 86380 86390 1
436016 99436016 1001 86380 86390 1
435962 99435962 1001 86380 86390 1
435970 99435970 1001 86380 86390 1
437308 99437308 1001 86380 86390 1
300686 99300686 1001 86380 86390 1
300468 99300468 1001 86380 86390 1
300921 99300921 1001 86380 86390 1
300912 99300912 1001 86380 86390 1
301426 99301426 1001 86380 86390 1
301412 99301412 1001 86380 86390 1
301195 99301195 1001 86380 86390 1
301299 99301299 1001 86380 86390 1
301173 99301173 1001 86380 86390 1
301277 99301277 1001 86380 86390 1
301149 99301149 1001 86380 86390 1
301055 99301055 1001 86380 86390 1
301689 99301689 1001 86380 86390 1
301613 99301613 1001 86380 86390 1
302368 99302368 1001 86380 86390 1
302235 99302235 1001 86380 86390 1
302263 99302263 1001 86380 86390 1
302098 99302098 1001 86380 86390 1
302100 99302100 1001 86380 86390 1
302131 99302131 1001 86380 86390 1
302146 99302146 1001 86380 86390 1
302172 99302172 1001 86380 86390 1
301864 99301864 1001 86380 86390 1
301890 99301890 1001 86380 86390 1
301852 99301852 1001 86380 86390 1
301801 99301801 1001 86380 86390 1
301921 99301921 1001 86380 86390 1
301898 99301898 1001 86380 86390 1
301899 99301899 1001 86380 86390 1
302432 99302432 1001 86380 86390 1
302480 99302480 1001 86380 86390 1
303083 99303083 1001 86380 86390 1
303149 99303149 1001 86380 86390 1
303140 99303140 1001 86380 86390 1
302937 99302937 1001 86380 86390 1
302858 99302858 1001 86380 86390 1
302652 99302652 1001 86380 86390 1
302642 99302642 1001 86380 86390 1
302688 99302688 1001 86380 86390 1
302650 99302650 1001 86380 86390 1
303313 99303313 1001 86380 86390 1
303404 99303404 1001 86380 86390 1
303289 99303289 1001 86380 86390 1
303294 99303294 1001 86380 86390 1
303932 99303932 1001 86380 86390 1
303984 99303984 1001 86380 86390 1
303934 99303934 1001 86380 86390 1
303947 99303947 1001 86380 86390 1
303909 99303909 1001 86380 86390 1
303847 99303847 1001 86380 86390 1
304023 99304023 1001 86380 86390 1
303802 99303802 1001 86380 86390 1
303791 99303791 1001 86380 86390 1
303727 99303727 1001 86380 86390 1
303746 99303746 1001 86380 86390 1
303670 99303670 1001 86380 86390 1
303482 99303482 1001 86380 86390 1
303445 99303445 1001 86380 86390 1
303617 99303617 1001 86380 86390 1
303592 99303592 1001 86380 86390 1
303502 99303502 1001 86380 86390 1
303437 99303437 1001 86380 86390 1
304136 99304136 1001 86380 86390 1
304151 99304151 1001 86380 86390 1
304139 99304139 1001 86380 86390 1
304823 99304823 1001 86380 86390 1
304816 99304816 1001 86380 86390 1
304792 99304792 1001 86380 86390 1
304808 99304808 1001 86380 86390 1
304563 99304563 1001 86380 86390 1
304529 99304529 1001 86380 86390 1
304545 99304545 1001 86380 86390 1
304612 99304612 1001 86380 86390 1
304626 99304626 1001 86380 86390 1
304292 99304292 1001 86380 86390 1
304397 99304397 1001 86380 86390 1
304268 99304268 1001 86380 86390 1
304257 99304257 1001 86380 86390 1
304960 99304960 1001 86380 86390 1
304976 99304976 1001 86380 86390 1
304991 99304991 1001 86380 86390 1
304863 99304863 1001 86380 86390 1
304995 99304995 1001 86380 86390 1
304893 99304893 1001 86380 86390 1
304972 99304972 1001 86380 86390 1
305623 99305623 1001 86380 86390 1
305655 99305655 1001 86380 86390 1
305156 99305156 1001 86380 86390 1
305120 99305120 1001 86380 86390 1
305095 99305095 1001 86380 86390 1
305111 99305111 1001 86380 86390 1
500160 99500160 1001 86380 86390 1
500059 99500059 1001 86380 86390 1
500677 99500677 1001 86380 86390 1
500704 99500704 1001 86380 86390 1
500717 99500717 1001 86380 86390 1
500745 99500745 1001 86380 86390 1
500478 99500478 1001 86380 86390 1
500504 99500504 1001 86380 86390 1
500523 99500523 1001 86380 86390 1
500498 99500498 1001 86380 86390 1
500366 99500366 1001 86380 86390 1
500240 99500240 1001 86380 86390 1
500836 99500836 1001 86380 86390 1
500950 99500950 1001 86380 86390 1
501498 99501498 1001 86380 86390 1
501589 99501589 1001 86380 86390 1
501486 99501486 1001 86380 86390 1
501578 99501578 1001 86380 86390 1
501595 99501595 1001 86380 86390 1
501509 99501509 1001 86380 86390 1
501282 99501282 1001 86380 86390 1
501388 99501388 1001 86380 86390 1
501355 99501355 1001 86380 86390 1
501034 99501034 1001 86380 86390 1
501153 99501153 1001 86380 86390 1
501792 99501792 1001 86380 86390 1
501702 99501702 1001 86380 86390 1
501806 99501806 1001 86380 86390 1
501695 99501695 1001 86380 86390 1
501723 99501723 1001 86380 86390 1
502464 99502464 1001 86380 86390 1
502281 99502281 1001 86380 86390 1
502200 99502200 1001 86380 86390 1
502065 99502065 1001 86380 86390 1
502007 99502007 1001 86380 86390 1
501984 99501984 1001 86380 86390 1
502024 99502024 1001 86380 86390 1
502553 99502553 1001 86380 86390 1
502620 99502620 1001 86380 86390 1
502639 99502639 1001 86380 86390 1
503259 99503259 1001 86380 86390 1
503172 99503172 1001 86380 86390 1
503148 99503148 1001 86380 86390 1
503060 99503060 1001 86380 86390 1
503023 99503023 1001 86380 86390 1
503050 99503050 1001 86380 86390 1
503014 99503014 1001 86380 86390 1
502937 99502937 1001 86380 86390 1
502879 99502879 1001 86380 86390 1
502704 99502704 1001 86380 86390 1
503369 99503369 1001 86380 86390 1
503430 99503430 1001 86380 86390 1
504031 99504031 1001 86380 86390 1
504007 99504007 1001 86380 86390 1
503826 99503826 1001 86380 86390 1
503905 99503905 1001 86380 86390 1
503802 99503802 1001 86380 86390 1
503755 99503755 1001 86380 86390 1
503518 99503518 1001 86380 86390 1
503661 99503661 1001 86380 86390 1
504143 99504143 1001 86380 86390 1
504299 99504299 1001 86380 86390 1
504136 99504136 1001 86380 86390 1
504137 99504137 1001 86380 86390 1
504791 99504791 1001 86380 86390 1
504817 99504817 1001 86380 86390 1
504661 99504661 1001 86380 86390 1
504546 99504546 1001 86380 86390 1
504616 99504616 1001 86380 86390 1
504643 99504643 1001 86380 86390 1
504656 99504656 1001 86380 86390 1
504682 99504682 1001 86380 86390 1
504356 99504356 1001 86380 86390 1
504399 99504399 1001 86380 86390 1
504997 99504997 1001 86380 86390 1
504948 99504948 1001 86380 86390 1
505093 99505093 1001 86380 86390 1
505119 99505119 1001 86380 86390 1
505734 99505734 1001 86380 86390 1
505604 99505604 1001 86380 86390 1
505709 99505709 1001 86380 86390 1
505723 99505723 1001 86380 86390 1
505612 99505612 1001 86380 86390 1
505383 99505383 1001 86380 86390 1
505397 99505397 1001 86380 86390 1
505538 99505538 1001 86380 86390 1
505250 99505250 1001 86380 86390 1
505265 99505265 1001 86380 86390 1
505356 99505356 1001 86380 86390 1
505806 99505806 1001 86380 86390 1
505927 99505927 1001 86380 86390 1
506468 99506468 1001 86380 86390 1
506510 99506510 1001 86380 86390 1
506407 99506407 1001 86380 86390 1
506511 99506511 1001 86380 86390 1
506409 99506409 1001 86380 86390 1
506353 99506353 1001 86380 86390 1
506305 99506305 1001 86380 86390 1
506384 99506384 1001 86380 86390 1
506183 99506183 1001 86380 86390 1
506017 99506017 1001 86380 86390 1
506082 99506082 1001 86380 86390 1
506086 99506086 1001 86380 86390 1
506138 99506138 1001 86380 86390 1
506734 99506734 1001 86380 86390 1
507347 99507347 1001 86380 86390 1
507401 99507401 1001 86380 86390 1
507407 99507407 1001 86380 86390 1
507370 99507370 1001 86380 86390 1
507049 99507049 1001 86380 86390 1
507166 99507166 1001 86380 86390 1
506905 99506905 1001 86380 86390 1
506828 99506828 1001 86380 86390 1
506997 99506997 1001 86380 86390 1
506805 99506805 1001 86380 86390 1
506913 99506913 1001 86380 86390 1
506851 99506851 1001 86380 86390 1
506916 99506916 1001 86380 86390 1
507619 99507619 1001 86380 86390 1
507569 99507569 1001 86380 86390 1
507621 99507621 1001 86380 86390 1
507596 99507596 1001 86380 86390 1
508146 99508146 1001 86380 86390 1
507979 99507979 1001 86380 86390 1
507943 99507943 1001 86380 86390 1
507995 99507995 1001 86380 86390 1
507910 99507910 1001 86380 86390 1
508042 99508042 1001 86380 86390 1
507744 99507744 1001 86380 86390 1
507748 99507748 1001 86380 86390 1
507674 99507674 1001 86380 86390 1
508349 99508349 1001 86380 86390 1
508279 99508279 1001 86380 86390 1
508447 99508447 1001 86380 86390 1
508280 99508280 1001 86380 86390 1
508387 99508387 1001 86380 86390 1
509051 99509051 1001 86380 86390 1
509030 99509030 1001 86380 86390 1
509057 99509057 1001 86380 86390 1
508766 99508766 1001 86380 86390 1
508768 99508768 1001 86380 86390 1
508693 99508693 1001 86380 86390 1
508750 99508750 1001 86380 86390 1
508570 99508570 1001 86380 86390 1
508642 99508642 1001 86380 86390 1
508655 99508655 1001 86380 86390 1
509183 99509183 1001 86380 86390 1
509120 99509120 1001 86380 86390 1
509739 99509739 1001 86380 86390 1
509833 99509833 1001 86380 86390 1
509490 99509490 1001 86380 86390 1
509584 99509584 1001 86380 86390 1
509520 99509520 1001 86380 86390 1
509318 99509318 1001 86380 86390 1
509917 99509917 1001 86380 86390 1
509910 99509910 1001 86380 86390 1
510608 99510608 1001 86380 86390 1
510486 99510486 1001 86380 86390 1
510512 99510512 1001 86380 86390 1
510450 99510450 1001 86380 86390 1
510438 99510438 1001 86380 86390 1
510427 99510427 1001 86380 86390 1
510402 99510402 1001 86380 86390 1
510200 99510200 1001 86380 86390 1
510162 99510162 1001 86380 86390 1
510921 99510921 1001 86380 86390 1
510809 99510809 1001 86380 86390 1
510914 99510914 1001 86380 86390 1
510812 99510812 1001 86380 86390 1
511322 99511322 1001 86380 86390 1
511210 99511210 1001 86380 86390 1
511238 99511238 1001 86380 86390 1
511316 99511316 1001 86380 86390 1
511062 99511062 1001 86380 86390 1
510974 99510974 1001 86380 86390 1
511065 99511065 1001 86380 86390 1
511054 99511054 1001 86380 86390 1
511607 99511607 1001 86380 86390 1
511684 99511684 1001 86380 86390 1
511665 99511665 1001 86380 86390 1
512345 99512345 1001 86380 86390 1
512281 99512281 1001 86380 86390 1
512206 99512206 1001 86380 86390 1
512374 99512374 1001 86380 86390 1
512288 99512288 1001 86380 86390 1
512340 99512340 1001 86380 86390 1
512088 99512088 1001 86380 86390 1
512145 99512145 1001 86380 86390 1
512069 99512069 1001 86380 86390 1
511863 99511863 1001 86380 86390 1
511839 99511839 1001 86380 86390 1
511950 99511950 1001 86380 86390 1
511759 99511759 1001 86380 86390 1
512574 99512574 1001 86380 86390 1
512536 99512536 1001 86380 86390 1
512427 99512427 1001 86380 86390 1
512826 99512826 1001 86380 86390 1
512613 99512613 1001 86380 86390 1
512615 99512615 1001 86380 86390 1
513245 99513245 1001 86380 86390 1
513240 99513240 1001 86380 86390 1
513918 99513918 1001 86380 86390 1
513933 99513933 1001 86380 86390 1
514015 99514015 1001 86380 86390 1
513977 99513977 1001 86380 86390 1
513766 99513766 1001 86380 86390 1
513666 99513666 1001 86380 86390 1
513721 99513721 1001 86380 86390 1
514214 99514214 1001 86380 86390 1
514037 99514037 1001 86380 86390 1
514820 99514820 1001 86380 86390 1
514833 99514833 1001 86380 86390 1
514726 99514726 1001 86380 86390 1
514450 99514450 1001 86380 86390 1
514480 99514480 1001 86380 86390 1
514358 99514358 1001 86380 86390 1
514245 99514245 1001 86380 86390 1
514363 99514363 1001 86380 86390 1
514325 99514325 1001 86380 86390 1
514964 99514964 1001 86380 86390 1
515513 99515513 1001 86380 86390 1
515593 99515593 1001 86380 86390 1
515284 99515284 1001 86380 86390 1
515471 99515471 1001 86380 86390 1
515437 99515437 1001 86380 86390 1
515281 99515281 1001 86380 86390 1
515128 99515128 1001 86380 86390 1
515245 99515245 1001 86380 86390 1
515090 99515090 1001 86380 86390 1
515159 99515159 1001 86380 86390 1
515148 99515148 1001 86380 86390 1
515787 99515787 1001 86380 86390 1
515749 99515749 1001 86380 86390 1
515828 99515828 1001 86380 86390 1
515686 99515686 1001 86380 86390 1
516369 99516369 1001 86380 86390 1
516310 99516310 1001 86380 86390 1
516488 99516488 1001 86380 86390 1
516402 99516402 1001 86380 86390 1
516366 99516366 1001 86380 86390 1
516245 99516245 1001 86380 86390 1
516116 99516116 1001 86380 86390 1
516248 99516248 1001 86380 86390 1
516122 99516122 1001 86380 86390 1
515946 99515946 1001 86380 86390 1
516597 99516597 1001 86380 86390 1
516650 99516650 1001 86380 86390 1
516562 99516562 1001 86380 86390 1
516693 99516693 1001 86380 86390 1
516710 99516710 1001 86380 86390 1
516620 99516620 1001 86380 86390 1
517249 99517249 1001 86380 86390 1
517313 99517313 1001 86380 86390 1
517058 99517058 1001 86380 86390 1
516929 99516929 1001 86380 86390 1
517089 99517089 1001 86380 86390 1
516781 99516781 1001 86380 86390 1
516834 99516834 1001 86380 86390 1
516876 99516876 1001 86380 86390 1
516890 99516890 1001 86380 86390 1
516813 99516813 1001 86380 86390 1
517411 99517411 1001 86380 86390 1
517437 99517437 1001 86380 86390 1
517479 99517479 1001 86380 86390 1
517480 99517480 1001 86380 86390 1
517433 99517433 1001 86380 86390 1
517538 99517538 1001 86380 86390 1
517984 99517984 1001 86380 86390 1
517998 99517998 1001 86380 86390 1
518077 99518077 1001 86380 86390 1
518030 99518030 1001 86380 86390 1
517827 99517827 1001 86380 86390 1
517789 99517789 1001 86380 86390 1
517862 99517862 1001 86380 86390 1
517852 99517852 1001 86380 86390 1
517723 99517723 1001 86380 86390 1
517701 99517701 1001 86380 86390 1
517732 99517732 1001 86380 86390 1
518303 99518303 1001 86380 86390 1
518357 99518357 1001 86380 86390 1
518293 99518293 1001 86380 86390 1
518313 99518313 1001 86380 86390 1
518365 99518365 1001 86380 86390 1
518902 99518902 1001 86380 86390 1
518884 99518884 1001 86380 86390 1
518746 99518746 1001 86380 86390 1
518658 99518658 1001 86380 86390 1
518776 99518776 1001 86380 86390 1
518778 99518778 1001 86380 86390 1
518423 99518423 1001 86380 86390 1
518475 99518475 1001 86380 86390 1
518385 99518385 1001 86380 86390 1
519639 99519639 1001 86380 86390 1
519644 99519644 1001 86380 86390 1
519659 99519659 1001 86380 86390 1
519420 99519420 1001 86380 86390 1
519501 99519501 1001 86380 86390 1
519349 99519349 1001 86380 86390 1
519222 99519222 1001 86380 86390 1
519392 99519392 1001 86380 86390 1
519986 99519986 1001 86380 86390 1
519846 99519846 1001 86380 86390 1
519848 99519848 1001 86380 86390 1
520527 99520527 1001 86380 86390 1
520545 99520545 1001 86380 86390 1
520398 99520398 1001 86380 86390 1
520351 99520351 1001 86380 86390 1
520352 99520352 1001 86380 86390 1
520073 99520073 1001 86380 86390 1
520034 99520034 1001 86380 86390 1
520204 99520204 1001 86380 86390 1
520026 99520026 1001 86380 86390 1
520722 99520722 1001 86380 86390 1
520645 99520645 1001 86380 86390 1
521301 99521301 1001 86380 86390 1
521329 99521329 1001 86380 86390 1
521399 99521399 1001 86380 86390 1
521144 99521144 1001 86380 86390 1
521237 99521237 1001 86380 86390 1
521125 99521125 1001 86380 86390 1
521257 99521257 1001 86380 86390 1
521078 99521078 1001 86380 86390 1
520950 99520950 1001 86380 86390 1
521046 99521046 1001 86380 86390 1
521047 99521047 1001 86380 86390 1
520944 99520944 1001 86380 86390 1
520855 99520855 1001 86380 86390 1
521496 99521496 1001 86380 86390 1
521537 99521537 1001 86380 86390 1
521527 99521527 1001 86380 86390 1
522163 99522163 1001 86380 86390 1
522027 99522027 1001 86380 86390 1
521885 99521885 1001 86380 86390 1
521951 99521951 1001 86380 86390 1
521990 99521990 1001 86380 86390 1
521955 99521955 1001 86380 86390 1
522059 99522059 1001 86380 86390 1
522008 99522008 1001 86380 86390 1
521801 99521801 1001 86380 86390 1
521840 99521840 1001 86380 86390 1
521699 99521699 1001 86380 86390 1
521842 99521842 1001 86380 86390 1
521832 99521832 1001 86380 86390 1
522367 99522367 1001 86380 86390 1
522375 99522375 1001 86380 86390 1
522996 99522996 1001 86380 86390 1
522948 99522948 1001 86380 86390 1
523000 99523000 1001 86380 86390 1
523115 99523115 1001 86380 86390 1
522725 99522725 1001 86380 86390 1
522768 99522768 1001 86380 86390 1
522846 99522846 1001 86380 86390 1
522666 99522666 1001 86380 86390 1
522500 99522500 1001 86380 86390 1
522611 99522611 1001 86380 86390 1
523222 99523222 1001 86380 86390 1
523237 99523237 1001 86380 86390 1
523160 99523160 1001 86380 86390 1
523269 99523269 1001 86380 86390 1
523916 99523916 1001 86380 86390 1
523847 99523847 1001 86380 86390 1
523802 99523802 1001 86380 86390 1
523675 99523675 1001 86380 86390 1
523559 99523559 1001 86380 86390 1
523483 99523483 1001 86380 86390 1
523408 99523408 1001 86380 86390 1
524084 99524084 1001 86380 86390 1
523969 99523969 1001 86380 86390 1
524001 99524001 1001 86380 86390 1
524696 99524696 1001 86380 86390 1
524705 99524705 1001 86380 86390 1
524479 99524479 1001 86380 86390 1
524391 99524391 1001 86380 86390 1
524471 99524471 1001 86380 86390 1
524176 99524176 1001 86380 86390 1
524318 99524318 1001 86380 86390 1
524308 99524308 1001 86380 86390 1
524235 99524235 1001 86380 86390 1
524224 99524224 1001 86380 86390 1
524872 99524872 1001 86380 86390 1
524813 99524813 1001 86380 86390 1
525566 99525566 1001 86380 86390 1
525422 99525422 1001 86380 86390 1
525400 99525400 1001 86380 86390 1
525519 99525519 1001 86380 86390 1
525254 99525254 1001 86380 86390 1
525202 99525202 1001 86380 86390 1
525371 99525371 1001 86380 86390 1
525268 99525268 1001 86380 86390 1
525157 99525157 1001 86380 86390 1
525137 99525137 1001 86380 86390 1
525011 99525011 1001 86380 86390 1
525141 99525141 1001 86380 86390 1
525167 99525167 1001 86380 86390 1
524986 99524986 1001 86380 86390 1
525077 99525077 1001 86380 86390 1
525090 99525090 1001 86380 86390 1
525078 99525078 1001 86380 86390 1
525182 99525182 1001 86380 86390 1
525608 99525608 1001 86380 86390 1
525791 99525791 1001 86380 86390 1
525654 99525654 1001 86380 86390 1
526299 99526299 1001 86380 86390 1
526417 99526417 1001 86380 86390 1
526421 99526421 1001 86380 86390 1
526056 99526056 1001 86380 86390 1
526188 99526188 1001 86380 86390 1
526086 99526086 1001 86380 86390 1
526204 99526204 1001 86380 86390 1
525896 99525896 1001 86380 86390 1
525938 99525938 1001 86380 86390 1
525865 99525865 1001 86380 86390 1
526011 99526011 1001 86380 86390 1
526502 99526502 1001 86380 86390 1
526515 99526515 1001 86380 86390 1
526466 99526466 1001 86380 86390 1
526479 99526479 1001 86380 86390 1
527070 99527070 1001 86380 86390 1
527163 99527163 1001 86380 86390 1
527164 99527164 1001 86380 86390 1
527065 99527065 1001 86380 86390 1
527091 99527091 1001 86380 86390 1
527055 99527055 1001 86380 86390 1
526995 99526995 1001 86380 86390 1
526971 99526971 1001 86380 86390 1
526921 99526921 1001 86380 86390 1
526711 99526711 1001 86380 86390 1
526717 99526717 1001 86380 86390 1
527273 99527273 1001 86380 86390 1
527322 99527322 1001 86380 86390 1
528045 99528045 1001 86380 86390 1
527874 99527874 1001 86380 86390 1
527964 99527964 1001 86380 86390 1
528033 99528033 1001 86380 86390 1
527754 99527754 1001 86380 86390 1
527819 99527819 1001 86380 86390 1
527768 99527768 1001 86380 86390 1
527693 99527693 1001 86380 86390 1
527865 99527865 1001 86380 86390 1
527573 99527573 1001 86380 86390 1
527608 99527608 1001 86380 86390 1
528252 99528252 1001 86380 86390 1
528734 99528734 1001 86380 86390 1
528710 99528710 1001 86380 86390 1
528879 99528879 1001 86380 86390 1
528781 99528781 1001 86380 86390 1
528649 99528649 1001 86380 86390 1
528679 99528679 1001 86380 86390 1
528372 99528372 1001 86380 86390 1
528327 99528327 1001 86380 86390 1
528380 99528380 1001 86380 86390 1
529094 99529094 1001 86380 86390 1
528968 99528968 1001 86380 86390 1
528971 99528971 1001 86380 86390 1
529105 99529105 1001 86380 86390 1
529549 99529549 1001 86380 86390 1
529665 99529665 1001 86380 86390 1
529700 99529700 1001 86380 86390 1
529707 99529707 1001 86380 86390 1
529646 99529646 1001 86380 86390 1
529316 99529316 1001 86380 86390 1
529453 99529453 1001 86380 86390 1
529417 99529417 1001 86380 86390 1
529456 99529456 1001 86380 86390 1
529185 99529185 1001 86380 86390 1
529243 99529243 1001 86380 86390 1
529114 99529114 1001 86380 86390 1
529271 99529271 1001 86380 86390 1
529287 99529287 1001 86380 86390 1
529814 99529814 1001 86380 86390 1
530444 99530444 1001 86380 86390 1
530323 99530323 1001 86380 86390 1
529999 99529999 1001 86380 86390 1
529951 99529951 1001 86380 86390 1
529953 99529953 1001 86380 86390 1
529945 99529945 1001 86380 86390 1
530738 99530738 1001 86380 86390 1
531193 99531193 1001 86380 86390 1
531323 99531323 1001 86380 86390 1
531104 99531104 1001 86380 86390 1
531005 99531005 1001 86380 86390 1
530877 99530877 1001 86380 86390 1
530893 99530893 1001 86380 86390 1
530906 99530906 1001 86380 86390 1
530842 99530842 1001 86380 86390 1
530797 99530797 1001 86380 86390 1
531469 99531469 1001 86380 86390 1
532105 99532105 1001 86380 86390 1
532049 99532049 1001 86380 86390 1
531846 99531846 1001 86380 86390 1
531924 99531924 1001 86380 86390 1
531742 99531742 1001 86380 86390 1
531738 99531738 1001 86380 86390 1
532311 99532311 1001 86380 86390 1
532997 99532997 1001 86380 86390 1
532963 99532963 1001 86380 86390 1
532674 99532674 1001 86380 86390 1
532623 99532623 1001 86380 86390 1
532638 99532638 1001 86380 86390 1
532476 99532476 1001 86380 86390 1
532424 99532424 1001 86380 86390 1
532454 99532454 1001 86380 86390 1
532571 99532571 1001 86380 86390 1
532539 99532539 1001 86380 86390 1
533235 99533235 1001 86380 86390 1
533691 99533691 1001 86380 86390 1
533664 99533664 1001 86380 86390 1
533605 99533605 1001 86380 86390 1
533465 99533465 1001 86380 86390 1
533547 99533547 1001 86380 86390 1
533270 99533270 1001 86380 86390 1
533388 99533388 1001 86380 86390 1
533378 99533378 1001 86380 86390 1
534556 99534556 1001 86380 86390 1
534493 99534493 1001 86380 86390 1
534573 99534573 1001 86380 86390 1
534473 99534473 1001 86380 86390 1
534396 99534396 1001 86380 86390 1
534220 99534220 1001 86380 86390 1
534222 99534222 1001 86380 86390 1
534164 99534164 1001 86380 86390 1
534712 99534712 1001 86380 86390 1
534777 99534777 1001 86380 86390 1
535509 99535509 1001 86380 86390 1
535417 99535417 1001 86380 86390 1
535501 99535501 1001 86380 86390 1
535202 99535202 1001 86380 86390 1
535153 99535153 1001 86380 86390 1
535195 99535195 1001 86380 86390 1
535159 99535159 1001 86380 86390 1
535173 99535173 1001 86380 86390 1
534930 99534930 1001 86380 86390 1
534891 99534891 1001 86380 86390 1
535073 99535073 1001 86380 86390 1
535026 99535026 1001 86380 86390 1
535559 99535559 1001 86380 86390 1
535575 99535575 1001 86380 86390 1
535667 99535667 1001 86380 86390 1
535553 99535553 1001 86380 86390 1
535687 99535687 1001 86380 86390 1
536336 99536336 1001 86380 86390 1
536172 99536172 1001 86380 86390 1
536323 99536323 1001 86380 86390 1
536325 99536325 1001 86380 86390 1
536003 99536003 1001 86380 86390 1
536121 99536121 1001 86380 86390 1
535833 99535833 1001 86380 86390 1
535808 99535808 1001 86380 86390 1
535835 99535835 1001 86380 86390 1
535762 99535762 1001 86380 86390 1
535852 99535852 1001 86380 86390 1
535905 99535905 1001 86380 86390 1
536495 99536495 1001 86380 86390 1
536509 99536509 1001 86380 86390 1
537099 99537099 1001 86380 86390 1
537024 99537024 1001 86380 86390 1
537076 99537076 1001 86380 86390 1
536978 99536978 1001 86380 86390 1
536906 99536906 1001 86380 86390 1
536752 99536752 1001 86380 86390 1
536936 99536936 1001 86380 86390 1
536586 99536586 1001 86380 86390 1
536652 99536652 1001 86380 86390 1
537304 99537304 1001 86380 86390 1
537292 99537292 1001 86380 86390 1
537165 99537165 1001 86380 86390 1
537246 99537246 1001 86380 86390 1
537953 99537953 1001 86380 86390 1
537888 99537888 1001 86380 86390 1
537945 99537945 1001 86380 86390 1
537896 99537896 1001 86380 86390 1
537819 99537819 1001 86380 86390 1
537950 99537950 1001 86380 86390 1
537590 99537590 1001 86380 86390 1
537536 99537536 1001 86380 86390 1
537540 99537540 1001 86380 86390 1
537572 99537572 1001 86380 86390 1
538016 99538016 1001 86380 86390 1
538072 99538072 1001 86380 86390 1
538114 99538114 1001 86380 86390 1
538170 99538170 1001 86380 86390 1
538095 99538095 1001 86380 86390 1
538727 99538727 1001 86380 86390 1
538652 99538652 1001 86380 86390 1
538640 99538640 1001 86380 86390 1
538758 99538758 1001 86380 86390 1
538804 99538804 1001 86380 86390 1
538457 99538457 1001 86380 86390 1
538486 99538486 1001 86380 86390 1
538287 99538287 1001 86380 86390 1
538196 99538196 1001 86380 86390 1
538394 99538394 1001 86380 86390 1
538384 99538384 1001 86380 86390 1
538268 99538268 1001 86380 86390 1
538982 99538982 1001 86380 86390 1
538909 99538909 1001 86380 86390 1
539585 99539585 1001 86380 86390 1
539632 99539632 1001 86380 86390 1
539150 99539150 1001 86380 86390 1
539130 99539130 1001 86380 86390 1
539185 99539185 1001 86380 86390 1
539834 99539834 1001 86380 86390 1
539654 99539654 1001 86380 86390 1
539736 99539736 1001 86380 86390 1
539711 99539711 1001 86380 86390 1
539842 99539842 1001 86380 86390 1
540145 99540145 1001 86380 86390 1
540171 99540171 1001 86380 86390 1
540068 99540068 1001 86380 86390 1
540082 99540082 1001 86380 86390 1
540096 99540096 1001 86380 86390 1
540123 99540123 1001 86380 86390 1
540164 99540164 1001 86380 86390 1
540090 99540090 1001 86380 86390 1
539963 99539963 1001 86380 86390 1
539875 99539875 1001 86380 86390 1
540530 99540530 1001 86380 86390 1
540557 99540557 1001 86380 86390 1
540509 99540509 1001 86380 86390 1
540552 99540552 1001 86380 86390 1
541153 99541153 1001 86380 86390 1
541115 99541115 1001 86380 86390 1
541193 99541193 1001 86380 86390 1
541263 99541263 1001 86380 86390 1
541181 99541181 1001 86380 86390 1
541220 99541220 1001 86380 86390 1
541270 99541270 1001 86380 86390 1
540893 99540893 1001 86380 86390 1
541039 99541039 1001 86380 86390 1
541066 99541066 1001 86380 86390 1
541002 99541002 1001 86380 86390 1
541058 99541058 1001 86380 86390 1
540747 99540747 1001 86380 86390 1
541487 99541487 1001 86380 86390 1
541464 99541464 1001 86380 86390 1
541413 99541413 1001 86380 86390 1
541497 99541497 1001 86380 86390 1
542072 99542072 1001 86380 86390 1
542096 99542096 1001 86380 86390 1
542049 99542049 1001 86380 86390 1
542002 99542002 1001 86380 86390 1
541926 99541926 1001 86380 86390 1
541788 99541788 1001 86380 86390 1
541805 99541805 1001 86380 86390 1
541697 99541697 1001 86380 86390 1
541568 99541568 1001 86380 86390 1
541509 99541509 1001 86380 86390 1
541627 99541627 1001 86380 86390 1
541523 99541523 1001 86380 86390 1
542869 99542869 1001 86380 86390 1
542780 99542780 1001 86380 86390 1
542762 99542762 1001 86380 86390 1
542788 99542788 1001 86380 86390 1
542881 99542881 1001 86380 86390 1
542601 99542601 1001 86380 86390 1
542719 99542719 1001 86380 86390 1
542430 99542430 1001 86380 86390 1
542483 99542483 1001 86380 86390 1
542499 99542499 1001 86380 86390 1
542487 99542487 1001 86380 86390 1
542476 99542476 1001 86380 86390 1
542413 99542413 1001 86380 86390 1
542375 99542375 1001 86380 86390 1
543122 99543122 1001 86380 86390 1
543725 99543725 1001 86380 86390 1
543674 99543674 1001 86380 86390 1
543578 99543578 1001 86380 86390 1
543590 99543590 1001 86380 86390 1
543430 99543430 1001 86380 86390 1
543229 99543229 1001 86380 86390 1
543264 99543264 1001 86380 86390 1
543278 99543278 1001 86380 86390 1
543965 99543965 1001 86380 86390 1
543839 99543839 1001 86380 86390 1
543777 99543777 1001 86380 86390 1
543910 99543910 1001 86380 86390 1
543962 99543962 1001 86380 86390 1
544421 99544421 1001 86380 86390 1
544438 99544438 1001 86380 86390 1
544545 99544545 1001 86380 86390 1
544507 99544507 1001 86380 86390 1
544080 99544080 1001 86380 86390 1
544160 99544160 1001 86380 86390 1
544152 99544152 1001 86380 86390 1
544691 99544691 1001 86380 86390 1
544655 99544655 1001 86380 86390 1
544723 99544723 1001 86380 86390 1
401552 470 1001 39840 40977 1
429228 491 1001 64320 64677 1
417902 213 1001 72540 72957 1
525925 1027 1001 47093 47392 1
400038 99400038 1001 86380 86390 1
400068 99400068 1001 86380 86390 1
400411 99400411 1001 86380 86390 1
400426 99400426 1001 86380 86390 1
400464 99400464 1001 86380 86390 1
400666 99400666 1001 86380 86390 1
400766 99400766 1001 86380 86390 1
401339 99401339 1001 86380 86390 1
401300 99401300 1001 86380 86390 1
401544 99401544 1001 86380 86390 1
401505 99401505 1001 86380 86390 1
401512 99401512 1001 86380 86390 1
401883 99401883 1001 86380 86390 1
401859 99401859 1001 86380 86390 1
402082 99402082 1001 86380 86390 1
402072 99402072 1001 86380 86390 1
402185 99402185 1001 86380 86390 1
402210 99402210 1001 86380 86390 1
402433 99402433 1001 86380 86390 1
402378 99402378 1001 86380 86390 1
402498 99402498 1001 86380 86390 1
402561 99402561 1001 86380 86390 1
402612 99402612 1001 86380 86390 1
402872 99402872 1001 86380 86390 1
402854 99402854 1001 86380 86390 1
402944 99402944 1001 86380 86390 1
403057 99403057 1001 86380 86390 1
402992 99402992 1001 86380 86390 1
402994 99402994 1001 86380 86390 1
403431 99403431 1001 86380 86390 1
403574 99403574 1001 86380 86390 1
403702 99403702 1001 86380 86390 1
403777 99403777 1001 86380 86390 1
403894 99403894 1001 86380 86390 1
403961 99403961 1001 86380 86390 1
404077 99404077 1001 86380 86390 1
404065 99404065 1001 86380 86390 1
404066 99404066 1001 86380 86390 1
404330 99404330 1001 86380 86390 1
404305 99404305 1001 86380 86390 1
404565 99404565 1001 86380 86390 1
404584 99404584 1001 86380 86390 1
404951 99404951 1001 86380 86390 1
404953 99404953 1001 86380 86390 1
405105 99405105 1001 86380 86390 1
405031 99405031 1001 86380 86390 1
405318 99405318 1001 86380 86390 1
405464 99405464 1001 86380 86390 1
405460 99405460 1001 86380 86390 1
405583 99405583 1001 86380 86390 1
405586 99405586 1001 86380 86390 1
405694 99405694 1001 86380 86390 1
405943 99405943 1001 86380 86390 1
406055 99406055 1001 86380 86390 1
406014 99406014 1001 86380 86390 1
406068 99406068 1001 86380 86390 1
406227 99406227 1001 86380 86390 1
406213 99406213 1001 86380 86390 1
406485 99406485 1001 86380 86390 1
406424 99406424 1001 86380 86390 1
406411 99406411 1001 86380 86390 1
406416 99406416 1001 86380 86390 1
406472 99406472 1001 86380 86390 1
406544 99406544 1001 86380 86390 1
406830 99406830 1001 86380 86390 1
406884 99406884 1001 86380 86390 1
407302 99407302 1001 86380 86390 1
407665 99407665 1001 86380 86390 1
407697 99407697 1001 86380 86390 1
407872 99407872 1001 86380 86390 1
407858 99407858 1001 86380 86390 1
407918 99407918 1001 86380 86390 1
407968 99407968 1001 86380 86390 1
407912 99407912 1001 86380 86390 1
408086 99408086 1001 86380 86390 1
408076 99408076 1001 86380 86390 1
408044 99408044 1001 86380 86390 1
408295 99408295 1001 86380 86390 1
408322 99408322 1001 86380 86390 1
408332 99408332 1001 86380 86390 1
408428 99408428 1001 86380 86390 1
408312 99408312 1001 86380 86390 1
408592 99408592 1001 86380 86390 1
408614 99408614 1001 86380 86390 1
408749 99408749 1001 86380 86390 1
409109 99409109 1001 86380 86390 1
409337 99409337 1001 86380 86390 1
409480 99409480 1001 86380 86390 1
409451 99409451 1001 86380 86390 1
409478 99409478 1001 86380 86390 1
409708 99409708 1001 86380 86390 1
409927 99409927 1001 86380 86390 1
410014 99410014 1001 86380 86390 1
410491 99410491 1001 86380 86390 1
410655 99410655 1001 86380 86390 1
410687 99410687 1001 86380 86390 1
410778 99410778 1001 86380 86390 1
410799 99410799 1001 86380 86390 1
411287 99411287 1001 86380 86390 1
411730 99411730 1001 86380 86390 1
411835 99411835 1001 86380 86390 1
412043 99412043 1001 86380 86390 1
412338 99412338 1001 86380 86390 1
413630 99413630 1001 86380 86390 1
413317 99413317 1001 86380 86390 1
413403 99413403 1001 86380 86390 1
413311 99413311 1001 86380 86390 1
413027 99413027 1001 86380 86390 1
412639 99412639 1001 86380 86390 1
412741 99412741 1001 86380 86390 1
413864 99413864 1001 86380 86390 1
414076 99414076 1001 86380 86390 1
414992 99414992 1001 86380 86390 1
414788 99414788 1001 86380 86390 1
414646 99414646 1001 86380 86390 1
414326 99414326 1001 86380 86390 1
414214 99414214 1001 86380 86390 1
415499 99415499 1001 86380 86390 1
415602 99415602 1001 86380 86390 1
415532 99415532 1001 86380 86390 1
415686 99415686 1001 86380 86390 1
415609 99415609 1001 86380 86390 1
415660 99415660 1001 86380 86390 1
415442 99415442 1001 86380 86390 1
416812 99416812 1001 86380 86390 1
416739 99416739 1001 86380 86390 1
416963 99416963 1001 86380 86390 1
416607 99416607 1001 86380 86390 1
416779 99416779 1001 86380 86390 1
416859 99416859 1001 86380 86390 1
416257 99416257 1001 86380 86390 1
416192 99416192 1001 86380 86390 1
416359 99416359 1001 86380 86390 1
415914 99415914 1001 86380 86390 1
415876 99415876 1001 86380 86390 1
416024 99416024 1001 86380 86390 1
417202 99417202 1001 86380 86390 1
417047 99417047 1001 86380 86390 1
417319 99417319 1001 86380 86390 1
417582 99417582 1001 86380 86390 1
417563 99417563 1001 86380 86390 1
418700 99418700 1001 86380 86390 1
418442 99418442 1001 86380 86390 1
418638 99418638 1001 86380 86390 1
418611 99418611 1001 86380 86390 1
418612 99418612 1001 86380 86390 1
418456 99418456 1001 86380 86390 1
418164 99418164 1001 86380 86390 1
418259 99418259 1001 86380 86390 1
418425 99418425 1001 86380 86390 1
418324 99418324 1001 86380 86390 1
418054 99418054 1001 86380 86390 1
417929 99417929 1001 86380 86390 1
418920 99418920 1001 86380 86390 1
420076 99420076 1001 86380 86390 1
420417 99420417 1001 86380 86390 1
420074 99420074 1001 86380 86390 1
420010 99420010 1001 86380 86390 1
419421 99419421 1001 86380 86390 1
419268 99419268 1001 86380 86390 1
419296 99419296 1001 86380 86390 1
419474 99419474 1001 86380 86390 1
419487 99419487 1001 86380 86390 1
420758 99420758 1001 86380 86390 1
421840 99421840 1001 86380 86390 1
421784 99421784 1001 86380 86390 1
421420 99421420 1001 86380 86390 1
421288 99421288 1001 86380 86390 1
421341 99421341 1001 86380 86390 1
420871 99420871 1001 86380 86390 1
422330 99422330 1001 86380 86390 1
422362 99422362 1001 86380 86390 1
422157 99422157 1001 86380 86390 1
422380 99422380 1001 86380 86390 1
422397 99422397 1001 86380 86390 1
423468 99423468 1001 86380 86390 1
423347 99423347 1001 86380 86390 1
423525 99423525 1001 86380 86390 1
423595 99423595 1001 86380 86390 1
422945 99422945 1001 86380 86390 1
423278 99423278 1001 86380 86390 1
423074 99423074 1001 86380 86390 1
423300 99423300 1001 86380 86390 1
423019 99423019 1001 86380 86390 1
422754 99422754 1001 86380 86390 1
422840 99422840 1001 86380 86390 1
422841 99422841 1001 86380 86390 1
423970 99423970 1001 86380 86390 1
424043 99424043 1001 86380 86390 1
423839 99423839 1001 86380 86390 1
425276 99425276 1001 86380 86390 1
425008 99425008 1001 86380 86390 1
425205 99425205 1001 86380 86390 1
425039 99425039 1001 86380 86390 1
424904 99424904 1001 86380 86390 1
424830 99424830 1001 86380 86390 1
424946 99424946 1001 86380 86390 1
424269 99424269 1001 86380 86390 1
424588 99424588 1001 86380 86390 1
425531 99425531 1001 86380 86390 1
427030 99427030 1001 86380 86390 1
426790 99426790 1001 86380 86390 1
426847 99426847 1001 86380 86390 1
427048 99427048 1001 86380 86390 1
426702 99426702 1001 86380 86390 1
426806 99426806 1001 86380 86390 1
426345 99426345 1001 86380 86390 1
426484 99426484 1001 86380 86390 1
426629 99426629 1001 86380 86390 1
426361 99426361 1001 86380 86390 1
426506 99426506 1001 86380 86390 1
426291 99426291 1001 86380 86390 1
427374 99427374 1001 86380 86390 1
427241 99427241 1001 86380 86390 1
427465 99427465 1001 86380 86390 1
427427 99427427 1001 86380 86390 1
427251 99427251 1001 86380 86390 1
427366 99427366 1001 86380 86390 1
428731 99428731 1001 86380 86390 1
428477 99428477 1001 86380 86390 1
428257 99428257 1001 86380 86390 1
427950 99427950 1001 86380 86390 1
428304 99428304 1001 86380 86390 1
427940 99427940 1001 86380 86390 1
428802 99428802 1001 86380 86390 1
429064 99429064 1001 86380 86390 1
430307 99430307 1001 86380 86390 1
430119 99430119 1001 86380 86390 1
430167 99430167 1001 86380 86390 1
430327 99430327 1001 86380 86390 1
430331 99430331 1001 86380 86390 1
430064 99430064 1001 86380 86390 1
429893 99429893 1001 86380 86390 1
429375 99429375 1001 86380 86390 1
429387 99429387 1001 86380 86390 1
430574 99430574 1001 86380 86390 1
430633 99430633 1001 86380 86390 1
430506 99430506 1001 86380 86390 1
430711 99430711 1001 86380 86390 1
430467 99430467 1001 86380 86390 1
432050 99432050 1001 86380 86390 1
431654 99431654 1001 86380 86390 1
431879 99431879 1001 86380 86390 1
431535 99431535 1001 86380 86390 1
431390 99431390 1001 86380 86390 1
431617 99431617 1001 86380 86390 1
431450 99431450 1001 86380 86390 1
431451 99431451 1001 86380 86390 1
431112 99431112 1001 86380 86390 1
432435 99432435 1001 86380 86390 1
432305 99432305 1001 86380 86390 1
432067 99432067 1001 86380 86390 1
432229 99432229 1001 86380 86390 1
433663 99433663 1001 86380 86390 1
433533 99433533 1001 86380 86390 1
433232 99433232 1001 86380 86390 1
433207 99433207 1001 86380 86390 1
432668 99432668 1001 86380 86390 1
432612 99432612 1001 86380 86390 1
432737 99432737 1001 86380 86390 1
432718 99432718 1001 86380 86390 1
432744 99432744 1001 86380 86390 1
434108 99434108 1001 86380 86390 1
435370 99435370 1001 86380 86390 1
435329 99435329 1001 86380 86390 1
435351 99435351 1001 86380 86390 1
435025 99435025 1001 86380 86390 1
435414 99435414 1001 86380 86390 1
434825 99434825 1001 86380 86390 1
434876 99434876 1001 86380 86390 1
434611 99434611 1001 86380 86390 1
434833 99434833 1001 86380 86390 1
434655 99434655 1001 86380 86390 1
434561 99434561 1001 86380 86390 1
434367 99434367 1001 86380 86390 1
435830 99435830 1001 86380 86390 1
435713 99435713 1001 86380 86390 1
435495 99435495 1001 86380 86390 1
435640 99435640 1001 86380 86390 1
436951 99436951 1001 86380 86390 1
436917 99436917 1001 86380 86390 1
436960 99436960 1001 86380 86390 1
436907 99436907 1001 86380 86390 1
436594 99436594 1001 86380 86390 1
436460 99436460 1001 86380 86390 1
436713 99436713 1001 86380 86390 1
436513 99436513 1001 86380 86390 1
436095 99436095 1001 86380 86390 1
436122 99436122 1001 86380 86390 1
436335 99436335 1001 86380 86390 1
437185 99437185 1001 86380 86390 1
300032 99300032 1001 86380 86390 1
300087 99300087 1001 86380 86390 1
437253 99437253 1001 86380 86390 1
437232 99437232 1001 86380 86390 1
300680 99300680 1001 86380 86390 1
300642 99300642 1001 86380 86390 1
300668 99300668 1001 86380 86390 1
300359 99300359 1001 86380 86390 1
300489 99300489 1001 86380 86390 1
300464 99300464 1001 86380 86390 1
300469 99300469 1001 86380 86390 1
300165 99300165 1001 86380 86390 1
300132 99300132 1001 86380 86390 1
300856 99300856 1001 86380 86390 1
300896 99300896 1001 86380 86390 1
300821 99300821 1001 86380 86390 1
300887 99300887 1001 86380 86390 1
300889 99300889 1001 86380 86390 1
301400 99301400 1001 86380 86390 1
301171 99301171 1001 86380 86390 1
301304 99301304 1001 86380 86390 1
301026 99301026 1001 86380 86390 1
301018 99301018 1001 86380 86390 1
301083 99301083 1001 86380 86390 1
301020 99301020 1001 86380 86390 1
300955 99300955 1001 86380 86390 1
301046 99301046 1001 86380 86390 1
301060 99301060 1001 86380 86390 1
301638 99301638 1001 86380 86390 1
302349 99302349 1001 86380 86390 1
302166 99302166 1001 86380 86390 1
302038 99302038 1001 86380 86390 1
301956 99301956 1001 86380 86390 1
301893 99301893 1001 86380 86390 1
301953 99301953 1001 86380 86390 1
302560 99302560 1001 86380 86390 1
302454 99302454 1001 86380 86390 1
303144 99303144 1001 86380 86390 1
303062 99303062 1001 86380 86390 1
303025 99303025 1001 86380 86390 1
302899 99302899 1001 86380 86390 1
302927 99302927 1001 86380 86390 1
302943 99302943 1001 86380 86390 1
302971 99302971 1001 86380 86390 1
302922 99302922 1001 86380 86390 1
302948 99302948 1001 86380 86390 1
302602 99302602 1001 86380 86390 1
302720 99302720 1001 86380 86390 1
302643 99302643 1001 86380 86390 1
303874 99303874 1001 86380 86390 1
303876 99303876 1001 86380 86390 1
303902 99303902 1001 86380 86390 1
303767 99303767 1001 86380 86390 1
303760 99303760 1001 86380 86390 1
303516 99303516 1001 86380 86390 1
303534 99303534 1001 86380 86390 1
303611 99303611 1001 86380 86390 1
303600 99303600 1001 86380 86390 1
303486 99303486 1001 86380 86390 1
303565 99303565 1001 86380 86390 1
303578 99303578 1001 86380 86390 1
304135 99304135 1001 86380 86390 1
304059 99304059 1001 86380 86390 1
304113 99304113 1001 86380 86390 1
304231 99304231 1001 86380 86390 1
304824 99304824 1001 86380 86390 1
304810 99304810 1001 86380 86390 1
304764 99304764 1001 86380 86390 1
304492 99304492 1001 86380 86390 1
304483 99304483 1001 86380 86390 1
304360 99304360 1001 86380 86390 1
304363 99304363 1001 86380 86390 1
305041 99305041 1001 86380 86390 1
304901 99304901 1001 86380 86390 1
304877 99304877 1001 86380 86390 1
305645 99305645 1001 86380 86390 1
305303 99305303 1001 86380 86390 1
305280 99305280 1001 86380 86390 1
305335 99305335 1001 86380 86390 1
305478 99305478 1001 86380 86390 1
305246 99305246 1001 86380 86390 1
305160 99305160 1001 86380 86390 1
305162 99305162 1001 86380 86390 1
500000 99500000 1001 86380 86390 1
500104 99500104 1001 86380 86390 1
500157 99500157 1001 86380 86390 1
305690 99305690 1001 86380 86390 1
500649 99500649 1001 86380 86390 1
500644 99500644 1001 86380 86390 1
500569 99500569 1001 86380 86390 1
500463 99500463 1001 86380 86390 1
500337 99500337 1001 86380 86390 1
500213 99500213 1001 86380 86390 1
500875 99500875 1001 86380 86390 1
500902 99500902 1001 86380 86390 1
501512 99501512 1001 86380 86390 1
501640 99501640 1001 86380 86390 1
501466 99501466 1001 86380 86390 1
501382 99501382 1001 86380 86390 1
501283 99501283 1001 86380 86390 1
501375 99501375 1001 86380 86390 1
501316 99501316 1001 86380 86390 1
501122 99501122 1001 86380 86390 1
501049 99501049 1001 86380 86390 1
501039 99501039 1001 86380 86390 1
501106 99501106 1001 86380 86390 1
501107 99501107 1001 86380 86390 1
501794 99501794 1001 86380 86390 1
502406 99502406 1001 86380 86390 1
502278 99502278 1001 86380 86390 1
502446 99502446 1001 86380 86390 1
502423 99502423 1001 86380 86390 1
501871 99501871 1001 86380 86390 1
501982 99501982 1001 86380 86390 1
502034 99502034 1001 86380 86390 1
501945 99501945 1001 86380 86390 1
502651 99502651 1001 86380 86390 1
503230 99503230 1001 86380 86390 1
503261 99503261 1001 86380 86390 1
503279 99503279 1001 86380 86390 1
503011 99503011 1001 86380 86390 1
502776 99502776 1001 86380 86390 1
502770 99502770 1001 86380 86390 1
502719 99502719 1001 86380 86390 1
503355 99503355 1001 86380 86390 1
503331 99503331 1001 86380 86390 1
503475 99503475 1001 86380 86390 1
503413 99503413 1001 86380 86390 1
503336 99503336 1001 86380 86390 1
504055 99504055 1001 86380 86390 1
504071 99504071 1001 86380 86390 1
504108 99504108 1001 86380 86390 1
503746 99503746 1001 86380 86390 1
503841 99503841 1001 86380 86390 1
503873 99503873 1001 86380 86390 1
503640 99503640 1001 86380 86390 1
503501 99503501 1001 86380 86390 1
503574 99503574 1001 86380 86390 1
504259 99504259 1001 86380 86390 1
504274 99504274 1001 86380 86390 1
504302 99504302 1001 86380 86390 1
504819 99504819 1001 86380 86390 1
504775 99504775 1001 86380 86390 1
504680 99504680 1001 86380 86390 1
504646 99504646 1001 86380 86390 1
504698 99504698 1001 86380 86390 1
504419 99504419 1001 86380 86390 1
504370 99504370 1001 86380 86390 1
504985 99504985 1001 86380 86390 1
505132 99505132 1001 86380 86390 1
504953 99504953 1001 86380 86390 1
505724 99505724 1001 86380 86390 1
505729 99505729 1001 86380 86390 1
505764 99505764 1001 86380 86390 1
505410 99505410 1001 86380 86390 1
505423 99505423 1001 86380 86390 1
505458 99505458 1001 86380 86390 1
505523 99505523 1001 86380 86390 1
505319 99505319 1001 86380 86390 1
505345 99505345 1001 86380 86390 1
505167 99505167 1001 86380 86390 1
505328 99505328 1001 86380 86390 1
505798 99505798 1001 86380 86390 1
505799 99505799 1001 86380 86390 1
505932 99505932 1001 86380 86390 1
505933 99505933 1001 86380 86390 1
506488 99506488 1001 86380 86390 1
506424 99506424 1001 86380 86390 1
506314 99506314 1001 86380 86390 1
506264 99506264 1001 86380 86390 1
506290 99506290 1001 86380 86390 1
506358 99506358 1001 86380 86390 1
506079 99506079 1001 86380 86390 1
506037 99506037 1001 86380 86390 1
506633 99506633 1001 86380 86390 1
506725 99506725 1001 86380 86390 1
506695 99506695 1001 86380 86390 1
506800 99506800 1001 86380 86390 1
507346 99507346 1001 86380 86390 1
507387 99507387 1001 86380 86390 1
507334 99507334 1001 86380 86390 1
507324 99507324 1001 86380 86390 1
507064 99507064 1001 86380 86390 1
507029 99507029 1001 86380 86390 1
507021 99507021 1001 86380 86390 1
506881 99506881 1001 86380 86390 1
506896 99506896 1001 86380 86390 1
507001 99507001 1001 86380 86390 1
506912 99506912 1001 86380 86390 1
507458 99507458 1001 86380 86390 1
507613 99507613 1001 86380 86390 1
508201 99508201 1001 86380 86390 1
507955 99507955 1001 86380 86390 1
507956 99507956 1001 86380 86390 1
508034 99508034 1001 86380 86390 1
507886 99507886 1001 86380 86390 1
507706 99507706 1001 86380 86390 1
507801 99507801 1001 86380 86390 1
507776 99507776 1001 86380 86390 1
507663 99507663 1001 86380 86390 1
507834 99507834 1001 86380 86390 1
508376 99508376 1001 86380 86390 1
508431 99508431 1001 86380 86390 1
508270 99508270 1001 86380 86390 1
508883 99508883 1001 86380 86390 1
509045 99509045 1001 86380 86390 1
508888 99508888 1001 86380 86390 1
509034 99509034 1001 86380 86390 1
508715 99508715 1001 86380 86390 1
508845 99508845 1001 86380 86390 1
508716 99508716 1001 86380 86390 1
508755 99508755 1001 86380 86390 1
508696 99508696 1001 86380 86390 1
508553 99508553 1001 86380 86390 1
508541 99508541 1001 86380 86390 1
508465 99508465 1001 86380 86390 1
509267 99509267 1001 86380 86390 1
509100 99509100 1001 86380 86390 1
509246 99509246 1001 86380 86390 1
509079 99509079 1001 86380 86390 1
509248 99509248 1001 86380 86390 1
509773 99509773 1001 86380 86390 1
509761 99509761 1001 86380 86390 1
509828 99509828 1001 86380 86390 1
509874 99509874 1001 86380 86390 1
509820 99509820 1001 86380 86390 1
509634 99509634 1001 86380 86390 1
509596 99509596 1001 86380 86390 1
509636 99509636 1001 86380 86390 1
509340 99509340 1001 86380 86390 1
509431 99509431 1001 86380 86390 1
509472 99509472 1001 86380 86390 1
509984 99509984 1001 86380 86390 1
509974 99509974 1001 86380 86390 1
510680 99510680 1001 86380 86390 1
510392 99510392 1001 86380 86390 1
510396 99510396 1001 86380 86390 1
510322 99510322 1001 86380 86390 1
510116 99510116 1001 86380 86390 1
510817 99510817 1001 86380 86390 1
510910 99510910 1001 86380 86390 1
510748 99510748 1001 86380 86390 1
511553 99511553 1001 86380 86390 1
511483 99511483 1001 86380 86390 1
511500 99511500 1001 86380 86390 1
511264 99511264 1001 86380 86390 1
511215 99511215 1001 86380 86390 1
511121 99511121 1001 86380 86390 1
511009 99511009 1001 86380 86390 1
511593 99511593 1001 86380 86390 1
511620 99511620 1001 86380 86390 1
511572 99511572 1001 86380 86390 1
512001 99512001 1001 86380 86390 1
512027 99512027 1001 86380 86390 1
511803 99511803 1001 86380 86390 1
511817 99511817 1001 86380 86390 1
511858 99511858 1001 86380 86390 1
511949 99511949 1001 86380 86390 1
511962 99511962 1001 86380 86390 1
512534 99512534 1001 86380 86390 1
512554 99512554 1001 86380 86390 1
513184 99513184 1001 86380 86390 1
513046 99513046 1001 86380 86390 1
513050 99513050 1001 86380 86390 1
512962 99512962 1001 86380 86390 1
512900 99512900 1001 86380 86390 1
512854 99512854 1001 86380 86390 1
512726 99512726 1001 86380 86390 1
513243 99513243 1001 86380 86390 1
513322 99513322 1001 86380 86390 1
513374 99513374 1001 86380 86390 1
513982 99513982 1001 86380 86390 1
513927 99513927 1001 86380 86390 1
513717 99513717 1001 86380 86390 1
513797 99513797 1001 86380 86390 1
513608 99513608 1001 86380 86390 1
513521 99513521 1001 86380 86390 1
513536 99513536 1001 86380 86390 1
514210 99514210 1001 86380 86390 1
514055 99514055 1001 86380 86390 1
514109 99514109 1001 86380 86390 1
514166 99514166 1001 86380 86390 1
514716 99514716 1001 86380 86390 1
514823 99514823 1001 86380 86390 1
514656 99514656 1001 86380 86390 1
514538 99514538 1001 86380 86390 1
514490 99514490 1001 86380 86390 1
514557 99514557 1001 86380 86390 1
514519 99514519 1001 86380 86390 1
514532 99514532 1001 86380 86390 1
514302 99514302 1001 86380 86390 1
514304 99514304 1001 86380 86390 1
514439 99514439 1001 86380 86390 1
514324 99514324 1001 86380 86390 1
514955 99514955 1001 86380 86390 1
515060 99515060 1001 86380 86390 1
515595 99515595 1001 86380 86390 1
515442 99515442 1001 86380 86390 1
515288 99515288 1001 86380 86390 1
515156 99515156 1001 86380 86390 1
515185 99515185 1001 86380 86390 1
515097 99515097 1001 86380 86390 1
515823 99515823 1001 86380 86390 1
516356 99516356 1001 86380 86390 1
516421 99516421 1001 86380 86390 1
516321 99516321 1001 86380 86390 1
516349 99516349 1001 86380 86390 1
516324 99516324 1001 86380 86390 1
516502 99516502 1001 86380 86390 1
516235 99516235 1001 86380 86390 1
516074 99516074 1001 86380 86390 1
515972 99515972 1001 86380 86390 1
516040 99516040 1001 86380 86390 1
516082 99516082 1001 86380 86390 1
516618 99516618 1001 86380 86390 1
516530 99516530 1001 86380 86390 1
516544 99516544 1001 86380 86390 1
517234 99517234 1001 86380 86390 1
517316 99517316 1001 86380 86390 1
517292 99517292 1001 86380 86390 1
517141 99517141 1001 86380 86390 1
517121 99517121 1001 86380 86390 1
516785 99516785 1001 86380 86390 1
516892 99516892 1001 86380 86390 1
516919 99516919 1001 86380 86390 1
516817 99516817 1001 86380 86390 1
517360 99517360 1001 86380 86390 1
517351 99517351 1001 86380 86390 1
517470 99517470 1001 86380 86390 1
517461 99517461 1001 86380 86390 1
518161 99518161 1001 86380 86390 1
518151 99518151 1001 86380 86390 1
517805 99517805 1001 86380 86390 1
517926 99517926 1001 86380 86390 1
517823 99517823 1001 86380 86390 1
517785 99517785 1001 86380 86390 1
517941 99517941 1001 86380 86390 1
517543 99517543 1001 86380 86390 1
518279 99518279 1001 86380 86390 1
518336 99518336 1001 86380 86390 1
518325 99518325 1001 86380 86390 1
518301 99518301 1001 86380 86390 1
518953 99518953 1001 86380 86390 1
518964 99518964 1001 86380 86390 1
518974 99518974 1001 86380 86390 1
518870 99518870 1001 86380 86390 1
518858 99518858 1001 86380 86390 1
518923 99518923 1001 86380 86390 1
518701 99518701 1001 86380 86390 1
518637 99518637 1001 86380 86390 1
518766 99518766 1001 86380 86390 1
518432 99518432 1001 86380 86390 1
518516 99518516 1001 86380 86390 1
518439 99518439 1001 86380 86390 1
518374 99518374 1001 86380 86390 1
519076 99519076 1001 86380 86390 1
519117 99519117 1001 86380 86390 1
519131 99519131 1001 86380 86390 1
519054 99519054 1001 86380 86390 1
519146 99519146 1001 86380 86390 1
519032 99519032 1001 86380 86390 1
519751 99519751 1001 86380 86390 1
519783 99519783 1001 86380 86390 1
519799 99519799 1001 86380 86390 1
519592 99519592 1001 86380 86390 1
519298 99519298 1001 86380 86390 1
519337 99519337 1001 86380 86390 1
519364 99519364 1001 86380 86390 1
519304 99519304 1001 86380 86390 1
519293 99519293 1001 86380 86390 1
519980 99519980 1001 86380 86390 1
519931 99519931 1001 86380 86390 1
519971 99519971 1001 86380 86390 1
519912 99519912 1001 86380 86390 1
520477 99520477 1001 86380 86390 1
520623 99520623 1001 86380 86390 1
520381 99520381 1001 86380 86390 1
520163 99520163 1001 86380 86390 1
520047 99520047 1001 86380 86390 1
520114 99520114 1001 86380 86390 1
520089 99520089 1001 86380 86390 1
520102 99520102 1001 86380 86390 1
520185 99520185 1001 86380 86390 1
520733 99520733 1001 86380 86390 1
520788 99520788 1001 86380 86390 1
521432 99521432 1001 86380 86390 1
521421 99521421 1001 86380 86390 1
521396 99521396 1001 86380 86390 1
521337 99521337 1001 86380 86390 1
521415 99521415 1001 86380 86390 1
521093 99521093 1001 86380 86390 1
521091 99521091 1001 86380 86390 1
522140 99522140 1001 86380 86390 1
522130 99522130 1001 86380 86390 1
522024 99522024 1001 86380 86390 1
521750 99521750 1001 86380 86390 1
521785 99521785 1001 86380 86390 1
522356 99522356 1001 86380 86390 1
522395 99522395 1001 86380 86390 1
522465 99522465 1001 86380 86390 1
522337 99522337 1001 86380 86390 1
523073 99523073 1001 86380 86390 1
523075 99523075 1001 86380 86390 1
522921 99522921 1001 86380 86390 1
522934 99522934 1001 86380 86390 1
523110 99523110 1001 86380 86390 1
522950 99522950 1001 86380 86390 1
523041 99523041 1001 86380 86390 1
522837 99522837 1001 86380 86390 1
522799 99522799 1001 86380 86390 1
522839 99522839 1001 86380 86390 1
522841 99522841 1001 86380 86390 1
522528 99522528 1001 86380 86390 1
522671 99522671 1001 86380 86390 1
522533 99522533 1001 86380 86390 1
522663 99522663 1001 86380 86390 1
522521 99522521 1001 86380 86390 1
522652 99522652 1001 86380 86390 1
523225 99523225 1001 86380 86390 1
523213 99523213 1001 86380 86390 1
523188 99523188 1001 86380 86390 1
523216 99523216 1001 86380 86390 1
523243 99523243 1001 86380 86390 1
523911 99523911 1001 86380 86390 1
523763 99523763 1001 86380 86390 1
523879 99523879 1001 86380 86390 1
523558 99523558 1001 86380 86390 1
523664 99523664 1001 86380 86390 1
523603 99523603 1001 86380 86390 1
523403 99523403 1001 86380 86390 1
523342 99523342 1001 86380 86390 1
523486 99523486 1001 86380 86390 1
523462 99523462 1001 86380 86390 1
523956 99523956 1001 86380 86390 1
524142 99524142 1001 86380 86390 1
524131 99524131 1001 86380 86390 1
524133 99524133 1001 86380 86390 1
523980 99523980 1001 86380 86390 1
524630 99524630 1001 86380 86390 1
524685 99524685 1001 86380 86390 1
524624 99524624 1001 86380 86390 1
524703 99524703 1001 86380 86390 1
524416 99524416 1001 86380 86390 1
524395 99524395 1001 86380 86390 1
524230 99524230 1001 86380 86390 1
524911 99524911 1001 86380 86390 1
524835 99524835 1001 86380 86390 1
524826 99524826 1001 86380 86390 1
524959 99524959 1001 86380 86390 1
525395 99525395 1001 86380 86390 1
525570 99525570 1001 86380 86390 1
525574 99525574 1001 86380 86390 1
525207 99525207 1001 86380 86390 1
525324 99525324 1001 86380 86390 1
525235 99525235 1001 86380 86390 1
525028 99525028 1001 86380 86390 1
525085 99525085 1001 86380 86390 1
525112 99525112 1001 86380 86390 1
525689 99525689 1001 86380 86390 1
525651 99525651 1001 86380 86390 1
525715 99525715 1001 86380 86390 1
525629 99525629 1001 86380 86390 1
526231 99526231 1001 86380 86390 1
526145 99526145 1001 86380 86390 1
526042 99526042 1001 86380 86390 1
526135 99526135 1001 86380 86390 1
526098 99526098 1001 86380 86390 1
525894 99525894 1001 86380 86390 1
525924 99525924 1001 86380 86390 1
526003 99526003 1001 86380 86390 1
525874 99525874 1001 86380 86390 1
526614 99526614 1001 86380 86390 1
526566 99526566 1001 86380 86390 1
526621 99526621 1001 86380 86390 1
526622 99526622 1001 86380 86390 1
526613 99526613 1001 86380 86390 1
526471 99526471 1001 86380 86390 1
527101 99527101 1001 86380 86390 1
527153 99527153 1001 86380 86390 1
527129 99527129 1001 86380 86390 1
527209 99527209 1001 86380 86390 1
527040 99527040 1001 86380 86390 1
526873 99526873 1001 86380 86390 1
526763 99526763 1001 86380 86390 1
526635 99526635 1001 86380 86390 1
527358 99527358 1001 86380 86390 1
527949 99527949 1001 86380 86390 1
527716 99527716 1001 86380 86390 1
527623 99527623 1001 86380 86390 1
527483 99527483 1001 86380 86390 1
527496 99527496 1001 86380 86390 1
528215 99528215 1001 86380 86390 1
528261 99528261 1001 86380 86390 1
528158 99528158 1001 86380 86390 1
528249 99528249 1001 86380 86390 1
528186 99528186 1001 86380 86390 1
528225 99528225 1001 86380 86390 1
528161 99528161 1001 86380 86390 1
528801 99528801 1001 86380 86390 1
528569 99528569 1001 86380 86390 1
528647 99528647 1001 86380 86390 1
528640 99528640 1001 86380 86390 1
528386 99528386 1001 86380 86390 1
528918 99528918 1001 86380 86390 1
529101 99529101 1001 86380 86390 1
529077 99529077 1001 86380 86390 1
529625 99529625 1001 86380 86390 1
529642 99529642 1001 86380 86390 1
529676 99529676 1001 86380 86390 1
529490 99529490 1001 86380 86390 1
529160 99529160 1001 86380 86390 1
529110 99529110 1001 86380 86390 1
529309 99529309 1001 86380 86390 1
529310 99529310 1001 86380 86390 1
529312 99529312 1001 86380 86390 1
529880 99529880 1001 86380 86390 1
529906 99529906 1001 86380 86390 1
529745 99529745 1001 86380 86390 1
529931 99529931 1001 86380 86390 1
530382 99530382 1001 86380 86390 1
530160 99530160 1001 86380 86390 1
530334 99530334 1001 86380 86390 1
530088 99530088 1001 86380 86390 1
530106 99530106 1001 86380 86390 1
529977 99529977 1001 86380 86390 1
529954 99529954 1001 86380 86390 1
530099 99530099 1001 86380 86390 1
530721 99530721 1001 86380 86390 1
530659 99530659 1001 86380 86390 1
530576 99530576 1001 86380 86390 1
531359 99531359 1001 86380 86390 1
531077 99531077 1001 86380 86390 1
531002 99531002 1001 86380 86390 1
531119 99531119 1001 86380 86390 1
531030 99531030 1001 86380 86390 1
530902 99530902 1001 86380 86390 1
530844 99530844 1001 86380 86390 1
530935 99530935 1001 86380 86390 1
531512 99531512 1001 86380 86390 1
532130 99532130 1001 86380 86390 1
532135 99532135 1001 86380 86390 1
532164 99532164 1001 86380 86390 1
532139 99532139 1001 86380 86390 1
532062 99532062 1001 86380 86390 1
532141 99532141 1001 86380 86390 1
531813 99531813 1001 86380 86390 1
531932 99531932 1001 86380 86390 1
531768 99531768 1001 86380 86390 1
531736 99531736 1001 86380 86390 1
532231 99532231 1001 86380 86390 1
532234 99532234 1001 86380 86390 1
532405 99532405 1001 86380 86390 1
532291 99532291 1001 86380 86390 1
532228 99532228 1001 86380 86390 1
532906 99532906 1001 86380 86390 1
532883 99532883 1001 86380 86390 1
532909 99532909 1001 86380 86390 1
532833 99532833 1001 86380 86390 1
532949 99532949 1001 86380 86390 1
533011 99533011 1001 86380 86390 1
532885 99532885 1001 86380 86390 1
532940 99532940 1001 86380 86390 1
532864 99532864 1001 86380 86390 1
532967 99532967 1001 86380 86390 1
532683 99532683 1001 86380 86390 1
532574 99532574 1001 86380 86390 1
532538 99532538 1001 86380 86390 1
533236 99533236 1001 86380 86390 1
533200 99533200 1001 86380 86390 1
533086 99533086 1001 86380 86390 1
533192 99533192 1001 86380 86390 1
533205 99533205 1001 86380 86390 1
533116 99533116 1001 86380 86390 1
533105 99533105 1001 86380 86390 1
533772 99533772 1001 86380 86390 1
533776 99533776 1001 86380 86390 1
533842 99533842 1001 86380 86390 1
533805 99533805 1001 86380 86390 1
533793 99533793 1001 86380 86390 1
533500 99533500 1001 86380 86390 1
533542 99533542 1001 86380 86390 1
533492 99533492 1001 86380 86390 1
533649 99533649 1001 86380 86390 1
533613 99533613 1001 86380 86390 1
533356 99533356 1001 86380 86390 1
533375 99533375 1001 86380 86390 1
533414 99533414 1001 86380 86390 1
534030 99534030 1001 86380 86390 1
533955 99533955 1001 86380 86390 1
534508 99534508 1001 86380 86390 1
534524 99534524 1001 86380 86390 1
534564 99534564 1001 86380 86390 1
534515 99534515 1001 86380 86390 1
534442 99534442 1001 86380 86390 1
534472 99534472 1001 86380 86390 1
534386 99534386 1001 86380 86390 1
534167 99534167 1001 86380 86390 1
534185 99534185 1001 86380 86390 1
534720 99534720 1001 86380 86390 1
534689 99534689 1001 86380 86390 1
535405 99535405 1001 86380 86390 1
535284 99535284 1001 86380 86390 1
535265 99535265 1001 86380 86390 1
535032 99535032 1001 86380 86390 1
534894 99534894 1001 86380 86390 1
534896 99534896 1001 86380 86390 1
535640 99535640 1001 86380 86390 1
535653 99535653 1001 86380 86390 1
535578 99535578 1001 86380 86390 1
536223 99536223 1001 86380 86390 1
536249 99536249 1001 86380 86390 1
536266 99536266 1001 86380 86390 1
536176 99536176 1001 86380 86390 1
536267 99536267 1001 86380 86390 1
536140 99536140 1001 86380 86390 1
536141 99536141 1001 86380 86390 1
536192 99536192 1001 86380 86390 1
536128 99536128 1001 86380 86390 1
536038 99536038 1001 86380 86390 1
535846 99535846 1001 86380 86390 1
535911 99535911 1001 86380 86390 1
535769 99535769 1001 86380 86390 1
535746 99535746 1001 86380 86390 1
535748 99535748 1001 86380 86390 1
535865 99535865 1001 86380 86390 1
535805 99535805 1001 86380 86390 1
536406 99536406 1001 86380 86390 1
537012 99537012 1001 86380 86390 1
537072 99537072 1001 86380 86390 1
536767 99536767 1001 86380 86390 1
536884 99536884 1001 86380 86390 1
536809 99536809 1001 86380 86390 1
536941 99536941 1001 86380 86390 1
536593 99536593 1001 86380 86390 1
536698 99536698 1001 86380 86390 1
536555 99536555 1001 86380 86390 1
536622 99536622 1001 86380 86390 1
537217 99537217 1001 86380 86390 1
537849 99537849 1001 86380 86390 1
537895 99537895 1001 86380 86390 1
537670 99537670 1001 86380 86390 1
537687 99537687 1001 86380 86390 1
537524 99537524 1001 86380 86390 1
537561 99537561 1001 86380 86390 1
538014 99538014 1001 86380 86390 1
538027 99538027 1001 86380 86390 1
538082 99538082 1001 86380 86390 1
538118 99538118 1001 86380 86390 1
538092 99538092 1001 86380 86390 1
538159 99538159 1001 86380 86390 1
538096 99538096 1001 86380 86390 1
538162 99538162 1001 86380 86390 1
538190 99538190 1001 86380 86390 1
538625 99538625 1001 86380 86390 1
538733 99538733 1001 86380 86390 1
538759 99538759 1001 86380 86390 1
538509 99538509 1001 86380 86390 1
538581 99538581 1001 86380 86390 1
538233 99538233 1001 86380 86390 1
538248 99538248 1001 86380 86390 1
538316 99538316 1001 86380 86390 1
538385 99538385 1001 86380 86390 1
538310 99538310 1001 86380 86390 1
538980 99538980 1001 86380 86390 1
538998 99538998 1001 86380 86390 1
538850 99538850 1001 86380 86390 1
539554 99539554 1001 86380 86390 1
539373 99539373 1001 86380 86390 1
539299 99539299 1001 86380 86390 1
539416 99539416 1001 86380 86390 1
539290 99539290 1001 86380 86390 1
539303 99539303 1001 86380 86390 1
539305 99539305 1001 86380 86390 1
539253 99539253 1001 86380 86390 1
539215 99539215 1001 86380 86390 1
539107 99539107 1001 86380 86390 1
539108 99539108 1001 86380 86390 1
539729 99539729 1001 86380 86390 1
539781 99539781 1001 86380 86390 1
539655 99539655 1001 86380 86390 1
539792 99539792 1001 86380 86390 1
540264 99540264 1001 86380 86390 1
540363 99540363 1001 86380 86390 1
540008 99540008 1001 86380 86390 1
539880 99539880 1001 86380 86390 1
540669 99540669 1001 86380 86390 1
540592 99540592 1001 86380 86390 1
540476 99540476 1001 86380 86390 1
541108 99541108 1001 86380 86390 1
541212 99541212 1001 86380 86390 1
541112 99541112 1001 86380 86390 1
541013 99541013 1001 86380 86390 1
541028 99541028 1001 86380 86390 1
540953 99540953 1001 86380 86390 1
540917 99540917 1001 86380 86390 1
540781 99540781 1001 86380 86390 1
540864 99540864 1001 86380 86390 1
541382 99541382 1001 86380 86390 1
542056 99542056 1001 86380 86390 1
541979 99541979 1001 86380 86390 1
542008 99542008 1001 86380 86390 1
541984 99541984 1001 86380 86390 1
542010 99542010 1001 86380 86390 1
542098 99542098 1001 86380 86390 1
542064 99542064 1001 86380 86390 1
542014 99542014 1001 86380 86390 1
542016 99542016 1001 86380 86390 1
541786 99541786 1001 86380 86390 1
541751 99541751 1001 86380 86390 1
541795 99541795 1001 86380 86390 1
541603 99541603 1001 86380 86390 1
541529 99541529 1001 86380 86390 1
541520 99541520 1001 86380 86390 1
542247 99542247 1001 86380 86390 1
542268 99542268 1001 86380 86390 1
542876 99542876 1001 86380 86390 1
542902 99542902 1001 86380 86390 1
542740 99542740 1001 86380 86390 1
542602 99542602 1001 86380 86390 1
542667 99542667 1001 86380 86390 1
542721 99542721 1001 86380 86390 1
542644 99542644 1001 86380 86390 1
542671 99542671 1001 86380 86390 1
542659 99542659 1001 86380 86390 1
542378 99542378 1001 86380 86390 1
542444 99542444 1001 86380 86390 1
542432 99542432 1001 86380 86390 1
542408 99542408 1001 86380 86390 1
542513 99542513 1001 86380 86390 1
542399 99542399 1001 86380 86390 1
542491 99542491 1001 86380 86390 1
543021 99543021 1001 86380 86390 1
542970 99542970 1001 86380 86390 1
543012 99543012 1001 86380 86390 1
542987 99542987 1001 86380 86390 1
543110 99543110 1001 86380 86390 1
543584 99543584 1001 86380 86390 1
543677 99543677 1001 86380 86390 1
543387 99543387 1001 86380 86390 1
543375 99543375 1001 86380 86390 1
543493 99543493 1001 86380 86390 1
543433 99543433 1001 86380 86390 1
543246 99543246 1001 86380 86390 1
544417 99544417 1001 86380 86390 1
544443 99544443 1001 86380 86390 1
544493 99544493 1001 86380 86390 1
544386 99544386 1001 86380 86390 1
544311 99544311 1001 86380 86390 1
544337 99544337 1001 86380 86390 1
544313 99544313 1001 86380 86390 1
544094 99544094 1001 86380 86390 1
544120 99544120 1001 86380 86390 1
544174 99544174 1001 86380 86390 1
544047 99544047 1001 86380 86390 1
544028 99544028 1001 86380 86390 1
544731 99544731 1001 86380 86390 1
404748 540 1001 31560 32097 1
407518 1151 1001 73800 74277 1
534337 663 1002 59369 60302 1
400009 99400009 1001 86380 86390 1
400260 99400260 1001 86380 86390 1
400562 99400562 1001 86380 86390 1
400710 99400710 1001 86380 86390 1
400869 99400869 1001 86380 86390 1
401085 99401085 1001 86380 86390 1
401332 99401332 1001 86380 86390 1
401311 99401311 1001 86380 86390 1
401291 99401291 1001 86380 86390 1
401679 99401679 1001 86380 86390 1
401650 99401650 1001 86380 86390 1
401764 99401764 1001 86380 86390 1
401798 99401798 1001 86380 86390 1
402219 99402219 1001 86380 86390 1
402190 99402190 1001 86380 86390 1
402208 99402208 1001 86380 86390 1
402325 99402325 1001 86380 86390 1
402461 99402461 1001 86380 86390 1
402626 99402626 1001 86380 86390 1
402657 99402657 1001 86380 86390 1
402684 99402684 1001 86380 86390 1
402592 99402592 1001 86380 86390 1
402765 99402765 1001 86380 86390 1
402915 99402915 1001 86380 86390 1
403084 99403084 1001 86380 86390 1
403350 99403350 1001 86380 86390 1
403456 99403456 1001 86380 86390 1
403678 99403678 1001 86380 86390 1
403710 99403710 1001 86380 86390 1
403848 99403848 1001 86380 86390 1
404190 99404190 1001 86380 86390 1
404455 99404455 1001 86380 86390 1
404429 99404429 1001 86380 86390 1
404536 99404536 1001 86380 86390 1
404906 99404906 1001 86380 86390 1
404926 99404926 1001 86380 86390 1
405103 99405103 1001 86380 86390 1
405125 99405125 1001 86380 86390 1
405134 99405134 1001 86380 86390 1
405228 99405228 1001 86380 86390 1
405262 99405262 1001 86380 86390 1
405314 99405314 1001 86380 86390 1
405399 99405399 1001 86380 86390 1
405430 99405430 1001 86380 86390 1
405505 99405505 1001 86380 86390 1
405506 99405506 1001 86380 86390 1
405568 99405568 1001 86380 86390 1
405826 99405826 1001 86380 86390 1
405941 99405941 1001 86380 86390 1
405948 99405948 1001 86380 86390 1
405925 99405925 1001 86380 86390 1
406030 99406030 1001 86380 86390 1
406086 99406086 1001 86380 86390 1
406271 99406271 1001 86380 86390 1
406896 99406896 1001 86380 86390 1
406888 99406888 1001 86380 86390 1
407274 99407274 1001 86380 86390 1
407308 99407308 1001 86380 86390 1
407327 99407327 1001 86380 86390 1
407414 99407414 1001 86380 86390 1
407440 99407440 1001 86380 86390 1
407680 99407680 1001 86380 86390 1
407805 99407805 1001 86380 86390 1
407782 99407782 1001 86380 86390 1
407909 99407909 1001 86380 86390 1
408015 99408015 1001 86380 86390 1
408309 99408309 1001 86380 86390 1
408529 99408529 1001 86380 86390 1
408775 99408775 1001 86380 86390 1
408842 99408842 1001 86380 86390 1
409035 99409035 1001 86380 86390 1
409601 99409601 1001 86380 86390 1
409670 99409670 1001 86380 86390 1
409780 99409780 1001 86380 86390 1
409829 99409829 1001 86380 86390 1
410071 99410071 1001 86380 86390 1
410101 99410101 1001 86380 86390 1
410059 99410059 1001 86380 86390 1
410297 99410297 1001 86380 86390 1
410264 99410264 1001 86380 86390 1
410323 99410323 1001 86380 86390 1
410457 99410457 1001 86380 86390 1
410749 99410749 1001 86380 86390 1
411056 99411056 1001 86380 86390 1
411068 99411068 1001 86380 86390 1
411147 99411147 1001 86380 86390 1
411148 99411148 1001 86380 86390 1
411313 99411313 1001 86380 86390 1
411276 99411276 1001 86380 86390 1
411443 99411443 1001 86380 86390 1
411894 99411894 1001 86380 86390 1
412274 99412274 1001 86380 86390 1
412203 99412203 1001 86380 86390 1
412205 99412205 1001 86380 86390 1
412477 99412477 1001 86380 86390 1
413515 99413515 1001 86380 86390 1
413437 99413437 1001 86380 86390 1
413538 99413538 1001 86380 86390 1
412891 99412891 1001 86380 86390 1
413246 99413246 1001 86380 86390 1
412548 99412548 1001 86380 86390 1
412752 99412752 1001 86380 86390 1
412625 99412625 1001 86380 86390 1
413888 99413888 1001 86380 86390 1
414059 99414059 1001 86380 86390 1
414037 99414037 1001 86380 86390 1
414038 99414038 1001 86380 86390 1
413764 99413764 1001 86380 86390 1
413843 99413843 1001 86380 86390 1
413815 99413815 1001 86380 86390 1
413919 99413919 1001 86380 86390 1
414088 99414088 1001 86380 86390 1
415116 99415116 1001 86380 86390 1
415269 99415269 1001 86380 86390 1
415299 99415299 1001 86380 86390 1
414649 99414649 1001 86380 86390 1
414795 99414795 1001 86380 86390 1
414251 99414251 1001 86380 86390 1
414277 99414277 1001 86380 86390 1
415526 99415526 1001 86380 86390 1
415576 99415576 1001 86380 86390 1
415372 99415372 1001 86380 86390 1
415566 99415566 1001 86380 86390 1
415497 99415497 1001 86380 86390 1
416444 99416444 1001 86380 86390 1
416488 99416488 1001 86380 86390 1
416105 99416105 1001 86380 86390 1
416049 99416049 1001 86380 86390 1
417335 99417335 1001 86380 86390 1
417035 99417035 1001 86380 86390 1
417154 99417154 1001 86380 86390 1
417534 99417534 1001 86380 86390 1
418544 99418544 1001 86380 86390 1
418663 99418663 1001 86380 86390 1
418218 99418218 1001 86380 86390 1
418303 99418303 1001 86380 86390 1
418196 99418196 1001 86380 86390 1
418429 99418429 1001 86380 86390 1
417709 99417709 1001 86380 86390 1
417685 99417685 1001 86380 86390 1
418827 99418827 1001 86380 86390 1
418939 99418939 1001 86380 86390 1
418965 99418965 1001 86380 86390 1
419118 99419118 1001 86380 86390 1
420147 99420147 1001 86380 86390 1
420387 99420387 1001 86380 86390 1
420323 99420323 1001 86380 86390 1
419880 99419880 1001 86380 86390 1
420004 99420004 1001 86380 86390 1
420038 99420038 1001 86380 86390 1
419292 99419292 1001 86380 86390 1
419402 99419402 1001 86380 86390 1
419242 99419242 1001 86380 86390 1
419554 99419554 1001 86380 86390 1
419414 99419414 1001 86380 86390 1
419529 99419529 1001 86380 86390 1
419620 99419620 1001 86380 86390 1
419509 99419509 1001 86380 86390 1
420515 99420515 1001 86380 86390 1
420453 99420453 1001 86380 86390 1
420580 99420580 1001 86380 86390 1
421870 99421870 1001 86380 86390 1
421635 99421635 1001 86380 86390 1
421667 99421667 1001 86380 86390 1
421331 99421331 1001 86380 86390 1
421449 99421449 1001 86380 86390 1
420949 99420949 1001 86380 86390 1
420939 99420939 1001 86380 86390 1
422226 99422226 1001 86380 86390 1
422430 99422430 1001 86380 86390 1
423547 99423547 1001 86380 86390 1
423628 99423628 1001 86380 86390 1
423520 99423520 1001 86380 86390 1
423719 99423719 1001 86380 86390 1
423424 99423424 1001 86380 86390 1
422990 99422990 1001 86380 86390 1
423302 99423302 1001 86380 86390 1
423166 99423166 1001 86380 86390 1
422906 99422906 1001 86380 86390 1
422602 99422602 1001 86380 86390 1
422908 99422908 1001 86380 86390 1
422762 99422762 1001 86380 86390 1
423886 99423886 1001 86380 86390 1
423877 99423877 1001 86380 86390 1
423837 99423837 1001 86380 86390 1
423857 99423857 1001 86380 86390 1
424090 99424090 1001 86380 86390 1
425149 99425149 1001 86380 86390 1
425331 99425331 1001 86380 86390 1
425200 99425200 1001 86380 86390 1
425266 99425266 1001 86380 86390 1
425316 99425316 1001 86380 86390 1
425096 99425096 1001 86380 86390 1
424907 99424907 1001 86380 86390 1
424959 99424959 1001 86380 86390 1
424762 99424762 1001 86380 86390 1
424484 99424484 1001 86380 86390 1
425411 99425411 1001 86380 86390 1
425591 99425591 1001 86380 86390 1
425518 99425518 1001 86380 86390 1
425644 99425644 1001 86380 86390 1
425813 99425813 1001 86380 86390 1
425728 99425728 1001 86380 86390 1
425596 99425596 1001 86380 86390 1
425399 99425399 1001 86380 86390 1
426580 99426580 1001 86380 86390 1
426573 99426573 1001 86380 86390 1
426048 99426048 1001 86380 86390 1
425987 99425987 1001 86380 86390 1
425964 99425964 1001 86380 86390 1
426255 99426255 1001 86380 86390 1
426025 99426025 1001 86380 86390 1
426081 99426081 1001 86380 86390 1
428733 99428733 1001 86380 86390 1
428401 99428401 1001 86380 86390 1
428601 99428601 1001 86380 86390 1
428584 99428584 1001 86380 86390 1
427924 99427924 1001 86380 86390 1
427717 99427717 1001 86380 86390 1
428785 99428785 1001 86380 86390 1
428918 99428918 1001 86380 86390 1
428955 99428955 1001 86380 86390 1
429145 99429145 1001 86380 86390 1
428986 99428986 1001 86380 86390 1
430028 99430028 1001 86380 86390 1
430258 99430258 1001 86380 86390 1
430204 99430204 1001 86380 86390 1
429615 99429615 1001 86380 86390 1
429602 99429602 1001 86380 86390 1
429888 99429888 1001 86380 86390 1
429577 99429577 1001 86380 86390 1
429747 99429747 1001 86380 86390 1
429678 99429678 1001 86380 86390 1
429797 99429797 1001 86380 86390 1
429919 99429919 1001 86380 86390 1
429321 99429321 1001 86380 86390 1
430505 99430505 1001 86380 86390 1
430689 99430689 1001 86380 86390 1
432008 99432008 1001 86380 86390 1
431429 99431429 1001 86380 86390 1
431329 99431329 1001 86380 86390 1
431582 99431582 1001 86380 86390 1
431146 99431146 1001 86380 86390 1
430896 99430896 1001 86380 86390 1
430906 99430906 1001 86380 86390 1
431077 99431077 1001 86380 86390 1
431260 99431260 1001 86380 86390 1
432316 99432316 1001 86380 86390 1
432372 99432372 1001 86380 86390 1
432394 99432394 1001 86380 86390 1
433468 99433468 1001 86380 86390 1
433641 99433641 1001 86380 86390 1
433354 99433354 1001 86380 86390 1
433449 99433449 1001 86380 86390 1
433604 99433604 1001 86380 86390 1
433240 99433240 1001 86380 86390 1
432946 99432946 1001 86380 86390 1
433192 99433192 1001 86380 86390 1
433143 99433143 1001 86380 86390 1
432876 99432876 1001 86380 86390 1
432590 99432590 1001 86380 86390 1
432783 99432783 1001 86380 86390 1
434030 99434030 1001 86380 86390 1
434105 99434105 1001 86380 86390 1
434057 99434057 1001 86380 86390 1
433880 99433880 1001 86380 86390 1
434088 99434088 1001 86380 86390 1
435179 99435179 1001 86380 86390 1
435145 99435145 1001 86380 86390 1
435070 99435070 1001 86380 86390 1
435357 99435357 1001 86380 86390 1
435212 99435212 1001 86380 86390 1
434898 99434898 1001 86380 86390 1
434717 99434717 1001 86380 86390 1
434885 99434885 1001 86380 86390 1
434938 99434938 1001 86380 86390 1
434345 99434345 1001 86380 86390 1
434395 99434395 1001 86380 86390 1
435687 99435687 1001 86380 86390 1
435639 99435639 1001 86380 86390 1
436806 99436806 1001 86380 86390 1
437028 99437028 1001 86380 86390 1
436937 99436937 1001 86380 86390 1
436821 99436821 1001 86380 86390 1
437035 99437035 1001 86380 86390 1
437016 99437016 1001 86380 86390 1
436949 99436949 1001 86380 86390 1
436687 99436687 1001 86380 86390 1
436735 99436735 1001 86380 86390 1
436647 99436647 1001 86380 86390 1
436080 99436080 1001 86380 86390 1
300031 99300031 1001 86380 86390 1
437255 99437255 1001 86380 86390 1
300053 99300053 1001 86380 86390 1
300563 99300563 1001 86380 86390 1
300605 99300605 1001 86380 86390 1
300408 99300408 1001 86380 86390 1
300514 99300514 1001 86380 86390 1
300378 99300378 1001 86380 86390 1
300153 99300153 1001 86380 86390 1
300209 99300209 1001 86380 86390 1
300172 99300172 1001 86380 86390 1
300730 99300730 1001 86380 86390 1
300761 99300761 1001 86380 86390 1
300748 99300748 1001 86380 86390 1
300815 99300815 1001 86380 86390 1
301428 99301428 1001 86380 86390 1
301480 99301480 1001 86380 86390 1
301473 99301473 1001 86380 86390 1
301474 99301474 1001 86380 86390 1
301487 99301487 1001 86380 86390 1
301490 99301490 1001 86380 86390 1
301159 99301159 1001 86380 86390 1
301186 99301186 1001 86380 86390 1
301239 99301239 1001 86380 86390 1
301309 99301309 1001 86380 86390 1
301166 99301166 1001 86380 86390 1
301124 99301124 1001 86380 86390 1
300944 99300944 1001 86380 86390 1
301557 99301557 1001 86380 86390 1
301688 99301688 1001 86380 86390 1
301571 99301571 1001 86380 86390 1
301587 99301587 1001 86380 86390 1
302332 99302332 1001 86380 86390 1
302117 99302117 1001 86380 86390 1
302160 99302160 1001 86380 86390 1
302096 99302096 1001 86380 86390 1
301866 99301866 1001 86380 86390 1
301854 99301854 1001 86380 86390 1
301922 99301922 1001 86380 86390 1
301923 99301923 1001 86380 86390 1
301794 99301794 1001 86380 86390 1
302394 99302394 1001 86380 86390 1
302512 99302512 1001 86380 86390 1
302506 99302506 1001 86380 86390 1
303069 99303069 1001 86380 86390 1
303163 99303163 1001 86380 86390 1
303049 99303049 1001 86380 86390 1
302913 99302913 1001 86380 86390 1
302970 99302970 1001 86380 86390 1
302871 99302871 1001 86380 86390 1
302600 99302600 1001 86380 86390 1
302769 99302769 1001 86380 86390 1
302758 99302758 1001 86380 86390 1
302695 99302695 1001 86380 86390 1
302672 99302672 1001 86380 86390 1
303362 99303362 1001 86380 86390 1
303210 99303210 1001 86380 86390 1
303223 99303223 1001 86380 86390 1
303853 99303853 1001 86380 86390 1
303899 99303899 1001 86380 86390 1
303953 99303953 1001 86380 86390 1
303955 99303955 1001 86380 86390 1
303631 99303631 1001 86380 86390 1
303748 99303748 1001 86380 86390 1
303568 99303568 1001 86380 86390 1
303538 99303538 1001 86380 86390 1
304148 99304148 1001 86380 86390 1
304176 99304176 1001 86380 86390 1
303829 99303829 1001 86380 86390 1
304100 99304100 1001 86380 86390 1
304080 99304080 1001 86380 86390 1
304746 99304746 1001 86380 86390 1
304686 99304686 1001 86380 86390 1
304615 99304615 1001 86380 86390 1
304448 99304448 1001 86380 86390 1
304606 99304606 1001 86380 86390 1
304575 99304575 1001 86380 86390 1
304396 99304396 1001 86380 86390 1
304248 99304248 1001 86380 86390 1
304949 99304949 1001 86380 86390 1
305057 99305057 1001 86380 86390 1
305520 99305520 1001 86380 86390 1
305503 99305503 1001 86380 86390 1
305529 99305529 1001 86380 86390 1
305504 99305504 1001 86380 86390 1
305383 99305383 1001 86380 86390 1
305334 99305334 1001 86380 86390 1
305347 99305347 1001 86380 86390 1
305465 99305465 1001 86380 86390 1
305144 99305144 1001 86380 86390 1
305196 99305196 1001 86380 86390 1
305263 99305263 1001 86380 86390 1
305264 99305264 1001 86380 86390 1
305123 99305123 1001 86380 86390 1
305112 99305112 1001 86380 86390 1
500122 99500122 1001 86380 86390 1
305691 99305691 1001 86380 86390 1
500046 99500046 1001 86380 86390 1
500190 99500190 1001 86380 86390 1
500777 99500777 1001 86380 86390 1
500730 99500730 1001 86380 86390 1
500596 99500596 1001 86380 86390 1
500506 99500506 1001 86380 86390 1
500417 99500417 1001 86380 86390 1
500548 99500548 1001 86380 86390 1
500503 99500503 1001 86380 86390 1
500286 99500286 1001 86380 86390 1
500940 99500940 1001 86380 86390 1
500956 99500956 1001 86380 86390 1
501011 99501011 1001 86380 86390 1
500987 99500987 1001 86380 86390 1
500910 99500910 1001 86380 86390 1
500887 99500887 1001 86380 86390 1
501499 99501499 1001 86380 86390 1
501531 99501531 1001 86380 86390 1
501467 99501467 1001 86380 86390 1
501457 99501457 1001 86380 86390 1
501295 99501295 1001 86380 86390 1
501417 99501417 1001 86380 86390 1
501114 99501114 1001 86380 86390 1
501745 99501745 1001 86380 86390 1
501671 99501671 1001 86380 86390 1
501803 99501803 1001 86380 86390 1
501816 99501816 1001 86380 86390 1
502274 99502274 1001 86380 86390 1
502411 99502411 1001 86380 86390 1
502079 99502079 1001 86380 86390 1
502196 99502196 1001 86380 86390 1
502235 99502235 1001 86380 86390 1
502244 99502244 1001 86380 86390 1
502014 99502014 1001 86380 86390 1
502021 99502021 1001 86380 86390 1
501909 99501909 1001 86380 86390 1
501999 99501999 1001 86380 86390 1
502532 99502532 1001 86380 86390 1
502584 99502584 1001 86380 86390 1
502610 99502610 1001 86380 86390 1
502653 99502653 1001 86380 86390 1
502628 99502628 1001 86380 86390 1
502590 99502590 1001 86380 86390 1
502591 99502591 1001 86380 86390 1
503262 99503262 1001 86380 86390 1
503098 99503098 1001 86380 86390 1
502907 99502907 1001 86380 86390 1
503081 99503081 1001 86380 86390 1
502965 99502965 1001 86380 86390 1
502966 99502966 1001 86380 86390 1
502759 99502759 1001 86380 86390 1
504003 99504003 1001 86380 86390 1
504043 99504043 1001 86380 86390 1
504064 99504064 1001 86380 86390 1
503796 99503796 1001 86380 86390 1
503887 99503887 1001 86380 86390 1
503819 99503819 1001 86380 86390 1
503522 99503522 1001 86380 86390 1
504142 99504142 1001 86380 86390 1
504211 99504211 1001 86380 86390 1
504153 99504153 1001 86380 86390 1
504894 99504894 1001 86380 86390 1
504759 99504759 1001 86380 86390 1
504891 99504891 1001 86380 86390 1
504597 99504597 1001 86380 86390 1
504675 99504675 1001 86380 86390 1
504641 99504641 1001 86380 86390 1
504642 99504642 1001 86380 86390 1
504644 99504644 1001 86380 86390 1
504427 99504427 1001 86380 86390 1
504384 99504384 1001 86380 86390 1
505014 99505014 1001 86380 86390 1
505018 99505018 1001 86380 86390 1
505619 99505619 1001 86380 86390 1
505673 99505673 1001 86380 86390 1
505414 99505414 1001 86380 86390 1
505429 99505429 1001 86380 86390 1
505494 99505494 1001 86380 86390 1
505469 99505469 1001 86380 86390 1
505280 99505280 1001 86380 86390 1
505200 99505200 1001 86380 86390 1
505252 99505252 1001 86380 86390 1
505887 99505887 1001 86380 86390 1
505972 99505972 1001 86380 86390 1
506559 99506559 1001 86380 86390 1
506497 99506497 1001 86380 86390 1
506438 99506438 1001 86380 86390 1
506267 99506267 1001 86380 86390 1
506319 99506319 1001 86380 86390 1
506325 99506325 1001 86380 86390 1
506027 99506027 1001 86380 86390 1
506093 99506093 1001 86380 86390 1
506133 99506133 1001 86380 86390 1
505978 99505978 1001 86380 86390 1
506114 99506114 1001 86380 86390 1
506750 99506750 1001 86380 86390 1
506693 99506693 1001 86380 86390 1
506602 99506602 1001 86380 86390 1
506747 99506747 1001 86380 86390 1
506786 99506786 1001 86380 86390 1
507282 99507282 1001 86380 86390 1
507219 99507219 1001 86380 86390 1
507222 99507222 1001 86380 86390 1
507352 99507352 1001 86380 86390 1
507236 99507236 1001 86380 86390 1
507226 99507226 1001 86380 86390 1
507342 99507342 1001 86380 86390 1
507229 99507229 1001 86380 86390 1
507037 99507037 1001 86380 86390 1
507070 99507070 1001 86380 86390 1
507188 99507188 1001 86380 86390 1
507035 99507035 1001 86380 86390 1
506933 99506933 1001 86380 86390 1
506948 99506948 1001 86380 86390 1
506884 99506884 1001 86380 86390 1
506820 99506820 1001 86380 86390 1
506847 99506847 1001 86380 86390 1
506903 99506903 1001 86380 86390 1
506993 99506993 1001 86380 86390 1
506981 99506981 1001 86380 86390 1
507447 99507447 1001 86380 86390 1
507604 99507604 1001 86380 86390 1
507597 99507597 1001 86380 86390 1
507509 99507509 1001 86380 86390 1
508174 99508174 1001 86380 86390 1
508232 99508232 1001 86380 86390 1
508180 99508180 1001 86380 86390 1
508143 99508143 1001 86380 86390 1
507820 99507820 1001 86380 86390 1
508430 99508430 1001 86380 86390 1
508277 99508277 1001 86380 86390 1
508344 99508344 1001 86380 86390 1
509046 99509046 1001 86380 86390 1
508891 99508891 1001 86380 86390 1
508741 99508741 1001 86380 86390 1
508691 99508691 1001 86380 86390 1
508730 99508730 1001 86380 86390 1
508719 99508719 1001 86380 86390 1
508684 99508684 1001 86380 86390 1
508763 99508763 1001 86380 86390 1
509135 99509135 1001 86380 86390 1
509826 99509826 1001 86380 86390 1
509869 99509869 1001 86380 86390 1
509801 99509801 1001 86380 86390 1
509802 99509802 1001 86380 86390 1
509656 99509656 1001 86380 86390 1
509546 99509546 1001 86380 86390 1
509572 99509572 1001 86380 86390 1
509496 99509496 1001 86380 86390 1
509335 99509335 1001 86380 86390 1
509339 99509339 1001 86380 86390 1
510068 99510068 1001 86380 86390 1
509958 99509958 1001 86380 86390 1
510549 99510549 1001 86380 86390 1
510577 99510577 1001 86380 86390 1
510539 99510539 1001 86380 86390 1
510669 99510669 1001 86380 86390 1
510708 99510708 1001 86380 86390 1
510685 99510685 1001 86380 86390 1
510355 99510355 1001 86380 86390 1
510368 99510368 1001 86380 86390 1
510465 99510465 1001 86380 86390 1
510441 99510441 1001 86380 86390 1
510213 99510213 1001 86380 86390 1
510166 99510166 1001 86380 86390 1
510737 99510737 1001 86380 86390 1
510792 99510792 1001 86380 86390 1
510820 99510820 1001 86380 86390 1
510859 99510859 1001 86380 86390 1
510837 99510837 1001 86380 86390 1
511528 99511528 1001 86380 86390 1
511442 99511442 1001 86380 86390 1
511487 99511487 1001 86380 86390 1
511220 99511220 1001 86380 86390 1
511214 99511214 1001 86380 86390 1
511292 99511292 1001 86380 86390 1
511347 99511347 1001 86380 86390 1
510986 99510986 1001 86380 86390 1
511106 99511106 1001 86380 86390 1
511720 99511720 1001 86380 86390 1
511624 99511624 1001 86380 86390 1
511639 99511639 1001 86380 86390 1
512296 99512296 1001 86380 86390 1
512219 99512219 1001 86380 86390 1
512057 99512057 1001 86380 86390 1
512100 99512100 1001 86380 86390 1
511971 99511971 1001 86380 86390 1
512000 99512000 1001 86380 86390 1
512014 99512014 1001 86380 86390 1
512015 99512015 1001 86380 86390 1
512120 99512120 1001 86380 86390 1
512017 99512017 1001 86380 86390 1
511888 99511888 1001 86380 86390 1
511777 99511777 1001 86380 86390 1
511868 99511868 1001 86380 86390 1
512456 99512456 1001 86380 86390 1
511967 99511967 1001 86380 86390 1
512424 99512424 1001 86380 86390 1
512464 99512464 1001 86380 86390 1
512568 99512568 1001 86380 86390 1
513071 99513071 1001 86380 86390 1
513033 99513033 1001 86380 86390 1
512884 99512884 1001 86380 86390 1
512911 99512911 1001 86380 86390 1
512843 99512843 1001 86380 86390 1
512586 99512586 1001 86380 86390 1
512722 99512722 1001 86380 86390 1
513917 99513917 1001 86380 86390 1
513830 99513830 1001 86380 86390 1
513831 99513831 1001 86380 86390 1
513847 99513847 1001 86380 86390 1
513826 99513826 1001 86380 86390 1
513778 99513778 1001 86380 86390 1
513637 99513637 1001 86380 86390 1
513783 99513783 1001 86380 86390 1
513667 99513667 1001 86380 86390 1
513734 99513734 1001 86380 86390 1
513582 99513582 1001 86380 86390 1
514057 99514057 1001 86380 86390 1
514152 99514152 1001 86380 86390 1
514130 99514130 1001 86380 86390 1
514118 99514118 1001 86380 86390 1
514729 99514729 1001 86380 86390 1
514497 99514497 1001 86380 86390 1
514638 99514638 1001 86380 86390 1
514405 99514405 1001 86380 86390 1
514431 99514431 1001 86380 86390 1
514343 99514343 1001 86380 86390 1
514281 99514281 1001 86380 86390 1
514958 99514958 1001 86380 86390 1
514988 99514988 1001 86380 86390 1
514991 99514991 1001 86380 86390 1
514954 99514954 1001 86380 86390 1
514890 99514890 1001 86380 86390 1
515035 99515035 1001 86380 86390 1
515535 99515535 1001 86380 86390 1
515497 99515497 1001 86380 86390 1
515488 99515488 1001 86380 86390 1
515326 99515326 1001 86380 86390 1
515455 99515455 1001 86380 86390 1
515384 99515384 1001 86380 86390 1
515168 99515168 1001 86380 86390 1
515106 99515106 1001 86380 86390 1
515262 99515262 1001 86380 86390 1
515098 99515098 1001 86380 86390 1
515740 99515740 1001 86380 86390 1
515702 99515702 1001 86380 86390 1
515796 99515796 1001 86380 86390 1
516494 99516494 1001 86380 86390 1
516458 99516458 1001 86380 86390 1
516154 99516154 1001 86380 86390 1
516213 99516213 1001 86380 86390 1
516041 99516041 1001 86380 86390 1
516675 99516675 1001 86380 86390 1
516651 99516651 1001 86380 86390 1
516643 99516643 1001 86380 86390 1
517183 99517183 1001 86380 86390 1
517135 99517135 1001 86380 86390 1
517293 99517293 1001 86380 86390 1
516975 99516975 1001 86380 86390 1
517112 99517112 1001 86380 86390 1
517026 99517026 1001 86380 86390 1
516915 99516915 1001 86380 86390 1
516905 99516905 1001 86380 86390 1
517540 99517540 1001 86380 86390 1
517450 99517450 1001 86380 86390 1
517378 99517378 1001 86380 86390 1
517526 99517526 1001 86380 86390 1
518045 99518045 1001 86380 86390 1
517932 99517932 1001 86380 86390 1
517868 99517868 1001 86380 86390 1
517908 99517908 1001 86380 86390 1
517924 99517924 1001 86380 86390 1
517878 99517878 1001 86380 86390 1
517708 99517708 1001 86380 86390 1
518211 99518211 1001 86380 86390 1
518202 99518202 1001 86380 86390 1
518335 99518335 1001 86380 86390 1
518361 99518361 1001 86380 86390 1
518808 99518808 1001 86380 86390 1
518864 99518864 1001 86380 86390 1
518705 99518705 1001 86380 86390 1
518761 99518761 1001 86380 86390 1
518702 99518702 1001 86380 86390 1
518651 99518651 1001 86380 86390 1
518498 99518498 1001 86380 86390 1
518403 99518403 1001 86380 86390 1
519184 99519184 1001 86380 86390 1
519121 99519121 1001 86380 86390 1
519673 99519673 1001 86380 86390 1
519622 99519622 1001 86380 86390 1
519691 99519691 1001 86380 86390 1
519745 99519745 1001 86380 86390 1
519797 99519797 1001 86380 86390 1
519522 99519522 1001 86380 86390 1
519540 99519540 1001 86380 86390 1
519336 99519336 1001 86380 86390 1
519266 99519266 1001 86380 86390 1
519194 99519194 1001 86380 86390 1
519893 99519893 1001 86380 86390 1
519984 99519984 1001 86380 86390 1
519997 99519997 1001 86380 86390 1
519830 99519830 1001 86380 86390 1
520636 99520636 1001 86380 86390 1
520416 99520416 1001 86380 86390 1
520366 99520366 1001 86380 86390 1
520237 99520237 1001 86380 86390 1
520252 99520252 1001 86380 86390 1
520176 99520176 1001 86380 86390 1
520119 99520119 1001 86380 86390 1
520020 99520020 1001 86380 86390 1
520787 99520787 1001 86380 86390 1
520684 99520684 1001 86380 86390 1
521379 99521379 1001 86380 86390 1
521374 99521374 1001 86380 86390 1
520910 99520910 1001 86380 86390 1
520927 99520927 1001 86380 86390 1
521006 99521006 1001 86380 86390 1
521036 99521036 1001 86380 86390 1
521583 99521583 1001 86380 86390 1
521470 99521470 1001 86380 86390 1
521549 99521549 1001 86380 86390 1
521666 99521666 1001 86380 86390 1
522253 99522253 1001 86380 86390 1
522176 99522176 1001 86380 86390 1
521911 99521911 1001 86380 86390 1
522347 99522347 1001 86380 86390 1
522927 99522927 1001 86380 86390 1
522973 99522973 1001 86380 86390 1
522974 99522974 1001 86380 86390 1
522836 99522836 1001 86380 86390 1
522747 99522747 1001 86380 86390 1
522708 99522708 1001 86380 86390 1
522827 99522827 1001 86380 86390 1
522783 99522783 1001 86380 86390 1
522576 99522576 1001 86380 86390 1
522565 99522565 1001 86380 86390 1
522624 99522624 1001 86380 86390 1
523168 99523168 1001 86380 86390 1
523250 99523250 1001 86380 86390 1
523147 99523147 1001 86380 86390 1
523790 99523790 1001 86380 86390 1
523908 99523908 1001 86380 86390 1
523923 99523923 1001 86380 86390 1
523840 99523840 1001 86380 86390 1
523597 99523597 1001 86380 86390 1
523586 99523586 1001 86380 86390 1
523562 99523562 1001 86380 86390 1
523654 99523654 1001 86380 86390 1
523577 99523577 1001 86380 86390 1
523591 99523591 1001 86380 86390 1
523721 99523721 1001 86380 86390 1
523723 99523723 1001 86380 86390 1
523724 99523724 1001 86380 86390 1
523621 99523621 1001 86380 86390 1
523332 99523332 1001 86380 86390 1
524097 99524097 1001 86380 86390 1
524021 99524021 1001 86380 86390 1
524051 99524051 1001 86380 86390 1
524654 99524654 1001 86380 86390 1
524732 99524732 1001 86380 86390 1
524714 99524714 1001 86380 86390 1
524614 99524614 1001 86380 86390 1
524521 99524521 1001 86380 86390 1
524212 99524212 1001 86380 86390 1
524161 99524161 1001 86380 86390 1
524966 99524966 1001 86380 86390 1
524932 99524932 1001 86380 86390 1
525472 99525472 1001 86380 86390 1
525438 99525438 1001 86380 86390 1
525465 99525465 1001 86380 86390 1
525227 99525227 1001 86380 86390 1
525240 99525240 1001 86380 86390 1
525372 99525372 1001 86380 86390 1
525373 99525373 1001 86380 86390 1
525108 99525108 1001 86380 86390 1
525005 99525005 1001 86380 86390 1
525074 99525074 1001 86380 86390 1
525051 99525051 1001 86380 86390 1
525040 99525040 1001 86380 86390 1
525611 99525611 1001 86380 86390 1
525691 99525691 1001 86380 86390 1
525706 99525706 1001 86380 86390 1
525721 99525721 1001 86380 86390 1
525696 99525696 1001 86380 86390 1
526075 99526075 1001 86380 86390 1
526180 99526180 1001 86380 86390 1
526025 99526025 1001 86380 86390 1
526133 99526133 1001 86380 86390 1
526201 99526201 1001 86380 86390 1
525843 99525843 1001 86380 86390 1
525873 99525873 1001 86380 86390 1
525812 99525812 1001 86380 86390 1
525877 99525877 1001 86380 86390 1
526589 99526589 1001 86380 86390 1
526451 99526451 1001 86380 86390 1
526560 99526560 1001 86380 86390 1
526586 99526586 1001 86380 86390 1
527084 99527084 1001 86380 86390 1
527111 99527111 1001 86380 86390 1
527151 99527151 1001 86380 86390 1
527089 99527089 1001 86380 86390 1
527241 99527241 1001 86380 86390 1
526928 99526928 1001 86380 86390 1
526852 99526852 1001 86380 86390 1
526991 99526991 1001 86380 86390 1
526694 99526694 1001 86380 86390 1
526656 99526656 1001 86380 86390 1
526798 99526798 1001 86380 86390 1
526723 99526723 1001 86380 86390 1
527278 99527278 1001 86380 86390 1
527436 99527436 1001 86380 86390 1
527993 99527993 1001 86380 86390 1
527919 99527919 1001 86380 86390 1
527959 99527959 1001 86380 86390 1
527781 99527781 1001 86380 86390 1
527760 99527760 1001 86380 86390 1
527773 99527773 1001 86380 86390 1
527471 99527471 1001 86380 86390 1
527654 99527654 1001 86380 86390 1
527577 99527577 1001 86380 86390 1
527516 99527516 1001 86380 86390 1
528085 99528085 1001 86380 86390 1
528233 99528233 1001 86380 86390 1
528197 99528197 1001 86380 86390 1
528093 99528093 1001 86380 86390 1
528851 99528851 1001 86380 86390 1
528496 99528496 1001 86380 86390 1
528364 99528364 1001 86380 86390 1
528286 99528286 1001 86380 86390 1
528481 99528481 1001 86380 86390 1
528317 99528317 1001 86380 86390 1
528330 99528330 1001 86380 86390 1
528447 99528447 1001 86380 86390 1
529035 99529035 1001 86380 86390 1
528987 99528987 1001 86380 86390 1
529525 99529525 1001 86380 86390 1
529529 99529529 1001 86380 86390 1
529545 99529545 1001 86380 86390 1
529723 99529723 1001 86380 86390 1
529382 99529382 1001 86380 86390 1
529332 99529332 1001 86380 86390 1
529347 99529347 1001 86380 86390 1
529350 99529350 1001 86380 86390 1
529324 99529324 1001 86380 86390 1
529306 99529306 1001 86380 86390 1
529285 99529285 1001 86380 86390 1
529261 99529261 1001 86380 86390 1
529841 99529841 1001 86380 86390 1
529855 99529855 1001 86380 86390 1
529881 99529881 1001 86380 86390 1
529861 99529861 1001 86380 86390 1
529862 99529862 1001 86380 86390 1
530489 99530489 1001 86380 86390 1
530515 99530515 1001 86380 86390 1
530272 99530272 1001 86380 86390 1
530288 99530288 1001 86380 86390 1
530241 99530241 1001 86380 86390 1
530229 99530229 1001 86380 86390 1
530257 99530257 1001 86380 86390 1
530036 99530036 1001 86380 86390 1
530090 99530090 1001 86380 86390 1
530040 99530040 1001 86380 86390 1
530002 99530002 1001 86380 86390 1
530081 99530081 1001 86380 86390 1
530044 99530044 1001 86380 86390 1
530019 99530019 1001 86380 86390 1
530618 99530618 1001 86380 86390 1
530606 99530606 1001 86380 86390 1
530687 99530687 1001 86380 86390 1
530651 99530651 1001 86380 86390 1
531349 99531349 1001 86380 86390 1
530969 99530969 1001 86380 86390 1
531080 99531080 1001 86380 86390 1
530812 99530812 1001 86380 86390 1
530946 99530946 1001 86380 86390 1
530832 99530832 1001 86380 86390 1
530858 99530858 1001 86380 86390 1
530963 99530963 1001 86380 86390 1
531176 99531176 1001 86380 86390 1
531541 99531541 1001 86380 86390 1
532083 99532083 1001 86380 86390 1
531950 99531950 1001 86380 86390 1
531951 99531951 1001 86380 86390 1
532229 99532229 1001 86380 86390 1
532282 99532282 1001 86380 86390 1
532247 99532247 1001 86380 86390 1
532300 99532300 1001 86380 86390 1
532378 99532378 1001 86380 86390 1
532875 99532875 1001 86380 86390 1
532850 99532850 1001 86380 86390 1
532764 99532764 1001 86380 86390 1
532766 99532766 1001 86380 86390 1
532715 99532715 1001 86380 86390 1
532478 99532478 1001 86380 86390 1
532572 99532572 1001 86380 86390 1
532487 99532487 1001 86380 86390 1
533820 99533820 1001 86380 86390 1
533838 99533838 1001 86380 86390 1
533659 99533659 1001 86380 86390 1
533674 99533674 1001 86380 86390 1
533458 99533458 1001 86380 86390 1
533653 99533653 1001 86380 86390 1
533617 99533617 1001 86380 86390 1
533635 99533635 1001 86380 86390 1
533494 99533494 1001 86380 86390 1
533394 99533394 1001 86380 86390 1
533971 99533971 1001 86380 86390 1
534561 99534561 1001 86380 86390 1
534665 99534665 1001 86380 86390 1
534297 99534297 1001 86380 86390 1
534402 99534402 1001 86380 86390 1
534338 99534338 1001 86380 86390 1
534447 99534447 1001 86380 86390 1
534344 99534344 1001 86380 86390 1
534437 99534437 1001 86380 86390 1
534400 99534400 1001 86380 86390 1
534073 99534073 1001 86380 86390 1
534802 99534802 1001 86380 86390 1
535362 99535362 1001 86380 86390 1
535443 99535443 1001 86380 86390 1
535506 99535506 1001 86380 86390 1
535099 99535099 1001 86380 86390 1
535104 99535104 1001 86380 86390 1
535007 99535007 1001 86380 86390 1
535046 99535046 1001 86380 86390 1
534940 99534940 1001 86380 86390 1
535612 99535612 1001 86380 86390 1
536300 99536300 1001 86380 86390 1
536210 99536210 1001 86380 86390 1
536318 99536318 1001 86380 86390 1
536322 99536322 1001 86380 86390 1
536218 99536218 1001 86380 86390 1
535950 99535950 1001 86380 86390 1
535951 99535951 1001 86380 86390 1
535952 99535952 1001 86380 86390 1
535992 99535992 1001 86380 86390 1
536032 99536032 1001 86380 86390 1
535971 99535971 1001 86380 86390 1
535998 99535998 1001 86380 86390 1
535900 99535900 1001 86380 86390 1
535798 99535798 1001 86380 86390 1
535813 99535813 1001 86380 86390 1
535802 99535802 1001 86380 86390 1
535829 99535829 1001 86380 86390 1
536429 99536429 1001 86380 86390 1
536370 99536370 1001 86380 86390 1
536345 99536345 1001 86380 86390 1
537020 99537020 1001 86380 86390 1
536756 99536756 1001 86380 86390 1
536861 99536861 1001 86380 86390 1
536875 99536875 1001 86380 86390 1
536826 99536826 1001 86380 86390 1
536671 99536671 1001 86380 86390 1
536672 99536672 1001 86380 86390 1
536667 99536667 1001 86380 86390 1
537226 99537226 1001 86380 86390 1
537175 99537175 1001 86380 86390 1
537929 99537929 1001 86380 86390 1
537908 99537908 1001 86380 86390 1
537935 99537935 1001 86380 86390 1
537898 99537898 1001 86380 86390 1
537638 99537638 1001 86380 86390 1
537455 99537455 1001 86380 86390 1
538055 99538055 1001 86380 86390 1
538006 99538006 1001 86380 86390 1
538814 99538814 1001 86380 86390 1
538731 99538731 1001 86380 86390 1
538746 99538746 1001 86380 86390 1
538808 99538808 1001 86380 86390 1
538750 99538750 1001 86380 86390 1
538496 99538496 1001 86380 86390 1
538499 99538499 1001 86380 86390 1
538422 99538422 1001 86380 86390 1
538554 99538554 1001 86380 86390 1
538247 99538247 1001 86380 86390 1
538235 99538235 1001 86380 86390 1
538224 99538224 1001 86380 86390 1
538373 99538373 1001 86380 86390 1
538880 99538880 1001 86380 86390 1
538881 99538881 1001 86380 86390 1
539543 99539543 1001 86380 86390 1
539348 99539348 1001 86380 86390 1
539304 99539304 1001 86380 86390 1
539164 99539164 1001 86380 86390 1
539048 99539048 1001 86380 86390 1
539057 99539057 1001 86380 86390 1
539135 99539135 1001 86380 86390 1
539822 99539822 1001 86380 86390 1
539788 99539788 1001 86380 86390 1
539724 99539724 1001 86380 86390 1
539818 99539818 1001 86380 86390 1
539844 99539844 1001 86380 86390 1
540351 99540351 1001 86380 86390 1
540251 99540251 1001 86380 86390 1
540138 99540138 1001 86380 86390 1
540234 99540234 1001 86380 86390 1
539872 99539872 1001 86380 86390 1
539955 99539955 1001 86380 86390 1
540492 99540492 1001 86380 86390 1
540644 99540644 1001 86380 86390 1
541226 99541226 1001 86380 86390 1
540941 99540941 1001 86380 86390 1
540765 99540765 1001 86380 86390 1
540821 99540821 1001 86380 86390 1
540823 99540823 1001 86380 86390 1
540723 99540723 1001 86380 86390 1
540749 99540749 1001 86380 86390 1
541307 99541307 1001 86380 86390 1
541324 99541324 1001 86380 86390 1
541350 99541350 1001 86380 86390 1
541467 99541467 1001 86380 86390 1
541366 99541366 1001 86380 86390 1
542086 99542086 1001 86380 86390 1
541877 99541877 1001 86380 86390 1
541765 99541765 1001 86380 86390 1
541766 99541766 1001 86380 86390 1
541767 99541767 1001 86380 86390 1
541693 99541693 1001 86380 86390 1
541647 99541647 1001 86380 86390 1
541660 99541660 1001 86380 86390 1
542287 99542287 1001 86380 86390 1
542264 99542264 1001 86380 86390 1
542304 99542304 1001 86380 86390 1
542767 99542767 1001 86380 86390 1
542919 99542919 1001 86380 86390 1
542771 99542771 1001 86380 86390 1
542933 99542933 1001 86380 86390 1
542865 99542865 1001 86380 86390 1
542938 99542938 1001 86380 86390 1
542714 99542714 1001 86380 86390 1
542664 99542664 1001 86380 86390 1
542678 99542678 1001 86380 86390 1
542536 99542536 1001 86380 86390 1
542660 99542660 1001 86380 86390 1
542403 99542403 1001 86380 86390 1
542429 99542429 1001 86380 86390 1
542457 99542457 1001 86380 86390 1
542367 99542367 1001 86380 86390 1
542459 99542459 1001 86380 86390 1
542498 99542498 1001 86380 86390 1
542438 99542438 1001 86380 86390 1
542968 99542968 1001 86380 86390 1
543128 99543128 1001 86380 86390 1
543006 99543006 1001 86380 86390 1
543579 99543579 1001 86380 86390 1
543750 99543750 1001 86380 86390 1
543463 99543463 1001 86380 86390 1
543558 99543558 1001 86380 86390 1
543280 99543280 1001 86380 86390 1
543293 99543293 1001 86380 86390 1
543170 99543170 1001 86380 86390 1
543301 99543301 1001 86380 86390 1
543891 99543891 1001 86380 86390 1
543816 99543816 1001 86380 86390 1
543868 99543868 1001 86380 86390 1
543819 99543819 1001 86380 86390 1
544567 99544567 1001 86380 86390 1
544461 99544461 1001 86380 86390 1
544513 99544513 1001 86380 86390 1
544475 99544475 1001 86380 86390 1
544515 99544515 1001 86380 86390 1
544201 99544201 1001 86380 86390 1
544003 99544003 1001 86380 86390 1
544087 99544087 1001 86380 86390 1
544117 99544117 1001 86380 86390 1
544015 99544015 1001 86380 86390 1
544698 99544698 1001 86380 86390 1
544701 99544701 1001 86380 86390 1
544644 99544644 1001 86380 86390 1
409158 500 1001 20160 20877 1
503753 1028 1001 62813 63112 1
509184 658 1002 52807 59354 1
520297 1053 1002 61161 63655 1
542949 965 1001 31426 31726 1
400187 99400187 1001 86380 86390 1
400155 99400155 1001 86380 86390 1
400366 99400366 1001 86380 86390 1
400396 99400396 1001 86380 86390 1
400700 99400700 1001 86380 86390 1
400919 99400919 1001 86380 86390 1
401066 99401066 1001 86380 86390 1
401053 99401053 1001 86380 86390 1
401307 99401307 1001 86380 86390 1
401286 99401286 1001 86380 86390 1
401534 99401534 1001 86380 86390 1
401681 99401681 1001 86380 86390 1
401744 99401744 1001 86380 86390 1
401991 99401991 1001 86380 86390 1
402481 99402481 1001 86380 86390 1
402456 99402456 1001 86380 86390 1
402499 99402499 1001 86380 86390 1
402524 99402524 1001 86380 86390 1
402526 99402526 1001 86380 86390 1
402858 99402858 1001 86380 86390 1
403023 99403023 1001 86380 86390 1
403385 99403385 1001 86380 86390 1
403648 99403648 1001 86380 86390 1
403659 99403659 1001 86380 86390 1
403755 99403755 1001 86380 86390 1
403786 99403786 1001 86380 86390 1
404227 99404227 1001 86380 86390 1
404506 99404506 1001 86380 86390 1
404558 99404558 1001 86380 86390 1
404383 99404383 1001 86380 86390 1
404643 99404643 1001 86380 86390 1
405006 99405006 1001 86380 86390 1
405211 99405211 1001 86380 86390 1
405197 99405197 1001 86380 86390 1
405308 99405308 1001 86380 86390 1
405544 99405544 1001 86380 86390 1
405516 99405516 1001 86380 86390 1
405617 99405617 1001 86380 86390 1
405837 99405837 1001 86380 86390 1
405793 99405793 1001 86380 86390 1
406179 99406179 1001 86380 86390 1
406279 99406279 1001 86380 86390 1
406404 99406404 1001 86380 86390 1
406506 99406506 1001 86380 86390 1
406553 99406553 1001 86380 86390 1
406676 99406676 1001 86380 86390 1
406736 99406736 1001 86380 86390 1
406775 99406775 1001 86380 86390 1
406837 99406837 1001 86380 86390 1
406778 99406778 1001 86380 86390 1
406913 99406913 1001 86380 86390 1
406892 99406892 1001 86380 86390 1
407162 99407162 1001 86380 86390 1
407298 99407298 1001 86380 86390 1
407512 99407512 1001 86380 86390 1
407939 99407939 1001 86380 86390 1
408040 99408040 1001 86380 86390 1
408125 99408125 1001 86380 86390 1
408235 99408235 1001 86380 86390 1
408097 99408097 1001 86380 86390 1
408270 99408270 1001 86380 86390 1
408374 99408374 1001 86380 86390 1
408380 99408380 1001 86380 86390 1
408446 99408446 1001 86380 86390 1
408598 99408598 1001 86380 86390 1
408700 99408700 1001 86380 86390 1
409092 99409092 1001 86380 86390 1
409397 99409397 1001 86380 86390 1
409813 99409813 1001 86380 86390 1
409807 99409807 1001 86380 86390 1
410152 99410152 1001 86380 86390 1
410571 99410571 1001 86380 86390 1
410864 99410864 1001 86380 86390 1
411117 99411117 1001 86380 86390 1
411394 99411394 1001 86380 86390 1
411395 99411395 1001 86380 86390 1
411404 99411404 1001 86380 86390 1
411493 99411493 1001 86380 86390 1
411672 99411672 1001 86380 86390 1
411825 99411825 1001 86380 86390 1
411937 99411937 1001 86380 86390 1
411897 99411897 1001 86380 86390 1
413591 99413591 1001 86380 86390 1
413669 99413669 1001 86380 86390 1
412931 99412931 1001 86380 86390 1
413193 99413193 1001 86380 86390 1
413272 99413272 1001 86380 86390 1
413278 99413278 1001 86380 86390 1
412798 99412798 1001 86380 86390 1
412822 99412822 1001 86380 86390 1
412866 99412866 1001 86380 86390 1
412699 99412699 1001 86380 86390 1
412557 99412557 1001 86380 86390 1
412515 99412515 1001 86380 86390 1
413991 99413991 1001 86380 86390 1
413875 99413875 1001 86380 86390 1
414074 99414074 1001 86380 86390 1
413715 99413715 1001 86380 86390 1
415144 99415144 1001 86380 86390 1
414928 99414928 1001 86380 86390 1
414615 99414615 1001 86380 86390 1
414572 99414572 1001 86380 86390 1
414808 99414808 1001 86380 86390 1
414892 99414892 1001 86380 86390 1
414297 99414297 1001 86380 86390 1
414143 99414143 1001 86380 86390 1
414217 99414217 1001 86380 86390 1
414396 99414396 1001 86380 86390 1
415391 99415391 1001 86380 86390 1
415342 99415342 1001 86380 86390 1
415630 99415630 1001 86380 86390 1
415436 99415436 1001 86380 86390 1
415689 99415689 1001 86380 86390 1
415494 99415494 1001 86380 86390 1
415360 99415360 1001 86380 86390 1
415470 99415470 1001 86380 86390 1
416861 99416861 1001 86380 86390 1
416706 99416706 1001 86380 86390 1
416711 99416711 1001 86380 86390 1
416796 99416796 1001 86380 86390 1
416820 99416820 1001 86380 86390 1
416982 99416982 1001 86380 86390 1
416158 99416158 1001 86380 86390 1
416139 99416139 1001 86380 86390 1
416322 99416322 1001 86380 86390 1
416310 99416310 1001 86380 86390 1
416229 99416229 1001 86380 86390 1
417328 99417328 1001 86380 86390 1
417222 99417222 1001 86380 86390 1
417054 99417054 1001 86380 86390 1
417303 99417303 1001 86380 86390 1
417604 99417604 1001 86380 86390 1
418435 99418435 1001 86380 86390 1
418759 99418759 1001 86380 86390 1
418724 99418724 1001 86380 86390 1
418130 99418130 1001 86380 86390 1
418162 99418162 1001 86380 86390 1
418302 99418302 1001 86380 86390 1
417714 99417714 1001 86380 86390 1
417964 99417964 1001 86380 86390 1
418009 99418009 1001 86380 86390 1
417625 99417625 1001 86380 86390 1
418027 99418027 1001 86380 86390 1
418936 99418936 1001 86380 86390 1
418896 99418896 1001 86380 86390 1
420378 99420378 1001 86380 86390 1
420279 99420279 1001 86380 86390 1
420100 99420100 1001 86380 86390 1
420347 99420347 1001 86380 86390 1
420034 99420034 1001 86380 86390 1
419918 99419918 1001 86380 86390 1
419946 99419946 1001 86380 86390 1
419718 99419718 1001 86380 86390 1
419267 99419267 1001 86380 86390 1
419352 99419352 1001 86380 86390 1
419258 99419258 1001 86380 86390 1
419401 99419401 1001 86380 86390 1
419625 99419625 1001 86380 86390 1
420471 99420471 1001 86380 86390 1
420506 99420506 1001 86380 86390 1
420609 99420609 1001 86380 86390 1
421802 99421802 1001 86380 86390 1
421983 99421983 1001 86380 86390 1
421507 99421507 1001 86380 86390 1
421622 99421622 1001 86380 86390 1
421416 99421416 1001 86380 86390 1
421231 99421231 1001 86380 86390 1
421155 99421155 1001 86380 86390 1
421137 99421137 1001 86380 86390 1
420938 99420938 1001 86380 86390 1
422304 99422304 1001 86380 86390 1
422402 99422402 1001 86380 86390 1
422217 99422217 1001 86380 86390 1
422308 99422308 1001 86380 86390 1
422149 99422149 1001 86380 86390 1
422283 99422283 1001 86380 86390 1
422222 99422222 1001 86380 86390 1
423661 99423661 1001 86380 86390 1
423614 99423614 1001 86380 86390 1
423668 99423668 1001 86380 86390 1
423089 99423089 1001 86380 86390 1
423249 99423249 1001 86380 86390 1
422967 99422967 1001 86380 86390 1
423162 99423162 1001 86380 86390 1
423188 99423188 1001 86380 86390 1
423122 99423122 1001 86380 86390 1
422751 99422751 1001 86380 86390 1
422742 99422742 1001 86380 86390 1
424020 99424020 1001 86380 86390 1
423895 99423895 1001 86380 86390 1
423910 99423910 1001 86380 86390 1
425304 99425304 1001 86380 86390 1
425016 99425016 1001 86380 86390 1
425118 99425118 1001 86380 86390 1
425101 99425101 1001 86380 86390 1
424604 99424604 1001 86380 86390 1
424302 99424302 1001 86380 86390 1
424335 99424335 1001 86380 86390 1
425436 99425436 1001 86380 86390 1
425505 99425505 1001 86380 86390 1
425715 99425715 1001 86380 86390 1
425456 99425456 1001 86380 86390 1
427117 99427117 1001 86380 86390 1
426980 99426980 1001 86380 86390 1
427061 99427061 1001 86380 86390 1
426586 99426586 1001 86380 86390 1
426465 99426465 1001 86380 86390 1
426467 99426467 1001 86380 86390 1
426592 99426592 1001 86380 86390 1
426094 99426094 1001 86380 86390 1
427529 99427529 1001 86380 86390 1
427355 99427355 1001 86380 86390 1
428432 99428432 1001 86380 86390 1
428562 99428562 1001 86380 86390 1
428174 99428174 1001 86380 86390 1
428135 99428135 1001 86380 86390 1
427920 99427920 1001 86380 86390 1
427851 99427851 1001 86380 86390 1
427633 99427633 1001 86380 86390 1
427690 99427690 1001 86380 86390 1
429159 99429159 1001 86380 86390 1
428758 99428758 1001 86380 86390 1
429991 99429991 1001 86380 86390 1
430196 99430196 1001 86380 86390 1
430092 99430092 1001 86380 86390 1
429623 99429623 1001 86380 86390 1
429767 99429767 1001 86380 86390 1
429824 99429824 1001 86380 86390 1
429771 99429771 1001 86380 86390 1
429586 99429586 1001 86380 86390 1
429554 99429554 1001 86380 86390 1
429486 99429486 1001 86380 86390 1
430596 99430596 1001 86380 86390 1
432054 99432054 1001 86380 86390 1
431696 99431696 1001 86380 86390 1
431464 99431464 1001 86380 86390 1
431267 99431267 1001 86380 86390 1
431281 99431281 1001 86380 86390 1
430827 99430827 1001 86380 86390 1
431103 99431103 1001 86380 86390 1
432407 99432407 1001 86380 86390 1
431649 99431649 1001 86380 86390 1
432272 99432272 1001 86380 86390 1
432277 99432277 1001 86380 86390 1
432167 99432167 1001 86380 86390 1
432426 99432426 1001 86380 86390 1
432199 99432199 1001 86380 86390 1
433416 99433416 1001 86380 86390 1
433703 99433703 1001 86380 86390 1
432902 99432902 1001 86380 86390 1
433031 99433031 1001 86380 86390 1
432912 99432912 1001 86380 86390 1
432963 99432963 1001 86380 86390 1
432673 99432673 1001 86380 86390 1
432775 99432775 1001 86380 86390 1
432616 99432616 1001 86380 86390 1
434093 99434093 1001 86380 86390 1
433795 99433795 1001 86380 86390 1
433821 99433821 1001 86380 86390 1
433748 99433748 1001 86380 86390 1
435342 99435342 1001 86380 86390 1
435039 99435039 1001 86380 86390 1
435044 99435044 1001 86380 86390 1
435306 99435306 1001 86380 86390 1
435020 99435020 1001 86380 86390 1
434597 99434597 1001 86380 86390 1
434708 99434708 1001 86380 86390 1
434532 99434532 1001 86380 86390 1
434171 99434171 1001 86380 86390 1
434143 99434143 1001 86380 86390 1
434455 99434455 1001 86380 86390 1
434291 99434291 1001 86380 86390 1
434496 99434496 1001 86380 86390 1
435643 99435643 1001 86380 86390 1
435574 99435574 1001 86380 86390 1
435723 99435723 1001 86380 86390 1
435620 99435620 1001 86380 86390 1
436785 99436785 1001 86380 86390 1
436824 99436824 1001 86380 86390 1
436826 99436826 1001 86380 86390 1
436693 99436693 1001 86380 86390 1
436466 99436466 1001 86380 86390 1
436288 99436288 1001 86380 86390 1
435988 99435988 1001 86380 86390 1
436217 99436217 1001 86380 86390 1
436205 99436205 1001 86380 86390 1
436308 99436308 1001 86380 86390 1
300045 99300045 1001 86380 86390 1
437359 99437359 1001 86380 86390 1
300026 99300026 1001 86380 86390 1
437337 99437337 1001 86380 86390 1
300600 99300600 1001 86380 86390 1
300626 99300626 1001 86380 86390 1
300567 99300567 1001 86380 86390 1
300555 99300555 1001 86380 86390 1
300671 99300671 1001 86380 86390 1
300362 99300362 1001 86380 86390 1
300389 99300389 1001 86380 86390 1
300364 99300364 1001 86380 86390 1
300432 99300432 1001 86380 86390 1
300252 99300252 1001 86380 86390 1
300241 99300241 1001 86380 86390 1
300754 99300754 1001 86380 86390 1
300836 99300836 1001 86380 86390 1
301388 99301388 1001 86380 86390 1
301507 99301507 1001 86380 86390 1
301398 99301398 1001 86380 86390 1
301308 99301308 1001 86380 86390 1
301014 99301014 1001 86380 86390 1
301593 99301593 1001 86380 86390 1
301568 99301568 1001 86380 86390 1
301629 99301629 1001 86380 86390 1
301577 99301577 1001 86380 86390 1
302378 99302378 1001 86380 86390 1
302179 99302179 1001 86380 86390 1
302246 99302246 1001 86380 86390 1
302338 99302338 1001 86380 86390 1
301984 99301984 1001 86380 86390 1
302091 99302091 1001 86380 86390 1
302120 99302120 1001 86380 86390 1
302019 99302019 1001 86380 86390 1
301903 99301903 1001 86380 86390 1
302459 99302459 1001 86380 86390 1
302556 99302556 1001 86380 86390 1
302571 99302571 1001 86380 86390 1
303010 99303010 1001 86380 86390 1
303113 99303113 1001 86380 86390 1
303077 99303077 1001 86380 86390 1
303065 99303065 1001 86380 86390 1
302941 99302941 1001 86380 86390 1
302904 99302904 1001 86380 86390 1
302956 99302956 1001 86380 86390 1
302694 99302694 1001 86380 86390 1
302790 99302790 1001 86380 86390 1
303817 99303817 1001 86380 86390 1
303715 99303715 1001 86380 86390 1
303772 99303772 1001 86380 86390 1
303470 99303470 1001 86380 86390 1
304126 99304126 1001 86380 86390 1
304192 99304192 1001 86380 86390 1
304106 99304106 1001 86380 86390 1
304197 99304197 1001 86380 86390 1
304042 99304042 1001 86380 86390 1
304760 99304760 1001 86380 86390 1
304834 99304834 1001 86380 86390 1
304815 99304815 1001 86380 86390 1
304620 99304620 1001 86380 86390 1
304468 99304468 1001 86380 86390 1
304303 99304303 1001 86380 86390 1
304386 99304386 1001 86380 86390 1
304403 99304403 1001 86380 86390 1
304276 99304276 1001 86380 86390 1
304380 99304380 1001 86380 86390 1
304934 99304934 1001 86380 86390 1
305044 99305044 1001 86380 86390 1
304866 99304866 1001 86380 86390 1
305657 99305657 1001 86380 86390 1
305562 99305562 1001 86380 86390 1
305524 99305524 1001 86380 86390 1
305432 99305432 1001 86380 86390 1
305370 99305370 1001 86380 86390 1
305449 99305449 1001 86380 86390 1
305234 99305234 1001 86380 86390 1
305215 99305215 1001 86380 86390 1
500063 99500063 1001 86380 86390 1
500182 99500182 1001 86380 86390 1
500737 99500737 1001 86380 86390 1
500766 99500766 1001 86380 86390 1
500785 99500785 1001 86380 86390 1
500495 99500495 1001 86380 86390 1
500446 99500446 1001 86380 86390 1
500421 99500421 1001 86380 86390 1
500322 99500322 1001 86380 86390 1
500219 99500219 1001 86380 86390 1
500232 99500232 1001 86380 86390 1
500272 99500272 1001 86380 86390 1
500325 99500325 1001 86380 86390 1
500274 99500274 1001 86380 86390 1
500922 99500922 1001 86380 86390 1
501003 99501003 1001 86380 86390 1
501448 99501448 1001 86380 86390 1
501590 99501590 1001 86380 86390 1
501357 99501357 1001 86380 86390 1
501267 99501267 1001 86380 86390 1
501312 99501312 1001 86380 86390 1
501203 99501203 1001 86380 86390 1
501168 99501168 1001 86380 86390 1
501171 99501171 1001 86380 86390 1
501095 99501095 1001 86380 86390 1
501147 99501147 1001 86380 86390 1
501728 99501728 1001 86380 86390 1
501755 99501755 1001 86380 86390 1
501692 99501692 1001 86380 86390 1
501693 99501693 1001 86380 86390 1
501765 99501765 1001 86380 86390 1
502415 99502415 1001 86380 86390 1
502443 99502443 1001 86380 86390 1
502452 99502452 1001 86380 86390 1
502181 99502181 1001 86380 86390 1
501911 99501911 1001 86380 86390 1
501937 99501937 1001 86380 86390 1
502016 99502016 1001 86380 86390 1
501941 99501941 1001 86380 86390 1
502506 99502506 1001 86380 86390 1
502663 99502663 1001 86380 86390 1
502497 99502497 1001 86380 86390 1
503113 99503113 1001 86380 86390 1
503292 99503292 1001 86380 86390 1
503108 99503108 1001 86380 86390 1
502977 99502977 1001 86380 86390 1
503043 99503043 1001 86380 86390 1
502726 99502726 1001 86380 86390 1
502844 99502844 1001 86380 86390 1
503462 99503462 1001 86380 86390 1
504015 99504015 1001 86380 86390 1
503992 99503992 1001 86380 86390 1
504074 99504074 1001 86380 86390 1
504101 99504101 1001 86380 86390 1
503890 99503890 1001 86380 86390 1
503803 99503803 1001 86380 86390 1
503583 99503583 1001 86380 86390 1
503532 99503532 1001 86380 86390 1
503676 99503676 1001 86380 86390 1
504249 99504249 1001 86380 86390 1
504290 99504290 1001 86380 86390 1
504278 99504278 1001 86380 86390 1
504124 99504124 1001 86380 86390 1
504215 99504215 1001 86380 86390 1
504139 99504139 1001 86380 86390 1
504257 99504257 1001 86380 86390 1
504929 99504929 1001 86380 86390 1
504901 99504901 1001 86380 86390 1
504850 99504850 1001 86380 86390 1
504760 99504760 1001 86380 86390 1
504890 99504890 1001 86380 86390 1
504571 99504571 1001 86380 86390 1
504639 99504639 1001 86380 86390 1
504605 99504605 1001 86380 86390 1
504456 99504456 1001 86380 86390 1
504476 99504476 1001 86380 86390 1
504452 99504452 1001 86380 86390 1
504984 99504984 1001 86380 86390 1
504990 99504990 1001 86380 86390 1
505686 99505686 1001 86380 86390 1
505699 99505699 1001 86380 86390 1
505565 99505565 1001 86380 86390 1
505449 99505449 1001 86380 86390 1
505517 99505517 1001 86380 86390 1
505466 99505466 1001 86380 86390 1
505482 99505482 1001 86380 86390 1
505445 99505445 1001 86380 86390 1
505549 99505549 1001 86380 86390 1
505486 99505486 1001 86380 86390 1
505350 99505350 1001 86380 86390 1
505212 99505212 1001 86380 86390 1
505899 99505899 1001 86380 86390 1
505929 99505929 1001 86380 86390 1
506530 99506530 1001 86380 86390 1
506589 99506589 1001 86380 86390 1
506544 99506544 1001 86380 86390 1
506380 99506380 1001 86380 86390 1
506269 99506269 1001 86380 86390 1
506362 99506362 1001 86380 86390 1
506070 99506070 1001 86380 86390 1
506724 99506724 1001 86380 86390 1
506742 99506742 1001 86380 86390 1
506768 99506768 1001 86380 86390 1
507367 99507367 1001 86380 86390 1
507165 99507165 1001 86380 86390 1
507102 99507102 1001 86380 86390 1
507083 99507083 1001 86380 86390 1
506918 99506918 1001 86380 86390 1
506842 99506842 1001 86380 86390 1
506845 99506845 1001 86380 86390 1
506824 99506824 1001 86380 86390 1
507443 99507443 1001 86380 86390 1
507444 99507444 1001 86380 86390 1
508068 99508068 1001 86380 86390 1
508071 99508071 1001 86380 86390 1
508137 99508137 1001 86380 86390 1
507997 99507997 1001 86380 86390 1
507870 99507870 1001 86380 86390 1
508013 99508013 1001 86380 86390 1
507858 99507858 1001 86380 86390 1
507630 99507630 1001 86380 86390 1
508268 99508268 1001 86380 86390 1
508282 99508282 1001 86380 86390 1
508989 99508989 1001 86380 86390 1
508708 99508708 1001 86380 86390 1
508697 99508697 1001 86380 86390 1
508510 99508510 1001 86380 86390 1
508523 99508523 1001 86380 86390 1
508616 99508616 1001 86380 86390 1
508527 99508527 1001 86380 86390 1
508503 99508503 1001 86380 86390 1
509099 99509099 1001 86380 86390 1
509177 99509177 1001 86380 86390 1
509152 99509152 1001 86380 86390 1
509785 99509785 1001 86380 86390 1
509787 99509787 1001 86380 86390 1
509871 99509871 1001 86380 86390 1
509557 99509557 1001 86380 86390 1
509552 99509552 1001 86380 86390 1
509284 99509284 1001 86380 86390 1
509392 99509392 1001 86380 86390 1
509419 99509419 1001 86380 86390 1
509316 99509316 1001 86380 86390 1
509383 99509383 1001 86380 86390 1
509489 99509489 1001 86380 86390 1
510535 99510535 1001 86380 86390 1
510548 99510548 1001 86380 86390 1
510510 99510510 1001 86380 86390 1
510381 99510381 1001 86380 86390 1
510334 99510334 1001 86380 86390 1
510238 99510238 1001 86380 86390 1
510218 99510218 1001 86380 86390 1
510181 99510181 1001 86380 86390 1
510182 99510182 1001 86380 86390 1
510789 99510789 1001 86380 86390 1
510843 99510843 1001 86380 86390 1
510753 99510753 1001 86380 86390 1
510847 99510847 1001 86380 86390 1
510745 99510745 1001 86380 86390 1
510865 99510865 1001 86380 86390 1
510930 99510930 1001 86380 86390 1
511373 99511373 1001 86380 86390 1
511518 99511518 1001 86380 86390 1
511416 99511416 1001 86380 86390 1
511404 99511404 1001 86380 86390 1
511147 99511147 1001 86380 86390 1
511164 99511164 1001 86380 86390 1
511120 99511120 1001 86380 86390 1
511085 99511085 1001 86380 86390 1
511739 99511739 1001 86380 86390 1
511727 99511727 1001 86380 86390 1
512245 99512245 1001 86380 86390 1
512154 99512154 1001 86380 86390 1
512116 99512116 1001 86380 86390 1
512002 99512002 1001 86380 86390 1
511978 99511978 1001 86380 86390 1
512530 99512530 1001 86380 86390 1
513053 99513053 1001 86380 86390 1
513144 99513144 1001 86380 86390 1
513067 99513067 1001 86380 86390 1
513045 99513045 1001 86380 86390 1
513047 99513047 1001 86380 86390 1
513099 99513099 1001 86380 86390 1
512883 99512883 1001 86380 86390 1
512864 99512864 1001 86380 86390 1
512980 99512980 1001 86380 86390 1
512813 99512813 1001 86380 86390 1
512841 99512841 1001 86380 86390 1
512880 99512880 1001 86380 86390 1
512690 99512690 1001 86380 86390 1
512717 99512717 1001 86380 86390 1
512763 99512763 1001 86380 86390 1
512713 99512713 1001 86380 86390 1
513359 99513359 1001 86380 86390 1
513930 99513930 1001 86380 86390 1
513897 99513897 1001 86380 86390 1
513888 99513888 1001 86380 86390 1
513775 99513775 1001 86380 86390 1
513803 99513803 1001 86380 86390 1
513739 99513739 1001 86380 86390 1
513752 99513752 1001 86380 86390 1
513489 99513489 1001 86380 86390 1
513549 99513549 1001 86380 86390 1
513498 99513498 1001 86380 86390 1
513552 99513552 1001 86380 86390 1
514190 99514190 1001 86380 86390 1
514233 99514233 1001 86380 86390 1
514844 99514844 1001 86380 86390 1
514715 99514715 1001 86380 86390 1
514626 99514626 1001 86380 86390 1
514554 99514554 1001 86380 86390 1
514251 99514251 1001 86380 86390 1
514372 99514372 1001 86380 86390 1
515023 99515023 1001 86380 86390 1
515017 99515017 1001 86380 86390 1
515510 99515510 1001 86380 86390 1
515445 99515445 1001 86380 86390 1
515167 99515167 1001 86380 86390 1
515193 99515193 1001 86380 86390 1
515091 99515091 1001 86380 86390 1
515130 99515130 1001 86380 86390 1
515082 99515082 1001 86380 86390 1
515088 99515088 1001 86380 86390 1
515876 99515876 1001 86380 86390 1
515786 99515786 1001 86380 86390 1
515697 99515697 1001 86380 86390 1
515767 99515767 1001 86380 86390 1
515757 99515757 1001 86380 86390 1
515874 99515874 1001 86380 86390 1
516408 99516408 1001 86380 86390 1
516415 99516415 1001 86380 86390 1
516325 99516325 1001 86380 86390 1
516506 99516506 1001 86380 86390 1
516283 99516283 1001 86380 86390 1
516168 99516168 1001 86380 86390 1
516145 99516145 1001 86380 86390 1
516212 99516212 1001 86380 86390 1
516264 99516264 1001 86380 86390 1
516072 99516072 1001 86380 86390 1
515956 99515956 1001 86380 86390 1
516034 99516034 1001 86380 86390 1
516048 99516048 1001 86380 86390 1
516037 99516037 1001 86380 86390 1
516613 99516613 1001 86380 86390 1
516639 99516639 1001 86380 86390 1
516665 99516665 1001 86380 86390 1
516640 99516640 1001 86380 86390 1
516644 99516644 1001 86380 86390 1
516684 99516684 1001 86380 86390 1
516532 99516532 1001 86380 86390 1
517199 99517199 1001 86380 86390 1
517290 99517290 1001 86380 86390 1
517152 99517152 1001 86380 86390 1
517154 99517154 1001 86380 86390 1
517131 99517131 1001 86380 86390 1
517097 99517097 1001 86380 86390 1
517048 99517048 1001 86380 86390 1
517010 99517010 1001 86380 86390 1
517088 99517088 1001 86380 86390 1
516832 99516832 1001 86380 86390 1
516760 99516760 1001 86380 86390 1
516799 99516799 1001 86380 86390 1
516840 99516840 1001 86380 86390 1
517347 99517347 1001 86380 86390 1
517429 99517429 1001 86380 86390 1
517471 99517471 1001 86380 86390 1
518087 99518087 1001 86380 86390 1
518050 99518050 1001 86380 86390 1
517988 99517988 1001 86380 86390 1
518054 99518054 1001 86380 86390 1
517858 99517858 1001 86380 86390 1
517800 99517800 1001 86380 86390 1
517650 99517650 1001 86380 86390 1
517741 99517741 1001 86380 86390 1
517744 99517744 1001 86380 86390 1
517706 99517706 1001 86380 86390 1
517553 99517553 1001 86380 86390 1
518285 99518285 1001 86380 86390 1
518786 99518786 1001 86380 86390 1
518968 99518968 1001 86380 86390 1
518935 99518935 1001 86380 86390 1
518577 99518577 1001 86380 86390 1
518593 99518593 1001 86380 86390 1
518676 99518676 1001 86380 86390 1
518638 99518638 1001 86380 86390 1
518691 99518691 1001 86380 86390 1
518452 99518452 1001 86380 86390 1
518534 99518534 1001 86380 86390 1
519141 99519141 1001 86380 86390 1
519167 99519167 1001 86380 86390 1
519026 99519026 1001 86380 86390 1
519147 99519147 1001 86380 86390 1
519046 99519046 1001 86380 86390 1
519100 99519100 1001 86380 86390 1
519062 99519062 1001 86380 86390 1
519684 99519684 1001 86380 86390 1
519599 99519599 1001 86380 86390 1
519447 99519447 1001 86380 86390 1
519526 99519526 1001 86380 86390 1
519450 99519450 1001 86380 86390 1
519344 99519344 1001 86380 86390 1
519357 99519357 1001 86380 86390 1
519839 99519839 1001 86380 86390 1
520010 99520010 1001 86380 86390 1
519952 99519952 1001 86380 86390 1
520606 99520606 1001 86380 86390 1
520528 99520528 1001 86380 86390 1
520482 99520482 1001 86380 86390 1
520412 99520412 1001 86380 86390 1
520283 99520283 1001 86380 86390 1
520274 99520274 1001 86380 86390 1
520328 99520328 1001 86380 86390 1
520090 99520090 1001 86380 86390 1
520168 99520168 1001 86380 86390 1
520211 99520211 1001 86380 86390 1
520755 99520755 1001 86380 86390 1
520807 99520807 1001 86380 86390 1
520731 99520731 1001 86380 86390 1
520656 99520656 1001 86380 86390 1
520657 99520657 1001 86380 86390 1
520647 99520647 1001 86380 86390 1
520661 99520661 1001 86380 86390 1
521435 99521435 1001 86380 86390 1
521276 99521276 1001 86380 86390 1
521355 99521355 1001 86380 86390 1
521456 99521456 1001 86380 86390 1
521425 99521425 1001 86380 86390 1
521324 99521324 1001 86380 86390 1
521208 99521208 1001 86380 86390 1
521040 99521040 1001 86380 86390 1
520980 99520980 1001 86380 86390 1
521020 99521020 1001 86380 86390 1
520879 99520879 1001 86380 86390 1
520931 99520931 1001 86380 86390 1
520972 99520972 1001 86380 86390 1
521489 99521489 1001 86380 86390 1
521504 99521504 1001 86380 86390 1
521595 99521595 1001 86380 86390 1
521548 99521548 1001 86380 86390 1
521589 99521589 1001 86380 86390 1
521578 99521578 1001 86380 86390 1
522196 99522196 1001 86380 86390 1
522146 99522146 1001 86380 86390 1
522175 99522175 1001 86380 86390 1
522077 99522077 1001 86380 86390 1
521963 99521963 1001 86380 86390 1
522041 99522041 1001 86380 86390 1
521818 99521818 1001 86380 86390 1
521845 99521845 1001 86380 86390 1
521692 99521692 1001 86380 86390 1
521799 99521799 1001 86380 86390 1
522479 99522479 1001 86380 86390 1
522363 99522363 1001 86380 86390 1
523118 99523118 1001 86380 86390 1
523031 99523031 1001 86380 86390 1
522994 99522994 1001 86380 86390 1
522890 99522890 1001 86380 86390 1
522893 99522893 1001 86380 86390 1
522793 99522793 1001 86380 86390 1
522781 99522781 1001 86380 86390 1
522511 99522511 1001 86380 86390 1
522695 99522695 1001 86380 86390 1
522635 99522635 1001 86380 86390 1
523260 99523260 1001 86380 86390 1
523137 99523137 1001 86380 86390 1
523792 99523792 1001 86380 86390 1
523780 99523780 1001 86380 86390 1
523755 99523755 1001 86380 86390 1
523875 99523875 1001 86380 86390 1
523707 99523707 1001 86380 86390 1
523568 99523568 1001 86380 86390 1
523532 99523532 1001 86380 86390 1
524034 99524034 1001 86380 86390 1
524134 99524134 1001 86380 86390 1
524006 99524006 1001 86380 86390 1
524616 99524616 1001 86380 86390 1
524658 99524658 1001 86380 86390 1
524729 99524729 1001 86380 86390 1
524626 99524626 1001 86380 86390 1
524652 99524652 1001 86380 86390 1
524359 99524359 1001 86380 86390 1
524372 99524372 1001 86380 86390 1
524465 99524465 1001 86380 86390 1
524216 99524216 1001 86380 86390 1
524204 99524204 1001 86380 86390 1
524169 99524169 1001 86380 86390 1
524279 99524279 1001 86380 86390 1
524926 99524926 1001 86380 86390 1
524829 99524829 1001 86380 86390 1
525448 99525448 1001 86380 86390 1
525474 99525474 1001 86380 86390 1
525579 99525579 1001 86380 86390 1
525328 99525328 1001 86380 86390 1
525238 99525238 1001 86380 86390 1
525257 99525257 1001 86380 86390 1
525259 99525259 1001 86380 86390 1
525365 99525365 1001 86380 86390 1
525148 99525148 1001 86380 86390 1
525113 99525113 1001 86380 86390 1
525165 99525165 1001 86380 86390 1
525788 99525788 1001 86380 86390 1
525783 99525783 1001 86380 86390 1
525656 99525656 1001 86380 86390 1
526336 99526336 1001 86380 86390 1
526397 99526397 1001 86380 86390 1
526300 99526300 1001 86380 86390 1
526294 99526294 1001 86380 86390 1
526102 99526102 1001 86380 86390 1
526026 99526026 1001 86380 86390 1
526053 99526053 1001 86380 86390 1
526080 99526080 1001 86380 86390 1
526197 99526197 1001 86380 86390 1
526018 99526018 1001 86380 86390 1
526125 99526125 1001 86380 86390 1
525907 99525907 1001 86380 86390 1
525862 99525862 1001 86380 86390 1
526577 99526577 1001 86380 86390 1
526450 99526450 1001 86380 86390 1
526544 99526544 1001 86380 86390 1
526506 99526506 1001 86380 86390 1
526494 99526494 1001 86380 86390 1
526507 99526507 1001 86380 86390 1
527147 99527147 1001 86380 86390 1
527249 99527249 1001 86380 86390 1
527154 99527154 1001 86380 86390 1
527019 99527019 1001 86380 86390 1
526951 99526951 1001 86380 86390 1
526758 99526758 1001 86380 86390 1
526695 99526695 1001 86380 86390 1
527314 99527314 1001 86380 86390 1
527411 99527411 1001 86380 86390 1
527426 99527426 1001 86380 86390 1
527883 99527883 1001 86380 86390 1
528003 99528003 1001 86380 86390 1
527875 99527875 1001 86380 86390 1
527863 99527863 1001 86380 86390 1
527536 99527536 1001 86380 86390 1
527554 99527554 1001 86380 86390 1
527619 99527619 1001 86380 86390 1
528228 99528228 1001 86380 86390 1
528099 99528099 1001 86380 86390 1
528206 99528206 1001 86380 86390 1
528239 99528239 1001 86380 86390 1
528714 99528714 1001 86380 86390 1
528857 99528857 1001 86380 86390 1
528807 99528807 1001 86380 86390 1
528706 99528706 1001 86380 86390 1
528580 99528580 1001 86380 86390 1
528518 99528518 1001 86380 86390 1
528587 99528587 1001 86380 86390 1
528550 99528550 1001 86380 86390 1
528642 99528642 1001 86380 86390 1
528514 99528514 1001 86380 86390 1
528438 99528438 1001 86380 86390 1
528439 99528439 1001 86380 86390 1
528375 99528375 1001 86380 86390 1
528288 99528288 1001 86380 86390 1
529054 99529054 1001 86380 86390 1
528990 99528990 1001 86380 86390 1
528953 99528953 1001 86380 86390 1
529069 99529069 1001 86380 86390 1
529071 99529071 1001 86380 86390 1
529097 99529097 1001 86380 86390 1
529643 99529643 1001 86380 86390 1
529658 99529658 1001 86380 86390 1
529721 99529721 1001 86380 86390 1
529231 99529231 1001 86380 86390 1
529298 99529298 1001 86380 86390 1
529260 99529260 1001 86380 86390 1
529830 99529830 1001 86380 86390 1
529782 99529782 1001 86380 86390 1
529877 99529877 1001 86380 86390 1
530517 99530517 1001 86380 86390 1
530491 99530491 1001 86380 86390 1
530327 99530327 1001 86380 86390 1
530147 99530147 1001 86380 86390 1
530240 99530240 1001 86380 86390 1
530151 99530151 1001 86380 86390 1
530115 99530115 1001 86380 86390 1
529935 99529935 1001 86380 86390 1
530657 99530657 1001 86380 86390 1
530663 99530663 1001 86380 86390 1
530676 99530676 1001 86380 86390 1
530741 99530741 1001 86380 86390 1
530704 99530704 1001 86380 86390 1
530679 99530679 1001 86380 86390 1
531291 99531291 1001 86380 86390 1
531304 99531304 1001 86380 86390 1
531346 99531346 1001 86380 86390 1
531192 99531192 1001 86380 86390 1
531366 99531366 1001 86380 86390 1
531224 99531224 1001 86380 86390 1
531031 99531031 1001 86380 86390 1
530901 99530901 1001 86380 86390 1
531547 99531547 1001 86380 86390 1
531434 99531434 1001 86380 86390 1
531566 99531566 1001 86380 86390 1
531463 99531463 1001 86380 86390 1
531425 99531425 1001 86380 86390 1
531492 99531492 1001 86380 86390 1
532093 99532093 1001 86380 86390 1
531976 99531976 1001 86380 86390 1
531614 99531614 1001 86380 86390 1
531679 99531679 1001 86380 86390 1
531720 99531720 1001 86380 86390 1
531737 99531737 1001 86380 86390 1
531790 99531790 1001 86380 86390 1
532383 99532383 1001 86380 86390 1
532948 99532948 1001 86380 86390 1
532987 99532987 1001 86380 86390 1
532910 99532910 1001 86380 86390 1
532937 99532937 1001 86380 86390 1
532980 99532980 1001 86380 86390 1
532510 99532510 1001 86380 86390 1
533042 99533042 1001 86380 86390 1
533084 99533084 1001 86380 86390 1
533035 99533035 1001 86380 86390 1
533100 99533100 1001 86380 86390 1
533140 99533140 1001 86380 86390 1
533130 99533130 1001 86380 86390 1
533809 99533809 1001 86380 86390 1
533732 99533732 1001 86380 86390 1
533466 99533466 1001 86380 86390 1
533506 99533506 1001 86380 86390 1
533371 99533371 1001 86380 86390 1
533361 99533361 1001 86380 86390 1
533351 99533351 1001 86380 86390 1
533300 99533300 1001 86380 86390 1
533865 99533865 1001 86380 86390 1
533970 99533970 1001 86380 86390 1
534582 99534582 1001 86380 86390 1
534557 99534557 1001 86380 86390 1
534610 99534610 1001 86380 86390 1
534537 99534537 1001 86380 86390 1
534674 99534674 1001 86380 86390 1
534319 99534319 1001 86380 86390 1
534398 99534398 1001 86380 86390 1
534374 99534374 1001 86380 86390 1
534104 99534104 1001 86380 86390 1
534108 99534108 1001 86380 86390 1
534853 99534853 1001 86380 86390 1
534718 99534718 1001 86380 86390 1
534783 99534783 1001 86380 86390 1
535473 99535473 1001 86380 86390 1
535397 99535397 1001 86380 86390 1
535425 99535425 1001 86380 86390 1
535466 99535466 1001 86380 86390 1
535216 99535216 1001 86380 86390 1
535127 99535127 1001 86380 86390 1
535250 99535250 1001 86380 86390 1
535302 99535302 1001 86380 86390 1
535174 99535174 1001 86380 86390 1
535052 99535052 1001 86380 86390 1
535065 99535065 1001 86380 86390 1
534914 99534914 1001 86380 86390 1
535657 99535657 1001 86380 86390 1
535584 99535584 1001 86380 86390 1
536337 99536337 1001 86380 86390 1
536148 99536148 1001 86380 86390 1
536162 99536162 1001 86380 86390 1
535939 99535939 1001 86380 86390 1
536061 99536061 1001 86380 86390 1
535823 99535823 1001 86380 86390 1
535761 99535761 1001 86380 86390 1
535800 99535800 1001 86380 86390 1
535919 99535919 1001 86380 86390 1
535907 99535907 1001 86380 86390 1
535716 99535716 1001 86380 86390 1
535924 99535924 1001 86380 86390 1
536443 99536443 1001 86380 86390 1
537114 99537114 1001 86380 86390 1
537120 99537120 1001 86380 86390 1
537121 99537121 1001 86380 86390 1
536979 99536979 1001 86380 86390 1
537084 99537084 1001 86380 86390 1
536842 99536842 1001 86380 86390 1
536920 99536920 1001 86380 86390 1
536859 99536859 1001 86380 86390 1
536811 99536811 1001 86380 86390 1
536594 99536594 1001 86380 86390 1
536659 99536659 1001 86380 86390 1
536628 99536628 1001 86380 86390 1
536669 99536669 1001 86380 86390 1
536592 99536592 1001 86380 86390 1
536566 99536566 1001 86380 86390 1
537326 99537326 1001 86380 86390 1
537987 99537987 1001 86380 86390 1
537966 99537966 1001 86380 86390 1
537683 99537683 1001 86380 86390 1
537750 99537750 1001 86380 86390 1
537728 99537728 1001 86380 86390 1
537599 99537599 1001 86380 86390 1
537691 99537691 1001 86380 86390 1
537420 99537420 1001 86380 86390 1
537459 99537459 1001 86380 86390 1
537399 99537399 1001 86380 86390 1
537412 99537412 1001 86380 86390 1
537453 99537453 1001 86380 86390 1
537546 99537546 1001 86380 86390 1
538065 99538065 1001 86380 86390 1
538081 99538081 1001 86380 86390 1
538046 99538046 1001 86380 86390 1
538661 99538661 1001 86380 86390 1
538665 99538665 1001 86380 86390 1
538596 99538596 1001 86380 86390 1
538417 99538417 1001 86380 86390 1
538574 99538574 1001 86380 86390 1
538525 99538525 1001 86380 86390 1
538577 99538577 1001 86380 86390 1
538448 99538448 1001 86380 86390 1
538302 99538302 1001 86380 86390 1
538956 99538956 1001 86380 86390 1
538922 99538922 1001 86380 86390 1
538936 99538936 1001 86380 86390 1
538889 99538889 1001 86380 86390 1
538915 99538915 1001 86380 86390 1
539538 99539538 1001 86380 86390 1
539603 99539603 1001 86380 86390 1
539267 99539267 1001 86380 86390 1
539338 99539338 1001 86380 86390 1
539366 99539366 1001 86380 86390 1
539051 99539051 1001 86380 86390 1
539170 99539170 1001 86380 86390 1
539210 99539210 1001 86380 86390 1
539224 99539224 1001 86380 86390 1
539692 99539692 1001 86380 86390 1
539694 99539694 1001 86380 86390 1
539659 99539659 1001 86380 86390 1
539713 99539713 1001 86380 86390 1
540364 99540364 1001 86380 86390 1
540328 99540328 1001 86380 86390 1
540356 99540356 1001 86380 86390 1
540306 99540306 1001 86380 86390 1
540446 99540446 1001 86380 86390 1
540057 99540057 1001 86380 86390 1
540135 99540135 1001 86380 86390 1
540065 99540065 1001 86380 86390 1
539899 99539899 1001 86380 86390 1
539990 99539990 1001 86380 86390 1
539965 99539965 1001 86380 86390 1
540005 99540005 1001 86380 86390 1
539980 99539980 1001 86380 86390 1
539957 99539957 1001 86380 86390 1
539946 99539946 1001 86380 86390 1
540050 99540050 1001 86380 86390 1
540490 99540490 1001 86380 86390 1
540517 99540517 1001 86380 86390 1
540621 99540621 1001 86380 86390 1
540506 99540506 1001 86380 86390 1
540571 99540571 1001 86380 86390 1
540468 99540468 1001 86380 86390 1
540663 99540663 1001 86380 86390 1
540599 99540599 1001 86380 86390 1
540600 99540600 1001 86380 86390 1
540498 99540498 1001 86380 86390 1
540512 99540512 1001 86380 86390 1
541127 99541127 1001 86380 86390 1
541147 99541147 1001 86380 86390 1
541175 99541175 1001 86380 86390 1
540984 99540984 1001 86380 86390 1
541036 99541036 1001 86380 86390 1
540978 99540978 1001 86380 86390 1
540991 99540991 1001 86380 86390 1
541056 99541056 1001 86380 86390 1
540979 99540979 1001 86380 86390 1
540980 99540980 1001 86380 86390 1
541046 99541046 1001 86380 86390 1
540996 99540996 1001 86380 86390 1
540727 99540727 1001 86380 86390 1
540805 99540805 1001 86380 86390 1
541383 99541383 1001 86380 86390 1
541384 99541384 1001 86380 86390 1
541323 99541323 1001 86380 86390 1
541441 99541441 1001 86380 86390 1
541311 99541311 1001 86380 86390 1
541956 99541956 1001 86380 86390 1
541919 99541919 1001 86380 86390 1
541850 99541850 1001 86380 86390 1
541907 99541907 1001 86380 86390 1
541779 99541779 1001 86380 86390 1
541538 99541538 1001 86380 86390 1
541657 99541657 1001 86380 86390 1
541596 99541596 1001 86380 86390 1
541639 99541639 1001 86380 86390 1
541678 99541678 1001 86380 86390 1
541704 99541704 1001 86380 86390 1
542151 99542151 1001 86380 86390 1
542774 99542774 1001 86380 86390 1
542854 99542854 1001 86380 86390 1
542535 99542535 1001 86380 86390 1
542633 99542633 1001 86380 86390 1
542360 99542360 1001 86380 86390 1
543119 99543119 1001 86380 86390 1
542951 99542951 1001 86380 86390 1
543618 99543618 1001 86380 86390 1
543688 99543688 1001 86380 86390 1
543716 99543716 1001 86380 86390 1
543639 99543639 1001 86380 86390 1
543762 99543762 1001 86380 86390 1
543411 99543411 1001 86380 86390 1
543468 99543468 1001 86380 86390 1
543396 99543396 1001 86380 86390 1
543474 99543474 1001 86380 86390 1
543159 99543159 1001 86380 86390 1
543937 99543937 1001 86380 86390 1
543939 99543939 1001 86380 86390 1
543831 99543831 1001 86380 86390 1
544509 99544509 1001 86380 86390 1
544543 99544543 1001 86380 86390 1
544429 99544429 1001 86380 86390 1
544353 99544353 1001 86380 86390 1
544198 99544198 1001 86380 86390 1
544041 99544041 1001 86380 86390 1
544088 99544088 1001 86380 86390 1
544140 99544140 1001 86380 86390 1
544037 99544037 1001 86380 86390 1
544065 99544065 1001 86380 86390 1
544646 99544646 1001 86380 86390 1
544623 99544623 1001 86380 86390 1
544626 99544626 1001 86380 86390 1
544706 99544706 1001 86380 86390 1
544619 99544619 1001 86380 86390 1
401229 517 1001 72480 75237 1
401730 638 1001 7500 9357 1
400070 99400070 1001 86380 86390 1
400159 99400159 1001 86380 86390 1
400216 99400216 1001 86380 86390 1
400510 99400510 1001 86380 86390 1
400451 99400451 1001 86380 86390 1
400932 99400932 1001 86380 86390 1
400975 99400975 1001 86380 86390 1
401157 99401157 1001 86380 86390 1
401285 99401285 1001 86380 86390 1
401445 99401445 1001 86380 86390 1
401596 99401596 1001 86380 86390 1
401629 99401629 1001 86380 86390 1
401589 99401589 1001 86380 86390 1
401900 99401900 1001 86380 86390 1
402071 99402071 1001 86380 86390 1
402102 99402102 1001 86380 86390 1
402257 99402257 1001 86380 86390 1
402425 99402425 1001 86380 86390 1
402493 99402493 1001 86380 86390 1
403123 99403123 1001 86380 86390 1
403239 99403239 1001 86380 86390 1
403545 99403545 1001 86380 86390 1
403565 99403565 1001 86380 86390 1
403739 99403739 1001 86380 86390 1
404049 99404049 1001 86380 86390 1
404193 99404193 1001 86380 86390 1
404322 99404322 1001 86380 86390 1
404340 99404340 1001 86380 86390 1
404391 99404391 1001 86380 86390 1
404460 99404460 1001 86380 86390 1
404489 99404489 1001 86380 86390 1
404495 99404495 1001 86380 86390 1
404553 99404553 1001 86380 86390 1
404693 99404693 1001 86380 86390 1
404875 99404875 1001 86380 86390 1
404905 99404905 1001 86380 86390 1
404822 99404822 1001 86380 86390 1
405129 99405129 1001 86380 86390 1
405171 99405171 1001 86380 86390 1
405525 99405525 1001 86380 86390 1
405558 99405558 1001 86380 86390 1
405950 99405950 1001 86380 86390 1
405928 99405928 1001 86380 86390 1
405960 99405960 1001 86380 86390 1
405997 99405997 1001 86380 86390 1
406123 99406123 1001 86380 86390 1
406132 99406132 1001 86380 86390 1
406313 99406313 1001 86380 86390 1
406582 99406582 1001 86380 86390 1
406639 99406639 1001 86380 86390 1
406728 99406728 1001 86380 86390 1
406868 99406868 1001 86380 86390 1
406957 99406957 1001 86380 86390 1
407229 99407229 1001 86380 86390 1
407316 99407316 1001 86380 86390 1
407345 99407345 1001 86380 86390 1
407404 99407404 1001 86380 86390 1
407536 99407536 1001 86380 86390 1
407682 99407682 1001 86380 86390 1
407854 99407854 1001 86380 86390 1
407957 99407957 1001 86380 86390 1
407976 99407976 1001 86380 86390 1
407993 99407993 1001 86380 86390 1
408145 99408145 1001 86380 86390 1
408242 99408242 1001 86380 86390 1
408607 99408607 1001 86380 86390 1
408741 99408741 1001 86380 86390 1
408780 99408780 1001 86380 86390 1
408810 99408810 1001 86380 86390 1
409010 99409010 1001 86380 86390 1
409126 99409126 1001 86380 86390 1
409296 99409296 1001 86380 86390 1
409315 99409315 1001 86380 86390 1
409469 99409469 1001 86380 86390 1
409537 99409537 1001 86380 86390 1
409637 99409637 1001 86380 86390 1
409974 99409974 1001 86380 86390 1
409983 99409983 1001 86380 86390 1
410085 99410085 1001 86380 86390 1
410222 99410222 1001 86380 86390 1
410225 99410225 1001 86380 86390 1
410556 99410556 1001 86380 86390 1
410848 99410848 1001 86380 86390 1
410929 99410929 1001 86380 86390 1
411097 99411097 1001 86380 86390 1
411195 99411195 1001 86380 86390 1
411138 99411138 1001 86380 86390 1
411118 99411118 1001 86380 86390 1
411385 99411385 1001 86380 86390 1
411466 99411466 1001 86380 86390 1
411528 99411528 1001 86380 86390 1
411547 99411547 1001 86380 86390 1
411623 99411623 1001 86380 86390 1
411840 99411840 1001 86380 86390 1
411871 99411871 1001 86380 86390 1
411929 99411929 1001 86380 86390 1
412065 99412065 1001 86380 86390 1
412098 99412098 1001 86380 86390 1
412220 99412220 1001 86380 86390 1
412223 99412223 1001 86380 86390 1
412298 99412298 1001 86380 86390 1
412346 99412346 1001 86380 86390 1
412404 99412404 1001 86380 86390 1
413478 99413478 1001 86380 86390 1
413387 99413387 1001 86380 86390 1
413186 99413186 1001 86380 86390 1
412996 99412996 1001 86380 86390 1
412615 99412615 1001 86380 86390 1
412703 99412703 1001 86380 86390 1
412539 99412539 1001 86380 86390 1
412820 99412820 1001 86380 86390 1
415320 99415320 1001 86380 86390 1
415293 99415293 1001 86380 86390 1
415305 99415305 1001 86380 86390 1
414710 99414710 1001 86380 86390 1
414573 99414573 1001 86380 86390 1
414529 99414529 1001 86380 86390 1
414294 99414294 1001 86380 86390 1
414236 99414236 1001 86380 86390 1
414474 99414474 1001 86380 86390 1
415600 99415600 1001 86380 86390 1
415368 99415368 1001 86380 86390 1
415390 99415390 1001 86380 86390 1
415626 99415626 1001 86380 86390 1
416626 99416626 1001 86380 86390 1
416992 99416992 1001 86380 86390 1
416285 99416285 1001 86380 86390 1
416219 99416219 1001 86380 86390 1
416262 99416262 1001 86380 86390 1
416323 99416323 1001 86380 86390 1
416328 99416328 1001 86380 86390 1
416514 99416514 1001 86380 86390 1
415748 99415748 1001 86380 86390 1
415733 99415733 1001 86380 86390 1
415742 99415742 1001 86380 86390 1
417138 99417138 1001 86380 86390 1
417281 99417281 1001 86380 86390 1
418520 99418520 1001 86380 86390 1
418783 99418783 1001 86380 86390 1
418591 99418591 1001 86380 86390 1
418202 99418202 1001 86380 86390 1
418382 99418382 1001 86380 86390 1
418175 99418175 1001 86380 86390 1
417853 99417853 1001 86380 86390 1
417752 99417752 1001 86380 86390 1
417783 99417783 1001 86380 86390 1
417954 99417954 1001 86380 86390 1
417815 99417815 1001 86380 86390 1
417846 99417846 1001 86380 86390 1
418000 99418000 1001 86380 86390 1
418937 99418937 1001 86380 86390 1
418804 99418804 1001 86380 86390 1
419092 99419092 1001 86380 86390 1
420063 99420063 1001 86380 86390 1
420156 99420156 1001 86380 86390 1
420134 99420134 1001 86380 86390 1
420319 99420319 1001 86380 86390 1
420164 99420164 1001 86380 86390 1
419746 99419746 1001 86380 86390 1
420015 99420015 1001 86380 86390 1
419894 99419894 1001 86380 86390 1
419762 99419762 1001 86380 86390 1
419845 99419845 1001 86380 86390 1
419374 99419374 1001 86380 86390 1
419214 99419214 1001 86380 86390 1
419328 99419328 1001 86380 86390 1
419608 99419608 1001 86380 86390 1
419333 99419333 1001 86380 86390 1
420538 99420538 1001 86380 86390 1
421828 99421828 1001 86380 86390 1
421401 99421401 1001 86380 86390 1
421188 99421188 1001 86380 86390 1
421202 99421202 1001 86380 86390 1
422383 99422383 1001 86380 86390 1
422495 99422495 1001 86380 86390 1
422354 99422354 1001 86380 86390 1
422159 99422159 1001 86380 86390 1
423563 99423563 1001 86380 86390 1
423244 99423244 1001 86380 86390 1
423293 99423293 1001 86380 86390 1
423295 99423295 1001 86380 86390 1
422542 99422542 1001 86380 86390 1
422691 99422691 1001 86380 86390 1
425219 99425219 1001 86380 86390 1
425152 99425152 1001 86380 86390 1
424875 99424875 1001 86380 86390 1
424799 99424799 1001 86380 86390 1
424851 99424851 1001 86380 86390 1
424364 99424364 1001 86380 86390 1
424327 99424327 1001 86380 86390 1
424206 99424206 1001 86380 86390 1
425631 99425631 1001 86380 86390 1
426719 99426719 1001 86380 86390 1
426747 99426747 1001 86380 86390 1
426769 99426769 1001 86380 86390 1
426751 99426751 1001 86380 86390 1
426710 99426710 1001 86380 86390 1
426394 99426394 1001 86380 86390 1
426544 99426544 1001 86380 86390 1
426681 99426681 1001 86380 86390 1
425893 99425893 1001 86380 86390 1
426058 99426058 1001 86380 86390 1
427238 99427238 1001 86380 86390 1
427495 99427495 1001 86380 86390 1
427521 99427521 1001 86380 86390 1
427476 99427476 1001 86380 86390 1
427134 99427134 1001 86380 86390 1
427528 99427528 1001 86380 86390 1
428547 99428547 1001 86380 86390 1
428450 99428450 1001 86380 86390 1
428508 99428508 1001 86380 86390 1
428139 99428139 1001 86380 86390 1
428064 99428064 1001 86380 86390 1
428219 99428219 1001 86380 86390 1
428102 99428102 1001 86380 86390 1
427604 99427604 1001 86380 86390 1
427882 99427882 1001 86380 86390 1
427702 99427702 1001 86380 86390 1
429148 99429148 1001 86380 86390 1
430195 99430195 1001 86380 86390 1
430124 99430124 1001 86380 86390 1
430032 99430032 1001 86380 86390 1
429976 99429976 1001 86380 86390 1
430202 99430202 1001 86380 86390 1
430185 99430185 1001 86380 86390 1
429733 99429733 1001 86380 86390 1
429660 99429660 1001 86380 86390 1
429671 99429671 1001 86380 86390 1
429181 99429181 1001 86380 86390 1
429379 99429379 1001 86380 86390 1
429264 99429264 1001 86380 86390 1
429544 99429544 1001 86380 86390 1
430454 99430454 1001 86380 86390 1
430443 99430443 1001 86380 86390 1
430387 99430387 1001 86380 86390 1
430521 99430521 1001 86380 86390 1
431769 99431769 1001 86380 86390 1
431674 99431674 1001 86380 86390 1
431762 99431762 1001 86380 86390 1
431180 99431180 1001 86380 86390 1
431019 99431019 1001 86380 86390 1
432430 99432430 1001 86380 86390 1
432194 99432194 1001 86380 86390 1
433521 99433521 1001 86380 86390 1
433356 99433356 1001 86380 86390 1
433432 99433432 1001 86380 86390 1
432791 99432791 1001 86380 86390 1
432699 99432699 1001 86380 86390 1
432729 99432729 1001 86380 86390 1
433972 99433972 1001 86380 86390 1
433740 99433740 1001 86380 86390 1
434131 99434131 1001 86380 86390 1
433778 99433778 1001 86380 86390 1
435303 99435303 1001 86380 86390 1
434865 99434865 1001 86380 86390 1
434635 99434635 1001 86380 86390 1
434453 99434453 1001 86380 86390 1
434219 99434219 1001 86380 86390 1
434390 99434390 1001 86380 86390 1
435683 99435683 1001 86380 86390 1
435739 99435739 1001 86380 86390 1
436873 99436873 1001 86380 86390 1
437106 99437106 1001 86380 86390 1
437144 99437144 1001 86380 86390 1
437074 99437074 1001 86380 86390 1
436752 99436752 1001 86380 86390 1
436731 99436731 1001 86380 86390 1
436137 99436137 1001 86380 86390 1
436074 99436074 1001 86380 86390 1
436206 99436206 1001 86380 86390 1
300006 99300006 1001 86380 86390 1
300001 99300001 1001 86380 86390 1
437209 99437209 1001 86380 86390 1
300587 99300587 1001 86380 86390 1
300707 99300707 1001 86380 86390 1
300621 99300621 1001 86380 86390 1
300687 99300687 1001 86380 86390 1
300349 99300349 1001 86380 86390 1
300138 99300138 1001 86380 86390 1
300258 99300258 1001 86380 86390 1
300222 99300222 1001 86380 86390 1
300909 99300909 1001 86380 86390 1
300858 99300858 1001 86380 86390 1
300885 99300885 1001 86380 86390 1
300822 99300822 1001 86380 86390 1
300862 99300862 1001 86380 86390 1
301456 99301456 1001 86380 86390 1
301551 99301551 1001 86380 86390 1
301220 99301220 1001 86380 86390 1
301341 99301341 1001 86380 86390 1
301297 99301297 1001 86380 86390 1
301079 99301079 1001 86380 86390 1
301135 99301135 1001 86380 86390 1
300983 99300983 1001 86380 86390 1
300957 99300957 1001 86380 86390 1
301668 99301668 1001 86380 86390 1
301705 99301705 1001 86380 86390 1
302258 99302258 1001 86380 86390 1
302340 99302340 1001 86380 86390 1
302377 99302377 1001 86380 86390 1
302075 99302075 1001 86380 86390 1
301974 99301974 1001 86380 86390 1
302027 99302027 1001 86380 86390 1
301991 99301991 1001 86380 86390 1
302006 99302006 1001 86380 86390 1
302149 99302149 1001 86380 86390 1
301918 99301918 1001 86380 86390 1
301935 99301935 1001 86380 86390 1
301780 99301780 1001 86380 86390 1
301821 99301821 1001 86380 86390 1
301938 99301938 1001 86380 86390 1
301926 99301926 1001 86380 86390 1
301876 99301876 1001 86380 86390 1
302521 99302521 1001 86380 86390 1
302534 99302534 1001 86380 86390 1
302446 99302446 1001 86380 86390 1
302500 99302500 1001 86380 86390 1
302464 99302464 1001 86380 86390 1
302505 99302505 1001 86380 86390 1
303177 99303177 1001 86380 86390 1
302823 99302823 1001 86380 86390 1
302889 99302889 1001 86380 86390 1
302994 99302994 1001 86380 86390 1
302897 99302897 1001 86380 86390 1
302615 99302615 1001 86380 86390 1
302738 99302738 1001 86380 86390 1
303295 99303295 1001 86380 86390 1
303373 99303373 1001 86380 86390 1
302587 99302587 1001 86380 86390 1
303402 99303402 1001 86380 86390 1
303222 99303222 1001 86380 86390 1
303355 99303355 1001 86380 86390 1
303346 99303346 1001 86380 86390 1
303980 99303980 1001 86380 86390 1
303753 99303753 1001 86380 86390 1
303818 99303818 1001 86380 86390 1
303651 99303651 1001 86380 86390 1
303664 99303664 1001 86380 86390 1
303743 99303743 1001 86380 86390 1
303731 99303731 1001 86380 86390 1
303762 99303762 1001 86380 86390 1
303416 99303416 1001 86380 86390 1
303576 99303576 1001 86380 86390 1
303603 99303603 1001 86380 86390 1
304083 99304083 1001 86380 86390 1
303413 99303413 1001 86380 86390 1
304091 99304091 1001 86380 86390 1
304144 99304144 1001 86380 86390 1
304748 99304748 1001 86380 86390 1
304738 99304738 1001 86380 86390 1
304755 99304755 1001 86380 86390 1
304551 99304551 1001 86380 86390 1
304527 99304527 1001 86380 86390 1
304605 99304605 1001 86380 86390 1
304450 99304450 1001 86380 86390 1
304554 99304554 1001 86380 86390 1
304936 99304936 1001 86380 86390 1
304968 99304968 1001 86380 86390 1
305624 99305624 1001 86380 86390 1
305556 99305556 1001 86380 86390 1
305321 99305321 1001 86380 86390 1
305310 99305310 1001 86380 86390 1
305091 99305091 1001 86380 86390 1
305197 99305197 1001 86380 86390 1
305107 99305107 1001 86380 86390 1
305146 99305146 1001 86380 86390 1
305251 99305251 1001 86380 86390 1
305230 99305230 1001 86380 86390 1
500115 99500115 1001 86380 86390 1
500148 99500148 1001 86380 86390 1
500673 99500673 1001 86380 86390 1
500732 99500732 1001 86380 86390 1
500760 99500760 1001 86380 86390 1
500710 99500710 1001 86380 86390 1
500583 99500583 1001 86380 86390 1
500464 99500464 1001 86380 86390 1
500362 99500362 1001 86380 86390 1
500250 99500250 1001 86380 86390 1
500277 99500277 1001 86380 86390 1
500384 99500384 1001 86380 86390 1
501485 99501485 1001 86380 86390 1
501500 99501500 1001 86380 86390 1
501456 99501456 1001 86380 86390 1
501495 99501495 1001 86380 86390 1
501427 99501427 1001 86380 86390 1
501341 99501341 1001 86380 86390 1
501264 99501264 1001 86380 86390 1
501290 99501290 1001 86380 86390 1
501128 99501128 1001 86380 86390 1
501184 99501184 1001 86380 86390 1
501225 99501225 1001 86380 86390 1
501733 99501733 1001 86380 86390 1
501778 99501778 1001 86380 86390 1
502382 99502382 1001 86380 86390 1
502292 99502292 1001 86380 86390 1
502447 99502447 1001 86380 86390 1
502132 99502132 1001 86380 86390 1
502082 99502082 1001 86380 86390 1
502122 99502122 1001 86380 86390 1
502167 99502167 1001 86380 86390 1
501998 99501998 1001 86380 86390 1
502642 99502642 1001 86380 86390 1
502488 99502488 1001 86380 86390 1
503265 99503265 1001 86380 86390 1
503147 99503147 1001 86380 86390 1
502957 99502957 1001 86380 86390 1
502885 99502885 1001 86380 86390 1
503030 99503030 1001 86380 86390 1
502861 99502861 1001 86380 86390 1
503343 99503343 1001 86380 86390 1
503337 99503337 1001 86380 86390 1
503350 99503350 1001 86380 86390 1
503312 99503312 1001 86380 86390 1
504038 99504038 1001 86380 86390 1
503723 99503723 1001 86380 86390 1
503738 99503738 1001 86380 86390 1
503894 99503894 1001 86380 86390 1
503830 99503830 1001 86380 86390 1
503897 99503897 1001 86380 86390 1
503523 99503523 1001 86380 86390 1
503499 99503499 1001 86380 86390 1
503682 99503682 1001 86380 86390 1
503547 99503547 1001 86380 86390 1
503638 99503638 1001 86380 86390 1
504227 99504227 1001 86380 86390 1
504319 99504319 1001 86380 86390 1
504831 99504831 1001 86380 86390 1
504614 99504614 1001 86380 86390 1
504508 99504508 1001 86380 86390 1
504446 99504446 1001 86380 86390 1
504398 99504398 1001 86380 86390 1
504956 99504956 1001 86380 86390 1
505053 99505053 1001 86380 86390 1
505066 99505066 1001 86380 86390 1
505727 99505727 1001 86380 86390 1
505585 99505585 1001 86380 86390 1
505554 99505554 1001 86380 86390 1
505389 99505389 1001 86380 86390 1
505378 99505378 1001 86380 86390 1
505537 99505537 1001 86380 86390 1
505206 99505206 1001 86380 86390 1
505311 99505311 1001 86380 86390 1
505353 99505353 1001 86380 86390 1
505343 99505343 1001 86380 86390 1
505957 99505957 1001 86380 86390 1
505802 99505802 1001 86380 86390 1
505789 99505789 1001 86380 86390 1
506457 99506457 1001 86380 86390 1
506399 99506399 1001 86380 86390 1
506403 99506403 1001 86380 86390 1
506274 99506274 1001 86380 86390 1
506300 99506300 1001 86380 86390 1
506321 99506321 1001 86380 86390 1
506258 99506258 1001 86380 86390 1
506299 99506299 1001 86380 86390 1
506083 99506083 1001 86380 86390 1
506182 99506182 1001 86380 86390 1
506675 99506675 1001 86380 86390 1
506597 99506597 1001 86380 86390 1
506680 99506680 1001 86380 86390 1
506732 99506732 1001 86380 86390 1
506759 99506759 1001 86380 86390 1
506631 99506631 1001 86380 86390 1
507242 99507242 1001 86380 86390 1
507320 99507320 1001 86380 86390 1
507365 99507365 1001 86380 86390 1
507063 99507063 1001 86380 86390 1
507076 99507076 1001 86380 86390 1
507206 99507206 1001 86380 86390 1
507047 99507047 1001 86380 86390 1
507177 99507177 1001 86380 86390 1
507216 99507216 1001 86380 86390 1
507551 99507551 1001 86380 86390 1
507519 99507519 1001 86380 86390 1
507584 99507584 1001 86380 86390 1
508095 99508095 1001 86380 86390 1
508060 99508060 1001 86380 86390 1
508073 99508073 1001 86380 86390 1
508079 99508079 1001 86380 86390 1
507901 99507901 1001 86380 86390 1
507905 99507905 1001 86380 86390 1
507986 99507986 1001 86380 86390 1
507974 99507974 1001 86380 86390 1
508029 99508029 1001 86380 86390 1
507721 99507721 1001 86380 86390 1
507751 99507751 1001 86380 86390 1
507817 99507817 1001 86380 86390 1
507714 99507714 1001 86380 86390 1
507677 99507677 1001 86380 86390 1
507729 99507729 1001 86380 86390 1
508322 99508322 1001 86380 86390 1
508964 99508964 1001 86380 86390 1
509050 99509050 1001 86380 86390 1
509018 99509018 1001 86380 86390 1
508804 99508804 1001 86380 86390 1
508703 99508703 1001 86380 86390 1
508742 99508742 1001 86380 86390 1
508665 99508665 1001 86380 86390 1
508721 99508721 1001 86380 86390 1
508855 99508855 1001 86380 86390 1
508536 99508536 1001 86380 86390 1
509116 99509116 1001 86380 86390 1
509707 99509707 1001 86380 86390 1
509542 99509542 1001 86380 86390 1
509568 99509568 1001 86380 86390 1
509560 99509560 1001 86380 86390 1
509347 99509347 1001 86380 86390 1
509282 99509282 1001 86380 86390 1
509443 99509443 1001 86380 86390 1
509953 99509953 1001 86380 86390 1
510019 99510019 1001 86380 86390 1
509946 99509946 1001 86380 86390 1
510700 99510700 1001 86380 86390 1
510620 99510620 1001 86380 86390 1
510531 99510531 1001 86380 86390 1
510405 99510405 1001 86380 86390 1
510471 99510471 1001 86380 86390 1
510461 99510461 1001 86380 86390 1
510439 99510439 1001 86380 86390 1
510376 99510376 1001 86380 86390 1
510389 99510389 1001 86380 86390 1
510235 99510235 1001 86380 86390 1
510750 99510750 1001 86380 86390 1
510841 99510841 1001 86380 86390 1
510791 99510791 1001 86380 86390 1
510797 99510797 1001 86380 86390 1
510864 99510864 1001 86380 86390 1
511407 99511407 1001 86380 86390 1
511486 99511486 1001 86380 86390 1
511310 99511310 1001 86380 86390 1
511285 99511285 1001 86380 86390 1
511204 99511204 1001 86380 86390 1
510945 99510945 1001 86380 86390 1
510960 99510960 1001 86380 86390 1
511086 99511086 1001 86380 86390 1
511567 99511567 1001 86380 86390 1
511674 99511674 1001 86380 86390 1
511640 99511640 1001 86380 86390 1
512284 99512284 1001 86380 86390 1
512248 99512248 1001 86380 86390 1
511982 99511982 1001 86380 86390 1
512060 99512060 1001 86380 86390 1
512064 99512064 1001 86380 86390 1
511975 99511975 1001 86380 86390 1
512159 99512159 1001 86380 86390 1
511806 99511806 1001 86380 86390 1
512448 99512448 1001 86380 86390 1
512487 99512487 1001 86380 86390 1
512410 99512410 1001 86380 86390 1
512465 99512465 1001 86380 86390 1
512401 99512401 1001 86380 86390 1
513077 99513077 1001 86380 86390 1
513041 99513041 1001 86380 86390 1
512897 99512897 1001 86380 86390 1
512701 99512701 1001 86380 86390 1
512704 99512704 1001 86380 86390 1
512682 99512682 1001 86380 86390 1
512739 99512739 1001 86380 86390 1
513216 99513216 1001 86380 86390 1
513225 99513225 1001 86380 86390 1
513857 99513857 1001 86380 86390 1
513850 99513850 1001 86380 86390 1
513698 99513698 1001 86380 86390 1
513782 99513782 1001 86380 86390 1
513821 99513821 1001 86380 86390 1
513770 99513770 1001 86380 86390 1
513707 99513707 1001 86380 86390 1
514126 99514126 1001 86380 86390 1
514076 99514076 1001 86380 86390 1
514103 99514103 1001 86380 86390 1
514509 99514509 1001 86380 86390 1
514575 99514575 1001 86380 86390 1
514614 99514614 1001 86380 86390 1
514573 99514573 1001 86380 86390 1
514880 99514880 1001 86380 86390 1
515560 99515560 1001 86380 86390 1
515629 99515629 1001 86380 86390 1
515452 99515452 1001 86380 86390 1
515375 99515375 1001 86380 86390 1
515299 99515299 1001 86380 86390 1
515420 99515420 1001 86380 86390 1
515129 99515129 1001 86380 86390 1
515243 99515243 1001 86380 86390 1
515862 99515862 1001 86380 86390 1
515825 99515825 1001 86380 86390 1
515725 99515725 1001 86380 86390 1
515687 99515687 1001 86380 86390 1
515882 99515882 1001 86380 86390 1
516335 99516335 1001 86380 86390 1
516505 99516505 1001 86380 86390 1
516380 99516380 1001 86380 86390 1
516152 99516152 1001 86380 86390 1
515997 99515997 1001 86380 86390 1
515936 99515936 1001 86380 86390 1
516559 99516559 1001 86380 86390 1
516520 99516520 1001 86380 86390 1
516601 99516601 1001 86380 86390 1
516527 99516527 1001 86380 86390 1
517195 99517195 1001 86380 86390 1
517159 99517159 1001 86380 86390 1
517217 99517217 1001 86380 86390 1
517054 99517054 1001 86380 86390 1
517123 99517123 1001 86380 86390 1
517075 99517075 1001 86380 86390 1
516987 99516987 1001 86380 86390 1
517013 99517013 1001 86380 86390 1
516858 99516858 1001 86380 86390 1
516716 99516716 1001 86380 86390 1
518114 99518114 1001 86380 86390 1
518115 99518115 1001 86380 86390 1
518015 99518015 1001 86380 86390 1
517965 99517965 1001 86380 86390 1
517907 99517907 1001 86380 86390 1
517909 99517909 1001 86380 86390 1
517811 99517811 1001 86380 86390 1
517850 99517850 1001 86380 86390 1
517715 99517715 1001 86380 86390 1
517542 99517542 1001 86380 86390 1
518201 99518201 1001 86380 86390 1
518253 99518253 1001 86380 86390 1
518176 99518176 1001 86380 86390 1
518347 99518347 1001 86380 86390 1
518957 99518957 1001 86380 86390 1
518851 99518851 1001 86380 86390 1
518930 99518930 1001 86380 86390 1
518906 99518906 1001 86380 86390 1
518922 99518922 1001 86380 86390 1
518846 99518846 1001 86380 86390 1
518599 99518599 1001 86380 86390 1
518768 99518768 1001 86380 86390 1
518567 99518567 1001 86380 86390 1
518388 99518388 1001 86380 86390 1
518481 99518481 1001 86380 86390 1
519052 99519052 1001 86380 86390 1
519091 99519091 1001 86380 86390 1
519069 99519069 1001 86380 86390 1
519150 99519150 1001 86380 86390 1
519163 99519163 1001 86380 86390 1
519034 99519034 1001 86380 86390 1
519101 99519101 1001 86380 86390 1
519728 99519728 1001 86380 86390 1
519741 99519741 1001 86380 86390 1
519453 99519453 1001 86380 86390 1
519547 99519547 1001 86380 86390 1
519535 99519535 1001 86380 86390 1
519433 99519433 1001 86380 86390 1
519219 99519219 1001 86380 86390 1
519327 99519327 1001 86380 86390 1
519368 99519368 1001 86380 86390 1
519278 99519278 1001 86380 86390 1
519216 99519216 1001 86380 86390 1
519321 99519321 1001 86380 86390 1
519894 99519894 1001 86380 86390 1
519817 99519817 1001 86380 86390 1
519818 99519818 1001 86380 86390 1
520442 99520442 1001 86380 86390 1
520456 99520456 1001 86380 86390 1
520396 99520396 1001 86380 86390 1
520345 99520345 1001 86380 86390 1
520255 99520255 1001 86380 86390 1
520391 99520391 1001 86380 86390 1
520302 99520302 1001 86380 86390 1
520129 99520129 1001 86380 86390 1
520120 99520120 1001 86380 86390 1
520069 99520069 1001 86380 86390 1
520839 99520839 1001 86380 86390 1
521274 99521274 1001 86380 86390 1
521081 99521081 1001 86380 86390 1
521154 99521154 1001 86380 86390 1
520886 99520886 1001 86380 86390 1
520939 99520939 1001 86380 86390 1
520903 99520903 1001 86380 86390 1
520969 99520969 1001 86380 86390 1
521535 99521535 1001 86380 86390 1
521604 99521604 1001 86380 86390 1
522242 99522242 1001 86380 86390 1
522257 99522257 1001 86380 86390 1
522127 99522127 1001 86380 86390 1
522221 99522221 1001 86380 86390 1
522235 99522235 1001 86380 86390 1
522211 99522211 1001 86380 86390 1
522136 99522136 1001 86380 86390 1
522062 99522062 1001 86380 86390 1
521895 99521895 1001 86380 86390 1
521899 99521899 1001 86380 86390 1
521751 99521751 1001 86380 86390 1
521716 99521716 1001 86380 86390 1
521859 99521859 1001 86380 86390 1
521862 99521862 1001 86380 86390 1
521837 99521837 1001 86380 86390 1
522381 99522381 1001 86380 86390 1
522308 99522308 1001 86380 86390 1
522390 99522390 1001 86380 86390 1
522326 99522326 1001 86380 86390 1
522938 99522938 1001 86380 86390 1
522900 99522900 1001 86380 86390 1
522812 99522812 1001 86380 86390 1
522724 99522724 1001 86380 86390 1
522911 99522911 1001 86380 86390 1
522770 99522770 1001 86380 86390 1
522683 99522683 1001 86380 86390 1
523245 99523245 1001 86380 86390 1
523297 99523297 1001 86380 86390 1
523263 99523263 1001 86380 86390 1
523242 99523242 1001 86380 86390 1
523862 99523862 1001 86380 86390 1
523785 99523785 1001 86380 86390 1
523876 99523876 1001 86380 86390 1
523749 99523749 1001 86380 86390 1
523730 99523730 1001 86380 86390 1
523580 99523580 1001 86380 86390 1
523672 99523672 1001 86380 86390 1
523446 99523446 1001 86380 86390 1
523410 99523410 1001 86380 86390 1
523504 99523504 1001 86380 86390 1
524126 99524126 1001 86380 86390 1
524067 99524067 1001 86380 86390 1
524132 99524132 1001 86380 86390 1
524603 99524603 1001 86380 86390 1
524643 99524643 1001 86380 86390 1
524751 99524751 1001 86380 86390 1
524689 99524689 1001 86380 86390 1
524574 99524574 1001 86380 86390 1
524575 99524575 1001 86380 86390 1
524666 99524666 1001 86380 86390 1
524450 99524450 1001 86380 86390 1
524554 99524554 1001 86380 86390 1
524420 99524420 1001 86380 86390 1
524347 99524347 1001 86380 86390 1
524296 99524296 1001 86380 86390 1
524182 99524182 1001 86380 86390 1
524299 99524299 1001 86380 86390 1
524199 99524199 1001 86380 86390 1
524290 99524290 1001 86380 86390 1
524901 99524901 1001 86380 86390 1
524790 99524790 1001 86380 86390 1
525508 99525508 1001 86380 86390 1
525433 99525433 1001 86380 86390 1
525344 99525344 1001 86380 86390 1
525241 99525241 1001 86380 86390 1
525221 99525221 1001 86380 86390 1
525032 99525032 1001 86380 86390 1
525111 99525111 1001 86380 86390 1
525178 99525178 1001 86380 86390 1
525102 99525102 1001 86380 86390 1
525751 99525751 1001 86380 86390 1
525740 99525740 1001 86380 86390 1
525703 99525703 1001 86380 86390 1
525720 99525720 1001 86380 86390 1
525670 99525670 1001 86380 86390 1
526159 99526159 1001 86380 86390 1
526085 99526085 1001 86380 86390 1
526214 99526214 1001 86380 86390 1
526139 99526139 1001 86380 86390 1
526217 99526217 1001 86380 86390 1
525990 99525990 1001 86380 86390 1
526572 99526572 1001 86380 86390 1
526534 99526534 1001 86380 86390 1
527061 99527061 1001 86380 86390 1
527225 99527225 1001 86380 86390 1
527106 99527106 1001 86380 86390 1
527172 99527172 1001 86380 86390 1
527245 99527245 1001 86380 86390 1
527020 99527020 1001 86380 86390 1
526856 99526856 1001 86380 86390 1
526965 99526965 1001 86380 86390 1
526747 99526747 1001 86380 86390 1
526819 99526819 1001 86380 86390 1
527352 99527352 1001 86380 86390 1
527434 99527434 1001 86380 86390 1
527435 99527435 1001 86380 86390 1
528038 99528038 1001 86380 86390 1
527988 99527988 1001 86380 86390 1
527688 99527688 1001 86380 86390 1
527842 99527842 1001 86380 86390 1
527458 99527458 1001 86380 86390 1
527660 99527660 1001 86380 86390 1
528250 99528250 1001 86380 86390 1
528187 99528187 1001 86380 86390 1
528870 99528870 1001 86380 86390 1
528804 99528804 1001 86380 86390 1
528530 99528530 1001 86380 86390 1
528688 99528688 1001 86380 86390 1
528652 99528652 1001 86380 86390 1
528551 99528551 1001 86380 86390 1
528616 99528616 1001 86380 86390 1
528617 99528617 1001 86380 86390 1
528323 99528323 1001 86380 86390 1
528428 99528428 1001 86380 86390 1
528299 99528299 1001 86380 86390 1
528383 99528383 1001 86380 86390 1
529032 99529032 1001 86380 86390 1
528929 99528929 1001 86380 86390 1
528908 99528908 1001 86380 86390 1
529696 99529696 1001 86380 86390 1
529655 99529655 1001 86380 86390 1
529569 99529569 1001 86380 86390 1
529474 99529474 1001 86380 86390 1
529425 99529425 1001 86380 86390 1
529276 99529276 1001 86380 86390 1
529135 99529135 1001 86380 86390 1
529161 99529161 1001 86380 86390 1
529200 99529200 1001 86380 86390 1
529804 99529804 1001 86380 86390 1
529740 99529740 1001 86380 86390 1
529844 99529844 1001 86380 86390 1
529857 99529857 1001 86380 86390 1
530369 99530369 1001 86380 86390 1
530370 99530370 1001 86380 86390 1
530422 99530422 1001 86380 86390 1
530501 99530501 1001 86380 86390 1
530549 99530549 1001 86380 86390 1
530502 99530502 1001 86380 86390 1
530335 99530335 1001 86380 86390 1
530194 99530194 1001 86380 86390 1
530221 99530221 1001 86380 86390 1
530234 99530234 1001 86380 86390 1
530226 99530226 1001 86380 86390 1
530243 99530243 1001 86380 86390 1
530118 99530118 1001 86380 86390 1
530139 99530139 1001 86380 86390 1
530734 99530734 1001 86380 86390 1
530660 99530660 1001 86380 86390 1
530612 99530612 1001 86380 86390 1
530717 99530717 1001 86380 86390 1
531279 99531279 1001 86380 86390 1
531294 99531294 1001 86380 86390 1
531371 99531371 1001 86380 86390 1
531110 99531110 1001 86380 86390 1
531123 99531123 1001 86380 86390 1
531136 99531136 1001 86380 86390 1
531100 99531100 1001 86380 86390 1
531037 99531037 1001 86380 86390 1
530875 99530875 1001 86380 86390 1
530929 99530929 1001 86380 86390 1
530817 99530817 1001 86380 86390 1
531407 99531407 1001 86380 86390 1
531413 99531413 1001 86380 86390 1
532187 99532187 1001 86380 86390 1
532086 99532086 1001 86380 86390 1
531908 99531908 1001 86380 86390 1
531695 99531695 1001 86380 86390 1
531721 99531721 1001 86380 86390 1
532335 99532335 1001 86380 86390 1
532389 99532389 1001 86380 86390 1
532931 99532931 1001 86380 86390 1
532880 99532880 1001 86380 86390 1
532844 99532844 1001 86380 86390 1
532991 99532991 1001 86380 86390 1
532739 99532739 1001 86380 86390 1
532696 99532696 1001 86380 86390 1
532452 99532452 1001 86380 86390 1
532595 99532595 1001 86380 86390 1
533059 99533059 1001 86380 86390 1
533141 99533141 1001 86380 86390 1
533065 99533065 1001 86380 86390 1
533783 99533783 1001 86380 86390 1
533661 99533661 1001 86380 86390 1
533536 99533536 1001 86380 86390 1
533602 99533602 1001 86380 86390 1
533567 99533567 1001 86380 86390 1
533452 99533452 1001 86380 86390 1
533556 99533556 1001 86380 86390 1
533572 99533572 1001 86380 86390 1
533651 99533651 1001 86380 86390 1
533330 99533330 1001 86380 86390 1
533243 99533243 1001 86380 86390 1
533275 99533275 1001 86380 86390 1
534017 99534017 1001 86380 86390 1
533966 99533966 1001 86380 86390 1
534509 99534509 1001 86380 86390 1
534660 99534660 1001 86380 86390 1
534602 99534602 1001 86380 86390 1
534430 99534430 1001 86380 86390 1
534329 99534329 1001 86380 86390 1
534333 99534333 1001 86380 86390 1
534128 99534128 1001 86380 86390 1
534221 99534221 1001 86380 86390 1
534145 99534145 1001 86380 86390 1
534069 99534069 1001 86380 86390 1
534798 99534798 1001 86380 86390 1
534763 99534763 1001 86380 86390 1
534882 99534882 1001 86380 86390 1
534821 99534821 1001 86380 86390 1
535450 99535450 1001 86380 86390 1
535413 99535413 1001 86380 86390 1
535389 99535389 1001 86380 86390 1
535469 99535469 1001 86380 86390 1
535229 99535229 1001 86380 86390 1
535194 99535194 1001 86380 86390 1
535260 99535260 1001 86380 86390 1
535105 99535105 1001 86380 86390 1
535023 99535023 1001 86380 86390 1
534959 99534959 1001 86380 86390 1
535079 99535079 1001 86380 86390 1
535028 99535028 1001 86380 86390 1
535676 99535676 1001 86380 86390 1
535561 99535561 1001 86380 86390 1
535536 99535536 1001 86380 86390 1
535618 99535618 1001 86380 86390 1
535557 99535557 1001 86380 86390 1
536224 99536224 1001 86380 86390 1
536237 99536237 1001 86380 86390 1
535954 99535954 1001 86380 86390 1
536051 99536051 1001 86380 86390 1
535863 99535863 1001 86380 86390 1
535839 99535839 1001 86380 86390 1
536470 99536470 1001 86380 86390 1
537075 99537075 1001 86380 86390 1
537029 99537029 1001 86380 86390 1
537095 99537095 1001 86380 86390 1
537006 99537006 1001 86380 86390 1
537096 99537096 1001 86380 86390 1
537071 99537071 1001 86380 86390 1
536781 99536781 1001 86380 86390 1
536648 99536648 1001 86380 86390 1
536601 99536601 1001 86380 86390 1
536602 99536602 1001 86380 86390 1
536605 99536605 1001 86380 86390 1
537253 99537253 1001 86380 86390 1
537363 99537363 1001 86380 86390 1
537325 99537325 1001 86380 86390 1
537959 99537959 1001 86380 86390 1
537961 99537961 1001 86380 86390 1
537903 99537903 1001 86380 86390 1
537828 99537828 1001 86380 86390 1
537712 99537712 1001 86380 86390 1
537648 99537648 1001 86380 86390 1
537663 99537663 1001 86380 86390 1
537498 99537498 1001 86380 86390 1
537396 99537396 1001 86380 86390 1
537470 99537470 1001 86380 86390 1
538085 99538085 1001 86380 86390 1
538120 99538120 1001 86380 86390 1
538712 99538712 1001 86380 86390 1
538692 99538692 1001 86380 86390 1
538732 99538732 1001 86380 86390 1
538483 99538483 1001 86380 86390 1
538561 99538561 1001 86380 86390 1
538576 99538576 1001 86380 86390 1
538489 99538489 1001 86380 86390 1
538362 99538362 1001 86380 86390 1
538359 99538359 1001 86380 86390 1
539019 99539019 1001 86380 86390 1
538930 99538930 1001 86380 86390 1
538985 99538985 1001 86380 86390 1
539478 99539478 1001 86380 86390 1
539634 99539634 1001 86380 86390 1
539639 99539639 1001 86380 86390 1
539270 99539270 1001 86380 86390 1
539361 99539361 1001 86380 86390 1
539314 99539314 1001 86380 86390 1
539343 99539343 1001 86380 86390 1
539190 99539190 1001 86380 86390 1
539156 99539156 1001 86380 86390 1
539066 99539066 1001 86380 86390 1
539158 99539158 1001 86380 86390 1
539058 99539058 1001 86380 86390 1
539793 99539793 1001 86380 86390 1
539667 99539667 1001 86380 86390 1
539814 99539814 1001 86380 86390 1
539675 99539675 1001 86380 86390 1
539663 99539663 1001 86380 86390 1
540453 99540453 1001 86380 86390 1
540093 99540093 1001 86380 86390 1
540211 99540211 1001 86380 86390 1
540161 99540161 1001 86380 86390 1
540058 99540058 1001 86380 86390 1
540228 99540228 1001 86380 86390 1
539966 99539966 1001 86380 86390 1
539862 99539862 1001 86380 86390 1
540525 99540525 1001 86380 86390 1
541268 99541268 1001 86380 86390 1
541199 99541199 1001 86380 86390 1
541239 99541239 1001 86380 86390 1
541063 99541063 1001 86380 86390 1
541029 99541029 1001 86380 86390 1
540929 99540929 1001 86380 86390 1
541060 99541060 1001 86380 86390 1
540679 99540679 1001 86380 86390 1
541332 99541332 1001 86380 86390 1
541423 99541423 1001 86380 86390 1
541477 99541477 1001 86380 86390 1
541415 99541415 1001 86380 86390 1
541393 99541393 1001 86380 86390 1
541921 99541921 1001 86380 86390 1
541909 99541909 1001 86380 86390 1
541832 99541832 1001 86380 86390 1
541756 99541756 1001 86380 86390 1
541618 99541618 1001 86380 86390 1
541573 99541573 1001 86380 86390 1
541536 99541536 1001 86380 86390 1
541614 99541614 1001 86380 86390 1
542143 99542143 1001 86380 86390 1
542316 99542316 1001 86380 86390 1
542188 99542188 1001 86380 86390 1
542917 99542917 1001 86380 86390 1
542787 99542787 1001 86380 86390 1
542801 99542801 1001 86380 86390 1
542559 99542559 1001 86380 86390 1
542561 99542561 1001 86380 86390 1
542631 99542631 1001 86380 86390 1
542622 99542622 1001 86380 86390 1
542460 99542460 1001 86380 86390 1
542344 99542344 1001 86380 86390 1
543010 99543010 1001 86380 86390 1
543101 99543101 1001 86380 86390 1
543015 99543015 1001 86380 86390 1
543462 99543462 1001 86380 86390 1
543515 99543515 1001 86380 86390 1
543516 99543516 1001 86380 86390 1
543392 99543392 1001 86380 86390 1
543483 99543483 1001 86380 86390 1
543471 99543471 1001 86380 86390 1
543204 99543204 1001 86380 86390 1
543234 99543234 1001 86380 86390 1
543210 99543210 1001 86380 86390 1
543212 99543212 1001 86380 86390 1
543951 99543951 1001 86380 86390 1
543835 99543835 1001 86380 86390 1
543881 99543881 1001 86380 86390 1
544477 99544477 1001 86380 86390 1
544381 99544381 1001 86380 86390 1
544364 99544364 1001 86380 86390 1
544084 99544084 1001 86380 86390 1
544035 99544035 1001 86380 86390 1
432412 685 1001 63000 65577 1
413063 923 1001 49740 50097 1
542922 858 1001 47656 47956 1
400028 99400028 1001 86380 86390 1
400259 99400259 1001 86380 86390 1
400537 99400537 1001 86380 86390 1
400573 99400573 1001 86380 86390 1
400677 99400677 1001 86380 86390 1
400721 99400721 1001 86380 86390 1
400863 99400863 1001 86380 86390 1
401268 99401268 1001 86380 86390 1
401785 99401785 1001 86380 86390 1
401730 99401730 1001 86380 86390 1
401795 99401795 1001 86380 86390 1
402061 99402061 1001 86380 86390 1
402104 99402104 1001 86380 86390 1
402413 99402413 1001 86380 86390 1
402579 99402579 1001 86380 86390 1
402689 99402689 1001 86380 86390 1
402651 99402651 1001 86380 86390 1
402981 99402981 1001 86380 86390 1
403122 99403122 1001 86380 86390 1
403250 99403250 1001 86380 86390 1
403291 99403291 1001 86380 86390 1
403610 99403610 1001 86380 86390 1
403644 99403644 1001 86380 86390 1
404122 99404122 1001 86380 86390 1
404221 99404221 1001 86380 86390 1
404211 99404211 1001 86380 86390 1
404237 99404237 1001 86380 86390 1
404311 99404311 1001 86380 86390 1
404544 99404544 1001 86380 86390 1
404562 99404562 1001 86380 86390 1
404488 99404488 1001 86380 86390 1
404681 99404681 1001 86380 86390 1
404618 99404618 1001 86380 86390 1
404865 99404865 1001 86380 86390 1
404909 99404909 1001 86380 86390 1
405114 99405114 1001 86380 86390 1
405239 99405239 1001 86380 86390 1
405388 99405388 1001 86380 86390 1
405397 99405397 1001 86380 86390 1
405423 99405423 1001 86380 86390 1
405425 99405425 1001 86380 86390 1
405650 99405650 1001 86380 86390 1
405727 99405727 1001 86380 86390 1
405743 99405743 1001 86380 86390 1
405746 99405746 1001 86380 86390 1
405958 99405958 1001 86380 86390 1
405910 99405910 1001 86380 86390 1
406197 99406197 1001 86380 86390 1
406545 99406545 1001 86380 86390 1
406597 99406597 1001 86380 86390 1
406705 99406705 1001 86380 86390 1
406860 99406860 1001 86380 86390 1
406944 99406944 1001 86380 86390 1
407041 99407041 1001 86380 86390 1
407336 99407336 1001 86380 86390 1
407444 99407444 1001 86380 86390 1
407377 99407377 1001 86380 86390 1
407566 99407566 1001 86380 86390 1
407892 99407892 1001 86380 86390 1
408155 99408155 1001 86380 86390 1
408229 99408229 1001 86380 86390 1
408285 99408285 1001 86380 86390 1
408265 99408265 1001 86380 86390 1
408434 99408434 1001 86380 86390 1
408571 99408571 1001 86380 86390 1
408584 99408584 1001 86380 86390 1
408570 99408570 1001 86380 86390 1
408621 99408621 1001 86380 86390 1
408736 99408736 1001 86380 86390 1
408797 99408797 1001 86380 86390 1
408986 99408986 1001 86380 86390 1
408995 99408995 1001 86380 86390 1
409058 99409058 1001 86380 86390 1
409251 99409251 1001 86380 86390 1
409401 99409401 1001 86380 86390 1
409677 99409677 1001 86380 86390 1
409665 99409665 1001 86380 86390 1
409754 99409754 1001 86380 86390 1
409788 99409788 1001 86380 86390 1
409954 99409954 1001 86380 86390 1
409962 99409962 1001 86380 86390 1
410012 99410012 1001 86380 86390 1
410384 99410384 1001 86380 86390 1
410487 99410487 1001 86380 86390 1
410514 99410514 1001 86380 86390 1
410557 99410557 1001 86380 86390 1
410641 99410641 1001 86380 86390 1
410671 99410671 1001 86380 86390 1
410682 99410682 1001 86380 86390 1
410830 99410830 1001 86380 86390 1
410983 99410983 1001 86380 86390 1
410931 99410931 1001 86380 86390 1
410995 99410995 1001 86380 86390 1
410996 99410996 1001 86380 86390 1
410922 99410922 1001 86380 86390 1
411095 99411095 1001 86380 86390 1
411223 99411223 1001 86380 86390 1
411436 99411436 1001 86380 86390 1
411515 99411515 1001 86380 86390 1
411473 99411473 1001 86380 86390 1
411605 99411605 1001 86380 86390 1
411803 99411803 1001 86380 86390 1
411925 99411925 1001 86380 86390 1
411982 99411982 1001 86380 86390 1
412084 99412084 1001 86380 86390 1
412103 99412103 1001 86380 86390 1
412332 99412332 1001 86380 86390 1
413539 99413539 1001 86380 86390 1
413079 99413079 1001 86380 86390 1
413152 99413152 1001 86380 86390 1
413080 99413080 1001 86380 86390 1
413081 99413081 1001 86380 86390 1
412862 99412862 1001 86380 86390 1
412490 99412490 1001 86380 86390 1
412883 99412883 1001 86380 86390 1
413964 99413964 1001 86380 86390 1
415203 99415203 1001 86380 86390 1
415138 99415138 1001 86380 86390 1
414705 99414705 1001 86380 86390 1
414894 99414894 1001 86380 86390 1
414868 99414868 1001 86380 86390 1
414881 99414881 1001 86380 86390 1
414273 99414273 1001 86380 86390 1
414142 99414142 1001 86380 86390 1
414167 99414167 1001 86380 86390 1
414483 99414483 1001 86380 86390 1
414367 99414367 1001 86380 86390 1
414153 99414153 1001 86380 86390 1
415627 99415627 1001 86380 86390 1
415432 99415432 1001 86380 86390 1
415405 99415405 1001 86380 86390 1
416908 99416908 1001 86380 86390 1
416792 99416792 1001 86380 86390 1
416869 99416869 1001 86380 86390 1
416749 99416749 1001 86380 86390 1
416831 99416831 1001 86380 86390 1
416187 99416187 1001 86380 86390 1
416191 99416191 1001 86380 86390 1
416351 99416351 1001 86380 86390 1
416535 99416535 1001 86380 86390 1
416175 99416175 1001 86380 86390 1
416396 99416396 1001 86380 86390 1
415988 99415988 1001 86380 86390 1
415937 99415937 1001 86380 86390 1
415923 99415923 1001 86380 86390 1
415858 99415858 1001 86380 86390 1
417244 99417244 1001 86380 86390 1
417391 99417391 1001 86380 86390 1
417227 99417227 1001 86380 86390 1
417251 99417251 1001 86380 86390 1
417157 99417157 1001 86380 86390 1
417521 99417521 1001 86380 86390 1
417530 99417530 1001 86380 86390 1
417440 99417440 1001 86380 86390 1
418730 99418730 1001 86380 86390 1
418599 99418599 1001 86380 86390 1
418658 99418658 1001 86380 86390 1
418618 99418618 1001 86380 86390 1
418060 99418060 1001 86380 86390 1
418345 99418345 1001 86380 86390 1
418065 99418065 1001 86380 86390 1
417796 99417796 1001 86380 86390 1
417644 99417644 1001 86380 86390 1
417979 99417979 1001 86380 86390 1
420095 99420095 1001 86380 86390 1
420414 99420414 1001 86380 86390 1
420324 99420324 1001 86380 86390 1
419677 99419677 1001 86380 86390 1
419791 99419791 1001 86380 86390 1
419720 99419720 1001 86380 86390 1
419965 99419965 1001 86380 86390 1
419295 99419295 1001 86380 86390 1
419349 99419349 1001 86380 86390 1
419452 99419452 1001 86380 86390 1
419472 99419472 1001 86380 86390 1
419302 99419302 1001 86380 86390 1
419249 99419249 1001 86380 86390 1
419444 99419444 1001 86380 86390 1
419489 99419489 1001 86380 86390 1
420769 99420769 1001 86380 86390 1
420590 99420590 1001 86380 86390 1
420620 99420620 1001 86380 86390 1
420700 99420700 1001 86380 86390 1
420559 99420559 1001 86380 86390 1
421799 99421799 1001 86380 86390 1
421787 99421787 1001 86380 86390 1
421955 99421955 1001 86380 86390 1
421994 99421994 1001 86380 86390 1
421623 99421623 1001 86380 86390 1
421647 99421647 1001 86380 86390 1
421391 99421391 1001 86380 86390 1
420940 99420940 1001 86380 86390 1
420964 99420964 1001 86380 86390 1
420990 99420990 1001 86380 86390 1
421100 99421100 1001 86380 86390 1
421104 99421104 1001 86380 86390 1
421247 99421247 1001 86380 86390 1
420850 99420850 1001 86380 86390 1
420884 99420884 1001 86380 86390 1
422482 99422482 1001 86380 86390 1
422509 99422509 1001 86380 86390 1
422151 99422151 1001 86380 86390 1
422181 99422181 1001 86380 86390 1
422524 99422524 1001 86380 86390 1
422136 99422136 1001 86380 86390 1
423486 99423486 1001 86380 86390 1
423508 99423508 1001 86380 86390 1
423664 99423664 1001 86380 86390 1
423088 99423088 1001 86380 86390 1
423110 99423110 1001 86380 86390 1
423274 99423274 1001 86380 86390 1
423136 99423136 1001 86380 86390 1
423102 99423102 1001 86380 86390 1
422608 99422608 1001 86380 86390 1
422896 99422896 1001 86380 86390 1
423775 99423775 1001 86380 86390 1
424028 99424028 1001 86380 86390 1
423818 99423818 1001 86380 86390 1
424147 99424147 1001 86380 86390 1
425339 99425339 1001 86380 86390 1
425318 99425318 1001 86380 86390 1
424731 99424731 1001 86380 86390 1
424971 99424971 1001 86380 86390 1
425000 99425000 1001 86380 86390 1
424753 99424753 1001 86380 86390 1
424389 99424389 1001 86380 86390 1
424271 99424271 1001 86380 86390 1
424234 99424234 1001 86380 86390 1
425632 99425632 1001 86380 86390 1
425665 99425665 1001 86380 86390 1
425639 99425639 1001 86380 86390 1
425389 99425389 1001 86380 86390 1
425540 99425540 1001 86380 86390 1
425772 99425772 1001 86380 86390 1
426923 99426923 1001 86380 86390 1
427062 99427062 1001 86380 86390 1
426772 99426772 1001 86380 86390 1
427073 99427073 1001 86380 86390 1
426337 99426337 1001 86380 86390 1
426218 99426218 1001 86380 86390 1
426250 99426250 1001 86380 86390 1
426221 99426221 1001 86380 86390 1
425968 99425968 1001 86380 86390 1
425949 99425949 1001 86380 86390 1
425853 99425853 1001 86380 86390 1
426060 99426060 1001 86380 86390 1
427200 99427200 1001 86380 86390 1
427443 99427443 1001 86380 86390 1
428515 99428515 1001 86380 86390 1
428662 99428662 1001 86380 86390 1
427979 99427979 1001 86380 86390 1
428114 99428114 1001 86380 86390 1
427577 99427577 1001 86380 86390 1
427857 99427857 1001 86380 86390 1
427789 99427789 1001 86380 86390 1
429012 99429012 1001 86380 86390 1
430102 99430102 1001 86380 86390 1
430261 99430261 1001 86380 86390 1
430372 99430372 1001 86380 86390 1
430012 99430012 1001 86380 86390 1
429690 99429690 1001 86380 86390 1
429890 99429890 1001 86380 86390 1
429556 99429556 1001 86380 86390 1
430421 99430421 1001 86380 86390 1
430658 99430658 1001 86380 86390 1
431959 99431959 1001 86380 86390 1
430892 99430892 1001 86380 86390 1
431155 99431155 1001 86380 86390 1
430882 99430882 1001 86380 86390 1
432123 99432123 1001 86380 86390 1
432380 99432380 1001 86380 86390 1
432314 99432314 1001 86380 86390 1
432452 99432452 1001 86380 86390 1
433486 99433486 1001 86380 86390 1
433586 99433586 1001 86380 86390 1
433439 99433439 1001 86380 86390 1
433538 99433538 1001 86380 86390 1
433483 99433483 1001 86380 86390 1
433650 99433650 1001 86380 86390 1
433219 99433219 1001 86380 86390 1
433290 99433290 1001 86380 86390 1
432574 99432574 1001 86380 86390 1
432547 99432547 1001 86380 86390 1
434003 99434003 1001 86380 86390 1
433849 99433849 1001 86380 86390 1
434134 99434134 1001 86380 86390 1
435392 99435392 1001 86380 86390 1
434924 99434924 1001 86380 86390 1
434928 99434928 1001 86380 86390 1
434200 99434200 1001 86380 86390 1
434566 99434566 1001 86380 86390 1
435660 99435660 1001 86380 86390 1
435722 99435722 1001 86380 86390 1
436366 99436366 1001 86380 86390 1
435936 99435936 1001 86380 86390 1
437252 99437252 1001 86380 86390 1
300102 99300102 1001 86380 86390 1
300028 99300028 1001 86380 86390 1
300586 99300586 1001 86380 86390 1
300341 99300341 1001 86380 86390 1
300191 99300191 1001 86380 86390 1
300248 99300248 1001 86380 86390 1
300184 99300184 1001 86380 86390 1
300913 99300913 1001 86380 86390 1
300732 99300732 1001 86380 86390 1
300800 99300800 1001 86380 86390 1
301506 99301506 1001 86380 86390 1
301521 99301521 1001 86380 86390 1
301404 99301404 1001 86380 86390 1
301534 99301534 1001 86380 86390 1
301548 99301548 1001 86380 86390 1
301170 99301170 1001 86380 86390 1
301248 99301248 1001 86380 86390 1
301145 99301145 1001 86380 86390 1
301227 99301227 1001 86380 86390 1
301162 99301162 1001 86380 86390 1
301283 99301283 1001 86380 86390 1
300986 99300986 1001 86380 86390 1
301059 99301059 1001 86380 86390 1
301072 99301072 1001 86380 86390 1
301098 99301098 1001 86380 86390 1
301101 99301101 1001 86380 86390 1
301607 99301607 1001 86380 86390 1
301620 99301620 1001 86380 86390 1
301738 99301738 1001 86380 86390 1
301598 99301598 1001 86380 86390 1
301690 99301690 1001 86380 86390 1
301729 99301729 1001 86380 86390 1
302352 99302352 1001 86380 86390 1
302356 99302356 1001 86380 86390 1
302207 99302207 1001 86380 86390 1
302299 99302299 1001 86380 86390 1
302210 99302210 1001 86380 86390 1
302262 99302262 1001 86380 86390 1
302316 99302316 1001 86380 86390 1
302020 99302020 1001 86380 86390 1
302002 99302002 1001 86380 86390 1
302093 99302093 1001 86380 86390 1
302122 99302122 1001 86380 86390 1
301882 99301882 1001 86380 86390 1
301769 99301769 1001 86380 86390 1
302409 99302409 1001 86380 86390 1
302578 99302578 1001 86380 86390 1
302566 99302566 1001 86380 86390 1
302426 99302426 1001 86380 86390 1
302402 99302402 1001 86380 86390 1
302584 99302584 1001 86380 86390 1
303118 99303118 1001 86380 86390 1
303157 99303157 1001 86380 86390 1
303164 99303164 1001 86380 86390 1
303191 99303191 1001 86380 86390 1
302879 99302879 1001 86380 86390 1
302997 99302997 1001 86380 86390 1
302776 99302776 1001 86380 86390 1
303284 99303284 1001 86380 86390 1
303353 99303353 1001 86380 86390 1
303409 99303409 1001 86380 86390 1
303345 99303345 1001 86380 86390 1
303975 99303975 1001 86380 86390 1
303860 99303860 1001 86380 86390 1
303967 99303967 1001 86380 86390 1
303994 99303994 1001 86380 86390 1
303699 99303699 1001 86380 86390 1
303661 99303661 1001 86380 86390 1
303768 99303768 1001 86380 86390 1
303666 99303666 1001 86380 86390 1
303809 99303809 1001 86380 86390 1
303451 99303451 1001 86380 86390 1
303555 99303555 1001 86380 86390 1
303530 99303530 1001 86380 86390 1
303454 99303454 1001 86380 86390 1
303598 99303598 1001 86380 86390 1
303509 99303509 1001 86380 86390 1
303550 99303550 1001 86380 86390 1
304099 99304099 1001 86380 86390 1
304062 99304062 1001 86380 86390 1
304205 99304205 1001 86380 86390 1
304798 99304798 1001 86380 86390 1
304801 99304801 1001 86380 86390 1
304724 99304724 1001 86380 86390 1
304750 99304750 1001 86380 86390 1
304725 99304725 1001 86380 86390 1
304703 99304703 1001 86380 86390 1
304499 99304499 1001 86380 86390 1
304581 99304581 1001 86380 86390 1
304583 99304583 1001 86380 86390 1
304587 99304587 1001 86380 86390 1
304316 99304316 1001 86380 86390 1
304369 99304369 1001 86380 86390 1
304404 99304404 1001 86380 86390 1
305013 99305013 1001 86380 86390 1
305004 99305004 1001 86380 86390 1
304865 99304865 1001 86380 86390 1
305583 99305583 1001 86380 86390 1
305622 99305622 1001 86380 86390 1
305559 99305559 1001 86380 86390 1
305488 99305488 1001 86380 86390 1
305555 99305555 1001 86380 86390 1
305608 99305608 1001 86380 86390 1
305417 99305417 1001 86380 86390 1
305393 99305393 1001 86380 86390 1
305358 99305358 1001 86380 86390 1
305371 99305371 1001 86380 86390 1
305464 99305464 1001 86380 86390 1
305079 99305079 1001 86380 86390 1
305137 99305137 1001 86380 86390 1
305125 99305125 1001 86380 86390 1
305270 99305270 1001 86380 86390 1
500025 99500025 1001 86380 86390 1
500055 99500055 1001 86380 86390 1
500018 99500018 1001 86380 86390 1
500045 99500045 1001 86380 86390 1
500726 99500726 1001 86380 86390 1
500728 99500728 1001 86380 86390 1
500664 99500664 1001 86380 86390 1
500652 99500652 1001 86380 86390 1
500805 99500805 1001 86380 86390 1
500530 99500530 1001 86380 86390 1
500556 99500556 1001 86380 86390 1
500445 99500445 1001 86380 86390 1
500841 99500841 1001 86380 86390 1
501462 99501462 1001 86380 86390 1
501491 99501491 1001 86380 86390 1
501587 99501587 1001 86380 86390 1
501435 99501435 1001 86380 86390 1
501046 99501046 1001 86380 86390 1
501060 99501060 1001 86380 86390 1
501074 99501074 1001 86380 86390 1
501166 99501166 1001 86380 86390 1
501741 99501741 1001 86380 86390 1
501821 99501821 1001 86380 86390 1
501744 99501744 1001 86380 86390 1
501823 99501823 1001 86380 86390 1
502422 99502422 1001 86380 86390 1
502412 99502412 1001 86380 86390 1
502309 99502309 1001 86380 86390 1
502348 99502348 1001 86380 86390 1
502056 99502056 1001 86380 86390 1
502212 99502212 1001 86380 86390 1
502201 99502201 1001 86380 86390 1
502087 99502087 1001 86380 86390 1
502217 99502217 1001 86380 86390 1
502128 99502128 1001 86380 86390 1
501966 99501966 1001 86380 86390 1
501930 99501930 1001 86380 86390 1
502645 99502645 1001 86380 86390 1
502516 99502516 1001 86380 86390 1
502588 99502588 1001 86380 86390 1
502627 99502627 1001 86380 86390 1
502537 99502537 1001 86380 86390 1
502616 99502616 1001 86380 86390 1
502552 99502552 1001 86380 86390 1
503258 99503258 1001 86380 86390 1
503220 99503220 1001 86380 86390 1
503233 99503233 1001 86380 86390 1
502945 99502945 1001 86380 86390 1
503010 99503010 1001 86380 86390 1
502922 99502922 1001 86380 86390 1
502816 99502816 1001 86380 86390 1
502829 99502829 1001 86380 86390 1
502754 99502754 1001 86380 86390 1
503450 99503450 1001 86380 86390 1
503452 99503452 1001 86380 86390 1
503480 99503480 1001 86380 86390 1
503979 99503979 1001 86380 86390 1
504087 99504087 1001 86380 86390 1
503969 99503969 1001 86380 86390 1
503732 99503732 1001 86380 86390 1
503869 99503869 1001 86380 86390 1
503909 99503909 1001 86380 86390 1
503582 99503582 1001 86380 86390 1
503675 99503675 1001 86380 86390 1
503702 99503702 1001 86380 86390 1
503521 99503521 1001 86380 86390 1
504207 99504207 1001 86380 86390 1
504208 99504208 1001 86380 86390 1
504179 99504179 1001 86380 86390 1
504941 99504941 1001 86380 86390 1
504857 99504857 1001 86380 86390 1
504610 99504610 1001 86380 86390 1
504689 99504689 1001 86380 86390 1
504721 99504721 1001 86380 86390 1
504479 99504479 1001 86380 86390 1
504506 99504506 1001 86380 86390 1
504325 99504325 1001 86380 86390 1
504330 99504330 1001 86380 86390 1
504526 99504526 1001 86380 86390 1
504386 99504386 1001 86380 86390 1
505137 99505137 1001 86380 86390 1
504957 99504957 1001 86380 86390 1
504986 99504986 1001 86380 86390 1
505514 99505514 1001 86380 86390 1
505362 99505362 1001 86380 86390 1
505223 99505223 1001 86380 86390 1
505304 99505304 1001 86380 86390 1
505851 99505851 1001 86380 86390 1
505828 99505828 1001 86380 86390 1
505830 99505830 1001 86380 86390 1
506565 99506565 1001 86380 86390 1
506378 99506378 1001 86380 86390 1
506277 99506277 1001 86380 86390 1
506213 99506213 1001 86380 86390 1
506279 99506279 1001 86380 86390 1
506218 99506218 1001 86380 86390 1
506654 99506654 1001 86380 86390 1
507377 99507377 1001 86380 86390 1
507115 99507115 1001 86380 86390 1
507041 99507041 1001 86380 86390 1
506840 99506840 1001 86380 86390 1
506879 99506879 1001 86380 86390 1
506811 99506811 1001 86380 86390 1
507595 99507595 1001 86380 86390 1
507547 99507547 1001 86380 86390 1
508098 99508098 1001 86380 86390 1
508226 99508226 1001 86380 86390 1
508197 99508197 1001 86380 86390 1
507862 99507862 1001 86380 86390 1
507824 99507824 1001 86380 86390 1
508368 99508368 1001 86380 86390 1
508264 99508264 1001 86380 86390 1
508345 99508345 1001 86380 86390 1
509074 99509074 1001 86380 86390 1
509052 99509052 1001 86380 86390 1
508903 99508903 1001 86380 86390 1
508870 99508870 1001 86380 86390 1
508787 99508787 1001 86380 86390 1
508700 99508700 1001 86380 86390 1
508534 99508534 1001 86380 86390 1
508580 99508580 1001 86380 86390 1
508581 99508581 1001 86380 86390 1
509201 99509201 1001 86380 86390 1
509271 99509271 1001 86380 86390 1
509168 99509168 1001 86380 86390 1
509171 99509171 1001 86380 86390 1
509738 99509738 1001 86380 86390 1
509843 99509843 1001 86380 86390 1
509727 99509727 1001 86380 86390 1
509819 99509819 1001 86380 86390 1
509639 99509639 1001 86380 86390 1
509642 99509642 1001 86380 86390 1
509458 99509458 1001 86380 86390 1
510042 99510042 1001 86380 86390 1
509697 99509697 1001 86380 86390 1
509905 99509905 1001 86380 86390 1
509934 99509934 1001 86380 86390 1
510025 99510025 1001 86380 86390 1
510064 99510064 1001 86380 86390 1
510524 99510524 1001 86380 86390 1
510681 99510681 1001 86380 86390 1
510527 99510527 1001 86380 86390 1
510634 99510634 1001 86380 86390 1
510393 99510393 1001 86380 86390 1
510513 99510513 1001 86380 86390 1
510477 99510477 1001 86380 86390 1
510414 99510414 1001 86380 86390 1
510505 99510505 1001 86380 86390 1
510469 99510469 1001 86380 86390 1
510300 99510300 1001 86380 86390 1
510225 99510225 1001 86380 86390 1
510114 99510114 1001 86380 86390 1
510156 99510156 1001 86380 86390 1
510913 99510913 1001 86380 86390 1
511415 99511415 1001 86380 86390 1
511406 99511406 1001 86380 86390 1
511548 99511548 1001 86380 86390 1
511179 99511179 1001 86380 86390 1
511162 99511162 1001 86380 86390 1
511268 99511268 1001 86380 86390 1
511178 99511178 1001 86380 86390 1
510985 99510985 1001 86380 86390 1
511041 99511041 1001 86380 86390 1
511093 99511093 1001 86380 86390 1
511715 99511715 1001 86380 86390 1
512378 99512378 1001 86380 86390 1
512279 99512279 1001 86380 86390 1
512269 99512269 1001 86380 86390 1
512019 99512019 1001 86380 86390 1
512163 99512163 1001 86380 86390 1
512049 99512049 1001 86380 86390 1
512004 99512004 1001 86380 86390 1
511788 99511788 1001 86380 86390 1
511804 99511804 1001 86380 86390 1
511831 99511831 1001 86380 86390 1
511926 99511926 1001 86380 86390 1
512561 99512561 1001 86380 86390 1
512475 99512475 1001 86380 86390 1
512488 99512488 1001 86380 86390 1
513038 99513038 1001 86380 86390 1
512908 99512908 1001 86380 86390 1
512921 99512921 1001 86380 86390 1
512786 99512786 1001 86380 86390 1
513229 99513229 1001 86380 86390 1
513310 99513310 1001 86380 86390 1
513377 99513377 1001 86380 86390 1
513318 99513318 1001 86380 86390 1
513948 99513948 1001 86380 86390 1
514026 99514026 1001 86380 86390 1
513709 99513709 1001 86380 86390 1
513659 99513659 1001 86380 86390 1
513634 99513634 1001 86380 86390 1
513725 99513725 1001 86380 86390 1
513676 99513676 1001 86380 86390 1
513490 99513490 1001 86380 86390 1
513425 99513425 1001 86380 86390 1
513469 99513469 1001 86380 86390 1
513445 99513445 1001 86380 86390 1
513537 99513537 1001 86380 86390 1
513616 99513616 1001 86380 86390 1
513435 99513435 1001 86380 86390 1
514058 99514058 1001 86380 86390 1
514112 99514112 1001 86380 86390 1
514129 99514129 1001 86380 86390 1
514703 99514703 1001 86380 86390 1
514691 99514691 1001 86380 86390 1
514793 99514793 1001 86380 86390 1
514608 99514608 1001 86380 86390 1
514444 99514444 1001 86380 86390 1
514254 99514254 1001 86380 86390 1
514868 99514868 1001 86380 86390 1
515050 99515050 1001 86380 86390 1
515039 99515039 1001 86380 86390 1
514965 99514965 1001 86380 86390 1
514889 99514889 1001 86380 86390 1
515585 99515585 1001 86380 86390 1
515670 99515670 1001 86380 86390 1
515273 99515273 1001 86380 86390 1
515410 99515410 1001 86380 86390 1
515247 99515247 1001 86380 86390 1
515260 99515260 1001 86380 86390 1
515149 99515149 1001 86380 86390 1
515177 99515177 1001 86380 86390 1
515831 99515831 1001 86380 86390 1
515886 99515886 1001 86380 86390 1
516317 99516317 1001 86380 86390 1
516449 99516449 1001 86380 86390 1
516282 99516282 1001 86380 86390 1
516273 99516273 1001 86380 86390 1
515904 99515904 1001 86380 86390 1
515970 99515970 1001 86380 86390 1
516011 99516011 1001 86380 86390 1
516064 99516064 1001 86380 86390 1
515912 99515912 1001 86380 86390 1
516698 99516698 1001 86380 86390 1
516516 99516516 1001 86380 86390 1
517269 99517269 1001 86380 86390 1
516857 99516857 1001 86380 86390 1
516852 99516852 1001 86380 86390 1
516868 99516868 1001 86380 86390 1
517386 99517386 1001 86380 86390 1
517478 99517478 1001 86380 86390 1
517518 99517518 1001 86380 86390 1
517392 99517392 1001 86380 86390 1
517357 99517357 1001 86380 86390 1
518061 99518061 1001 86380 86390 1
517961 99517961 1001 86380 86390 1
518002 99518002 1001 86380 86390 1
517914 99517914 1001 86380 86390 1
517585 99517585 1001 86380 86390 1
517587 99517587 1001 86380 86390 1
517683 99517683 1001 86380 86390 1
518305 99518305 1001 86380 86390 1
518831 99518831 1001 86380 86390 1
518777 99518777 1001 86380 86390 1
518624 99518624 1001 86380 86390 1
518501 99518501 1001 86380 86390 1
518502 99518502 1001 86380 86390 1
519172 99519172 1001 86380 86390 1
519161 99519161 1001 86380 86390 1
519136 99519136 1001 86380 86390 1
519642 99519642 1001 86380 86390 1
519602 99519602 1001 86380 86390 1
519220 99519220 1001 86380 86390 1
519251 99519251 1001 86380 86390 1
519200 99519200 1001 86380 86390 1
519204 99519204 1001 86380 86390 1
519920 99519920 1001 86380 86390 1
519937 99519937 1001 86380 86390 1
520002 99520002 1001 86380 86390 1
519951 99519951 1001 86380 86390 1
520464 99520464 1001 86380 86390 1
520478 99520478 1001 86380 86390 1
520518 99520518 1001 86380 86390 1
520628 99520628 1001 86380 86390 1
520292 99520292 1001 86380 86390 1
520306 99520306 1001 86380 86390 1
520429 99520429 1001 86380 86390 1
520314 99520314 1001 86380 86390 1
520329 99520329 1001 86380 86390 1
520046 99520046 1001 86380 86390 1
520202 99520202 1001 86380 86390 1
520155 99520155 1001 86380 86390 1
520159 99520159 1001 86380 86390 1
520173 99520173 1001 86380 86390 1
520808 99520808 1001 86380 86390 1
520654 99520654 1001 86380 86390 1
521465 99521465 1001 86380 86390 1
521404 99521404 1001 86380 86390 1
521342 99521342 1001 86380 86390 1
521170 99521170 1001 86380 86390 1
521107 99521107 1001 86380 86390 1
521056 99521056 1001 86380 86390 1
521084 99521084 1001 86380 86390 1
521066 99521066 1001 86380 86390 1
520901 99520901 1001 86380 86390 1
520983 99520983 1001 86380 86390 1
520907 99520907 1001 86380 86390 1
521530 99521530 1001 86380 86390 1
521574 99521574 1001 86380 86390 1
522139 99522139 1001 86380 86390 1
522218 99522218 1001 86380 86390 1
522264 99522264 1001 86380 86390 1
522277 99522277 1001 86380 86390 1
522107 99522107 1001 86380 86390 1
522188 99522188 1001 86380 86390 1
521893 99521893 1001 86380 86390 1
521914 99521914 1001 86380 86390 1
521940 99521940 1001 86380 86390 1
521727 99521727 1001 86380 86390 1
521681 99521681 1001 86380 86390 1
521734 99521734 1001 86380 86390 1
521876 99521876 1001 86380 86390 1
522435 99522435 1001 86380 86390 1
522476 99522476 1001 86380 86390 1
522387 99522387 1001 86380 86390 1
522402 99522402 1001 86380 86390 1
522981 99522981 1001 86380 86390 1
523020 99523020 1001 86380 86390 1
523061 99523061 1001 86380 86390 1
523114 99523114 1001 86380 86390 1
522798 99522798 1001 86380 86390 1
522721 99522721 1001 86380 86390 1
522562 99522562 1001 86380 86390 1
522655 99522655 1001 86380 86390 1
522545 99522545 1001 86380 86390 1
522584 99522584 1001 86380 86390 1
523258 99523258 1001 86380 86390 1
523324 99523324 1001 86380 86390 1
523146 99523146 1001 86380 86390 1
523316 99523316 1001 86380 86390 1
523743 99523743 1001 86380 86390 1
523649 99523649 1001 86380 86390 1
523560 99523560 1001 86380 86390 1
523607 99523607 1001 86380 86390 1
523340 99523340 1001 86380 86390 1
523341 99523341 1001 86380 86390 1
523436 99523436 1001 86380 86390 1
524033 99524033 1001 86380 86390 1
524029 99524029 1001 86380 86390 1
523979 99523979 1001 86380 86390 1
524670 99524670 1001 86380 86390 1
524709 99524709 1001 86380 86390 1
524662 99524662 1001 86380 86390 1
524651 99524651 1001 86380 86390 1
524526 99524526 1001 86380 86390 1
524545 99524545 1001 86380 86390 1
524522 99524522 1001 86380 86390 1
524249 99524249 1001 86380 86390 1
524352 99524352 1001 86380 86390 1
524174 99524174 1001 86380 86390 1
524848 99524848 1001 86380 86390 1
524783 99524783 1001 86380 86390 1
524774 99524774 1001 86380 86390 1
524841 99524841 1001 86380 86390 1
524883 99524883 1001 86380 86390 1
525544 99525544 1001 86380 86390 1
525250 99525250 1001 86380 86390 1
525354 99525354 1001 86380 86390 1
525359 99525359 1001 86380 86390 1
524980 99524980 1001 86380 86390 1
524996 99524996 1001 86380 86390 1
525702 99525702 1001 86380 86390 1
525600 99525600 1001 86380 86390 1
525655 99525655 1001 86380 86390 1
525709 99525709 1001 86380 86390 1
525619 99525619 1001 86380 86390 1
526418 99526418 1001 86380 86390 1
526122 99526122 1001 86380 86390 1
526059 99526059 1001 86380 86390 1
525978 99525978 1001 86380 86390 1
525878 99525878 1001 86380 86390 1
525918 99525918 1001 86380 86390 1
526628 99526628 1001 86380 86390 1
526564 99526564 1001 86380 86390 1
526461 99526461 1001 86380 86390 1
526573 99526573 1001 86380 86390 1
526535 99526535 1001 86380 86390 1
527205 99527205 1001 86380 86390 1
526935 99526935 1001 86380 86390 1
527026 99527026 1001 86380 86390 1
527001 99527001 1001 86380 86390 1
526686 99526686 1001 86380 86390 1
526689 99526689 1001 86380 86390 1
526651 99526651 1001 86380 86390 1
527315 99527315 1001 86380 86390 1
527250 99527250 1001 86380 86390 1
527253 99527253 1001 86380 86390 1
527992 99527992 1001 86380 86390 1
527956 99527956 1001 86380 86390 1
527996 99527996 1001 86380 86390 1
528068 99528068 1001 86380 86390 1
527831 99527831 1001 86380 86390 1
527692 99527692 1001 86380 86390 1
527815 99527815 1001 86380 86390 1
527535 99527535 1001 86380 86390 1
527537 99527537 1001 86380 86390 1
527589 99527589 1001 86380 86390 1
528243 99528243 1001 86380 86390 1
528090 99528090 1001 86380 86390 1
528222 99528222 1001 86380 86390 1
528748 99528748 1001 86380 86390 1
528839 99528839 1001 86380 86390 1
528699 99528699 1001 86380 86390 1
528817 99528817 1001 86380 86390 1
528881 99528881 1001 86380 86390 1
528730 99528730 1001 86380 86390 1
528542 99528542 1001 86380 86390 1
528641 99528641 1001 86380 86390 1
528539 99528539 1001 86380 86390 1
528669 99528669 1001 86380 86390 1
528403 99528403 1001 86380 86390 1
528396 99528396 1001 86380 86390 1
528943 99528943 1001 86380 86390 1
529547 99529547 1001 86380 86390 1
529694 99529694 1001 86380 86390 1
529632 99529632 1001 86380 86390 1
529647 99529647 1001 86380 86390 1
529557 99529557 1001 86380 86390 1
529583 99529583 1001 86380 86390 1
529394 99529394 1001 86380 86390 1
529345 99529345 1001 86380 86390 1
529489 99529489 1001 86380 86390 1
529477 99529477 1001 86380 86390 1
529348 99529348 1001 86380 86390 1
529401 99529401 1001 86380 86390 1
529429 99529429 1001 86380 86390 1
529430 99529430 1001 86380 86390 1
529253 99529253 1001 86380 86390 1
529233 99529233 1001 86380 86390 1
529273 99529273 1001 86380 86390 1
529864 99529864 1001 86380 86390 1
529787 99529787 1001 86380 86390 1
530417 99530417 1001 86380 86390 1
530262 99530262 1001 86380 86390 1
530149 99530149 1001 86380 86390 1
530320 99530320 1001 86380 86390 1
530205 99530205 1001 86380 86390 1
529972 99529972 1001 86380 86390 1
530104 99530104 1001 86380 86390 1
530030 99530030 1001 86380 86390 1
529966 99529966 1001 86380 86390 1
529967 99529967 1001 86380 86390 1
530032 99530032 1001 86380 86390 1
530060 99530060 1001 86380 86390 1
530578 99530578 1001 86380 86390 1
530715 99530715 1001 86380 86390 1
531213 99531213 1001 86380 86390 1
531347 99531347 1001 86380 86390 1
531319 99531319 1001 86380 86390 1
531258 99531258 1001 86380 86390 1
531362 99531362 1001 86380 86390 1
531272 99531272 1001 86380 86390 1
531276 99531276 1001 86380 86390 1
531375 99531375 1001 86380 86390 1
531151 99531151 1001 86380 86390 1
530998 99530998 1001 86380 86390 1
531065 99531065 1001 86380 86390 1
531017 99531017 1001 86380 86390 1
530966 99530966 1001 86380 86390 1
530802 99530802 1001 86380 86390 1
530816 99530816 1001 86380 86390 1
530921 99530921 1001 86380 86390 1
531545 99531545 1001 86380 86390 1
531408 99531408 1001 86380 86390 1
532092 99532092 1001 86380 86390 1
532030 99532030 1001 86380 86390 1
532191 99532191 1001 86380 86390 1
531884 99531884 1001 86380 86390 1
531949 99531949 1001 86380 86390 1
531875 99531875 1001 86380 86390 1
531729 99531729 1001 86380 86390 1
531777 99531777 1001 86380 86390 1
531648 99531648 1001 86380 86390 1
532255 99532255 1001 86380 86390 1
532244 99532244 1001 86380 86390 1
532297 99532297 1001 86380 86390 1
532237 99532237 1001 86380 86390 1
532852 99532852 1001 86380 86390 1
532805 99532805 1001 86380 86390 1
532676 99532676 1001 86380 86390 1
532769 99532769 1001 86380 86390 1
532439 99532439 1001 86380 86390 1
532492 99532492 1001 86380 86390 1
532507 99532507 1001 86380 86390 1
532547 99532547 1001 86380 86390 1
532548 99532548 1001 86380 86390 1
532550 99532550 1001 86380 86390 1
532551 99532551 1001 86380 86390 1
533087 99533087 1001 86380 86390 1
533230 99533230 1001 86380 86390 1
533184 99533184 1001 86380 86390 1
533680 99533680 1001 86380 86390 1
533695 99533695 1001 86380 86390 1
533832 99533832 1001 86380 86390 1
533800 99533800 1001 86380 86390 1
533675 99533675 1001 86380 86390 1
533535 99533535 1001 86380 86390 1
533376 99533376 1001 86380 86390 1
533934 99533934 1001 86380 86390 1
533976 99533976 1001 86380 86390 1
534059 99534059 1001 86380 86390 1
534010 99534010 1001 86380 86390 1
534546 99534546 1001 86380 86390 1
534536 99534536 1001 86380 86390 1
534588 99534588 1001 86380 86390 1
534066 99534066 1001 86380 86390 1
534149 99534149 1001 86380 86390 1
534241 99534241 1001 86380 86390 1
534255 99534255 1001 86380 86390 1
534748 99534748 1001 86380 86390 1
534765 99534765 1001 86380 86390 1
534779 99534779 1001 86380 86390 1
534782 99534782 1001 86380 86390 1
535313 99535313 1001 86380 86390 1
535341 99535341 1001 86380 86390 1
535217 99535217 1001 86380 86390 1
535171 99535171 1001 86380 86390 1
535058 99535058 1001 86380 86390 1
534999 99534999 1001 86380 86390 1
535042 99535042 1001 86380 86390 1
534927 99534927 1001 86380 86390 1
535070 99535070 1001 86380 86390 1
535512 99535512 1001 86380 86390 1
535555 99535555 1001 86380 86390 1
535597 99535597 1001 86380 86390 1
536230 99536230 1001 86380 86390 1
535925 99535925 1001 86380 86390 1
535928 99535928 1001 86380 86390 1
536073 99536073 1001 86380 86390 1
536062 99536062 1001 86380 86390 1
535972 99535972 1001 86380 86390 1
535755 99535755 1001 86380 86390 1
535876 99535876 1001 86380 86390 1
535776 99535776 1001 86380 86390 1
536363 99536363 1001 86380 86390 1
536508 99536508 1001 86380 86390 1
536539 99536539 1001 86380 86390 1
537036 99537036 1001 86380 86390 1
537017 99537017 1001 86380 86390 1
536992 99536992 1001 86380 86390 1
536879 99536879 1001 86380 86390 1
536855 99536855 1001 86380 86390 1
536751 99536751 1001 86380 86390 1
536921 99536921 1001 86380 86390 1
536766 99536766 1001 86380 86390 1
536923 99536923 1001 86380 86390 1
536768 99536768 1001 86380 86390 1
536795 99536795 1001 86380 86390 1
536837 99536837 1001 86380 86390 1
536863 99536863 1001 86380 86390 1
536700 99536700 1001 86380 86390 1
536733 99536733 1001 86380 86390 1
537333 99537333 1001 86380 86390 1
537164 99537164 1001 86380 86390 1
537181 99537181 1001 86380 86390 1
537210 99537210 1001 86380 86390 1
537851 99537851 1001 86380 86390 1
537971 99537971 1001 86380 86390 1
537530 99537530 1001 86380 86390 1
538154 99538154 1001 86380 86390 1
538147 99538147 1001 86380 86390 1
538644 99538644 1001 86380 86390 1
538558 99538558 1001 86380 86390 1
538606 99538606 1001 86380 86390 1
538351 99538351 1001 86380 86390 1
538255 99538255 1001 86380 86390 1
538983 99538983 1001 86380 86390 1
538883 99538883 1001 86380 86390 1
538937 99538937 1001 86380 86390 1
539527 99539527 1001 86380 86390 1
539234 99539234 1001 86380 86390 1
539391 99539391 1001 86380 86390 1
539404 99539404 1001 86380 86390 1
539178 99539178 1001 86380 86390 1
539183 99539183 1001 86380 86390 1
539134 99539134 1001 86380 86390 1
539043 99539043 1001 86380 86390 1
539031 99539031 1001 86380 86390 1
539136 99539136 1001 86380 86390 1
539739 99539739 1001 86380 86390 1
540288 99540288 1001 86380 86390 1
540367 99540367 1001 86380 86390 1
540406 99540406 1001 86380 86390 1
540355 99540355 1001 86380 86390 1
540097 99540097 1001 86380 86390 1
539944 99539944 1001 86380 86390 1
539932 99539932 1001 86380 86390 1
539972 99539972 1001 86380 86390 1
539947 99539947 1001 86380 86390 1
539935 99539935 1001 86380 86390 1
540524 99540524 1001 86380 86390 1
541244 99541244 1001 86380 86390 1
541293 99541293 1001 86380 86390 1
541092 99541092 1001 86380 86390 1
541037 99541037 1001 86380 86390 1
541077 99541077 1001 86380 86390 1
541004 99541004 1001 86380 86390 1
540737 99540737 1001 86380 86390 1
540815 99540815 1001 86380 86390 1
540746 99540746 1001 86380 86390 1
541329 99541329 1001 86380 86390 1
541466 99541466 1001 86380 86390 1
541469 99541469 1001 86380 86390 1
541353 99541353 1001 86380 86390 1
541784 99541784 1001 86380 86390 1
541825 99541825 1001 86380 86390 1
541892 99541892 1001 86380 86390 1
541912 99541912 1001 86380 86390 1
541590 99541590 1001 86380 86390 1
541542 99541542 1001 86380 86390 1
541533 99541533 1001 86380 86390 1
541915 99541915 1001 86380 86390 1
542291 99542291 1001 86380 86390 1
542868 99542868 1001 86380 86390 1
542592 99542592 1001 86380 86390 1
542556 99542556 1001 86380 86390 1
542687 99542687 1001 86380 86390 1
542442 99542442 1001 86380 86390 1
542431 99542431 1001 86380 86390 1
542345 99542345 1001 86380 86390 1
542489 99542489 1001 86380 86390 1
542347 99542347 1001 86380 86390 1
543050 99543050 1001 86380 86390 1
543001 99543001 1001 86380 86390 1
542992 99542992 1001 86380 86390 1
543644 99543644 1001 86380 86390 1
543702 99543702 1001 86380 86390 1
543755 99543755 1001 86380 86390 1
543589 99543589 1001 86380 86390 1
543667 99543667 1001 86380 86390 1
543642 99543642 1001 86380 86390 1
543533 99543533 1001 86380 86390 1
543377 99543377 1001 86380 86390 1
543419 99543419 1001 86380 86390 1
543381 99543381 1001 86380 86390 1
543254 99543254 1001 86380 86390 1
543255 99543255 1001 86380 86390 1
543213 99543213 1001 86380 86390 1
543915 99543915 1001 86380 86390 1
543954 99543954 1001 86380 86390 1
543971 99543971 1001 86380 86390 1
543933 99543933 1001 86380 86390 1
544514 99544514 1001 86380 86390 1
544362 99544362 1001 86380 86390 1
544234 99544234 1001 86380 86390 1
544019 99544019 1001 86380 86390 1
544097 99544097 1001 86380 86390 1
543982 99543982 1001 86380 86390 1
544002 99544002 1001 86380 86390 1
544636 99544636 1001 86380 86390 1
544638 99544638 1001 86380 86390 1
544657 99544657 1001 86380 86390 1
544670 99544670 1001 86380 86390 1
421034 1022 1001 71340 71997 1
511945 567 1001 60728 61027 1
400007 99400007 1001 86380 86390 1
400106 99400106 1001 86380 86390 1
400228 99400228 1001 86380 86390 1
400433 99400433 1001 86380 86390 1
400970 99400970 1001 86380 86390 1
401145 99401145 1001 86380 86390 1
401356 99401356 1001 86380 86390 1
401440 99401440 1001 86380 86390 1
401484 99401484 1001 86380 86390 1
401739 99401739 1001 86380 86390 1
402155 99402155 1001 86380 86390 1
402299 99402299 1001 86380 86390 1
402422 99402422 1001 86380 86390 1
402682 99402682 1001 86380 86390 1
402982 99402982 1001 86380 86390 1
403175 99403175 1001 86380 86390 1
403440 99403440 1001 86380 86390 1
403615 99403615 1001 86380 86390 1
403640 99403640 1001 86380 86390 1
403951 99403951 1001 86380 86390 1
404298 99404298 1001 86380 86390 1
404338 99404338 1001 86380 86390 1
404394 99404394 1001 86380 86390 1
404482 99404482 1001 86380 86390 1
404879 99404879 1001 86380 86390 1
404918 99404918 1001 86380 86390 1
404914 99404914 1001 86380 86390 1
404970 99404970 1001 86380 86390 1
405056 99405056 1001 86380 86390 1
405188 99405188 1001 86380 86390 1
405128 99405128 1001 86380 86390 1
405235 99405235 1001 86380 86390 1
405250 99405250 1001 86380 86390 1
405361 99405361 1001 86380 86390 1
405412 99405412 1001 86380 86390 1
405552 99405552 1001 86380 86390 1
405612 99405612 1001 86380 86390 1
406029 99406029 1001 86380 86390 1
406061 99406061 1001 86380 86390 1
405994 99405994 1001 86380 86390 1
406102 99406102 1001 86380 86390 1
406157 99406157 1001 86380 86390 1
406310 99406310 1001 86380 86390 1
406568 99406568 1001 86380 86390 1
406714 99406714 1001 86380 86390 1
406787 99406787 1001 86380 86390 1
406762 99406762 1001 86380 86390 1
406905 99406905 1001 86380 86390 1
406952 99406952 1001 86380 86390 1
407246 99407246 1001 86380 86390 1
407301 99407301 1001 86380 86390 1
407400 99407400 1001 86380 86390 1
407573 99407573 1001 86380 86390 1
407728 99407728 1001 86380 86390 1
407783 99407783 1001 86380 86390 1
407971 99407971 1001 86380 86390 1
408032 99408032 1001 86380 86390 1
408141 99408141 1001 86380 86390 1
408361 99408361 1001 86380 86390 1
408692 99408692 1001 86380 86390 1
408761 99408761 1001 86380 86390 1
408699 99408699 1001 86380 86390 1
408949 99408949 1001 86380 86390 1
409225 99409225 1001 86380 86390 1
409366 99409366 1001 86380 86390 1
409437 99409437 1001 86380 86390 1
409560 99409560 1001 86380 86390 1
409516 99409516 1001 86380 86390 1
409567 99409567 1001 86380 86390 1
409577 99409577 1001 86380 86390 1
409674 99409674 1001 86380 86390 1
409602 99409602 1001 86380 86390 1
409970 99409970 1001 86380 86390 1
410069 99410069 1001 86380 86390 1
410187 99410187 1001 86380 86390 1
410145 99410145 1001 86380 86390 1
410341 99410341 1001 86380 86390 1
410804 99410804 1001 86380 86390 1
410866 99410866 1001 86380 86390 1
410852 99410852 1001 86380 86390 1
410939 99410939 1001 86380 86390 1
411215 99411215 1001 86380 86390 1
411346 99411346 1001 86380 86390 1
411660 99411660 1001 86380 86390 1
411846 99411846 1001 86380 86390 1
411865 99411865 1001 86380 86390 1
412266 99412266 1001 86380 86390 1
412210 99412210 1001 86380 86390 1
412217 99412217 1001 86380 86390 1
412392 99412392 1001 86380 86390 1
412417 99412417 1001 86380 86390 1
413493 99413493 1001 86380 86390 1
413322 99413322 1001 86380 86390 1
413503 99413503 1001 86380 86390 1
413438 99413438 1001 86380 86390 1
413308 99413308 1001 86380 86390 1
412941 99412941 1001 86380 86390 1
412583 99412583 1001 86380 86390 1
412828 99412828 1001 86380 86390 1
412563 99412563 1001 86380 86390 1
412731 99412731 1001 86380 86390 1
412607 99412607 1001 86380 86390 1
413783 99413783 1001 86380 86390 1
414036 99414036 1001 86380 86390 1
414004 99414004 1001 86380 86390 1
415124 99415124 1001 86380 86390 1
415038 99415038 1001 86380 86390 1
414880 99414880 1001 86380 86390 1
414602 99414602 1001 86380 86390 1
414423 99414423 1001 86380 86390 1
414428 99414428 1001 86380 86390 1
414465 99414465 1001 86380 86390 1
414470 99414470 1001 86380 86390 1
414375 99414375 1001 86380 86390 1
415575 99415575 1001 86380 86390 1
414922 99414922 1001 86380 86390 1
415347 99415347 1001 86380 86390 1
415488 99415488 1001 86380 86390 1
415375 99415375 1001 86380 86390 1
415713 99415713 1001 86380 86390 1
416753 99416753 1001 86380 86390 1
416701 99416701 1001 86380 86390 1
416596 99416596 1001 86380 86390 1
416994 99416994 1001 86380 86390 1
416883 99416883 1001 86380 86390 1
416240 99416240 1001 86380 86390 1
416306 99416306 1001 86380 86390 1
415902 99415902 1001 86380 86390 1
415884 99415884 1001 86380 86390 1
415835 99415835 1001 86380 86390 1
415817 99415817 1001 86380 86390 1
415840 99415840 1001 86380 86390 1
415842 99415842 1001 86380 86390 1
416070 99416070 1001 86380 86390 1
415895 99415895 1001 86380 86390 1
415774 99415774 1001 86380 86390 1
415900 99415900 1001 86380 86390 1
416079 99416079 1001 86380 86390 1
417127 99417127 1001 86380 86390 1
417274 99417274 1001 86380 86390 1
417011 99417011 1001 86380 86390 1
417252 99417252 1001 86380 86390 1
417308 99417308 1001 86380 86390 1
417522 99417522 1001 86380 86390 1
417503 99417503 1001 86380 86390 1
417494 99417494 1001 86380 86390 1
418676 99418676 1001 86380 86390 1
418535 99418535 1001 86380 86390 1
418580 99418580 1001 86380 86390 1
418705 99418705 1001 86380 86390 1
418126 99418126 1001 86380 86390 1
417683 99417683 1001 86380 86390 1
419075 99419075 1001 86380 86390 1
418803 99418803 1001 86380 86390 1
419150 99419150 1001 86380 86390 1
419189 99419189 1001 86380 86390 1
420066 99420066 1001 86380 86390 1
420187 99420187 1001 86380 86390 1
420192 99420192 1001 86380 86390 1
419984 99419984 1001 86380 86390 1
419725 99419725 1001 86380 86390 1
419651 99419651 1001 86380 86390 1
419977 99419977 1001 86380 86390 1
419793 99419793 1001 86380 86390 1
420001 99420001 1001 86380 86390 1
420514 99420514 1001 86380 86390 1
420701 99420701 1001 86380 86390 1
421763 99421763 1001 86380 86390 1
421426 99421426 1001 86380 86390 1
421603 99421603 1001 86380 86390 1
420845 99420845 1001 86380 86390 1
421007 99421007 1001 86380 86390 1
421168 99421168 1001 86380 86390 1
422384 99422384 1001 86380 86390 1
422388 99422388 1001 86380 86390 1
422452 99422452 1001 86380 86390 1
422498 99422498 1001 86380 86390 1
423374 99423374 1001 86380 86390 1
423557 99423557 1001 86380 86390 1
423643 99423643 1001 86380 86390 1
423245 99423245 1001 86380 86390 1
423050 99423050 1001 86380 86390 1
422842 99422842 1001 86380 86390 1
422792 99422792 1001 86380 86390 1
424153 99424153 1001 86380 86390 1
423918 99423918 1001 86380 86390 1
424123 99424123 1001 86380 86390 1
423854 99423854 1001 86380 86390 1
424116 99424116 1001 86380 86390 1
425030 99425030 1001 86380 86390 1
425327 99425327 1001 86380 86390 1
425226 99425226 1001 86380 86390 1
425133 99425133 1001 86380 86390 1
425161 99425161 1001 86380 86390 1
425238 99425238 1001 86380 86390 1
424953 99424953 1001 86380 86390 1
424785 99424785 1001 86380 86390 1
424837 99424837 1001 86380 86390 1
424456 99424456 1001 86380 86390 1
424365 99424365 1001 86380 86390 1
424251 99424251 1001 86380 86390 1
424573 99424573 1001 86380 86390 1
424258 99424258 1001 86380 86390 1
425829 99425829 1001 86380 86390 1
425800 99425800 1001 86380 86390 1
425573 99425573 1001 86380 86390 1
427038 99427038 1001 86380 86390 1
426756 99426756 1001 86380 86390 1
427100 99427100 1001 86380 86390 1
426395 99426395 1001 86380 86390 1
426646 99426646 1001 86380 86390 1
426553 99426553 1001 86380 86390 1
426332 99426332 1001 86380 86390 1
426287 99426287 1001 86380 86390 1
426059 99426059 1001 86380 86390 1
426264 99426264 1001 86380 86390 1
427239 99427239 1001 86380 86390 1
427526 99427526 1001 86380 86390 1
428566 99428566 1001 86380 86390 1
428611 99428611 1001 86380 86390 1
428092 99428092 1001 86380 86390 1
428063 99428063 1001 86380 86390 1
428260 99428260 1001 86380 86390 1
428041 99428041 1001 86380 86390 1
427829 99427829 1001 86380 86390 1
427665 99427665 1001 86380 86390 1
427643 99427643 1001 86380 86390 1
427648 99427648 1001 86380 86390 1
429126 99429126 1001 86380 86390 1
428817 99428817 1001 86380 86390 1
428943 99428943 1001 86380 86390 1
428968 99428968 1001 86380 86390 1
428750 99428750 1001 86380 86390 1
430280 99430280 1001 86380 86390 1
430109 99430109 1001 86380 86390 1
430360 99430360 1001 86380 86390 1
430357 99430357 1001 86380 86390 1
430162 99430162 1001 86380 86390 1
429902 99429902 1001 86380 86390 1
429274 99429274 1001 86380 86390 1
429254 99429254 1001 86380 86390 1
429314 99429314 1001 86380 86390 1
430424 99430424 1001 86380 86390 1
430455 99430455 1001 86380 86390 1
430634 99430634 1001 86380 86390 1
430518 99430518 1001 86380 86390 1
431828 99431828 1001 86380 86390 1
431991 99431991 1001 86380 86390 1
431930 99431930 1001 86380 86390 1
431493 99431493 1001 86380 86390 1
431423 99431423 1001 86380 86390 1
430832 99430832 1001 86380 86390 1
430911 99430911 1001 86380 86390 1
430996 99430996 1001 86380 86390 1
432323 99432323 1001 86380 86390 1
433549 99433549 1001 86380 86390 1
433347 99433347 1001 86380 86390 1
433405 99433405 1001 86380 86390 1
432944 99432944 1001 86380 86390 1
432527 99432527 1001 86380 86390 1
432851 99432851 1001 86380 86390 1
432514 99432514 1001 86380 86390 1
432873 99432873 1001 86380 86390 1
432604 99432604 1001 86380 86390 1
433737 99433737 1001 86380 86390 1
434013 99434013 1001 86380 86390 1
435208 99435208 1001 86380 86390 1
435128 99435128 1001 86380 86390 1
434955 99434955 1001 86380 86390 1
434982 99434982 1001 86380 86390 1
434653 99434653 1001 86380 86390 1
434261 99434261 1001 86380 86390 1
437076 99437076 1001 86380 86390 1
436864 99436864 1001 86380 86390 1
437000 99437000 1001 86380 86390 1
436592 99436592 1001 86380 86390 1
436550 99436550 1001 86380 86390 1
436748 99436748 1001 86380 86390 1
436469 99436469 1001 86380 86390 1
436100 99436100 1001 86380 86390 1
435960 99435960 1001 86380 86390 1
436019 99436019 1001 86380 86390 1
436301 99436301 1001 86380 86390 1
436328 99436328 1001 86380 86390 1
436278 99436278 1001 86380 86390 1
300016 99300016 1001 86380 86390 1
300656 99300656 1001 86380 86390 1
300685 99300685 1001 86380 86390 1
300725 99300725 1001 86380 86390 1
300355 99300355 1001 86380 86390 1
300357 99300357 1001 86380 86390 1
300461 99300461 1001 86380 86390 1
300182 99300182 1001 86380 86390 1
300157 99300157 1001 86380 86390 1
300831 99300831 1001 86380 86390 1
300841 99300841 1001 86380 86390 1
301359 99301359 1001 86380 86390 1
301501 99301501 1001 86380 86390 1
301184 99301184 1001 86380 86390 1
301188 99301188 1001 86380 86390 1
301307 99301307 1001 86380 86390 1
301257 99301257 1001 86380 86390 1
301128 99301128 1001 86380 86390 1
300962 99300962 1001 86380 86390 1
300936 99300936 1001 86380 86390 1
301056 99301056 1001 86380 86390 1
300979 99300979 1001 86380 86390 1
301009 99301009 1001 86380 86390 1
301100 99301100 1001 86380 86390 1
301709 99301709 1001 86380 86390 1
301748 99301748 1001 86380 86390 1
301749 99301749 1001 86380 86390 1
301660 99301660 1001 86380 86390 1
301726 99301726 1001 86380 86390 1
301584 99301584 1001 86380 86390 1
301610 99301610 1001 86380 86390 1
301637 99301637 1001 86380 86390 1
302348 99302348 1001 86380 86390 1
302008 99302008 1001 86380 86390 1
302036 99302036 1001 86380 86390 1
302396 99302396 1001 86380 86390 1
302398 99302398 1001 86380 86390 1
302399 99302399 1001 86380 86390 1
303012 99303012 1001 86380 86390 1
302821 99302821 1001 86380 86390 1
302880 99302880 1001 86380 86390 1
302679 99302679 1001 86380 86390 1
302787 99302787 1001 86380 86390 1
303296 99303296 1001 86380 86390 1
303363 99303363 1001 86380 86390 1
303263 99303263 1001 86380 86390 1
303380 99303380 1001 86380 86390 1
303970 99303970 1001 86380 86390 1
303971 99303971 1001 86380 86390 1
304026 99304026 1001 86380 86390 1
303624 99303624 1001 86380 86390 1
303442 99303442 1001 86380 86390 1
303528 99303528 1001 86380 86390 1
304164 99304164 1001 86380 86390 1
304142 99304142 1001 86380 86390 1
304662 99304662 1001 86380 86390 1
304264 99304264 1001 86380 86390 1
304422 99304422 1001 86380 86390 1
304294 99304294 1001 86380 86390 1
304339 99304339 1001 86380 86390 1
304870 99304870 1001 86380 86390 1
305052 99305052 1001 86380 86390 1
305053 99305053 1001 86380 86390 1
304447 99304447 1001 86380 86390 1
305054 99305054 1001 86380 86390 1
304861 99304861 1001 86380 86390 1
304953 99304953 1001 86380 86390 1
305021 99305021 1001 86380 86390 1
305495 99305495 1001 86380 86390 1
305497 99305497 1001 86380 86390 1
305487 99305487 1001 86380 86390 1
305376 99305376 1001 86380 86390 1
305441 99305441 1001 86380 86390 1
305444 99305444 1001 86380 86390 1
305305 99305305 1001 86380 86390 1
305435 99305435 1001 86380 86390 1
305474 99305474 1001 86380 86390 1
305451 99305451 1001 86380 86390 1
305400 99305400 1001 86380 86390 1
305221 99305221 1001 86380 86390 1
305093 99305093 1001 86380 86390 1
305159 99305159 1001 86380 86390 1
305237 99305237 1001 86380 86390 1
305152 99305152 1001 86380 86390 1
500062 99500062 1001 86380 86390 1
500078 99500078 1001 86380 86390 1
500067 99500067 1001 86380 86390 1
500165 99500165 1001 86380 86390 1
500672 99500672 1001 86380 86390 1
500725 99500725 1001 86380 86390 1
500651 99500651 1001 86380 86390 1
500769 99500769 1001 86380 86390 1
500617 99500617 1001 86380 86390 1
500429 99500429 1001 86380 86390 1
500472 99500472 1001 86380 86390 1
500400 99500400 1001 86380 86390 1
500221 99500221 1001 86380 86390 1
500328 99500328 1001 86380 86390 1
500983 99500983 1001 86380 86390 1
501539 99501539 1001 86380 86390 1
501475 99501475 1001 86380 86390 1
501530 99501530 1001 86380 86390 1
501627 99501627 1001 86380 86390 1
501626 99501626 1001 86380 86390 1
501405 99501405 1001 86380 86390 1
501200 99501200 1001 86380 86390 1
501112 99501112 1001 86380 86390 1
501170 99501170 1001 86380 86390 1
501223 99501223 1001 86380 86390 1
501710 99501710 1001 86380 86390 1
501712 99501712 1001 86380 86390 1
502378 99502378 1001 86380 86390 1
502436 99502436 1001 86380 86390 1
502346 99502346 1001 86380 86390 1
502172 99502172 1001 86380 86390 1
502147 99502147 1001 86380 86390 1
502109 99502109 1001 86380 86390 1
502031 99502031 1001 86380 86390 1
502036 99502036 1001 86380 86390 1
501934 99501934 1001 86380 86390 1
501896 99501896 1001 86380 86390 1
502670 99502670 1001 86380 86390 1
502517 99502517 1001 86380 86390 1
502495 99502495 1001 86380 86390 1
503189 99503189 1001 86380 86390 1
503121 99503121 1001 86380 86390 1
502803 99502803 1001 86380 86390 1
502857 99502857 1001 86380 86390 1
502796 99502796 1001 86380 86390 1
502709 99502709 1001 86380 86390 1
504086 99504086 1001 86380 86390 1
503929 99503929 1001 86380 86390 1
504073 99504073 1001 86380 86390 1
504098 99504098 1001 86380 86390 1
504097 99504097 1001 86380 86390 1
503936 99503936 1001 86380 86390 1
503811 99503811 1001 86380 86390 1
503859 99503859 1001 86380 86390 1
503511 99503511 1001 86380 86390 1
503602 99503602 1001 86380 86390 1
503541 99503541 1001 86380 86390 1
504167 99504167 1001 86380 86390 1
504288 99504288 1001 86380 86390 1
504204 99504204 1001 86380 86390 1
504269 99504269 1001 86380 86390 1
504205 99504205 1001 86380 86390 1
504829 99504829 1001 86380 86390 1
504784 99504784 1001 86380 86390 1
504600 99504600 1001 86380 86390 1
504535 99504535 1001 86380 86390 1
504580 99504580 1001 86380 86390 1
504685 99504685 1001 86380 86390 1
504362 99504362 1001 86380 86390 1
505110 99505110 1001 86380 86390 1
505052 99505052 1001 86380 86390 1
504965 99504965 1001 86380 86390 1
505578 99505578 1001 86380 86390 1
505713 99505713 1001 86380 86390 1
505504 99505504 1001 86380 86390 1
505296 99505296 1001 86380 86390 1
505273 99505273 1001 86380 86390 1
505277 99505277 1001 86380 86390 1
505944 99505944 1001 86380 86390 1
505815 99505815 1001 86380 86390 1
505856 99505856 1001 86380 86390 1
506535 99506535 1001 86380 86390 1
506402 99506402 1001 86380 86390 1
506291 99506291 1001 86380 86390 1
506042 99506042 1001 86380 86390 1
506046 99506046 1001 86380 86390 1
506126 99506126 1001 86380 86390 1
506128 99506128 1001 86380 86390 1
506766 99506766 1001 86380 86390 1
506729 99506729 1001 86380 86390 1
506756 99506756 1001 86380 86390 1
507326 99507326 1001 86380 86390 1
507249 99507249 1001 86380 86390 1
507068 99507068 1001 86380 86390 1
506893 99506893 1001 86380 86390 1
506897 99506897 1001 86380 86390 1
506807 99506807 1001 86380 86390 1
506966 99506966 1001 86380 86390 1
507565 99507565 1001 86380 86390 1
507470 99507470 1001 86380 86390 1
508189 99508189 1001 86380 86390 1
508235 99508235 1001 86380 86390 1
508030 99508030 1001 86380 86390 1
507928 99507928 1001 86380 86390 1
507852 99507852 1001 86380 86390 1
507879 99507879 1001 86380 86390 1
507892 99507892 1001 86380 86390 1
507893 99507893 1001 86380 86390 1
508010 99508010 1001 86380 86390 1
508015 99508015 1001 86380 86390 1
507848 99507848 1001 86380 86390 1
507757 99507757 1001 86380 86390 1
507643 99507643 1001 86380 86390 1
507786 99507786 1001 86380 86390 1
507727 99507727 1001 86380 86390 1
508418 99508418 1001 86380 86390 1
508420 99508420 1001 86380 86390 1
508386 99508386 1001 86380 86390 1
508426 99508426 1001 86380 86390 1
509013 99509013 1001 86380 86390 1
509059 99509059 1001 86380 86390 1
508918 99508918 1001 86380 86390 1
508931 99508931 1001 86380 86390 1
508717 99508717 1001 86380 86390 1
508679 99508679 1001 86380 86390 1
508685 99508685 1001 86380 86390 1
508673 99508673 1001 86380 86390 1
508739 99508739 1001 86380 86390 1
508661 99508661 1001 86380 86390 1
508522 99508522 1001 86380 86390 1
508497 99508497 1001 86380 86390 1
508474 99508474 1001 86380 86390 1
508606 99508606 1001 86380 86390 1
508529 99508529 1001 86380 86390 1
509273 99509273 1001 86380 86390 1
509772 99509772 1001 86380 86390 1
509811 99509811 1001 86380 86390 1
509898 99509898 1001 86380 86390 1
509841 99509841 1001 86380 86390 1
509518 99509518 1001 86380 86390 1
509564 99509564 1001 86380 86390 1
509461 99509461 1001 86380 86390 1
509440 99509440 1001 86380 86390 1
509350 99509350 1001 86380 86390 1
509317 99509317 1001 86380 86390 1
509344 99509344 1001 86380 86390 1
510702 99510702 1001 86380 86390 1
510530 99510530 1001 86380 86390 1
510522 99510522 1001 86380 86390 1
510338 99510338 1001 86380 86390 1
510217 99510217 1001 86380 86390 1
510230 99510230 1001 86380 86390 1
511431 99511431 1001 86380 86390 1
511154 99511154 1001 86380 86390 1
511304 99511304 1001 86380 86390 1
511049 99511049 1001 86380 86390 1
511102 99511102 1001 86380 86390 1
511078 99511078 1001 86380 86390 1
511055 99511055 1001 86380 86390 1
510953 99510953 1001 86380 86390 1
511656 99511656 1001 86380 86390 1
511579 99511579 1001 86380 86390 1
511596 99511596 1001 86380 86390 1
511557 99511557 1001 86380 86390 1
512330 99512330 1001 86380 86390 1
512233 99512233 1001 86380 86390 1
511825 99511825 1001 86380 86390 1
511828 99511828 1001 86380 86390 1
511842 99511842 1001 86380 86390 1
511855 99511855 1001 86380 86390 1
512442 99512442 1001 86380 86390 1
513162 99513162 1001 86380 86390 1
512910 99512910 1001 86380 86390 1
512903 99512903 1001 86380 86390 1
512755 99512755 1001 86380 86390 1
512696 99512696 1001 86380 86390 1
513329 99513329 1001 86380 86390 1
513291 99513291 1001 86380 86390 1
513879 99513879 1001 86380 86390 1
513907 99513907 1001 86380 86390 1
513920 99513920 1001 86380 86390 1
513911 99513911 1001 86380 86390 1
513951 99513951 1001 86380 86390 1
513926 99513926 1001 86380 86390 1
513992 99513992 1001 86380 86390 1
513639 99513639 1001 86380 86390 1
513824 99513824 1001 86380 86390 1
513615 99513615 1001 86380 86390 1
514097 99514097 1001 86380 86390 1
514219 99514219 1001 86380 86390 1
514221 99514221 1001 86380 86390 1
514835 99514835 1001 86380 86390 1
514775 99514775 1001 86380 86390 1
514738 99514738 1001 86380 86390 1
514727 99514727 1001 86380 86390 1
514574 99514574 1001 86380 86390 1
514474 99514474 1001 86380 86390 1
514526 99514526 1001 86380 86390 1
514605 99514605 1001 86380 86390 1
514517 99514517 1001 86380 86390 1
514467 99514467 1001 86380 86390 1
514370 99514370 1001 86380 86390 1
514267 99514267 1001 86380 86390 1
514426 99514426 1001 86380 86390 1
514375 99514375 1001 86380 86390 1
514401 99514401 1001 86380 86390 1
514985 99514985 1001 86380 86390 1
514976 99514976 1001 86380 86390 1
514938 99514938 1001 86380 86390 1
514876 99514876 1001 86380 86390 1
515551 99515551 1001 86380 86390 1
515463 99515463 1001 86380 86390 1
515207 99515207 1001 86380 86390 1
515208 99515208 1001 86380 86390 1
515135 99515135 1001 86380 86390 1
515161 99515161 1001 86380 86390 1
515695 99515695 1001 86380 86390 1
515696 99515696 1001 86380 86390 1
515765 99515765 1001 86380 86390 1
516407 99516407 1001 86380 86390 1
516346 99516346 1001 86380 86390 1
516169 99516169 1001 86380 86390 1
516263 99516263 1001 86380 86390 1
516173 99516173 1001 86380 86390 1
516083 99516083 1001 86380 86390 1
515942 99515942 1001 86380 86390 1
515996 99515996 1001 86380 86390 1
516029 99516029 1001 86380 86390 1
516598 99516598 1001 86380 86390 1
517294 99517294 1001 86380 86390 1
517165 99517165 1001 86380 86390 1
516968 99516968 1001 86380 86390 1
517087 99517087 1001 86380 86390 1
516974 99516974 1001 86380 86390 1
516769 99516769 1001 86380 86390 1
516899 99516899 1001 86380 86390 1
516797 99516797 1001 86380 86390 1
516879 99516879 1001 86380 86390 1
518102 99518102 1001 86380 86390 1
517803 99517803 1001 86380 86390 1
517796 99517796 1001 86380 86390 1
517580 99517580 1001 86380 86390 1
517737 99517737 1001 86380 86390 1
517688 99517688 1001 86380 86390 1
517637 99517637 1001 86380 86390 1
517643 99517643 1001 86380 86390 1
518295 99518295 1001 86380 86390 1
518956 99518956 1001 86380 86390 1
518787 99518787 1001 86380 86390 1
518802 99518802 1001 86380 86390 1
518909 99518909 1001 86380 86390 1
518604 99518604 1001 86380 86390 1
518741 99518741 1001 86380 86390 1
518729 99518729 1001 86380 86390 1
518575 99518575 1001 86380 86390 1
518422 99518422 1001 86380 86390 1
518462 99518462 1001 86380 86390 1
518528 99518528 1001 86380 86390 1
518506 99518506 1001 86380 86390 1
518532 99518532 1001 86380 86390 1
518508 99518508 1001 86380 86390 1
518573 99518573 1001 86380 86390 1
518405 99518405 1001 86380 86390 1
519173 99519173 1001 86380 86390 1
519112 99519112 1001 86380 86390 1
519009 99519009 1001 86380 86390 1
519672 99519672 1001 86380 86390 1
519583 99519583 1001 86380 86390 1
519363 99519363 1001 86380 86390 1
519250 99519250 1001 86380 86390 1
519380 99519380 1001 86380 86390 1
519255 99519255 1001 86380 86390 1
519942 99519942 1001 86380 86390 1
520008 99520008 1001 86380 86390 1
520561 99520561 1001 86380 86390 1
520524 99520524 1001 86380 86390 1
520266 99520266 1001 86380 86390 1
520415 99520415 1001 86380 86390 1
520428 99520428 1001 86380 86390 1
520353 99520353 1001 86380 86390 1
520076 99520076 1001 86380 86390 1
520148 99520148 1001 86380 86390 1
520723 99520723 1001 86380 86390 1
521417 99521417 1001 86380 86390 1
521436 99521436 1001 86380 86390 1
521362 99521362 1001 86380 86390 1
521196 99521196 1001 86380 86390 1
521210 99521210 1001 86380 86390 1
521096 99521096 1001 86380 86390 1
521126 99521126 1001 86380 86390 1
521166 99521166 1001 86380 86390 1
521089 99521089 1001 86380 86390 1
520924 99520924 1001 86380 86390 1
521031 99521031 1001 86380 86390 1
520853 99520853 1001 86380 86390 1
520997 99520997 1001 86380 86390 1
521648 99521648 1001 86380 86390 1
521560 99521560 1001 86380 86390 1
521588 99521588 1001 86380 86390 1
522216 99522216 1001 86380 86390 1
522259 99522259 1001 86380 86390 1
522095 99522095 1001 86380 86390 1
522038 99522038 1001 86380 86390 1
522065 99522065 1001 86380 86390 1
521897 99521897 1001 86380 86390 1
522084 99522084 1001 86380 86390 1
521739 99521739 1001 86380 86390 1
521701 99521701 1001 86380 86390 1
521715 99521715 1001 86380 86390 1
521695 99521695 1001 86380 86390 1
521851 99521851 1001 86380 86390 1
522447 99522447 1001 86380 86390 1
522378 99522378 1001 86380 86390 1
523104 99523104 1001 86380 86390 1
523054 99523054 1001 86380 86390 1
522745 99522745 1001 86380 86390 1
522857 99522857 1001 86380 86390 1
522886 99522886 1001 86380 86390 1
522578 99522578 1001 86380 86390 1
522656 99522656 1001 86380 86390 1
522517 99522517 1001 86380 86390 1
522518 99522518 1001 86380 86390 1
523121 99523121 1001 86380 86390 1
523239 99523239 1001 86380 86390 1
523321 99523321 1001 86380 86390 1
523844 99523844 1001 86380 86390 1
523889 99523889 1001 86380 86390 1
523933 99523933 1001 86380 86390 1
523571 99523571 1001 86380 86390 1
523393 99523393 1001 86380 86390 1
523497 99523497 1001 86380 86390 1
523368 99523368 1001 86380 86390 1
523500 99523500 1001 86380 86390 1
524117 99524117 1001 86380 86390 1
524105 99524105 1001 86380 86390 1
524054 99524054 1001 86380 86390 1
524145 99524145 1001 86380 86390 1
523977 99523977 1001 86380 86390 1
524042 99524042 1001 86380 86390 1
524094 99524094 1001 86380 86390 1
524736 99524736 1001 86380 86390 1
524587 99524587 1001 86380 86390 1
524487 99524487 1001 86380 86390 1
524404 99524404 1001 86380 86390 1
524278 99524278 1001 86380 86390 1
524162 99524162 1001 86380 86390 1
524899 99524899 1001 86380 86390 1
524812 99524812 1001 86380 86390 1
524904 99524904 1001 86380 86390 1
524778 99524778 1001 86380 86390 1
524805 99524805 1001 86380 86390 1
525567 99525567 1001 86380 86390 1
525524 99525524 1001 86380 86390 1
525577 99525577 1001 86380 86390 1
525424 99525424 1001 86380 86390 1
525425 99525425 1001 86380 86390 1
525542 99525542 1001 86380 86390 1
525278 99525278 1001 86380 86390 1
525187 99525187 1001 86380 86390 1
525306 99525306 1001 86380 86390 1
525296 99525296 1001 86380 86390 1
525389 99525389 1001 86380 86390 1
525171 99525171 1001 86380 86390 1
525172 99525172 1001 86380 86390 1
525109 99525109 1001 86380 86390 1
524992 99524992 1001 86380 86390 1
525128 99525128 1001 86380 86390 1
525116 99525116 1001 86380 86390 1
525698 99525698 1001 86380 86390 1
525728 99525728 1001 86380 86390 1
525794 99525794 1001 86380 86390 1
525683 99525683 1001 86380 86390 1
526244 99526244 1001 86380 86390 1
526298 99526298 1001 86380 86390 1
526262 99526262 1001 86380 86390 1
526342 99526342 1001 86380 86390 1
526357 99526357 1001 86380 86390 1
526119 99526119 1001 86380 86390 1
526134 99526134 1001 86380 86390 1
525919 99525919 1001 86380 86390 1
525830 99525830 1001 86380 86390 1
525884 99525884 1001 86380 86390 1
525833 99525833 1001 86380 86390 1
526602 99526602 1001 86380 86390 1
526436 99526436 1001 86380 86390 1
526587 99526587 1001 86380 86390 1
526458 99526458 1001 86380 86390 1
527214 99527214 1001 86380 86390 1
527036 99527036 1001 86380 86390 1
527037 99527037 1001 86380 86390 1
526746 99526746 1001 86380 86390 1
526781 99526781 1001 86380 86390 1
527354 99527354 1001 86380 86390 1
528000 99528000 1001 86380 86390 1
528015 99528015 1001 86380 86390 1
527920 99527920 1001 86380 86390 1
527666 99527666 1001 86380 86390 1
527850 99527850 1001 86380 86390 1
527839 99527839 1001 86380 86390 1
527506 99527506 1001 86380 86390 1
527551 99527551 1001 86380 86390 1
527526 99527526 1001 86380 86390 1
527658 99527658 1001 86380 86390 1
527663 99527663 1001 86380 86390 1
528089 99528089 1001 86380 86390 1
528144 99528144 1001 86380 86390 1
528135 99528135 1001 86380 86390 1
528782 99528782 1001 86380 86390 1
528671 99528671 1001 86380 86390 1
528503 99528503 1001 86380 86390 1
528546 99528546 1001 86380 86390 1
528663 99528663 1001 86380 86390 1
528511 99528511 1001 86380 86390 1
528668 99528668 1001 86380 86390 1
528695 99528695 1001 86380 86390 1
528475 99528475 1001 86380 86390 1
528350 99528350 1001 86380 86390 1
528301 99528301 1001 86380 86390 1
528432 99528432 1001 86380 86390 1
528291 99528291 1001 86380 86390 1
529067 99529067 1001 86380 86390 1
528911 99528911 1001 86380 86390 1
529005 99529005 1001 86380 86390 1
528982 99528982 1001 86380 86390 1
528995 99528995 1001 86380 86390 1
529008 99529008 1001 86380 86390 1
529074 99529074 1001 86380 86390 1
529088 99529088 1001 86380 86390 1
529039 99529039 1001 86380 86390 1
529421 99529421 1001 86380 86390 1
529499 99529499 1001 86380 86390 1
529364 99529364 1001 86380 86390 1
529239 99529239 1001 86380 86390 1
529245 99529245 1001 86380 86390 1
529854 99529854 1001 86380 86390 1
529908 99529908 1001 86380 86390 1
529785 99529785 1001 86380 86390 1
529735 99529735 1001 86380 86390 1
530451 99530451 1001 86380 86390 1
530524 99530524 1001 86380 86390 1
530467 99530467 1001 86380 86390 1
530497 99530497 1001 86380 86390 1
530204 99530204 1001 86380 86390 1
530347 99530347 1001 86380 86390 1
530101 99530101 1001 86380 86390 1
530082 99530082 1001 86380 86390 1
530007 99530007 1001 86380 86390 1
530699 99530699 1001 86380 86390 1
530623 99530623 1001 86380 86390 1
530599 99530599 1001 86380 86390 1
531252 99531252 1001 86380 86390 1
531278 99531278 1001 86380 86390 1
531348 99531348 1001 86380 86390 1
531234 99531234 1001 86380 86390 1
531312 99531312 1001 86380 86390 1
531045 99531045 1001 86380 86390 1
531084 99531084 1001 86380 86390 1
531035 99531035 1001 86380 86390 1
531096 99531096 1001 86380 86390 1
530916 99530916 1001 86380 86390 1
530957 99530957 1001 86380 86390 1
530920 99530920 1001 86380 86390 1
530950 99530950 1001 86380 86390 1
530925 99530925 1001 86380 86390 1
530769 99530769 1001 86380 86390 1
530836 99530836 1001 86380 86390 1
532120 99532120 1001 86380 86390 1
532087 99532087 1001 86380 86390 1
532197 99532197 1001 86380 86390 1
531824 99531824 1001 86380 86390 1
531798 99531798 1001 86380 86390 1
531865 99531865 1001 86380 86390 1
531680 99531680 1001 86380 86390 1
531590 99531590 1001 86380 86390 1
531592 99531592 1001 86380 86390 1
531672 99531672 1001 86380 86390 1
531739 99531739 1001 86380 86390 1
532259 99532259 1001 86380 86390 1
532391 99532391 1001 86380 86390 1
532380 99532380 1001 86380 86390 1
532999 99532999 1001 86380 86390 1
532947 99532947 1001 86380 86390 1
532925 99532925 1001 86380 86390 1
533024 99533024 1001 86380 86390 1
532711 99532711 1001 86380 86390 1
532801 99532801 1001 86380 86390 1
532777 99532777 1001 86380 86390 1
532817 99532817 1001 86380 86390 1
532688 99532688 1001 86380 86390 1
532729 99532729 1001 86380 86390 1
532479 99532479 1001 86380 86390 1
532596 99532596 1001 86380 86390 1
533102 99533102 1001 86380 86390 1
533193 99533193 1001 86380 86390 1
533119 99533119 1001 86380 86390 1
533708 99533708 1001 86380 86390 1
533833 99533833 1001 86380 86390 1
533628 99533628 1001 86380 86390 1
533516 99533516 1001 86380 86390 1
533412 99533412 1001 86380 86390 1
533310 99533310 1001 86380 86390 1
533985 99533985 1001 86380 86390 1
533988 99533988 1001 86380 86390 1
533925 99533925 1001 86380 86390 1
534045 99534045 1001 86380 86390 1
534647 99534647 1001 86380 86390 1
534558 99534558 1001 86380 86390 1
534626 99534626 1001 86380 86390 1
534562 99534562 1001 86380 86390 1
534340 99534340 1001 86380 86390 1
534303 99534303 1001 86380 86390 1
534474 99534474 1001 86380 86390 1
534252 99534252 1001 86380 86390 1
534177 99534177 1001 86380 86390 1
534844 99534844 1001 86380 86390 1
534784 99534784 1001 86380 86390 1
535434 99535434 1001 86380 86390 1
535453 99535453 1001 86380 86390 1
535493 99535493 1001 86380 86390 1
535403 99535403 1001 86380 86390 1
535126 99535126 1001 86380 86390 1
535295 99535295 1001 86380 86390 1
535166 99535166 1001 86380 86390 1
535181 99535181 1001 86380 86390 1
535235 99535235 1001 86380 86390 1
535288 99535288 1001 86380 86390 1
534967 99534967 1001 86380 86390 1
535025 99535025 1001 86380 86390 1
534912 99534912 1001 86380 86390 1
535702 99535702 1001 86380 86390 1
535514 99535514 1001 86380 86390 1
535659 99535659 1001 86380 86390 1
535543 99535543 1001 86380 86390 1
536160 99536160 1001 86380 86390 1
536207 99536207 1001 86380 86390 1
536119 99536119 1001 86380 86390 1
535937 99535937 1001 86380 86390 1
535929 99535929 1001 86380 86390 1
535995 99535995 1001 86380 86390 1
536130 99536130 1001 86380 86390 1
535873 99535873 1001 86380 86390 1
535824 99535824 1001 86380 86390 1
536450 99536450 1001 86380 86390 1
536408 99536408 1001 86380 86390 1
536396 99536396 1001 86380 86390 1
537162 99537162 1001 86380 86390 1
537127 99537127 1001 86380 86390 1
537153 99537153 1001 86380 86390 1
536776 99536776 1001 86380 86390 1
536841 99536841 1001 86380 86390 1
536803 99536803 1001 86380 86390 1
536937 99536937 1001 86380 86390 1
536543 99536543 1001 86380 86390 1
536727 99536727 1001 86380 86390 1
536624 99536624 1001 86380 86390 1
537215 99537215 1001 86380 86390 1
537309 99537309 1001 86380 86390 1
537208 99537208 1001 86380 86390 1
537351 99537351 1001 86380 86390 1
537223 99537223 1001 86380 86390 1
537923 99537923 1001 86380 86390 1
537859 99537859 1001 86380 86390 1
537695 99537695 1001 86380 86390 1
537579 99537579 1001 86380 86390 1
537698 99537698 1001 86380 86390 1
537621 99537621 1001 86380 86390 1
537472 99537472 1001 86380 86390 1
537390 99537390 1001 86380 86390 1
538035 99538035 1001 86380 86390 1
538076 99538076 1001 86380 86390 1
537993 99537993 1001 86380 86390 1
538169 99538169 1001 86380 86390 1
538693 99538693 1001 86380 86390 1
538811 99538811 1001 86380 86390 1
538579 99538579 1001 86380 86390 1
538580 99538580 1001 86380 86390 1
538298 99538298 1001 86380 86390 1
538311 99538311 1001 86380 86390 1
538249 99538249 1001 86380 86390 1
538344 99538344 1001 86380 86390 1
538845 99538845 1001 86380 86390 1
539564 99539564 1001 86380 86390 1
539442 99539442 1001 86380 86390 1
539533 99539533 1001 86380 86390 1
539631 99539631 1001 86380 86390 1
539549 99539549 1001 86380 86390 1
539459 99539459 1001 86380 86390 1
539486 99539486 1001 86380 86390 1
539269 99539269 1001 86380 86390 1
539284 99539284 1001 86380 86390 1
539433 99539433 1001 86380 86390 1
539240 99539240 1001 86380 86390 1
539165 99539165 1001 86380 86390 1
539141 99539141 1001 86380 86390 1
539207 99539207 1001 86380 86390 1
539105 99539105 1001 86380 86390 1
539106 99539106 1001 86380 86390 1
539771 99539771 1001 86380 86390 1
539684 99539684 1001 86380 86390 1
539687 99539687 1001 86380 86390 1
540405 99540405 1001 86380 86390 1
540407 99540407 1001 86380 86390 1
540455 99540455 1001 86380 86390 1
540349 99540349 1001 86380 86390 1
540146 99540146 1001 86380 86390 1
540109 99540109 1001 86380 86390 1
540229 99540229 1001 86380 86390 1
540064 99540064 1001 86380 86390 1
540118 99540118 1001 86380 86390 1
540019 99540019 1001 86380 86390 1
539987 99539987 1001 86380 86390 1
539884 99539884 1001 86380 86390 1
540652 99540652 1001 86380 86390 1
540655 99540655 1001 86380 86390 1
540514 99540514 1001 86380 86390 1
541205 99541205 1001 86380 86390 1
541130 99541130 1001 86380 86390 1
541252 99541252 1001 86380 86390 1
540971 99540971 1001 86380 86390 1
540910 99540910 1001 86380 86390 1
540967 99540967 1001 86380 86390 1
540739 99540739 1001 86380 86390 1
540798 99540798 1001 86380 86390 1
540838 99540838 1001 86380 86390 1
540801 99540801 1001 86380 86390 1
541381 99541381 1001 86380 86390 1
541470 99541470 1001 86380 86390 1
541940 99541940 1001 86380 86390 1
541966 99541966 1001 86380 86390 1
541941 99541941 1001 86380 86390 1
542022 99542022 1001 86380 86390 1
542050 99542050 1001 86380 86390 1
542028 99542028 1001 86380 86390 1
542003 99542003 1001 86380 86390 1
541749 99541749 1001 86380 86390 1
541803 99541803 1001 86380 86390 1
541718 99541718 1001 86380 86390 1
541511 99541511 1001 86380 86390 1
541543 99541543 1001 86380 86390 1
541649 99541649 1001 86380 86390 1
542288 99542288 1001 86380 86390 1
542250 99542250 1001 86380 86390 1
542278 99542278 1001 86380 86390 1
542266 99542266 1001 86380 86390 1
542279 99542279 1001 86380 86390 1
542306 99542306 1001 86380 86390 1
542281 99542281 1001 86380 86390 1
542547 99542547 1001 86380 86390 1
542706 99542706 1001 86380 86390 1
542595 99542595 1001 86380 86390 1
542382 99542382 1001 86380 86390 1
542359 99542359 1001 86380 86390 1
542502 99542502 1001 86380 86390 1
543035 99543035 1001 86380 86390 1
543014 99543014 1001 86380 86390 1
543105 99543105 1001 86380 86390 1
543093 99543093 1001 86380 86390 1
543031 99543031 1001 86380 86390 1
542993 99542993 1001 86380 86390 1
543622 99543622 1001 86380 86390 1
543628 99543628 1001 86380 86390 1
543517 99543517 1001 86380 86390 1
543311 99543311 1001 86380 86390 1
543337 99543337 1001 86380 86390 1
543184 99543184 1001 86380 86390 1
543355 99543355 1001 86380 86390 1
543795 99543795 1001 86380 86390 1
543926 99543926 1001 86380 86390 1
543968 99543968 1001 86380 86390 1
543947 99543947 1001 86380 86390 1
544552 99544552 1001 86380 86390 1
544449 99544449 1001 86380 86390 1
544553 99544553 1001 86380 86390 1
544455 99544455 1001 86380 86390 1
544219 99544219 1001 86380 86390 1
544339 99544339 1001 86380 86390 1
544030 99544030 1001 86380 86390 1
544010 99544010 1001 86380 86390 1
544114 99544114 1001 86380 86390 1
544179 99544179 1001 86380 86390 1
544180 99544180 1001 86380 86390 1
544625 99544625 1001 86380 86390 1
410705 235 1001 77880 78297 1
412267 1156 1001 65460 66177 1
426382 1006 1001 35100 37677 1
429228 256 1001 64680 66117 1
503735 1057 1002 41408 46101 1
534296 1014 1002 37246 39569 1
400213 99400213 1001 86380 86390 1
400148 99400148 1001 86380 86390 1
400153 99400153 1001 86380 86390 1
400264 99400264 1001 86380 86390 1
400519 99400519 1001 86380 86390 1
400472 99400472 1001 86380 86390 1
400663 99400663 1001 86380 86390 1
400665 99400665 1001 86380 86390 1
400647 99400647 1001 86380 86390 1
400771 99400771 1001 86380 86390 1
400810 99400810 1001 86380 86390 1
400917 99400917 1001 86380 86390 1
401127 99401127 1001 86380 86390 1
401221 99401221 1001 86380 86390 1
401289 99401289 1001 86380 86390 1
401400 99401400 1001 86380 86390 1
401500 99401500 1001 86380 86390 1
401683 99401683 1001 86380 86390 1
401856 99401856 1001 86380 86390 1
402358 99402358 1001 86380 86390 1
402280 99402280 1001 86380 86390 1
402772 99402772 1001 86380 86390 1
402736 99402736 1001 86380 86390 1
402826 99402826 1001 86380 86390 1
403143 99403143 1001 86380 86390 1
403206 99403206 1001 86380 86390 1
403584 99403584 1001 86380 86390 1
403869 99403869 1001 86380 86390 1
404048 99404048 1001 86380 86390 1
404162 99404162 1001 86380 86390 1
404688 99404688 1001 86380 86390 1
404663 99404663 1001 86380 86390 1
404689 99404689 1001 86380 86390 1
404788 99404788 1001 86380 86390 1
404825 99404825 1001 86380 86390 1
404894 99404894 1001 86380 86390 1
404969 99404969 1001 86380 86390 1
405530 99405530 1001 86380 86390 1
405610 99405610 1001 86380 86390 1
405752 99405752 1001 86380 86390 1
405700 99405700 1001 86380 86390 1
406033 99406033 1001 86380 86390 1
406088 99406088 1001 86380 86390 1
406252 99406252 1001 86380 86390 1
406334 99406334 1001 86380 86390 1
406484 99406484 1001 86380 86390 1
406605 99406605 1001 86380 86390 1
406743 99406743 1001 86380 86390 1
406750 99406750 1001 86380 86390 1
406866 99406866 1001 86380 86390 1
406948 99406948 1001 86380 86390 1
406951 99406951 1001 86380 86390 1
406955 99406955 1001 86380 86390 1
407021 99407021 1001 86380 86390 1
407114 99407114 1001 86380 86390 1
407165 99407165 1001 86380 86390 1
407417 99407417 1001 86380 86390 1
407245 99407245 1001 86380 86390 1
407660 99407660 1001 86380 86390 1
407849 99407849 1001 86380 86390 1
407828 99407828 1001 86380 86390 1
408048 99408048 1001 86380 86390 1
408147 99408147 1001 86380 86390 1
408159 99408159 1001 86380 86390 1
408348 99408348 1001 86380 86390 1
408739 99408739 1001 86380 86390 1
409014 99409014 1001 86380 86390 1
409297 99409297 1001 86380 86390 1
409242 99409242 1001 86380 86390 1
409217 99409217 1001 86380 86390 1
409339 99409339 1001 86380 86390 1
409346 99409346 1001 86380 86390 1
409324 99409324 1001 86380 86390 1
409447 99409447 1001 86380 86390 1
409434 99409434 1001 86380 86390 1
409554 99409554 1001 86380 86390 1
409726 99409726 1001 86380 86390 1
409728 99409728 1001 86380 86390 1
410188 99410188 1001 86380 86390 1
410232 99410232 1001 86380 86390 1
410287 99410287 1001 86380 86390 1
410404 99410404 1001 86380 86390 1
410328 99410328 1001 86380 86390 1
410652 99410652 1001 86380 86390 1
410741 99410741 1001 86380 86390 1
410728 99410728 1001 86380 86390 1
410730 99410730 1001 86380 86390 1
410782 99410782 1001 86380 86390 1
410884 99410884 1001 86380 86390 1
410959 99410959 1001 86380 86390 1
410944 99410944 1001 86380 86390 1
411020 99411020 1001 86380 86390 1
411092 99411092 1001 86380 86390 1
411206 99411206 1001 86380 86390 1
411217 99411217 1001 86380 86390 1
411139 99411139 1001 86380 86390 1
411644 99411644 1001 86380 86390 1
411777 99411777 1001 86380 86390 1
411857 99411857 1001 86380 86390 1
411999 99411999 1001 86380 86390 1
412107 99412107 1001 86380 86390 1
412219 99412219 1001 86380 86390 1
412351 99412351 1001 86380 86390 1
413337 99413337 1001 86380 86390 1
413523 99413523 1001 86380 86390 1
413653 99413653 1001 86380 86390 1
413684 99413684 1001 86380 86390 1
412889 99412889 1001 86380 86390 1
412989 99412989 1001 86380 86390 1
412528 99412528 1001 86380 86390 1
412728 99412728 1001 86380 86390 1
412522 99412522 1001 86380 86390 1
412573 99412573 1001 86380 86390 1
412500 99412500 1001 86380 86390 1
413804 99413804 1001 86380 86390 1
413872 99413872 1001 86380 86390 1
414099 99414099 1001 86380 86390 1
414007 99414007 1001 86380 86390 1
413861 99413861 1001 86380 86390 1
414945 99414945 1001 86380 86390 1
414601 99414601 1001 86380 86390 1
414672 99414672 1001 86380 86390 1
414205 99414205 1001 86380 86390 1
414434 99414434 1001 86380 86390 1
414456 99414456 1001 86380 86390 1
414298 99414298 1001 86380 86390 1
414332 99414332 1001 86380 86390 1
414493 99414493 1001 86380 86390 1
415509 99415509 1001 86380 86390 1
415583 99415583 1001 86380 86390 1
416637 99416637 1001 86380 86390 1
416853 99416853 1001 86380 86390 1
416268 99416268 1001 86380 86390 1
416432 99416432 1001 86380 86390 1
415810 99415810 1001 86380 86390 1
415964 99415964 1001 86380 86390 1
416099 99416099 1001 86380 86390 1
415732 99415732 1001 86380 86390 1
415820 99415820 1001 86380 86390 1
417163 99417163 1001 86380 86390 1
415721 99415721 1001 86380 86390 1
417265 99417265 1001 86380 86390 1
417325 99417325 1001 86380 86390 1
417015 99417015 1001 86380 86390 1
417135 99417135 1001 86380 86390 1
417562 99417562 1001 86380 86390 1
417459 99417459 1001 86380 86390 1
418703 99418703 1001 86380 86390 1
418466 99418466 1001 86380 86390 1
418418 99418418 1001 86380 86390 1
418422 99418422 1001 86380 86390 1
418403 99418403 1001 86380 86390 1
418124 99418124 1001 86380 86390 1
417849 99417849 1001 86380 86390 1
417668 99417668 1001 86380 86390 1
417669 99417669 1001 86380 86390 1
417793 99417793 1001 86380 86390 1
419037 99419037 1001 86380 86390 1
419041 99419041 1001 86380 86390 1
418834 99418834 1001 86380 86390 1
418838 99418838 1001 86380 86390 1
420445 99420445 1001 86380 86390 1
419890 99419890 1001 86380 86390 1
419988 99419988 1001 86380 86390 1
419680 99419680 1001 86380 86390 1
419976 99419976 1001 86380 86390 1
419600 99419600 1001 86380 86390 1
419367 99419367 1001 86380 86390 1
419533 99419533 1001 86380 86390 1
420618 99420618 1001 86380 86390 1
420807 99420807 1001 86380 86390 1
420599 99420599 1001 86380 86390 1
420629 99420629 1001 86380 86390 1
421809 99421809 1001 86380 86390 1
421404 99421404 1001 86380 86390 1
421464 99421464 1001 86380 86390 1
421676 99421676 1001 86380 86390 1
421560 99421560 1001 86380 86390 1
421532 99421532 1001 86380 86390 1
421658 99421658 1001 86380 86390 1
420987 99420987 1001 86380 86390 1
421258 99421258 1001 86380 86390 1
420890 99420890 1001 86380 86390 1
422200 99422200 1001 86380 86390 1
422517 99422517 1001 86380 86390 1
422298 99422298 1001 86380 86390 1
422303 99422303 1001 86380 86390 1
423436 99423436 1001 86380 86390 1
423496 99423496 1001 86380 86390 1
423017 99423017 1001 86380 86390 1
422663 99422663 1001 86380 86390 1
423942 99423942 1001 86380 86390 1
423919 99423919 1001 86380 86390 1
423777 99423777 1001 86380 86390 1
423958 99423958 1001 86380 86390 1
424054 99424054 1001 86380 86390 1
423914 99423914 1001 86380 86390 1
425056 99425056 1001 86380 86390 1
425092 99425092 1001 86380 86390 1
425369 99425369 1001 86380 86390 1
424413 99424413 1001 86380 86390 1
424425 99424425 1001 86380 86390 1
424238 99424238 1001 86380 86390 1
425634 99425634 1001 86380 86390 1
425679 99425679 1001 86380 86390 1
427115 99427115 1001 86380 86390 1
426817 99426817 1001 86380 86390 1
426851 99426851 1001 86380 86390 1
426622 99426622 1001 86380 86390 1
426670 99426670 1001 86380 86390 1
425870 99425870 1001 86380 86390 1
426258 99426258 1001 86380 86390 1
426181 99426181 1001 86380 86390 1
427177 99427177 1001 86380 86390 1
428487 99428487 1001 86380 86390 1
428439 99428439 1001 86380 86390 1
428144 99428144 1001 86380 86390 1
428331 99428331 1001 86380 86390 1
427985 99427985 1001 86380 86390 1
427576 99427576 1001 86380 86390 1
427684 99427684 1001 86380 86390 1
427607 99427607 1001 86380 86390 1
427615 99427615 1001 86380 86390 1
427893 99427893 1001 86380 86390 1
427550 99427550 1001 86380 86390 1
427703 99427703 1001 86380 86390 1
428871 99428871 1001 86380 86390 1
429059 99429059 1001 86380 86390 1
428983 99428983 1001 86380 86390 1
429065 99429065 1001 86380 86390 1
430101 99430101 1001 86380 86390 1
430356 99430356 1001 86380 86390 1
429717 99429717 1001 86380 86390 1
429641 99429641 1001 86380 86390 1
429729 99429729 1001 86380 86390 1
429949 99429949 1001 86380 86390 1
429730 99429730 1001 86380 86390 1
430414 99430414 1001 86380 86390 1
430573 99430573 1001 86380 86390 1
431937 99431937 1001 86380 86390 1
431912 99431912 1001 86380 86390 1
431803 99431803 1001 86380 86390 1
431945 99431945 1001 86380 86390 1
432045 99432045 1001 86380 86390 1
431880 99431880 1001 86380 86390 1
431318 99431318 1001 86380 86390 1
431576 99431576 1001 86380 86390 1
430959 99430959 1001 86380 86390 1
430992 99430992 1001 86380 86390 1
430995 99430995 1001 86380 86390 1
432087 99432087 1001 86380 86390 1
432163 99432163 1001 86380 86390 1
432195 99432195 1001 86380 86390 1
432445 99432445 1001 86380 86390 1
433620 99433620 1001 86380 86390 1
433138 99433138 1001 86380 86390 1
432980 99432980 1001 86380 86390 1
433205 99433205 1001 86380 86390 1
432627 99432627 1001 86380 86390 1
432654 99432654 1001 86380 86390 1
434096 99434096 1001 86380 86390 1
435054 99435054 1001 86380 86390 1
435439 99435439 1001 86380 86390 1
435166 99435166 1001 86380 86390 1
434921 99434921 1001 86380 86390 1
434790 99434790 1001 86380 86390 1
434927 99434927 1001 86380 86390 1
434934 99434934 1001 86380 86390 1
434958 99434958 1001 86380 86390 1
434891 99434891 1001 86380 86390 1
434289 99434289 1001 86380 86390 1
434330 99434330 1001 86380 86390 1
435454 99435454 1001 86380 86390 1
435679 99435679 1001 86380 86390 1
435867 99435867 1001 86380 86390 1
435778 99435778 1001 86380 86390 1
435783 99435783 1001 86380 86390 1
436768 99436768 1001 86380 86390 1
436920 99436920 1001 86380 86390 1
436990 99436990 1001 86380 86390 1
437130 99437130 1001 86380 86390 1
436867 99436867 1001 86380 86390 1
437002 99437002 1001 86380 86390 1
436518 99436518 1001 86380 86390 1
436672 99436672 1001 86380 86390 1
436532 99436532 1001 86380 86390 1
436445 99436445 1001 86380 86390 1
436128 99436128 1001 86380 86390 1
436105 99436105 1001 86380 86390 1
436225 99436225 1001 86380 86390 1
436226 99436226 1001 86380 86390 1
437198 99437198 1001 86380 86390 1
300077 99300077 1001 86380 86390 1
300015 99300015 1001 86380 86390 1
300591 99300591 1001 86380 86390 1
300632 99300632 1001 86380 86390 1
300662 99300662 1001 86380 86390 1
300250 99300250 1001 86380 86390 1
300311 99300311 1001 86380 86390 1
300313 99300313 1001 86380 86390 1
300756 99300756 1001 86380 86390 1
300877 99300877 1001 86380 86390 1
301370 99301370 1001 86380 86390 1
301156 99301156 1001 86380 86390 1
301288 99301288 1001 86380 86390 1
301185 99301185 1001 86380 86390 1
301318 99301318 1001 86380 86390 1
301094 99301094 1001 86380 86390 1
301681 99301681 1001 86380 86390 1
301721 99301721 1001 86380 86390 1
301631 99301631 1001 86380 86390 1
301710 99301710 1001 86380 86390 1
301664 99301664 1001 86380 86390 1
302240 99302240 1001 86380 86390 1
302346 99302346 1001 86380 86390 1
302311 99302311 1001 86380 86390 1
302050 99302050 1001 86380 86390 1
302168 99302168 1001 86380 86390 1
301979 99301979 1001 86380 86390 1
301865 99301865 1001 86380 86390 1
301843 99301843 1001 86380 86390 1
301856 99301856 1001 86380 86390 1
301871 99301871 1001 86380 86390 1
302177 99302177 1001 86380 86390 1
302487 99302487 1001 86380 86390 1
302387 99302387 1001 86380 86390 1
302583 99302583 1001 86380 86390 1
303092 99303092 1001 86380 86390 1
303131 99303131 1001 86380 86390 1
303054 99303054 1001 86380 86390 1
303084 99303084 1001 86380 86390 1
303184 99303184 1001 86380 86390 1
303189 99303189 1001 86380 86390 1
303064 99303064 1001 86380 86390 1
302859 99302859 1001 86380 86390 1
303002 99303002 1001 86380 86390 1
302861 99302861 1001 86380 86390 1
302915 99302915 1001 86380 86390 1
302640 99302640 1001 86380 86390 1
302656 99302656 1001 86380 86390 1
302777 99302777 1001 86380 86390 1
302752 99302752 1001 86380 86390 1
303231 99303231 1001 86380 86390 1
303286 99303286 1001 86380 86390 1
303304 99303304 1001 86380 86390 1
303982 99303982 1001 86380 86390 1
303999 99303999 1001 86380 86390 1
303790 99303790 1001 86380 86390 1
303657 99303657 1001 86380 86390 1
303498 99303498 1001 86380 86390 1
303420 99303420 1001 86380 86390 1
304217 99304217 1001 86380 86390 1
304130 99304130 1001 86380 86390 1
304053 99304053 1001 86380 86390 1
304603 99304603 1001 86380 86390 1
304526 99304526 1001 86380 86390 1
304449 99304449 1001 86380 86390 1
304518 99304518 1001 86380 86390 1
304453 99304453 1001 86380 86390 1
304290 99304290 1001 86380 86390 1
304435 99304435 1001 86380 86390 1
304367 99304367 1001 86380 86390 1
304263 99304263 1001 86380 86390 1
305016 99305016 1001 86380 86390 1
305005 99305005 1001 86380 86390 1
304915 99304915 1001 86380 86390 1
305032 99305032 1001 86380 86390 1
305462 99305462 1001 86380 86390 1
305285 99305285 1001 86380 86390 1
305182 99305182 1001 86380 86390 1
305248 99305248 1001 86380 86390 1
305236 99305236 1001 86380 86390 1
305101 99305101 1001 86380 86390 1
305140 99305140 1001 86380 86390 1
500064 99500064 1001 86380 86390 1
500093 99500093 1001 86380 86390 1
500003 99500003 1001 86380 86390 1
500174 99500174 1001 86380 86390 1
500047 99500047 1001 86380 86390 1
500768 99500768 1001 86380 86390 1
500797 99500797 1001 86380 86390 1
500628 99500628 1001 86380 86390 1
500802 99500802 1001 86380 86390 1
500573 99500573 1001 86380 86390 1
500588 99500588 1001 86380 86390 1
500473 99500473 1001 86380 86390 1
500284 99500284 1001 86380 86390 1
500260 99500260 1001 86380 86390 1
500208 99500208 1001 86380 86390 1
500853 99500853 1001 86380 86390 1
500948 99500948 1001 86380 86390 1
500912 99500912 1001 86380 86390 1
501440 99501440 1001 86380 86390 1
501379 99501379 1001 86380 86390 1
501125 99501125 1001 86380 86390 1
501103 99501103 1001 86380 86390 1
501118 99501118 1001 86380 86390 1
501797 99501797 1001 86380 86390 1
501798 99501798 1001 86380 86390 1
501734 99501734 1001 86380 86390 1
501660 99501660 1001 86380 86390 1
501700 99501700 1001 86380 86390 1
502465 99502465 1001 86380 86390 1
502354 99502354 1001 86380 86390 1
502369 99502369 1001 86380 86390 1
502460 99502460 1001 86380 86390 1
502085 99502085 1001 86380 86390 1
502086 99502086 1001 86380 86390 1
502151 99502151 1001 86380 86390 1
501899 99501899 1001 86380 86390 1
502046 99502046 1001 86380 86390 1
502051 99502051 1001 86380 86390 1
502592 99502592 1001 86380 86390 1
503289 99503289 1001 86380 86390 1
503277 99503277 1001 86380 86390 1
503158 99503158 1001 86380 86390 1
503041 99503041 1001 86380 86390 1
502785 99502785 1001 86380 86390 1
502761 99502761 1001 86380 86390 1
503432 99503432 1001 86380 86390 1
503939 99503939 1001 86380 86390 1
504057 99504057 1001 86380 86390 1
504047 99504047 1001 86380 86390 1
504010 99504010 1001 86380 86390 1
503921 99503921 1001 86380 86390 1
504112 99504112 1001 86380 86390 1
503814 99503814 1001 86380 86390 1
503907 99503907 1001 86380 86390 1
503740 99503740 1001 86380 86390 1
503611 99503611 1001 86380 86390 1
504130 99504130 1001 86380 86390 1
504301 99504301 1001 86380 86390 1
504185 99504185 1001 86380 86390 1
504306 99504306 1001 86380 86390 1
504824 99504824 1001 86380 86390 1
504677 99504677 1001 86380 86390 1
504592 99504592 1001 86380 86390 1
504454 99504454 1001 86380 86390 1
504393 99504393 1001 86380 86390 1
504509 99504509 1001 86380 86390 1
504400 99504400 1001 86380 86390 1
505006 99505006 1001 86380 86390 1
505020 99505020 1001 86380 86390 1
504959 99504959 1001 86380 86390 1
504951 99504951 1001 86380 86390 1
505769 99505769 1001 86380 86390 1
505579 99505579 1001 86380 86390 1
505657 99505657 1001 86380 86390 1
505716 99505716 1001 86380 86390 1
505614 99505614 1001 86380 86390 1
505692 99505692 1001 86380 86390 1
505438 99505438 1001 86380 86390 1
505439 99505439 1001 86380 86390 1
505163 99505163 1001 86380 86390 1
505321 99505321 1001 86380 86390 1
505237 99505237 1001 86380 86390 1
505226 99505226 1001 86380 86390 1
505813 99505813 1001 86380 86390 1
505881 99505881 1001 86380 86390 1
505907 99505907 1001 86380 86390 1
505818 99505818 1001 86380 86390 1
506431 99506431 1001 86380 86390 1
506478 99506478 1001 86380 86390 1
506262 99506262 1001 86380 86390 1
505988 99505988 1001 86380 86390 1
505981 99505981 1001 86380 86390 1
506124 99506124 1001 86380 86390 1
506710 99506710 1001 86380 86390 1
506606 99506606 1001 86380 86390 1
507281 99507281 1001 86380 86390 1
507408 99507408 1001 86380 86390 1
507140 99507140 1001 86380 86390 1
507145 99507145 1001 86380 86390 1
507172 99507172 1001 86380 86390 1
506804 99506804 1001 86380 86390 1
506909 99506909 1001 86380 86390 1
506904 99506904 1001 86380 86390 1
507588 99507588 1001 86380 86390 1
507582 99507582 1001 86380 86390 1
507480 99507480 1001 86380 86390 1
508072 99508072 1001 86380 86390 1
508191 99508191 1001 86380 86390 1
508245 99508245 1001 86380 86390 1
507939 99507939 1001 86380 86390 1
507866 99507866 1001 86380 86390 1
507924 99507924 1001 86380 86390 1
507937 99507937 1001 86380 86390 1
507964 99507964 1001 86380 86390 1
507990 99507990 1001 86380 86390 1
507759 99507759 1001 86380 86390 1
507709 99507709 1001 86380 86390 1
508370 99508370 1001 86380 86390 1
508448 99508448 1001 86380 86390 1
508360 99508360 1001 86380 86390 1
509040 99509040 1001 86380 86390 1
509028 99509028 1001 86380 86390 1
508969 99508969 1001 86380 86390 1
508882 99508882 1001 86380 86390 1
508753 99508753 1001 86380 86390 1
508769 99508769 1001 86380 86390 1
508810 99508810 1001 86380 86390 1
508537 99508537 1001 86380 86390 1
508525 99508525 1001 86380 86390 1
508463 99508463 1001 86380 86390 1
509266 99509266 1001 86380 86390 1
509163 99509163 1001 86380 86390 1
509104 99509104 1001 86380 86390 1
509091 99509091 1001 86380 86390 1
509774 99509774 1001 86380 86390 1
509877 99509877 1001 86380 86390 1
509553 99509553 1001 86380 86390 1
509695 99509695 1001 86380 86390 1
509696 99509696 1001 86380 86390 1
509604 99509604 1001 86380 86390 1
509915 99509915 1001 86380 86390 1
509980 99509980 1001 86380 86390 1
510098 99510098 1001 86380 86390 1
509959 99509959 1001 86380 86390 1
510547 99510547 1001 86380 86390 1
510613 99510613 1001 86380 86390 1
510626 99510626 1001 86380 86390 1
510693 99510693 1001 86380 86390 1
510576 99510576 1001 86380 86390 1
510704 99510704 1001 86380 86390 1
510593 99510593 1001 86380 86390 1
510714 99510714 1001 86380 86390 1
510556 99510556 1001 86380 86390 1
510508 99510508 1001 86380 86390 1
510483 99510483 1001 86380 86390 1
510419 99510419 1001 86380 86390 1
510487 99510487 1001 86380 86390 1
510241 99510241 1001 86380 86390 1
510912 99510912 1001 86380 86390 1
511489 99511489 1001 86380 86390 1
511453 99511453 1001 86380 86390 1
511510 99511510 1001 86380 86390 1
511485 99511485 1001 86380 86390 1
511397 99511397 1001 86380 86390 1
511283 99511283 1001 86380 86390 1
511260 99511260 1001 86380 86390 1
511158 99511158 1001 86380 86390 1
511242 99511242 1001 86380 86390 1
510939 99510939 1001 86380 86390 1
510979 99510979 1001 86380 86390 1
511096 99511096 1001 86380 86390 1
511628 99511628 1001 86380 86390 1
511696 99511696 1001 86380 86390 1
511611 99511611 1001 86380 86390 1
511754 99511754 1001 86380 86390 1
512321 99512321 1001 86380 86390 1
512275 99512275 1001 86380 86390 1
512096 99512096 1001 86380 86390 1
511986 99511986 1001 86380 86390 1
512117 99512117 1001 86380 86390 1
512056 99512056 1001 86380 86390 1
511928 99511928 1001 86380 86390 1
511761 99511761 1001 86380 86390 1
511939 99511939 1001 86380 86390 1
512559 99512559 1001 86380 86390 1
512469 99512469 1001 86380 86390 1
512523 99512523 1001 86380 86390 1
512385 99512385 1001 86380 86390 1
513095 99513095 1001 86380 86390 1
513186 99513186 1001 86380 86390 1
512837 99512837 1001 86380 86390 1
512781 99512781 1001 86380 86390 1
512620 99512620 1001 86380 86390 1
512712 99512712 1001 86380 86390 1
513242 99513242 1001 86380 86390 1
513346 99513346 1001 86380 86390 1
513372 99513372 1001 86380 86390 1
513271 99513271 1001 86380 86390 1
513207 99513207 1001 86380 86390 1
513350 99513350 1001 86380 86390 1
513224 99513224 1001 86380 86390 1
513227 99513227 1001 86380 86390 1
513958 99513958 1001 86380 86390 1
513872 99513872 1001 86380 86390 1
513887 99513887 1001 86380 86390 1
513737 99513737 1001 86380 86390 1
513648 99513648 1001 86380 86390 1
513738 99513738 1001 86380 86390 1
513751 99513751 1001 86380 86390 1
513758 99513758 1001 86380 86390 1
513464 99513464 1001 86380 86390 1
513606 99513606 1001 86380 86390 1
513431 99513431 1001 86380 86390 1
513472 99513472 1001 86380 86390 1
513487 99513487 1001 86380 86390 1
513526 99513526 1001 86380 86390 1
514147 99514147 1001 86380 86390 1
514127 99514127 1001 86380 86390 1
514049 99514049 1001 86380 86390 1
514064 99514064 1001 86380 86390 1
514077 99514077 1001 86380 86390 1
514858 99514858 1001 86380 86390 1
514735 99514735 1001 86380 86390 1
514698 99514698 1001 86380 86390 1
514847 99514847 1001 86380 86390 1
514853 99514853 1001 86380 86390 1
514539 99514539 1001 86380 86390 1
514452 99514452 1001 86380 86390 1
514492 99514492 1001 86380 86390 1
514505 99514505 1001 86380 86390 1
514585 99514585 1001 86380 86390 1
514482 99514482 1001 86380 86390 1
514367 99514367 1001 86380 86390 1
514332 99514332 1001 86380 86390 1
514261 99514261 1001 86380 86390 1
514986 99514986 1001 86380 86390 1
514911 99514911 1001 86380 86390 1
515015 99515015 1001 86380 86390 1
514951 99514951 1001 86380 86390 1
514860 99514860 1001 86380 86390 1
514996 99514996 1001 86380 86390 1
515582 99515582 1001 86380 86390 1
515662 99515662 1001 86380 86390 1
515626 99515626 1001 86380 86390 1
515388 99515388 1001 86380 86390 1
515367 99515367 1001 86380 86390 1
515331 99515331 1001 86380 86390 1
515182 99515182 1001 86380 86390 1
515080 99515080 1001 86380 86390 1
515109 99515109 1001 86380 86390 1
515202 99515202 1001 86380 86390 1
515708 99515708 1001 86380 86390 1
515829 99515829 1001 86380 86390 1
515691 99515691 1001 86380 86390 1
515887 99515887 1001 86380 86390 1
516474 99516474 1001 86380 86390 1
516414 99516414 1001 86380 86390 1
516293 99516293 1001 86380 86390 1
516126 99516126 1001 86380 86390 1
515954 99515954 1001 86380 86390 1
516088 99516088 1001 86380 86390 1
516050 99516050 1001 86380 86390 1
516076 99516076 1001 86380 86390 1
515973 99515973 1001 86380 86390 1
516002 99516002 1001 86380 86390 1
516017 99516017 1001 86380 86390 1
515940 99515940 1001 86380 86390 1
516565 99516565 1001 86380 86390 1
516578 99516578 1001 86380 86390 1
516604 99516604 1001 86380 86390 1
516592 99516592 1001 86380 86390 1
517157 99517157 1001 86380 86390 1
517276 99517276 1001 86380 86390 1
517147 99517147 1001 86380 86390 1
516983 99516983 1001 86380 86390 1
516934 99516934 1001 86380 86390 1
516821 99516821 1001 86380 86390 1
516796 99516796 1001 86380 86390 1
516914 99516914 1001 86380 86390 1
516746 99516746 1001 86380 86390 1
516801 99516801 1001 86380 86390 1
517395 99517395 1001 86380 86390 1
518010 99518010 1001 86380 86390 1
518091 99518091 1001 86380 86390 1
518057 99518057 1001 86380 86390 1
518160 99518160 1001 86380 86390 1
518123 99518123 1001 86380 86390 1
517816 99517816 1001 86380 86390 1
517939 99517939 1001 86380 86390 1
517632 99517632 1001 86380 86390 1
517705 99517705 1001 86380 86390 1
518319 99518319 1001 86380 86390 1
518307 99518307 1001 86380 86390 1
518205 99518205 1001 86380 86390 1
518235 99518235 1001 86380 86390 1
518888 99518888 1001 86380 86390 1
518983 99518983 1001 86380 86390 1
518758 99518758 1001 86380 86390 1
518620 99518620 1001 86380 86390 1
518767 99518767 1001 86380 86390 1
518717 99518717 1001 86380 86390 1
518743 99518743 1001 86380 86390 1
518487 99518487 1001 86380 86390 1
518373 99518373 1001 86380 86390 1
518542 99518542 1001 86380 86390 1
518519 99518519 1001 86380 86390 1
519115 99519115 1001 86380 86390 1
519077 99519077 1001 86380 86390 1
519183 99519183 1001 86380 86390 1
519070 99519070 1001 86380 86390 1
518995 99518995 1001 86380 86390 1
519803 99519803 1001 86380 86390 1
519749 99519749 1001 86380 86390 1
519536 99519536 1001 86380 86390 1
519406 99519406 1001 86380 86390 1
519603 99519603 1001 86380 86390 1
519594 99519594 1001 86380 86390 1
519595 99519595 1001 86380 86390 1
519393 99519393 1001 86380 86390 1
519877 99519877 1001 86380 86390 1
519987 99519987 1001 86380 86390 1
520017 99520017 1001 86380 86390 1
520517 99520517 1001 86380 86390 1
520544 99520544 1001 86380 86390 1
520469 99520469 1001 86380 86390 1
520560 99520560 1001 86380 86390 1
520586 99520586 1001 86380 86390 1
520576 99520576 1001 86380 86390 1
520344 99520344 1001 86380 86390 1
520231 99520231 1001 86380 86390 1
520116 99520116 1001 86380 86390 1
520094 99520094 1001 86380 86390 1
520056 99520056 1001 86380 86390 1
520743 99520743 1001 86380 86390 1
520797 99520797 1001 86380 86390 1
520709 99520709 1001 86380 86390 1
521463 99521463 1001 86380 86390 1
521120 99521120 1001 86380 86390 1
521162 99521162 1001 86380 86390 1
521253 99521253 1001 86380 86390 1
521182 99521182 1001 86380 86390 1
520941 99520941 1001 86380 86390 1
520881 99520881 1001 86380 86390 1
521026 99521026 1001 86380 86390 1
521593 99521593 1001 86380 86390 1
521622 99521622 1001 86380 86390 1
521587 99521587 1001 86380 86390 1
521626 99521626 1001 86380 86390 1
521510 99521510 1001 86380 86390 1
522078 99522078 1001 86380 86390 1
522079 99522079 1001 86380 86390 1
522071 99522071 1001 86380 86390 1
521929 99521929 1001 86380 86390 1
521707 99521707 1001 86380 86390 1
522355 99522355 1001 86380 86390 1
522942 99522942 1001 86380 86390 1
523008 99523008 1001 86380 86390 1
522972 99522972 1001 86380 86390 1
522987 99522987 1001 86380 86390 1
523116 99523116 1001 86380 86390 1
522849 99522849 1001 86380 86390 1
522707 99522707 1001 86380 86390 1
522865 99522865 1001 86380 86390 1
522801 99522801 1001 86380 86390 1
522742 99522742 1001 86380 86390 1
522912 99522912 1001 86380 86390 1
522555 99522555 1001 86380 86390 1
522636 99522636 1001 86380 86390 1
522585 99522585 1001 86380 86390 1
523149 99523149 1001 86380 86390 1
523177 99523177 1001 86380 86390 1
523747 99523747 1001 86380 86390 1
523735 99523735 1001 86380 86390 1
523712 99523712 1001 86380 86390 1
523328 99523328 1001 86380 86390 1
523409 99523409 1001 86380 86390 1
523360 99523360 1001 86380 86390 1
523516 99523516 1001 86380 86390 1
523400 99523400 1001 86380 86390 1
524078 99524078 1001 86380 86390 1
524003 99524003 1001 86380 86390 1
524737 99524737 1001 86380 86390 1
524580 99524580 1001 86380 86390 1
524723 99524723 1001 86380 86390 1
524362 99524362 1001 86380 86390 1
524559 99524559 1001 86380 86390 1
524445 99524445 1001 86380 86390 1
524535 99524535 1001 86380 86390 1
524499 99524499 1001 86380 86390 1
524292 99524292 1001 86380 86390 1
524337 99524337 1001 86380 86390 1
524313 99524313 1001 86380 86390 1
524329 99524329 1001 86380 86390 1
524942 99524942 1001 86380 86390 1
524844 99524844 1001 86380 86390 1
525414 99525414 1001 86380 86390 1
525366 99525366 1001 86380 86390 1
525380 99525380 1001 86380 86390 1
525234 99525234 1001 86380 86390 1
525159 99525159 1001 86380 86390 1
525134 99525134 1001 86380 86390 1
525070 99525070 1001 86380 86390 1
524997 99524997 1001 86380 86390 1
525726 99525726 1001 86380 86390 1
525671 99525671 1001 86380 86390 1
526400 99526400 1001 86380 86390 1
526368 99526368 1001 86380 86390 1
[truncated: 4,082,419 more chars]
