# Supplementary material for: Fast and near-optimal monitoring for healthcare acquired infection outbreaks
Source: PLoS Comput Biol. 2019 Sep 16;15(9):e1007284. doi: 10.1371/journal.pcbi.1007284 (PMC6762212; doi:10.1371/journal.pcbi.1007284)
Supplement: S2 Data — (ZIP) [file pcbi.1007284.s007.zip › MobilityLogs2/HAISE_Carilion_all_visits_day_140.txt]

#Person location Sublocation StartTime EndTime Type
511942 693 1001 66624 66924 1
400043 99400043 1001 86380 86390 1
400106 99400106 1001 86380 86390 1
400466 99400466 1001 86380 86390 1
400419 99400419 1001 86380 86390 1
400568 99400568 1001 86380 86390 1
400543 99400543 1001 86380 86390 1
400711 99400711 1001 86380 86390 1
400746 99400746 1001 86380 86390 1
401005 99401005 1001 86380 86390 1
401015 99401015 1001 86380 86390 1
401255 99401255 1001 86380 86390 1
401212 99401212 1001 86380 86390 1
401380 99401380 1001 86380 86390 1
401455 99401455 1001 86380 86390 1
401798 99401798 1001 86380 86390 1
401881 99401881 1001 86380 86390 1
401883 99401883 1001 86380 86390 1
401855 99401855 1001 86380 86390 1
402047 99402047 1001 86380 86390 1
402082 99402082 1001 86380 86390 1
402270 99402270 1001 86380 86390 1
402341 99402341 1001 86380 86390 1
402292 99402292 1001 86380 86390 1
402329 99402329 1001 86380 86390 1
402456 99402456 1001 86380 86390 1
402575 99402575 1001 86380 86390 1
402950 99402950 1001 86380 86390 1
402926 99402926 1001 86380 86390 1
403148 99403148 1001 86380 86390 1
403213 99403213 1001 86380 86390 1
403297 99403297 1001 86380 86390 1
403582 99403582 1001 86380 86390 1
403607 99403607 1001 86380 86390 1
403680 99403680 1001 86380 86390 1
403536 99403536 1001 86380 86390 1
403759 99403759 1001 86380 86390 1
403784 99403784 1001 86380 86390 1
403833 99403833 1001 86380 86390 1
403946 99403946 1001 86380 86390 1
404012 99404012 1001 86380 86390 1
404018 99404018 1001 86380 86390 1
404023 99404023 1001 86380 86390 1
404169 99404169 1001 86380 86390 1
404334 99404334 1001 86380 86390 1
404394 99404394 1001 86380 86390 1
404457 99404457 1001 86380 86390 1
404505 99404505 1001 86380 86390 1
404557 99404557 1001 86380 86390 1
404487 99404487 1001 86380 86390 1
404916 99404916 1001 86380 86390 1
405085 99405085 1001 86380 86390 1
405251 99405251 1001 86380 86390 1
405299 99405299 1001 86380 86390 1
405375 99405375 1001 86380 86390 1
405498 99405498 1001 86380 86390 1
405506 99405506 1001 86380 86390 1
405530 99405530 1001 86380 86390 1
405502 99405502 1001 86380 86390 1
405786 99405786 1001 86380 86390 1
406051 99406051 1001 86380 86390 1
406073 99406073 1001 86380 86390 1
406242 99406242 1001 86380 86390 1
406253 99406253 1001 86380 86390 1
406321 99406321 1001 86380 86390 1
406449 99406449 1001 86380 86390 1
406491 99406491 1001 86380 86390 1
406398 99406398 1001 86380 86390 1
406548 99406548 1001 86380 86390 1
407027 99407027 1001 86380 86390 1
407120 99407120 1001 86380 86390 1
407065 99407065 1001 86380 86390 1
407129 99407129 1001 86380 86390 1
407154 99407154 1001 86380 86390 1
407383 99407383 1001 86380 86390 1
407531 99407531 1001 86380 86390 1
407647 99407647 1001 86380 86390 1
407568 99407568 1001 86380 86390 1
407686 99407686 1001 86380 86390 1
407752 99407752 1001 86380 86390 1
407957 99407957 1001 86380 86390 1
408032 99408032 1001 86380 86390 1
408102 99408102 1001 86380 86390 1
408602 99408602 1001 86380 86390 1
408559 99408559 1001 86380 86390 1
408726 99408726 1001 86380 86390 1
408983 99408983 1001 86380 86390 1
409138 99409138 1001 86380 86390 1
409358 99409358 1001 86380 86390 1
409554 99409554 1001 86380 86390 1
409663 99409663 1001 86380 86390 1
409752 99409752 1001 86380 86390 1
409847 99409847 1001 86380 86390 1
409828 99409828 1001 86380 86390 1
410058 99410058 1001 86380 86390 1
410640 99410640 1001 86380 86390 1
410793 99410793 1001 86380 86390 1
410797 99410797 1001 86380 86390 1
410886 99410886 1001 86380 86390 1
410929 99410929 1001 86380 86390 1
411078 99411078 1001 86380 86390 1
411612 99411612 1001 86380 86390 1
411846 99411846 1001 86380 86390 1
412058 99412058 1001 86380 86390 1
411997 99411997 1001 86380 86390 1
412243 99412243 1001 86380 86390 1
412366 99412366 1001 86380 86390 1
412380 99412380 1001 86380 86390 1
413619 99413619 1001 86380 86390 1
413599 99413599 1001 86380 86390 1
413523 99413523 1001 86380 86390 1
413694 99413694 1001 86380 86390 1
413063 99413063 1001 86380 86390 1
413069 99413069 1001 86380 86390 1
412915 99412915 1001 86380 86390 1
413149 99413149 1001 86380 86390 1
413081 99413081 1001 86380 86390 1
413030 99413030 1001 86380 86390 1
412799 99412799 1001 86380 86390 1
412674 99412674 1001 86380 86390 1
414089 99414089 1001 86380 86390 1
414012 99414012 1001 86380 86390 1
414100 99414100 1001 86380 86390 1
413958 99413958 1001 86380 86390 1
413978 99413978 1001 86380 86390 1
415056 99415056 1001 86380 86390 1
414950 99414950 1001 86380 86390 1
415195 99415195 1001 86380 86390 1
415062 99415062 1001 86380 86390 1
414932 99414932 1001 86380 86390 1
415282 99415282 1001 86380 86390 1
414703 99414703 1001 86380 86390 1
414821 99414821 1001 86380 86390 1
414710 99414710 1001 86380 86390 1
414825 99414825 1001 86380 86390 1
414561 99414561 1001 86380 86390 1
414274 99414274 1001 86380 86390 1
414296 99414296 1001 86380 86390 1
414237 99414237 1001 86380 86390 1
414131 99414131 1001 86380 86390 1
414193 99414193 1001 86380 86390 1
414446 99414446 1001 86380 86390 1
414220 99414220 1001 86380 86390 1
415623 99415623 1001 86380 86390 1
415374 99415374 1001 86380 86390 1
415608 99415608 1001 86380 86390 1
415490 99415490 1001 86380 86390 1
415536 99415536 1001 86380 86390 1
415496 99415496 1001 86380 86390 1
416613 99416613 1001 86380 86390 1
416805 99416805 1001 86380 86390 1
416721 99416721 1001 86380 86390 1
416184 99416184 1001 86380 86390 1
416397 99416397 1001 86380 86390 1
416321 99416321 1001 86380 86390 1
416236 99416236 1001 86380 86390 1
416192 99416192 1001 86380 86390 1
416325 99416325 1001 86380 86390 1
416339 99416339 1001 86380 86390 1
416460 99416460 1001 86380 86390 1
416341 99416341 1001 86380 86390 1
415792 99415792 1001 86380 86390 1
415998 99415998 1001 86380 86390 1
415926 99415926 1001 86380 86390 1
417138 99417138 1001 86380 86390 1
417141 99417141 1001 86380 86390 1
417335 99417335 1001 86380 86390 1
417042 99417042 1001 86380 86390 1
417135 99417135 1001 86380 86390 1
417480 99417480 1001 86380 86390 1
417554 99417554 1001 86380 86390 1
417510 99417510 1001 86380 86390 1
417563 99417563 1001 86380 86390 1
418475 99418475 1001 86380 86390 1
418713 99418713 1001 86380 86390 1
418734 99418734 1001 86380 86390 1
418598 99418598 1001 86380 86390 1
418221 99418221 1001 86380 86390 1
418341 99418341 1001 86380 86390 1
418167 99418167 1001 86380 86390 1
418054 99418054 1001 86380 86390 1
418356 99418356 1001 86380 86390 1
417796 99417796 1001 86380 86390 1
418807 99418807 1001 86380 86390 1
420061 99420061 1001 86380 86390 1
420314 99420314 1001 86380 86390 1
420117 99420117 1001 86380 86390 1
419770 99419770 1001 86380 86390 1
419880 99419880 1001 86380 86390 1
419726 99419726 1001 86380 86390 1
419981 99419981 1001 86380 86390 1
419393 99419393 1001 86380 86390 1
419441 99419441 1001 86380 86390 1
419631 99419631 1001 86380 86390 1
420456 99420456 1001 86380 86390 1
420605 99420605 1001 86380 86390 1
422082 99422082 1001 86380 86390 1
421300 99421300 1001 86380 86390 1
421357 99421357 1001 86380 86390 1
421417 99421417 1001 86380 86390 1
421683 99421683 1001 86380 86390 1
421582 99421582 1001 86380 86390 1
421685 99421685 1001 86380 86390 1
421188 99421188 1001 86380 86390 1
421246 99421246 1001 86380 86390 1
422504 99422504 1001 86380 86390 1
422146 99422146 1001 86380 86390 1
422131 99422131 1001 86380 86390 1
423750 99423750 1001 86380 86390 1
423638 99423638 1001 86380 86390 1
423714 99423714 1001 86380 86390 1
423107 99423107 1001 86380 86390 1
423286 99423286 1001 86380 86390 1
422660 99422660 1001 86380 86390 1
423844 99423844 1001 86380 86390 1
423943 99423943 1001 86380 86390 1
425149 99425149 1001 86380 86390 1
425331 99425331 1001 86380 86390 1
425134 99425134 1001 86380 86390 1
424744 99424744 1001 86380 86390 1
424727 99424727 1001 86380 86390 1
424374 99424374 1001 86380 86390 1
424588 99424588 1001 86380 86390 1
425513 99425513 1001 86380 86390 1
425641 99425641 1001 86380 86390 1
425619 99425619 1001 86380 86390 1
426764 99426764 1001 86380 86390 1
426790 99426790 1001 86380 86390 1
426285 99426285 1001 86380 86390 1
426332 99426332 1001 86380 86390 1
426437 99426437 1001 86380 86390 1
426637 99426637 1001 86380 86390 1
426099 99426099 1001 86380 86390 1
427200 99427200 1001 86380 86390 1
427206 99427206 1001 86380 86390 1
427190 99427190 1001 86380 86390 1
427195 99427195 1001 86380 86390 1
428540 99428540 1001 86380 86390 1
428566 99428566 1001 86380 86390 1
428669 99428669 1001 86380 86390 1
428372 99428372 1001 86380 86390 1
427955 99427955 1001 86380 86390 1
428025 99428025 1001 86380 86390 1
427626 99427626 1001 86380 86390 1
427606 99427606 1001 86380 86390 1
427588 99427588 1001 86380 86390 1
427670 99427670 1001 86380 86390 1
427548 99427548 1001 86380 86390 1
429095 99429095 1001 86380 86390 1
429059 99429059 1001 86380 86390 1
430277 99430277 1001 86380 86390 1
429835 99429835 1001 86380 86390 1
429641 99429641 1001 86380 86390 1
429678 99429678 1001 86380 86390 1
429181 99429181 1001 86380 86390 1
429520 99429520 1001 86380 86390 1
430531 99430531 1001 86380 86390 1
430403 99430403 1001 86380 86390 1
430492 99430492 1001 86380 86390 1
430603 99430603 1001 86380 86390 1
430499 99430499 1001 86380 86390 1
431696 99431696 1001 86380 86390 1
431719 99431719 1001 86380 86390 1
431685 99431685 1001 86380 86390 1
431373 99431373 1001 86380 86390 1
431587 99431587 1001 86380 86390 1
431459 99431459 1001 86380 86390 1
431571 99431571 1001 86380 86390 1
431496 99431496 1001 86380 86390 1
431518 99431518 1001 86380 86390 1
431448 99431448 1001 86380 86390 1
431500 99431500 1001 86380 86390 1
430849 99430849 1001 86380 86390 1
430984 99430984 1001 86380 86390 1
432120 99432120 1001 86380 86390 1
432438 99432438 1001 86380 86390 1
432161 99432161 1001 86380 86390 1
432199 99432199 1001 86380 86390 1
432427 99432427 1001 86380 86390 1
433465 99433465 1001 86380 86390 1
433352 99433352 1001 86380 86390 1
433354 99433354 1001 86380 86390 1
433071 99433071 1001 86380 86390 1
433204 99433204 1001 86380 86390 1
432729 99432729 1001 86380 86390 1
432562 99432562 1001 86380 86390 1
432758 99432758 1001 86380 86390 1
432835 99432835 1001 86380 86390 1
432543 99432543 1001 86380 86390 1
434114 99434114 1001 86380 86390 1
433752 99433752 1001 86380 86390 1
433755 99433755 1001 86380 86390 1
433838 99433838 1001 86380 86390 1
434100 99434100 1001 86380 86390 1
435434 99435434 1001 86380 86390 1
435025 99435025 1001 86380 86390 1
434719 99434719 1001 86380 86390 1
434227 99434227 1001 86380 86390 1
434324 99434324 1001 86380 86390 1
434337 99434337 1001 86380 86390 1
434467 99434467 1001 86380 86390 1
435444 99435444 1001 86380 86390 1
435665 99435665 1001 86380 86390 1
435592 99435592 1001 86380 86390 1
436768 99436768 1001 86380 86390 1
436788 99436788 1001 86380 86390 1
437072 99437072 1001 86380 86390 1
436869 99436869 1001 86380 86390 1
436705 99436705 1001 86380 86390 1
436365 99436365 1001 86380 86390 1
436374 99436374 1001 86380 86390 1
436510 99436510 1001 86380 86390 1
436702 99436702 1001 86380 86390 1
436748 99436748 1001 86380 86390 1
436019 99436019 1001 86380 86390 1
436251 99436251 1001 86380 86390 1
300082 99300082 1001 86380 86390 1
300108 99300108 1001 86380 86390 1
300008 99300008 1001 86380 86390 1
437254 99437254 1001 86380 86390 1
300078 99300078 1001 86380 86390 1
300040 99300040 1001 86380 86390 1
437289 99437289 1001 86380 86390 1
300015 99300015 1001 86380 86390 1
300548 99300548 1001 86380 86390 1
300654 99300654 1001 86380 86390 1
300698 99300698 1001 86380 86390 1
300528 99300528 1001 86380 86390 1
300619 99300619 1001 86380 86390 1
300424 99300424 1001 86380 86390 1
300321 99300321 1001 86380 86390 1
300503 99300503 1001 86380 86390 1
300387 99300387 1001 86380 86390 1
300443 99300443 1001 86380 86390 1
300277 99300277 1001 86380 86390 1
300309 99300309 1001 86380 86390 1
300928 99300928 1001 86380 86390 1
301507 99301507 1001 86380 86390 1
301528 99301528 1001 86380 86390 1
301433 99301433 1001 86380 86390 1
301540 99301540 1001 86380 86390 1
301300 99301300 1001 86380 86390 1
301645 99301645 1001 86380 86390 1
301698 99301698 1001 86380 86390 1
302286 99302286 1001 86380 86390 1
302288 99302288 1001 86380 86390 1
302276 99302276 1001 86380 86390 1
302112 99302112 1001 86380 86390 1
302036 99302036 1001 86380 86390 1
302038 99302038 1001 86380 86390 1
302000 99302000 1001 86380 86390 1
302015 99302015 1001 86380 86390 1
301991 99301991 1001 86380 86390 1
302095 99302095 1001 86380 86390 1
302147 99302147 1001 86380 86390 1
302070 99302070 1001 86380 86390 1
301800 99301800 1001 86380 86390 1
301815 99301815 1001 86380 86390 1
301869 99301869 1001 86380 86390 1
301860 99301860 1001 86380 86390 1
302406 99302406 1001 86380 86390 1
302540 99302540 1001 86380 86390 1
302492 99302492 1001 86380 86390 1
302467 99302467 1001 86380 86390 1
303080 99303080 1001 86380 86390 1
303083 99303083 1001 86380 86390 1
303162 99303162 1001 86380 86390 1
303023 99303023 1001 86380 86390 1
303050 99303050 1001 86380 86390 1
302809 99302809 1001 86380 86390 1
302904 99302904 1001 86380 86390 1
302944 99302944 1001 86380 86390 1
302617 99302617 1001 86380 86390 1
302606 99302606 1001 86380 86390 1
302620 99302620 1001 86380 86390 1
302672 99302672 1001 86380 86390 1
302637 99302637 1001 86380 86390 1
303269 99303269 1001 86380 86390 1
303337 99303337 1001 86380 86390 1
303405 99303405 1001 86380 86390 1
303959 99303959 1001 86380 86390 1
303895 99303895 1001 86380 86390 1
303986 99303986 1001 86380 86390 1
303936 99303936 1001 86380 86390 1
303700 99303700 1001 86380 86390 1
303773 99303773 1001 86380 86390 1
303632 99303632 1001 86380 86390 1
303533 99303533 1001 86380 86390 1
303522 99303522 1001 86380 86390 1
303421 99303421 1001 86380 86390 1
303592 99303592 1001 86380 86390 1
304095 99304095 1001 86380 86390 1
304089 99304089 1001 86380 86390 1
304078 99304078 1001 86380 86390 1
304813 99304813 1001 86380 86390 1
304849 99304849 1001 86380 86390 1
304780 99304780 1001 86380 86390 1
304854 99304854 1001 86380 86390 1
304853 99304853 1001 86380 86390 1
304629 99304629 1001 86380 86390 1
304513 99304513 1001 86380 86390 1
304574 99304574 1001 86380 86390 1
304627 99304627 1001 86380 86390 1
304446 99304446 1001 86380 86390 1
305039 99305039 1001 86380 86390 1
305498 99305498 1001 86380 86390 1
305556 99305556 1001 86380 86390 1
305352 99305352 1001 86380 86390 1
305443 99305443 1001 86380 86390 1
305407 99305407 1001 86380 86390 1
305306 99305306 1001 86380 86390 1
305385 99305385 1001 86380 86390 1
305426 99305426 1001 86380 86390 1
305116 99305116 1001 86380 86390 1
305272 99305272 1001 86380 86390 1
305095 99305095 1001 86380 86390 1
305251 99305251 1001 86380 86390 1
305150 99305150 1001 86380 86390 1
500156 99500156 1001 86380 86390 1
500136 99500136 1001 86380 86390 1
500021 99500021 1001 86380 86390 1
500713 99500713 1001 86380 86390 1
500624 99500624 1001 86380 86390 1
500469 99500469 1001 86380 86390 1
500418 99500418 1001 86380 86390 1
500486 99500486 1001 86380 86390 1
500436 99500436 1001 86380 86390 1
500592 99500592 1001 86380 86390 1
500452 99500452 1001 86380 86390 1
500322 99500322 1001 86380 86390 1
500832 99500832 1001 86380 86390 1
500924 99500924 1001 86380 86390 1
501485 99501485 1001 86380 86390 1
501610 99501610 1001 86380 86390 1
501476 99501476 1001 86380 86390 1
501622 99501622 1001 86380 86390 1
501310 99501310 1001 86380 86390 1
501176 99501176 1001 86380 86390 1
501216 99501216 1001 86380 86390 1
501209 99501209 1001 86380 86390 1
501757 99501757 1001 86380 86390 1
501816 99501816 1001 86380 86390 1
501791 99501791 1001 86380 86390 1
502390 99502390 1001 86380 86390 1
502397 99502397 1001 86380 86390 1
502451 99502451 1001 86380 86390 1
502461 99502461 1001 86380 86390 1
502223 99502223 1001 86380 86390 1
502084 99502084 1001 86380 86390 1
502075 99502075 1001 86380 86390 1
502116 99502116 1001 86380 86390 1
501871 99501871 1001 86380 86390 1
501861 99501861 1001 86380 86390 1
502030 99502030 1001 86380 86390 1
501992 99501992 1001 86380 86390 1
501941 99501941 1001 86380 86390 1
501916 99501916 1001 86380 86390 1
502481 99502481 1001 86380 86390 1
502654 99502654 1001 86380 86390 1
502525 99502525 1001 86380 86390 1
503142 99503142 1001 86380 86390 1
503233 99503233 1001 86380 86390 1
503278 99503278 1001 86380 86390 1
503238 99503238 1001 86380 86390 1
503042 99503042 1001 86380 86390 1
502749 99502749 1001 86380 86390 1
502791 99502791 1001 86380 86390 1
503311 99503311 1001 86380 86390 1
504080 99504080 1001 86380 86390 1
504086 99504086 1001 86380 86390 1
504057 99504057 1001 86380 86390 1
503942 99503942 1001 86380 86390 1
504095 99504095 1001 86380 86390 1
504096 99504096 1001 86380 86390 1
503733 99503733 1001 86380 86390 1
503789 99503789 1001 86380 86390 1
503751 99503751 1001 86380 86390 1
503725 99503725 1001 86380 86390 1
503730 99503730 1001 86380 86390 1
504287 99504287 1001 86380 86390 1
504147 99504147 1001 86380 86390 1
504177 99504177 1001 86380 86390 1
504231 99504231 1001 86380 86390 1
504854 99504854 1001 86380 86390 1
504906 99504906 1001 86380 86390 1
504917 99504917 1001 86380 86390 1
504928 99504928 1001 86380 86390 1
504702 99504702 1001 86380 86390 1
504534 99504534 1001 86380 86390 1
504587 99504587 1001 86380 86390 1
504615 99504615 1001 86380 86390 1
504656 99504656 1001 86380 86390 1
504338 99504338 1001 86380 86390 1
504508 99504508 1001 86380 86390 1
504517 99504517 1001 86380 86390 1
504967 99504967 1001 86380 86390 1
504981 99504981 1001 86380 86390 1
505130 99505130 1001 86380 86390 1
505711 99505711 1001 86380 86390 1
505747 99505747 1001 86380 86390 1
505612 99505612 1001 86380 86390 1
505600 99505600 1001 86380 86390 1
505451 99505451 1001 86380 86390 1
505440 99505440 1001 86380 86390 1
505417 99505417 1001 86380 86390 1
505163 99505163 1001 86380 86390 1
505282 99505282 1001 86380 86390 1
505312 99505312 1001 86380 86390 1
505235 99505235 1001 86380 86390 1
505784 99505784 1001 86380 86390 1
505854 99505854 1001 86380 86390 1
505971 99505971 1001 86380 86390 1
506534 99506534 1001 86380 86390 1
506400 99506400 1001 86380 86390 1
506557 99506557 1001 86380 86390 1
506519 99506519 1001 86380 86390 1
506289 99506289 1001 86380 86390 1
506321 99506321 1001 86380 86390 1
506322 99506322 1001 86380 86390 1
506219 99506219 1001 86380 86390 1
506297 99506297 1001 86380 86390 1
506349 99506349 1001 86380 86390 1
506234 99506234 1001 86380 86390 1
506118 99506118 1001 86380 86390 1
505994 99505994 1001 86380 86390 1
506677 99506677 1001 86380 86390 1
506709 99506709 1001 86380 86390 1
507422 99507422 1001 86380 86390 1
507274 99507274 1001 86380 86390 1
507326 99507326 1001 86380 86390 1
507316 99507316 1001 86380 86390 1
507415 99507415 1001 86380 86390 1
507118 99507118 1001 86380 86390 1
507145 99507145 1001 86380 86390 1
507056 99507056 1001 86380 86390 1
507082 99507082 1001 86380 86390 1
507199 99507199 1001 86380 86390 1
507057 99507057 1001 86380 86390 1
507187 99507187 1001 86380 86390 1
506871 99506871 1001 86380 86390 1
506806 99506806 1001 86380 86390 1
506864 99506864 1001 86380 86390 1
507432 99507432 1001 86380 86390 1
507537 99507537 1001 86380 86390 1
507462 99507462 1001 86380 86390 1
507579 99507579 1001 86380 86390 1
507528 99507528 1001 86380 86390 1
507533 99507533 1001 86380 86390 1
508199 99508199 1001 86380 86390 1
508219 99508219 1001 86380 86390 1
508075 99508075 1001 86380 86390 1
508093 99508093 1001 86380 86390 1
508119 99508119 1001 86380 86390 1
508158 99508158 1001 86380 86390 1
507897 99507897 1001 86380 86390 1
508003 99508003 1001 86380 86390 1
507694 99507694 1001 86380 86390 1
507824 99507824 1001 86380 86390 1
507671 99507671 1001 86380 86390 1
507672 99507672 1001 86380 86390 1
507646 99507646 1001 86380 86390 1
508352 99508352 1001 86380 86390 1
508276 99508276 1001 86380 86390 1
508265 99508265 1001 86380 86390 1
508307 99508307 1001 86380 86390 1
509003 99509003 1001 86380 86390 1
508901 99508901 1001 86380 86390 1
509063 99509063 1001 86380 86390 1
508880 99508880 1001 86380 86390 1
508907 99508907 1001 86380 86390 1
508870 99508870 1001 86380 86390 1
508796 99508796 1001 86380 86390 1
508635 99508635 1001 86380 86390 1
508623 99508623 1001 86380 86390 1
508574 99508574 1001 86380 86390 1
508569 99508569 1001 86380 86390 1
509117 99509117 1001 86380 86390 1
509710 99509710 1001 86380 86390 1
509875 99509875 1001 86380 86390 1
509804 99509804 1001 86380 86390 1
509884 99509884 1001 86380 86390 1
509769 99509769 1001 86380 86390 1
509696 99509696 1001 86380 86390 1
509580 99509580 1001 86380 86390 1
509601 99509601 1001 86380 86390 1
509630 99509630 1001 86380 86390 1
509411 99509411 1001 86380 86390 1
509294 99509294 1001 86380 86390 1
509324 99509324 1001 86380 86390 1
509420 99509420 1001 86380 86390 1
509434 99509434 1001 86380 86390 1
510014 99510014 1001 86380 86390 1
509926 99509926 1001 86380 86390 1
510075 99510075 1001 86380 86390 1
510678 99510678 1001 86380 86390 1
510708 99510708 1001 86380 86390 1
510396 99510396 1001 86380 86390 1
510399 99510399 1001 86380 86390 1
510464 99510464 1001 86380 86390 1
510120 99510120 1001 86380 86390 1
510198 99510198 1001 86380 86390 1
510264 99510264 1001 86380 86390 1
510252 99510252 1001 86380 86390 1
510129 99510129 1001 86380 86390 1
510866 99510866 1001 86380 86390 1
510841 99510841 1001 86380 86390 1
510804 99510804 1001 86380 86390 1
510756 99510756 1001 86380 86390 1
510874 99510874 1001 86380 86390 1
511463 99511463 1001 86380 86390 1
511362 99511362 1001 86380 86390 1
511519 99511519 1001 86380 86390 1
511404 99511404 1001 86380 86390 1
511366 99511366 1001 86380 86390 1
511498 99511498 1001 86380 86390 1
511328 99511328 1001 86380 86390 1
511049 99511049 1001 86380 86390 1
511041 99511041 1001 86380 86390 1
511122 99511122 1001 86380 86390 1
511058 99511058 1001 86380 86390 1
511747 99511747 1001 86380 86390 1
511581 99511581 1001 86380 86390 1
512179 99512179 1001 86380 86390 1
512137 99512137 1001 86380 86390 1
512144 99512144 1001 86380 86390 1
512170 99512170 1001 86380 86390 1
512081 99512081 1001 86380 86390 1
511825 99511825 1001 86380 86390 1
511961 99511961 1001 86380 86390 1
511769 99511769 1001 86380 86390 1
511967 99511967 1001 86380 86390 1
512539 99512539 1001 86380 86390 1
512396 99512396 1001 86380 86390 1
512579 99512579 1001 86380 86390 1
512438 99512438 1001 86380 86390 1
512440 99512440 1001 86380 86390 1
513031 99513031 1001 86380 86390 1
513019 99513019 1001 86380 86390 1
512808 99512808 1001 86380 86390 1
512998 99512998 1001 86380 86390 1
512728 99512728 1001 86380 86390 1
512641 99512641 1001 86380 86390 1
512667 99512667 1001 86380 86390 1
512602 99512602 1001 86380 86390 1
512685 99512685 1001 86380 86390 1
512788 99512788 1001 86380 86390 1
512634 99512634 1001 86380 86390 1
513373 99513373 1001 86380 86390 1
513283 99513283 1001 86380 86390 1
513207 99513207 1001 86380 86390 1
513364 99513364 1001 86380 86390 1
513911 99513911 1001 86380 86390 1
513976 99513976 1001 86380 86390 1
513862 99513862 1001 86380 86390 1
513979 99513979 1001 86380 86390 1
513789 99513789 1001 86380 86390 1
513635 99513635 1001 86380 86390 1
513726 99513726 1001 86380 86390 1
513679 99513679 1001 86380 86390 1
513746 99513746 1001 86380 86390 1
513695 99513695 1001 86380 86390 1
513476 99513476 1001 86380 86390 1
513608 99513608 1001 86380 86390 1
513532 99513532 1001 86380 86390 1
514120 99514120 1001 86380 86390 1
514198 99514198 1001 86380 86390 1
514098 99514098 1001 86380 86390 1
514086 99514086 1001 86380 86390 1
514664 99514664 1001 86380 86390 1
514541 99514541 1001 86380 86390 1
514554 99514554 1001 86380 86390 1
514645 99514645 1001 86380 86390 1
514529 99514529 1001 86380 86390 1
514621 99514621 1001 86380 86390 1
514624 99514624 1001 86380 86390 1
515024 99515024 1001 86380 86390 1
514986 99514986 1001 86380 86390 1
514951 99514951 1001 86380 86390 1
515003 99515003 1001 86380 86390 1
515057 99515057 1001 86380 86390 1
515516 99515516 1001 86380 86390 1
515647 99515647 1001 86380 86390 1
515298 99515298 1001 86380 86390 1
515376 99515376 1001 86380 86390 1
515467 99515467 1001 86380 86390 1
515338 99515338 1001 86380 86390 1
515302 99515302 1001 86380 86390 1
515281 99515281 1001 86380 86390 1
515114 99515114 1001 86380 86390 1
515257 99515257 1001 86380 86390 1
515092 99515092 1001 86380 86390 1
515222 99515222 1001 86380 86390 1
515263 99515263 1001 86380 86390 1
515267 99515267 1001 86380 86390 1
515823 99515823 1001 86380 86390 1
515876 99515876 1001 86380 86390 1
515764 99515764 1001 86380 86390 1
516407 99516407 1001 86380 86390 1
516348 99516348 1001 86380 86390 1
516426 99516426 1001 86380 86390 1
516486 99516486 1001 86380 86390 1
516414 99516414 1001 86380 86390 1
516443 99516443 1001 86380 86390 1
516502 99516502 1001 86380 86390 1
516154 99516154 1001 86380 86390 1
515919 99515919 1001 86380 86390 1
515923 99515923 1001 86380 86390 1
515936 99515936 1001 86380 86390 1
516013 99516013 1001 86380 86390 1
516667 99516667 1001 86380 86390 1
516551 99516551 1001 86380 86390 1
517156 99517156 1001 86380 86390 1
517208 99517208 1001 86380 86390 1
517309 99517309 1001 86380 86390 1
517269 99517269 1001 86380 86390 1
516871 99516871 1001 86380 86390 1
516865 99516865 1001 86380 86390 1
516775 99516775 1001 86380 86390 1
516905 99516905 1001 86380 86390 1
516727 99516727 1001 86380 86390 1
517374 99517374 1001 86380 86390 1
517985 99517985 1001 86380 86390 1
518146 99518146 1001 86380 86390 1
518044 99518044 1001 86380 86390 1
517933 99517933 1001 86380 86390 1
517804 99517804 1001 86380 86390 1
517771 99517771 1001 86380 86390 1
517852 99517852 1001 86380 86390 1
517606 99517606 1001 86380 86390 1
517698 99517698 1001 86380 86390 1
517560 99517560 1001 86380 86390 1
517652 99517652 1001 86380 86390 1
517549 99517549 1001 86380 86390 1
518198 99518198 1001 86380 86390 1
518181 99518181 1001 86380 86390 1
518248 99518248 1001 86380 86390 1
518959 99518959 1001 86380 86390 1
518890 99518890 1001 86380 86390 1
518903 99518903 1001 86380 86390 1
518844 99518844 1001 86380 86390 1
518595 99518595 1001 86380 86390 1
518487 99518487 1001 86380 86390 1
518532 99518532 1001 86380 86390 1
518444 99518444 1001 86380 86390 1
518522 99518522 1001 86380 86390 1
519039 99519039 1001 86380 86390 1
519029 99519029 1001 86380 86390 1
519069 99519069 1001 86380 86390 1
519098 99519098 1001 86380 86390 1
519139 99519139 1001 86380 86390 1
519781 99519781 1001 86380 86390 1
519741 99519741 1001 86380 86390 1
519616 99519616 1001 86380 86390 1
519745 99519745 1001 86380 86390 1
519618 99519618 1001 86380 86390 1
519657 99519657 1001 86380 86390 1
519493 99519493 1001 86380 86390 1
519575 99519575 1001 86380 86390 1
519500 99519500 1001 86380 86390 1
519232 99519232 1001 86380 86390 1
519259 99519259 1001 86380 86390 1
519339 99519339 1001 86380 86390 1
519328 99519328 1001 86380 86390 1
519290 99519290 1001 86380 86390 1
519394 99519394 1001 86380 86390 1
519269 99519269 1001 86380 86390 1
519944 99519944 1001 86380 86390 1
519906 99519906 1001 86380 86390 1
520508 99520508 1001 86380 86390 1
520255 99520255 1001 86380 86390 1
520424 99520424 1001 86380 86390 1
520272 99520272 1001 86380 86390 1
520313 99520313 1001 86380 86390 1
520263 99520263 1001 86380 86390 1
520276 99520276 1001 86380 86390 1
520074 99520074 1001 86380 86390 1
520732 99520732 1001 86380 86390 1
520815 99520815 1001 86380 86390 1
520764 99520764 1001 86380 86390 1
520778 99520778 1001 86380 86390 1
520831 99520831 1001 86380 86390 1
521351 99521351 1001 86380 86390 1
521296 99521296 1001 86380 86390 1
521413 99521413 1001 86380 86390 1
521131 99521131 1001 86380 86390 1
521187 99521187 1001 86380 86390 1
521137 99521137 1001 86380 86390 1
521116 99521116 1001 86380 86390 1
520848 99520848 1001 86380 86390 1
520968 99520968 1001 86380 86390 1
520856 99520856 1001 86380 86390 1
520869 99520869 1001 86380 86390 1
521622 99521622 1001 86380 86390 1
521565 99521565 1001 86380 86390 1
521578 99521578 1001 86380 86390 1
522013 99522013 1001 86380 86390 1
522026 99522026 1001 86380 86390 1
522021 99522021 1001 86380 86390 1
521841 99521841 1001 86380 86390 1
521867 99521867 1001 86380 86390 1
521676 99521676 1001 86380 86390 1
521872 99521872 1001 86380 86390 1
521770 99521770 1001 86380 86390 1
522361 99522361 1001 86380 86390 1
522401 99522401 1001 86380 86390 1
522944 99522944 1001 86380 86390 1
523022 99523022 1001 86380 86390 1
522971 99522971 1001 86380 86390 1
522999 99522999 1001 86380 86390 1
523080 99523080 1001 86380 86390 1
522826 99522826 1001 86380 86390 1
522762 99522762 1001 86380 86390 1
522906 99522906 1001 86380 86390 1
522724 99522724 1001 86380 86390 1
522726 99522726 1001 86380 86390 1
522715 99522715 1001 86380 86390 1
522601 99522601 1001 86380 86390 1
522627 99522627 1001 86380 86390 1
522576 99522576 1001 86380 86390 1
522623 99522623 1001 86380 86390 1
523129 99523129 1001 86380 86390 1
523165 99523165 1001 86380 86390 1
523842 99523842 1001 86380 86390 1
523806 99523806 1001 86380 86390 1
523889 99523889 1001 86380 86390 1
523787 99523787 1001 86380 86390 1
523691 99523691 1001 86380 86390 1
523683 99523683 1001 86380 86390 1
523350 99523350 1001 86380 86390 1
523396 99523396 1001 86380 86390 1
523528 99523528 1001 86380 86390 1
523491 99523491 1001 86380 86390 1
523956 99523956 1001 86380 86390 1
524735 99524735 1001 86380 86390 1
524664 99524664 1001 86380 86390 1
524393 99524393 1001 86380 86390 1
524434 99524434 1001 86380 86390 1
524292 99524292 1001 86380 86390 1
524332 99524332 1001 86380 86390 1
524259 99524259 1001 86380 86390 1
524227 99524227 1001 86380 86390 1
524891 99524891 1001 86380 86390 1
524930 99524930 1001 86380 86390 1
524828 99524828 1001 86380 86390 1
524790 99524790 1001 86380 86390 1
525484 99525484 1001 86380 86390 1
525581 99525581 1001 86380 86390 1
525438 99525438 1001 86380 86390 1
525330 99525330 1001 86380 86390 1
525360 99525360 1001 86380 86390 1
525207 99525207 1001 86380 86390 1
525749 99525749 1001 86380 86390 1
525607 99525607 1001 86380 86390 1
525634 99525634 1001 86380 86390 1
525738 99525738 1001 86380 86390 1
525635 99525635 1001 86380 86390 1
525740 99525740 1001 86380 86390 1
525611 99525611 1001 86380 86390 1
525680 99525680 1001 86380 86390 1
525797 99525797 1001 86380 86390 1
525658 99525658 1001 86380 86390 1
526286 99526286 1001 86380 86390 1
526364 99526364 1001 86380 86390 1
526227 99526227 1001 86380 86390 1
526179 99526179 1001 86380 86390 1
526025 99526025 1001 86380 86390 1
526544 99526544 1001 86380 86390 1
527175 99527175 1001 86380 86390 1
527105 99527105 1001 86380 86390 1
526888 99526888 1001 86380 86390 1
526932 99526932 1001 86380 86390 1
526965 99526965 1001 86380 86390 1
526656 99526656 1001 86380 86390 1
526702 99526702 1001 86380 86390 1
527441 99527441 1001 86380 86390 1
527327 99527327 1001 86380 86390 1
527380 99527380 1001 86380 86390 1
527329 99527329 1001 86380 86390 1
527435 99527435 1001 86380 86390 1
527386 99527386 1001 86380 86390 1
527270 99527270 1001 86380 86390 1
527309 99527309 1001 86380 86390 1
527898 99527898 1001 86380 86390 1
528015 99528015 1001 86380 86390 1
527900 99527900 1001 86380 86390 1
527944 99527944 1001 86380 86390 1
527998 99527998 1001 86380 86390 1
527857 99527857 1001 86380 86390 1
527683 99527683 1001 86380 86390 1
527673 99527673 1001 86380 86390 1
527601 99527601 1001 86380 86390 1
527579 99527579 1001 86380 86390 1
527568 99527568 1001 86380 86390 1
527658 99527658 1001 86380 86390 1
527557 99527557 1001 86380 86390 1
528220 99528220 1001 86380 86390 1
528260 99528260 1001 86380 86390 1
528711 99528711 1001 86380 86390 1
528871 99528871 1001 86380 86390 1
528845 99528845 1001 86380 86390 1
528768 99528768 1001 86380 86390 1
528581 99528581 1001 86380 86390 1
528348 99528348 1001 86380 86390 1
529073 99529073 1001 86380 86390 1
529088 99529088 1001 86380 86390 1
528923 99528923 1001 86380 86390 1
529618 99529618 1001 86380 86390 1
529715 99529715 1001 86380 86390 1
529490 99529490 1001 86380 86390 1
529227 99529227 1001 86380 86390 1
529151 99529151 1001 86380 86390 1
529140 99529140 1001 86380 86390 1
529256 99529256 1001 86380 86390 1
529168 99529168 1001 86380 86390 1
529767 99529767 1001 86380 86390 1
529824 99529824 1001 86380 86390 1
529877 99529877 1001 86380 86390 1
530401 99530401 1001 86380 86390 1
530414 99530414 1001 86380 86390 1
530499 99530499 1001 86380 86390 1
530270 99530270 1001 86380 86390 1
530197 99530197 1001 86380 86390 1
530191 99530191 1001 86380 86390 1
530321 99530321 1001 86380 86390 1
530052 99530052 1001 86380 86390 1
530091 99530091 1001 86380 86390 1
530124 99530124 1001 86380 86390 1
529982 99529982 1001 86380 86390 1
530657 99530657 1001 86380 86390 1
530658 99530658 1001 86380 86390 1
530752 99530752 1001 86380 86390 1
531202 99531202 1001 86380 86390 1
531319 99531319 1001 86380 86390 1
531272 99531272 1001 86380 86390 1
531008 99531008 1001 86380 86390 1
531165 99531165 1001 86380 86390 1
530973 99530973 1001 86380 86390 1
531169 99531169 1001 86380 86390 1
531057 99531057 1001 86380 86390 1
530992 99530992 1001 86380 86390 1
530957 99530957 1001 86380 86390 1
530858 99530858 1001 86380 86390 1
530809 99530809 1001 86380 86390 1
531391 99531391 1001 86380 86390 1
531551 99531551 1001 86380 86390 1
531899 99531899 1001 86380 86390 1
531835 99531835 1001 86380 86390 1
531792 99531792 1001 86380 86390 1
531704 99531704 1001 86380 86390 1
531721 99531721 1001 86380 86390 1
531618 99531618 1001 86380 86390 1
532390 99532390 1001 86380 86390 1
532251 99532251 1001 86380 86390 1
532968 99532968 1001 86380 86390 1
532949 99532949 1001 86380 86390 1
532849 99532849 1001 86380 86390 1
532966 99532966 1001 86380 86390 1
532722 99532722 1001 86380 86390 1
532439 99532439 1001 86380 86390 1
532491 99532491 1001 86380 86390 1
532571 99532571 1001 86380 86390 1
533034 99533034 1001 86380 86390 1
533686 99533686 1001 86380 86390 1
533614 99533614 1001 86380 86390 1
533577 99533577 1001 86380 86390 1
533487 99533487 1001 86380 86390 1
533544 99533544 1001 86380 86390 1
533358 99533358 1001 86380 86390 1
533336 99533336 1001 86380 86390 1
533985 99533985 1001 86380 86390 1
533934 99533934 1001 86380 86390 1
534051 99534051 1001 86380 86390 1
534000 99534000 1001 86380 86390 1
534016 99534016 1001 86380 86390 1
533904 99533904 1001 86380 86390 1
534022 99534022 1001 86380 86390 1
534681 99534681 1001 86380 86390 1
534506 99534506 1001 86380 86390 1
534598 99534598 1001 86380 86390 1
534617 99534617 1001 86380 86390 1
534679 99534679 1001 86380 86390 1
534440 99534440 1001 86380 86390 1
534429 99534429 1001 86380 86390 1
534274 99534274 1001 86380 86390 1
534419 99534419 1001 86380 86390 1
534395 99534395 1001 86380 86390 1
534465 99534465 1001 86380 86390 1
534181 99534181 1001 86380 86390 1
534228 99534228 1001 86380 86390 1
534696 99534696 1001 86380 86390 1
534774 99534774 1001 86380 86390 1
534871 99534871 1001 86380 86390 1
535382 99535382 1001 86380 86390 1
535320 99535320 1001 86380 86390 1
535364 99535364 1001 86380 86390 1
534945 99534945 1001 86380 86390 1
534901 99534901 1001 86380 86390 1
535611 99535611 1001 86380 86390 1
535705 99535705 1001 86380 86390 1
535564 99535564 1001 86380 86390 1
536189 99536189 1001 86380 86390 1
535942 99535942 1001 86380 86390 1
535871 99535871 1001 86380 86390 1
535836 99535836 1001 86380 86390 1
535839 99535839 1001 86380 86390 1
536350 99536350 1001 86380 86390 1
536364 99536364 1001 86380 86390 1
536497 99536497 1001 86380 86390 1
536382 99536382 1001 86380 86390 1
537100 99537100 1001 86380 86390 1
537113 99537113 1001 86380 86390 1
537130 99537130 1001 86380 86390 1
537011 99537011 1001 86380 86390 1
537064 99537064 1001 86380 86390 1
537103 99537103 1001 86380 86390 1
536963 99536963 1001 86380 86390 1
536687 99536687 1001 86380 86390 1
537239 99537239 1001 86380 86390 1
537331 99537331 1001 86380 86390 1
537281 99537281 1001 86380 86390 1
537206 99537206 1001 86380 86390 1
537273 99537273 1001 86380 86390 1
537860 99537860 1001 86380 86390 1
537918 99537918 1001 86380 86390 1
537816 99537816 1001 86380 86390 1
537868 99537868 1001 86380 86390 1
537908 99537908 1001 86380 86390 1
537883 99537883 1001 86380 86390 1
537984 99537984 1001 86380 86390 1
537692 99537692 1001 86380 86390 1
537397 99537397 1001 86380 86390 1
537391 99537391 1001 86380 86390 1
538107 99538107 1001 86380 86390 1
538795 99538795 1001 86380 86390 1
538670 99538670 1001 86380 86390 1
538774 99538774 1001 86380 86390 1
538737 99538737 1001 86380 86390 1
538599 99538599 1001 86380 86390 1
538551 99538551 1001 86380 86390 1
538582 99538582 1001 86380 86390 1
538890 99538890 1001 86380 86390 1
538936 99538936 1001 86380 86390 1
539017 99539017 1001 86380 86390 1
539513 99539513 1001 86380 86390 1
539516 99539516 1001 86380 86390 1
539544 99539544 1001 86380 86390 1
539508 99539508 1001 86380 86390 1
539497 99539497 1001 86380 86390 1
539284 99539284 1001 86380 86390 1
539265 99539265 1001 86380 86390 1
539240 99539240 1001 86380 86390 1
539106 99539106 1001 86380 86390 1
539200 99539200 1001 86380 86390 1
539809 99539809 1001 86380 86390 1
539751 99539751 1001 86380 86390 1
539715 99539715 1001 86380 86390 1
540354 99540354 1001 86380 86390 1
540374 99540374 1001 86380 86390 1
540402 99540402 1001 86380 86390 1
540068 99540068 1001 86380 86390 1
540053 99540053 1001 86380 86390 1
539891 99539891 1001 86380 86390 1
539961 99539961 1001 86380 86390 1
540506 99540506 1001 86380 86390 1
540573 99540573 1001 86380 86390 1
540528 99540528 1001 86380 86390 1
541243 99541243 1001 86380 86390 1
541275 99541275 1001 86380 86390 1
541277 99541277 1001 86380 86390 1
541225 99541225 1001 86380 86390 1
541238 99541238 1001 86380 86390 1
541281 99541281 1001 86380 86390 1
541066 99541066 1001 86380 86390 1
541003 99541003 1001 86380 86390 1
541055 99541055 1001 86380 86390 1
541030 99541030 1001 86380 86390 1
541031 99541031 1001 86380 86390 1
541060 99541060 1001 86380 86390 1
540983 99540983 1001 86380 86390 1
540720 99540720 1001 86380 86390 1
540839 99540839 1001 86380 86390 1
541368 99541368 1001 86380 86390 1
541344 99541344 1001 86380 86390 1
541409 99541409 1001 86380 86390 1
541462 99541462 1001 86380 86390 1
541308 99541308 1001 86380 86390 1
541425 99541425 1001 86380 86390 1
541387 99541387 1001 86380 86390 1
542069 99542069 1001 86380 86390 1
542005 99542005 1001 86380 86390 1
542033 99542033 1001 86380 86390 1
542011 99542011 1001 86380 86390 1
542050 99542050 1001 86380 86390 1
541850 99541850 1001 86380 86390 1
541852 99541852 1001 86380 86390 1
541829 99541829 1001 86380 86390 1
541861 99541861 1001 86380 86390 1
541641 99541641 1001 86380 86390 1
541671 99541671 1001 86380 86390 1
541504 99541504 1001 86380 86390 1
541597 99541597 1001 86380 86390 1
541533 99541533 1001 86380 86390 1
542223 99542223 1001 86380 86390 1
542198 99542198 1001 86380 86390 1
542200 99542200 1001 86380 86390 1
542202 99542202 1001 86380 86390 1
542245 99542245 1001 86380 86390 1
542787 99542787 1001 86380 86390 1
542732 99542732 1001 86380 86390 1
542605 99542605 1001 86380 86390 1
542509 99542509 1001 86380 86390 1
542423 99542423 1001 86380 86390 1
542950 99542950 1001 86380 86390 1
543042 99543042 1001 86380 86390 1
543736 99543736 1001 86380 86390 1
543489 99543489 1001 86380 86390 1
543190 99543190 1001 86380 86390 1
543322 99543322 1001 86380 86390 1
543159 99543159 1001 86380 86390 1
543938 99543938 1001 86380 86390 1
543890 99543890 1001 86380 86390 1
543959 99543959 1001 86380 86390 1
543883 99543883 1001 86380 86390 1
544424 99544424 1001 86380 86390 1
544402 99544402 1001 86380 86390 1
544379 99544379 1001 86380 86390 1
544389 99544389 1001 86380 86390 1
544197 99544197 1001 86380 86390 1
544043 99544043 1001 86380 86390 1
544115 99544115 1001 86380 86390 1
544012 99544012 1001 86380 86390 1
544091 99544091 1001 86380 86390 1
544725 99544725 1001 86380 86390 1
544635 99544635 1001 86380 86390 1
544662 99544662 1001 86380 86390 1
544696 99544696 1001 86380 86390 1
525916 1065 1001 50956 51256 1
400000 99400000 1001 86380 86390 1
400127 99400127 1001 86380 86390 1
400083 99400083 1001 86380 86390 1
400358 99400358 1001 86380 86390 1
400335 99400335 1001 86380 86390 1
400479 99400479 1001 86380 86390 1
400585 99400585 1001 86380 86390 1
400666 99400666 1001 86380 86390 1
400657 99400657 1001 86380 86390 1
401890 99401890 1001 86380 86390 1
402113 99402113 1001 86380 86390 1
402331 99402331 1001 86380 86390 1
402471 99402471 1001 86380 86390 1
402392 99402392 1001 86380 86390 1
402424 99402424 1001 86380 86390 1
402489 99402489 1001 86380 86390 1
402591 99402591 1001 86380 86390 1
402820 99402820 1001 86380 86390 1
402888 99402888 1001 86380 86390 1
402833 99402833 1001 86380 86390 1
402815 99402815 1001 86380 86390 1
402929 99402929 1001 86380 86390 1
403082 99403082 1001 86380 86390 1
403035 99403035 1001 86380 86390 1
403415 99403415 1001 86380 86390 1
403361 99403361 1001 86380 86390 1
403555 99403555 1001 86380 86390 1
403709 99403709 1001 86380 86390 1
403660 99403660 1001 86380 86390 1
403667 99403667 1001 86380 86390 1
403782 99403782 1001 86380 86390 1
403854 99403854 1001 86380 86390 1
403992 99403992 1001 86380 86390 1
404075 99404075 1001 86380 86390 1
404056 99404056 1001 86380 86390 1
404161 99404161 1001 86380 86390 1
404251 99404251 1001 86380 86390 1
404572 99404572 1001 86380 86390 1
404858 99404858 1001 86380 86390 1
404793 99404793 1001 86380 86390 1
405006 99405006 1001 86380 86390 1
405105 99405105 1001 86380 86390 1
405279 99405279 1001 86380 86390 1
405310 99405310 1001 86380 86390 1
405235 99405235 1001 86380 86390 1
405411 99405411 1001 86380 86390 1
405395 99405395 1001 86380 86390 1
405483 99405483 1001 86380 86390 1
405487 99405487 1001 86380 86390 1
405592 99405592 1001 86380 86390 1
405686 99405686 1001 86380 86390 1
405974 99405974 1001 86380 86390 1
405958 99405958 1001 86380 86390 1
405960 99405960 1001 86380 86390 1
406166 99406166 1001 86380 86390 1
406317 99406317 1001 86380 86390 1
406720 99406720 1001 86380 86390 1
406819 99406819 1001 86380 86390 1
406907 99406907 1001 86380 86390 1
406963 99406963 1001 86380 86390 1
407172 99407172 1001 86380 86390 1
407252 99407252 1001 86380 86390 1
407496 99407496 1001 86380 86390 1
407639 99407639 1001 86380 86390 1
407680 99407680 1001 86380 86390 1
407744 99407744 1001 86380 86390 1
407919 99407919 1001 86380 86390 1
408013 99408013 1001 86380 86390 1
408321 99408321 1001 86380 86390 1
408352 99408352 1001 86380 86390 1
408331 99408331 1001 86380 86390 1
408521 99408521 1001 86380 86390 1
408522 99408522 1001 86380 86390 1
408503 99408503 1001 86380 86390 1
408979 99408979 1001 86380 86390 1
409117 99409117 1001 86380 86390 1
409380 99409380 1001 86380 86390 1
409448 99409448 1001 86380 86390 1
409887 99409887 1001 86380 86390 1
409893 99409893 1001 86380 86390 1
410152 99410152 1001 86380 86390 1
410204 99410204 1001 86380 86390 1
410225 99410225 1001 86380 86390 1
410448 99410448 1001 86380 86390 1
410726 99410726 1001 86380 86390 1
410787 99410787 1001 86380 86390 1
410872 99410872 1001 86380 86390 1
410928 99410928 1001 86380 86390 1
411287 99411287 1001 86380 86390 1
411237 99411237 1001 86380 86390 1
411355 99411355 1001 86380 86390 1
411857 99411857 1001 86380 86390 1
411841 99411841 1001 86380 86390 1
411757 99411757 1001 86380 86390 1
411939 99411939 1001 86380 86390 1
411917 99411917 1001 86380 86390 1
411980 99411980 1001 86380 86390 1
412166 99412166 1001 86380 86390 1
412269 99412269 1001 86380 86390 1
412233 99412233 1001 86380 86390 1
412374 99412374 1001 86380 86390 1
413521 99413521 1001 86380 86390 1
413437 99413437 1001 86380 86390 1
413669 99413669 1001 86380 86390 1
413084 99413084 1001 86380 86390 1
413060 99413060 1001 86380 86390 1
413045 99413045 1001 86380 86390 1
412486 99412486 1001 86380 86390 1
412531 99412531 1001 86380 86390 1
413969 99413969 1001 86380 86390 1
413953 99413953 1001 86380 86390 1
413972 99413972 1001 86380 86390 1
413846 99413846 1001 86380 86390 1
413983 99413983 1001 86380 86390 1
414925 99414925 1001 86380 86390 1
415100 99415100 1001 86380 86390 1
415124 99415124 1001 86380 86390 1
414933 99414933 1001 86380 86390 1
414590 99414590 1001 86380 86390 1
414657 99414657 1001 86380 86390 1
414850 99414850 1001 86380 86390 1
414746 99414746 1001 86380 86390 1
414548 99414548 1001 86380 86390 1
414523 99414523 1001 86380 86390 1
414728 99414728 1001 86380 86390 1
414919 99414919 1001 86380 86390 1
414272 99414272 1001 86380 86390 1
414161 99414161 1001 86380 86390 1
414188 99414188 1001 86380 86390 1
414270 99414270 1001 86380 86390 1
414400 99414400 1001 86380 86390 1
415337 99415337 1001 86380 86390 1
415545 99415545 1001 86380 86390 1
416791 99416791 1001 86380 86390 1
416619 99416619 1001 86380 86390 1
416850 99416850 1001 86380 86390 1
416725 99416725 1001 86380 86390 1
416464 99416464 1001 86380 86390 1
416401 99416401 1001 86380 86390 1
416257 99416257 1001 86380 86390 1
416323 99416323 1001 86380 86390 1
416387 99416387 1001 86380 86390 1
416241 99416241 1001 86380 86390 1
416052 99416052 1001 86380 86390 1
416010 99416010 1001 86380 86390 1
415763 99415763 1001 86380 86390 1
417223 99417223 1001 86380 86390 1
417362 99417362 1001 86380 86390 1
417519 99417519 1001 86380 86390 1
418652 99418652 1001 86380 86390 1
418512 99418512 1001 86380 86390 1
418538 99418538 1001 86380 86390 1
418720 99418720 1001 86380 86390 1
418447 99418447 1001 86380 86390 1
418663 99418663 1001 86380 86390 1
418452 99418452 1001 86380 86390 1
418650 99418650 1001 86380 86390 1
418249 99418249 1001 86380 86390 1
418252 99418252 1001 86380 86390 1
418299 99418299 1001 86380 86390 1
417870 99417870 1001 86380 86390 1
418957 99418957 1001 86380 86390 1
419189 99419189 1001 86380 86390 1
420160 99420160 1001 86380 86390 1
419681 99419681 1001 86380 86390 1
419844 99419844 1001 86380 86390 1
419466 99419466 1001 86380 86390 1
419293 99419293 1001 86380 86390 1
419269 99419269 1001 86380 86390 1
419356 99419356 1001 86380 86390 1
419341 99419341 1001 86380 86390 1
419445 99419445 1001 86380 86390 1
419591 99419591 1001 86380 86390 1
420816 99420816 1001 86380 86390 1
420453 99420453 1001 86380 86390 1
421715 99421715 1001 86380 86390 1
421745 99421745 1001 86380 86390 1
421826 99421826 1001 86380 86390 1
421766 99421766 1001 86380 86390 1
422021 99422021 1001 86380 86390 1
421863 99421863 1001 86380 86390 1
421297 99421297 1001 86380 86390 1
421521 99421521 1001 86380 86390 1
420948 99420948 1001 86380 86390 1
422482 99422482 1001 86380 86390 1
422333 99422333 1001 86380 86390 1
422154 99422154 1001 86380 86390 1
422293 99422293 1001 86380 86390 1
422396 99422396 1001 86380 86390 1
422497 99422497 1001 86380 86390 1
423441 99423441 1001 86380 86390 1
423448 99423448 1001 86380 86390 1
423703 99423703 1001 86380 86390 1
422961 99422961 1001 86380 86390 1
423028 99423028 1001 86380 86390 1
423009 99423009 1001 86380 86390 1
422992 99422992 1001 86380 86390 1
423243 99423243 1001 86380 86390 1
422540 99422540 1001 86380 86390 1
422786 99422786 1001 86380 86390 1
422840 99422840 1001 86380 86390 1
422917 99422917 1001 86380 86390 1
422929 99422929 1001 86380 86390 1
423944 99423944 1001 86380 86390 1
424027 99424027 1001 86380 86390 1
424011 99424011 1001 86380 86390 1
425080 99425080 1001 86380 86390 1
425226 99425226 1001 86380 86390 1
425351 99425351 1001 86380 86390 1
425244 99425244 1001 86380 86390 1
424943 99424943 1001 86380 86390 1
424870 99424870 1001 86380 86390 1
424246 99424246 1001 86380 86390 1
424261 99424261 1001 86380 86390 1
425446 99425446 1001 86380 86390 1
425571 99425571 1001 86380 86390 1
425529 99425529 1001 86380 86390 1
425774 99425774 1001 86380 86390 1
426974 99426974 1001 86380 86390 1
426747 99426747 1001 86380 86390 1
426983 99426983 1001 86380 86390 1
427016 99427016 1001 86380 86390 1
426956 99426956 1001 86380 86390 1
426806 99426806 1001 86380 86390 1
426713 99426713 1001 86380 86390 1
426910 99426910 1001 86380 86390 1
426015 99426015 1001 86380 86390 1
425988 99425988 1001 86380 86390 1
425991 99425991 1001 86380 86390 1
425898 99425898 1001 86380 86390 1
425970 99425970 1001 86380 86390 1
427450 99427450 1001 86380 86390 1
428694 99428694 1001 86380 86390 1
428597 99428597 1001 86380 86390 1
428723 99428723 1001 86380 86390 1
428321 99428321 1001 86380 86390 1
427975 99427975 1001 86380 86390 1
428177 99428177 1001 86380 86390 1
427963 99427963 1001 86380 86390 1
427535 99427535 1001 86380 86390 1
427723 99427723 1001 86380 86390 1
428763 99428763 1001 86380 86390 1
428972 99428972 1001 86380 86390 1
429062 99429062 1001 86380 86390 1
430170 99430170 1001 86380 86390 1
430332 99430332 1001 86380 86390 1
430059 99430059 1001 86380 86390 1
429780 99429780 1001 86380 86390 1
429665 99429665 1001 86380 86390 1
429728 99429728 1001 86380 86390 1
429751 99429751 1001 86380 86390 1
429370 99429370 1001 86380 86390 1
429395 99429395 1001 86380 86390 1
429396 99429396 1001 86380 86390 1
429233 99429233 1001 86380 86390 1
429507 99429507 1001 86380 86390 1
429509 99429509 1001 86380 86390 1
430645 99430645 1001 86380 86390 1
430749 99430749 1001 86380 86390 1
430500 99430500 1001 86380 86390 1
430523 99430523 1001 86380 86390 1
431987 99431987 1001 86380 86390 1
431806 99431806 1001 86380 86390 1
431900 99431900 1001 86380 86390 1
431332 99431332 1001 86380 86390 1
431573 99431573 1001 86380 86390 1
431180 99431180 1001 86380 86390 1
431255 99431255 1001 86380 86390 1
431238 99431238 1001 86380 86390 1
432143 99432143 1001 86380 86390 1
432255 99432255 1001 86380 86390 1
432372 99432372 1001 86380 86390 1
433468 99433468 1001 86380 86390 1
433676 99433676 1001 86380 86390 1
433714 99433714 1001 86380 86390 1
433231 99433231 1001 86380 86390 1
433285 99433285 1001 86380 86390 1
432888 99432888 1001 86380 86390 1
432838 99432838 1001 86380 86390 1
432547 99432547 1001 86380 86390 1
433828 99433828 1001 86380 86390 1
433990 99433990 1001 86380 86390 1
435077 99435077 1001 86380 86390 1
435084 99435084 1001 86380 86390 1
435262 99435262 1001 86380 86390 1
435402 99435402 1001 86380 86390 1
434653 99434653 1001 86380 86390 1
434477 99434477 1001 86380 86390 1
434189 99434189 1001 86380 86390 1
434366 99434366 1001 86380 86390 1
435792 99435792 1001 86380 86390 1
434593 99434593 1001 86380 86390 1
435527 99435527 1001 86380 86390 1
435878 99435878 1001 86380 86390 1
436785 99436785 1001 86380 86390 1
437024 99437024 1001 86380 86390 1
436777 99436777 1001 86380 86390 1
437146 99437146 1001 86380 86390 1
436592 99436592 1001 86380 86390 1
436757 99436757 1001 86380 86390 1
436568 99436568 1001 86380 86390 1
436669 99436669 1001 86380 86390 1
436586 99436586 1001 86380 86390 1
436270 99436270 1001 86380 86390 1
436258 99436258 1001 86380 86390 1
437236 99437236 1001 86380 86390 1
437293 99437293 1001 86380 86390 1
300032 99300032 1001 86380 86390 1
437170 99437170 1001 86380 86390 1
437197 99437197 1001 86380 86390 1
437232 99437232 1001 86380 86390 1
300704 99300704 1001 86380 86390 1
300709 99300709 1001 86380 86390 1
300586 99300586 1001 86380 86390 1
300213 99300213 1001 86380 86390 1
300265 99300265 1001 86380 86390 1
300177 99300177 1001 86380 86390 1
300844 99300844 1001 86380 86390 1
300862 99300862 1001 86380 86390 1
300825 99300825 1001 86380 86390 1
300776 99300776 1001 86380 86390 1
301440 99301440 1001 86380 86390 1
301412 99301412 1001 86380 86390 1
301261 99301261 1001 86380 86390 1
301301 99301301 1001 86380 86390 1
301173 99301173 1001 86380 86390 1
301289 99301289 1001 86380 86390 1
301317 99301317 1001 86380 86390 1
301033 99301033 1001 86380 86390 1
301086 99301086 1001 86380 86390 1
301655 99301655 1001 86380 86390 1
301585 99301585 1001 86380 86390 1
302138 99302138 1001 86380 86390 1
302152 99302152 1001 86380 86390 1
302091 99302091 1001 86380 86390 1
302003 99302003 1001 86380 86390 1
302096 99302096 1001 86380 86390 1
301830 99301830 1001 86380 86390 1
301947 99301947 1001 86380 86390 1
301793 99301793 1001 86380 86390 1
301836 99301836 1001 86380 86390 1
302533 99302533 1001 86380 86390 1
302418 99302418 1001 86380 86390 1
302177 99302177 1001 86380 86390 1
302452 99302452 1001 86380 86390 1
303173 99303173 1001 86380 86390 1
303082 99303082 1001 86380 86390 1
303008 99303008 1001 86380 86390 1
303073 99303073 1001 86380 86390 1
303052 99303052 1001 86380 86390 1
302848 99302848 1001 86380 86390 1
302817 99302817 1001 86380 86390 1
302819 99302819 1001 86380 86390 1
302781 99302781 1001 86380 86390 1
302769 99302769 1001 86380 86390 1
302660 99302660 1001 86380 86390 1
303284 99303284 1001 86380 86390 1
302795 99302795 1001 86380 86390 1
303333 99303333 1001 86380 86390 1
303995 99303995 1001 86380 86390 1
303996 99303996 1001 86380 86390 1
303940 99303940 1001 86380 86390 1
303740 99303740 1001 86380 86390 1
303746 99303746 1001 86380 86390 1
303696 99303696 1001 86380 86390 1
303559 99303559 1001 86380 86390 1
303573 99303573 1001 86380 86390 1
303433 99303433 1001 86380 86390 1
304113 99304113 1001 86380 86390 1
304139 99304139 1001 86380 86390 1
304144 99304144 1001 86380 86390 1
304041 99304041 1001 86380 86390 1
304680 99304680 1001 86380 86390 1
304771 99304771 1001 86380 86390 1
304787 99304787 1001 86380 86390 1
304755 99304755 1001 86380 86390 1
304473 99304473 1001 86380 86390 1
304491 99304491 1001 86380 86390 1
304648 99304648 1001 86380 86390 1
304650 99304650 1001 86380 86390 1
304614 99304614 1001 86380 86390 1
304317 99304317 1001 86380 86390 1
304432 99304432 1001 86380 86390 1
304962 99304962 1001 86380 86390 1
304932 99304932 1001 86380 86390 1
305036 99305036 1001 86380 86390 1
305528 99305528 1001 86380 86390 1
305517 99305517 1001 86380 86390 1
305457 99305457 1001 86380 86390 1
305280 99305280 1001 86380 86390 1
305425 99305425 1001 86380 86390 1
305310 99305310 1001 86380 86390 1
305234 99305234 1001 86380 86390 1
305235 99305235 1001 86380 86390 1
305120 99305120 1001 86380 86390 1
305238 99305238 1001 86380 86390 1
305187 99305187 1001 86380 86390 1
500192 99500192 1001 86380 86390 1
500185 99500185 1001 86380 86390 1
500096 99500096 1001 86380 86390 1
500097 99500097 1001 86380 86390 1
500006 99500006 1001 86380 86390 1
500150 99500150 1001 86380 86390 1
500112 99500112 1001 86380 86390 1
500125 99500125 1001 86380 86390 1
500796 99500796 1001 86380 86390 1
500705 99500705 1001 86380 86390 1
500616 99500616 1001 86380 86390 1
500405 99500405 1001 86380 86390 1
500501 99500501 1001 86380 86390 1
500541 99500541 1001 86380 86390 1
500206 99500206 1001 86380 86390 1
500351 99500351 1001 86380 86390 1
500308 99500308 1001 86380 86390 1
500940 99500940 1001 86380 86390 1
500955 99500955 1001 86380 86390 1
500931 99500931 1001 86380 86390 1
500985 99500985 1001 86380 86390 1
501015 99501015 1001 86380 86390 1
501472 99501472 1001 86380 86390 1
501638 99501638 1001 86380 86390 1
501400 99501400 1001 86380 86390 1
501354 99501354 1001 86380 86390 1
501059 99501059 1001 86380 86390 1
501114 99501114 1001 86380 86390 1
501221 99501221 1001 86380 86390 1
501729 99501729 1001 86380 86390 1
501790 99501790 1001 86380 86390 1
502265 99502265 1001 86380 86390 1
502443 99502443 1001 86380 86390 1
501891 99501891 1001 86380 86390 1
502568 99502568 1001 86380 86390 1
502534 99502534 1001 86380 86390 1
502469 99502469 1001 86380 86390 1
502615 99502615 1001 86380 86390 1
503241 99503241 1001 86380 86390 1
503147 99503147 1001 86380 86390 1
503186 99503186 1001 86380 86390 1
503251 99503251 1001 86380 86390 1
502839 99502839 1001 86380 86390 1
502829 99502829 1001 86380 86390 1
502705 99502705 1001 86380 86390 1
502680 99502680 1001 86380 86390 1
502719 99502719 1001 86380 86390 1
502722 99502722 1001 86380 86390 1
503420 99503420 1001 86380 86390 1
503305 99503305 1001 86380 86390 1
503448 99503448 1001 86380 86390 1
503492 99503492 1001 86380 86390 1
503925 99503925 1001 86380 86390 1
503965 99503965 1001 86380 86390 1
504088 99504088 1001 86380 86390 1
503811 99503811 1001 86380 86390 1
503890 99503890 1001 86380 86390 1
503778 99503778 1001 86380 86390 1
503728 99503728 1001 86380 86390 1
503505 99503505 1001 86380 86390 1
504158 99504158 1001 86380 86390 1
504179 99504179 1001 86380 86390 1
504870 99504870 1001 86380 86390 1
504819 99504819 1001 86380 86390 1
504786 99504786 1001 86380 86390 1
504751 99504751 1001 86380 86390 1
504546 99504546 1001 86380 86390 1
504586 99504586 1001 86380 86390 1
504717 99504717 1001 86380 86390 1
504616 99504616 1001 86380 86390 1
504604 99504604 1001 86380 86390 1
504592 99504592 1001 86380 86390 1
504710 99504710 1001 86380 86390 1
504699 99504699 1001 86380 86390 1
504379 99504379 1001 86380 86390 1
504510 99504510 1001 86380 86390 1
504524 99504524 1001 86380 86390 1
504475 99504475 1001 86380 86390 1
504993 99504993 1001 86380 86390 1
505133 99505133 1001 86380 86390 1
505030 99505030 1001 86380 86390 1
505018 99505018 1001 86380 86390 1
505597 99505597 1001 86380 86390 1
505448 99505448 1001 86380 86390 1
505462 99505462 1001 86380 86390 1
505475 99505475 1001 86380 86390 1
505480 99505480 1001 86380 86390 1
505318 99505318 1001 86380 86390 1
505155 99505155 1001 86380 86390 1
505316 99505316 1001 86380 86390 1
505771 99505771 1001 86380 86390 1
505917 99505917 1001 86380 86390 1
505956 99505956 1001 86380 86390 1
506404 99506404 1001 86380 86390 1
506395 99506395 1001 86380 86390 1
506250 99506250 1001 86380 86390 1
506283 99506283 1001 86380 86390 1
506122 99506122 1001 86380 86390 1
506153 99506153 1001 86380 86390 1
506141 99506141 1001 86380 86390 1
507360 99507360 1001 86380 86390 1
507336 99507336 1001 86380 86390 1
507329 99507329 1001 86380 86390 1
507368 99507368 1001 86380 86390 1
507241 99507241 1001 86380 86390 1
507152 99507152 1001 86380 86390 1
507128 99507128 1001 86380 86390 1
507169 99507169 1001 86380 86390 1
507186 99507186 1001 86380 86390 1
507021 99507021 1001 86380 86390 1
507151 99507151 1001 86380 86390 1
506894 99506894 1001 86380 86390 1
506916 99506916 1001 86380 86390 1
506968 99506968 1001 86380 86390 1
507491 99507491 1001 86380 86390 1
507608 99507608 1001 86380 86390 1
508191 99508191 1001 86380 86390 1
508228 99508228 1001 86380 86390 1
508206 99508206 1001 86380 86390 1
508104 99508104 1001 86380 86390 1
508055 99508055 1001 86380 86390 1
508080 99508080 1001 86380 86390 1
507969 99507969 1001 86380 86390 1
507976 99507976 1001 86380 86390 1
507655 99507655 1001 86380 86390 1
507662 99507662 1001 86380 86390 1
507792 99507792 1001 86380 86390 1
508330 99508330 1001 86380 86390 1
508973 99508973 1001 86380 86390 1
509000 99509000 1001 86380 86390 1
508951 99508951 1001 86380 86390 1
508913 99508913 1001 86380 86390 1
508914 99508914 1001 86380 86390 1
509017 99509017 1001 86380 86390 1
508818 99508818 1001 86380 86390 1
508703 99508703 1001 86380 86390 1
508783 99508783 1001 86380 86390 1
508773 99508773 1001 86380 86390 1
508561 99508561 1001 86380 86390 1
508626 99508626 1001 86380 86390 1
508588 99508588 1001 86380 86390 1
508473 99508473 1001 86380 86390 1
508462 99508462 1001 86380 86390 1
508477 99508477 1001 86380 86390 1
509086 99509086 1001 86380 86390 1
509100 99509100 1001 86380 86390 1
509720 99509720 1001 86380 86390 1
509579 99509579 1001 86380 86390 1
509688 99509688 1001 86380 86390 1
509448 99509448 1001 86380 86390 1
509476 99509476 1001 86380 86390 1
509349 99509349 1001 86380 86390 1
509300 99509300 1001 86380 86390 1
509471 99509471 1001 86380 86390 1
509317 99509317 1001 86380 86390 1
510105 99510105 1001 86380 86390 1
510099 99510099 1001 86380 86390 1
510670 99510670 1001 86380 86390 1
510555 99510555 1001 86380 86390 1
510327 99510327 1001 86380 86390 1
510407 99510407 1001 86380 86390 1
510486 99510486 1001 86380 86390 1
510359 99510359 1001 86380 86390 1
510372 99510372 1001 86380 86390 1
510390 99510390 1001 86380 86390 1
510481 99510481 1001 86380 86390 1
510275 99510275 1001 86380 86390 1
510267 99510267 1001 86380 86390 1
510785 99510785 1001 86380 86390 1
510774 99510774 1001 86380 86390 1
511373 99511373 1001 86380 86390 1
511535 99511535 1001 86380 86390 1
511323 99511323 1001 86380 86390 1
511332 99511332 1001 86380 86390 1
511132 99511132 1001 86380 86390 1
510953 99510953 1001 86380 86390 1
511656 99511656 1001 86380 86390 1
511752 99511752 1001 86380 86390 1
512265 99512265 1001 86380 86390 1
512268 99512268 1001 86380 86390 1
512359 99512359 1001 86380 86390 1
512185 99512185 1001 86380 86390 1
512076 99512076 1001 86380 86390 1
511901 99511901 1001 86380 86390 1
511821 99511821 1001 86380 86390 1
511847 99511847 1001 86380 86390 1
512415 99512415 1001 86380 86390 1
512429 99512429 1001 86380 86390 1
512574 99512574 1001 86380 86390 1
512566 99512566 1001 86380 86390 1
512388 99512388 1001 86380 86390 1
513026 99513026 1001 86380 86390 1
512982 99512982 1001 86380 86390 1
512813 99512813 1001 86380 86390 1
512676 99512676 1001 86380 86390 1
512601 99512601 1001 86380 86390 1
512604 99512604 1001 86380 86390 1
512670 99512670 1001 86380 86390 1
513374 99513374 1001 86380 86390 1
513260 99513260 1001 86380 86390 1
513381 99513381 1001 86380 86390 1
513330 99513330 1001 86380 86390 1
513318 99513318 1001 86380 86390 1
513905 99513905 1001 86380 86390 1
513935 99513935 1001 86380 86390 1
513846 99513846 1001 86380 86390 1
513659 99513659 1001 86380 86390 1
513738 99513738 1001 86380 86390 1
513626 99513626 1001 86380 86390 1
513437 99513437 1001 86380 86390 1
513478 99513478 1001 86380 86390 1
514177 99514177 1001 86380 86390 1
514693 99514693 1001 86380 86390 1
514662 99514662 1001 86380 86390 1
514535 99514535 1001 86380 86390 1
514647 99514647 1001 86380 86390 1
514480 99514480 1001 86380 86390 1
514519 99514519 1001 86380 86390 1
514341 99514341 1001 86380 86390 1
514411 99514411 1001 86380 86390 1
514949 99514949 1001 86380 86390 1
515054 99515054 1001 86380 86390 1
515058 99515058 1001 86380 86390 1
515047 99515047 1001 86380 86390 1
515545 99515545 1001 86380 86390 1
515375 99515375 1001 86380 86390 1
515353 99515353 1001 86380 86390 1
515445 99515445 1001 86380 86390 1
515260 99515260 1001 86380 86390 1
515082 99515082 1001 86380 86390 1
515884 99515884 1001 86380 86390 1
515808 99515808 1001 86380 86390 1
515809 99515809 1001 86380 86390 1
516483 99516483 1001 86380 86390 1
516064 99516064 1001 86380 86390 1
515974 99515974 1001 86380 86390 1
515925 99515925 1001 86380 86390 1
516068 99516068 1001 86380 86390 1
516017 99516017 1001 86380 86390 1
515913 99515913 1001 86380 86390 1
515953 99515953 1001 86380 86390 1
516681 99516681 1001 86380 86390 1
516608 99516608 1001 86380 86390 1
517299 99517299 1001 86380 86390 1
517133 99517133 1001 86380 86390 1
517172 99517172 1001 86380 86390 1
517290 99517290 1001 86380 86390 1
517152 99517152 1001 86380 86390 1
516976 99516976 1001 86380 86390 1
517030 99517030 1001 86380 86390 1
517083 99517083 1001 86380 86390 1
516955 99516955 1001 86380 86390 1
516857 99516857 1001 86380 86390 1
516743 99516743 1001 86380 86390 1
516719 99516719 1001 86380 86390 1
516916 99516916 1001 86380 86390 1
517363 99517363 1001 86380 86390 1
517415 99517415 1001 86380 86390 1
517506 99517506 1001 86380 86390 1
517443 99517443 1001 86380 86390 1
517394 99517394 1001 86380 86390 1
517369 99517369 1001 86380 86390 1
517526 99517526 1001 86380 86390 1
518126 99518126 1001 86380 86390 1
518161 99518161 1001 86380 86390 1
517970 99517970 1001 86380 86390 1
518079 99518079 1001 86380 86390 1
517947 99517947 1001 86380 86390 1
517781 99517781 1001 86380 86390 1
517886 99517886 1001 86380 86390 1
517585 99517585 1001 86380 86390 1
517615 99517615 1001 86380 86390 1
517644 99517644 1001 86380 86390 1
518303 99518303 1001 86380 86390 1
518259 99518259 1001 86380 86390 1
518285 99518285 1001 86380 86390 1
518326 99518326 1001 86380 86390 1
518876 99518876 1001 86380 86390 1
518799 99518799 1001 86380 86390 1
518857 99518857 1001 86380 86390 1
518610 99518610 1001 86380 86390 1
518678 99518678 1001 86380 86390 1
518409 99518409 1001 86380 86390 1
518502 99518502 1001 86380 86390 1
518373 99518373 1001 86380 86390 1
518389 99518389 1001 86380 86390 1
519051 99519051 1001 86380 86390 1
519077 99519077 1001 86380 86390 1
519040 99519040 1001 86380 86390 1
518991 99518991 1001 86380 86390 1
519635 99519635 1001 86380 86390 1
519687 99519687 1001 86380 86390 1
519765 99519765 1001 86380 86390 1
519721 99519721 1001 86380 86390 1
519521 99519521 1001 86380 86390 1
519522 99519522 1001 86380 86390 1
519419 99519419 1001 86380 86390 1
519582 99519582 1001 86380 86390 1
519298 99519298 1001 86380 86390 1
519273 99519273 1001 86380 86390 1
519365 99519365 1001 86380 86390 1
519361 99519361 1001 86380 86390 1
519852 99519852 1001 86380 86390 1
520011 99520011 1001 86380 86390 1
519989 99519989 1001 86380 86390 1
520293 99520293 1001 86380 86390 1
520346 99520346 1001 86380 86390 1
520431 99520431 1001 86380 86390 1
520162 99520162 1001 86380 86390 1
520177 99520177 1001 86380 86390 1
520192 99520192 1001 86380 86390 1
520206 99520206 1001 86380 86390 1
520144 99520144 1001 86380 86390 1
520808 99520808 1001 86380 86390 1
521365 99521365 1001 86380 86390 1
521451 99521451 1001 86380 86390 1
521424 99521424 1001 86380 86390 1
521222 99521222 1001 86380 86390 1
521184 99521184 1001 86380 86390 1
521099 99521099 1001 86380 86390 1
521090 99521090 1001 86380 86390 1
520897 99520897 1001 86380 86390 1
521002 99521002 1001 86380 86390 1
521542 99521542 1001 86380 86390 1
521581 99521581 1001 86380 86390 1
521598 99521598 1001 86380 86390 1
522219 99522219 1001 86380 86390 1
522264 99522264 1001 86380 86390 1
521908 99521908 1001 86380 86390 1
521828 99521828 1001 86380 86390 1
521691 99521691 1001 86380 86390 1
521731 99521731 1001 86380 86390 1
521837 99521837 1001 86380 86390 1
522384 99522384 1001 86380 86390 1
522423 99522423 1001 86380 86390 1
522428 99522428 1001 86380 86390 1
522442 99522442 1001 86380 86390 1
522312 99522312 1001 86380 86390 1
522405 99522405 1001 86380 86390 1
523040 99523040 1001 86380 86390 1
522874 99522874 1001 86380 86390 1
522896 99522896 1001 86380 86390 1
522846 99522846 1001 86380 86390 1
522642 99522642 1001 86380 86390 1
522604 99522604 1001 86380 86390 1
522501 99522501 1001 86380 86390 1
522567 99522567 1001 86380 86390 1
522671 99522671 1001 86380 86390 1
522517 99522517 1001 86380 86390 1
522674 99522674 1001 86380 86390 1
522586 99522586 1001 86380 86390 1
523263 99523263 1001 86380 86390 1
523302 99523302 1001 86380 86390 1
523251 99523251 1001 86380 86390 1
523213 99523213 1001 86380 86390 1
523191 99523191 1001 86380 86390 1
523868 99523868 1001 86380 86390 1
523778 99523778 1001 86380 86390 1
523876 99523876 1001 86380 86390 1
523518 99523518 1001 86380 86390 1
523428 99523428 1001 86380 86390 1
523416 99523416 1001 86380 86390 1
523369 99523369 1001 86380 86390 1
523449 99523449 1001 86380 86390 1
523959 99523959 1001 86380 86390 1
524024 99524024 1001 86380 86390 1
524057 99524057 1001 86380 86390 1
524670 99524670 1001 86380 86390 1
524712 99524712 1001 86380 86390 1
524713 99524713 1001 86380 86390 1
524701 99524701 1001 86380 86390 1
524705 99524705 1001 86380 86390 1
524384 99524384 1001 86380 86390 1
524362 99524362 1001 86380 86390 1
524405 99524405 1001 86380 86390 1
524369 99524369 1001 86380 86390 1
524256 99524256 1001 86380 86390 1
524347 99524347 1001 86380 86390 1
524290 99524290 1001 86380 86390 1
524876 99524876 1001 86380 86390 1
524774 99524774 1001 86380 86390 1
525525 99525525 1001 86380 86390 1
525571 99525571 1001 86380 86390 1
525423 99525423 1001 86380 86390 1
525595 99525595 1001 86380 86390 1
525237 99525237 1001 86380 86390 1
525384 99525384 1001 86380 86390 1
525325 99525325 1001 86380 86390 1
525092 99525092 1001 86380 86390 1
525752 99525752 1001 86380 86390 1
525714 99525714 1001 86380 86390 1
525601 99525601 1001 86380 86390 1
526309 99526309 1001 86380 86390 1
526129 99526129 1001 86380 86390 1
526197 99526197 1001 86380 86390 1
526017 99526017 1001 86380 86390 1
526056 99526056 1001 86380 86390 1
526020 99526020 1001 86380 86390 1
526047 99526047 1001 86380 86390 1
525945 99525945 1001 86380 86390 1
525883 99525883 1001 86380 86390 1
525909 99525909 1001 86380 86390 1
526550 99526550 1001 86380 86390 1
526475 99526475 1001 86380 86390 1
526593 99526593 1001 86380 86390 1
526581 99526581 1001 86380 86390 1
526571 99526571 1001 86380 86390 1
526546 99526546 1001 86380 86390 1
526611 99526611 1001 86380 86390 1
526470 99526470 1001 86380 86390 1
527213 99527213 1001 86380 86390 1
527127 99527127 1001 86380 86390 1
526854 99526854 1001 86380 86390 1
527036 99527036 1001 86380 86390 1
526986 99526986 1001 86380 86390 1
526873 99526873 1001 86380 86390 1
526860 99526860 1001 86380 86390 1
526836 99526836 1001 86380 86390 1
526824 99526824 1001 86380 86390 1
526685 99526685 1001 86380 86390 1
526728 99526728 1001 86380 86390 1
527402 99527402 1001 86380 86390 1
527447 99527447 1001 86380 86390 1
527347 99527347 1001 86380 86390 1
528055 99528055 1001 86380 86390 1
527953 99527953 1001 86380 86390 1
528065 99528065 1001 86380 86390 1
528021 99528021 1001 86380 86390 1
527959 99527959 1001 86380 86390 1
527723 99527723 1001 86380 86390 1
527611 99527611 1001 86380 86390 1
527490 99527490 1001 86380 86390 1
527464 99527464 1001 86380 86390 1
527543 99527543 1001 86380 86390 1
528091 99528091 1001 86380 86390 1
528197 99528197 1001 86380 86390 1
528708 99528708 1001 86380 86390 1
528547 99528547 1001 86380 86390 1
528613 99528613 1001 86380 86390 1
528603 99528603 1001 86380 86390 1
528578 99528578 1001 86380 86390 1
528591 99528591 1001 86380 86390 1
528386 99528386 1001 86380 86390 1
528441 99528441 1001 86380 86390 1
528287 99528287 1001 86380 86390 1
528486 99528486 1001 86380 86390 1
528925 99528925 1001 86380 86390 1
528942 99528942 1001 86380 86390 1
529036 99529036 1001 86380 86390 1
529026 99529026 1001 86380 86390 1
529652 99529652 1001 86380 86390 1
529550 99529550 1001 86380 86390 1
529582 99529582 1001 86380 86390 1
529585 99529585 1001 86380 86390 1
529624 99529624 1001 86380 86390 1
529433 99529433 1001 86380 86390 1
529472 99529472 1001 86380 86390 1
529921 99529921 1001 86380 86390 1
529862 99529862 1001 86380 86390 1
530503 99530503 1001 86380 86390 1
530374 99530374 1001 86380 86390 1
530426 99530426 1001 86380 86390 1
530407 99530407 1001 86380 86390 1
530433 99530433 1001 86380 86390 1
530462 99530462 1001 86380 86390 1
530313 99530313 1001 86380 86390 1
530185 99530185 1001 86380 86390 1
530163 99530163 1001 86380 86390 1
530203 99530203 1001 86380 86390 1
530077 99530077 1001 86380 86390 1
529962 99529962 1001 86380 86390 1
530055 99530055 1001 86380 86390 1
530043 99530043 1001 86380 86390 1
529957 99529957 1001 86380 86390 1
530722 99530722 1001 86380 86390 1
531308 99531308 1001 86380 86390 1
531126 99531126 1001 86380 86390 1
530877 99530877 1001 86380 86390 1
530831 99530831 1001 86380 86390 1
531571 99531571 1001 86380 86390 1
531468 99531468 1001 86380 86390 1
531547 99531547 1001 86380 86390 1
531383 99531383 1001 86380 86390 1
531553 99531553 1001 86380 86390 1
532178 99532178 1001 86380 86390 1
532037 99532037 1001 86380 86390 1
531938 99531938 1001 86380 86390 1
531999 99531999 1001 86380 86390 1
531587 99531587 1001 86380 86390 1
531695 99531695 1001 86380 86390 1
531683 99531683 1001 86380 86390 1
531762 99531762 1001 86380 86390 1
531750 99531750 1001 86380 86390 1
531688 99531688 1001 86380 86390 1
532297 99532297 1001 86380 86390 1
532247 99532247 1001 86380 86390 1
532299 99532299 1001 86380 86390 1
532393 99532393 1001 86380 86390 1
532343 99532343 1001 86380 86390 1
532903 99532903 1001 86380 86390 1
532930 99532930 1001 86380 86390 1
532711 99532711 1001 86380 86390 1
532806 99532806 1001 86380 86390 1
532721 99532721 1001 86380 86390 1
532490 99532490 1001 86380 86390 1
532581 99532581 1001 86380 86390 1
532610 99532610 1001 86380 86390 1
532430 99532430 1001 86380 86390 1
532501 99532501 1001 86380 86390 1
533033 99533033 1001 86380 86390 1
533062 99533062 1001 86380 86390 1
533179 99533179 1001 86380 86390 1
533036 99533036 1001 86380 86390 1
533156 99533156 1001 86380 86390 1
533145 99533145 1001 86380 86390 1
533781 99533781 1001 86380 86390 1
533471 99533471 1001 86380 86390 1
533499 99533499 1001 86380 86390 1
533491 99533491 1001 86380 86390 1
533622 99533622 1001 86380 86390 1
533396 99533396 1001 86380 86390 1
533398 99533398 1001 86380 86390 1
533272 99533272 1001 86380 86390 1
533415 99533415 1001 86380 86390 1
533351 99533351 1001 86380 86390 1
533430 99533430 1001 86380 86390 1
534027 99534027 1001 86380 86390 1
533871 99533871 1001 86380 86390 1
533898 99533898 1001 86380 86390 1
533874 99533874 1001 86380 86390 1
534663 99534663 1001 86380 86390 1
534590 99534590 1001 86380 86390 1
534503 99534503 1001 86380 86390 1
534318 99534318 1001 86380 86390 1
534322 99534322 1001 86380 86390 1
534426 99534426 1001 86380 86390 1
534207 99534207 1001 86380 86390 1
534150 99534150 1001 86380 86390 1
534777 99534777 1001 86380 86390 1
534881 99534881 1001 86380 86390 1
534804 99534804 1001 86380 86390 1
535383 99535383 1001 86380 86390 1
535346 99535346 1001 86380 86390 1
535464 99535464 1001 86380 86390 1
535282 99535282 1001 86380 86390 1
535231 99535231 1001 86380 86390 1
535171 99535171 1001 86380 86390 1
535072 99535072 1001 86380 86390 1
534997 99534997 1001 86380 86390 1
534939 99534939 1001 86380 86390 1
535663 99535663 1001 86380 86390 1
535676 99535676 1001 86380 86390 1
534890 99534890 1001 86380 86390 1
535552 99535552 1001 86380 86390 1
535658 99535658 1001 86380 86390 1
535710 99535710 1001 86380 86390 1
536286 99536286 1001 86380 86390 1
536171 99536171 1001 86380 86390 1
536249 99536249 1001 86380 86390 1
536252 99536252 1001 86380 86390 1
536325 99536325 1001 86380 86390 1
536098 99536098 1001 86380 86390 1
536025 99536025 1001 86380 86390 1
535935 99535935 1001 86380 86390 1
535862 99535862 1001 86380 86390 1
535918 99535918 1001 86380 86390 1
535842 99535842 1001 86380 86390 1
536387 99536387 1001 86380 86390 1
535716 99535716 1001 86380 86390 1
536453 99536453 1001 86380 86390 1
536390 99536390 1001 86380 86390 1
536391 99536391 1001 86380 86390 1
536342 99536342 1001 86380 86390 1
536996 99536996 1001 86380 86390 1
537024 99537024 1001 86380 86390 1
537012 99537012 1001 86380 86390 1
537150 99537150 1001 86380 86390 1
536921 99536921 1001 86380 86390 1
536870 99536870 1001 86380 86390 1
536851 99536851 1001 86380 86390 1
536543 99536543 1001 86380 86390 1
536743 99536743 1001 86380 86390 1
536693 99536693 1001 86380 86390 1
536720 99536720 1001 86380 86390 1
537188 99537188 1001 86380 86390 1
537202 99537202 1001 86380 86390 1
537232 99537232 1001 86380 86390 1
537900 99537900 1001 86380 86390 1
537721 99537721 1001 86380 86390 1
537568 99537568 1001 86380 86390 1
537445 99537445 1001 86380 86390 1
537522 99537522 1001 86380 86390 1
538148 99538148 1001 86380 86390 1
538767 99538767 1001 86380 86390 1
538773 99538773 1001 86380 86390 1
538761 99538761 1001 86380 86390 1
538574 99538574 1001 86380 86390 1
538466 99538466 1001 86380 86390 1
538414 99538414 1001 86380 86390 1
538264 99538264 1001 86380 86390 1
538952 99538952 1001 86380 86390 1
539616 99539616 1001 86380 86390 1
539518 99539518 1001 86380 86390 1
539620 99539620 1001 86380 86390 1
539598 99539598 1001 86380 86390 1
539589 99539589 1001 86380 86390 1
539305 99539305 1001 86380 86390 1
539051 99539051 1001 86380 86390 1
539145 99539145 1001 86380 86390 1
539032 99539032 1001 86380 86390 1
539671 99539671 1001 86380 86390 1
540326 99540326 1001 86380 86390 1
540391 99540391 1001 86380 86390 1
540350 99540350 1001 86380 86390 1
540184 99540184 1001 86380 86390 1
540148 99540148 1001 86380 86390 1
540242 99540242 1001 86380 86390 1
540061 99540061 1001 86380 86390 1
540232 99540232 1001 86380 86390 1
540118 99540118 1001 86380 86390 1
539879 99539879 1001 86380 86390 1
539893 99539893 1001 86380 86390 1
540026 99540026 1001 86380 86390 1
540547 99540547 1001 86380 86390 1
540540 99540540 1001 86380 86390 1
541113 99541113 1001 86380 86390 1
541204 99541204 1001 86380 86390 1
541091 99541091 1001 86380 86390 1
541266 99541266 1001 86380 86390 1
541208 99541208 1001 86380 86390 1
541285 99541285 1001 86380 86390 1
541075 99541075 1001 86380 86390 1
540935 99540935 1001 86380 86390 1
540937 99540937 1001 86380 86390 1
540994 99540994 1001 86380 86390 1
540713 99540713 1001 86380 86390 1
540740 99540740 1001 86380 86390 1
540832 99540832 1001 86380 86390 1
540743 99540743 1001 86380 86390 1
540836 99540836 1001 86380 86390 1
540863 99540863 1001 86380 86390 1
540774 99540774 1001 86380 86390 1
541317 99541317 1001 86380 86390 1
541384 99541384 1001 86380 86390 1
541337 99541337 1001 86380 86390 1
541354 99541354 1001 86380 86390 1
542056 99542056 1001 86380 86390 1
541969 99541969 1001 86380 86390 1
541986 99541986 1001 86380 86390 1
541814 99541814 1001 86380 86390 1
541789 99541789 1001 86380 86390 1
541729 99541729 1001 86380 86390 1
541717 99541717 1001 86380 86390 1
541680 99541680 1001 86380 86390 1
541569 99541569 1001 86380 86390 1
541673 99541673 1001 86380 86390 1
541507 99541507 1001 86380 86390 1
541612 99541612 1001 86380 86390 1
542917 99542917 1001 86380 86390 1
542828 99542828 1001 86380 86390 1
542854 99542854 1001 86380 86390 1
542642 99542642 1001 86380 86390 1
542471 99542471 1001 86380 86390 1
542448 99542448 1001 86380 86390 1
542527 99542527 1001 86380 86390 1
542968 99542968 1001 86380 86390 1
543631 99543631 1001 86380 86390 1
543715 99543715 1001 86380 86390 1
543423 99543423 1001 86380 86390 1
543487 99543487 1001 86380 86390 1
543333 99543333 1001 86380 86390 1
543185 99543185 1001 86380 86390 1
543188 99543188 1001 86380 86390 1
544444 99544444 1001 86380 86390 1
544536 99544536 1001 86380 86390 1
544499 99544499 1001 86380 86390 1
544466 99544466 1001 86380 86390 1
544340 99544340 1001 86380 86390 1
544329 99544329 1001 86380 86390 1
544146 99544146 1001 86380 86390 1
544015 99544015 1001 86380 86390 1
544711 99544711 1001 86380 86390 1
544738 99544738 1001 86380 86390 1
544706 99544706 1001 86380 86390 1
544734 99544734 1001 86380 86390 1
544633 99544633 1001 86380 86390 1
431135 661 1001 54780 58077 1
520311 981 1002 34641 40720 1
400018 99400018 1001 86380 86390 1
400510 99400510 1001 86380 86390 1
400488 99400488 1001 86380 86390 1
400415 99400415 1001 86380 86390 1
400717 99400717 1001 86380 86390 1
400667 99400667 1001 86380 86390 1
400634 99400634 1001 86380 86390 1
400818 99400818 1001 86380 86390 1
401012 99401012 1001 86380 86390 1
401377 99401377 1001 86380 86390 1
401458 99401458 1001 86380 86390 1
402045 99402045 1001 86380 86390 1
402321 99402321 1001 86380 86390 1
402452 99402452 1001 86380 86390 1
402653 99402653 1001 86380 86390 1
402858 99402858 1001 86380 86390 1
402900 99402900 1001 86380 86390 1
403048 99403048 1001 86380 86390 1
403068 99403068 1001 86380 86390 1
403075 99403075 1001 86380 86390 1
403154 99403154 1001 86380 86390 1
403123 99403123 1001 86380 86390 1
403392 99403392 1001 86380 86390 1
403501 99403501 1001 86380 86390 1
403584 99403584 1001 86380 86390 1
403717 99403717 1001 86380 86390 1
403705 99403705 1001 86380 86390 1
403792 99403792 1001 86380 86390 1
403857 99403857 1001 86380 86390 1
403872 99403872 1001 86380 86390 1
403848 99403848 1001 86380 86390 1
404037 99404037 1001 86380 86390 1
404213 99404213 1001 86380 86390 1
404551 99404551 1001 86380 86390 1
404654 99404654 1001 86380 86390 1
404679 99404679 1001 86380 86390 1
405393 99405393 1001 86380 86390 1
405422 99405422 1001 86380 86390 1
405475 99405475 1001 86380 86390 1
405631 99405631 1001 86380 86390 1
405915 99405915 1001 86380 86390 1
406131 99406131 1001 86380 86390 1
406204 99406204 1001 86380 86390 1
406229 99406229 1001 86380 86390 1
406282 99406282 1001 86380 86390 1
406853 99406853 1001 86380 86390 1
407048 99407048 1001 86380 86390 1
407036 99407036 1001 86380 86390 1
407157 99407157 1001 86380 86390 1
407212 99407212 1001 86380 86390 1
407296 99407296 1001 86380 86390 1
407811 99407811 1001 86380 86390 1
407857 99407857 1001 86380 86390 1
408174 99408174 1001 86380 86390 1
408501 99408501 1001 86380 86390 1
409007 99409007 1001 86380 86390 1
409153 99409153 1001 86380 86390 1
409158 99409158 1001 86380 86390 1
409401 99409401 1001 86380 86390 1
409630 99409630 1001 86380 86390 1
409697 99409697 1001 86380 86390 1
409746 99409746 1001 86380 86390 1
409807 99409807 1001 86380 86390 1
409863 99409863 1001 86380 86390 1
410024 99410024 1001 86380 86390 1
410300 99410300 1001 86380 86390 1
410407 99410407 1001 86380 86390 1
410305 99410305 1001 86380 86390 1
410734 99410734 1001 86380 86390 1
411087 99411087 1001 86380 86390 1
411621 99411621 1001 86380 86390 1
411735 99411735 1001 86380 86390 1
411889 99411889 1001 86380 86390 1
412007 99412007 1001 86380 86390 1
411963 99411963 1001 86380 86390 1
412115 99412115 1001 86380 86390 1
412185 99412185 1001 86380 86390 1
412351 99412351 1001 86380 86390 1
412412 99412412 1001 86380 86390 1
413006 99413006 1001 86380 86390 1
413154 99413154 1001 86380 86390 1
412699 99412699 1001 86380 86390 1
414014 99414014 1001 86380 86390 1
413930 99413930 1001 86380 86390 1
414031 99414031 1001 86380 86390 1
415187 99415187 1001 86380 86390 1
414973 99414973 1001 86380 86390 1
415147 99415147 1001 86380 86390 1
414674 99414674 1001 86380 86390 1
414677 99414677 1001 86380 86390 1
414690 99414690 1001 86380 86390 1
414779 99414779 1001 86380 86390 1
414748 99414748 1001 86380 86390 1
414602 99414602 1001 86380 86390 1
414735 99414735 1001 86380 86390 1
414476 99414476 1001 86380 86390 1
414362 99414362 1001 86380 86390 1
414480 99414480 1001 86380 86390 1
414255 99414255 1001 86380 86390 1
414440 99414440 1001 86380 86390 1
415447 99415447 1001 86380 86390 1
416782 99416782 1001 86380 86390 1
416815 99416815 1001 86380 86390 1
416646 99416646 1001 86380 86390 1
416878 99416878 1001 86380 86390 1
415921 99415921 1001 86380 86390 1
417163 99417163 1001 86380 86390 1
417047 99417047 1001 86380 86390 1
417312 99417312 1001 86380 86390 1
417248 99417248 1001 86380 86390 1
417156 99417156 1001 86380 86390 1
417190 99417190 1001 86380 86390 1
417397 99417397 1001 86380 86390 1
417470 99417470 1001 86380 86390 1
417605 99417605 1001 86380 86390 1
417583 99417583 1001 86380 86390 1
417597 99417597 1001 86380 86390 1
418717 99418717 1001 86380 86390 1
418612 99418612 1001 86380 86390 1
418724 99418724 1001 86380 86390 1
418130 99418130 1001 86380 86390 1
418180 99418180 1001 86380 86390 1
418340 99418340 1001 86380 86390 1
418181 99418181 1001 86380 86390 1
418147 99418147 1001 86380 86390 1
418353 99418353 1001 86380 86390 1
418189 99418189 1001 86380 86390 1
417711 99417711 1001 86380 86390 1
417736 99417736 1001 86380 86390 1
417826 99417826 1001 86380 86390 1
417899 99417899 1001 86380 86390 1
418023 99418023 1001 86380 86390 1
419003 99419003 1001 86380 86390 1
420196 99420196 1001 86380 86390 1
420217 99420217 1001 86380 86390 1
420400 99420400 1001 86380 86390 1
420265 99420265 1001 86380 86390 1
420208 99420208 1001 86380 86390 1
419741 99419741 1001 86380 86390 1
419936 99419936 1001 86380 86390 1
420646 99420646 1001 86380 86390 1
420827 99420827 1001 86380 86390 1
420829 99420829 1001 86380 86390 1
421941 99421941 1001 86380 86390 1
421799 99421799 1001 86380 86390 1
422073 99422073 1001 86380 86390 1
421933 99421933 1001 86380 86390 1
422018 99422018 1001 86380 86390 1
421702 99421702 1001 86380 86390 1
421809 99421809 1001 86380 86390 1
421792 99421792 1001 86380 86390 1
421611 99421611 1001 86380 86390 1
421190 99421190 1001 86380 86390 1
420971 99420971 1001 86380 86390 1
421021 99421021 1001 86380 86390 1
421129 99421129 1001 86380 86390 1
420845 99420845 1001 86380 86390 1
421037 99421037 1001 86380 86390 1
422383 99422383 1001 86380 86390 1
422309 99422309 1001 86380 86390 1
423576 99423576 1001 86380 86390 1
423557 99423557 1001 86380 86390 1
423422 99423422 1001 86380 86390 1
423622 99423622 1001 86380 86390 1
423273 99423273 1001 86380 86390 1
423121 99423121 1001 86380 86390 1
422906 99422906 1001 86380 86390 1
422657 99422657 1001 86380 86390 1
422837 99422837 1001 86380 86390 1
422637 99422637 1001 86380 86390 1
422733 99422733 1001 86380 86390 1
422761 99422761 1001 86380 86390 1
422867 99422867 1001 86380 86390 1
422825 99422825 1001 86380 86390 1
423895 99423895 1001 86380 86390 1
423788 99423788 1001 86380 86390 1
423840 99423840 1001 86380 86390 1
423819 99423819 1001 86380 86390 1
425172 99425172 1001 86380 86390 1
425158 99425158 1001 86380 86390 1
425147 99425147 1001 86380 86390 1
424793 99424793 1001 86380 86390 1
424813 99424813 1001 86380 86390 1
424661 99424661 1001 86380 86390 1
424923 99424923 1001 86380 86390 1
424343 99424343 1001 86380 86390 1
424462 99424462 1001 86380 86390 1
424395 99424395 1001 86380 86390 1
424231 99424231 1001 86380 86390 1
425533 99425533 1001 86380 86390 1
425480 99425480 1001 86380 86390 1
425418 99425418 1001 86380 86390 1
425768 99425768 1001 86380 86390 1
425558 99425558 1001 86380 86390 1
426954 99426954 1001 86380 86390 1
427100 99427100 1001 86380 86390 1
426441 99426441 1001 86380 86390 1
426539 99426539 1001 86380 86390 1
426055 99426055 1001 86380 86390 1
425980 99425980 1001 86380 86390 1
427416 99427416 1001 86380 86390 1
427355 99427355 1001 86380 86390 1
427231 99427231 1001 86380 86390 1
428374 99428374 1001 86380 86390 1
428703 99428703 1001 86380 86390 1
428556 99428556 1001 86380 86390 1
428216 99428216 1001 86380 86390 1
428246 99428246 1001 86380 86390 1
428253 99428253 1001 86380 86390 1
427752 99427752 1001 86380 86390 1
427913 99427913 1001 86380 86390 1
427594 99427594 1001 86380 86390 1
429040 99429040 1001 86380 86390 1
429154 99429154 1001 86380 86390 1
428827 99428827 1001 86380 86390 1
429052 99429052 1001 86380 86390 1
428834 99428834 1001 86380 86390 1
428904 99428904 1001 86380 86390 1
429964 99429964 1001 86380 86390 1
430006 99430006 1001 86380 86390 1
430362 99430362 1001 86380 86390 1
430012 99430012 1001 86380 86390 1
429866 99429866 1001 86380 86390 1
429795 99429795 1001 86380 86390 1
429556 99429556 1001 86380 86390 1
429378 99429378 1001 86380 86390 1
429261 99429261 1001 86380 86390 1
430554 99430554 1001 86380 86390 1
430464 99430464 1001 86380 86390 1
430470 99430470 1001 86380 86390 1
430627 99430627 1001 86380 86390 1
431861 99431861 1001 86380 86390 1
431584 99431584 1001 86380 86390 1
431390 99431390 1001 86380 86390 1
431641 99431641 1001 86380 86390 1
431423 99431423 1001 86380 86390 1
431175 99431175 1001 86380 86390 1
431077 99431077 1001 86380 86390 1
430859 99430859 1001 86380 86390 1
432363 99432363 1001 86380 86390 1
433467 99433467 1001 86380 86390 1
433418 99433418 1001 86380 86390 1
432985 99432985 1001 86380 86390 1
433252 99433252 1001 86380 86390 1
433132 99433132 1001 86380 86390 1
433015 99433015 1001 86380 86390 1
432877 99432877 1001 86380 86390 1
432726 99432726 1001 86380 86390 1
432530 99432530 1001 86380 86390 1
434001 99434001 1001 86380 86390 1
433815 99433815 1001 86380 86390 1
434006 99434006 1001 86380 86390 1
435179 99435179 1001 86380 86390 1
435036 99435036 1001 86380 86390 1
435382 99435382 1001 86380 86390 1
435140 99435140 1001 86380 86390 1
434688 99434688 1001 86380 86390 1
434796 99434796 1001 86380 86390 1
434778 99434778 1001 86380 86390 1
434235 99434235 1001 86380 86390 1
434495 99434495 1001 86380 86390 1
435630 99435630 1001 86380 86390 1
435553 99435553 1001 86380 86390 1
435695 99435695 1001 86380 86390 1
436786 99436786 1001 86380 86390 1
437099 99437099 1001 86380 86390 1
436876 99436876 1001 86380 86390 1
436346 99436346 1001 86380 86390 1
436687 99436687 1001 86380 86390 1
436428 99436428 1001 86380 86390 1
436508 99436508 1001 86380 86390 1
436077 99436077 1001 86380 86390 1
437349 99437349 1001 86380 86390 1
437272 99437272 1001 86380 86390 1
300034 99300034 1001 86380 86390 1
300615 99300615 1001 86380 86390 1
300437 99300437 1001 86380 86390 1
300413 99300413 1001 86380 86390 1
300466 99300466 1001 86380 86390 1
300441 99300441 1001 86380 86390 1
300444 99300444 1001 86380 86390 1
300136 99300136 1001 86380 86390 1
300307 99300307 1001 86380 86390 1
300295 99300295 1001 86380 86390 1
300130 99300130 1001 86380 86390 1
300158 99300158 1001 86380 86390 1
300778 99300778 1001 86380 86390 1
300843 99300843 1001 86380 86390 1
301506 99301506 1001 86380 86390 1
301404 99301404 1001 86380 86390 1
301458 99301458 1001 86380 86390 1
301542 99301542 1001 86380 86390 1
301545 99301545 1001 86380 86390 1
301168 99301168 1001 86380 86390 1
301319 99301319 1001 86380 86390 1
301295 99301295 1001 86380 86390 1
301093 99301093 1001 86380 86390 1
300965 99300965 1001 86380 86390 1
300955 99300955 1001 86380 86390 1
301608 99301608 1001 86380 86390 1
302255 99302255 1001 86380 86390 1
302243 99302243 1001 86380 86390 1
302295 99302295 1001 86380 86390 1
302361 99302361 1001 86380 86390 1
302224 99302224 1001 86380 86390 1
302072 99302072 1001 86380 86390 1
302115 99302115 1001 86380 86390 1
301776 99301776 1001 86380 86390 1
302482 99302482 1001 86380 86390 1
302460 99302460 1001 86380 86390 1
302435 99302435 1001 86380 86390 1
302487 99302487 1001 86380 86390 1
302449 99302449 1001 86380 86390 1
302437 99302437 1001 86380 86390 1
302529 99302529 1001 86380 86390 1
303054 99303054 1001 86380 86390 1
303068 99303068 1001 86380 86390 1
303069 99303069 1001 86380 86390 1
302898 99302898 1001 86380 86390 1
302963 99302963 1001 86380 86390 1
302826 99302826 1001 86380 86390 1
302905 99302905 1001 86380 86390 1
302997 99302997 1001 86380 86390 1
302972 99302972 1001 86380 86390 1
302948 99302948 1001 86380 86390 1
302605 99302605 1001 86380 86390 1
302728 99302728 1001 86380 86390 1
303354 99303354 1001 86380 86390 1
303306 99303306 1001 86380 86390 1
303857 99303857 1001 86380 86390 1
304005 99304005 1001 86380 86390 1
303849 99303849 1001 86380 86390 1
303902 99303902 1001 86380 86390 1
303521 99303521 1001 86380 86390 1
303560 99303560 1001 86380 86390 1
303540 99303540 1001 86380 86390 1
304107 99304107 1001 86380 86390 1
304770 99304770 1001 86380 86390 1
304710 99304710 1001 86380 86390 1
304842 99304842 1001 86380 86390 1
304765 99304765 1001 86380 86390 1
304642 99304642 1001 86380 86390 1
304516 99304516 1001 86380 86390 1
304480 99304480 1001 86380 86390 1
304494 99304494 1001 86380 86390 1
304437 99304437 1001 86380 86390 1
304297 99304297 1001 86380 86390 1
304377 99304377 1001 86380 86390 1
305012 99305012 1001 86380 86390 1
304936 99304936 1001 86380 86390 1
304904 99304904 1001 86380 86390 1
305622 99305622 1001 86380 86390 1
305636 99305636 1001 86380 86390 1
305638 99305638 1001 86380 86390 1
305673 99305673 1001 86380 86390 1
305503 99305503 1001 86380 86390 1
305542 99305542 1001 86380 86390 1
305646 99305646 1001 86380 86390 1
305442 99305442 1001 86380 86390 1
305468 99305468 1001 86380 86390 1
305274 99305274 1001 86380 86390 1
305445 99305445 1001 86380 86390 1
305451 99305451 1001 86380 86390 1
305227 99305227 1001 86380 86390 1
305242 99305242 1001 86380 86390 1
305154 99305154 1001 86380 86390 1
500063 99500063 1001 86380 86390 1
500076 99500076 1001 86380 86390 1
500044 99500044 1001 86380 86390 1
500123 99500123 1001 86380 86390 1
500189 99500189 1001 86380 86390 1
500688 99500688 1001 86380 86390 1
500637 99500637 1001 86380 86390 1
500715 99500715 1001 86380 86390 1
500510 99500510 1001 86380 86390 1
500245 99500245 1001 86380 86390 1
500284 99500284 1001 86380 86390 1
500297 99500297 1001 86380 86390 1
500372 99500372 1001 86380 86390 1
500872 99500872 1001 86380 86390 1
500887 99500887 1001 86380 86390 1
501611 99501611 1001 86380 86390 1
501535 99501535 1001 86380 86390 1
501510 99501510 1001 86380 86390 1
501415 99501415 1001 86380 86390 1
501274 99501274 1001 86380 86390 1
501235 99501235 1001 86380 86390 1
501379 99501379 1001 86380 86390 1
501162 99501162 1001 86380 86390 1
501182 99501182 1001 86380 86390 1
501042 99501042 1001 86380 86390 1
501768 99501768 1001 86380 86390 1
501834 99501834 1001 86380 86390 1
501837 99501837 1001 86380 86390 1
501763 99501763 1001 86380 86390 1
502463 99502463 1001 86380 86390 1
502409 99502409 1001 86380 86390 1
502345 99502345 1001 86380 86390 1
502346 99502346 1001 86380 86390 1
502374 99502374 1001 86380 86390 1
502426 99502426 1001 86380 86390 1
502170 99502170 1001 86380 86390 1
502174 99502174 1001 86380 86390 1
502254 99502254 1001 86380 86390 1
502112 99502112 1001 86380 86390 1
502259 99502259 1001 86380 86390 1
501935 99501935 1001 86380 86390 1
501987 99501987 1001 86380 86390 1
501989 99501989 1001 86380 86390 1
501930 99501930 1001 86380 86390 1
501893 99501893 1001 86380 86390 1
502515 99502515 1001 86380 86390 1
502504 99502504 1001 86380 86390 1
502598 99502598 1001 86380 86390 1
502630 99502630 1001 86380 86390 1
503176 99503176 1001 86380 86390 1
503205 99503205 1001 86380 86390 1
503263 99503263 1001 86380 86390 1
503240 99503240 1001 86380 86390 1
503288 99503288 1001 86380 86390 1
502905 99502905 1001 86380 86390 1
502907 99502907 1001 86380 86390 1
502912 99502912 1001 86380 86390 1
502965 99502965 1001 86380 86390 1
503056 99503056 1001 86380 86390 1
502915 99502915 1001 86380 86390 1
503034 99503034 1001 86380 86390 1
502710 99502710 1001 86380 86390 1
502819 99502819 1001 86380 86390 1
502770 99502770 1001 86380 86390 1
502809 99502809 1001 86380 86390 1
503303 99503303 1001 86380 86390 1
503423 99503423 1001 86380 86390 1
503398 99503398 1001 86380 86390 1
503352 99503352 1001 86380 86390 1
503979 99503979 1001 86380 86390 1
503797 99503797 1001 86380 86390 1
503863 99503863 1001 86380 86390 1
503769 99503769 1001 86380 86390 1
503632 99503632 1001 86380 86390 1
503516 99503516 1001 86380 86390 1
504323 99504323 1001 86380 86390 1
504183 99504183 1001 86380 86390 1
504292 99504292 1001 86380 86390 1
504804 99504804 1001 86380 86390 1
504831 99504831 1001 86380 86390 1
504834 99504834 1001 86380 86390 1
504825 99504825 1001 86380 86390 1
504648 99504648 1001 86380 86390 1
504700 99504700 1001 86380 86390 1
504680 99504680 1001 86380 86390 1
504643 99504643 1001 86380 86390 1
504683 99504683 1001 86380 86390 1
504737 99504737 1001 86380 86390 1
504349 99504349 1001 86380 86390 1
504388 99504388 1001 86380 86390 1
504404 99504404 1001 86380 86390 1
504500 99504500 1001 86380 86390 1
504513 99504513 1001 86380 86390 1
504956 99504956 1001 86380 86390 1
505141 99505141 1001 86380 86390 1
505608 99505608 1001 86380 86390 1
505571 99505571 1001 86380 86390 1
505678 99505678 1001 86380 86390 1
505730 99505730 1001 86380 86390 1
505487 99505487 1001 86380 86390 1
505424 99505424 1001 86380 86390 1
505376 99505376 1001 86380 86390 1
505392 99505392 1001 86380 86390 1
505523 99505523 1001 86380 86390 1
505233 99505233 1001 86380 86390 1
505185 99505185 1001 86380 86390 1
505200 99505200 1001 86380 86390 1
505950 99505950 1001 86380 86390 1
505915 99505915 1001 86380 86390 1
505864 99505864 1001 86380 86390 1
505906 99505906 1001 86380 86390 1
506451 99506451 1001 86380 86390 1
506491 99506491 1001 86380 86390 1
506212 99506212 1001 86380 86390 1
506293 99506293 1001 86380 86390 1
506281 99506281 1001 86380 86390 1
506310 99506310 1001 86380 86390 1
506195 99506195 1001 86380 86390 1
506079 99506079 1001 86380 86390 1
506030 99506030 1001 86380 86390 1
506135 99506135 1001 86380 86390 1
506061 99506061 1001 86380 86390 1
505984 99505984 1001 86380 86390 1
506788 99506788 1001 86380 86390 1
506729 99506729 1001 86380 86390 1
506744 99506744 1001 86380 86390 1
506630 99506630 1001 86380 86390 1
507126 99507126 1001 86380 86390 1
507024 99507024 1001 86380 86390 1
507039 99507039 1001 86380 86390 1
506879 99506879 1001 86380 86390 1
506803 99506803 1001 86380 86390 1
506872 99506872 1001 86380 86390 1
507464 99507464 1001 86380 86390 1
507542 99507542 1001 86380 86390 1
507556 99507556 1001 86380 86390 1
507496 99507496 1001 86380 86390 1
507535 99507535 1001 86380 86390 1
508096 99508096 1001 86380 86390 1
508046 99508046 1001 86380 86390 1
508125 99508125 1001 86380 86390 1
508238 99508238 1001 86380 86390 1
507995 99507995 1001 86380 86390 1
507972 99507972 1001 86380 86390 1
507922 99507922 1001 86380 86390 1
508013 99508013 1001 86380 86390 1
507667 99507667 1001 86380 86390 1
507719 99507719 1001 86380 86390 1
507669 99507669 1001 86380 86390 1
507631 99507631 1001 86380 86390 1
507684 99507684 1001 86380 86390 1
507659 99507659 1001 86380 86390 1
507635 99507635 1001 86380 86390 1
507808 99507808 1001 86380 86390 1
508336 99508336 1001 86380 86390 1
508402 99508402 1001 86380 86390 1
508399 99508399 1001 86380 86390 1
509029 99509029 1001 86380 86390 1
508957 99508957 1001 86380 86390 1
508742 99508742 1001 86380 86390 1
508721 99508721 1001 86380 86390 1
508617 99508617 1001 86380 86390 1
508658 99508658 1001 86380 86390 1
509219 99509219 1001 86380 86390 1
509095 99509095 1001 86380 86390 1
509278 99509278 1001 86380 86390 1
509772 99509772 1001 86380 86390 1
509833 99509833 1001 86380 86390 1
509730 99509730 1001 86380 86390 1
509675 99509675 1001 86380 86390 1
509604 99509604 1001 86380 86390 1
509361 99509361 1001 86380 86390 1
509377 99509377 1001 86380 86390 1
510002 99510002 1001 86380 86390 1
510072 99510072 1001 86380 86390 1
510102 99510102 1001 86380 86390 1
510550 99510550 1001 86380 86390 1
510528 99510528 1001 86380 86390 1
510622 99510622 1001 86380 86390 1
510558 99510558 1001 86380 86390 1
510508 99510508 1001 86380 86390 1
510434 99510434 1001 86380 86390 1
510388 99510388 1001 86380 86390 1
510363 99510363 1001 86380 86390 1
510296 99510296 1001 86380 86390 1
510310 99510310 1001 86380 86390 1
510246 99510246 1001 86380 86390 1
510816 99510816 1001 86380 86390 1
510761 99510761 1001 86380 86390 1
511490 99511490 1001 86380 86390 1
511167 99511167 1001 86380 86390 1
511210 99511210 1001 86380 86390 1
511340 99511340 1001 86380 86390 1
511238 99511238 1001 86380 86390 1
511291 99511291 1001 86380 86390 1
510958 99510958 1001 86380 86390 1
510984 99510984 1001 86380 86390 1
511010 99511010 1001 86380 86390 1
510960 99510960 1001 86380 86390 1
511000 99511000 1001 86380 86390 1
510981 99510981 1001 86380 86390 1
511020 99511020 1001 86380 86390 1
511630 99511630 1001 86380 86390 1
511643 99511643 1001 86380 86390 1
511672 99511672 1001 86380 86390 1
511712 99511712 1001 86380 86390 1
512304 99512304 1001 86380 86390 1
512231 99512231 1001 86380 86390 1
512249 99512249 1001 86380 86390 1
512060 99512060 1001 86380 86390 1
512073 99512073 1001 86380 86390 1
511883 99511883 1001 86380 86390 1
511807 99511807 1001 86380 86390 1
511886 99511886 1001 86380 86390 1
512471 99512471 1001 86380 86390 1
512459 99512459 1001 86380 86390 1
512409 99512409 1001 86380 86390 1
513144 99513144 1001 86380 86390 1
513146 99513146 1001 86380 86390 1
513149 99513149 1001 86380 86390 1
512923 99512923 1001 86380 86390 1
512872 99512872 1001 86380 86390 1
512902 99512902 1001 86380 86390 1
512812 99512812 1001 86380 86390 1
512996 99512996 1001 86380 86390 1
512804 99512804 1001 86380 86390 1
512856 99512856 1001 86380 86390 1
512624 99512624 1001 86380 86390 1
512782 99512782 1001 86380 86390 1
512679 99512679 1001 86380 86390 1
513356 99513356 1001 86380 86390 1
513996 99513996 1001 86380 86390 1
513956 99513956 1001 86380 86390 1
513840 99513840 1001 86380 86390 1
513853 99513853 1001 86380 86390 1
513832 99513832 1001 86380 86390 1
513884 99513884 1001 86380 86390 1
513962 99513962 1001 86380 86390 1
513899 99513899 1001 86380 86390 1
513742 99513742 1001 86380 86390 1
513503 99513503 1001 86380 86390 1
513548 99513548 1001 86380 86390 1
513562 99513562 1001 86380 86390 1
513472 99513472 1001 86380 86390 1
514187 99514187 1001 86380 86390 1
514050 99514050 1001 86380 86390 1
514169 99514169 1001 86380 86390 1
514118 99514118 1001 86380 86390 1
514787 99514787 1001 86380 86390 1
514601 99514601 1001 86380 86390 1
514446 99514446 1001 86380 86390 1
514623 99514623 1001 86380 86390 1
514598 99514598 1001 86380 86390 1
514422 99514422 1001 86380 86390 1
514435 99514435 1001 86380 86390 1
514425 99514425 1001 86380 86390 1
514337 99514337 1001 86380 86390 1
514974 99514974 1001 86380 86390 1
514970 99514970 1001 86380 86390 1
515541 99515541 1001 86380 86390 1
515454 99515454 1001 86380 86390 1
515405 99515405 1001 86380 86390 1
515354 99515354 1001 86380 86390 1
515293 99515293 1001 86380 86390 1
515335 99515335 1001 86380 86390 1
515246 99515246 1001 86380 86390 1
515078 99515078 1001 86380 86390 1
515255 99515255 1001 86380 86390 1
515836 99515836 1001 86380 86390 1
515852 99515852 1001 86380 86390 1
515819 99515819 1001 86380 86390 1
516344 99516344 1001 86380 86390 1
516499 99516499 1001 86380 86390 1
516393 99516393 1001 86380 86390 1
516149 99516149 1001 86380 86390 1
516156 99516156 1001 86380 86390 1
516221 99516221 1001 86380 86390 1
515916 99515916 1001 86380 86390 1
515948 99515948 1001 86380 86390 1
516093 99516093 1001 86380 86390 1
515978 99515978 1001 86380 86390 1
516696 99516696 1001 86380 86390 1
516659 99516659 1001 86380 86390 1
517303 99517303 1001 86380 86390 1
517307 99517307 1001 86380 86390 1
517031 99517031 1001 86380 86390 1
517108 99517108 1001 86380 86390 1
517033 99517033 1001 86380 86390 1
516763 99516763 1001 86380 86390 1
516802 99516802 1001 86380 86390 1
516803 99516803 1001 86380 86390 1
516830 99516830 1001 86380 86390 1
517465 99517465 1001 86380 86390 1
517466 99517466 1001 86380 86390 1
517494 99517494 1001 86380 86390 1
517482 99517482 1001 86380 86390 1
517368 99517368 1001 86380 86390 1
517433 99517433 1001 86380 86390 1
517472 99517472 1001 86380 86390 1
518009 99518009 1001 86380 86390 1
518000 99518000 1001 86380 86390 1
517779 99517779 1001 86380 86390 1
517766 99517766 1001 86380 86390 1
517832 99517832 1001 86380 86390 1
517754 99517754 1001 86380 86390 1
517912 99517912 1001 86380 86390 1
517941 99517941 1001 86380 86390 1
517555 99517555 1001 86380 86390 1
517699 99517699 1001 86380 86390 1
517543 99517543 1001 86380 86390 1
517583 99517583 1001 86380 86390 1
517626 99517626 1001 86380 86390 1
517639 99517639 1001 86380 86390 1
517693 99517693 1001 86380 86390 1
517706 99517706 1001 86380 86390 1
518175 99518175 1001 86380 86390 1
518324 99518324 1001 86380 86390 1
518363 99518363 1001 86380 86390 1
518221 99518221 1001 86380 86390 1
518312 99518312 1001 86380 86390 1
518351 99518351 1001 86380 86390 1
518945 99518945 1001 86380 86390 1
518791 99518791 1001 86380 86390 1
518871 99518871 1001 86380 86390 1
518646 99518646 1001 86380 86390 1
518594 99518594 1001 86380 86390 1
518763 99518763 1001 86380 86390 1
518715 99518715 1001 86380 86390 1
518478 99518478 1001 86380 86390 1
518480 99518480 1001 86380 86390 1
518379 99518379 1001 86380 86390 1
519053 99519053 1001 86380 86390 1
519015 99519015 1001 86380 86390 1
519112 99519112 1001 86380 86390 1
519753 99519753 1001 86380 86390 1
519788 99519788 1001 86380 86390 1
519791 99519791 1001 86380 86390 1
519805 99519805 1001 86380 86390 1
519619 99519619 1001 86380 86390 1
519748 99519748 1001 86380 86390 1
519723 99519723 1001 86380 86390 1
519482 99519482 1001 86380 86390 1
519450 99519450 1001 86380 86390 1
519595 99519595 1001 86380 86390 1
519317 99519317 1001 86380 86390 1
519990 99519990 1001 86380 86390 1
520514 99520514 1001 86380 86390 1
520515 99520515 1001 86380 86390 1
520425 99520425 1001 86380 86390 1
520426 99520426 1001 86380 86390 1
520285 99520285 1001 86380 86390 1
520324 99520324 1001 86380 86390 1
520382 99520382 1001 86380 86390 1
520115 99520115 1001 86380 86390 1
520038 99520038 1001 86380 86390 1
520118 99520118 1001 86380 86390 1
520755 99520755 1001 86380 86390 1
520769 99520769 1001 86380 86390 1
520839 99520839 1001 86380 86390 1
521463 99521463 1001 86380 86390 1
521290 99521290 1001 86380 86390 1
521447 99521447 1001 86380 86390 1
521384 99521384 1001 86380 86390 1
521273 99521273 1001 86380 86390 1
521132 99521132 1001 86380 86390 1
520939 99520939 1001 86380 86390 1
520878 99520878 1001 86380 86390 1
521651 99521651 1001 86380 86390 1
521500 99521500 1001 86380 86390 1
521604 99521604 1001 86380 86390 1
521631 99521631 1001 86380 86390 1
522286 99522286 1001 86380 86390 1
522081 99522081 1001 86380 86390 1
522032 99522032 1001 86380 86390 1
521930 99521930 1001 86380 86390 1
521721 99521721 1001 86380 86390 1
522345 99522345 1001 86380 86390 1
522348 99522348 1001 86380 86390 1
522363 99522363 1001 86380 86390 1
522443 99522443 1001 86380 86390 1
522456 99522456 1001 86380 86390 1
523099 99523099 1001 86380 86390 1
522786 99522786 1001 86380 86390 1
522538 99522538 1001 86380 86390 1
523196 99523196 1001 86380 86390 1
523203 99523203 1001 86380 86390 1
523283 99523283 1001 86380 86390 1
523843 99523843 1001 86380 86390 1
523832 99523832 1001 86380 86390 1
523872 99523872 1001 86380 86390 1
523898 99523898 1001 86380 86390 1
523863 99523863 1001 86380 86390 1
523694 99523694 1001 86380 86390 1
523709 99523709 1001 86380 86390 1
523723 99523723 1001 86380 86390 1
523410 99523410 1001 86380 86390 1
524007 99524007 1001 86380 86390 1
523960 99523960 1001 86380 86390 1
524080 99524080 1001 86380 86390 1
524109 99524109 1001 86380 86390 1
524736 99524736 1001 86380 86390 1
524690 99524690 1001 86380 86390 1
524653 99524653 1001 86380 86390 1
524457 99524457 1001 86380 86390 1
524349 99524349 1001 86380 86390 1
524865 99524865 1001 86380 86390 1
524866 99524866 1001 86380 86390 1
525242 99525242 1001 86380 86390 1
524989 99524989 1001 86380 86390 1
525081 99525081 1001 86380 86390 1
525137 99525137 1001 86380 86390 1
525177 99525177 1001 86380 86390 1
525048 99525048 1001 86380 86390 1
525011 99525011 1001 86380 86390 1
525690 99525690 1001 86380 86390 1
525718 99525718 1001 86380 86390 1
525773 99525773 1001 86380 86390 1
526395 99526395 1001 86380 86390 1
526339 99526339 1001 86380 86390 1
526356 99526356 1001 86380 86390 1
526218 99526218 1001 86380 86390 1
526161 99526161 1001 86380 86390 1
526125 99526125 1001 86380 86390 1
526035 99526035 1001 86380 86390 1
525963 99525963 1001 86380 86390 1
525993 99525993 1001 86380 86390 1
526614 99526614 1001 86380 86390 1
526427 99526427 1001 86380 86390 1
526559 99526559 1001 86380 86390 1
526483 99526483 1001 86380 86390 1
526613 99526613 1001 86380 86390 1
527031 99527031 1001 86380 86390 1
526917 99526917 1001 86380 86390 1
526841 99526841 1001 86380 86390 1
526758 99526758 1001 86380 86390 1
526655 99526655 1001 86380 86390 1
526747 99526747 1001 86380 86390 1
526724 99526724 1001 86380 86390 1
526650 99526650 1001 86380 86390 1
527351 99527351 1001 86380 86390 1
527428 99527428 1001 86380 86390 1
527305 99527305 1001 86380 86390 1
527422 99527422 1001 86380 86390 1
527385 99527385 1001 86380 86390 1
527986 99527986 1001 86380 86390 1
527975 99527975 1001 86380 86390 1
528028 99528028 1001 86380 86390 1
528049 99528049 1001 86380 86390 1
527767 99527767 1001 86380 86390 1
527819 99527819 1001 86380 86390 1
527665 99527665 1001 86380 86390 1
527707 99527707 1001 86380 86390 1
527682 99527682 1001 86380 86390 1
527724 99527724 1001 86380 86390 1
527639 99527639 1001 86380 86390 1
527471 99527471 1001 86380 86390 1
527628 99527628 1001 86380 86390 1
527631 99527631 1001 86380 86390 1
527648 99527648 1001 86380 86390 1
528098 99528098 1001 86380 86390 1
528085 99528085 1001 86380 86390 1
528129 99528129 1001 86380 86390 1
528840 99528840 1001 86380 86390 1
528777 99528777 1001 86380 86390 1
528856 99528856 1001 86380 86390 1
528857 99528857 1001 86380 86390 1
528882 99528882 1001 86380 86390 1
528715 99528715 1001 86380 86390 1
528720 99528720 1001 86380 86390 1
528696 99528696 1001 86380 86390 1
528643 99528643 1001 86380 86390 1
528424 99528424 1001 86380 86390 1
528284 99528284 1001 86380 86390 1
528363 99528363 1001 86380 86390 1
528454 99528454 1001 86380 86390 1
528487 99528487 1001 86380 86390 1
529080 99529080 1001 86380 86390 1
529018 99529018 1001 86380 86390 1
529627 99529627 1001 86380 86390 1
529645 99529645 1001 86380 86390 1
529709 99529709 1001 86380 86390 1
529498 99529498 1001 86380 86390 1
529327 99529327 1001 86380 86390 1
529249 99529249 1001 86380 86390 1
529183 99529183 1001 86380 86390 1
529873 99529873 1001 86380 86390 1
529899 99529899 1001 86380 86390 1
530431 99530431 1001 86380 86390 1
530472 99530472 1001 86380 86390 1
530473 99530473 1001 86380 86390 1
530175 99530175 1001 86380 86390 1
530305 99530305 1001 86380 86390 1
529999 99529999 1001 86380 86390 1
530084 99530084 1001 86380 86390 1
530590 99530590 1001 86380 86390 1
530605 99530605 1001 86380 86390 1
530747 99530747 1001 86380 86390 1
530723 99530723 1001 86380 86390 1
530711 99530711 1001 86380 86390 1
530687 99530687 1001 86380 86390 1
530614 99530614 1001 86380 86390 1
531239 99531239 1001 86380 86390 1
531344 99531344 1001 86380 86390 1
531243 99531243 1001 86380 86390 1
531232 99531232 1001 86380 86390 1
531370 99531370 1001 86380 86390 1
531137 99531137 1001 86380 86390 1
531127 99531127 1001 86380 86390 1
531015 99531015 1001 86380 86390 1
531144 99531144 1001 86380 86390 1
531042 99531042 1001 86380 86390 1
530811 99530811 1001 86380 86390 1
530843 99530843 1001 86380 86390 1
530912 99530912 1001 86380 86390 1
531514 99531514 1001 86380 86390 1
532031 99532031 1001 86380 86390 1
532136 99532136 1001 86380 86390 1
532162 99532162 1001 86380 86390 1
532137 99532137 1001 86380 86390 1
532166 99532166 1001 86380 86390 1
531897 99531897 1001 86380 86390 1
531886 99531886 1001 86380 86390 1
531902 99531902 1001 86380 86390 1
531838 99531838 1001 86380 86390 1
531995 99531995 1001 86380 86390 1
531656 99531656 1001 86380 86390 1
532386 99532386 1001 86380 86390 1
532349 99532349 1001 86380 86390 1
532339 99532339 1001 86380 86390 1
532933 99532933 1001 86380 86390 1
532651 99532651 1001 86380 86390 1
532666 99532666 1001 86380 86390 1
532822 99532822 1001 86380 86390 1
532774 99532774 1001 86380 86390 1
532465 99532465 1001 86380 86390 1
533236 99533236 1001 86380 86390 1
533057 99533057 1001 86380 86390 1
533178 99533178 1001 86380 86390 1
533193 99533193 1001 86380 86390 1
533091 99533091 1001 86380 86390 1
533184 99533184 1001 86380 86390 1
533746 99533746 1001 86380 86390 1
533799 99533799 1001 86380 86390 1
533502 99533502 1001 86380 86390 1
533383 99533383 1001 86380 86390 1
533314 99533314 1001 86380 86390 1
533922 99533922 1001 86380 86390 1
533897 99533897 1001 86380 86390 1
534005 99534005 1001 86380 86390 1
533942 99533942 1001 86380 86390 1
534655 99534655 1001 86380 86390 1
534592 99534592 1001 86380 86390 1
534310 99534310 1001 86380 86390 1
534479 99534479 1001 86380 86390 1
534438 99534438 1001 86380 86390 1
534089 99534089 1001 86380 86390 1
534197 99534197 1001 86380 86390 1
534254 99534254 1001 86380 86390 1
534073 99534073 1001 86380 86390 1
534686 99534686 1001 86380 86390 1
534743 99534743 1001 86380 86390 1
534758 99534758 1001 86380 86390 1
535422 99535422 1001 86380 86390 1
535467 99535467 1001 86380 86390 1
535341 99535341 1001 86380 86390 1
535211 99535211 1001 86380 86390 1
535277 99535277 1001 86380 86390 1
534995 99534995 1001 86380 86390 1
534983 99534983 1001 86380 86390 1
535036 99535036 1001 86380 86390 1
535583 99535583 1001 86380 86390 1
536205 99536205 1001 86380 86390 1
536220 99536220 1001 86380 86390 1
536079 99536079 1001 86380 86390 1
536070 99536070 1001 86380 86390 1
535999 99535999 1001 86380 86390 1
536077 99536077 1001 86380 86390 1
535717 99535717 1001 86380 86390 1
535877 99535877 1001 86380 86390 1
535878 99535878 1001 86380 86390 1
535736 99535736 1001 86380 86390 1
535853 99535853 1001 86380 86390 1
535765 99535765 1001 86380 86390 1
537071 99537071 1001 86380 86390 1
536816 99536816 1001 86380 86390 1
536769 99536769 1001 86380 86390 1
536672 99536672 1001 86380 86390 1
536585 99536585 1001 86380 86390 1
536679 99536679 1001 86380 86390 1
537266 99537266 1001 86380 86390 1
537192 99537192 1001 86380 86390 1
537309 99537309 1001 86380 86390 1
537258 99537258 1001 86380 86390 1
537262 99537262 1001 86380 86390 1
537875 99537875 1001 86380 86390 1
537889 99537889 1001 86380 86390 1
537934 99537934 1001 86380 86390 1
537947 99537947 1001 86380 86390 1
537818 99537818 1001 86380 86390 1
537819 99537819 1001 86380 86390 1
537911 99537911 1001 86380 86390 1
537611 99537611 1001 86380 86390 1
537689 99537689 1001 86380 86390 1
537577 99537577 1001 86380 86390 1
538083 99538083 1001 86380 86390 1
538114 99538114 1001 86380 86390 1
538191 99538191 1001 86380 86390 1
538751 99538751 1001 86380 86390 1
538764 99538764 1001 86380 86390 1
538715 99538715 1001 86380 86390 1
538748 99538748 1001 86380 86390 1
538547 99538547 1001 86380 86390 1
538501 99538501 1001 86380 86390 1
538502 99538502 1001 86380 86390 1
538211 99538211 1001 86380 86390 1
538252 99538252 1001 86380 86390 1
538929 99538929 1001 86380 86390 1
538972 99538972 1001 86380 86390 1
538860 99538860 1001 86380 86390 1
538876 99538876 1001 86380 86390 1
539528 99539528 1001 86380 86390 1
539581 99539581 1001 86380 86390 1
539485 99539485 1001 86380 86390 1
539260 99539260 1001 86380 86390 1
539356 99539356 1001 86380 86390 1
539214 99539214 1001 86380 86390 1
539101 99539101 1001 86380 86390 1
539066 99539066 1001 86380 86390 1
539093 99539093 1001 86380 86390 1
539042 99539042 1001 86380 86390 1
539147 99539147 1001 86380 86390 1
539769 99539769 1001 86380 86390 1
539810 99539810 1001 86380 86390 1
539656 99539656 1001 86380 86390 1
539708 99539708 1001 86380 86390 1
539644 99539644 1001 86380 86390 1
539736 99539736 1001 86380 86390 1
540351 99540351 1001 86380 86390 1
540341 99540341 1001 86380 86390 1
540442 99540442 1001 86380 86390 1
540408 99540408 1001 86380 86390 1
540443 99540443 1001 86380 86390 1
540295 99540295 1001 86380 86390 1
540060 99540060 1001 86380 86390 1
540138 99540138 1001 86380 86390 1
540260 99540260 1001 86380 86390 1
540639 99540639 1001 86380 86390 1
540604 99540604 1001 86380 86390 1
541244 99541244 1001 86380 86390 1
541199 99541199 1001 86380 86390 1
541200 99541200 1001 86380 86390 1
541110 99541110 1001 86380 86390 1
541078 99541078 1001 86380 86390 1
540963 99540963 1001 86380 86390 1
541017 99541017 1001 86380 86390 1
540916 99540916 1001 86380 86390 1
541084 99541084 1001 86380 86390 1
540956 99540956 1001 86380 86390 1
540904 99540904 1001 86380 86390 1
540805 99540805 1001 86380 86390 1
540721 99540721 1001 86380 86390 1
541363 99541363 1001 86380 86390 1
541377 99541377 1001 86380 86390 1
541444 99541444 1001 86380 86390 1
541967 99541967 1001 86380 86390 1
542111 99542111 1001 86380 86390 1
541827 99541827 1001 86380 86390 1
541907 99541907 1001 86380 86390 1
541756 99541756 1001 86380 86390 1
541656 99541656 1001 86380 86390 1
541620 99541620 1001 86380 86390 1
541584 99541584 1001 86380 86390 1
542159 99542159 1001 86380 86390 1
542240 99542240 1001 86380 86390 1
542167 99542167 1001 86380 86390 1
542775 99542775 1001 86380 86390 1
542563 99542563 1001 86380 86390 1
542338 99542338 1001 86380 86390 1
542488 99542488 1001 86380 86390 1
542425 99542425 1001 86380 86390 1
543034 99543034 1001 86380 86390 1
543013 99543013 1001 86380 86390 1
543015 99543015 1001 86380 86390 1
543605 99543605 1001 86380 86390 1
543389 99543389 1001 86380 86390 1
543202 99543202 1001 86380 86390 1
543219 99543219 1001 86380 86390 1
543198 99543198 1001 86380 86390 1
543315 99543315 1001 86380 86390 1
543837 99543837 1001 86380 86390 1
543827 99543827 1001 86380 86390 1
543972 99543972 1001 86380 86390 1
543779 99543779 1001 86380 86390 1
544562 99544562 1001 86380 86390 1
544408 99544408 1001 86380 86390 1
544475 99544475 1001 86380 86390 1
544543 99544543 1001 86380 86390 1
544428 99544428 1001 86380 86390 1
544123 99544123 1001 86380 86390 1
544098 99544098 1001 86380 86390 1
544128 99544128 1001 86380 86390 1
544040 99544040 1001 86380 86390 1
544712 99544712 1001 86380 86390 1
544677 99544677 1001 86380 86390 1
544703 99544703 1001 86380 86390 1
544709 99544709 1001 86380 86390 1
517480 620 1001 69919 70218 1
537245 943 1002 55279 66835 1
400140 99400140 1001 86380 86390 1
400310 99400310 1001 86380 86390 1
400330 99400330 1001 86380 86390 1
400381 99400381 1001 86380 86390 1
400471 99400471 1001 86380 86390 1
401224 99401224 1001 86380 86390 1
401609 99401609 1001 86380 86390 1
401730 99401730 1001 86380 86390 1
401901 99401901 1001 86380 86390 1
401888 99401888 1001 86380 86390 1
402264 99402264 1001 86380 86390 1
402248 99402248 1001 86380 86390 1
402271 99402271 1001 86380 86390 1
402448 99402448 1001 86380 86390 1
402568 99402568 1001 86380 86390 1
402595 99402595 1001 86380 86390 1
402956 99402956 1001 86380 86390 1
403006 99403006 1001 86380 86390 1
403107 99403107 1001 86380 86390 1
403122 99403122 1001 86380 86390 1
403355 99403355 1001 86380 86390 1
404218 99404218 1001 86380 86390 1
404224 99404224 1001 86380 86390 1
404155 99404155 1001 86380 86390 1
404276 99404276 1001 86380 86390 1
404341 99404341 1001 86380 86390 1
404444 99404444 1001 86380 86390 1
404592 99404592 1001 86380 86390 1
404735 99404735 1001 86380 86390 1
405080 99405080 1001 86380 86390 1
405208 99405208 1001 86380 86390 1
405284 99405284 1001 86380 86390 1
405216 99405216 1001 86380 86390 1
405471 99405471 1001 86380 86390 1
405461 99405461 1001 86380 86390 1
405572 99405572 1001 86380 86390 1
405666 99405666 1001 86380 86390 1
405755 99405755 1001 86380 86390 1
405831 99405831 1001 86380 86390 1
405928 99405928 1001 86380 86390 1
406040 99406040 1001 86380 86390 1
406422 99406422 1001 86380 86390 1
406460 99406460 1001 86380 86390 1
406474 99406474 1001 86380 86390 1
406520 99406520 1001 86380 86390 1
406869 99406869 1001 86380 86390 1
406842 99406842 1001 86380 86390 1
406983 99406983 1001 86380 86390 1
407229 99407229 1001 86380 86390 1
407218 99407218 1001 86380 86390 1
407290 99407290 1001 86380 86390 1
407422 99407422 1001 86380 86390 1
407637 99407637 1001 86380 86390 1
407643 99407643 1001 86380 86390 1
407905 99407905 1001 86380 86390 1
407938 99407938 1001 86380 86390 1
408146 99408146 1001 86380 86390 1
408234 99408234 1001 86380 86390 1
408340 99408340 1001 86380 86390 1
408378 99408378 1001 86380 86390 1
408517 99408517 1001 86380 86390 1
408435 99408435 1001 86380 86390 1
408547 99408547 1001 86380 86390 1
408714 99408714 1001 86380 86390 1
409033 99409033 1001 86380 86390 1
409348 99409348 1001 86380 86390 1
409435 99409435 1001 86380 86390 1
409506 99409506 1001 86380 86390 1
409881 99409881 1001 86380 86390 1
410420 99410420 1001 86380 86390 1
410670 99410670 1001 86380 86390 1
410676 99410676 1001 86380 86390 1
410728 99410728 1001 86380 86390 1
410939 99410939 1001 86380 86390 1
410996 99410996 1001 86380 86390 1
410943 99410943 1001 86380 86390 1
411030 99411030 1001 86380 86390 1
411215 99411215 1001 86380 86390 1
411235 99411235 1001 86380 86390 1
411385 99411385 1001 86380 86390 1
411636 99411636 1001 86380 86390 1
411529 99411529 1001 86380 86390 1
411624 99411624 1001 86380 86390 1
411895 99411895 1001 86380 86390 1
412065 99412065 1001 86380 86390 1
412152 99412152 1001 86380 86390 1
412165 99412165 1001 86380 86390 1
412276 99412276 1001 86380 86390 1
413458 99413458 1001 86380 86390 1
413557 99413557 1001 86380 86390 1
413250 99413250 1001 86380 86390 1
412726 99412726 1001 86380 86390 1
412633 99412633 1001 86380 86390 1
414065 99414065 1001 86380 86390 1
413928 99413928 1001 86380 86390 1
414058 99414058 1001 86380 86390 1
415203 99415203 1001 86380 86390 1
414961 99414961 1001 86380 86390 1
414595 99414595 1001 86380 86390 1
414527 99414527 1001 86380 86390 1
414529 99414529 1001 86380 86390 1
414404 99414404 1001 86380 86390 1
414332 99414332 1001 86380 86390 1
414234 99414234 1001 86380 86390 1
415700 99415700 1001 86380 86390 1
415575 99415575 1001 86380 86390 1
414507 99414507 1001 86380 86390 1
415538 99415538 1001 86380 86390 1
415408 99415408 1001 86380 86390 1
416676 99416676 1001 86380 86390 1
416913 99416913 1001 86380 86390 1
416992 99416992 1001 86380 86390 1
416480 99416480 1001 86380 86390 1
416490 99416490 1001 86380 86390 1
415723 99415723 1001 86380 86390 1
415933 99415933 1001 86380 86390 1
415788 99415788 1001 86380 86390 1
415943 99415943 1001 86380 86390 1
417100 99417100 1001 86380 86390 1
417351 99417351 1001 86380 86390 1
417604 99417604 1001 86380 86390 1
418755 99418755 1001 86380 86390 1
418257 99418257 1001 86380 86390 1
418430 99418430 1001 86380 86390 1
417767 99417767 1001 86380 86390 1
417770 99417770 1001 86380 86390 1
418011 99418011 1001 86380 86390 1
419001 99419001 1001 86380 86390 1
419105 99419105 1001 86380 86390 1
419046 99419046 1001 86380 86390 1
420367 99420367 1001 86380 86390 1
420210 99420210 1001 86380 86390 1
419820 99419820 1001 86380 86390 1
419968 99419968 1001 86380 86390 1
420021 99420021 1001 86380 86390 1
419869 99419869 1001 86380 86390 1
419449 99419449 1001 86380 86390 1
419215 99419215 1001 86380 86390 1
419354 99419354 1001 86380 86390 1
419620 99419620 1001 86380 86390 1
420700 99420700 1001 86380 86390 1
420725 99420725 1001 86380 86390 1
420607 99420607 1001 86380 86390 1
420668 99420668 1001 86380 86390 1
420462 99420462 1001 86380 86390 1
422116 99422116 1001 86380 86390 1
422057 99422057 1001 86380 86390 1
421346 99421346 1001 86380 86390 1
421625 99421625 1001 86380 86390 1
420942 99420942 1001 86380 86390 1
421148 99421148 1001 86380 86390 1
420952 99420952 1001 86380 86390 1
422436 99422436 1001 86380 86390 1
422444 99422444 1001 86380 86390 1
423488 99423488 1001 86380 86390 1
423508 99423508 1001 86380 86390 1
423684 99423684 1001 86380 86390 1
423668 99423668 1001 86380 86390 1
423227 99423227 1001 86380 86390 1
422958 99422958 1001 86380 86390 1
422612 99422612 1001 86380 86390 1
422841 99422841 1001 86380 86390 1
422643 99422643 1001 86380 86390 1
424153 99424153 1001 86380 86390 1
423971 99423971 1001 86380 86390 1
423792 99423792 1001 86380 86390 1
425334 99425334 1001 86380 86390 1
425111 99425111 1001 86380 86390 1
424741 99424741 1001 86380 86390 1
424633 99424633 1001 86380 86390 1
424412 99424412 1001 86380 86390 1
424273 99424273 1001 86380 86390 1
424226 99424226 1001 86380 86390 1
424385 99424385 1001 86380 86390 1
425412 99425412 1001 86380 86390 1
427115 99427115 1001 86380 86390 1
426848 99426848 1001 86380 86390 1
426836 99426836 1001 86380 86390 1
426892 99426892 1001 86380 86390 1
426328 99426328 1001 86380 86390 1
426670 99426670 1001 86380 86390 1
426274 99426274 1001 86380 86390 1
425842 99425842 1001 86380 86390 1
426046 99426046 1001 86380 86390 1
427295 99427295 1001 86380 86390 1
427219 99427219 1001 86380 86390 1
428501 99428501 1001 86380 86390 1
428691 99428691 1001 86380 86390 1
428352 99428352 1001 86380 86390 1
428235 99428235 1001 86380 86390 1
428098 99428098 1001 86380 86390 1
428285 99428285 1001 86380 86390 1
428330 99428330 1001 86380 86390 1
427633 99427633 1001 86380 86390 1
427551 99427551 1001 86380 86390 1
427820 99427820 1001 86380 86390 1
429048 99429048 1001 86380 86390 1
429007 99429007 1001 86380 86390 1
428852 99428852 1001 86380 86390 1
429036 99429036 1001 86380 86390 1
428779 99428779 1001 86380 86390 1
430044 99430044 1001 86380 86390 1
430099 99430099 1001 86380 86390 1
430167 99430167 1001 86380 86390 1
430075 99430075 1001 86380 86390 1
430330 99430330 1001 86380 86390 1
430182 99430182 1001 86380 86390 1
430236 99430236 1001 86380 86390 1
429711 99429711 1001 86380 86390 1
429934 99429934 1001 86380 86390 1
429296 99429296 1001 86380 86390 1
429375 99429375 1001 86380 86390 1
429305 99429305 1001 86380 86390 1
429379 99429379 1001 86380 86390 1
430551 99430551 1001 86380 86390 1
430594 99430594 1001 86380 86390 1
430701 99430701 1001 86380 86390 1
431651 99431651 1001 86380 86390 1
431783 99431783 1001 86380 86390 1
431502 99431502 1001 86380 86390 1
431527 99431527 1001 86380 86390 1
431609 99431609 1001 86380 86390 1
431550 99431550 1001 86380 86390 1
430977 99430977 1001 86380 86390 1
432149 99432149 1001 86380 86390 1
432347 99432347 1001 86380 86390 1
432184 99432184 1001 86380 86390 1
432308 99432308 1001 86380 86390 1
432365 99432365 1001 86380 86390 1
432219 99432219 1001 86380 86390 1
433522 99433522 1001 86380 86390 1
433323 99433323 1001 86380 86390 1
433503 99433503 1001 86380 86390 1
433720 99433720 1001 86380 86390 1
433163 99433163 1001 86380 86390 1
432907 99432907 1001 86380 86390 1
433095 99433095 1001 86380 86390 1
432581 99432581 1001 86380 86390 1
432757 99432757 1001 86380 86390 1
433892 99433892 1001 86380 86390 1
433957 99433957 1001 86380 86390 1
433877 99433877 1001 86380 86390 1
433933 99433933 1001 86380 86390 1
435282 99435282 1001 86380 86390 1
435253 99435253 1001 86380 86390 1
435321 99435321 1001 86380 86390 1
435345 99435345 1001 86380 86390 1
435044 99435044 1001 86380 86390 1
435009 99435009 1001 86380 86390 1
435178 99435178 1001 86380 86390 1
434602 99434602 1001 86380 86390 1
434615 99434615 1001 86380 86390 1
434283 99434283 1001 86380 86390 1
434472 99434472 1001 86380 86390 1
434416 99434416 1001 86380 86390 1
435677 99435677 1001 86380 86390 1
435733 99435733 1001 86380 86390 1
436871 99436871 1001 86380 86390 1
436980 99436980 1001 86380 86390 1
436769 99436769 1001 86380 86390 1
437125 99437125 1001 86380 86390 1
436506 99436506 1001 86380 86390 1
436040 99436040 1001 86380 86390 1
436267 99436267 1001 86380 86390 1
300027 99300027 1001 86380 86390 1
300613 99300613 1001 86380 86390 1
300692 99300692 1001 86380 86390 1
300643 99300643 1001 86380 86390 1
300648 99300648 1001 86380 86390 1
300546 99300546 1001 86380 86390 1
300688 99300688 1001 86380 86390 1
300520 99300520 1001 86380 86390 1
300456 99300456 1001 86380 86390 1
300239 99300239 1001 86380 86390 1
300137 99300137 1001 86380 86390 1
300269 99300269 1001 86380 86390 1
300872 99300872 1001 86380 86390 1
300810 99300810 1001 86380 86390 1
300851 99300851 1001 86380 86390 1
300815 99300815 1001 86380 86390 1
301550 99301550 1001 86380 86390 1
301290 99301290 1001 86380 86390 1
301239 99301239 1001 86380 86390 1
301027 99301027 1001 86380 86390 1
300967 99300967 1001 86380 86390 1
300993 99300993 1001 86380 86390 1
301084 99301084 1001 86380 86390 1
301085 99301085 1001 86380 86390 1
301034 99301034 1001 86380 86390 1
301011 99301011 1001 86380 86390 1
301657 99301657 1001 86380 86390 1
301562 99301562 1001 86380 86390 1
302336 99302336 1001 86380 86390 1
302187 99302187 1001 86380 86390 1
302379 99302379 1001 86380 86390 1
302329 99302329 1001 86380 86390 1
302164 99302164 1001 86380 86390 1
302105 99302105 1001 86380 86390 1
302161 99302161 1001 86380 86390 1
302110 99302110 1001 86380 86390 1
301829 99301829 1001 86380 86390 1
301937 99301937 1001 86380 86390 1
301925 99301925 1001 86380 86390 1
302522 99302522 1001 86380 86390 1
302574 99302574 1001 86380 86390 1
302513 99302513 1001 86380 86390 1
302476 99302476 1001 86380 86390 1
302554 99302554 1001 86380 86390 1
302442 99302442 1001 86380 86390 1
302390 99302390 1001 86380 86390 1
303143 99303143 1001 86380 86390 1
303131 99303131 1001 86380 86390 1
303033 99303033 1001 86380 86390 1
303100 99303100 1001 86380 86390 1
303011 99303011 1001 86380 86390 1
303203 99303203 1001 86380 86390 1
302957 99302957 1001 86380 86390 1
302984 99302984 1001 86380 86390 1
302655 99302655 1001 86380 86390 1
302607 99302607 1001 86380 86390 1
302789 99302789 1001 86380 86390 1
303282 99303282 1001 86380 86390 1
303351 99303351 1001 86380 86390 1
304002 99304002 1001 86380 86390 1
303979 99303979 1001 86380 86390 1
303689 99303689 1001 86380 86390 1
303585 99303585 1001 86380 86390 1
303463 99303463 1001 86380 86390 1
304047 99304047 1001 86380 86390 1
304075 99304075 1001 86380 86390 1
304066 99304066 1001 86380 86390 1
304659 99304659 1001 86380 86390 1
304487 99304487 1001 86380 86390 1
304608 99304608 1001 86380 86390 1
304264 99304264 1001 86380 86390 1
304259 99304259 1001 86380 86390 1
304353 99304353 1001 86380 86390 1
304891 99304891 1001 86380 86390 1
305060 99305060 1001 86380 86390 1
305583 99305583 1001 86380 86390 1
305640 99305640 1001 86380 86390 1
305664 99305664 1001 86380 86390 1
305460 99305460 1001 86380 86390 1
305362 99305362 1001 86380 86390 1
305104 99305104 1001 86380 86390 1
305114 99305114 1001 86380 86390 1
500055 99500055 1001 86380 86390 1
500003 99500003 1001 86380 86390 1
500056 99500056 1001 86380 86390 1
500083 99500083 1001 86380 86390 1
500664 99500664 1001 86380 86390 1
500471 99500471 1001 86380 86390 1
500540 99500540 1001 86380 86390 1
500412 99500412 1001 86380 86390 1
500232 99500232 1001 86380 86390 1
500354 99500354 1001 86380 86390 1
500278 99500278 1001 86380 86390 1
500202 99500202 1001 86380 86390 1
500346 99500346 1001 86380 86390 1
500823 99500823 1001 86380 86390 1
500843 99500843 1001 86380 86390 1
501514 99501514 1001 86380 86390 1
501540 99501540 1001 86380 86390 1
501453 99501453 1001 86380 86390 1
501479 99501479 1001 86380 86390 1
501627 99501627 1001 86380 86390 1
501546 99501546 1001 86380 86390 1
501425 99501425 1001 86380 86390 1
501313 99501313 1001 86380 86390 1
501315 99501315 1001 86380 86390 1
501060 99501060 1001 86380 86390 1
501127 99501127 1001 86380 86390 1
501157 99501157 1001 86380 86390 1
501069 99501069 1001 86380 86390 1
501030 99501030 1001 86380 86390 1
501728 99501728 1001 86380 86390 1
501845 99501845 1001 86380 86390 1
501820 99501820 1001 86380 86390 1
501838 99501838 1001 86380 86390 1
501752 99501752 1001 86380 86390 1
502330 99502330 1001 86380 86390 1
502280 99502280 1001 86380 86390 1
502454 99502454 1001 86380 86390 1
502196 99502196 1001 86380 86390 1
502225 99502225 1001 86380 86390 1
501961 99501961 1001 86380 86390 1
502013 99502013 1001 86380 86390 1
502014 99502014 1001 86380 86390 1
501925 99501925 1001 86380 86390 1
501968 99501968 1001 86380 86390 1
501906 99501906 1001 86380 86390 1
502528 99502528 1001 86380 86390 1
502583 99502583 1001 86380 86390 1
502522 99502522 1001 86380 86390 1
503208 99503208 1001 86380 86390 1
503282 99503282 1001 86380 86390 1
502970 99502970 1001 86380 86390 1
503009 99503009 1001 86380 86390 1
503014 99503014 1001 86380 86390 1
503008 99503008 1001 86380 86390 1
502814 99502814 1001 86380 86390 1
502853 99502853 1001 86380 86390 1
502866 99502866 1001 86380 86390 1
502842 99502842 1001 86380 86390 1
503307 99503307 1001 86380 86390 1
503469 99503469 1001 86380 86390 1
504068 99504068 1001 86380 86390 1
503889 99503889 1001 86380 86390 1
503868 99503868 1001 86380 86390 1
503571 99503571 1001 86380 86390 1
504141 99504141 1001 86380 86390 1
504263 99504263 1001 86380 86390 1
504252 99504252 1001 86380 86390 1
504175 99504175 1001 86380 86390 1
504163 99504163 1001 86380 86390 1
504282 99504282 1001 86380 86390 1
504153 99504153 1001 86380 86390 1
504868 99504868 1001 86380 86390 1
504792 99504792 1001 86380 86390 1
504799 99504799 1001 86380 86390 1
504852 99504852 1001 86380 86390 1
504595 99504595 1001 86380 86390 1
504621 99504621 1001 86380 86390 1
504520 99504520 1001 86380 86390 1
504433 99504433 1001 86380 86390 1
505091 99505091 1001 86380 86390 1
505119 99505119 1001 86380 86390 1
505042 99505042 1001 86380 86390 1
505693 99505693 1001 86380 86390 1
505553 99505553 1001 86380 86390 1
505470 99505470 1001 86380 86390 1
505509 99505509 1001 86380 86390 1
505379 99505379 1001 86380 86390 1
505537 99505537 1001 86380 86390 1
505214 99505214 1001 86380 86390 1
505309 99505309 1001 86380 86390 1
505184 99505184 1001 86380 86390 1
505330 99505330 1001 86380 86390 1
505877 99505877 1001 86380 86390 1
505852 99505852 1001 86380 86390 1
506566 99506566 1001 86380 86390 1
506473 99506473 1001 86380 86390 1
506326 99506326 1001 86380 86390 1
506277 99506277 1001 86380 86390 1
506336 99506336 1001 86380 86390 1
506067 99506067 1001 86380 86390 1
506069 99506069 1001 86380 86390 1
505979 99505979 1001 86380 86390 1
506776 99506776 1001 86380 86390 1
506649 99506649 1001 86380 86390 1
507311 99507311 1001 86380 86390 1
507234 99507234 1001 86380 86390 1
507228 99507228 1001 86380 86390 1
507144 99507144 1001 86380 86390 1
507009 99507009 1001 86380 86390 1
506963 99506963 1001 86380 86390 1
506849 99506849 1001 86380 86390 1
506954 99506954 1001 86380 86390 1
507563 99507563 1001 86380 86390 1
507513 99507513 1001 86380 86390 1
507611 99507611 1001 86380 86390 1
507483 99507483 1001 86380 86390 1
508112 99508112 1001 86380 86390 1
508117 99508117 1001 86380 86390 1
508018 99508018 1001 86380 86390 1
507842 99507842 1001 86380 86390 1
507988 99507988 1001 86380 86390 1
507744 99507744 1001 86380 86390 1
507797 99507797 1001 86380 86390 1
507707 99507707 1001 86380 86390 1
508385 99508385 1001 86380 86390 1
508834 99508834 1001 86380 86390 1
508680 99508680 1001 86380 86390 1
508800 99508800 1001 86380 86390 1
508752 99508752 1001 86380 86390 1
508601 99508601 1001 86380 86390 1
508654 99508654 1001 86380 86390 1
508632 99508632 1001 86380 86390 1
509220 99509220 1001 86380 86390 1
509093 99509093 1001 86380 86390 1
509108 99509108 1001 86380 86390 1
509161 99509161 1001 86380 86390 1
509799 99509799 1001 86380 86390 1
509793 99509793 1001 86380 86390 1
509422 99509422 1001 86380 86390 1
509978 99509978 1001 86380 86390 1
510017 99510017 1001 86380 86390 1
510585 99510585 1001 86380 86390 1
510347 99510347 1001 86380 86390 1
510451 99510451 1001 86380 86390 1
510171 99510171 1001 86380 86390 1
510301 99510301 1001 86380 86390 1
510209 99510209 1001 86380 86390 1
510797 99510797 1001 86380 86390 1
510890 99510890 1001 86380 86390 1
511464 99511464 1001 86380 86390 1
511465 99511465 1001 86380 86390 1
511441 99511441 1001 86380 86390 1
511339 99511339 1001 86380 86390 1
511199 99511199 1001 86380 86390 1
511228 99511228 1001 86380 86390 1
511577 99511577 1001 86380 86390 1
511680 99511680 1001 86380 86390 1
511681 99511681 1001 86380 86390 1
511735 99511735 1001 86380 86390 1
511582 99511582 1001 86380 86390 1
511742 99511742 1001 86380 86390 1
512329 99512329 1001 86380 86390 1
512201 99512201 1001 86380 86390 1
512193 99512193 1001 86380 86390 1
512272 99512272 1001 86380 86390 1
512263 99512263 1001 86380 86390 1
512051 99512051 1001 86380 86390 1
512119 99512119 1001 86380 86390 1
512405 99512405 1001 86380 86390 1
512464 99512464 1001 86380 86390 1
512954 99512954 1001 86380 86390 1
512866 99512866 1001 86380 86390 1
512854 99512854 1001 86380 86390 1
512642 99512642 1001 86380 86390 1
512733 99512733 1001 86380 86390 1
512723 99512723 1001 86380 86390 1
513410 99513410 1001 86380 86390 1
513400 99513400 1001 86380 86390 1
513392 99513392 1001 86380 86390 1
513328 99513328 1001 86380 86390 1
513854 99513854 1001 86380 86390 1
513787 99513787 1001 86380 86390 1
513736 99513736 1001 86380 86390 1
513647 99513647 1001 86380 86390 1
513753 99513753 1001 86380 86390 1
513488 99513488 1001 86380 86390 1
513514 99513514 1001 86380 86390 1
513517 99513517 1001 86380 86390 1
513573 99513573 1001 86380 86390 1
513575 99513575 1001 86380 86390 1
514068 99514068 1001 86380 86390 1
514202 99514202 1001 86380 86390 1
514033 99514033 1001 86380 86390 1
514101 99514101 1001 86380 86390 1
514181 99514181 1001 86380 86390 1
514220 99514220 1001 86380 86390 1
514183 99514183 1001 86380 86390 1
514716 99514716 1001 86380 86390 1
514680 99514680 1001 86380 86390 1
514771 99514771 1001 86380 86390 1
514839 99514839 1001 86380 86390 1
514750 99514750 1001 86380 86390 1
514525 99514525 1001 86380 86390 1
514584 99514584 1001 86380 86390 1
514507 99514507 1001 86380 86390 1
514638 99514638 1001 86380 86390 1
514257 99514257 1001 86380 86390 1
514976 99514976 1001 86380 86390 1
514954 99514954 1001 86380 86390 1
515683 99515683 1001 86380 86390 1
515637 99515637 1001 86380 86390 1
515578 99515578 1001 86380 86390 1
515358 99515358 1001 86380 86390 1
515134 99515134 1001 86380 86390 1
515124 99515124 1001 86380 86390 1
515268 99515268 1001 86380 86390 1
515750 99515750 1001 86380 86390 1
515833 99515833 1001 86380 86390 1
515834 99515834 1001 86380 86390 1
516507 99516507 1001 86380 86390 1
516440 99516440 1001 86380 86390 1
516389 99516389 1001 86380 86390 1
516217 99516217 1001 86380 86390 1
516096 99516096 1001 86380 86390 1
515891 99515891 1001 86380 86390 1
516004 99516004 1001 86380 86390 1
516561 99516561 1001 86380 86390 1
516695 99516695 1001 86380 86390 1
516609 99516609 1001 86380 86390 1
516674 99516674 1001 86380 86390 1
517259 99517259 1001 86380 86390 1
517170 99517170 1001 86380 86390 1
517216 99517216 1001 86380 86390 1
517069 99517069 1001 86380 86390 1
516993 99516993 1001 86380 86390 1
516961 99516961 1001 86380 86390 1
516824 99516824 1001 86380 86390 1
516779 99516779 1001 86380 86390 1
517372 99517372 1001 86380 86390 1
517437 99517437 1001 86380 86390 1
517425 99517425 1001 86380 86390 1
517483 99517483 1001 86380 86390 1
517432 99517432 1001 86380 86390 1
518106 99518106 1001 86380 86390 1
517762 99517762 1001 86380 86390 1
517764 99517764 1001 86380 86390 1
517895 99517895 1001 86380 86390 1
517911 99517911 1001 86380 86390 1
517701 99517701 1001 86380 86390 1
517614 99517614 1001 86380 86390 1
517566 99517566 1001 86380 86390 1
518237 99518237 1001 86380 86390 1
518253 99518253 1001 86380 86390 1
518345 99518345 1001 86380 86390 1
518822 99518822 1001 86380 86390 1
518836 99518836 1001 86380 86390 1
518927 99518927 1001 86380 86390 1
518947 99518947 1001 86380 86390 1
518691 99518691 1001 86380 86390 1
518445 99518445 1001 86380 86390 1
519141 99519141 1001 86380 86390 1
519028 99519028 1001 86380 86390 1
519183 99519183 1001 86380 86390 1
519031 99519031 1001 86380 86390 1
519110 99519110 1001 86380 86390 1
519007 99519007 1001 86380 86390 1
519654 99519654 1001 86380 86390 1
519598 99519598 1001 86380 86390 1
519600 99519600 1001 86380 86390 1
519565 99519565 1001 86380 86390 1
519462 99519462 1001 86380 86390 1
519258 99519258 1001 86380 86390 1
519346 99519346 1001 86380 86390 1
519863 99519863 1001 86380 86390 1
520015 99520015 1001 86380 86390 1
519899 99519899 1001 86380 86390 1
519977 99519977 1001 86380 86390 1
520601 99520601 1001 86380 86390 1
520360 99520360 1001 86380 86390 1
520175 99520175 1001 86380 86390 1
520150 99520150 1001 86380 86390 1
520099 99520099 1001 86380 86390 1
520036 99520036 1001 86380 86390 1
520806 99520806 1001 86380 86390 1
521465 99521465 1001 86380 86390 1
521391 99521391 1001 86380 86390 1
521265 99521265 1001 86380 86390 1
521456 99521456 1001 86380 86390 1
521349 99521349 1001 86380 86390 1
521375 99521375 1001 86380 86390 1
521196 99521196 1001 86380 86390 1
521261 99521261 1001 86380 86390 1
521258 99521258 1001 86380 86390 1
520884 99520884 1001 86380 86390 1
520907 99520907 1001 86380 86390 1
521050 99521050 1001 86380 86390 1
521541 99521541 1001 86380 86390 1
521498 99521498 1001 86380 86390 1
521473 99521473 1001 86380 86390 1
521486 99521486 1001 86380 86390 1
521553 99521553 1001 86380 86390 1
522138 99522138 1001 86380 86390 1
522178 99522178 1001 86380 86390 1
522155 99522155 1001 86380 86390 1
522198 99522198 1001 86380 86390 1
522175 99522175 1001 86380 86390 1
521984 99521984 1001 86380 86390 1
521986 99521986 1001 86380 86390 1
521738 99521738 1001 86380 86390 1
521809 99521809 1001 86380 86390 1
521708 99521708 1001 86380 86390 1
521878 99521878 1001 86380 86390 1
522394 99522394 1001 86380 86390 1
522433 99522433 1001 86380 86390 1
522370 99522370 1001 86380 86390 1
522350 99522350 1001 86380 86390 1
523071 99523071 1001 86380 86390 1
522994 99522994 1001 86380 86390 1
523021 99523021 1001 86380 86390 1
522921 99522921 1001 86380 86390 1
522914 99522914 1001 86380 86390 1
522734 99522734 1001 86380 86390 1
522799 99522799 1001 86380 86390 1
522866 99522866 1001 86380 86390 1
522907 99522907 1001 86380 86390 1
522728 99522728 1001 86380 86390 1
522832 99522832 1001 86380 86390 1
522821 99522821 1001 86380 86390 1
523323 99523323 1001 86380 86390 1
523214 99523214 1001 86380 86390 1
523279 99523279 1001 86380 86390 1
523242 99523242 1001 86380 86390 1
523320 99523320 1001 86380 86390 1
523761 99523761 1001 86380 86390 1
523677 99523677 1001 86380 86390 1
523639 99523639 1001 86380 86390 1
523603 99523603 1001 86380 86390 1
523492 99523492 1001 86380 86390 1
523520 99523520 1001 86380 86390 1
523405 99523405 1001 86380 86390 1
523431 99523431 1001 86380 86390 1
523368 99523368 1001 86380 86390 1
523356 99523356 1001 86380 86390 1
523463 99523463 1001 86380 86390 1
524036 99524036 1001 86380 86390 1
524077 99524077 1001 86380 86390 1
524065 99524065 1001 86380 86390 1
524732 99524732 1001 86380 86390 1
524371 99524371 1001 86380 86390 1
524155 99524155 1001 86380 86390 1
524186 99524186 1001 86380 86390 1
524859 99524859 1001 86380 86390 1
524905 99524905 1001 86380 86390 1
524855 99524855 1001 86380 86390 1
525533 99525533 1001 86380 86390 1
525495 99525495 1001 86380 86390 1
525576 99525576 1001 86380 86390 1
525478 99525478 1001 86380 86390 1
525586 99525586 1001 86380 86390 1
525402 99525402 1001 86380 86390 1
525276 99525276 1001 86380 86390 1
525342 99525342 1001 86380 86390 1
525345 99525345 1001 86380 86390 1
525269 99525269 1001 86380 86390 1
525193 99525193 1001 86380 86390 1
525220 99525220 1001 86380 86390 1
525235 99525235 1001 86380 86390 1
525061 99525061 1001 86380 86390 1
525050 99525050 1001 86380 86390 1
525129 99525129 1001 86380 86390 1
525647 99525647 1001 86380 86390 1
525650 99525650 1001 86380 86390 1
525599 99525599 1001 86380 86390 1
525732 99525732 1001 86380 86390 1
525758 99525758 1001 86380 86390 1
525799 99525799 1001 86380 86390 1
525617 99525617 1001 86380 86390 1
526423 99526423 1001 86380 86390 1
526224 99526224 1001 86380 86390 1
526073 99526073 1001 86380 86390 1
525923 99525923 1001 86380 86390 1
525860 99525860 1001 86380 86390 1
525850 99525850 1001 86380 86390 1
525864 99525864 1001 86380 86390 1
525891 99525891 1001 86380 86390 1
526460 99526460 1001 86380 86390 1
526588 99526588 1001 86380 86390 1
527123 99527123 1001 86380 86390 1
527220 99527220 1001 86380 86390 1
527128 99527128 1001 86380 86390 1
527232 99527232 1001 86380 86390 1
527066 99527066 1001 86380 86390 1
527056 99527056 1001 86380 86390 1
526844 99526844 1001 86380 86390 1
526870 99526870 1001 86380 86390 1
526951 99526951 1001 86380 86390 1
526977 99526977 1001 86380 86390 1
526643 99526643 1001 86380 86390 1
526825 99526825 1001 86380 86390 1
526736 99526736 1001 86380 86390 1
527308 99527308 1001 86380 86390 1
527375 99527375 1001 86380 86390 1
528051 99528051 1001 86380 86390 1
528030 99528030 1001 86380 86390 1
528061 99528061 1001 86380 86390 1
527997 99527997 1001 86380 86390 1
527779 99527779 1001 86380 86390 1
527793 99527793 1001 86380 86390 1
527841 99527841 1001 86380 86390 1
527867 99527867 1001 86380 86390 1
527546 99527546 1001 86380 86390 1
527653 99527653 1001 86380 86390 1
527472 99527472 1001 86380 86390 1
527461 99527461 1001 86380 86390 1
528086 99528086 1001 86380 86390 1
528256 99528256 1001 86380 86390 1
528275 99528275 1001 86380 86390 1
528716 99528716 1001 86380 86390 1
528646 99528646 1001 86380 86390 1
528625 99528625 1001 86380 86390 1
528398 99528398 1001 86380 86390 1
528285 99528285 1001 86380 86390 1
529031 99529031 1001 86380 86390 1
528935 99528935 1001 86380 86390 1
528975 99528975 1001 86380 86390 1
529698 99529698 1001 86380 86390 1
529631 99529631 1001 86380 86390 1
529571 99529571 1001 86380 86390 1
529611 99529611 1001 86380 86390 1
529396 99529396 1001 86380 86390 1
529449 99529449 1001 86380 86390 1
529466 99529466 1001 86380 86390 1
529266 99529266 1001 86380 86390 1
529908 99529908 1001 86380 86390 1
529836 99529836 1001 86380 86390 1
529812 99529812 1001 86380 86390 1
530533 99530533 1001 86380 86390 1
530196 99530196 1001 86380 86390 1
530145 99530145 1001 86380 86390 1
530329 99530329 1001 86380 86390 1
530333 99530333 1001 86380 86390 1
529938 99529938 1001 86380 86390 1
530018 99530018 1001 86380 86390 1
531264 99531264 1001 86380 86390 1
531373 99531373 1001 86380 86390 1
531315 99531315 1001 86380 86390 1
531065 99531065 1001 86380 86390 1
531117 99531117 1001 86380 86390 1
531083 99531083 1001 86380 86390 1
530928 99530928 1001 86380 86390 1
530949 99530949 1001 86380 86390 1
530768 99530768 1001 86380 86390 1
531566 99531566 1001 86380 86390 1
531402 99531402 1001 86380 86390 1
532043 99532043 1001 86380 86390 1
532084 99532084 1001 86380 86390 1
532011 99532011 1001 86380 86390 1
531965 99531965 1001 86380 86390 1
531889 99531889 1001 86380 86390 1
531882 99531882 1001 86380 86390 1
531729 99531729 1001 86380 86390 1
531622 99531622 1001 86380 86390 1
532372 99532372 1001 86380 86390 1
532209 99532209 1001 86380 86390 1
532982 99532982 1001 86380 86390 1
532866 99532866 1001 86380 86390 1
532988 99532988 1001 86380 86390 1
532902 99532902 1001 86380 86390 1
532729 99532729 1001 86380 86390 1
532679 99532679 1001 86380 86390 1
532518 99532518 1001 86380 86390 1
532495 99532495 1001 86380 86390 1
532447 99532447 1001 86380 86390 1
532538 99532538 1001 86380 86390 1
532577 99532577 1001 86380 86390 1
532475 99532475 1001 86380 86390 1
533198 99533198 1001 86380 86390 1
533160 99533160 1001 86380 86390 1
533201 99533201 1001 86380 86390 1
533059 99533059 1001 86380 86390 1
533855 99533855 1001 86380 86390 1
533770 99533770 1001 86380 86390 1
533847 99533847 1001 86380 86390 1
533907 99533907 1001 86380 86390 1
534037 99534037 1001 86380 86390 1
533910 99533910 1001 86380 86390 1
533924 99533924 1001 86380 86390 1
534003 99534003 1001 86380 86390 1
533952 99533952 1001 86380 86390 1
534043 99534043 1001 86380 86390 1
533958 99533958 1001 86380 86390 1
534652 99534652 1001 86380 86390 1
534495 99534495 1001 86380 86390 1
534656 99534656 1001 86380 86390 1
534664 99534664 1001 86380 86390 1
534487 99534487 1001 86380 86390 1
534605 99534605 1001 86380 86390 1
534273 99534273 1001 86380 86390 1
534276 99534276 1001 86380 86390 1
534333 99534333 1001 86380 86390 1
534348 99534348 1001 86380 86390 1
534095 99534095 1001 86380 86390 1
534097 99534097 1001 86380 86390 1
534176 99534176 1001 86380 86390 1
534698 99534698 1001 86380 86390 1
535357 99535357 1001 86380 86390 1
535409 99535409 1001 86380 86390 1
535385 99535385 1001 86380 86390 1
535348 99535348 1001 86380 86390 1
535361 99535361 1001 86380 86390 1
535324 99535324 1001 86380 86390 1
535363 99535363 1001 86380 86390 1
535115 99535115 1001 86380 86390 1
535158 99535158 1001 86380 86390 1
535133 99535133 1001 86380 86390 1
534967 99534967 1001 86380 86390 1
535000 99535000 1001 86380 86390 1
534949 99534949 1001 86380 86390 1
535057 99535057 1001 86380 86390 1
535096 99535096 1001 86380 86390 1
535585 99535585 1001 86380 86390 1
535555 99535555 1001 86380 86390 1
535701 99535701 1001 86380 86390 1
536145 99536145 1001 86380 86390 1
536291 99536291 1001 86380 86390 1
536313 99536313 1001 86380 86390 1
536316 99536316 1001 86380 86390 1
536270 99536270 1001 86380 86390 1
536007 99536007 1001 86380 86390 1
535932 99535932 1001 86380 86390 1
535973 99535973 1001 86380 86390 1
536064 99536064 1001 86380 86390 1
536065 99536065 1001 86380 86390 1
535923 99535923 1001 86380 86390 1
535781 99535781 1001 86380 86390 1
535789 99535789 1001 86380 86390 1
535815 99535815 1001 86380 86390 1
536409 99536409 1001 86380 86390 1
537016 99537016 1001 86380 86390 1
537056 99537056 1001 86380 86390 1
536897 99536897 1001 86380 86390 1
536834 99536834 1001 86380 86390 1
536951 99536951 1001 86380 86390 1
536664 99536664 1001 86380 86390 1
536640 99536640 1001 86380 86390 1
536722 99536722 1001 86380 86390 1
537177 99537177 1001 86380 86390 1
537167 99537167 1001 86380 86390 1
537942 99537942 1001 86380 86390 1
537948 99537948 1001 86380 86390 1
537597 99537597 1001 86380 86390 1
537543 99537543 1001 86380 86390 1
537428 99537428 1001 86380 86390 1
537531 99537531 1001 86380 86390 1
537785 99537785 1001 86380 86390 1
538044 99538044 1001 86380 86390 1
538102 99538102 1001 86380 86390 1
538095 99538095 1001 86380 86390 1
538729 99538729 1001 86380 86390 1
538443 99538443 1001 86380 86390 1
538577 99538577 1001 86380 86390 1
538557 99538557 1001 86380 86390 1
538286 99538286 1001 86380 86390 1
538351 99538351 1001 86380 86390 1
538353 99538353 1001 86380 86390 1
538282 99538282 1001 86380 86390 1
538308 99538308 1001 86380 86390 1
538942 99538942 1001 86380 86390 1
538960 99538960 1001 86380 86390 1
539526 99539526 1001 86380 86390 1
539609 99539609 1001 86380 86390 1
539494 99539494 1001 86380 86390 1
539374 99539374 1001 86380 86390 1
539349 99539349 1001 86380 86390 1
539325 99539325 1001 86380 86390 1
539417 99539417 1001 86380 86390 1
539053 99539053 1001 86380 86390 1
539056 99539056 1001 86380 86390 1
539672 99539672 1001 86380 86390 1
540278 99540278 1001 86380 86390 1
540119 99540119 1001 86380 86390 1
540145 99540145 1001 86380 86390 1
540147 99540147 1001 86380 86390 1
540153 99540153 1001 86380 86390 1
540154 99540154 1001 86380 86390 1
540247 99540247 1001 86380 86390 1
540054 99540054 1001 86380 86390 1
539979 99539979 1001 86380 86390 1
539996 99539996 1001 86380 86390 1
539847 99539847 1001 86380 86390 1
541194 99541194 1001 86380 86390 1
541099 99541099 1001 86380 86390 1
541077 99541077 1001 86380 86390 1
541001 99541001 1001 86380 86390 1
540898 99540898 1001 86380 86390 1
540818 99540818 1001 86380 86390 1
540702 99540702 1001 86380 86390 1
540786 99540786 1001 86380 86390 1
541390 99541390 1001 86380 86390 1
542119 99542119 1001 86380 86390 1
542084 99542084 1001 86380 86390 1
542101 99542101 1001 86380 86390 1
541977 99541977 1001 86380 86390 1
541798 99541798 1001 86380 86390 1
541835 99541835 1001 86380 86390 1
541580 99541580 1001 86380 86390 1
541672 99541672 1001 86380 86390 1
541635 99541635 1001 86380 86390 1
541560 99541560 1001 86380 86390 1
541561 99541561 1001 86380 86390 1
541510 99541510 1001 86380 86390 1
542272 99542272 1001 86380 86390 1
542312 99542312 1001 86380 86390 1
542209 99542209 1001 86380 86390 1
542204 99542204 1001 86380 86390 1
542128 99542128 1001 86380 86390 1
542758 99542758 1001 86380 86390 1
542788 99542788 1001 86380 86390 1
542892 99542892 1001 86380 86390 1
542789 99542789 1001 86380 86390 1
542841 99542841 1001 86380 86390 1
542666 99542666 1001 86380 86390 1
542667 99542667 1001 86380 86390 1
542604 99542604 1001 86380 86390 1
542698 99542698 1001 86380 86390 1
542441 99542441 1001 86380 86390 1
542955 99542955 1001 86380 86390 1
542325 99542325 1001 86380 86390 1
543620 99543620 1001 86380 86390 1
543452 99543452 1001 86380 86390 1
543467 99543467 1001 86380 86390 1
543546 99543546 1001 86380 86390 1
543456 99543456 1001 86380 86390 1
543432 99543432 1001 86380 86390 1
543309 99543309 1001 86380 86390 1
543222 99543222 1001 86380 86390 1
543918 99543918 1001 86380 86390 1
543817 99543817 1001 86380 86390 1
544482 99544482 1001 86380 86390 1
544412 99544412 1001 86380 86390 1
544218 99544218 1001 86380 86390 1
544338 99544338 1001 86380 86390 1
544017 99544017 1001 86380 86390 1
544059 99544059 1001 86380 86390 1
544034 99544034 1001 86380 86390 1
544648 99544648 1001 86380 86390 1
544623 99544623 1001 86380 86390 1
544616 99544616 1001 86380 86390 1
525953 867 1001 52718 53017 1
400009 99400009 1001 86380 86390 1
400196 99400196 1001 86380 86390 1
400200 99400200 1001 86380 86390 1
400133 99400133 1001 86380 86390 1
400461 99400461 1001 86380 86390 1
400724 99400724 1001 86380 86390 1
400970 99400970 1001 86380 86390 1
400957 99400957 1001 86380 86390 1
401267 99401267 1001 86380 86390 1
402023 99402023 1001 86380 86390 1
402013 99402013 1001 86380 86390 1
402106 99402106 1001 86380 86390 1
402114 99402114 1001 86380 86390 1
402214 99402214 1001 86380 86390 1
402684 99402684 1001 86380 86390 1
402666 99402666 1001 86380 86390 1
402647 99402647 1001 86380 86390 1
402903 99402903 1001 86380 86390 1
403033 99403033 1001 86380 86390 1
403206 99403206 1001 86380 86390 1
403256 99403256 1001 86380 86390 1
403509 99403509 1001 86380 86390 1
403518 99403518 1001 86380 86390 1
403712 99403712 1001 86380 86390 1
404139 99404139 1001 86380 86390 1
404086 99404086 1001 86380 86390 1
404246 99404246 1001 86380 86390 1
404157 99404157 1001 86380 86390 1
404561 99404561 1001 86380 86390 1
404667 99404667 1001 86380 86390 1
404776 99404776 1001 86380 86390 1
405399 99405399 1001 86380 86390 1
405419 99405419 1001 86380 86390 1
405558 99405558 1001 86380 86390 1
405663 99405663 1001 86380 86390 1
405706 99405706 1001 86380 86390 1
405849 99405849 1001 86380 86390 1
405879 99405879 1001 86380 86390 1
405940 99405940 1001 86380 86390 1
405999 99405999 1001 86380 86390 1
406287 99406287 1001 86380 86390 1
406695 99406695 1001 86380 86390 1
406634 99406634 1001 86380 86390 1
406829 99406829 1001 86380 86390 1
406741 99406741 1001 86380 86390 1
406953 99406953 1001 86380 86390 1
406944 99406944 1001 86380 86390 1
407050 99407050 1001 86380 86390 1
407213 99407213 1001 86380 86390 1
407033 99407033 1001 86380 86390 1
407341 99407341 1001 86380 86390 1
407471 99407471 1001 86380 86390 1
407588 99407588 1001 86380 86390 1
407445 99407445 1001 86380 86390 1
407746 99407746 1001 86380 86390 1
407927 99407927 1001 86380 86390 1
407988 99407988 1001 86380 86390 1
407968 99407968 1001 86380 86390 1
408252 99408252 1001 86380 86390 1
408254 99408254 1001 86380 86390 1
408297 99408297 1001 86380 86390 1
408477 99408477 1001 86380 86390 1
408761 99408761 1001 86380 86390 1
408799 99408799 1001 86380 86390 1
408771 99408771 1001 86380 86390 1
408998 99408998 1001 86380 86390 1
409256 99409256 1001 86380 86390 1
409489 99409489 1001 86380 86390 1
409500 99409500 1001 86380 86390 1
409579 99409579 1001 86380 86390 1
409634 99409634 1001 86380 86390 1
410117 99410117 1001 86380 86390 1
410121 99410121 1001 86380 86390 1
410188 99410188 1001 86380 86390 1
410280 99410280 1001 86380 86390 1
410289 99410289 1001 86380 86390 1
410516 99410516 1001 86380 86390 1
410519 99410519 1001 86380 86390 1
410633 99410633 1001 86380 86390 1
410623 99410623 1001 86380 86390 1
410902 99410902 1001 86380 86390 1
410965 99410965 1001 86380 86390 1
411012 99411012 1001 86380 86390 1
410974 99410974 1001 86380 86390 1
411019 99411019 1001 86380 86390 1
411285 99411285 1001 86380 86390 1
411236 99411236 1001 86380 86390 1
411482 99411482 1001 86380 86390 1
411595 99411595 1001 86380 86390 1
412041 99412041 1001 86380 86390 1
412076 99412076 1001 86380 86390 1
412079 99412079 1001 86380 86390 1
412032 99412032 1001 86380 86390 1
413434 99413434 1001 86380 86390 1
413690 99413690 1001 86380 86390 1
412752 99412752 1001 86380 86390 1
412768 99412768 1001 86380 86390 1
412795 99412795 1001 86380 86390 1
413833 99413833 1001 86380 86390 1
413883 99413883 1001 86380 86390 1
414980 99414980 1001 86380 86390 1
415204 99415204 1001 86380 86390 1
414761 99414761 1001 86380 86390 1
414696 99414696 1001 86380 86390 1
414456 99414456 1001 86380 86390 1
414254 99414254 1001 86380 86390 1
415661 99415661 1001 86380 86390 1
415636 99415636 1001 86380 86390 1
416935 99416935 1001 86380 86390 1
416954 99416954 1001 86380 86390 1
416900 99416900 1001 86380 86390 1
416255 99416255 1001 86380 86390 1
416416 99416416 1001 86380 86390 1
416202 99416202 1001 86380 86390 1
416070 99416070 1001 86380 86390 1
417116 99417116 1001 86380 86390 1
417228 99417228 1001 86380 86390 1
418594 99418594 1001 86380 86390 1
418370 99418370 1001 86380 86390 1
418255 99418255 1001 86380 86390 1
418170 99418170 1001 86380 86390 1
418231 99418231 1001 86380 86390 1
417937 99417937 1001 86380 86390 1
417944 99417944 1001 86380 86390 1
417643 99417643 1001 86380 86390 1
417730 99417730 1001 86380 86390 1
417626 99417626 1001 86380 86390 1
419102 99419102 1001 86380 86390 1
418994 99418994 1001 86380 86390 1
419017 99419017 1001 86380 86390 1
420382 99420382 1001 86380 86390 1
420197 99420197 1001 86380 86390 1
420130 99420130 1001 86380 86390 1
420251 99420251 1001 86380 86390 1
420084 99420084 1001 86380 86390 1
420226 99420226 1001 86380 86390 1
420290 99420290 1001 86380 86390 1
420143 99420143 1001 86380 86390 1
420089 99420089 1001 86380 86390 1
420327 99420327 1001 86380 86390 1
419725 99419725 1001 86380 86390 1
419731 99419731 1001 86380 86390 1
419997 99419997 1001 86380 86390 1
419689 99419689 1001 86380 86390 1
419318 99419318 1001 86380 86390 1
420779 99420779 1001 86380 86390 1
420687 99420687 1001 86380 86390 1
420704 99420704 1001 86380 86390 1
420738 99420738 1001 86380 86390 1
420642 99420642 1001 86380 86390 1
420767 99420767 1001 86380 86390 1
421820 99421820 1001 86380 86390 1
421993 99421993 1001 86380 86390 1
421642 99421642 1001 86380 86390 1
421672 99421672 1001 86380 86390 1
421603 99421603 1001 86380 86390 1
421424 99421424 1001 86380 86390 1
421243 99421243 1001 86380 86390 1
422299 99422299 1001 86380 86390 1
423434 99423434 1001 86380 86390 1
423418 99423418 1001 86380 86390 1
423331 99423331 1001 86380 86390 1
423008 99423008 1001 86380 86390 1
423097 99423097 1001 86380 86390 1
422952 99422952 1001 86380 86390 1
422747 99422747 1001 86380 86390 1
422678 99422678 1001 86380 86390 1
422706 99422706 1001 86380 86390 1
422711 99422711 1001 86380 86390 1
422592 99422592 1001 86380 86390 1
423845 99423845 1001 86380 86390 1
423878 99423878 1001 86380 86390 1
423880 99423880 1001 86380 86390 1
425086 99425086 1001 86380 86390 1
425065 99425065 1001 86380 86390 1
425350 99425350 1001 86380 86390 1
425371 99425371 1001 86380 86390 1
424880 99424880 1001 86380 86390 1
424828 99424828 1001 86380 86390 1
424895 99424895 1001 86380 86390 1
424411 99424411 1001 86380 86390 1
424399 99424399 1001 86380 86390 1
424304 99424304 1001 86380 86390 1
424523 99424523 1001 86380 86390 1
425644 99425644 1001 86380 86390 1
425520 99425520 1001 86380 86390 1
426895 99426895 1001 86380 86390 1
427048 99427048 1001 86380 86390 1
426809 99426809 1001 86380 86390 1
427028 99427028 1001 86380 86390 1
426662 99426662 1001 86380 86390 1
426451 99426451 1001 86380 86390 1
426668 99426668 1001 86380 86390 1
426383 99426383 1001 86380 86390 1
426658 99426658 1001 86380 86390 1
426063 99426063 1001 86380 86390 1
427510 99427510 1001 86380 86390 1
427172 99427172 1001 86380 86390 1
427229 99427229 1001 86380 86390 1
428350 99428350 1001 86380 86390 1
428727 99428727 1001 86380 86390 1
427931 99427931 1001 86380 86390 1
428219 99428219 1001 86380 86390 1
428087 99428087 1001 86380 86390 1
427895 99427895 1001 86380 86390 1
427619 99427619 1001 86380 86390 1
427727 99427727 1001 86380 86390 1
428936 99428936 1001 86380 86390 1
430125 99430125 1001 86380 86390 1
430174 99430174 1001 86380 86390 1
430258 99430258 1001 86380 86390 1
429982 99429982 1001 86380 86390 1
429983 99429983 1001 86380 86390 1
430189 99430189 1001 86380 86390 1
429635 99429635 1001 86380 86390 1
429410 99429410 1001 86380 86390 1
429205 99429205 1001 86380 86390 1
429530 99429530 1001 86380 86390 1
429356 99429356 1001 86380 86390 1
429425 99429425 1001 86380 86390 1
430822 99430822 1001 86380 86390 1
430549 99430549 1001 86380 86390 1
430380 99430380 1001 86380 86390 1
430389 99430389 1001 86380 86390 1
430415 99430415 1001 86380 86390 1
430816 99430816 1001 86380 86390 1
431842 99431842 1001 86380 86390 1
432031 99432031 1001 86380 86390 1
431906 99431906 1001 86380 86390 1
431328 99431328 1001 86380 86390 1
431334 99431334 1001 86380 86390 1
431001 99431001 1001 86380 86390 1
431095 99431095 1001 86380 86390 1
430901 99430901 1001 86380 86390 1
430985 99430985 1001 86380 86390 1
430842 99430842 1001 86380 86390 1
432374 99432374 1001 86380 86390 1
432189 99432189 1001 86380 86390 1
433537 99433537 1001 86380 86390 1
433384 99433384 1001 86380 86390 1
433086 99433086 1001 86380 86390 1
433261 99433261 1001 86380 86390 1
433089 99433089 1001 86380 86390 1
432849 99432849 1001 86380 86390 1
432541 99432541 1001 86380 86390 1
433897 99433897 1001 86380 86390 1
433905 99433905 1001 86380 86390 1
435354 99435354 1001 86380 86390 1
434789 99434789 1001 86380 86390 1
434971 99434971 1001 86380 86390 1
434790 99434790 1001 86380 86390 1
434851 99434851 1001 86380 86390 1
434401 99434401 1001 86380 86390 1
434451 99434451 1001 86380 86390 1
434566 99434566 1001 86380 86390 1
434412 99434412 1001 86380 86390 1
434581 99434581 1001 86380 86390 1
435701 99435701 1001 86380 86390 1
435494 99435494 1001 86380 86390 1
435536 99435536 1001 86380 86390 1
435722 99435722 1001 86380 86390 1
436964 99436964 1001 86380 86390 1
436864 99436864 1001 86380 86390 1
436907 99436907 1001 86380 86390 1
437132 99437132 1001 86380 86390 1
436999 99436999 1001 86380 86390 1
436418 99436418 1001 86380 86390 1
436683 99436683 1001 86380 86390 1
436426 99436426 1001 86380 86390 1
436602 99436602 1001 86380 86390 1
436441 99436441 1001 86380 86390 1
435967 99435967 1001 86380 86390 1
437239 99437239 1001 86380 86390 1
300084 99300084 1001 86380 86390 1
437173 99437173 1001 86380 86390 1
437329 99437329 1001 86380 86390 1
437307 99437307 1001 86380 86390 1
437181 99437181 1001 86380 86390 1
437235 99437235 1001 86380 86390 1
300665 99300665 1001 86380 86390 1
300630 99300630 1001 86380 86390 1
300682 99300682 1001 86380 86390 1
300647 99300647 1001 86380 86390 1
300458 99300458 1001 86380 86390 1
300389 99300389 1001 86380 86390 1
300379 99300379 1001 86380 86390 1
300354 99300354 1001 86380 86390 1
300202 99300202 1001 86380 86390 1
300111 99300111 1001 86380 86390 1
300113 99300113 1001 86380 86390 1
300194 99300194 1001 86380 86390 1
300908 99300908 1001 86380 86390 1
300923 99300923 1001 86380 86390 1
300898 99300898 1001 86380 86390 1
300822 99300822 1001 86380 86390 1
300732 99300732 1001 86380 86390 1
300745 99300745 1001 86380 86390 1
301441 99301441 1001 86380 86390 1
301277 99301277 1001 86380 86390 1
301150 99301150 1001 86380 86390 1
301306 99301306 1001 86380 86390 1
300978 99300978 1001 86380 86390 1
301123 99301123 1001 86380 86390 1
300996 99300996 1001 86380 86390 1
301710 99301710 1001 86380 86390 1
301749 99301749 1001 86380 86390 1
302330 99302330 1001 86380 86390 1
302292 99302292 1001 86380 86390 1
302331 99302331 1001 86380 86390 1
302202 99302202 1001 86380 86390 1
302322 99302322 1001 86380 86390 1
302183 99302183 1001 86380 86390 1
302326 99302326 1001 86380 86390 1
301997 99301997 1001 86380 86390 1
301916 99301916 1001 86380 86390 1
301918 99301918 1001 86380 86390 1
301931 99301931 1001 86380 86390 1
301957 99301957 1001 86380 86390 1
301893 99301893 1001 86380 86390 1
302436 99302436 1001 86380 86390 1
302517 99302517 1001 86380 86390 1
303207 99303207 1001 86380 86390 1
303121 99303121 1001 86380 86390 1
303164 99303164 1001 86380 86390 1
302875 99302875 1001 86380 86390 1
302891 99302891 1001 86380 86390 1
302945 99302945 1001 86380 86390 1
302934 99302934 1001 86380 86390 1
303000 99303000 1001 86380 86390 1
302962 99302962 1001 86380 86390 1
302720 99302720 1001 86380 86390 1
303237 99303237 1001 86380 86390 1
303408 99303408 1001 86380 86390 1
303854 99303854 1001 86380 86390 1
303922 99303922 1001 86380 86390 1
304011 99304011 1001 86380 86390 1
303877 99303877 1001 86380 86390 1
303663 99303663 1001 86380 86390 1
303769 99303769 1001 86380 86390 1
303808 99303808 1001 86380 86390 1
303734 99303734 1001 86380 86390 1
303801 99303801 1001 86380 86390 1
303449 99303449 1001 86380 86390 1
303501 99303501 1001 86380 86390 1
304045 99304045 1001 86380 86390 1
304218 99304218 1001 86380 86390 1
304672 99304672 1001 86380 86390 1
304712 99304712 1001 86380 86390 1
304493 99304493 1001 86380 86390 1
304636 99304636 1001 86380 86390 1
304296 99304296 1001 86380 86390 1
304272 99304272 1001 86380 86390 1
304429 99304429 1001 86380 86390 1
305040 99305040 1001 86380 86390 1
305010 99305010 1001 86380 86390 1
305506 99305506 1001 86380 86390 1
305484 99305484 1001 86380 86390 1
305497 99305497 1001 86380 86390 1
305603 99305603 1001 86380 86390 1
305417 99305417 1001 86380 86390 1
305434 99305434 1001 86380 86390 1
305344 99305344 1001 86380 86390 1
305373 99305373 1001 86380 86390 1
305284 99305284 1001 86380 86390 1
305079 99305079 1001 86380 86390 1
305108 99305108 1001 86380 86390 1
305149 99305149 1001 86380 86390 1
305266 99305266 1001 86380 86390 1
305203 99305203 1001 86380 86390 1
305204 99305204 1001 86380 86390 1
305087 99305087 1001 86380 86390 1
500157 99500157 1001 86380 86390 1
500032 99500032 1001 86380 86390 1
500007 99500007 1001 86380 86390 1
500009 99500009 1001 86380 86390 1
500113 99500113 1001 86380 86390 1
500646 99500646 1001 86380 86390 1
500727 99500727 1001 86380 86390 1
500642 99500642 1001 86380 86390 1
500671 99500671 1001 86380 86390 1
500556 99500556 1001 86380 86390 1
500506 99500506 1001 86380 86390 1
500606 99500606 1001 86380 86390 1
500311 99500311 1001 86380 86390 1
500239 99500239 1001 86380 86390 1
500970 99500970 1001 86380 86390 1
500844 99500844 1001 86380 86390 1
500912 99500912 1001 86380 86390 1
500990 99500990 1001 86380 86390 1
501609 99501609 1001 86380 86390 1
501343 99501343 1001 86380 86390 1
501356 99501356 1001 86380 86390 1
501320 99501320 1001 86380 86390 1
501347 99501347 1001 86380 86390 1
501123 99501123 1001 86380 86390 1
501146 99501146 1001 86380 86390 1
501697 99501697 1001 86380 86390 1
502421 99502421 1001 86380 86390 1
502458 99502458 1001 86380 86390 1
502131 99502131 1001 86380 86390 1
502197 99502197 1001 86380 86390 1
502200 99502200 1001 86380 86390 1
502097 99502097 1001 86380 86390 1
502128 99502128 1001 86380 86390 1
501885 99501885 1001 86380 86390 1
502011 99502011 1001 86380 86390 1
502262 99502262 1001 86380 86390 1
502494 99502494 1001 86380 86390 1
502497 99502497 1001 86380 86390 1
503155 99503155 1001 86380 86390 1
503171 99503171 1001 86380 86390 1
503110 99503110 1001 86380 86390 1
502932 99502932 1001 86380 86390 1
502985 99502985 1001 86380 86390 1
502999 99502999 1001 86380 86390 1
503066 99503066 1001 86380 86390 1
502924 99502924 1001 86380 86390 1
502736 99502736 1001 86380 86390 1
502765 99502765 1001 86380 86390 1
502875 99502875 1001 86380 86390 1
502694 99502694 1001 86380 86390 1
502696 99502696 1001 86380 86390 1
503990 99503990 1001 86380 86390 1
503982 99503982 1001 86380 86390 1
504097 99504097 1001 86380 86390 1
503924 99503924 1001 86380 86390 1
503815 99503815 1001 86380 86390 1
503791 99503791 1001 86380 86390 1
503754 99503754 1001 86380 86390 1
503886 99503886 1001 86380 86390 1
503601 99503601 1001 86380 86390 1
503603 99503603 1001 86380 86390 1
503592 99503592 1001 86380 86390 1
503606 99503606 1001 86380 86390 1
503672 99503672 1001 86380 86390 1
503517 99503517 1001 86380 86390 1
504272 99504272 1001 86380 86390 1
504276 99504276 1001 86380 86390 1
504873 99504873 1001 86380 86390 1
504788 99504788 1001 86380 86390 1
504727 99504727 1001 86380 86390 1
504549 99504549 1001 86380 86390 1
504720 99504720 1001 86380 86390 1
504696 99504696 1001 86380 86390 1
504326 99504326 1001 86380 86390 1
504512 99504512 1001 86380 86390 1
504528 99504528 1001 86380 86390 1
504490 99504490 1001 86380 86390 1
505046 99505046 1001 86380 86390 1
505086 99505086 1001 86380 86390 1
505107 99505107 1001 86380 86390 1
505590 99505590 1001 86380 86390 1
505694 99505694 1001 86380 86390 1
505637 99505637 1001 86380 86390 1
505702 99505702 1001 86380 86390 1
505729 99505729 1001 86380 86390 1
505613 99505613 1001 86380 86390 1
505381 99505381 1001 86380 86390 1
505207 99505207 1001 86380 86390 1
505208 99505208 1001 86380 86390 1
505274 99505274 1001 86380 86390 1
505224 99505224 1001 86380 86390 1
505212 99505212 1001 86380 86390 1
505859 99505859 1001 86380 86390 1
505824 99505824 1001 86380 86390 1
506458 99506458 1001 86380 86390 1
506353 99506353 1001 86380 86390 1
506058 99506058 1001 86380 86390 1
506152 99506152 1001 86380 86390 1
506180 99506180 1001 86380 86390 1
506130 99506130 1001 86380 86390 1
506779 99506779 1001 86380 86390 1
506768 99506768 1001 86380 86390 1
506618 99506618 1001 86380 86390 1
507370 99507370 1001 86380 86390 1
507416 99507416 1001 86380 86390 1
507319 99507319 1001 86380 86390 1
507218 99507218 1001 86380 86390 1
507141 99507141 1001 86380 86390 1
507195 99507195 1001 86380 86390 1
507020 99507020 1001 86380 86390 1
506915 99506915 1001 86380 86390 1
507510 99507510 1001 86380 86390 1
507486 99507486 1001 86380 86390 1
507603 99507603 1001 86380 86390 1
508218 99508218 1001 86380 86390 1
508208 99508208 1001 86380 86390 1
507877 99507877 1001 86380 86390 1
507853 99507853 1001 86380 86390 1
507879 99507879 1001 86380 86390 1
507970 99507970 1001 86380 86390 1
507998 99507998 1001 86380 86390 1
507882 99507882 1001 86380 86390 1
508012 99508012 1001 86380 86390 1
508000 99508000 1001 86380 86390 1
508041 99508041 1001 86380 86390 1
507705 99507705 1001 86380 86390 1
507693 99507693 1001 86380 86390 1
507733 99507733 1001 86380 86390 1
507746 99507746 1001 86380 86390 1
507737 99507737 1001 86380 86390 1
507829 99507829 1001 86380 86390 1
507649 99507649 1001 86380 86390 1
507716 99507716 1001 86380 86390 1
508428 99508428 1001 86380 86390 1
507628 99507628 1001 86380 86390 1
508384 99508384 1001 86380 86390 1
508438 99508438 1001 86380 86390 1
508978 99508978 1001 86380 86390 1
508915 99508915 1001 86380 86390 1
508730 99508730 1001 86380 86390 1
508809 99508809 1001 86380 86390 1
508852 99508852 1001 86380 86390 1
508762 99508762 1001 86380 86390 1
508801 99508801 1001 86380 86390 1
508867 99508867 1001 86380 86390 1
508842 99508842 1001 86380 86390 1
508492 99508492 1001 86380 86390 1
509112 99509112 1001 86380 86390 1
509158 99509158 1001 86380 86390 1
509224 99509224 1001 86380 86390 1
509871 99509871 1001 86380 86390 1
509707 99509707 1001 86380 86390 1
509662 99509662 1001 86380 86390 1
509573 99509573 1001 86380 86390 1
509293 99509293 1001 86380 86390 1
509295 99509295 1001 86380 86390 1
509405 99509405 1001 86380 86390 1
509354 99509354 1001 86380 86390 1
510106 99510106 1001 86380 86390 1
510663 99510663 1001 86380 86390 1
510547 99510547 1001 86380 86390 1
510587 99510587 1001 86380 86390 1
510590 99510590 1001 86380 86390 1
510725 99510725 1001 86380 86390 1
510513 99510513 1001 86380 86390 1
510436 99510436 1001 86380 86390 1
510352 99510352 1001 86380 86390 1
510443 99510443 1001 86380 86390 1
510163 99510163 1001 86380 86390 1
510234 99510234 1001 86380 86390 1
510809 99510809 1001 86380 86390 1
510784 99510784 1001 86380 86390 1
511451 99511451 1001 86380 86390 1
511453 99511453 1001 86380 86390 1
511529 99511529 1001 86380 86390 1
511495 99511495 1001 86380 86390 1
511161 99511161 1001 86380 86390 1
511214 99511214 1001 86380 86390 1
511189 99511189 1001 86380 86390 1
511256 99511256 1001 86380 86390 1
511081 99511081 1001 86380 86390 1
511032 99511032 1001 86380 86390 1
511060 99511060 1001 86380 86390 1
511591 99511591 1001 86380 86390 1
511749 99511749 1001 86380 86390 1
511646 99511646 1001 86380 86390 1
512343 99512343 1001 86380 86390 1
512352 99512352 1001 86380 86390 1
512242 99512242 1001 86380 86390 1
512298 99512298 1001 86380 86390 1
512091 99512091 1001 86380 86390 1
511915 99511915 1001 86380 86390 1
511869 99511869 1001 86380 86390 1
511887 99511887 1001 86380 86390 1
512483 99512483 1001 86380 86390 1
512446 99512446 1001 86380 86390 1
513168 99513168 1001 86380 86390 1
512988 99512988 1001 86380 86390 1
512984 99512984 1001 86380 86390 1
512707 99512707 1001 86380 86390 1
512669 99512669 1001 86380 86390 1
513319 99513319 1001 86380 86390 1
513232 99513232 1001 86380 86390 1
513208 99513208 1001 86380 86390 1
513403 99513403 1001 86380 86390 1
513211 99513211 1001 86380 86390 1
514028 99514028 1001 86380 86390 1
513828 99513828 1001 86380 86390 1
513670 99513670 1001 86380 86390 1
513483 99513483 1001 86380 86390 1
513484 99513484 1001 86380 86390 1
514173 99514173 1001 86380 86390 1
514153 99514153 1001 86380 86390 1
514679 99514679 1001 86380 86390 1
514759 99514759 1001 86380 86390 1
514721 99514721 1001 86380 86390 1
514837 99514837 1001 86380 86390 1
514699 99514699 1001 86380 86390 1
514689 99514689 1001 86380 86390 1
514524 99514524 1001 86380 86390 1
514513 99514513 1001 86380 86390 1
514616 99514616 1001 86380 86390 1
514516 99514516 1001 86380 86390 1
514340 99514340 1001 86380 86390 1
514408 99514408 1001 86380 86390 1
514882 99514882 1001 86380 86390 1
515051 99515051 1001 86380 86390 1
514990 99514990 1001 86380 86390 1
514875 99514875 1001 86380 86390 1
515048 99515048 1001 86380 86390 1
515568 99515568 1001 86380 86390 1
515285 99515285 1001 86380 86390 1
515306 99515306 1001 86380 86390 1
515234 99515234 1001 86380 86390 1
515106 99515106 1001 86380 86390 1
515210 99515210 1001 86380 86390 1
515241 99515241 1001 86380 86390 1
515243 99515243 1001 86380 86390 1
515269 99515269 1001 86380 86390 1
515761 99515761 1001 86380 86390 1
515827 99515827 1001 86380 86390 1
515880 99515880 1001 86380 86390 1
515685 99515685 1001 86380 86390 1
515766 99515766 1001 86380 86390 1
516508 99516508 1001 86380 86390 1
516398 99516398 1001 86380 86390 1
516351 99516351 1001 86380 86390 1
516163 99516163 1001 86380 86390 1
516164 99516164 1001 86380 86390 1
516235 99516235 1001 86380 86390 1
516212 99516212 1001 86380 86390 1
516108 99516108 1001 86380 86390 1
516027 99516027 1001 86380 86390 1
516597 99516597 1001 86380 86390 1
516617 99516617 1001 86380 86390 1
516605 99516605 1001 86380 86390 1
516658 99516658 1001 86380 86390 1
516570 99516570 1001 86380 86390 1
516687 99516687 1001 86380 86390 1
517248 99517248 1001 86380 86390 1
517287 99517287 1001 86380 86390 1
517174 99517174 1001 86380 86390 1
517258 99517258 1001 86380 86390 1
517070 99517070 1001 86380 86390 1
517109 99517109 1001 86380 86390 1
517058 99517058 1001 86380 86390 1
517000 99517000 1001 86380 86390 1
516884 99516884 1001 86380 86390 1
516842 99516842 1001 86380 86390 1
517449 99517449 1001 86380 86390 1
517527 99517527 1001 86380 86390 1
517338 99517338 1001 86380 86390 1
517377 99517377 1001 86380 86390 1
517342 99517342 1001 86380 86390 1
517422 99517422 1001 86380 86390 1
518085 99518085 1001 86380 86390 1
518074 99518074 1001 86380 86390 1
518133 99518133 1001 86380 86390 1
518067 99518067 1001 86380 86390 1
518055 99518055 1001 86380 86390 1
518095 99518095 1001 86380 86390 1
517993 99517993 1001 86380 86390 1
517788 99517788 1001 86380 86390 1
517905 99517905 1001 86380 86390 1
517763 99517763 1001 86380 86390 1
517909 99517909 1001 86380 86390 1
517936 99517936 1001 86380 86390 1
517826 99517826 1001 86380 86390 1
517774 99517774 1001 86380 86390 1
517696 99517696 1001 86380 86390 1
517724 99517724 1001 86380 86390 1
517649 99517649 1001 86380 86390 1
517643 99517643 1001 86380 86390 1
518308 99518308 1001 86380 86390 1
518231 99518231 1001 86380 86390 1
518841 99518841 1001 86380 86390 1
518771 99518771 1001 86380 86390 1
518681 99518681 1001 86380 86390 1
518621 99518621 1001 86380 86390 1
518687 99518687 1001 86380 86390 1
518585 99518585 1001 86380 86390 1
518423 99518423 1001 86380 86390 1
518451 99518451 1001 86380 86390 1
518535 99518535 1001 86380 86390 1
519063 99519063 1001 86380 86390 1
519624 99519624 1001 86380 86390 1
519742 99519742 1001 86380 86390 1
519744 99519744 1001 86380 86390 1
519591 99519591 1001 86380 86390 1
519410 99519410 1001 86380 86390 1
519581 99519581 1001 86380 86390 1
519213 99519213 1001 86380 86390 1
519864 99519864 1001 86380 86390 1
519952 99519952 1001 86380 86390 1
519888 99519888 1001 86380 86390 1
520475 99520475 1001 86380 86390 1
520569 99520569 1001 86380 86390 1
520492 99520492 1001 86380 86390 1
520560 99520560 1001 86380 86390 1
520234 99520234 1001 86380 86390 1
520390 99520390 1001 86380 86390 1
520235 99520235 1001 86380 86390 1
520302 99520302 1001 86380 86390 1
520091 99520091 1001 86380 86390 1
520810 99520810 1001 86380 86390 1
520668 99520668 1001 86380 86390 1
520682 99520682 1001 86380 86390 1
520695 99520695 1001 86380 86390 1
520699 99520699 1001 86380 86390 1
520803 99520803 1001 86380 86390 1
521264 99521264 1001 86380 86390 1
521317 99521317 1001 86380 86390 1
521359 99521359 1001 86380 86390 1
521249 99521249 1001 86380 86390 1
521094 99521094 1001 86380 86390 1
521189 99521189 1001 86380 86390 1
521046 99521046 1001 86380 86390 1
521021 99521021 1001 86380 86390 1
521567 99521567 1001 86380 86390 1
521492 99521492 1001 86380 86390 1
521479 99521479 1001 86380 86390 1
521623 99521623 1001 86380 86390 1
521470 99521470 1001 86380 86390 1
521614 99521614 1001 86380 86390 1
521618 99521618 1001 86380 86390 1
522153 99522153 1001 86380 86390 1
522180 99522180 1001 86380 86390 1
521932 99521932 1001 86380 86390 1
521936 99521936 1001 86380 86390 1
521898 99521898 1001 86380 86390 1
522055 99522055 1001 86380 86390 1
522033 99522033 1001 86380 86390 1
521827 99521827 1001 86380 86390 1
522449 99522449 1001 86380 86390 1
522373 99522373 1001 86380 86390 1
522492 99522492 1001 86380 86390 1
522352 99522352 1001 86380 86390 1
522379 99522379 1001 86380 86390 1
523004 99523004 1001 86380 86390 1
522969 99522969 1001 86380 86390 1
522983 99522983 1001 86380 86390 1
522923 99522923 1001 86380 86390 1
522695 99522695 1001 86380 86390 1
522646 99522646 1001 86380 86390 1
522663 99522663 1001 86380 86390 1
523193 99523193 1001 86380 86390 1
522498 99522498 1001 86380 86390 1
523256 99523256 1001 86380 86390 1
523881 99523881 1001 86380 86390 1
523822 99523822 1001 86380 86390 1
523700 99523700 1001 86380 86390 1
523550 99523550 1001 86380 86390 1
523695 99523695 1001 86380 86390 1
523711 99523711 1001 86380 86390 1
524111 99524111 1001 86380 86390 1
524069 99524069 1001 86380 86390 1
524668 99524668 1001 86380 86390 1
524769 99524769 1001 86380 86390 1
524723 99524723 1001 86380 86390 1
524762 99524762 1001 86380 86390 1
524542 99524542 1001 86380 86390 1
524388 99524388 1001 86380 86390 1
524440 99524440 1001 86380 86390 1
524244 99524244 1001 86380 86390 1
524820 99524820 1001 86380 86390 1
524907 99524907 1001 86380 86390 1
524933 99524933 1001 86380 86390 1
525395 99525395 1001 86380 86390 1
525570 99525570 1001 86380 86390 1
525435 99525435 1001 86380 86390 1
525513 99525513 1001 86380 86390 1
525413 99525413 1001 86380 86390 1
525241 99525241 1001 86380 86390 1
525358 99525358 1001 86380 86390 1
525172 99525172 1001 86380 86390 1
525134 99525134 1001 86380 86390 1
525019 99525019 1001 86380 86390 1
525152 99525152 1001 86380 86390 1
525037 99525037 1001 86380 86390 1
525716 99525716 1001 86380 86390 1
526311 99526311 1001 86380 86390 1
526263 99526263 1001 86380 86390 1
526342 99526342 1001 86380 86390 1
526382 99526382 1001 86380 86390 1
526078 99526078 1001 86380 86390 1
526014 99526014 1001 86380 86390 1
526057 99526057 1001 86380 86390 1
526138 99526138 1001 86380 86390 1
525971 99525971 1001 86380 86390 1
525871 99525871 1001 86380 86390 1
525937 99525937 1001 86380 86390 1
525874 99525874 1001 86380 86390 1
526011 99526011 1001 86380 86390 1
526441 99526441 1001 86380 86390 1
526572 99526572 1001 86380 86390 1
526497 99526497 1001 86380 86390 1
527049 99527049 1001 86380 86390 1
526839 99526839 1001 86380 86390 1
526909 99526909 1001 86380 86390 1
526976 99526976 1001 86380 86390 1
526846 99526846 1001 86380 86390 1
526912 99526912 1001 86380 86390 1
526717 99526717 1001 86380 86390 1
527292 99527292 1001 86380 86390 1
527357 99527357 1001 86380 86390 1
527306 99527306 1001 86380 86390 1
527374 99527374 1001 86380 86390 1
527336 99527336 1001 86380 86390 1
528050 99528050 1001 86380 86390 1
527926 99527926 1001 86380 86390 1
527954 99527954 1001 86380 86390 1
528037 99528037 1001 86380 86390 1
527715 99527715 1001 86380 86390 1
527747 99527747 1001 86380 86390 1
527738 99527738 1001 86380 86390 1
527777 99527777 1001 86380 86390 1
527856 99527856 1001 86380 86390 1
527652 99527652 1001 86380 86390 1
527562 99527562 1001 86380 86390 1
527551 99527551 1001 86380 86390 1
527553 99527553 1001 86380 86390 1
528137 99528137 1001 86380 86390 1
527871 99527871 1001 86380 86390 1
528089 99528089 1001 86380 86390 1
528169 99528169 1001 86380 86390 1
528261 99528261 1001 86380 86390 1
528279 99528279 1001 86380 86390 1
528867 99528867 1001 86380 86390 1
528736 99528736 1001 86380 86390 1
528749 99528749 1001 86380 86390 1
528855 99528855 1001 86380 86390 1
528702 99528702 1001 86380 86390 1
528792 99528792 1001 86380 86390 1
528807 99528807 1001 86380 86390 1
528746 99528746 1001 86380 86390 1
528555 99528555 1001 86380 86390 1
528689 99528689 1001 86380 86390 1
528692 99528692 1001 86380 86390 1
528325 99528325 1001 86380 86390 1
528367 99528367 1001 86380 86390 1
528433 99528433 1001 86380 86390 1
528937 99528937 1001 86380 86390 1
529095 99529095 1001 86380 86390 1
528954 99528954 1001 86380 86390 1
529013 99529013 1001 86380 86390 1
529602 99529602 1001 86380 86390 1
529701 99529701 1001 86380 86390 1
529682 99529682 1001 86380 86390 1
529388 99529388 1001 86380 86390 1
529292 99529292 1001 86380 86390 1
529232 99529232 1001 86380 86390 1
530504 99530504 1001 86380 86390 1
530544 99530544 1001 86380 86390 1
530271 99530271 1001 86380 86390 1
530298 99530298 1001 86380 86390 1
530205 99530205 1001 86380 86390 1
530002 99530002 1001 86380 86390 1
530060 99530060 1001 86380 86390 1
530591 99530591 1001 86380 86390 1
530635 99530635 1001 86380 86390 1
530754 99530754 1001 86380 86390 1
531183 99531183 1001 86380 86390 1
531236 99531236 1001 86380 86390 1
531020 99531020 1001 86380 86390 1
531061 99531061 1001 86380 86390 1
531038 99531038 1001 86380 86390 1
531171 99531171 1001 86380 86390 1
530902 99530902 1001 86380 86390 1
530943 99530943 1001 86380 86390 1
530918 99530918 1001 86380 86390 1
530870 99530870 1001 86380 86390 1
530936 99530936 1001 86380 86390 1
531403 99531403 1001 86380 86390 1
531545 99531545 1001 86380 86390 1
531461 99531461 1001 86380 86390 1
531449 99531449 1001 86380 86390 1
531489 99531489 1001 86380 86390 1
531439 99531439 1001 86380 86390 1
531427 99531427 1001 86380 86390 1
532165 99532165 1001 86380 86390 1
532114 99532114 1001 86380 86390 1
531957 99531957 1001 86380 86390 1
531707 99531707 1001 86380 86390 1
531659 99531659 1001 86380 86390 1
532230 99532230 1001 86380 86390 1
533031 99533031 1001 86380 86390 1
532853 99532853 1001 86380 86390 1
532946 99532946 1001 86380 86390 1
532877 99532877 1001 86380 86390 1
532634 99532634 1001 86380 86390 1
532792 99532792 1001 86380 86390 1
532728 99532728 1001 86380 86390 1
532664 99532664 1001 86380 86390 1
532825 99532825 1001 86380 86390 1
532592 99532592 1001 86380 86390 1
532618 99532618 1001 86380 86390 1
532555 99532555 1001 86380 86390 1
532527 99532527 1001 86380 86390 1
533730 99533730 1001 86380 86390 1
533723 99533723 1001 86380 86390 1
533749 99533749 1001 86380 86390 1
533689 99533689 1001 86380 86390 1
533806 99533806 1001 86380 86390 1
533677 99533677 1001 86380 86390 1
533473 99533473 1001 86380 86390 1
533474 99533474 1001 86380 86390 1
533618 99533618 1001 86380 86390 1
533406 99533406 1001 86380 86390 1
533436 99533436 1001 86380 86390 1
533296 99533296 1001 86380 86390 1
533322 99533322 1001 86380 86390 1
534009 99534009 1001 86380 86390 1
534023 99534023 1001 86380 86390 1
534636 99534636 1001 86380 86390 1
534639 99534639 1001 86380 86390 1
534514 99534514 1001 86380 86390 1
534350 99534350 1001 86380 86390 1
534288 99534288 1001 86380 86390 1
534458 99534458 1001 86380 86390 1
534206 99534206 1001 86380 86390 1
534209 99534209 1001 86380 86390 1
534214 99534214 1001 86380 86390 1
534189 99534189 1001 86380 86390 1
534269 99534269 1001 86380 86390 1
534707 99534707 1001 86380 86390 1
534693 99534693 1001 86380 86390 1
535475 99535475 1001 86380 86390 1
535384 99535384 1001 86380 86390 1
535366 99535366 1001 86380 86390 1
535215 99535215 1001 86380 86390 1
535166 99535166 1001 86380 86390 1
535021 99535021 1001 86380 86390 1
535062 99535062 1001 86380 86390 1
535534 99535534 1001 86380 86390 1
535618 99535618 1001 86380 86390 1
535709 99535709 1001 86380 86390 1
536258 99536258 1001 86380 86390 1
536016 99536016 1001 86380 86390 1
536069 99536069 1001 86380 86390 1
535927 99535927 1001 86380 86390 1
535940 99535940 1001 86380 86390 1
536031 99536031 1001 86380 86390 1
535955 99535955 1001 86380 86390 1
535920 99535920 1001 86380 86390 1
536506 99536506 1001 86380 86390 1
536481 99536481 1001 86380 86390 1
536444 99536444 1001 86380 86390 1
537013 99537013 1001 86380 86390 1
537152 99537152 1001 86380 86390 1
536764 99536764 1001 86380 86390 1
536950 99536950 1001 86380 86390 1
536863 99536863 1001 86380 86390 1
536708 99536708 1001 86380 86390 1
537211 99537211 1001 86380 86390 1
537212 99537212 1001 86380 86390 1
537284 99537284 1001 86380 86390 1
537970 99537970 1001 86380 86390 1
537667 99537667 1001 86380 86390 1
537415 99537415 1001 86380 86390 1
537376 99537376 1001 86380 86390 1
537377 99537377 1001 86380 86390 1
537547 99537547 1001 86380 86390 1
537998 99537998 1001 86380 86390 1
538081 99538081 1001 86380 86390 1
537993 99537993 1001 86380 86390 1
538133 99538133 1001 86380 86390 1
538124 99538124 1001 86380 86390 1
538112 99538112 1001 86380 86390 1
538675 99538675 1001 86380 86390 1
538785 99538785 1001 86380 86390 1
538747 99538747 1001 86380 86390 1
538405 99538405 1001 86380 86390 1
538484 99538484 1001 86380 86390 1
538234 99538234 1001 86380 86390 1
538247 99538247 1001 86380 86390 1
538248 99538248 1001 86380 86390 1
538339 99538339 1001 86380 86390 1
539020 99539020 1001 86380 86390 1
538932 99538932 1001 86380 86390 1
538927 99538927 1001 86380 86390 1
539617 99539617 1001 86380 86390 1
539233 99539233 1001 86380 86390 1
539404 99539404 1001 86380 86390 1
539288 99539288 1001 86380 86390 1
539277 99539277 1001 86380 86390 1
539279 99539279 1001 86380 86390 1
539048 99539048 1001 86380 86390 1
539088 99539088 1001 86380 86390 1
539159 99539159 1001 86380 86390 1
539837 99539837 1001 86380 86390 1
539698 99539698 1001 86380 86390 1
540405 99540405 1001 86380 86390 1
540399 99540399 1001 86380 86390 1
540361 99540361 1001 86380 86390 1
540274 99540274 1001 86380 86390 1
540175 99540175 1001 86380 86390 1
540202 99540202 1001 86380 86390 1
540157 99540157 1001 86380 86390 1
539905 99539905 1001 86380 86390 1
539984 99539984 1001 86380 86390 1
540024 99540024 1001 86380 86390 1
539858 99539858 1001 86380 86390 1
540649 99540649 1001 86380 86390 1
541262 99541262 1001 86380 86390 1
541181 99541181 1001 86380 86390 1
541107 99541107 1001 86380 86390 1
541138 99541138 1001 86380 86390 1
541151 99541151 1001 86380 86390 1
540958 99540958 1001 86380 86390 1
540974 99540974 1001 86380 86390 1
540913 99540913 1001 86380 86390 1
540677 99540677 1001 86380 86390 1
540796 99540796 1001 86380 86390 1
540771 99540771 1001 86380 86390 1
540734 99540734 1001 86380 86390 1
540878 99540878 1001 86380 86390 1
541434 99541434 1001 86380 86390 1
541309 99541309 1001 86380 86390 1
542010 99542010 1001 86380 86390 1
541972 99541972 1001 86380 86390 1
541947 99541947 1001 86380 86390 1
542016 99542016 1001 86380 86390 1
541901 99541901 1001 86380 86390 1
541786 99541786 1001 86380 86390 1
541898 99541898 1001 86380 86390 1
541667 99541667 1001 86380 86390 1
541525 99541525 1001 86380 86390 1
541617 99541617 1001 86380 86390 1
541677 99541677 1001 86380 86390 1
542285 99542285 1001 86380 86390 1
542291 99542291 1001 86380 86390 1
542294 99542294 1001 86380 86390 1
542322 99542322 1001 86380 86390 1
542791 99542791 1001 86380 86390 1
542870 99542870 1001 86380 86390 1
542767 99542767 1001 86380 86390 1
542810 99542810 1001 86380 86390 1
542928 99542928 1001 86380 86390 1
542851 99542851 1001 86380 86390 1
542890 99542890 1001 86380 86390 1
542935 99542935 1001 86380 86390 1
542815 99542815 1001 86380 86390 1
542561 99542561 1001 86380 86390 1
542722 99542722 1001 86380 86390 1
542432 99542432 1001 86380 86390 1
542435 99542435 1001 86380 86390 1
542958 99542958 1001 86380 86390 1
543064 99543064 1001 86380 86390 1
542963 99542963 1001 86380 86390 1
542951 99542951 1001 86380 86390 1
543109 99543109 1001 86380 86390 1
543607 99543607 1001 86380 86390 1
543749 99543749 1001 86380 86390 1
543576 99543576 1001 86380 86390 1
543437 99543437 1001 86380 86390 1
543402 99543402 1001 86380 86390 1
543470 99543470 1001 86380 86390 1
543526 99543526 1001 86380 86390 1
543275 99543275 1001 86380 86390 1
543187 99543187 1001 86380 86390 1
543175 99543175 1001 86380 86390 1
543915 99543915 1001 86380 86390 1
543928 99543928 1001 86380 86390 1
543955 99543955 1001 86380 86390 1
543813 99543813 1001 86380 86390 1
544596 99544596 1001 86380 86390 1
544484 99544484 1001 86380 86390 1
544396 99544396 1001 86380 86390 1
544551 99544551 1001 86380 86390 1
544380 99544380 1001 86380 86390 1
544310 99544310 1001 86380 86390 1
544261 99544261 1001 86380 86390 1
544006 99544006 1001 86380 86390 1
544020 99544020 1001 86380 86390 1
544137 99544137 1001 86380 86390 1
544037 99544037 1001 86380 86390 1
544660 99544660 1001 86380 86390 1
544667 99544667 1001 86380 86390 1
544631 99544631 1001 86380 86390 1
544684 99544684 1001 86380 86390 1
413909 798 1001 15840 16557 1
437080 240 1001 34920 35397 1
503688 994 1002 41282 41174 1
400021 99400021 1001 86380 86390 1
400107 99400107 1001 86380 86390 1
400673 99400673 1001 86380 86390 1
400837 99400837 1001 86380 86390 1
400939 99400939 1001 86380 86390 1
401216 99401216 1001 86380 86390 1
401265 99401265 1001 86380 86390 1
401628 99401628 1001 86380 86390 1
401715 99401715 1001 86380 86390 1
401860 99401860 1001 86380 86390 1
401986 99401986 1001 86380 86390 1
402112 99402112 1001 86380 86390 1
402167 99402167 1001 86380 86390 1
402195 99402195 1001 86380 86390 1
402334 99402334 1001 86380 86390 1
402586 99402586 1001 86380 86390 1
402865 99402865 1001 86380 86390 1
402898 99402898 1001 86380 86390 1
402958 99402958 1001 86380 86390 1
403223 99403223 1001 86380 86390 1
403265 99403265 1001 86380 86390 1
403266 99403266 1001 86380 86390 1
403438 99403438 1001 86380 86390 1
403491 99403491 1001 86380 86390 1
403589 99403589 1001 86380 86390 1
403675 99403675 1001 86380 86390 1
403776 99403776 1001 86380 86390 1
404193 99404193 1001 86380 86390 1
404207 99404207 1001 86380 86390 1
404389 99404389 1001 86380 86390 1
404415 99404415 1001 86380 86390 1
404436 99404436 1001 86380 86390 1
404533 99404533 1001 86380 86390 1
404637 99404637 1001 86380 86390 1
404626 99404626 1001 86380 86390 1
404822 99404822 1001 86380 86390 1
405272 99405272 1001 86380 86390 1
405334 99405334 1001 86380 86390 1
405431 99405431 1001 86380 86390 1
405577 99405577 1001 86380 86390 1
405513 99405513 1001 86380 86390 1
405644 99405644 1001 86380 86390 1
405600 99405600 1001 86380 86390 1
405709 99405709 1001 86380 86390 1
405772 99405772 1001 86380 86390 1
406135 99406135 1001 86380 86390 1
406226 99406226 1001 86380 86390 1
406508 99406508 1001 86380 86390 1
406726 99406726 1001 86380 86390 1
407041 99407041 1001 86380 86390 1
407100 99407100 1001 86380 86390 1
407200 99407200 1001 86380 86390 1
407319 99407319 1001 86380 86390 1
407415 99407415 1001 86380 86390 1
407421 99407421 1001 86380 86390 1
407640 99407640 1001 86380 86390 1
407729 99407729 1001 86380 86390 1
407737 99407737 1001 86380 86390 1
407757 99407757 1001 86380 86390 1
408002 99408002 1001 86380 86390 1
408015 99408015 1001 86380 86390 1
408280 99408280 1001 86380 86390 1
408368 99408368 1001 86380 86390 1
408568 99408568 1001 86380 86390 1
408666 99408666 1001 86380 86390 1
408687 99408687 1001 86380 86390 1
408858 99408858 1001 86380 86390 1
408824 99408824 1001 86380 86390 1
409210 99409210 1001 86380 86390 1
409984 99409984 1001 86380 86390 1
410031 99410031 1001 86380 86390 1
410063 99410063 1001 86380 86390 1
410390 99410390 1001 86380 86390 1
410575 99410575 1001 86380 86390 1
410741 99410741 1001 86380 86390 1
410892 99410892 1001 86380 86390 1
411542 99411542 1001 86380 86390 1
412172 99412172 1001 86380 86390 1
412135 99412135 1001 86380 86390 1
412205 99412205 1001 86380 86390 1
413495 99413495 1001 86380 86390 1
413497 99413497 1001 86380 86390 1
413477 99413477 1001 86380 86390 1
413383 99413383 1001 86380 86390 1
413326 99413326 1001 86380 86390 1
412891 99412891 1001 86380 86390 1
413096 99413096 1001 86380 86390 1
413024 99413024 1001 86380 86390 1
413132 99413132 1001 86380 86390 1
412930 99412930 1001 86380 86390 1
412798 99412798 1001 86380 86390 1
412529 99412529 1001 86380 86390 1
412644 99412644 1001 86380 86390 1
412557 99412557 1001 86380 86390 1
412600 99412600 1001 86380 86390 1
412661 99412661 1001 86380 86390 1
412690 99412690 1001 86380 86390 1
414036 99414036 1001 86380 86390 1
413701 99413701 1001 86380 86390 1
415273 99415273 1001 86380 86390 1
414511 99414511 1001 86380 86390 1
414880 99414880 1001 86380 86390 1
414625 99414625 1001 86380 86390 1
414253 99414253 1001 86380 86390 1
416960 99416960 1001 86380 86390 1
416822 99416822 1001 86380 86390 1
416527 99416527 1001 86380 86390 1
416450 99416450 1001 86380 86390 1
416244 99416244 1001 86380 86390 1
416230 99416230 1001 86380 86390 1
415910 99415910 1001 86380 86390 1
415915 99415915 1001 86380 86390 1
418528 99418528 1001 86380 86390 1
418558 99418558 1001 86380 86390 1
418706 99418706 1001 86380 86390 1
418685 99418685 1001 86380 86390 1
418177 99418177 1001 86380 86390 1
418057 99418057 1001 86380 86390 1
418116 99418116 1001 86380 86390 1
418155 99418155 1001 86380 86390 1
417925 99417925 1001 86380 86390 1
417929 99417929 1001 86380 86390 1
417754 99417754 1001 86380 86390 1
419000 99419000 1001 86380 86390 1
418914 99418914 1001 86380 86390 1
418868 99418868 1001 86380 86390 1
420378 99420378 1001 86380 86390 1
420062 99420062 1001 86380 86390 1
420096 99420096 1001 86380 86390 1
420421 99420421 1001 86380 86390 1
420144 99420144 1001 86380 86390 1
420435 99420435 1001 86380 86390 1
419832 99419832 1001 86380 86390 1
419905 99419905 1001 86380 86390 1
419328 99419328 1001 86380 86390 1
420649 99420649 1001 86380 86390 1
420709 99420709 1001 86380 86390 1
420480 99420480 1001 86380 86390 1
421840 99421840 1001 86380 86390 1
421841 99421841 1001 86380 86390 1
421871 99421871 1001 86380 86390 1
421961 99421961 1001 86380 86390 1
421319 99421319 1001 86380 86390 1
421331 99421331 1001 86380 86390 1
421580 99421580 1001 86380 86390 1
420991 99420991 1001 86380 86390 1
420977 99420977 1001 86380 86390 1
421110 99421110 1001 86380 86390 1
421133 99421133 1001 86380 86390 1
422389 99422389 1001 86380 86390 1
423491 99423491 1001 86380 86390 1
423517 99423517 1001 86380 86390 1
423328 99423328 1001 86380 86390 1
423455 99423455 1001 86380 86390 1
423736 99423736 1001 86380 86390 1
423458 99423458 1001 86380 86390 1
423293 99423293 1001 86380 86390 1
423235 99423235 1001 86380 86390 1
422862 99422862 1001 86380 86390 1
423797 99423797 1001 86380 86390 1
424102 99424102 1001 86380 86390 1
423876 99423876 1001 86380 86390 1
423910 99423910 1001 86380 86390 1
424146 99424146 1001 86380 86390 1
425276 99425276 1001 86380 86390 1
425109 99425109 1001 86380 86390 1
425260 99425260 1001 86380 86390 1
425166 99425166 1001 86380 86390 1
424971 99424971 1001 86380 86390 1
424944 99424944 1001 86380 86390 1
424655 99424655 1001 86380 86390 1
424563 99424563 1001 86380 86390 1
424255 99424255 1001 86380 86390 1
424334 99424334 1001 86380 86390 1
425829 99425829 1001 86380 86390 1
425816 99425816 1001 86380 86390 1
426763 99426763 1001 86380 86390 1
426744 99426744 1001 86380 86390 1
426717 99426717 1001 86380 86390 1
426948 99426948 1001 86380 86390 1
427021 99427021 1001 86380 86390 1
426999 99426999 1001 86380 86390 1
426345 99426345 1001 86380 86390 1
426621 99426621 1001 86380 86390 1
426399 99426399 1001 86380 86390 1
426673 99426673 1001 86380 86390 1
426337 99426337 1001 86380 86390 1
426536 99426536 1001 86380 86390 1
426319 99426319 1001 86380 86390 1
425896 99425896 1001 86380 86390 1
426231 99426231 1001 86380 86390 1
425930 99425930 1001 86380 86390 1
426007 99426007 1001 86380 86390 1
425864 99425864 1001 86380 86390 1
427377 99427377 1001 86380 86390 1
427250 99427250 1001 86380 86390 1
427383 99427383 1001 86380 86390 1
428497 99428497 1001 86380 86390 1
428573 99428573 1001 86380 86390 1
428506 99428506 1001 86380 86390 1
428509 99428509 1001 86380 86390 1
428260 99428260 1001 86380 86390 1
427941 99427941 1001 86380 86390 1
427707 99427707 1001 86380 86390 1
427880 99427880 1001 86380 86390 1
427759 99427759 1001 86380 86390 1
427833 99427833 1001 86380 86390 1
427918 99427918 1001 86380 86390 1
427801 99427801 1001 86380 86390 1
428813 99428813 1001 86380 86390 1
428832 99428832 1001 86380 86390 1
429989 99429989 1001 86380 86390 1
430197 99430197 1001 86380 86390 1
429973 99429973 1001 86380 86390 1
430348 99430348 1001 86380 86390 1
430007 99430007 1001 86380 86390 1
430204 99430204 1001 86380 86390 1
429857 99429857 1001 86380 86390 1
429887 99429887 1001 86380 86390 1
429917 99429917 1001 86380 86390 1
429585 99429585 1001 86380 86390 1
429523 99429523 1001 86380 86390 1
429529 99429529 1001 86380 86390 1
429183 99429183 1001 86380 86390 1
429558 99429558 1001 86380 86390 1
429195 99429195 1001 86380 86390 1
430579 99430579 1001 86380 86390 1
430685 99430685 1001 86380 86390 1
430459 99430459 1001 86380 86390 1
430649 99430649 1001 86380 86390 1
430546 99430546 1001 86380 86390 1
431709 99431709 1001 86380 86390 1
431964 99431964 1001 86380 86390 1
431750 99431750 1001 86380 86390 1
431897 99431897 1001 86380 86390 1
431473 99431473 1001 86380 86390 1
431576 99431576 1001 86380 86390 1
431024 99431024 1001 86380 86390 1
430948 99430948 1001 86380 86390 1
431073 99431073 1001 86380 86390 1
430881 99430881 1001 86380 86390 1
432221 99432221 1001 86380 86390 1
432407 99432407 1001 86380 86390 1
432439 99432439 1001 86380 86390 1
432217 99432217 1001 86380 86390 1
433447 99433447 1001 86380 86390 1
433694 99433694 1001 86380 86390 1
433712 99433712 1001 86380 86390 1
432965 99432965 1001 86380 86390 1
432756 99432756 1001 86380 86390 1
433914 99433914 1001 86380 86390 1
434096 99434096 1001 86380 86390 1
434125 99434125 1001 86380 86390 1
435054 99435054 1001 86380 86390 1
435286 99435286 1001 86380 86390 1
435203 99435203 1001 86380 86390 1
434754 99434754 1001 86380 86390 1
434690 99434690 1001 86380 86390 1
434627 99434627 1001 86380 86390 1
434928 99434928 1001 86380 86390 1
434452 99434452 1001 86380 86390 1
434543 99434543 1001 86380 86390 1
434218 99434218 1001 86380 86390 1
435526 99435526 1001 86380 86390 1
435490 99435490 1001 86380 86390 1
435741 99435741 1001 86380 86390 1
435532 99435532 1001 86380 86390 1
435588 99435588 1001 86380 86390 1
436854 99436854 1001 86380 86390 1
436811 99436811 1001 86380 86390 1
436819 99436819 1001 86380 86390 1
437035 99437035 1001 86380 86390 1
436470 99436470 1001 86380 86390 1
436133 99436133 1001 86380 86390 1
436342 99436342 1001 86380 86390 1
436300 99436300 1001 86380 86390 1
436325 99436325 1001 86380 86390 1
436308 99436308 1001 86380 86390 1
437319 99437319 1001 86380 86390 1
300086 99300086 1001 86380 86390 1
300063 99300063 1001 86380 86390 1
300012 99300012 1001 86380 86390 1
300726 99300726 1001 86380 86390 1
300696 99300696 1001 86380 86390 1
300552 99300552 1001 86380 86390 1
300449 99300449 1001 86380 86390 1
300477 99300477 1001 86380 86390 1
300250 99300250 1001 86380 86390 1
300299 99300299 1001 86380 86390 1
300274 99300274 1001 86380 86390 1
300300 99300300 1001 86380 86390 1
300775 99300775 1001 86380 86390 1
301452 99301452 1001 86380 86390 1
301363 99301363 1001 86380 86390 1
301509 99301509 1001 86380 86390 1
301371 99301371 1001 86380 86390 1
301462 99301462 1001 86380 86390 1
301153 99301153 1001 86380 86390 1
300962 99300962 1001 86380 86390 1
301066 99301066 1001 86380 86390 1
300976 99300976 1001 86380 86390 1
301720 99301720 1001 86380 86390 1
301592 99301592 1001 86380 86390 1
301646 99301646 1001 86380 86390 1
302239 99302239 1001 86380 86390 1
302380 99302380 1001 86380 86390 1
302353 99302353 1001 86380 86390 1
302356 99302356 1001 86380 86390 1
302186 99302186 1001 86380 86390 1
301976 99301976 1001 86380 86390 1
302071 99302071 1001 86380 86390 1
301787 99301787 1001 86380 86390 1
301857 99301857 1001 86380 86390 1
301779 99301779 1001 86380 86390 1
301807 99301807 1001 86380 86390 1
302430 99302430 1001 86380 86390 1
302407 99302407 1001 86380 86390 1
302447 99302447 1001 86380 86390 1
302552 99302552 1001 86380 86390 1
302462 99302462 1001 86380 86390 1
302527 99302527 1001 86380 86390 1
302566 99302566 1001 86380 86390 1
302464 99302464 1001 86380 86390 1
303167 99303167 1001 86380 86390 1
302846 99302846 1001 86380 86390 1
302917 99302917 1001 86380 86390 1
302805 99302805 1001 86380 86390 1
302691 99302691 1001 86380 86390 1
302683 99302683 1001 86380 86390 1
302645 99302645 1001 86380 86390 1
303387 99303387 1001 86380 86390 1
303271 99303271 1001 86380 86390 1
303402 99303402 1001 86380 86390 1
303261 99303261 1001 86380 86390 1
303834 99303834 1001 86380 86390 1
303964 99303964 1001 86380 86390 1
304015 99304015 1001 86380 86390 1
303888 99303888 1001 86380 86390 1
303688 99303688 1001 86380 86390 1
303637 99303637 1001 86380 86390 1
303569 99303569 1001 86380 86390 1
303582 99303582 1001 86380 86390 1
303483 99303483 1001 86380 86390 1
303526 99303526 1001 86380 86390 1
304196 99304196 1001 86380 86390 1
304054 99304054 1001 86380 86390 1
304822 99304822 1001 86380 86390 1
304758 99304758 1001 86380 86390 1
304831 99304831 1001 86380 86390 1
304795 99304795 1001 86380 86390 1
304855 99304855 1001 86380 86390 1
304502 99304502 1001 86380 86390 1
304567 99304567 1001 86380 86390 1
304542 99304542 1001 86380 86390 1
304530 99304530 1001 86380 86390 1
304329 99304329 1001 86380 86390 1
304310 99304310 1001 86380 86390 1
304440 99304440 1001 86380 86390 1
304431 99304431 1001 86380 86390 1
305028 99305028 1001 86380 86390 1
304951 99304951 1001 86380 86390 1
305557 99305557 1001 86380 86390 1
305495 99305495 1001 86380 86390 1
305534 99305534 1001 86380 86390 1
305627 99305627 1001 86380 86390 1
305430 99305430 1001 86380 86390 1
305123 99305123 1001 86380 86390 1
500081 99500081 1001 86380 86390 1
500149 99500149 1001 86380 86390 1
500677 99500677 1001 86380 86390 1
500716 99500716 1001 86380 86390 1
500757 99500757 1001 86380 86390 1
500723 99500723 1001 86380 86390 1
500458 99500458 1001 86380 86390 1
500512 99500512 1001 86380 86390 1
500196 99500196 1001 86380 86390 1
500240 99500240 1001 86380 86390 1
501543 99501543 1001 86380 86390 1
501520 99501520 1001 86380 86390 1
501469 99501469 1001 86380 86390 1
501244 99501244 1001 86380 86390 1
501362 99501362 1001 86380 86390 1
501245 99501245 1001 86380 86390 1
501429 99501429 1001 86380 86390 1
501117 99501117 1001 86380 86390 1
501158 99501158 1001 86380 86390 1
501755 99501755 1001 86380 86390 1
501730 99501730 1001 86380 86390 1
501669 99501669 1001 86380 86390 1
501662 99501662 1001 86380 86390 1
502430 99502430 1001 86380 86390 1
502379 99502379 1001 86380 86390 1
502380 99502380 1001 86380 86390 1
502447 99502447 1001 86380 86390 1
502320 99502320 1001 86380 86390 1
502208 99502208 1001 86380 86390 1
502093 99502093 1001 86380 86390 1
502106 99502106 1001 86380 86390 1
502226 99502226 1001 86380 86390 1
501944 99501944 1001 86380 86390 1
502648 99502648 1001 86380 86390 1
503099 99503099 1001 86380 86390 1
503180 99503180 1001 86380 86390 1
503116 99503116 1001 86380 86390 1
503118 99503118 1001 86380 86390 1
503158 99503158 1001 86380 86390 1
502884 99502884 1001 86380 86390 1
502699 99502699 1001 86380 86390 1
502777 99502777 1001 86380 86390 1
502860 99502860 1001 86380 86390 1
502682 99502682 1001 86380 86390 1
503380 99503380 1001 86380 86390 1
503332 99503332 1001 86380 86390 1
503295 99503295 1001 86380 86390 1
503466 99503466 1001 86380 86390 1
503455 99503455 1001 86380 86390 1
504030 99504030 1001 86380 86390 1
503709 99503709 1001 86380 86390 1
503779 99503779 1001 86380 86390 1
503615 99503615 1001 86380 86390 1
503525 99503525 1001 86380 86390 1
503598 99503598 1001 86380 86390 1
503547 99503547 1001 86380 86390 1
504322 99504322 1001 86380 86390 1
504943 99504943 1001 86380 86390 1
504623 99504623 1001 86380 86390 1
504605 99504605 1001 86380 86390 1
504368 99504368 1001 86380 86390 1
504360 99504360 1001 86380 86390 1
505020 99505020 1001 86380 86390 1
504971 99504971 1001 86380 86390 1
505076 99505076 1001 86380 86390 1
505090 99505090 1001 86380 86390 1
505041 99505041 1001 86380 86390 1
505616 99505616 1001 86380 86390 1
505687 99505687 1001 86380 86390 1
505572 99505572 1001 86380 86390 1
505610 99505610 1001 86380 86390 1
505599 99505599 1001 86380 86390 1
505664 99505664 1001 86380 86390 1
505453 99505453 1001 86380 86390 1
505483 99505483 1001 86380 86390 1
505253 99505253 1001 86380 86390 1
505292 99505292 1001 86380 86390 1
505202 99505202 1001 86380 86390 1
505280 99505280 1001 86380 86390 1
505268 99505268 1001 86380 86390 1
505324 99505324 1001 86380 86390 1
505237 99505237 1001 86380 86390 1
505343 99505343 1001 86380 86390 1
505807 99505807 1001 86380 86390 1
505946 99505946 1001 86380 86390 1
505935 99505935 1001 86380 86390 1
506509 99506509 1001 86380 86390 1
506347 99506347 1001 86380 86390 1
506071 99506071 1001 86380 86390 1
506608 99506608 1001 86380 86390 1
506725 99506725 1001 86380 86390 1
506640 99506640 1001 86380 86390 1
507257 99507257 1001 86380 86390 1
507325 99507325 1001 86380 86390 1
507409 99507409 1001 86380 86390 1
507077 99507077 1001 86380 86390 1
507046 99507046 1001 86380 86390 1
507111 99507111 1001 86380 86390 1
507137 99507137 1001 86380 86390 1
506986 99506986 1001 86380 86390 1
506926 99506926 1001 86380 86390 1
507552 99507552 1001 86380 86390 1
507501 99507501 1001 86380 86390 1
507621 99507621 1001 86380 86390 1
507441 99507441 1001 86380 86390 1
508212 99508212 1001 86380 86390 1
508249 99508249 1001 86380 86390 1
508124 99508124 1001 86380 86390 1
507888 99507888 1001 86380 86390 1
507950 99507950 1001 86380 86390 1
507668 99507668 1001 86380 86390 1
507698 99507698 1001 86380 86390 1
507820 99507820 1001 86380 86390 1
507730 99507730 1001 86380 86390 1
508349 99508349 1001 86380 86390 1
508260 99508260 1001 86380 86390 1
508289 99508289 1001 86380 86390 1
508393 99508393 1001 86380 86390 1
508892 99508892 1001 86380 86390 1
509009 99509009 1001 86380 86390 1
508737 99508737 1001 86380 86390 1
508648 99508648 1001 86380 86390 1
508615 99508615 1001 86380 86390 1
508556 99508556 1001 86380 86390 1
509137 99509137 1001 86380 86390 1
509077 99509077 1001 86380 86390 1
509118 99509118 1001 86380 86390 1
509250 99509250 1001 86380 86390 1
509746 99509746 1001 86380 86390 1
509737 99509737 1001 86380 86390 1
509879 99509879 1001 86380 86390 1
509889 99509889 1001 86380 86390 1
509771 99509771 1001 86380 86390 1
509670 99509670 1001 86380 86390 1
509619 99509619 1001 86380 86390 1
509620 99509620 1001 86380 86390 1
509490 99509490 1001 86380 86390 1
509558 99509558 1001 86380 86390 1
509585 99509585 1001 86380 86390 1
509599 99509599 1001 86380 86390 1
509678 99509678 1001 86380 86390 1
509537 99509537 1001 86380 86390 1
509526 99509526 1001 86380 86390 1
509477 99509477 1001 86380 86390 1
509291 99509291 1001 86380 86390 1
510027 99510027 1001 86380 86390 1
510054 99510054 1001 86380 86390 1
509957 99509957 1001 86380 86390 1
510526 99510526 1001 86380 86390 1
510340 99510340 1001 86380 86390 1
510414 99510414 1001 86380 86390 1
510248 99510248 1001 86380 86390 1
510238 99510238 1001 86380 86390 1
510242 99510242 1001 86380 86390 1
510117 99510117 1001 86380 86390 1
510893 99510893 1001 86380 86390 1
510857 99510857 1001 86380 86390 1
511504 99511504 1001 86380 86390 1
511461 99511461 1001 86380 86390 1
511225 99511225 1001 86380 86390 1
511265 99511265 1001 86380 86390 1
511062 99511062 1001 86380 86390 1
511004 99511004 1001 86380 86390 1
511098 99511098 1001 86380 86390 1
511633 99511633 1001 86380 86390 1
511724 99511724 1001 86380 86390 1
511638 99511638 1001 86380 86390 1
512349 99512349 1001 86380 86390 1
512245 99512245 1001 86380 86390 1
512310 99512310 1001 86380 86390 1
512372 99512372 1001 86380 86390 1
512373 99512373 1001 86380 86390 1
512126 99512126 1001 86380 86390 1
512040 99512040 1001 86380 86390 1
512029 99512029 1001 86380 86390 1
511849 99511849 1001 86380 86390 1
511811 99511811 1001 86380 86390 1
511762 99511762 1001 86380 86390 1
511775 99511775 1001 86380 86390 1
511924 99511924 1001 86380 86390 1
511926 99511926 1001 86380 86390 1
512432 99512432 1001 86380 86390 1
512462 99512462 1001 86380 86390 1
512580 99512580 1001 86380 86390 1
513039 99513039 1001 86380 86390 1
513174 99513174 1001 86380 86390 1
513084 99513084 1001 86380 86390 1
513190 99513190 1001 86380 86390 1
512844 99512844 1001 86380 86390 1
512832 99512832 1001 86380 86390 1
512719 99512719 1001 86380 86390 1
513332 99513332 1001 86380 86390 1
513299 99513299 1001 86380 86390 1
513210 99513210 1001 86380 86390 1
513955 99513955 1001 86380 86390 1
513845 99513845 1001 86380 86390 1
513952 99513952 1001 86380 86390 1
513914 99513914 1001 86380 86390 1
513966 99513966 1001 86380 86390 1
513819 99513819 1001 86380 86390 1
513734 99513734 1001 86380 86390 1
513527 99513527 1001 86380 86390 1
513465 99513465 1001 86380 86390 1
513427 99513427 1001 86380 86390 1
514114 99514114 1001 86380 86390 1
514717 99514717 1001 86380 86390 1
514828 99514828 1001 86380 86390 1
514827 99514827 1001 86380 86390 1
514798 99514798 1001 86380 86390 1
514835 99514835 1001 86380 86390 1
514735 99514735 1001 86380 86390 1
514813 99514813 1001 86380 86390 1
514663 99514663 1001 86380 86390 1
514451 99514451 1001 86380 86390 1
514366 99514366 1001 86380 86390 1
514433 99514433 1001 86380 86390 1
514246 99514246 1001 86380 86390 1
514971 99514971 1001 86380 86390 1
515660 99515660 1001 86380 86390 1
515643 99515643 1001 86380 86390 1
515390 99515390 1001 86380 86390 1
515393 99515393 1001 86380 86390 1
515239 99515239 1001 86380 86390 1
515071 99515071 1001 86380 86390 1
515098 99515098 1001 86380 86390 1
515085 99515085 1001 86380 86390 1
515786 99515786 1001 86380 86390 1
515877 99515877 1001 86380 86390 1
515714 99515714 1001 86380 86390 1
516356 99516356 1001 86380 86390 1
516436 99516436 1001 86380 86390 1
516347 99516347 1001 86380 86390 1
516497 99516497 1001 86380 86390 1
516278 99516278 1001 86380 86390 1
516150 99516150 1001 86380 86390 1
516267 99516267 1001 86380 86390 1
516151 99516151 1001 86380 86390 1
516144 99516144 1001 86380 86390 1
516109 99516109 1001 86380 86390 1
516097 99516097 1001 86380 86390 1
516086 99516086 1001 86380 86390 1
515939 99515939 1001 86380 86390 1
516623 99516623 1001 86380 86390 1
516676 99516676 1001 86380 86390 1
516523 99516523 1001 86380 86390 1
516571 99516571 1001 86380 86390 1
517196 99517196 1001 86380 86390 1
517265 99517265 1001 86380 86390 1
517294 99517294 1001 86380 86390 1
517322 99517322 1001 86380 86390 1
517103 99517103 1001 86380 86390 1
516934 99516934 1001 86380 86390 1
516762 99516762 1001 86380 86390 1
517509 99517509 1001 86380 86390 1
517370 99517370 1001 86380 86390 1
517474 99517474 1001 86380 86390 1
518135 99518135 1001 86380 86390 1
517829 99517829 1001 86380 86390 1
517765 99517765 1001 86380 86390 1
517756 99517756 1001 86380 86390 1
517662 99517662 1001 86380 86390 1
518256 99518256 1001 86380 86390 1
518179 99518179 1001 86380 86390 1
518617 99518617 1001 86380 86390 1
518643 99518643 1001 86380 86390 1
518663 99518663 1001 86380 86390 1
518639 99518639 1001 86380 86390 1
518549 99518549 1001 86380 86390 1
518412 99518412 1001 86380 86390 1
518568 99518568 1001 86380 86390 1
518441 99518441 1001 86380 86390 1
519105 99519105 1001 86380 86390 1
519030 99519030 1001 86380 86390 1
519005 99519005 1001 86380 86390 1
519138 99519138 1001 86380 86390 1
518996 99518996 1001 86380 86390 1
519625 99519625 1001 86380 86390 1
519789 99519789 1001 86380 86390 1
519631 99519631 1001 86380 86390 1
519453 99519453 1001 86380 86390 1
519415 99519415 1001 86380 86390 1
519486 99519486 1001 86380 86390 1
519478 99519478 1001 86380 86390 1
519362 99519362 1001 86380 86390 1
519351 99519351 1001 86380 86390 1
519850 99519850 1001 86380 86390 1
519954 99519954 1001 86380 86390 1
519929 99519929 1001 86380 86390 1
519955 99519955 1001 86380 86390 1
519968 99519968 1001 86380 86390 1
519994 99519994 1001 86380 86390 1
519943 99519943 1001 86380 86390 1
519984 99519984 1001 86380 86390 1
520551 99520551 1001 86380 86390 1
520500 99520500 1001 86380 86390 1
520534 99520534 1001 86380 86390 1
520563 99520563 1001 86380 86390 1
520388 99520388 1001 86380 86390 1
520233 99520233 1001 86380 86390 1
520261 99520261 1001 86380 86390 1
520216 99520216 1001 86380 86390 1
520089 99520089 1001 86380 86390 1
520641 99520641 1001 86380 86390 1
520759 99520759 1001 86380 86390 1
521431 99521431 1001 86380 86390 1
521314 99521314 1001 86380 86390 1
521419 99521419 1001 86380 86390 1
521385 99521385 1001 86380 86390 1
521457 99521457 1001 86380 86390 1
521100 99521100 1001 86380 86390 1
521166 99521166 1001 86380 86390 1
521180 99521180 1001 86380 86390 1
521022 99521022 1001 86380 86390 1
521628 99521628 1001 86380 86390 1
522292 99522292 1001 86380 86390 1
522140 99522140 1001 86380 86390 1
522204 99522204 1001 86380 86390 1
522288 99522288 1001 86380 86390 1
522010 99522010 1001 86380 86390 1
521920 99521920 1001 86380 86390 1
521934 99521934 1001 86380 86390 1
521882 99521882 1001 86380 86390 1
521991 99521991 1001 86380 86390 1
521980 99521980 1001 86380 86390 1
521904 99521904 1001 86380 86390 1
521788 99521788 1001 86380 86390 1
521734 99521734 1001 86380 86390 1
521774 99521774 1001 86380 86390 1
523029 99523029 1001 86380 86390 1
523049 99523049 1001 86380 86390 1
523105 99523105 1001 86380 86390 1
523110 99523110 1001 86380 86390 1
522855 99522855 1001 86380 86390 1
522770 99522770 1001 86380 86390 1
522530 99522530 1001 86380 86390 1
523297 99523297 1001 86380 86390 1
523194 99523194 1001 86380 86390 1
523140 99523140 1001 86380 86390 1
523844 99523844 1001 86380 86390 1
523820 99523820 1001 86380 86390 1
523802 99523802 1001 86380 86390 1
523536 99523536 1001 86380 86390 1
523472 99523472 1001 86380 86390 1
524071 99524071 1001 86380 86390 1
524009 99524009 1001 86380 86390 1
524053 99524053 1001 86380 86390 1
524015 99524015 1001 86380 86390 1
524623 99524623 1001 86380 86390 1
524613 99524613 1001 86380 86390 1
524436 99524436 1001 86380 86390 1
524408 99524408 1001 86380 86390 1
524307 99524307 1001 86380 86390 1
524273 99524273 1001 86380 86390 1
524169 99524169 1001 86380 86390 1
524888 99524888 1001 86380 86390 1
524870 99524870 1001 86380 86390 1
525554 99525554 1001 86380 86390 1
525465 99525465 1001 86380 86390 1
525518 99525518 1001 86380 86390 1
525267 99525267 1001 86380 86390 1
524998 99524998 1001 86380 86390 1
525105 99525105 1001 86380 86390 1
525623 99525623 1001 86380 86390 1
526221 99526221 1001 86380 86390 1
526363 99526363 1001 86380 86390 1
526287 99526287 1001 86380 86390 1
526288 99526288 1001 86380 86390 1
526380 99526380 1001 86380 86390 1
526331 99526331 1001 86380 86390 1
526114 99526114 1001 86380 86390 1
526024 99526024 1001 86380 86390 1
526193 99526193 1001 86380 86390 1
526196 99526196 1001 86380 86390 1
525906 99525906 1001 86380 86390 1
525939 99525939 1001 86380 86390 1
525978 99525978 1001 86380 86390 1
526436 99526436 1001 86380 86390 1
526621 99526621 1001 86380 86390 1
526624 99526624 1001 86380 86390 1
527174 99527174 1001 86380 86390 1
527074 99527074 1001 86380 86390 1
527052 99527052 1001 86380 86390 1
527092 99527092 1001 86380 86390 1
526867 99526867 1001 86380 86390 1
526999 99526999 1001 86380 86390 1
526948 99526948 1001 86380 86390 1
526709 99526709 1001 86380 86390 1
526763 99526763 1001 86380 86390 1
526743 99526743 1001 86380 86390 1
527420 99527420 1001 86380 86390 1
527426 99527426 1001 86380 86390 1
528042 99528042 1001 86380 86390 1
528058 99528058 1001 86380 86390 1
527893 99527893 1001 86380 86390 1
527737 99527737 1001 86380 86390 1
527869 99527869 1001 86380 86390 1
527572 99527572 1001 86380 86390 1
527497 99527497 1001 86380 86390 1
527510 99527510 1001 86380 86390 1
527523 99527523 1001 86380 86390 1
527630 99527630 1001 86380 86390 1
528152 99528152 1001 86380 86390 1
528094 99528094 1001 86380 86390 1
528712 99528712 1001 86380 86390 1
528738 99528738 1001 86380 86390 1
528742 99528742 1001 86380 86390 1
528863 99528863 1001 86380 86390 1
528475 99528475 1001 86380 86390 1
528426 99528426 1001 86380 86390 1
528480 99528480 1001 86380 86390 1
528472 99528472 1001 86380 86390 1
528994 99528994 1001 86380 86390 1
529086 99529086 1001 86380 86390 1
529099 99529099 1001 86380 86390 1
528959 99528959 1001 86380 86390 1
528962 99528962 1001 86380 86390 1
529590 99529590 1001 86380 86390 1
529704 99529704 1001 86380 86390 1
529559 99529559 1001 86380 86390 1
529369 99529369 1001 86380 86390 1
529434 99529434 1001 86380 86390 1
529474 99529474 1001 86380 86390 1
529463 99529463 1001 86380 86390 1
529399 99529399 1001 86380 86390 1
529122 99529122 1001 86380 86390 1
529280 99529280 1001 86380 86390 1
529230 99529230 1001 86380 86390 1
529126 99529126 1001 86380 86390 1
529257 99529257 1001 86380 86390 1
529886 99529886 1001 86380 86390 1
529810 99529810 1001 86380 86390 1
530403 99530403 1001 86380 86390 1
530456 99530456 1001 86380 86390 1
530458 99530458 1001 86380 86390 1
530538 99530538 1001 86380 86390 1
530310 99530310 1001 86380 86390 1
530233 99530233 1001 86380 86390 1
530243 99530243 1001 86380 86390 1
530192 99530192 1001 86380 86390 1
530011 99530011 1001 86380 86390 1
530081 99530081 1001 86380 86390 1
529978 99529978 1001 86380 86390 1
530074 99530074 1001 86380 86390 1
530684 99530684 1001 86380 86390 1
531267 99531267 1001 86380 86390 1
531196 99531196 1001 86380 86390 1
531274 99531274 1001 86380 86390 1
531328 99531328 1001 86380 86390 1
531033 99531033 1001 86380 86390 1
531078 99531078 1001 86380 86390 1
531131 99531131 1001 86380 86390 1
531041 99531041 1001 86380 86390 1
530895 99530895 1001 86380 86390 1
530833 99530833 1001 86380 86390 1
531458 99531458 1001 86380 86390 1
531550 99531550 1001 86380 86390 1
531542 99531542 1001 86380 86390 1
532104 99532104 1001 86380 86390 1
532094 99532094 1001 86380 86390 1
532056 99532056 1001 86380 86390 1
532076 99532076 1001 86380 86390 1
531876 99531876 1001 86380 86390 1
531798 99531798 1001 86380 86390 1
531866 99531866 1001 86380 86390 1
531896 99531896 1001 86380 86390 1
531612 99531612 1001 86380 86390 1
531783 99531783 1001 86380 86390 1
531732 99531732 1001 86380 86390 1
531723 99531723 1001 86380 86390 1
531749 99531749 1001 86380 86390 1
531660 99531660 1001 86380 86390 1
531686 99531686 1001 86380 86390 1
531687 99531687 1001 86380 86390 1
531610 99531610 1001 86380 86390 1
532225 99532225 1001 86380 86390 1
532854 99532854 1001 86380 86390 1
532870 99532870 1001 86380 86390 1
532847 99532847 1001 86380 86390 1
532889 99532889 1001 86380 86390 1
532814 99532814 1001 86380 86390 1
532803 99532803 1001 86380 86390 1
532819 99532819 1001 86380 86390 1
532705 99532705 1001 86380 86390 1
533094 99533094 1001 86380 86390 1
533228 99533228 1001 86380 86390 1
533194 99533194 1001 86380 86390 1
533798 99533798 1001 86380 86390 1
533766 99533766 1001 86380 86390 1
533480 99533480 1001 86380 86390 1
533381 99533381 1001 86380 86390 1
533281 99533281 1001 86380 86390 1
533418 99533418 1001 86380 86390 1
533921 99533921 1001 86380 86390 1
533872 99533872 1001 86380 86390 1
533979 99533979 1001 86380 86390 1
534572 99534572 1001 86380 86390 1
534534 99534534 1001 86380 86390 1
534564 99534564 1001 86380 86390 1
534445 99534445 1001 86380 86390 1
534090 99534090 1001 86380 86390 1
534117 99534117 1001 86380 86390 1
534260 99534260 1001 86380 86390 1
534264 99534264 1001 86380 86390 1
534834 99534834 1001 86380 86390 1
534745 99534745 1001 86380 86390 1
535379 99535379 1001 86380 86390 1
535380 99535380 1001 86380 86390 1
535471 99535471 1001 86380 86390 1
535261 99535261 1001 86380 86390 1
535264 99535264 1001 86380 86390 1
534994 99534994 1001 86380 86390 1
535073 99535073 1001 86380 86390 1
534975 99534975 1001 86380 86390 1
535624 99535624 1001 86380 86390 1
535588 99535588 1001 86380 86390 1
535590 99535590 1001 86380 86390 1
535517 99535517 1001 86380 86390 1
535674 99535674 1001 86380 86390 1
536198 99536198 1001 86380 86390 1
536238 99536238 1001 86380 86390 1
536213 99536213 1001 86380 86390 1
536293 99536293 1001 86380 86390 1
536164 99536164 1001 86380 86390 1
536257 99536257 1001 86380 86390 1
536259 99536259 1001 86380 86390 1
535995 99535995 1001 86380 86390 1
535885 99535885 1001 86380 86390 1
535769 99535769 1001 86380 86390 1
535730 99535730 1001 86380 86390 1
535868 99535868 1001 86380 86390 1
536469 99536469 1001 86380 86390 1
537051 99537051 1001 86380 86390 1
537042 99537042 1001 86380 86390 1
536991 99536991 1001 86380 86390 1
536841 99536841 1001 86380 86390 1
536923 99536923 1001 86380 86390 1
536658 99536658 1001 86380 86390 1
536652 99536652 1001 86380 86390 1
536562 99536562 1001 86380 86390 1
536643 99536643 1001 86380 86390 1
537264 99537264 1001 86380 86390 1
537293 99537293 1001 86380 86390 1
537207 99537207 1001 86380 86390 1
537170 99537170 1001 86380 86390 1
537171 99537171 1001 86380 86390 1
537922 99537922 1001 86380 86390 1
537859 99537859 1001 86380 86390 1
537657 99537657 1001 86380 86390 1
537601 99537601 1001 86380 86390 1
538036 99538036 1001 86380 86390 1
537999 99537999 1001 86380 86390 1
538144 99538144 1001 86380 86390 1
538664 99538664 1001 86380 86390 1
538615 99538615 1001 86380 86390 1
538684 99538684 1001 86380 86390 1
538558 99538558 1001 86380 86390 1
538525 99538525 1001 86380 86390 1
538500 99538500 1001 86380 86390 1
538605 99538605 1001 86380 86390 1
538412 99538412 1001 86380 86390 1
538396 99538396 1001 86380 86390 1
538971 99538971 1001 86380 86390 1
538923 99538923 1001 86380 86390 1
539506 99539506 1001 86380 86390 1
539601 99539601 1001 86380 86390 1
539293 99539293 1001 86380 86390 1
539414 99539414 1001 86380 86390 1
539351 99539351 1001 86380 86390 1
539395 99539395 1001 86380 86390 1
539227 99539227 1001 86380 86390 1
539112 99539112 1001 86380 86390 1
539043 99539043 1001 86380 86390 1
539834 99539834 1001 86380 86390 1
539709 99539709 1001 86380 86390 1
539741 99539741 1001 86380 86390 1
540378 99540378 1001 86380 86390 1
540338 99540338 1001 86380 86390 1
540238 99540238 1001 86380 86390 1
540109 99540109 1001 86380 86390 1
540253 99540253 1001 86380 86390 1
540235 99540235 1001 86380 86390 1
540079 99540079 1001 86380 86390 1
539880 99539880 1001 86380 86390 1
540013 99540013 1001 86380 86390 1
540534 99540534 1001 86380 86390 1
540474 99540474 1001 86380 86390 1
540883 99540883 1001 86380 86390 1
541043 99541043 1001 86380 86390 1
541085 99541085 1001 86380 86390 1
540830 99540830 1001 86380 86390 1
540844 99540844 1001 86380 86390 1
540732 99540732 1001 86380 86390 1
541486 99541486 1001 86380 86390 1
541927 99541927 1001 86380 86390 1
541957 99541957 1001 86380 86390 1
542038 99542038 1001 86380 86390 1
541591 99541591 1001 86380 86390 1
542280 99542280 1001 86380 86390 1
542166 99542166 1001 86380 86390 1
542818 99542818 1001 86380 86390 1
542760 99542760 1001 86380 86390 1
542749 99542749 1001 86380 86390 1
542762 99542762 1001 86380 86390 1
542623 99542623 1001 86380 86390 1
542600 99542600 1001 86380 86390 1
542640 99542640 1001 86380 86390 1
542641 99542641 1001 86380 86390 1
542733 99542733 1001 86380 86390 1
542724 99542724 1001 86380 86390 1
542445 99542445 1001 86380 86390 1
542452 99542452 1001 86380 86390 1
542967 99542967 1001 86380 86390 1
543657 99543657 1001 86380 86390 1
543443 99543443 1001 86380 86390 1
543458 99543458 1001 86380 86390 1
543550 99543550 1001 86380 86390 1
543216 99543216 1001 86380 86390 1
543227 99543227 1001 86380 86390 1
543344 99543344 1001 86380 86390 1
543840 99543840 1001 86380 86390 1
543843 99543843 1001 86380 86390 1
543960 99543960 1001 86380 86390 1
544460 99544460 1001 86380 86390 1
544423 99544423 1001 86380 86390 1
544531 99544531 1001 86380 86390 1
544386 99544386 1001 86380 86390 1
544348 99544348 1001 86380 86390 1
544288 99544288 1001 86380 86390 1
544120 99544120 1001 86380 86390 1
544021 99544021 1001 86380 86390 1
544086 99544086 1001 86380 86390 1
544669 99544669 1001 86380 86390 1
544645 99544645 1001 86380 86390 1
400065 99400065 1001 86380 86390 1
400089 99400089 1001 86380 86390 1
400364 99400364 1001 86380 86390 1
400347 99400347 1001 86380 86390 1
400396 99400396 1001 86380 86390 1
400452 99400452 1001 86380 86390 1
400923 99400923 1001 86380 86390 1
401142 99401142 1001 86380 86390 1
401576 99401576 1001 86380 86390 1
401579 99401579 1001 86380 86390 1
402155 99402155 1001 86380 86390 1
402216 99402216 1001 86380 86390 1
402505 99402505 1001 86380 86390 1
402829 99402829 1001 86380 86390 1
403044 99403044 1001 86380 86390 1
403115 99403115 1001 86380 86390 1
403214 99403214 1001 86380 86390 1
403421 99403421 1001 86380 86390 1
403771 99403771 1001 86380 86390 1
403820 99403820 1001 86380 86390 1
403944 99403944 1001 86380 86390 1
404294 99404294 1001 86380 86390 1
404865 99404865 1001 86380 86390 1
404907 99404907 1001 86380 86390 1
405066 99405066 1001 86380 86390 1
405204 99405204 1001 86380 86390 1
405189 99405189 1001 86380 86390 1
405232 99405232 1001 86380 86390 1
405254 99405254 1001 86380 86390 1
405288 99405288 1001 86380 86390 1
405368 99405368 1001 86380 86390 1
405474 99405474 1001 86380 86390 1
405601 99405601 1001 86380 86390 1
405664 99405664 1001 86380 86390 1
405612 99405612 1001 86380 86390 1
405733 99405733 1001 86380 86390 1
405692 99405692 1001 86380 86390 1
405721 99405721 1001 86380 86390 1
406053 99406053 1001 86380 86390 1
406038 99406038 1001 86380 86390 1
406020 99406020 1001 86380 86390 1
406162 99406162 1001 86380 86390 1
406193 99406193 1001 86380 86390 1
406231 99406231 1001 86380 86390 1
406348 99406348 1001 86380 86390 1
406591 99406591 1001 86380 86390 1
406543 99406543 1001 86380 86390 1
406664 99406664 1001 86380 86390 1
407002 99407002 1001 86380 86390 1
407199 99407199 1001 86380 86390 1
407197 99407197 1001 86380 86390 1
407394 99407394 1001 86380 86390 1
407424 99407424 1001 86380 86390 1
407409 99407409 1001 86380 86390 1
407499 99407499 1001 86380 86390 1
407513 99407513 1001 86380 86390 1
407662 99407662 1001 86380 86390 1
407718 99407718 1001 86380 86390 1
407783 99407783 1001 86380 86390 1
407933 99407933 1001 86380 86390 1
408087 99408087 1001 86380 86390 1
408037 99408037 1001 86380 86390 1
407883 99407883 1001 86380 86390 1
408429 99408429 1001 86380 86390 1
408472 99408472 1001 86380 86390 1
408571 99408571 1001 86380 86390 1
408785 99408785 1001 86380 86390 1
408883 99408883 1001 86380 86390 1
408960 99408960 1001 86380 86390 1
409026 99409026 1001 86380 86390 1
409133 99409133 1001 86380 86390 1
408980 99408980 1001 86380 86390 1
409420 99409420 1001 86380 86390 1
409466 99409466 1001 86380 86390 1
409425 99409425 1001 86380 86390 1
409596 99409596 1001 86380 86390 1
409529 99409529 1001 86380 86390 1
409686 99409686 1001 86380 86390 1
409708 99409708 1001 86380 86390 1
409907 99409907 1001 86380 86390 1
410021 99410021 1001 86380 86390 1
410297 99410297 1001 86380 86390 1
410393 99410393 1001 86380 86390 1
410376 99410376 1001 86380 86390 1
410408 99410408 1001 86380 86390 1
410702 99410702 1001 86380 86390 1
410807 99410807 1001 86380 86390 1
410749 99410749 1001 86380 86390 1
410880 99410880 1001 86380 86390 1
411037 99411037 1001 86380 86390 1
411171 99411171 1001 86380 86390 1
411191 99411191 1001 86380 86390 1
411244 99411244 1001 86380 86390 1
411515 99411515 1001 86380 86390 1
411554 99411554 1001 86380 86390 1
411778 99411778 1001 86380 86390 1
412107 99412107 1001 86380 86390 1
412274 99412274 1001 86380 86390 1
412340 99412340 1001 86380 86390 1
412464 99412464 1001 86380 86390 1
412308 99412308 1001 86380 86390 1
413581 99413581 1001 86380 86390 1
413656 99413656 1001 86380 86390 1
413507 99413507 1001 86380 86390 1
413684 99413684 1001 86380 86390 1
412984 99412984 1001 86380 86390 1
412615 99412615 1001 86380 86390 1
412848 99412848 1001 86380 86390 1
413768 99413768 1001 86380 86390 1
413770 99413770 1001 86380 86390 1
415118 99415118 1001 86380 86390 1
415008 99415008 1001 86380 86390 1
415149 99415149 1001 86380 86390 1
414985 99414985 1001 86380 86390 1
415138 99415138 1001 86380 86390 1
414893 99414893 1001 86380 86390 1
414921 99414921 1001 86380 86390 1
414866 99414866 1001 86380 86390 1
414792 99414792 1001 86380 86390 1
414505 99414505 1001 86380 86390 1
414231 99414231 1001 86380 86390 1
414137 99414137 1001 86380 86390 1
415547 99415547 1001 86380 86390 1
415500 99415500 1001 86380 86390 1
415325 99415325 1001 86380 86390 1
415522 99415522 1001 86380 86390 1
416757 99416757 1001 86380 86390 1
416796 99416796 1001 86380 86390 1
416845 99416845 1001 86380 86390 1
416849 99416849 1001 86380 86390 1
416806 99416806 1001 86380 86390 1
416750 99416750 1001 86380 86390 1
416550 99416550 1001 86380 86390 1
416524 99416524 1001 86380 86390 1
416531 99416531 1001 86380 86390 1
416268 99416268 1001 86380 86390 1
416536 99416536 1001 86380 86390 1
415932 99415932 1001 86380 86390 1
416086 99416086 1001 86380 86390 1
415886 99415886 1001 86380 86390 1
417384 99417384 1001 86380 86390 1
417147 99417147 1001 86380 86390 1
417083 99417083 1001 86380 86390 1
417318 99417318 1001 86380 86390 1
417183 99417183 1001 86380 86390 1
417326 99417326 1001 86380 86390 1
417593 99417593 1001 86380 86390 1
418576 99418576 1001 86380 86390 1
418767 99418767 1001 86380 86390 1
418683 99418683 1001 86380 86390 1
418520 99418520 1001 86380 86390 1
418545 99418545 1001 86380 86390 1
418172 99418172 1001 86380 86390 1
417748 99417748 1001 86380 86390 1
417830 99417830 1001 86380 86390 1
417779 99417779 1001 86380 86390 1
417883 99417883 1001 86380 86390 1
417933 99417933 1001 86380 86390 1
417884 99417884 1001 86380 86390 1
417652 99417652 1001 86380 86390 1
418028 99418028 1001 86380 86390 1
419079 99419079 1001 86380 86390 1
418940 99418940 1001 86380 86390 1
419144 99419144 1001 86380 86390 1
420401 99420401 1001 86380 86390 1
420372 99420372 1001 86380 86390 1
419852 99419852 1001 86380 86390 1
419751 99419751 1001 86380 86390 1
419645 99419645 1001 86380 86390 1
419499 99419499 1001 86380 86390 1
419554 99419554 1001 86380 86390 1
419253 99419253 1001 86380 86390 1
419418 99419418 1001 86380 86390 1
420695 99420695 1001 86380 86390 1
422108 99422108 1001 86380 86390 1
421431 99421431 1001 86380 86390 1
421546 99421546 1001 86380 86390 1
421384 99421384 1001 86380 86390 1
421387 99421387 1001 86380 86390 1
421145 99421145 1001 86380 86390 1
421146 99421146 1001 86380 86390 1
421235 99421235 1001 86380 86390 1
421120 99421120 1001 86380 86390 1
421041 99421041 1001 86380 86390 1
420925 99420925 1001 86380 86390 1
421084 99421084 1001 86380 86390 1
421092 99421092 1001 86380 86390 1
421253 99421253 1001 86380 86390 1
422488 99422488 1001 86380 86390 1
422473 99422473 1001 86380 86390 1
422454 99422454 1001 86380 86390 1
423433 99423433 1001 86380 86390 1
423469 99423469 1001 86380 86390 1
423595 99423595 1001 86380 86390 1
423571 99423571 1001 86380 86390 1
423128 99423128 1001 86380 86390 1
423194 99423194 1001 86380 86390 1
423094 99423094 1001 86380 86390 1
423155 99423155 1001 86380 86390 1
423137 99423137 1001 86380 86390 1
423101 99423101 1001 86380 86390 1
422979 99422979 1001 86380 86390 1
423264 99423264 1001 86380 86390 1
422680 99422680 1001 86380 86390 1
422763 99422763 1001 86380 86390 1
423966 99423966 1001 86380 86390 1
423972 99423972 1001 86380 86390 1
424061 99424061 1001 86380 86390 1
425255 99425255 1001 86380 86390 1
425237 99425237 1001 86380 86390 1
424826 99424826 1001 86380 86390 1
424812 99424812 1001 86380 86390 1
424977 99424977 1001 86380 86390 1
424495 99424495 1001 86380 86390 1
424189 99424189 1001 86380 86390 1
424199 99424199 1001 86380 86390 1
424432 99424432 1001 86380 86390 1
425778 99425778 1001 86380 86390 1
425794 99425794 1001 86380 86390 1
425823 99425823 1001 86380 86390 1
426756 99426756 1001 86380 86390 1
426478 99426478 1001 86380 86390 1
426392 99426392 1001 86380 86390 1
425957 99425957 1001 86380 86390 1
426094 99426094 1001 86380 86390 1
425902 99425902 1001 86380 86390 1
426004 99426004 1001 86380 86390 1
427446 99427446 1001 86380 86390 1
428595 99428595 1001 86380 86390 1
428600 99428600 1001 86380 86390 1
428627 99428627 1001 86380 86390 1
428333 99428333 1001 86380 86390 1
428136 99428136 1001 86380 86390 1
427573 99427573 1001 86380 86390 1
429126 99429126 1001 86380 86390 1
428841 99428841 1001 86380 86390 1
428844 99428844 1001 86380 86390 1
428982 99428982 1001 86380 86390 1
429065 99429065 1001 86380 86390 1
430119 99430119 1001 86380 86390 1
429991 99429991 1001 86380 86390 1
430122 99430122 1001 86380 86390 1
429971 99429971 1001 86380 86390 1
430112 99430112 1001 86380 86390 1
430163 99430163 1001 86380 86390 1
429693 99429693 1001 86380 86390 1
429629 99429629 1001 86380 86390 1
429204 99429204 1001 86380 86390 1
429352 99429352 1001 86380 86390 1
429313 99429313 1001 86380 86390 1
430633 99430633 1001 86380 86390 1
430466 99430466 1001 86380 86390 1
430387 99430387 1001 86380 86390 1
431633 99431633 1001 86380 86390 1
432393 99432393 1001 86380 86390 1
432422 99432422 1001 86380 86390 1
433466 99433466 1001 86380 86390 1
433684 99433684 1001 86380 86390 1
432991 99432991 1001 86380 86390 1
433002 99433002 1001 86380 86390 1
432976 99432976 1001 86380 86390 1
432607 99432607 1001 86380 86390 1
432653 99432653 1001 86380 86390 1
432678 99432678 1001 86380 86390 1
432577 99432577 1001 86380 86390 1
433750 99433750 1001 86380 86390 1
433789 99433789 1001 86380 86390 1
434044 99434044 1001 86380 86390 1
434030 99434030 1001 86380 86390 1
433770 99433770 1001 86380 86390 1
435401 99435401 1001 86380 86390 1
435311 99435311 1001 86380 86390 1
434748 99434748 1001 86380 86390 1
434989 99434989 1001 86380 86390 1
434274 99434274 1001 86380 86390 1
434276 99434276 1001 86380 86390 1
435466 99435466 1001 86380 86390 1
435851 99435851 1001 86380 86390 1
437076 99437076 1001 86380 86390 1
436734 99436734 1001 86380 86390 1
436291 99436291 1001 86380 86390 1
435956 99435956 1001 86380 86390 1
436177 99436177 1001 86380 86390 1
300628 99300628 1001 86380 86390 1
300701 99300701 1001 86380 86390 1
300349 99300349 1001 86380 86390 1
300375 99300375 1001 86380 86390 1
300429 99300429 1001 86380 86390 1
300223 99300223 1001 86380 86390 1
300868 99300868 1001 86380 86390 1
300896 99300896 1001 86380 86390 1
300892 99300892 1001 86380 86390 1
301517 99301517 1001 86380 86390 1
301493 99301493 1001 86380 86390 1
301523 99301523 1001 86380 86390 1
301475 99301475 1001 86380 86390 1
301233 99301233 1001 86380 86390 1
301182 99301182 1001 86380 86390 1
301287 99301287 1001 86380 86390 1
301175 99301175 1001 86380 86390 1
301165 99301165 1001 86380 86390 1
301063 99301063 1001 86380 86390 1
300974 99300974 1001 86380 86390 1
301081 99301081 1001 86380 86390 1
301124 99301124 1001 86380 86390 1
301074 99301074 1001 86380 86390 1
301653 99301653 1001 86380 86390 1
302179 99302179 1001 86380 86390 1
301981 99301981 1001 86380 86390 1
302113 99302113 1001 86380 86390 1
302126 99302126 1001 86380 86390 1
302129 99302129 1001 86380 86390 1
302041 99302041 1001 86380 86390 1
301819 99301819 1001 86380 86390 1
301875 99301875 1001 86380 86390 1
302443 99302443 1001 86380 86390 1
302469 99302469 1001 86380 86390 1
301761 99301761 1001 86380 86390 1
302473 99302473 1001 86380 86390 1
302503 99302503 1001 86380 86390 1
302416 99302416 1001 86380 86390 1
303117 99303117 1001 86380 86390 1
303030 99303030 1001 86380 86390 1
303182 99303182 1001 86380 86390 1
302952 99302952 1001 86380 86390 1
302965 99302965 1001 86380 86390 1
302812 99302812 1001 86380 86390 1
302929 99302929 1001 86380 86390 1
302830 99302830 1001 86380 86390 1
302627 99302627 1001 86380 86390 1
302681 99302681 1001 86380 86390 1
302722 99302722 1001 86380 86390 1
302673 99302673 1001 86380 86390 1
302689 99302689 1001 86380 86390 1
303296 99303296 1001 86380 86390 1
303298 99303298 1001 86380 86390 1
303404 99303404 1001 86380 86390 1
303277 99303277 1001 86380 86390 1
304032 99304032 1001 86380 86390 1
303960 99303960 1001 86380 86390 1
303832 99303832 1001 86380 86390 1
303871 99303871 1001 86380 86390 1
303913 99303913 1001 86380 86390 1
303875 99303875 1001 86380 86390 1
303636 99303636 1001 86380 86390 1
303624 99303624 1001 86380 86390 1
303595 99303595 1001 86380 86390 1
303584 99303584 1001 86380 86390 1
303612 99303612 1001 86380 86390 1
303614 99303614 1001 86380 86390 1
303472 99303472 1001 86380 86390 1
304671 99304671 1001 86380 86390 1
304800 99304800 1001 86380 86390 1
304764 99304764 1001 86380 86390 1
304754 99304754 1001 86380 86390 1
304703 99304703 1001 86380 86390 1
304537 99304537 1001 86380 86390 1
304506 99304506 1001 86380 86390 1
304484 99304484 1001 86380 86390 1
304240 99304240 1001 86380 86390 1
304423 99304423 1001 86380 86390 1
304314 99304314 1001 86380 86390 1
304888 99304888 1001 86380 86390 1
305032 99305032 1001 86380 86390 1
305482 99305482 1001 86380 86390 1
305561 99305561 1001 86380 86390 1
305501 99305501 1001 86380 86390 1
305679 99305679 1001 86380 86390 1
305415 99305415 1001 86380 86390 1
305459 99305459 1001 86380 86390 1
305382 99305382 1001 86380 86390 1
305435 99305435 1001 86380 86390 1
305222 99305222 1001 86380 86390 1
305160 99305160 1001 86380 86390 1
305265 99305265 1001 86380 86390 1
305113 99305113 1001 86380 86390 1
500095 99500095 1001 86380 86390 1
500187 99500187 1001 86380 86390 1
500769 99500769 1001 86380 86390 1
500667 99500667 1001 86380 86390 1
500617 99500617 1001 86380 86390 1
500502 99500502 1001 86380 86390 1
500464 99500464 1001 86380 86390 1
500257 99500257 1001 86380 86390 1
500379 99500379 1001 86380 86390 1
500332 99500332 1001 86380 86390 1
500399 99500399 1001 86380 86390 1
500879 99500879 1001 86380 86390 1
500951 99500951 1001 86380 86390 1
500913 99500913 1001 86380 86390 1
500978 99500978 1001 86380 86390 1
501500 99501500 1001 86380 86390 1
501613 99501613 1001 86380 86390 1
501521 99501521 1001 86380 86390 1
501228 99501228 1001 86380 86390 1
501294 99501294 1001 86380 86390 1
501375 99501375 1001 86380 86390 1
501363 99501363 1001 86380 86390 1
501406 99501406 1001 86380 86390 1
501150 99501150 1001 86380 86390 1
501142 99501142 1001 86380 86390 1
501094 99501094 1001 86380 86390 1
501665 99501665 1001 86380 86390 1
501706 99501706 1001 86380 86390 1
501725 99501725 1001 86380 86390 1
501649 99501649 1001 86380 86390 1
502364 99502364 1001 86380 86390 1
502429 99502429 1001 86380 86390 1
502333 99502333 1001 86380 86390 1
502193 99502193 1001 86380 86390 1
502076 99502076 1001 86380 86390 1
501950 99501950 1001 86380 86390 1
501986 99501986 1001 86380 86390 1
502529 99502529 1001 86380 86390 1
502665 99502665 1001 86380 86390 1
502501 99502501 1001 86380 86390 1
502656 99502656 1001 86380 86390 1
503260 99503260 1001 86380 86390 1
503076 99503076 1001 86380 86390 1
503065 99503065 1001 86380 86390 1
502726 99502726 1001 86380 86390 1
503395 99503395 1001 86380 86390 1
503387 99503387 1001 86380 86390 1
503363 99503363 1001 86380 86390 1
504087 99504087 1001 86380 86390 1
504073 99504073 1001 86380 86390 1
503946 99503946 1001 86380 86390 1
504108 99504108 1001 86380 86390 1
504013 99504013 1001 86380 86390 1
504079 99504079 1001 86380 86390 1
503853 99503853 1001 86380 86390 1
503630 99503630 1001 86380 86390 1
503513 99503513 1001 86380 86390 1
504232 99504232 1001 86380 86390 1
504245 99504245 1001 86380 86390 1
504119 99504119 1001 86380 86390 1
504176 99504176 1001 86380 86390 1
504178 99504178 1001 86380 86390 1
504878 99504878 1001 86380 86390 1
504668 99504668 1001 86380 86390 1
504591 99504591 1001 86380 86390 1
504377 99504377 1001 86380 86390 1
504442 99504442 1001 86380 86390 1
504339 99504339 1001 86380 86390 1
504509 99504509 1001 86380 86390 1
504523 99504523 1001 86380 86390 1
504329 99504329 1001 86380 86390 1
504384 99504384 1001 86380 86390 1
504332 99504332 1001 86380 86390 1
505022 99505022 1001 86380 86390 1
504972 99504972 1001 86380 86390 1
504960 99504960 1001 86380 86390 1
505038 99505038 1001 86380 86390 1
505040 99505040 1001 86380 86390 1
505759 99505759 1001 86380 86390 1
505615 99505615 1001 86380 86390 1
505443 99505443 1001 86380 86390 1
505457 99505457 1001 86380 86390 1
505270 99505270 1001 86380 86390 1
505912 99505912 1001 86380 86390 1
505888 99505888 1001 86380 86390 1
505966 99505966 1001 86380 86390 1
505815 99505815 1001 86380 86390 1
505907 99505907 1001 86380 86390 1
506561 99506561 1001 86380 86390 1
506422 99506422 1001 86380 86390 1
506591 99506591 1001 86380 86390 1
506366 99506366 1001 86380 86390 1
506316 99506316 1001 86380 86390 1
506356 99506356 1001 86380 86390 1
506240 99506240 1001 86380 86390 1
506191 99506191 1001 86380 86390 1
505985 99505985 1001 86380 86390 1
506686 99506686 1001 86380 86390 1
506651 99506651 1001 86380 86390 1
506742 99506742 1001 86380 86390 1
507217 99507217 1001 86380 86390 1
507212 99507212 1001 86380 86390 1
507201 99507201 1001 86380 86390 1
506807 99506807 1001 86380 86390 1
507595 99507595 1001 86380 86390 1
508082 99508082 1001 86380 86390 1
508186 99508186 1001 86380 86390 1
508188 99508188 1001 86380 86390 1
508202 99508202 1001 86380 86390 1
508139 99508139 1001 86380 86390 1
508204 99508204 1001 86380 86390 1
508181 99508181 1001 86380 86390 1
508209 99508209 1001 86380 86390 1
508244 99508244 1001 86380 86390 1
507939 99507939 1001 86380 86390 1
508017 99508017 1001 86380 86390 1
508044 99508044 1001 86380 86390 1
507916 99507916 1001 86380 86390 1
507942 99507942 1001 86380 86390 1
507996 99507996 1001 86380 86390 1
507959 99507959 1001 86380 86390 1
507724 99507724 1001 86380 86390 1
507791 99507791 1001 86380 86390 1
507754 99507754 1001 86380 86390 1
508311 99508311 1001 86380 86390 1
508363 99508363 1001 86380 86390 1
508328 99508328 1001 86380 86390 1
508410 99508410 1001 86380 86390 1
508412 99508412 1001 86380 86390 1
508374 99508374 1001 86380 86390 1
508258 99508258 1001 86380 86390 1
508958 99508958 1001 86380 86390 1
508729 99508729 1001 86380 86390 1
508820 99508820 1001 86380 86390 1
508733 99508733 1001 86380 86390 1
508825 99508825 1001 86380 86390 1
508611 99508611 1001 86380 86390 1
508534 99508534 1001 86380 86390 1
508586 99508586 1001 86380 86390 1
508513 99508513 1001 86380 86390 1
508620 99508620 1001 86380 86390 1
509272 99509272 1001 86380 86390 1
509195 99509195 1001 86380 86390 1
509798 99509798 1001 86380 86390 1
509702 99509702 1001 86380 86390 1
509897 99509897 1001 86380 86390 1
509575 99509575 1001 86380 86390 1
509666 99509666 1001 86380 86390 1
509319 99509319 1001 86380 86390 1
509449 99509449 1001 86380 86390 1
509321 99509321 1001 86380 86390 1
509991 99509991 1001 86380 86390 1
510076 99510076 1001 86380 86390 1
510541 99510541 1001 86380 86390 1
510683 99510683 1001 86380 86390 1
510620 99510620 1001 86380 86390 1
510313 99510313 1001 86380 86390 1
510303 99510303 1001 86380 86390 1
510161 99510161 1001 86380 86390 1
510162 99510162 1001 86380 86390 1
510125 99510125 1001 86380 86390 1
510139 99510139 1001 86380 86390 1
510178 99510178 1001 86380 86390 1
510169 99510169 1001 86380 86390 1
510828 99510828 1001 86380 86390 1
510751 99510751 1001 86380 86390 1
510908 99510908 1001 86380 86390 1
510845 99510845 1001 86380 86390 1
511426 99511426 1001 86380 86390 1
511553 99511553 1001 86380 86390 1
511402 99511402 1001 86380 86390 1
511403 99511403 1001 86380 86390 1
511497 99511497 1001 86380 86390 1
511287 99511287 1001 86380 86390 1
511317 99511317 1001 86380 86390 1
510997 99510997 1001 86380 86390 1
511023 99511023 1001 86380 86390 1
511026 99511026 1001 86380 86390 1
511053 99511053 1001 86380 86390 1
511578 99511578 1001 86380 86390 1
511702 99511702 1001 86380 86390 1
511705 99511705 1001 86380 86390 1
512316 99512316 1001 86380 86390 1
512255 99512255 1001 86380 86390 1
512284 99512284 1001 86380 86390 1
512246 99512246 1001 86380 86390 1
512112 99512112 1001 86380 86390 1
512056 99512056 1001 86380 86390 1
511852 99511852 1001 86380 86390 1
511871 99511871 1001 86380 86390 1
511884 99511884 1001 86380 86390 1
511820 99511820 1001 86380 86390 1
512454 99512454 1001 86380 86390 1
512442 99512442 1001 86380 86390 1
512494 99512494 1001 86380 86390 1
512458 99512458 1001 86380 86390 1
512434 99512434 1001 86380 86390 1
512475 99512475 1001 86380 86390 1
512488 99512488 1001 86380 86390 1
512531 99512531 1001 86380 86390 1
513002 99513002 1001 86380 86390 1
513003 99513003 1001 86380 86390 1
513028 99513028 1001 86380 86390 1
513109 99513109 1001 86380 86390 1
513198 99513198 1001 86380 86390 1
512922 99512922 1001 86380 86390 1
512950 99512950 1001 86380 86390 1
512639 99512639 1001 86380 86390 1
512665 99512665 1001 86380 86390 1
512681 99512681 1001 86380 86390 1
512660 99512660 1001 86380 86390 1
512790 99512790 1001 86380 86390 1
513342 99513342 1001 86380 86390 1
513938 99513938 1001 86380 86390 1
513671 99513671 1001 86380 86390 1
513639 99513639 1001 86380 86390 1
513590 99513590 1001 86380 86390 1
514119 99514119 1001 86380 86390 1
514058 99514058 1001 86380 86390 1
514110 99514110 1001 86380 86390 1
514203 99514203 1001 86380 86390 1
514168 99514168 1001 86380 86390 1
514703 99514703 1001 86380 86390 1
514731 99514731 1001 86380 86390 1
514850 99514850 1001 86380 86390 1
514754 99514754 1001 86380 86390 1
514767 99514767 1001 86380 86390 1
514627 99514627 1001 86380 86390 1
514455 99514455 1001 86380 86390 1
514421 99514421 1001 86380 86390 1
514266 99514266 1001 86380 86390 1
514297 99514297 1001 86380 86390 1
514910 99514910 1001 86380 86390 1
514872 99514872 1001 86380 86390 1
514964 99514964 1001 86380 86390 1
515032 99515032 1001 86380 86390 1
515530 99515530 1001 86380 86390 1
515644 99515644 1001 86380 86390 1
515490 99515490 1001 86380 86390 1
515387 99515387 1001 86380 86390 1
515478 99515478 1001 86380 86390 1
515340 99515340 1001 86380 86390 1
515406 99515406 1001 86380 86390 1
515342 99515342 1001 86380 86390 1
515277 99515277 1001 86380 86390 1
515290 99515290 1001 86380 86390 1
515334 99515334 1001 86380 86390 1
515141 99515141 1001 86380 86390 1
515169 99515169 1001 86380 86390 1
515146 99515146 1001 86380 86390 1
515177 99515177 1001 86380 86390 1
516369 99516369 1001 86380 86390 1
516461 99516461 1001 86380 86390 1
516320 99516320 1001 86380 86390 1
516489 99516489 1001 86380 86390 1
516403 99516403 1001 86380 86390 1
516282 99516282 1001 86380 86390 1
516249 99516249 1001 86380 86390 1
516224 99516224 1001 86380 86390 1
515981 99515981 1001 86380 86390 1
516033 99516033 1001 86380 86390 1
515909 99515909 1001 86380 86390 1
515924 99515924 1001 86380 86390 1
516649 99516649 1001 86380 86390 1
516538 99516538 1001 86380 86390 1
516629 99516629 1001 86380 86390 1
516656 99516656 1001 86380 86390 1
516518 99516518 1001 86380 86390 1
517312 99517312 1001 86380 86390 1
517200 99517200 1001 86380 86390 1
517074 99517074 1001 86380 86390 1
517088 99517088 1001 86380 86390 1
517102 99517102 1001 86380 86390 1
517128 99517128 1001 86380 86390 1
516844 99516844 1001 86380 86390 1
516910 99516910 1001 86380 86390 1
516899 99516899 1001 86380 86390 1
516797 99516797 1001 86380 86390 1
516735 99516735 1001 86380 86390 1
517504 99517504 1001 86380 86390 1
517440 99517440 1001 86380 86390 1
518072 99518072 1001 86380 86390 1
518035 99518035 1001 86380 86390 1
517961 99517961 1001 86380 86390 1
518043 99518043 1001 86380 86390 1
517806 99517806 1001 86380 86390 1
517859 99517859 1001 86380 86390 1
517709 99517709 1001 86380 86390 1
517735 99517735 1001 86380 86390 1
517635 99517635 1001 86380 86390 1
517681 99517681 1001 86380 86390 1
518185 99518185 1001 86380 86390 1
518276 99518276 1001 86380 86390 1
518277 99518277 1001 86380 86390 1
518241 99518241 1001 86380 86390 1
518847 99518847 1001 86380 86390 1
518712 99518712 1001 86380 86390 1
518713 99518713 1001 86380 86390 1
518742 99518742 1001 86380 86390 1
518781 99518781 1001 86380 86390 1
518510 99518510 1001 86380 86390 1
518485 99518485 1001 86380 86390 1
518474 99518474 1001 86380 86390 1
518515 99518515 1001 86380 86390 1
518477 99518477 1001 86380 86390 1
518504 99518504 1001 86380 86390 1
518430 99518430 1001 86380 86390 1
519079 99519079 1001 86380 86390 1
519056 99519056 1001 86380 86390 1
519136 99519136 1001 86380 86390 1
519649 99519649 1001 86380 86390 1
519743 99519743 1001 86380 86390 1
519644 99519644 1001 86380 86390 1
519446 99519446 1001 86380 86390 1
519524 99519524 1001 86380 86390 1
519435 99519435 1001 86380 86390 1
519607 99519607 1001 86380 86390 1
519364 99519364 1001 86380 86390 1
519970 99519970 1001 86380 86390 1
519924 99519924 1001 86380 86390 1
520501 99520501 1001 86380 86390 1
520491 99520491 1001 86380 86390 1
520594 99520594 1001 86380 86390 1
520559 99520559 1001 86380 86390 1
520495 99520495 1001 86380 86390 1
520280 99520280 1001 86380 86390 1
520311 99520311 1001 86380 86390 1
520367 99520367 1001 86380 86390 1
520303 99520303 1001 86380 86390 1
520110 99520110 1001 86380 86390 1
520214 99520214 1001 86380 86390 1
520051 99520051 1001 86380 86390 1
520155 99520155 1001 86380 86390 1
520820 99520820 1001 86380 86390 1
520771 99520771 1001 86380 86390 1
520774 99520774 1001 86380 86390 1
520840 99520840 1001 86380 86390 1
521459 99521459 1001 86380 86390 1
521060 99521060 1001 86380 86390 1
521020 99521020 1001 86380 86390 1
520974 99520974 1001 86380 86390 1
521531 99521531 1001 86380 86390 1
521596 99521596 1001 86380 86390 1
521611 99521611 1001 86380 86390 1
522100 99522100 1001 86380 86390 1
522209 99522209 1001 86380 86390 1
522241 99522241 1001 86380 86390 1
522037 99522037 1001 86380 86390 1
522076 99522076 1001 86380 86390 1
521975 99521975 1001 86380 86390 1
522086 99522086 1001 86380 86390 1
521808 99521808 1001 86380 86390 1
521758 99521758 1001 86380 86390 1
522414 99522414 1001 86380 86390 1
522457 99522457 1001 86380 86390 1
522822 99522822 1001 86380 86390 1
522862 99522862 1001 86380 86390 1
522759 99522759 1001 86380 86390 1
522898 99522898 1001 86380 86390 1
522716 99522716 1001 86380 86390 1
522834 99522834 1001 86380 86390 1
522524 99522524 1001 86380 86390 1
522618 99522618 1001 86380 86390 1
522545 99522545 1001 86380 86390 1
522650 99522650 1001 86380 86390 1
523159 99523159 1001 86380 86390 1
523319 99523319 1001 86380 86390 1
523204 99523204 1001 86380 86390 1
523231 99523231 1001 86380 86390 1
523942 99523942 1001 86380 86390 1
523884 99523884 1001 86380 86390 1
523833 99523833 1001 86380 86390 1
523932 99523932 1001 86380 86390 1
523750 99523750 1001 86380 86390 1
523598 99523598 1001 86380 86390 1
523736 99523736 1001 86380 86390 1
523583 99523583 1001 86380 86390 1
523325 99523325 1001 86380 86390 1
523486 99523486 1001 86380 86390 1
524112 99524112 1001 86380 86390 1
524087 99524087 1001 86380 86390 1
524127 99524127 1001 86380 86390 1
524004 99524004 1001 86380 86390 1
524734 99524734 1001 86380 86390 1
524737 99524737 1001 86380 86390 1
524770 99524770 1001 86380 86390 1
524632 99524632 1001 86380 86390 1
524698 99524698 1001 86380 86390 1
524747 99524747 1001 86380 86390 1
524344 99524344 1001 86380 86390 1
524241 99524241 1001 86380 86390 1
524257 99524257 1001 86380 86390 1
524285 99524285 1001 86380 86390 1
524340 99524340 1001 86380 86390 1
524846 99524846 1001 86380 86390 1
525397 99525397 1001 86380 86390 1
525555 99525555 1001 86380 86390 1
525366 99525366 1001 86380 86390 1
525316 99525316 1001 86380 86390 1
525187 99525187 1001 86380 86390 1
525231 99525231 1001 86380 86390 1
525067 99525067 1001 86380 86390 1
525074 99525074 1001 86380 86390 1
525012 99525012 1001 86380 86390 1
525775 99525775 1001 86380 86390 1
525673 99525673 1001 86380 86390 1
525712 99525712 1001 86380 86390 1
526231 99526231 1001 86380 86390 1
526336 99526336 1001 86380 86390 1
526248 99526248 1001 86380 86390 1
526091 99526091 1001 86380 86390 1
526113 99526113 1001 86380 86390 1
525855 99525855 1001 86380 86390 1
525819 99525819 1001 86380 86390 1
525914 99525914 1001 86380 86390 1
525992 99525992 1001 86380 86390 1
526007 99526007 1001 86380 86390 1
526563 99526563 1001 86380 86390 1
526554 99526554 1001 86380 86390 1
526542 99526542 1001 86380 86390 1
526601 99526601 1001 86380 86390 1
527072 99527072 1001 86380 86390 1
527060 99527060 1001 86380 86390 1
527112 99527112 1001 86380 86390 1
527179 99527179 1001 86380 86390 1
526929 99526929 1001 86380 86390 1
527029 99527029 1001 86380 86390 1
526786 99526786 1001 86380 86390 1
526819 99526819 1001 86380 86390 1
527300 99527300 1001 86380 86390 1
527333 99527333 1001 86380 86390 1
527321 99527321 1001 86380 86390 1
527362 99527362 1001 86380 86390 1
527453 99527453 1001 86380 86390 1
527887 99527887 1001 86380 86390 1
528053 99528053 1001 86380 86390 1
527983 99527983 1001 86380 86390 1
528071 99528071 1001 86380 86390 1
527795 99527795 1001 86380 86390 1
527799 99527799 1001 86380 86390 1
527864 99527864 1001 86380 86390 1
527685 99527685 1001 86380 86390 1
527522 99527522 1001 86380 86390 1
527498 99527498 1001 86380 86390 1
527615 99527615 1001 86380 86390 1
528125 99528125 1001 86380 86390 1
528190 99528190 1001 86380 86390 1
528208 99528208 1001 86380 86390 1
528901 99528901 1001 86380 86390 1
528790 99528790 1001 86380 86390 1
528803 99528803 1001 86380 86390 1
528703 99528703 1001 86380 86390 1
528566 99528566 1001 86380 86390 1
528657 99528657 1001 86380 86390 1
528543 99528543 1001 86380 86390 1
528538 99528538 1001 86380 86390 1
528527 99528527 1001 86380 86390 1
528630 99528630 1001 86380 86390 1
528295 99528295 1001 86380 86390 1
528297 99528297 1001 86380 86390 1
528355 99528355 1001 86380 86390 1
528929 99528929 1001 86380 86390 1
528958 99528958 1001 86380 86390 1
528971 99528971 1001 86380 86390 1
529540 99529540 1001 86380 86390 1
529632 99529632 1001 86380 86390 1
529711 99529711 1001 86380 86390 1
529500 99529500 1001 86380 86390 1
529404 99529404 1001 86380 86390 1
529199 99529199 1001 86380 86390 1
529164 99529164 1001 86380 86390 1
529177 99529177 1001 86380 86390 1
529125 99529125 1001 86380 86390 1
529805 99529805 1001 86380 86390 1
529891 99529891 1001 86380 86390 1
529879 99529879 1001 86380 86390 1
530380 99530380 1001 86380 86390 1
530406 99530406 1001 86380 86390 1
530155 99530155 1001 86380 86390 1
530224 99530224 1001 86380 86390 1
530204 99530204 1001 86380 86390 1
529949 99529949 1001 86380 86390 1
530040 99530040 1001 86380 86390 1
529977 99529977 1001 86380 86390 1
530121 99530121 1001 86380 86390 1
529984 99529984 1001 86380 86390 1
530570 99530570 1001 86380 86390 1
530715 99530715 1001 86380 86390 1
531207 99531207 1001 86380 86390 1
531339 99531339 1001 86380 86390 1
531341 99531341 1001 86380 86390 1
531075 99531075 1001 86380 86390 1
530975 99530975 1001 86380 86390 1
530905 99530905 1001 86380 86390 1
530793 99530793 1001 86380 86390 1
530822 99530822 1001 86380 86390 1
531537 99531537 1001 86380 86390 1
531440 99531440 1001 86380 86390 1
532147 99532147 1001 86380 86390 1
532087 99532087 1001 86380 86390 1
532128 99532128 1001 86380 86390 1
531969 99531969 1001 86380 86390 1
531829 99531829 1001 86380 86390 1
531803 99531803 1001 86380 86390 1
531769 99531769 1001 86380 86390 1
531772 99531772 1001 86380 86390 1
531597 99531597 1001 86380 86390 1
532375 99532375 1001 86380 86390 1
532274 99532274 1001 86380 86390 1
532355 99532355 1001 86380 86390 1
532712 99532712 1001 86380 86390 1
532764 99532764 1001 86380 86390 1
532689 99532689 1001 86380 86390 1
532793 99532793 1001 86380 86390 1
532795 99532795 1001 86380 86390 1
532771 99532771 1001 86380 86390 1
532708 99532708 1001 86380 86390 1
532489 99532489 1001 86380 86390 1
532554 99532554 1001 86380 86390 1
532453 99532453 1001 86380 86390 1
532561 99532561 1001 86380 86390 1
532602 99532602 1001 86380 86390 1
533107 99533107 1001 86380 86390 1
533164 99533164 1001 86380 86390 1
533191 99533191 1001 86380 86390 1
533230 99533230 1001 86380 86390 1
533128 99533128 1001 86380 86390 1
533209 99533209 1001 86380 86390 1
533695 99533695 1001 86380 86390 1
533836 99533836 1001 86380 86390 1
533724 99533724 1001 86380 86390 1
533725 99533725 1001 86380 86390 1
533662 99533662 1001 86380 86390 1
533608 99533608 1001 86380 86390 1
533532 99533532 1001 86380 86390 1
533636 99533636 1001 86380 86390 1
533470 99533470 1001 86380 86390 1
533329 99533329 1001 86380 86390 1
533347 99533347 1001 86380 86390 1
533273 99533273 1001 86380 86390 1
533883 99533883 1001 86380 86390 1
533963 99533963 1001 86380 86390 1
533865 99533865 1001 86380 86390 1
534546 99534546 1001 86380 86390 1
534536 99534536 1001 86380 86390 1
534591 99534591 1001 86380 86390 1
534430 99534430 1001 86380 86390 1
534450 99534450 1001 86380 86390 1
534463 99534463 1001 86380 86390 1
534193 99534193 1001 86380 86390 1
534172 99534172 1001 86380 86390 1
534161 99534161 1001 86380 86390 1
534720 99534720 1001 86380 86390 1
534722 99534722 1001 86380 86390 1
534064 99534064 1001 86380 86390 1
534272 99534272 1001 86380 86390 1
534754 99534754 1001 86380 86390 1
534767 99534767 1001 86380 86390 1
534847 99534847 1001 86380 86390 1
534705 99534705 1001 86380 86390 1
534835 99534835 1001 86380 86390 1
535476 99535476 1001 86380 86390 1
535293 99535293 1001 86380 86390 1
535126 99535126 1001 86380 86390 1
535108 99535108 1001 86380 86390 1
534920 99534920 1001 86380 86390 1
535011 99535011 1001 86380 86390 1
535587 99535587 1001 86380 86390 1
535541 99535541 1001 86380 86390 1
535582 99535582 1001 86380 86390 1
536140 99536140 1001 86380 86390 1
536014 99536014 1001 86380 86390 1
536021 99536021 1001 86380 86390 1
535741 99535741 1001 86380 86390 1
535876 99535876 1001 86380 86390 1
535762 99535762 1001 86380 86390 1
535922 99535922 1001 86380 86390 1
536344 99536344 1001 86380 86390 1
537060 99537060 1001 86380 86390 1
536975 99536975 1001 86380 86390 1
537153 99537153 1001 86380 86390 1
537157 99537157 1001 86380 86390 1
537097 99537097 1001 86380 86390 1
536933 99536933 1001 86380 86390 1
536663 99536663 1001 86380 86390 1
537318 99537318 1001 86380 86390 1
537323 99537323 1001 86380 86390 1
537234 99537234 1001 86380 86390 1
537261 99537261 1001 86380 86390 1
537912 99537912 1001 86380 86390 1
537591 99537591 1001 86380 86390 1
537722 99537722 1001 86380 86390 1
537729 99537729 1001 86380 86390 1
537567 99537567 1001 86380 86390 1
537494 99537494 1001 86380 86390 1
537573 99537573 1001 86380 86390 1
538023 99538023 1001 86380 86390 1
538123 99538123 1001 86380 86390 1
538700 99538700 1001 86380 86390 1
538637 99538637 1001 86380 86390 1
538783 99538783 1001 86380 86390 1
538696 99538696 1001 86380 86390 1
538493 99538493 1001 86380 86390 1
538559 99538559 1001 86380 86390 1
538588 99538588 1001 86380 86390 1
538233 99538233 1001 86380 86390 1
538275 99538275 1001 86380 86390 1
538328 99538328 1001 86380 86390 1
538946 99538946 1001 86380 86390 1
538896 99538896 1001 86380 86390 1
538835 99538835 1001 86380 86390 1
538875 99538875 1001 86380 86390 1
539619 99539619 1001 86380 86390 1
539562 99539562 1001 86380 86390 1
539639 99539639 1001 86380 86390 1
539131 99539131 1001 86380 86390 1
539222 99539222 1001 86380 86390 1
539224 99539224 1001 86380 86390 1
539071 99539071 1001 86380 86390 1
539162 99539162 1001 86380 86390 1
539743 99539743 1001 86380 86390 1
539821 99539821 1001 86380 86390 1
539804 99539804 1001 86380 86390 1
540265 99540265 1001 86380 86390 1
540358 99540358 1001 86380 86390 1
540334 99540334 1001 86380 86390 1
540198 99540198 1001 86380 86390 1
540163 99540163 1001 86380 86390 1
539980 99539980 1001 86380 86390 1
539994 99539994 1001 86380 86390 1
539906 99539906 1001 86380 86390 1
540652 99540652 1001 86380 86390 1
540500 99540500 1001 86380 86390 1
540513 99540513 1001 86380 86390 1
540643 99540643 1001 86380 86390 1
541293 99541293 1001 86380 86390 1
541155 99541155 1001 86380 86390 1
541247 99541247 1001 86380 86390 1
541120 99541120 1001 86380 86390 1
541023 99541023 1001 86380 86390 1
541016 99541016 1001 86380 86390 1
541029 99541029 1001 86380 86390 1
540828 99540828 1001 86380 86390 1
540854 99540854 1001 86380 86390 1
540858 99540858 1001 86380 86390 1
540705 99540705 1001 86380 86390 1
540706 99540706 1001 86380 86390 1
541389 99541389 1001 86380 86390 1
541455 99541455 1001 86380 86390 1
541443 99541443 1001 86380 86390 1
541930 99541930 1001 86380 86390 1
542001 99542001 1001 86380 86390 1
542003 99542003 1001 86380 86390 1
541746 99541746 1001 86380 86390 1
541857 99541857 1001 86380 86390 1
541822 99541822 1001 86380 86390 1
541658 99541658 1001 86380 86390 1
541614 99541614 1001 86380 86390 1
542257 99542257 1001 86380 86390 1
542296 99542296 1001 86380 86390 1
542832 99542832 1001 86380 86390 1
542858 99542858 1001 86380 86390 1
542821 99542821 1001 86380 86390 1
542797 99542797 1001 86380 86390 1
542842 99542842 1001 86380 86390 1
542677 99542677 1001 86380 86390 1
542562 99542562 1001 86380 86390 1
542708 99542708 1001 86380 86390 1
542500 99542500 1001 86380 86390 1
542398 99542398 1001 86380 86390 1
542387 99542387 1001 86380 86390 1
542414 99542414 1001 86380 86390 1
542984 99542984 1001 86380 86390 1
543103 99543103 1001 86380 86390 1
543604 99543604 1001 86380 86390 1
543737 99543737 1001 86380 86390 1
543741 99543741 1001 86380 86390 1
543570 99543570 1001 86380 86390 1
543647 99543647 1001 86380 86390 1
543758 99543758 1001 86380 86390 1
543589 99543589 1001 86380 86390 1
543654 99543654 1001 86380 86390 1
543491 99543491 1001 86380 86390 1
543442 99543442 1001 86380 86390 1
543562 99543562 1001 86380 86390 1
543154 99543154 1001 86380 86390 1
543237 99543237 1001 86380 86390 1
543835 99543835 1001 86380 86390 1
543888 99543888 1001 86380 86390 1
543947 99543947 1001 86380 86390 1
544547 99544547 1001 86380 86390 1
544509 99544509 1001 86380 86390 1
544568 99544568 1001 86380 86390 1
544461 99544461 1001 86380 86390 1
544554 99544554 1001 86380 86390 1
544583 99544583 1001 86380 86390 1
544593 99544593 1001 86380 86390 1
544251 99544251 1001 86380 86390 1
544046 99544046 1001 86380 86390 1
544035 99544035 1001 86380 86390 1
543986 99543986 1001 86380 86390 1
544052 99544052 1001 86380 86390 1
544014 99544014 1001 86380 86390 1
544001 99544001 1001 86380 86390 1
544691 99544691 1001 86380 86390 1
514639 740 1002 60972 61094 1
525916 1065 1002 51266 54239 1
400212 99400212 1001 86380 86390 1
400195 99400195 1001 86380 86390 1
400169 99400169 1001 86380 86390 1
400333 99400333 1001 86380 86390 1
400596 99400596 1001 86380 86390 1
400677 99400677 1001 86380 86390 1
400824 99400824 1001 86380 86390 1
401037 99401037 1001 86380 86390 1
400981 99400981 1001 86380 86390 1
401053 99401053 1001 86380 86390 1
401188 99401188 1001 86380 86390 1
401250 99401250 1001 86380 86390 1
401287 99401287 1001 86380 86390 1
401443 99401443 1001 86380 86390 1
401646 99401646 1001 86380 86390 1
401753 99401753 1001 86380 86390 1
401723 99401723 1001 86380 86390 1
401824 99401824 1001 86380 86390 1
401795 99401795 1001 86380 86390 1
402365 99402365 1001 86380 86390 1
402464 99402464 1001 86380 86390 1
402730 99402730 1001 86380 86390 1
402899 99402899 1001 86380 86390 1
402990 99402990 1001 86380 86390 1
403091 99403091 1001 86380 86390 1
403312 99403312 1001 86380 86390 1
403317 99403317 1001 86380 86390 1
403269 99403269 1001 86380 86390 1
403553 99403553 1001 86380 86390 1
403719 99403719 1001 86380 86390 1
403694 99403694 1001 86380 86390 1
403812 99403812 1001 86380 86390 1
404145 99404145 1001 86380 86390 1
404163 99404163 1001 86380 86390 1
404421 99404421 1001 86380 86390 1
404437 99404437 1001 86380 86390 1
404387 99404387 1001 86380 86390 1
404788 99404788 1001 86380 86390 1
404876 99404876 1001 86380 86390 1
404991 99404991 1001 86380 86390 1
405187 99405187 1001 86380 86390 1
405207 99405207 1001 86380 86390 1
405415 99405415 1001 86380 86390 1
405575 99405575 1001 86380 86390 1
405869 99405869 1001 86380 86390 1
405830 99405830 1001 86380 86390 1
405934 99405934 1001 86380 86390 1
406081 99406081 1001 86380 86390 1
406216 99406216 1001 86380 86390 1
406344 99406344 1001 86380 86390 1
406676 99406676 1001 86380 86390 1
406698 99406698 1001 86380 86390 1
406820 99406820 1001 86380 86390 1
407004 99407004 1001 86380 86390 1
407070 99407070 1001 86380 86390 1
407092 99407092 1001 86380 86390 1
407170 99407170 1001 86380 86390 1
407306 99407306 1001 86380 86390 1
407417 99407417 1001 86380 86390 1
407400 99407400 1001 86380 86390 1
407437 99407437 1001 86380 86390 1
407474 99407474 1001 86380 86390 1
407450 99407450 1001 86380 86390 1
407741 99407741 1001 86380 86390 1
407807 99407807 1001 86380 86390 1
407906 99407906 1001 86380 86390 1
408081 99408081 1001 86380 86390 1
408356 99408356 1001 86380 86390 1
408731 99408731 1001 86380 86390 1
408708 99408708 1001 86380 86390 1
408529 99408529 1001 86380 86390 1
408651 99408651 1001 86380 86390 1
408830 99408830 1001 86380 86390 1
408851 99408851 1001 86380 86390 1
408965 99408965 1001 86380 86390 1
409354 99409354 1001 86380 86390 1
409565 99409565 1001 86380 86390 1
409531 99409531 1001 86380 86390 1
409685 99409685 1001 86380 86390 1
409715 99409715 1001 86380 86390 1
409598 99409598 1001 86380 86390 1
409975 99409975 1001 86380 86390 1
409940 99409940 1001 86380 86390 1
409924 99409924 1001 86380 86390 1
410111 99410111 1001 86380 86390 1
410133 99410133 1001 86380 86390 1
410254 99410254 1001 86380 86390 1
410401 99410401 1001 86380 86390 1
410304 99410304 1001 86380 86390 1
410388 99410388 1001 86380 86390 1
410653 99410653 1001 86380 86390 1
410782 99410782 1001 86380 86390 1
410756 99410756 1001 86380 86390 1
410913 99410913 1001 86380 86390 1
410968 99410968 1001 86380 86390 1
411139 99411139 1001 86380 86390 1
411308 99411308 1001 86380 86390 1
411408 99411408 1001 86380 86390 1
411395 99411395 1001 86380 86390 1
411458 99411458 1001 86380 86390 1
411730 99411730 1001 86380 86390 1
411999 99411999 1001 86380 86390 1
412231 99412231 1001 86380 86390 1
412208 99412208 1001 86380 86390 1
412415 99412415 1001 86380 86390 1
413621 99413621 1001 86380 86390 1
413566 99413566 1001 86380 86390 1
413500 99413500 1001 86380 86390 1
413340 99413340 1001 86380 86390 1
413305 99413305 1001 86380 86390 1
413239 99413239 1001 86380 86390 1
412775 99412775 1001 86380 86390 1
412697 99412697 1001 86380 86390 1
413875 99413875 1001 86380 86390 1
414004 99414004 1001 86380 86390 1
414928 99414928 1001 86380 86390 1
415099 99415099 1001 86380 86390 1
415172 99415172 1001 86380 86390 1
415263 99415263 1001 86380 86390 1
414568 99414568 1001 86380 86390 1
414672 99414672 1001 86380 86390 1
414755 99414755 1001 86380 86390 1
414293 99414293 1001 86380 86390 1
414201 99414201 1001 86380 86390 1
414408 99414408 1001 86380 86390 1
414389 99414389 1001 86380 86390 1
414197 99414197 1001 86380 86390 1
415367 99415367 1001 86380 86390 1
415671 99415671 1001 86380 86390 1
415539 99415539 1001 86380 86390 1
415440 99415440 1001 86380 86390 1
416901 99416901 1001 86380 86390 1
416283 99416283 1001 86380 86390 1
416521 99416521 1001 86380 86390 1
416159 99416159 1001 86380 86390 1
416175 99416175 1001 86380 86390 1
415961 99415961 1001 86380 86390 1
415787 99415787 1001 86380 86390 1
416126 99416126 1001 86380 86390 1
415741 99415741 1001 86380 86390 1
415801 99415801 1001 86380 86390 1
415879 99415879 1001 86380 86390 1
417289 99417289 1001 86380 86390 1
417101 99417101 1001 86380 86390 1
417364 99417364 1001 86380 86390 1
417395 99417395 1001 86380 86390 1
417112 99417112 1001 86380 86390 1
417015 99417015 1001 86380 86390 1
417500 99417500 1001 86380 86390 1
417531 99417531 1001 86380 86390 1
417456 99417456 1001 86380 86390 1
417413 99417413 1001 86380 86390 1
418700 99418700 1001 86380 86390 1
418759 99418759 1001 86380 86390 1
418303 99418303 1001 86380 86390 1
418251 99418251 1001 86380 86390 1
418165 99418165 1001 86380 86390 1
418420 99418420 1001 86380 86390 1
418048 99418048 1001 86380 86390 1
418295 99418295 1001 86380 86390 1
418051 99418051 1001 86380 86390 1
418094 99418094 1001 86380 86390 1
417911 99417911 1001 86380 86390 1
419207 99419207 1001 86380 86390 1
418910 99418910 1001 86380 86390 1
418845 99418845 1001 86380 86390 1
418911 99418911 1001 86380 86390 1
418954 99418954 1001 86380 86390 1
419166 99419166 1001 86380 86390 1
418803 99418803 1001 86380 86390 1
418998 99418998 1001 86380 86390 1
420215 99420215 1001 86380 86390 1
420187 99420187 1001 86380 86390 1
419745 99419745 1001 86380 86390 1
419632 99419632 1001 86380 86390 1
419971 99419971 1001 86380 86390 1
419959 99419959 1001 86380 86390 1
419814 99419814 1001 86380 86390 1
419352 99419352 1001 86380 86390 1
419479 99419479 1001 86380 86390 1
419315 99419315 1001 86380 86390 1
420708 99420708 1001 86380 86390 1
420513 99420513 1001 86380 86390 1
420676 99420676 1001 86380 86390 1
420581 99420581 1001 86380 86390 1
420485 99420485 1001 86380 86390 1
421949 99421949 1001 86380 86390 1
421759 99421759 1001 86380 86390 1
421694 99421694 1001 86380 86390 1
421676 99421676 1001 86380 86390 1
421529 99421529 1001 86380 86390 1
421561 99421561 1001 86380 86390 1
421038 99421038 1001 86380 86390 1
421262 99421262 1001 86380 86390 1
421155 99421155 1001 86380 86390 1
422502 99422502 1001 86380 86390 1
422362 99422362 1001 86380 86390 1
423336 99423336 1001 86380 86390 1
423723 99423723 1001 86380 86390 1
423198 99423198 1001 86380 86390 1
422949 99422949 1001 86380 86390 1
422555 99422555 1001 86380 86390 1
422622 99422622 1001 86380 86390 1
423970 99423970 1001 86380 86390 1
425081 99425081 1001 86380 86390 1
425232 99425232 1001 86380 86390 1
424905 99424905 1001 86380 86390 1
424981 99424981 1001 86380 86390 1
424615 99424615 1001 86380 86390 1
424341 99424341 1001 86380 86390 1
424329 99424329 1001 86380 86390 1
424333 99424333 1001 86380 86390 1
425566 99425566 1001 86380 86390 1
425518 99425518 1001 86380 86390 1
426873 99426873 1001 86380 86390 1
426622 99426622 1001 86380 86390 1
426647 99426647 1001 86380 86390 1
426305 99426305 1001 86380 86390 1
426598 99426598 1001 86380 86390 1
425915 99425915 1001 86380 86390 1
426053 99426053 1001 86380 86390 1
426060 99426060 1001 86380 86390 1
427352 99427352 1001 86380 86390 1
427182 99427182 1001 86380 86390 1
427368 99427368 1001 86380 86390 1
428490 99428490 1001 86380 86390 1
428572 99428572 1001 86380 86390 1
428574 99428574 1001 86380 86390 1
428575 99428575 1001 86380 86390 1
428375 99428375 1001 86380 86390 1
428715 99428715 1001 86380 86390 1
428510 99428510 1001 86380 86390 1
428435 99428435 1001 86380 86390 1
427971 99427971 1001 86380 86390 1
428239 99428239 1001 86380 86390 1
427946 99427946 1001 86380 86390 1
427704 99427704 1001 86380 86390 1
427719 99427719 1001 86380 86390 1
427645 99427645 1001 86380 86390 1
428945 99428945 1001 86380 86390 1
429158 99429158 1001 86380 86390 1
428953 99428953 1001 86380 86390 1
430284 99430284 1001 86380 86390 1
430365 99430365 1001 86380 86390 1
429621 99429621 1001 86380 86390 1
429675 99429675 1001 86380 86390 1
429257 99429257 1001 86380 86390 1
429402 99429402 1001 86380 86390 1
429342 99429342 1001 86380 86390 1
429465 99429465 1001 86380 86390 1
430630 99430630 1001 86380 86390 1
431413 99431413 1001 86380 86390 1
431426 99431426 1001 86380 86390 1
431157 99431157 1001 86380 86390 1
431075 99431075 1001 86380 86390 1
432181 99432181 1001 86380 86390 1
432206 99432206 1001 86380 86390 1
432436 99432436 1001 86380 86390 1
432254 99432254 1001 86380 86390 1
432331 99432331 1001 86380 86390 1
433321 99433321 1001 86380 86390 1
433469 99433469 1001 86380 86390 1
433432 99433432 1001 86380 86390 1
433147 99433147 1001 86380 86390 1
433232 99433232 1001 86380 86390 1
432696 99432696 1001 86380 86390 1
433967 99433967 1001 86380 86390 1
433899 99433899 1001 86380 86390 1
433872 99433872 1001 86380 86390 1
434035 99434035 1001 86380 86390 1
435281 99435281 1001 86380 86390 1
435081 99435081 1001 86380 86390 1
435335 99435335 1001 86380 86390 1
435243 99435243 1001 86380 86390 1
434918 99434918 1001 86380 86390 1
434919 99434919 1001 86380 86390 1
434769 99434769 1001 86380 86390 1
434957 99434957 1001 86380 86390 1
434727 99434727 1001 86380 86390 1
434402 99434402 1001 86380 86390 1
434172 99434172 1001 86380 86390 1
434290 99434290 1001 86380 86390 1
434299 99434299 1001 86380 86390 1
435693 99435693 1001 86380 86390 1
437052 99437052 1001 86380 86390 1
436965 99436965 1001 86380 86390 1
436845 99436845 1001 86380 86390 1
437034 99437034 1001 86380 86390 1
436794 99436794 1001 86380 86390 1
436521 99436521 1001 86380 86390 1
436503 99436503 1001 86380 86390 1
436381 99436381 1001 86380 86390 1
435930 99435930 1001 86380 86390 1
436297 99436297 1001 86380 86390 1
435915 99435915 1001 86380 86390 1
437198 99437198 1001 86380 86390 1
437282 99437282 1001 86380 86390 1
300013 99300013 1001 86380 86390 1
300575 99300575 1001 86380 86390 1
300729 99300729 1001 86380 86390 1
300697 99300697 1001 86380 86390 1
300703 99300703 1001 86380 86390 1
300633 99300633 1001 86380 86390 1
300623 99300623 1001 86380 86390 1
300720 99300720 1001 86380 86390 1
300497 99300497 1001 86380 86390 1
300498 99300498 1001 86380 86390 1
300339 99300339 1001 86380 86390 1
300418 99300418 1001 86380 86390 1
300228 99300228 1001 86380 86390 1
300294 99300294 1001 86380 86390 1
300142 99300142 1001 86380 86390 1
300271 99300271 1001 86380 86390 1
300236 99300236 1001 86380 86390 1
300146 99300146 1001 86380 86390 1
300314 99300314 1001 86380 86390 1
300771 99300771 1001 86380 86390 1
301362 99301362 1001 86380 86390 1
301467 99301467 1001 86380 86390 1
301434 99301434 1001 86380 86390 1
301385 99301385 1001 86380 86390 1
301411 99301411 1001 86380 86390 1
301262 99301262 1001 86380 86390 1
301252 99301252 1001 86380 86390 1
301321 99301321 1001 86380 86390 1
301271 99301271 1001 86380 86390 1
301297 99301297 1001 86380 86390 1
301050 99301050 1001 86380 86390 1
301076 99301076 1001 86380 86390 1
301103 99301103 1001 86380 86390 1
301053 99301053 1001 86380 86390 1
301028 99301028 1001 86380 86390 1
301061 99301061 1001 86380 86390 1
301010 99301010 1001 86380 86390 1
301659 99301659 1001 86380 86390 1
301685 99301685 1001 86380 86390 1
301737 99301737 1001 86380 86390 1
301598 99301598 1001 86380 86390 1
301728 99301728 1001 86380 86390 1
301573 99301573 1001 86380 86390 1
301590 99301590 1001 86380 86390 1
302355 99302355 1001 86380 86390 1
302232 99302232 1001 86380 86390 1
302377 99302377 1001 86380 86390 1
302100 99302100 1001 86380 86390 1
302089 99302089 1001 86380 86390 1
302144 99302144 1001 86380 86390 1
301877 99301877 1001 86380 86390 1
301774 99301774 1001 86380 86390 1
301841 99301841 1001 86380 86390 1
301898 99301898 1001 86380 86390 1
301924 99301924 1001 86380 86390 1
301926 99301926 1001 86380 86390 1
302446 99302446 1001 86380 86390 1
302511 99302511 1001 86380 86390 1
302455 99302455 1001 86380 86390 1
303013 99303013 1001 86380 86390 1
302820 99302820 1001 86380 86390 1
302937 99302937 1001 86380 86390 1
302863 99302863 1001 86380 86390 1
302799 99302799 1001 86380 86390 1
302839 99302839 1001 86380 86390 1
302932 99302932 1001 86380 86390 1
302909 99302909 1001 86380 86390 1
302652 99302652 1001 86380 86390 1
302590 99302590 1001 86380 86390 1
302710 99302710 1001 86380 86390 1
302711 99302711 1001 86380 86390 1
303258 99303258 1001 86380 86390 1
303336 99303336 1001 86380 86390 1
303382 99303382 1001 86380 86390 1
303372 99303372 1001 86380 86390 1
303925 99303925 1001 86380 86390 1
303938 99303938 1001 86380 86390 1
303739 99303739 1001 86380 86390 1
303562 99303562 1001 86380 86390 1
303602 99303602 1001 86380 86390 1
303606 99303606 1001 86380 86390 1
304205 99304205 1001 86380 86390 1
304222 99304222 1001 86380 86390 1
304683 99304683 1001 86380 86390 1
304716 99304716 1001 86380 86390 1
304704 99304704 1001 86380 86390 1
304512 99304512 1001 86380 86390 1
304526 99304526 1001 86380 86390 1
304533 99304533 1001 86380 86390 1
304267 99304267 1001 86380 86390 1
304375 99304375 1001 86380 86390 1
304441 99304441 1001 86380 86390 1
304994 99304994 1001 86380 86390 1
304878 99304878 1001 86380 86390 1
305657 99305657 1001 86380 86390 1
305554 99305554 1001 86380 86390 1
305481 99305481 1001 86380 86390 1
305424 99305424 1001 86380 86390 1
305452 99305452 1001 86380 86390 1
305207 99305207 1001 86380 86390 1
305183 99305183 1001 86380 86390 1
305110 99305110 1001 86380 86390 1
305228 99305228 1001 86380 86390 1
305179 99305179 1001 86380 86390 1
500152 99500152 1001 86380 86390 1
500728 99500728 1001 86380 86390 1
500656 99500656 1001 86380 86390 1
500620 99500620 1001 86380 86390 1
500492 99500492 1001 86380 86390 1
500402 99500402 1001 86380 86390 1
500494 99500494 1001 86380 86390 1
500509 99500509 1001 86380 86390 1
500387 99500387 1001 86380 86390 1
500375 99500375 1001 86380 86390 1
500247 99500247 1001 86380 86390 1
500263 99500263 1001 86380 86390 1
500984 99500984 1001 86380 86390 1
500987 99500987 1001 86380 86390 1
501004 99501004 1001 86380 86390 1
501459 99501459 1001 86380 86390 1
501605 99501605 1001 86380 86390 1
501531 99501531 1001 86380 86390 1
501583 99501583 1001 86380 86390 1
501519 99501519 1001 86380 86390 1
501625 99501625 1001 86380 86390 1
501385 99501385 1001 86380 86390 1
501259 99501259 1001 86380 86390 1
501380 99501380 1001 86380 86390 1
501084 99501084 1001 86380 86390 1
501139 99501139 1001 86380 86390 1
501199 99501199 1001 86380 86390 1
501650 99501650 1001 86380 86390 1
501019 99501019 1001 86380 86390 1
501681 99501681 1001 86380 86390 1
501683 99501683 1001 86380 86390 1
501786 99501786 1001 86380 86390 1
501723 99501723 1001 86380 86390 1
501817 99501817 1001 86380 86390 1
502371 99502371 1001 86380 86390 1
502284 99502284 1001 86380 86390 1
502413 99502413 1001 86380 86390 1
502401 99502401 1001 86380 86390 1
502145 99502145 1001 86380 86390 1
502236 99502236 1001 86380 86390 1
502095 99502095 1001 86380 86390 1
502096 99502096 1001 86380 86390 1
502098 99502098 1001 86380 86390 1
502100 99502100 1001 86380 86390 1
502114 99502114 1001 86380 86390 1
502626 99502626 1001 86380 86390 1
502537 99502537 1001 86380 86390 1
502563 99502563 1001 86380 86390 1
502565 99502565 1001 86380 86390 1
503138 99503138 1001 86380 86390 1
503244 99503244 1001 86380 86390 1
503261 99503261 1001 86380 86390 1
503094 99503094 1001 86380 86390 1
503162 99503162 1001 86380 86390 1
503048 99503048 1001 86380 86390 1
502896 99502896 1001 86380 86390 1
502900 99502900 1001 86380 86390 1
502762 99502762 1001 86380 86390 1
502711 99502711 1001 86380 86390 1
502812 99502812 1001 86380 86390 1
503462 99503462 1001 86380 86390 1
503467 99503467 1001 86380 86390 1
503325 99503325 1001 86380 86390 1
504081 99504081 1001 86380 86390 1
504090 99504090 1001 86380 86390 1
504093 99504093 1001 86380 86390 1
504046 99504046 1001 86380 86390 1
504026 99504026 1001 86380 86390 1
503757 99503757 1001 86380 86390 1
503678 99503678 1001 86380 86390 1
503628 99503628 1001 86380 86390 1
503642 99503642 1001 86380 86390 1
503582 99503582 1001 86380 86390 1
503664 99503664 1001 86380 86390 1
504296 99504296 1001 86380 86390 1
504314 99504314 1001 86380 86390 1
504772 99504772 1001 86380 86390 1
504599 99504599 1001 86380 86390 1
504640 99504640 1001 86380 86390 1
504718 99504718 1001 86380 86390 1
504551 99504551 1001 86380 86390 1
504630 99504630 1001 86380 86390 1
504659 99504659 1001 86380 86390 1
504403 99504403 1001 86380 86390 1
504370 99504370 1001 86380 86390 1
504371 99504371 1001 86380 86390 1
504501 99504501 1001 86380 86390 1
504502 99504502 1001 86380 86390 1
504504 99504504 1001 86380 86390 1
505058 99505058 1001 86380 86390 1
505061 99505061 1001 86380 86390 1
505013 99505013 1001 86380 86390 1
505581 99505581 1001 86380 86390 1
505749 99505749 1001 86380 86390 1
505565 99505565 1001 86380 86390 1
505370 99505370 1001 86380 86390 1
505488 99505488 1001 86380 86390 1
505411 99505411 1001 86380 86390 1
505374 99505374 1001 86380 86390 1
505506 99505506 1001 86380 86390 1
505241 99505241 1001 86380 86390 1
505231 99505231 1001 86380 86390 1
505260 99505260 1001 86380 86390 1
505831 99505831 1001 86380 86390 1
506461 99506461 1001 86380 86390 1
506500 99506500 1001 86380 86390 1
506237 99506237 1001 86380 86390 1
506354 99506354 1001 86380 86390 1
506247 99506247 1001 86380 86390 1
506034 99506034 1001 86380 86390 1
506078 99506078 1001 86380 86390 1
507353 99507353 1001 86380 86390 1
507306 99507306 1001 86380 86390 1
507025 99507025 1001 86380 86390 1
507171 99507171 1001 86380 86390 1
506976 99506976 1001 86380 86390 1
506977 99506977 1001 86380 86390 1
506888 99506888 1001 86380 86390 1
507553 99507553 1001 86380 86390 1
507517 99507517 1001 86380 86390 1
507546 99507546 1001 86380 86390 1
508094 99508094 1001 86380 86390 1
508101 99508101 1001 86380 86390 1
508116 99508116 1001 86380 86390 1
508243 99508243 1001 86380 86390 1
507876 99507876 1001 86380 86390 1
508027 99508027 1001 86380 86390 1
508002 99508002 1001 86380 86390 1
507715 99507715 1001 86380 86390 1
507691 99507691 1001 86380 86390 1
508302 99508302 1001 86380 86390 1
508251 99508251 1001 86380 86390 1
508447 99508447 1001 86380 86390 1
508373 99508373 1001 86380 86390 1
508935 99508935 1001 86380 86390 1
509013 99509013 1001 86380 86390 1
508888 99508888 1001 86380 86390 1
508955 99508955 1001 86380 86390 1
508996 99508996 1001 86380 86390 1
508945 99508945 1001 86380 86390 1
508691 99508691 1001 86380 86390 1
508697 99508697 1001 86380 86390 1
508790 99508790 1001 86380 86390 1
508855 99508855 1001 86380 86390 1
508607 99508607 1001 86380 86390 1
508466 99508466 1001 86380 86390 1
509165 99509165 1001 86380 86390 1
509179 99509179 1001 86380 86390 1
509231 99509231 1001 86380 86390 1
509110 99509110 1001 86380 86390 1
509747 99509747 1001 86380 86390 1
509778 99509778 1001 86380 86390 1
509780 99509780 1001 86380 86390 1
509781 99509781 1001 86380 86390 1
509547 99509547 1001 86380 86390 1
509560 99509560 1001 86380 86390 1
509626 99509626 1001 86380 86390 1
509552 99509552 1001 86380 86390 1
509333 99509333 1001 86380 86390 1
509322 99509322 1001 86380 86390 1
509298 99509298 1001 86380 86390 1
509419 99509419 1001 86380 86390 1
509966 99509966 1001 86380 86390 1
509996 99509996 1001 86380 86390 1
509919 99509919 1001 86380 86390 1
510038 99510038 1001 86380 86390 1
510614 99510614 1001 86380 86390 1
510603 99510603 1001 86380 86390 1
510668 99510668 1001 86380 86390 1
510646 99510646 1001 86380 86390 1
510648 99510648 1001 86380 86390 1
510688 99510688 1001 86380 86390 1
510383 99510383 1001 86380 86390 1
510412 99510412 1001 86380 86390 1
510361 99510361 1001 86380 86390 1
510400 99510400 1001 86380 86390 1
510506 99510506 1001 86380 86390 1
510146 99510146 1001 86380 86390 1
510250 99510250 1001 86380 86390 1
510214 99510214 1001 86380 86390 1
511533 99511533 1001 86380 86390 1
511433 99511433 1001 86380 86390 1
511512 99511512 1001 86380 86390 1
511296 99511296 1001 86380 86390 1
511206 99511206 1001 86380 86390 1
511207 99511207 1001 86380 86390 1
511172 99511172 1001 86380 86390 1
511033 99511033 1001 86380 86390 1
511061 99511061 1001 86380 86390 1
512270 99512270 1001 86380 86390 1
512336 99512336 1001 86380 86390 1
512314 99512314 1001 86380 86390 1
511984 99511984 1001 86380 86390 1
511998 99511998 1001 86380 86390 1
511818 99511818 1001 86380 86390 1
512419 99512419 1001 86380 86390 1
512463 99512463 1001 86380 86390 1
512541 99512541 1001 86380 86390 1
512883 99512883 1001 86380 86390 1
512849 99512849 1001 86380 86390 1
512942 99512942 1001 86380 86390 1
512960 99512960 1001 86380 86390 1
512775 99512775 1001 86380 86390 1
512635 99512635 1001 86380 86390 1
513281 99513281 1001 86380 86390 1
513399 99513399 1001 86380 86390 1
513366 99513366 1001 86380 86390 1
513379 99513379 1001 86380 86390 1
513263 99513263 1001 86380 86390 1
513370 99513370 1001 86380 86390 1
513867 99513867 1001 86380 86390 1
513674 99513674 1001 86380 86390 1
513650 99513650 1001 86380 86390 1
513744 99513744 1001 86380 86390 1
513797 99513797 1001 86380 86390 1
513451 99513451 1001 86380 86390 1
513597 99513597 1001 86380 86390 1
513598 99513598 1001 86380 86390 1
513434 99513434 1001 86380 86390 1
514070 99514070 1001 86380 86390 1
514176 99514176 1001 86380 86390 1
514216 99514216 1001 86380 86390 1
514076 99514076 1001 86380 86390 1
514808 99514808 1001 86380 86390 1
514708 99514708 1001 86380 86390 1
514774 99514774 1001 86380 86390 1
514763 99514763 1001 86380 86390 1
514805 99514805 1001 86380 86390 1
514631 99514631 1001 86380 86390 1
514355 99514355 1001 86380 86390 1
514370 99514370 1001 86380 86390 1
514384 99514384 1001 86380 86390 1
514919 99514919 1001 86380 86390 1
514921 99514921 1001 86380 86390 1
514863 99514863 1001 86380 86390 1
515640 99515640 1001 86380 86390 1
515488 99515488 1001 86380 86390 1
515413 99515413 1001 86380 86390 1
515336 99515336 1001 86380 86390 1
515381 99515381 1001 86380 86390 1
515394 99515394 1001 86380 86390 1
515383 99515383 1001 86380 86390 1
515371 99515371 1001 86380 86390 1
515449 99515449 1001 86380 86390 1
515321 99515321 1001 86380 86390 1
515153 99515153 1001 86380 86390 1
515155 99515155 1001 86380 86390 1
515238 99515238 1001 86380 86390 1
515858 99515858 1001 86380 86390 1
515873 99515873 1001 86380 86390 1
516318 99516318 1001 86380 86390 1
516510 99516510 1001 86380 86390 1
516428 99516428 1001 86380 86390 1
516470 99516470 1001 86380 86390 1
516505 99516505 1001 86380 86390 1
516136 99516136 1001 86380 86390 1
516105 99516105 1001 86380 86390 1
516121 99516121 1001 86380 86390 1
515996 99515996 1001 86380 86390 1
516052 99516052 1001 86380 86390 1
516600 99516600 1001 86380 86390 1
516666 99516666 1001 86380 86390 1
516526 99516526 1001 86380 86390 1
516648 99516648 1001 86380 86390 1
517185 99517185 1001 86380 86390 1
517215 99517215 1001 86380 86390 1
517228 99517228 1001 86380 86390 1
517296 99517296 1001 86380 86390 1
517018 99517018 1001 86380 86390 1
516994 99516994 1001 86380 86390 1
517089 99517089 1001 86380 86390 1
516948 99516948 1001 86380 86390 1
516875 99516875 1001 86380 86390 1
516805 99516805 1001 86380 86390 1
516908 99516908 1001 86380 86390 1
517475 99517475 1001 86380 86390 1
517428 99517428 1001 86380 86390 1
517457 99517457 1001 86380 86390 1
517460 99517460 1001 86380 86390 1
517486 99517486 1001 86380 86390 1
517971 99517971 1001 86380 86390 1
518036 99518036 1001 86380 86390 1
518063 99518063 1001 86380 86390 1
518134 99518134 1001 86380 86390 1
518117 99518117 1001 86380 86390 1
517854 99517854 1001 86380 86390 1
517937 99517937 1001 86380 86390 1
517808 99517808 1001 86380 86390 1
517878 99517878 1001 86380 86390 1
517571 99517571 1001 86380 86390 1
517694 99517694 1001 86380 86390 1
518226 99518226 1001 86380 86390 1
518278 99518278 1001 86380 86390 1
518189 99518189 1001 86380 86390 1
518233 99518233 1001 86380 86390 1
518803 99518803 1001 86380 86390 1
518628 99518628 1001 86380 86390 1
518686 99518686 1001 86380 86390 1
518552 99518552 1001 86380 86390 1
518503 99518503 1001 86380 86390 1
518376 99518376 1001 86380 86390 1
518507 99518507 1001 86380 86390 1
519154 99519154 1001 86380 86390 1
519026 99519026 1001 86380 86390 1
519065 99519065 1001 86380 86390 1
519143 99519143 1001 86380 86390 1
519016 99519016 1001 86380 86390 1
519132 99519132 1001 86380 86390 1
519191 99519191 1001 86380 86390 1
519049 99519049 1001 86380 86390 1
519739 99519739 1001 86380 86390 1
519614 99519614 1001 86380 86390 1
519694 99519694 1001 86380 86390 1
519671 99519671 1001 86380 86390 1
519430 99519430 1001 86380 86390 1
519408 99519408 1001 86380 86390 1
519229 99519229 1001 86380 86390 1
520006 99520006 1001 86380 86390 1
519919 99519919 1001 86380 86390 1
520003 99520003 1001 86380 86390 1
519861 99519861 1001 86380 86390 1
520637 99520637 1001 86380 86390 1
520613 99520613 1001 86380 86390 1
520557 99520557 1001 86380 86390 1
520520 99520520 1001 86380 86390 1
520575 99520575 1001 86380 86390 1
520638 99520638 1001 86380 86390 1
520357 99520357 1001 86380 86390 1
520277 99520277 1001 86380 86390 1
520163 99520163 1001 86380 86390 1
520205 99520205 1001 86380 86390 1
520093 99520093 1001 86380 86390 1
520148 99520148 1001 86380 86390 1
520733 99520733 1001 86380 86390 1
520752 99520752 1001 86380 86390 1
520830 99520830 1001 86380 86390 1
521377 99521377 1001 86380 86390 1
521279 99521279 1001 86380 86390 1
521452 99521452 1001 86380 86390 1
521159 99521159 1001 86380 86390 1
521121 99521121 1001 86380 86390 1
521123 99521123 1001 86380 86390 1
521072 99521072 1001 86380 86390 1
521218 99521218 1001 86380 86390 1
521076 99521076 1001 86380 86390 1
521064 99521064 1001 86380 86390 1
520964 99520964 1001 86380 86390 1
521006 99521006 1001 86380 86390 1
521480 99521480 1001 86380 86390 1
521624 99521624 1001 86380 86390 1
521563 99521563 1001 86380 86390 1
521591 99521591 1001 86380 86390 1
522293 99522293 1001 86380 86390 1
522259 99522259 1001 86380 86390 1
522270 99522270 1001 86380 86390 1
522133 99522133 1001 86380 86390 1
522173 99522173 1001 86380 86390 1
522137 99522137 1001 86380 86390 1
522049 99522049 1001 86380 86390 1
521884 99521884 1001 86380 86390 1
521943 99521943 1001 86380 86390 1
521944 99521944 1001 86380 86390 1
521797 99521797 1001 86380 86390 1
522981 99522981 1001 86380 86390 1
523020 99523020 1001 86380 86390 1
522930 99522930 1001 86380 86390 1
523034 99523034 1001 86380 86390 1
522986 99522986 1001 86380 86390 1
522829 99522829 1001 86380 86390 1
522752 99522752 1001 86380 86390 1
522666 99522666 1001 86380 86390 1
522628 99522628 1001 86380 86390 1
522568 99522568 1001 86380 86390 1
522503 99522503 1001 86380 86390 1
522583 99522583 1001 86380 86390 1
523274 99523274 1001 86380 86390 1
523147 99523147 1001 86380 86390 1
523797 99523797 1001 86380 86390 1
523930 99523930 1001 86380 86390 1
523828 99523828 1001 86380 86390 1
523626 99523626 1001 86380 86390 1
523404 99523404 1001 86380 86390 1
523443 99523443 1001 86380 86390 1
523523 99523523 1001 86380 86390 1
523420 99523420 1001 86380 86390 1
524046 99524046 1001 86380 86390 1
523999 99523999 1001 86380 86390 1
524142 99524142 1001 86380 86390 1
524000 99524000 1001 86380 86390 1
524054 99524054 1001 86380 86390 1
524029 99524029 1001 86380 86390 1
524044 99524044 1001 86380 86390 1
524122 99524122 1001 86380 86390 1
524741 99524741 1001 86380 86390 1
524750 99524750 1001 86380 86390 1
524691 99524691 1001 86380 86390 1
524517 99524517 1001 86380 86390 1
524545 99524545 1001 86380 86390 1
524508 99524508 1001 86380 86390 1
524537 99524537 1001 86380 86390 1
524165 99524165 1001 86380 86390 1
524303 99524303 1001 86380 86390 1
524923 99524923 1001 86380 86390 1
524786 99524786 1001 86380 86390 1
524944 99524944 1001 86380 86390 1
524817 99524817 1001 86380 86390 1
525420 99525420 1001 86380 86390 1
525490 99525490 1001 86380 86390 1
525503 99525503 1001 86380 86390 1
525347 99525347 1001 86380 86390 1
525004 99525004 1001 86380 86390 1
525136 99525136 1001 86380 86390 1
525142 99525142 1001 86380 86390 1
525039 99525039 1001 86380 86390 1
526391 99526391 1001 86380 86390 1
526258 99526258 1001 86380 86390 1
526239 99526239 1001 86380 86390 1
526281 99526281 1001 86380 86390 1
526031 99526031 1001 86380 86390 1
526165 99526165 1001 86380 86390 1
526178 99526178 1001 86380 86390 1
525857 99525857 1001 86380 86390 1
526002 99526002 1001 86380 86390 1
525838 99525838 1001 86380 86390 1
525969 99525969 1001 86380 86390 1
526487 99526487 1001 86380 86390 1
526619 99526619 1001 86380 86390 1
526562 99526562 1001 86380 86390 1
527104 99527104 1001 86380 86390 1
527093 99527093 1001 86380 86390 1
527158 99527158 1001 86380 86390 1
526943 99526943 1001 86380 86390 1
526922 99526922 1001 86380 86390 1
527001 99527001 1001 86380 86390 1
527014 99527014 1001 86380 86390 1
526848 99526848 1001 86380 86390 1
526771 99526771 1001 86380 86390 1
526686 99526686 1001 86380 86390 1
526820 99526820 1001 86380 86390 1
526782 99526782 1001 86380 86390 1
527273 99527273 1001 86380 86390 1
527365 99527365 1001 86380 86390 1
527295 99527295 1001 86380 86390 1
527921 99527921 1001 86380 86390 1
527962 99527962 1001 86380 86390 1
527963 99527963 1001 86380 86390 1
527912 99527912 1001 86380 86390 1
528020 99528020 1001 86380 86390 1
527932 99527932 1001 86380 86390 1
527552 99527552 1001 86380 86390 1
527462 99527462 1001 86380 86390 1
527596 99527596 1001 86380 86390 1
528080 99528080 1001 86380 86390 1
528224 99528224 1001 86380 86390 1
528162 99528162 1001 86380 86390 1
528188 99528188 1001 86380 86390 1
528723 99528723 1001 86380 86390 1
528813 99528813 1001 86380 86390 1
528869 99528869 1001 86380 86390 1
528698 99528698 1001 86380 86390 1
528802 99528802 1001 86380 86390 1
528818 99528818 1001 86380 86390 1
528844 99528844 1001 86380 86390 1
528704 99528704 1001 86380 86390 1
528490 99528490 1001 86380 86390 1
528335 99528335 1001 86380 86390 1
528489 99528489 1001 86380 86390 1
528955 99528955 1001 86380 86390 1
529377 99529377 1001 86380 86390 1
529469 99529469 1001 86380 86390 1
529275 99529275 1001 86380 86390 1
529314 99529314 1001 86380 86390 1
529290 99529290 1001 86380 86390 1
529299 99529299 1001 86380 86390 1
529819 99529819 1001 86380 86390 1
529729 99529729 1001 86380 86390 1
529926 99529926 1001 86380 86390 1
530452 99530452 1001 86380 86390 1
530367 99530367 1001 86380 86390 1
530421 99530421 1001 86380 86390 1
530424 99530424 1001 86380 86390 1
530309 99530309 1001 86380 86390 1
530144 99530144 1001 86380 86390 1
530327 99530327 1001 86380 86390 1
530276 99530276 1001 86380 86390 1
530093 99530093 1001 86380 86390 1
529952 99529952 1001 86380 86390 1
530134 99530134 1001 86380 86390 1
529995 99529995 1001 86380 86390 1
530607 99530607 1001 86380 86390 1
530714 99530714 1001 86380 86390 1
530576 99530576 1001 86380 86390 1
531199 99531199 1001 86380 86390 1
531230 99531230 1001 86380 86390 1
531257 99531257 1001 86380 86390 1
531260 99531260 1001 86380 86390 1
531429 99531429 1001 86380 86390 1
531488 99531488 1001 86380 86390 1
531505 99531505 1001 86380 86390 1
532059 99532059 1001 86380 86390 1
532199 99532199 1001 86380 86390 1
532000 99532000 1001 86380 86390 1
531926 99531926 1001 86380 86390 1
531893 99531893 1001 86380 86390 1
531947 99531947 1001 86380 86390 1
532261 99532261 1001 86380 86390 1
532306 99532306 1001 86380 86390 1
532332 99532332 1001 86380 86390 1
533029 99533029 1001 86380 86390 1
532907 99532907 1001 86380 86390 1
532950 99532950 1001 86380 86390 1
532888 99532888 1001 86380 86390 1
532697 99532697 1001 86380 86390 1
532788 99532788 1001 86380 86390 1
532805 99532805 1001 86380 86390 1
532644 99532644 1001 86380 86390 1
532593 99532593 1001 86380 86390 1
532413 99532413 1001 86380 86390 1
532426 99532426 1001 86380 86390 1
532432 99532432 1001 86380 86390 1
533096 99533096 1001 86380 86390 1
533048 99533048 1001 86380 86390 1
533102 99533102 1001 86380 86390 1
533180 99533180 1001 86380 86390 1
533705 99533705 1001 86380 86390 1
533744 99533744 1001 86380 86390 1
533783 99533783 1001 86380 86390 1
533748 99533748 1001 86380 86390 1
533835 99533835 1001 86380 86390 1
533698 99533698 1001 86380 86390 1
533854 99533854 1001 86380 86390 1
533644 99533644 1001 86380 86390 1
533531 99533531 1001 86380 86390 1
533466 99533466 1001 86380 86390 1
533547 99533547 1001 86380 86390 1
533626 99533626 1001 86380 86390 1
533300 99533300 1001 86380 86390 1
533873 99533873 1001 86380 86390 1
534030 99534030 1001 86380 86390 1
534032 99534032 1001 86380 86390 1
534569 99534569 1001 86380 86390 1
534545 99534545 1001 86380 86390 1
534587 99534587 1001 86380 86390 1
534566 99534566 1001 86380 86390 1
534455 99534455 1001 86380 86390 1
534327 99534327 1001 86380 86390 1
534418 99534418 1001 86380 86390 1
534473 99534473 1001 86380 86390 1
534397 99534397 1001 86380 86390 1
534170 99534170 1001 86380 86390 1
534778 99534778 1001 86380 86390 1
534857 99534857 1001 86380 86390 1
535439 99535439 1001 86380 86390 1
535389 99535389 1001 86380 86390 1
535150 99535150 1001 86380 86390 1
535306 99535306 1001 86380 86390 1
535220 99535220 1001 86380 86390 1
535221 99535221 1001 86380 86390 1
535289 99535289 1001 86380 86390 1
535278 99535278 1001 86380 86390 1
535539 99535539 1001 86380 86390 1
535578 99535578 1001 86380 86390 1
535672 99535672 1001 86380 86390 1
536274 99536274 1001 86380 86390 1
536311 99536311 1001 86380 86390 1
536314 99536314 1001 86380 86390 1
536142 99536142 1001 86380 86390 1
536330 99536330 1001 86380 86390 1
536006 99536006 1001 86380 86390 1
535996 99535996 1001 86380 86390 1
535933 99535933 1001 86380 86390 1
535961 99535961 1001 86380 86390 1
535812 99535812 1001 86380 86390 1
535851 99535851 1001 86380 86390 1
535752 99535752 1001 86380 86390 1
536412 99536412 1001 86380 86390 1
536465 99536465 1001 86380 86390 1
536468 99536468 1001 86380 86390 1
536443 99536443 1001 86380 86390 1
536538 99536538 1001 86380 86390 1
536357 99536357 1001 86380 86390 1
537128 99537128 1001 86380 86390 1
537063 99537063 1001 86380 86390 1
537043 99537043 1001 86380 86390 1
536569 99536569 1001 86380 86390 1
536739 99536739 1001 86380 86390 1
537343 99537343 1001 86380 86390 1
537360 99537360 1001 86380 86390 1
537958 99537958 1001 86380 86390 1
537967 99537967 1001 86380 86390 1
537855 99537855 1001 86380 86390 1
537734 99537734 1001 86380 86390 1
537593 99537593 1001 86380 86390 1
537648 99537648 1001 86380 86390 1
537781 99537781 1001 86380 86390 1
537587 99537587 1001 86380 86390 1
537666 99537666 1001 86380 86390 1
537433 99537433 1001 86380 86390 1
538099 99538099 1001 86380 86390 1
538752 99538752 1001 86380 86390 1
538799 99538799 1001 86380 86390 1
538710 99538710 1001 86380 86390 1
538621 99538621 1001 86380 86390 1
538583 99538583 1001 86380 86390 1
538473 99538473 1001 86380 86390 1
538564 99538564 1001 86380 86390 1
538541 99538541 1001 86380 86390 1
538529 99538529 1001 86380 86390 1
538389 99538389 1001 86380 86390 1
538392 99538392 1001 86380 86390 1
538226 99538226 1001 86380 86390 1
538217 99538217 1001 86380 86390 1
538982 99538982 1001 86380 86390 1
538816 99538816 1001 86380 86390 1
538947 99538947 1001 86380 86390 1
538819 99538819 1001 86380 86390 1
539002 99539002 1001 86380 86390 1
539608 99539608 1001 86380 86390 1
539542 99539542 1001 86380 86390 1
539468 99539468 1001 86380 86390 1
539587 99539587 1001 86380 86390 1
539320 99539320 1001 86380 86390 1
539362 99539362 1001 86380 86390 1
539286 99539286 1001 86380 86390 1
539203 99539203 1001 86380 86390 1
539205 99539205 1001 86380 86390 1
539065 99539065 1001 86380 86390 1
539198 99539198 1001 86380 86390 1
539109 99539109 1001 86380 86390 1
539796 99539796 1001 86380 86390 1
539771 99539771 1001 86380 86390 1
539643 99539643 1001 86380 86390 1
539760 99539760 1001 86380 86390 1
540353 99540353 1001 86380 86390 1
540367 99540367 1001 86380 86390 1
540331 99540331 1001 86380 86390 1
540357 99540357 1001 86380 86390 1
540280 99540280 1001 86380 86390 1
540346 99540346 1001 86380 86390 1
540385 99540385 1001 86380 86390 1
540084 99540084 1001 86380 86390 1
540124 99540124 1001 86380 86390 1
540115 99540115 1001 86380 86390 1
540206 99540206 1001 86380 86390 1
540219 99540219 1001 86380 86390 1
539901 99539901 1001 86380 86390 1
539953 99539953 1001 86380 86390 1
539997 99539997 1001 86380 86390 1
539922 99539922 1001 86380 86390 1
540551 99540551 1001 86380 86390 1
540564 99540564 1001 86380 86390 1
541139 99541139 1001 86380 86390 1
541220 99541220 1001 86380 86390 1
541039 99541039 1001 86380 86390 1
540676 99540676 1001 86380 86390 1
540824 99540824 1001 86380 86390 1
540761 99540761 1001 86380 86390 1
541447 99541447 1001 86380 86390 1
541448 99541448 1001 86380 86390 1
541371 99541371 1001 86380 86390 1
541437 99541437 1001 86380 86390 1
541489 99541489 1001 86380 86390 1
541412 99541412 1001 86380 86390 1
541495 99541495 1001 86380 86390 1
541974 99541974 1001 86380 86390 1
542002 99542002 1001 86380 86390 1
541720 99541720 1001 86380 86390 1
541534 99541534 1001 86380 86390 1
542261 99542261 1001 86380 86390 1
542262 99542262 1001 86380 86390 1
542211 99542211 1001 86380 86390 1
542161 99542161 1001 86380 86390 1
542755 99542755 1001 86380 86390 1
542867 99542867 1001 86380 86390 1
542907 99542907 1001 86380 86390 1
542665 99542665 1001 86380 86390 1
542705 99542705 1001 86380 86390 1
542731 99542731 1001 86380 86390 1
542725 99542725 1001 86380 86390 1
542511 99542511 1001 86380 86390 1
542397 99542397 1001 86380 86390 1
542490 99542490 1001 86380 86390 1
542479 99542479 1001 86380 86390 1
543022 99543022 1001 86380 86390 1
543066 99543066 1001 86380 86390 1
543131 99543131 1001 86380 86390 1
543106 99543106 1001 86380 86390 1
542990 99542990 1001 86380 86390 1
543579 99543579 1001 86380 86390 1
543644 99543644 1001 86380 86390 1
543724 99543724 1001 86380 86390 1
543595 99543595 1001 86380 86390 1
543637 99543637 1001 86380 86390 1
543363 99543363 1001 86380 86390 1
543404 99543404 1001 86380 86390 1
543537 99543537 1001 86380 86390 1
543167 99543167 1001 86380 86390 1
543233 99543233 1001 86380 86390 1
543824 99543824 1001 86380 86390 1
543967 99543967 1001 86380 86390 1
543851 99543851 1001 86380 86390 1
543971 99543971 1001 86380 86390 1
543870 99543870 1001 86380 86390 1
544430 99544430 1001 86380 86390 1
544497 99544497 1001 86380 86390 1
544328 99544328 1001 86380 86390 1
544295 99544295 1001 86380 86390 1
544041 99544041 1001 86380 86390 1
544003 99544003 1001 86380 86390 1
544083 99544083 1001 86380 86390 1
543979 99543979 1001 86380 86390 1
544161 99544161 1001 86380 86390 1
544740 99544740 1001 86380 86390 1
544639 99544639 1001 86380 86390 1
544653 99544653 1001 86380 86390 1
544670 99544670 1001 86380 86390 1
400022 99400022 1001 86380 86390 1
400007 99400007 1001 86380 86390 1
400094 99400094 1001 86380 86390 1
400103 99400103 1001 86380 86390 1
400044 99400044 1001 86380 86390 1
400279 99400279 1001 86380 86390 1
400325 99400325 1001 86380 86390 1
400946 99400946 1001 86380 86390 1
400975 99400975 1001 86380 86390 1
401073 99401073 1001 86380 86390 1
401060 99401060 1001 86380 86390 1
401085 99401085 1001 86380 86390 1
401351 99401351 1001 86380 86390 1
401307 99401307 1001 86380 86390 1
401382 99401382 1001 86380 86390 1
401620 99401620 1001 86380 86390 1
401626 99401626 1001 86380 86390 1
401647 99401647 1001 86380 86390 1
401790 99401790 1001 86380 86390 1
402491 99402491 1001 86380 86390 1
402651 99402651 1001 86380 86390 1
402728 99402728 1001 86380 86390 1
402709 99402709 1001 86380 86390 1
402696 99402696 1001 86380 86390 1
403176 99403176 1001 86380 86390 1
403524 99403524 1001 86380 86390 1
403532 99403532 1001 86380 86390 1
403770 99403770 1001 86380 86390 1
403845 99403845 1001 86380 86390 1
403970 99403970 1001 86380 86390 1
403968 99403968 1001 86380 86390 1
404082 99404082 1001 86380 86390 1
404061 99404061 1001 86380 86390 1
404304 99404304 1001 86380 86390 1
404316 99404316 1001 86380 86390 1
404643 99404643 1001 86380 86390 1
404751 99404751 1001 86380 86390 1
404932 99404932 1001 86380 86390 1
405154 99405154 1001 86380 86390 1
405217 99405217 1001 86380 86390 1
405320 99405320 1001 86380 86390 1
405576 99405576 1001 86380 86390 1
405817 99405817 1001 86380 86390 1
405863 99405863 1001 86380 86390 1
405930 99405930 1001 86380 86390 1
406224 99406224 1001 86380 86390 1
406228 99406228 1001 86380 86390 1
406301 99406301 1001 86380 86390 1
406315 99406315 1001 86380 86390 1
406793 99406793 1001 86380 86390 1
406745 99406745 1001 86380 86390 1
407255 99407255 1001 86380 86390 1
407317 99407317 1001 86380 86390 1
407320 99407320 1001 86380 86390 1
407361 99407361 1001 86380 86390 1
407370 99407370 1001 86380 86390 1
407357 99407357 1001 86380 86390 1
407465 99407465 1001 86380 86390 1
407629 99407629 1001 86380 86390 1
407838 99407838 1001 86380 86390 1
407815 99407815 1001 86380 86390 1
408172 99408172 1001 86380 86390 1
408203 99408203 1001 86380 86390 1
408457 99408457 1001 86380 86390 1
408530 99408530 1001 86380 86390 1
408657 99408657 1001 86380 86390 1
408925 99408925 1001 86380 86390 1
409064 99409064 1001 86380 86390 1
408997 99408997 1001 86380 86390 1
409009 99409009 1001 86380 86390 1
409100 99409100 1001 86380 86390 1
409213 99409213 1001 86380 86390 1
409221 99409221 1001 86380 86390 1
409397 99409397 1001 86380 86390 1
409494 99409494 1001 86380 86390 1
409473 99409473 1001 86380 86390 1
409773 99409773 1001 86380 86390 1
409955 99409955 1001 86380 86390 1
410099 99410099 1001 86380 86390 1
410190 99410190 1001 86380 86390 1
410192 99410192 1001 86380 86390 1
410303 99410303 1001 86380 86390 1
410309 99410309 1001 86380 86390 1
410371 99410371 1001 86380 86390 1
410357 99410357 1001 86380 86390 1
410329 99410329 1001 86380 86390 1
410493 99410493 1001 86380 86390 1
410551 99410551 1001 86380 86390 1
410733 99410733 1001 86380 86390 1
410803 99410803 1001 86380 86390 1
411007 99411007 1001 86380 86390 1
410998 99410998 1001 86380 86390 1
411097 99411097 1001 86380 86390 1
411125 99411125 1001 86380 86390 1
411126 99411126 1001 86380 86390 1
411117 99411117 1001 86380 86390 1
411141 99411141 1001 86380 86390 1
411230 99411230 1001 86380 86390 1
411370 99411370 1001 86380 86390 1
411567 99411567 1001 86380 86390 1
411743 99411743 1001 86380 86390 1
411880 99411880 1001 86380 86390 1
412003 99412003 1001 86380 86390 1
412200 99412200 1001 86380 86390 1
412338 99412338 1001 86380 86390 1
412379 99412379 1001 86380 86390 1
413591 99413591 1001 86380 86390 1
413647 99413647 1001 86380 86390 1
413461 99413461 1001 86380 86390 1
413442 99413442 1001 86380 86390 1
413058 99413058 1001 86380 86390 1
413032 99413032 1001 86380 86390 1
412910 99412910 1001 86380 86390 1
413085 99413085 1001 86380 86390 1
413222 99413222 1001 86380 86390 1
413202 99413202 1001 86380 86390 1
413253 99413253 1001 86380 86390 1
412851 99412851 1001 86380 86390 1
412515 99412515 1001 86380 86390 1
412761 99412761 1001 86380 86390 1
413786 99413786 1001 86380 86390 1
415058 99415058 1001 86380 86390 1
415232 99415232 1001 86380 86390 1
415299 99415299 1001 86380 86390 1
414545 99414545 1001 86380 86390 1
414624 99414624 1001 86380 86390 1
414549 99414549 1001 86380 86390 1
414809 99414809 1001 86380 86390 1
414673 99414673 1001 86380 86390 1
414166 99414166 1001 86380 86390 1
414232 99414232 1001 86380 86390 1
414276 99414276 1001 86380 86390 1
414123 99414123 1001 86380 86390 1
414187 99414187 1001 86380 86390 1
415601 99415601 1001 86380 86390 1
415488 99415488 1001 86380 86390 1
415583 99415583 1001 86380 86390 1
415464 99415464 1001 86380 86390 1
416885 99416885 1001 86380 86390 1
416470 99416470 1001 86380 86390 1
416471 99416471 1001 86380 86390 1
416489 99416489 1001 86380 86390 1
416079 99416079 1001 86380 86390 1
417050 99417050 1001 86380 86390 1
417504 99417504 1001 86380 86390 1
417483 99417483 1001 86380 86390 1
418128 99418128 1001 86380 86390 1
418392 99418392 1001 86380 86390 1
417819 99417819 1001 86380 86390 1
417836 99417836 1001 86380 86390 1
417843 99417843 1001 86380 86390 1
417986 99417986 1001 86380 86390 1
419131 99419131 1001 86380 86390 1
419077 99419077 1001 86380 86390 1
418918 99418918 1001 86380 86390 1
418869 99418869 1001 86380 86390 1
420126 99420126 1001 86380 86390 1
420179 99420179 1001 86380 86390 1
419918 99419918 1001 86380 86390 1
419986 99419986 1001 86380 86390 1
419812 99419812 1001 86380 86390 1
419896 99419896 1001 86380 86390 1
420056 99420056 1001 86380 86390 1
419478 99419478 1001 86380 86390 1
419442 99419442 1001 86380 86390 1
420538 99420538 1001 86380 86390 1
420698 99420698 1001 86380 86390 1
420474 99420474 1001 86380 86390 1
420703 99420703 1001 86380 86390 1
420483 99420483 1001 86380 86390 1
421712 99421712 1001 86380 86390 1
421764 99421764 1001 86380 86390 1
421378 99421378 1001 86380 86390 1
421310 99421310 1001 86380 86390 1
421661 99421661 1001 86380 86390 1
420894 99420894 1001 86380 86390 1
420838 99420838 1001 86380 86390 1
421153 99421153 1001 86380 86390 1
421061 99421061 1001 86380 86390 1
422486 99422486 1001 86380 86390 1
422509 99422509 1001 86380 86390 1
422208 99422208 1001 86380 86390 1
422526 99422526 1001 86380 86390 1
423716 99423716 1001 86380 86390 1
423329 99423329 1001 86380 86390 1
423269 99423269 1001 86380 86390 1
423176 99423176 1001 86380 86390 1
423233 99423233 1001 86380 86390 1
422990 99422990 1001 86380 86390 1
422955 99422955 1001 86380 86390 1
423054 99423054 1001 86380 86390 1
422751 99422751 1001 86380 86390 1
422838 99422838 1001 86380 86390 1
422638 99422638 1001 86380 86390 1
422581 99422581 1001 86380 86390 1
422562 99422562 1001 86380 86390 1
422669 99422669 1001 86380 86390 1
422742 99422742 1001 86380 86390 1
423829 99423829 1001 86380 86390 1
423775 99423775 1001 86380 86390 1
424053 99424053 1001 86380 86390 1
423981 99423981 1001 86380 86390 1
424145 99424145 1001 86380 86390 1
425208 99425208 1001 86380 86390 1
424614 99424614 1001 86380 86390 1
424884 99424884 1001 86380 86390 1
424648 99424648 1001 86380 86390 1
424726 99424726 1001 86380 86390 1
424609 99424609 1001 86380 86390 1
424390 99424390 1001 86380 86390 1
424536 99424536 1001 86380 86390 1
424238 99424238 1001 86380 86390 1
425710 99425710 1001 86380 86390 1
425711 99425711 1001 86380 86390 1
425448 99425448 1001 86380 86390 1
425592 99425592 1001 86380 86390 1
425419 99425419 1001 86380 86390 1
426871 99426871 1001 86380 86390 1
426793 99426793 1001 86380 86390 1
426699 99426699 1001 86380 86390 1
426984 99426984 1001 86380 86390 1
426628 99426628 1001 86380 86390 1
426490 99426490 1001 86380 86390 1
426642 99426642 1001 86380 86390 1
426047 99426047 1001 86380 86390 1
425870 99425870 1001 86380 86390 1
425969 99425969 1001 86380 86390 1
425950 99425950 1001 86380 86390 1
427422 99427422 1001 86380 86390 1
427208 99427208 1001 86380 86390 1
427494 99427494 1001 86380 86390 1
427256 99427256 1001 86380 86390 1
428672 99428672 1001 86380 86390 1
428256 99428256 1001 86380 86390 1
428318 99428318 1001 86380 86390 1
428143 99428143 1001 86380 86390 1
428155 99428155 1001 86380 86390 1
427689 99427689 1001 86380 86390 1
428947 99428947 1001 86380 86390 1
428897 99428897 1001 86380 86390 1
428905 99428905 1001 86380 86390 1
430320 99430320 1001 86380 86390 1
430260 99430260 1001 86380 86390 1
429645 99429645 1001 86380 86390 1
429945 99429945 1001 86380 86390 1
429747 99429747 1001 86380 86390 1
429748 99429748 1001 86380 86390 1
429895 99429895 1001 86380 86390 1
429902 99429902 1001 86380 86390 1
429297 99429297 1001 86380 86390 1
429505 99429505 1001 86380 86390 1
429555 99429555 1001 86380 86390 1
429398 99429398 1001 86380 86390 1
429353 99429353 1001 86380 86390 1
429537 99429537 1001 86380 86390 1
429564 99429564 1001 86380 86390 1
430607 99430607 1001 86380 86390 1
430613 99430613 1001 86380 86390 1
430436 99430436 1001 86380 86390 1
430690 99430690 1001 86380 86390 1
430782 99430782 1001 86380 86390 1
430447 99430447 1001 86380 86390 1
431766 99431766 1001 86380 86390 1
431996 99431996 1001 86380 86390 1
431675 99431675 1001 86380 86390 1
432013 99432013 1001 86380 86390 1
431839 99431839 1001 86380 86390 1
431805 99431805 1001 86380 86390 1
431926 99431926 1001 86380 86390 1
431456 99431456 1001 86380 86390 1
431360 99431360 1001 86380 86390 1
431439 99431439 1001 86380 86390 1
431590 99431590 1001 86380 86390 1
431320 99431320 1001 86380 86390 1
431541 99431541 1001 86380 86390 1
431342 99431342 1001 86380 86390 1
431642 99431642 1001 86380 86390 1
431549 99431549 1001 86380 86390 1
431245 99431245 1001 86380 86390 1
431218 99431218 1001 86380 86390 1
430833 99430833 1001 86380 86390 1
431021 99431021 1001 86380 86390 1
431196 99431196 1001 86380 86390 1
430866 99430866 1001 86380 86390 1
432249 99432249 1001 86380 86390 1
432195 99432195 1001 86380 86390 1
433726 99433726 1001 86380 86390 1
433576 99433576 1001 86380 86390 1
432933 99432933 1001 86380 86390 1
433220 99433220 1001 86380 86390 1
432912 99432912 1001 86380 86390 1
433153 99433153 1001 86380 86390 1
432771 99432771 1001 86380 86390 1
432853 99432853 1001 86380 86390 1
432675 99432675 1001 86380 86390 1
432861 99432861 1001 86380 86390 1
433898 99433898 1001 86380 86390 1
434004 99434004 1001 86380 86390 1
434104 99434104 1001 86380 86390 1
435256 99435256 1001 86380 86390 1
435330 99435330 1001 86380 86390 1
435124 99435124 1001 86380 86390 1
435105 99435105 1001 86380 86390 1
434643 99434643 1001 86380 86390 1
434828 99434828 1001 86380 86390 1
434608 99434608 1001 86380 86390 1
434725 99434725 1001 86380 86390 1
434909 99434909 1001 86380 86390 1
434314 99434314 1001 86380 86390 1
434200 99434200 1001 86380 86390 1
434171 99434171 1001 86380 86390 1
434242 99434242 1001 86380 86390 1
435525 99435525 1001 86380 86390 1
435628 99435628 1001 86380 86390 1
437094 99437094 1001 86380 86390 1
436947 99436947 1001 86380 86390 1
437039 99437039 1001 86380 86390 1
436367 99436367 1001 86380 86390 1
436371 99436371 1001 86380 86390 1
436430 99436430 1001 86380 86390 1
436674 99436674 1001 86380 86390 1
436404 99436404 1001 86380 86390 1
436488 99436488 1001 86380 86390 1
436144 99436144 1001 86380 86390 1
435962 99435962 1001 86380 86390 1
300074 99300074 1001 86380 86390 1
300679 99300679 1001 86380 86390 1
300616 99300616 1001 86380 86390 1
300668 99300668 1001 86380 86390 1
300539 99300539 1001 86380 86390 1
300644 99300644 1001 86380 86390 1
300710 99300710 1001 86380 86390 1
300556 99300556 1001 86380 86390 1
300420 99300420 1001 86380 86390 1
300356 99300356 1001 86380 86390 1
300450 99300450 1001 86380 86390 1
300502 99300502 1001 86380 86390 1
300335 99300335 1001 86380 86390 1
300280 99300280 1001 86380 86390 1
300151 99300151 1001 86380 86390 1
300231 99300231 1001 86380 86390 1
300209 99300209 1001 86380 86390 1
300814 99300814 1001 86380 86390 1
301505 99301505 1001 86380 86390 1
301555 99301555 1001 86380 86390 1
301326 99301326 1001 86380 86390 1
301211 99301211 1001 86380 86390 1
301345 99301345 1001 86380 86390 1
301142 99301142 1001 86380 86390 1
301002 99301002 1001 86380 86390 1
301067 99301067 1001 86380 86390 1
301696 99301696 1001 86380 86390 1
301748 99301748 1001 86380 86390 1
301584 99301584 1001 86380 86390 1
301571 99301571 1001 86380 86390 1
301718 99301718 1001 86380 86390 1
301642 99301642 1001 86380 86390 1
302009 99302009 1001 86380 86390 1
302043 99302043 1001 86380 86390 1
301992 99301992 1001 86380 86390 1
302123 99302123 1001 86380 86390 1
301897 99301897 1001 86380 86390 1
301899 99301899 1001 86380 86390 1
302508 99302508 1001 86380 86390 1
302432 99302432 1001 86380 86390 1
302394 99302394 1001 86380 86390 1
303079 99303079 1001 86380 86390 1
303176 99303176 1001 86380 86390 1
303071 99303071 1001 86380 86390 1
302926 99302926 1001 86380 86390 1
302953 99302953 1001 86380 86390 1
302854 99302854 1001 86380 86390 1
302946 99302946 1001 86380 86390 1
302599 99302599 1001 86380 86390 1
302707 99302707 1001 86380 86390 1
302721 99302721 1001 86380 86390 1
302777 99302777 1001 86380 86390 1
302792 99302792 1001 86380 86390 1
303245 99303245 1001 86380 86390 1
303349 99303349 1001 86380 86390 1
303263 99303263 1001 86380 86390 1
303343 99303343 1001 86380 86390 1
303867 99303867 1001 86380 86390 1
303856 99303856 1001 86380 86390 1
303912 99303912 1001 86380 86390 1
303838 99303838 1001 86380 86390 1
303929 99303929 1001 86380 86390 1
303942 99303942 1001 86380 86390 1
303725 99303725 1001 86380 86390 1
303768 99303768 1001 86380 86390 1
303796 99303796 1001 86380 86390 1
303467 99303467 1001 86380 86390 1
303507 99303507 1001 86380 86390 1
303459 99303459 1001 86380 86390 1
304112 99304112 1001 86380 86390 1
304064 99304064 1001 86380 86390 1
304039 99304039 1001 86380 86390 1
304829 99304829 1001 86380 86390 1
304763 99304763 1001 86380 86390 1
304472 99304472 1001 86380 86390 1
304500 99304500 1001 86380 86390 1
304532 99304532 1001 86380 86390 1
304610 99304610 1001 86380 86390 1
304471 99304471 1001 86380 86390 1
304316 99304316 1001 86380 86390 1
304288 99304288 1001 86380 86390 1
304986 99304986 1001 86380 86390 1
305025 99305025 1001 86380 86390 1
304883 99304883 1001 86380 86390 1
304935 99304935 1001 86380 86390 1
304877 99304877 1001 86380 86390 1
304997 99304997 1001 86380 86390 1
305063 99305063 1001 86380 86390 1
305614 99305614 1001 86380 86390 1
305552 99305552 1001 86380 86390 1
305594 99305594 1001 86380 86390 1
305315 99305315 1001 86380 86390 1
305333 99305333 1001 86380 86390 1
305411 99305411 1001 86380 86390 1
305097 99305097 1001 86380 86390 1
305086 99305086 1001 86380 86390 1
500049 99500049 1001 86380 86390 1
500143 99500143 1001 86380 86390 1
500071 99500071 1001 86380 86390 1
500633 99500633 1001 86380 86390 1
500277 99500277 1001 86380 86390 1
500330 99500330 1001 86380 86390 1
500241 99500241 1001 86380 86390 1
500359 99500359 1001 86380 86390 1
500204 99500204 1001 86380 86390 1
500880 99500880 1001 86380 86390 1
501517 99501517 1001 86380 86390 1
501530 99501530 1001 86380 86390 1
501471 99501471 1001 86380 86390 1
501240 99501240 1001 86380 86390 1
501360 99501360 1001 86380 86390 1
501337 99501337 1001 86380 86390 1
501312 99501312 1001 86380 86390 1
501202 99501202 1001 86380 86390 1
501025 99501025 1001 86380 86390 1
501078 99501078 1001 86380 86390 1
501169 99501169 1001 86380 86390 1
501068 99501068 1001 86380 86390 1
501095 99501095 1001 86380 86390 1
501781 99501781 1001 86380 86390 1
501795 99501795 1001 86380 86390 1
501695 99501695 1001 86380 86390 1
501748 99501748 1001 86380 86390 1
502274 99502274 1001 86380 86390 1
502361 99502361 1001 86380 86390 1
502060 99502060 1001 86380 86390 1
501900 99501900 1001 86380 86390 1
501996 99501996 1001 86380 86390 1
501907 99501907 1001 86380 86390 1
501908 99501908 1001 86380 86390 1
502621 99502621 1001 86380 86390 1
502468 99502468 1001 86380 86390 1
502495 99502495 1001 86380 86390 1
502600 99502600 1001 86380 86390 1
502524 99502524 1001 86380 86390 1
503287 99503287 1001 86380 86390 1
502882 99502882 1001 86380 86390 1
503068 99503068 1001 86380 86390 1
503418 99503418 1001 86380 86390 1
503349 99503349 1001 86380 86390 1
503994 99503994 1001 86380 86390 1
504072 99504072 1001 86380 86390 1
504008 99504008 1001 86380 86390 1
504075 99504075 1001 86380 86390 1
503732 99503732 1001 86380 86390 1
503902 99503902 1001 86380 86390 1
503825 99503825 1001 86380 86390 1
503708 99503708 1001 86380 86390 1
503839 99503839 1001 86380 86390 1
503869 99503869 1001 86380 86390 1
503727 99503727 1001 86380 86390 1
503552 99503552 1001 86380 86390 1
503519 99503519 1001 86380 86390 1
503612 99503612 1001 86380 86390 1
504249 99504249 1001 86380 86390 1
504186 99504186 1001 86380 86390 1
504199 99504199 1001 86380 86390 1
504190 99504190 1001 86380 86390 1
504944 99504944 1001 86380 86390 1
504557 99504557 1001 86380 86390 1
504583 99504583 1001 86380 86390 1
504565 99504565 1001 86380 86390 1
504660 99504660 1001 86380 86390 1
504543 99504543 1001 86380 86390 1
504428 99504428 1001 86380 86390 1
504506 99504506 1001 86380 86390 1
504514 99504514 1001 86380 86390 1
505047 99505047 1001 86380 86390 1
505092 99505092 1001 86380 86390 1
505707 99505707 1001 86380 86390 1
505735 99505735 1001 86380 86390 1
505696 99505696 1001 86380 86390 1
505416 99505416 1001 86380 86390 1
505369 99505369 1001 86380 86390 1
505242 99505242 1001 86380 86390 1
505969 99505969 1001 86380 86390 1
505921 99505921 1001 86380 86390 1
506595 99506595 1001 86380 86390 1
506524 99506524 1001 86380 86390 1
506528 99506528 1001 86380 86390 1
506592 99506592 1001 86380 86390 1
506238 99506238 1001 86380 86390 1
506342 99506342 1001 86380 86390 1
506332 99506332 1001 86380 86390 1
506193 99506193 1001 86380 86390 1
506106 99506106 1001 86380 86390 1
506171 99506171 1001 86380 86390 1
506019 99506019 1001 86380 86390 1
506142 99506142 1001 86380 86390 1
506169 99506169 1001 86380 86390 1
506671 99506671 1001 86380 86390 1
506638 99506638 1001 86380 86390 1
507230 99507230 1001 86380 86390 1
507348 99507348 1001 86380 86390 1
507349 99507349 1001 86380 86390 1
507397 99507397 1001 86380 86390 1
507116 99507116 1001 86380 86390 1
507213 99507213 1001 86380 86390 1
507045 99507045 1001 86380 86390 1
506828 99506828 1001 86380 86390 1
506922 99506922 1001 86380 86390 1
506966 99506966 1001 86380 86390 1
506903 99506903 1001 86380 86390 1
507562 99507562 1001 86380 86390 1
507460 99507460 1001 86380 86390 1
507461 99507461 1001 86380 86390 1
507526 99507526 1001 86380 86390 1
507438 99507438 1001 86380 86390 1
507572 99507572 1001 86380 86390 1
507469 99507469 1001 86380 86390 1
508213 99508213 1001 86380 86390 1
508067 99508067 1001 86380 86390 1
508245 99508245 1001 86380 86390 1
507701 99507701 1001 86380 86390 1
507728 99507728 1001 86380 86390 1
507780 99507780 1001 86380 86390 1
507834 99507834 1001 86380 86390 1
509038 99509038 1001 86380 86390 1
509040 99509040 1001 86380 86390 1
508897 99508897 1001 86380 86390 1
508992 99508992 1001 86380 86390 1
509010 99509010 1001 86380 86390 1
508715 99508715 1001 86380 86390 1
508718 99508718 1001 86380 86390 1
508735 99508735 1001 86380 86390 1
508698 99508698 1001 86380 86390 1
508711 99508711 1001 86380 86390 1
508475 99508475 1001 86380 86390 1
509149 99509149 1001 86380 86390 1
509217 99509217 1001 86380 86390 1
509256 99509256 1001 86380 86390 1
509157 99509157 1001 86380 86390 1
509262 99509262 1001 86380 86390 1
509837 99509837 1001 86380 86390 1
509726 99509726 1001 86380 86390 1
509520 99509520 1001 86380 86390 1
509650 99509650 1001 86380 86390 1
510003 99510003 1001 86380 86390 1
510016 99510016 1001 86380 86390 1
510057 99510057 1001 86380 86390 1
510101 99510101 1001 86380 86390 1
510548 99510548 1001 86380 86390 1
510698 99510698 1001 86380 86390 1
510551 99510551 1001 86380 86390 1
510629 99510629 1001 86380 86390 1
510499 99510499 1001 86380 86390 1
510463 99510463 1001 86380 86390 1
510476 99510476 1001 86380 86390 1
510520 99510520 1001 86380 86390 1
510261 99510261 1001 86380 86390 1
510172 99510172 1001 86380 86390 1
510254 99510254 1001 86380 86390 1
510247 99510247 1001 86380 86390 1
510222 99510222 1001 86380 86390 1
510794 99510794 1001 86380 86390 1
510757 99510757 1001 86380 86390 1
511468 99511468 1001 86380 86390 1
511353 99511353 1001 86380 86390 1
511359 99511359 1001 86380 86390 1
511257 99511257 1001 86380 86390 1
511160 99511160 1001 86380 86390 1
511175 99511175 1001 86380 86390 1
510973 99510973 1001 86380 86390 1
511066 99511066 1001 86380 86390 1
511107 99511107 1001 86380 86390 1
511006 99511006 1001 86380 86390 1
511671 99511671 1001 86380 86390 1
511723 99511723 1001 86380 86390 1
511740 99511740 1001 86380 86390 1
511652 99511652 1001 86380 86390 1
512376 99512376 1001 86380 86390 1
512219 99512219 1001 86380 86390 1
512363 99512363 1001 86380 86390 1
512339 99512339 1001 86380 86390 1
512085 99512085 1001 86380 86390 1
511855 99511855 1001 86380 86390 1
511804 99511804 1001 86380 86390 1
511782 99511782 1001 86380 86390 1
511874 99511874 1001 86380 86390 1
513172 99513172 1001 86380 86390 1
513131 99513131 1001 86380 86390 1
513160 99513160 1001 86380 86390 1
513164 99513164 1001 86380 86390 1
513153 99513153 1001 86380 86390 1
512795 99512795 1001 86380 86390 1
512940 99512940 1001 86380 86390 1
512968 99512968 1001 86380 86390 1
512956 99512956 1001 86380 86390 1
512703 99512703 1001 86380 86390 1
512769 99512769 1001 86380 86390 1
512744 99512744 1001 86380 86390 1
512617 99512617 1001 86380 86390 1
512762 99512762 1001 86380 86390 1
512621 99512621 1001 86380 86390 1
513230 99513230 1001 86380 86390 1
513402 99513402 1001 86380 86390 1
513368 99513368 1001 86380 86390 1
513395 99513395 1001 86380 86390 1
513834 99513834 1001 86380 86390 1
513751 99513751 1001 86380 86390 1
513764 99513764 1001 86380 86390 1
513582 99513582 1001 86380 86390 1
513591 99513591 1001 86380 86390 1
514210 99514210 1001 86380 86390 1
514123 99514123 1001 86380 86390 1
514206 99514206 1001 86380 86390 1
514053 99514053 1001 86380 86390 1
514856 99514856 1001 86380 86390 1
514706 99514706 1001 86380 86390 1
514523 99514523 1001 86380 86390 1
514596 99514596 1001 86380 86390 1
514444 99514444 1001 86380 86390 1
514317 99514317 1001 86380 86390 1
514254 99514254 1001 86380 86390 1
514349 99514349 1001 86380 86390 1
514298 99514298 1001 86380 86390 1
514286 99514286 1001 86380 86390 1
514416 99514416 1001 86380 86390 1
515001 99515001 1001 86380 86390 1
514862 99514862 1001 86380 86390 1
514969 99514969 1001 86380 86390 1
515648 99515648 1001 86380 86390 1
515296 99515296 1001 86380 86390 1
515072 99515072 1001 86380 86390 1
515875 99515875 1001 86380 86390 1
516370 99516370 1001 86380 86390 1
516425 99516425 1001 86380 86390 1
516501 99516501 1001 86380 86390 1
516292 99516292 1001 86380 86390 1
516230 99516230 1001 86380 86390 1
516140 99516140 1001 86380 86390 1
515930 99515930 1001 86380 86390 1
516095 99516095 1001 86380 86390 1
516560 99516560 1001 86380 86390 1
516575 99516575 1001 86380 86390 1
516550 99516550 1001 86380 86390 1
517159 99517159 1001 86380 86390 1
517164 99517164 1001 86380 86390 1
517153 99517153 1001 86380 86390 1
517082 99517082 1001 86380 86390 1
516940 99516940 1001 86380 86390 1
517111 99517111 1001 86380 86390 1
517125 99517125 1001 86380 86390 1
516958 99516958 1001 86380 86390 1
516986 99516986 1001 86380 86390 1
516987 99516987 1001 86380 86390 1
516935 99516935 1001 86380 86390 1
516772 99516772 1001 86380 86390 1
516881 99516881 1001 86380 86390 1
516725 99516725 1001 86380 86390 1
517478 99517478 1001 86380 86390 1
517340 99517340 1001 86380 86390 1
517395 99517395 1001 86380 86390 1
518124 99518124 1001 86380 86390 1
517963 99517963 1001 86380 86390 1
518120 99518120 1001 86380 86390 1
518157 99518157 1001 86380 86390 1
517956 99517956 1001 86380 86390 1
517819 99517819 1001 86380 86390 1
517884 99517884 1001 86380 86390 1
517890 99517890 1001 86380 86390 1
517627 99517627 1001 86380 86390 1
517750 99517750 1001 86380 86390 1
518205 99518205 1001 86380 86390 1
518283 99518283 1001 86380 86390 1
518206 99518206 1001 86380 86390 1
518232 99518232 1001 86380 86390 1
518879 99518879 1001 86380 86390 1
518971 99518971 1001 86380 86390 1
518881 99518881 1001 86380 86390 1
518934 99518934 1001 86380 86390 1
518884 99518884 1001 86380 86390 1
518683 99518683 1001 86380 86390 1
518645 99518645 1001 86380 86390 1
518599 99518599 1001 86380 86390 1
518462 99518462 1001 86380 86390 1
518508 99518508 1001 86380 86390 1
518521 99518521 1001 86380 86390 1
519109 99519109 1001 86380 86390 1
519531 99519531 1001 86380 86390 1
519501 99519501 1001 86380 86390 1
519540 99519540 1001 86380 86390 1
519262 99519262 1001 86380 86390 1
519356 99519356 1001 86380 86390 1
519283 99519283 1001 86380 86390 1
519942 99519942 1001 86380 86390 1
519996 99519996 1001 86380 86390 1
519948 99519948 1001 86380 86390 1
519961 99519961 1001 86380 86390 1
519938 99519938 1001 86380 86390 1
519951 99519951 1001 86380 86390 1
520568 99520568 1001 86380 86390 1
520556 99520556 1001 86380 86390 1
520507 99520507 1001 86380 86390 1
520320 99520320 1001 86380 86390 1
520378 99520378 1001 86380 86390 1
520252 99520252 1001 86380 86390 1
520039 99520039 1001 86380 86390 1
520174 99520174 1001 86380 86390 1
521378 99521378 1001 86380 86390 1
521280 99521280 1001 86380 86390 1
521386 99521386 1001 86380 86390 1
521158 99521158 1001 86380 86390 1
521239 99521239 1001 86380 86390 1
521253 99521253 1001 86380 86390 1
521217 99521217 1001 86380 86390 1
521205 99521205 1001 86380 86390 1
520885 99520885 1001 86380 86390 1
521039 99521039 1001 86380 86390 1
521515 99521515 1001 86380 86390 1
521519 99521519 1001 86380 86390 1
521584 99521584 1001 86380 86390 1
521521 99521521 1001 86380 86390 1
521522 99521522 1001 86380 86390 1
522151 99522151 1001 86380 86390 1
522260 99522260 1001 86380 86390 1
522245 99522245 1001 86380 86390 1
522210 99522210 1001 86380 86390 1
522285 99522285 1001 86380 86390 1
521910 99521910 1001 86380 86390 1
522067 99522067 1001 86380 86390 1
522085 99522085 1001 86380 86390 1
521710 99521710 1001 86380 86390 1
521675 99521675 1001 86380 86390 1
521689 99521689 1001 86380 86390 1
521716 99521716 1001 86380 86390 1
521877 99521877 1001 86380 86390 1
522410 99522410 1001 86380 86390 1
522462 99522462 1001 86380 86390 1
522294 99522294 1001 86380 86390 1
522483 99522483 1001 86380 86390 1
523008 99523008 1001 86380 86390 1
523052 99523052 1001 86380 86390 1
523078 99523078 1001 86380 86390 1
522815 99522815 1001 86380 86390 1
522718 99522718 1001 86380 86390 1
522731 99522731 1001 86380 86390 1
522580 99522580 1001 86380 86390 1
523235 99523235 1001 86380 86390 1
523299 99523299 1001 86380 86390 1
523266 99523266 1001 86380 86390 1
523819 99523819 1001 86380 86390 1
523846 99523846 1001 86380 86390 1
523772 99523772 1001 86380 86390 1
523572 99523572 1001 86380 86390 1
523702 99523702 1001 86380 86390 1
523638 99523638 1001 86380 86390 1
523601 99523601 1001 86380 86390 1
523580 99523580 1001 86380 86390 1
523606 99523606 1001 86380 86390 1
523370 99523370 1001 86380 86390 1
523514 99523514 1001 86380 86390 1
524123 99524123 1001 86380 86390 1
524086 99524086 1001 86380 86390 1
524139 99524139 1001 86380 86390 1
524745 99524745 1001 86380 86390 1
524746 99524746 1001 86380 86390 1
524638 99524638 1001 86380 86390 1
524383 99524383 1001 86380 86390 1
524476 99524476 1001 86380 86390 1
524512 99524512 1001 86380 86390 1
524538 99524538 1001 86380 86390 1
524233 99524233 1001 86380 86390 1
524913 99524913 1001 86380 86390 1
524904 99524904 1001 86380 86390 1
524956 99524956 1001 86380 86390 1
524843 99524843 1001 86380 86390 1
524921 99524921 1001 86380 86390 1
524922 99524922 1001 86380 86390 1
524819 99524819 1001 86380 86390 1
525443 99525443 1001 86380 86390 1
525573 99525573 1001 86380 86390 1
525439 99525439 1001 86380 86390 1
525210 99525210 1001 86380 86390 1
525236 99525236 1001 86380 86390 1
525272 99525272 1001 86380 86390 1
525106 99525106 1001 86380 86390 1
524986 99524986 1001 86380 86390 1
525778 99525778 1001 86380 86390 1
525741 99525741 1001 86380 86390 1
525787 99525787 1001 86380 86390 1
526192 99526192 1001 86380 86390 1
526141 99526141 1001 86380 86390 1
526144 99526144 1001 86380 86390 1
526071 99526071 1001 86380 86390 1
525805 99525805 1001 86380 86390 1
525991 99525991 1001 86380 86390 1
526005 99526005 1001 86380 86390 1
526540 99526540 1001 86380 86390 1
526484 99526484 1001 86380 86390 1
527064 99527064 1001 86380 86390 1
527065 99527065 1001 86380 86390 1
526875 99526875 1001 86380 86390 1
527032 99527032 1001 86380 86390 1
526983 99526983 1001 86380 86390 1
526893 99526893 1001 86380 86390 1
526919 99526919 1001 86380 86390 1
526847 99526847 1001 86380 86390 1
526721 99526721 1001 86380 86390 1
526742 99526742 1001 86380 86390 1
527390 99527390 1001 86380 86390 1
527404 99527404 1001 86380 86390 1
527289 99527289 1001 86380 86390 1
527355 99527355 1001 86380 86390 1
527884 99527884 1001 86380 86390 1
528048 99528048 1001 86380 86390 1
528070 99528070 1001 86380 86390 1
527800 99527800 1001 86380 86390 1
527674 99527674 1001 86380 86390 1
527804 99527804 1001 86380 86390 1
527600 99527600 1001 86380 86390 1
527525 99527525 1001 86380 86390 1
527476 99527476 1001 86380 86390 1
527503 99527503 1001 86380 86390 1
527581 99527581 1001 86380 86390 1
527478 99527478 1001 86380 86390 1
528214 99528214 1001 86380 86390 1
528801 99528801 1001 86380 86390 1
528778 99528778 1001 86380 86390 1
528846 99528846 1001 86380 86390 1
528438 99528438 1001 86380 86390 1
528451 99528451 1001 86380 86390 1
528351 99528351 1001 86380 86390 1
528339 99528339 1001 86380 86390 1
529106 99529106 1001 86380 86390 1
529098 99529098 1001 86380 86390 1
529009 99529009 1001 86380 86390 1
529547 99529547 1001 86380 86390 1
529642 99529642 1001 86380 86390 1
529382 99529382 1001 86380 86390 1
529385 99529385 1001 86380 86390 1
529425 99529425 1001 86380 86390 1
529375 99529375 1001 86380 86390 1
529352 99529352 1001 86380 86390 1
529158 99529158 1001 86380 86390 1
529136 99529136 1001 86380 86390 1
529750 99529750 1001 86380 86390 1
529776 99529776 1001 86380 86390 1
529107 99529107 1001 86380 86390 1
529801 99529801 1001 86380 86390 1
530465 99530465 1001 86380 86390 1
530539 99530539 1001 86380 86390 1
530252 99530252 1001 86380 86390 1
530319 99530319 1001 86380 86390 1
530179 99530179 1001 86380 86390 1
530101 99530101 1001 86380 86390 1
530079 99530079 1001 86380 86390 1
529950 99529950 1001 86380 86390 1
529965 99529965 1001 86380 86390 1
530113 99530113 1001 86380 86390 1
531226 99531226 1001 86380 86390 1
531313 99531313 1001 86380 86390 1
531122 99531122 1001 86380 86390 1
531087 99531087 1001 86380 86390 1
531114 99531114 1001 86380 86390 1
531156 99531156 1001 86380 86390 1
531068 99531068 1001 86380 86390 1
530780 99530780 1001 86380 86390 1
531416 99531416 1001 86380 86390 1
531523 99531523 1001 86380 86390 1
531578 99531578 1001 86380 86390 1
531478 99531478 1001 86380 86390 1
531937 99531937 1001 86380 86390 1
531787 99531787 1001 86380 86390 1
531736 99531736 1001 86380 86390 1
532391 99532391 1001 86380 86390 1
532855 99532855 1001 86380 86390 1
533021 99533021 1001 86380 86390 1
533027 99533027 1001 86380 86390 1
532802 99532802 1001 86380 86390 1
532717 99532717 1001 86380 86390 1
532769 99532769 1001 86380 86390 1
532431 99532431 1001 86380 86390 1
532471 99532471 1001 86380 86390 1
532549 99532549 1001 86380 86390 1
532551 99532551 1001 86380 86390 1
533061 99533061 1001 86380 86390 1
533063 99533063 1001 86380 86390 1
533154 99533154 1001 86380 86390 1
533041 99533041 1001 86380 86390 1
533659 99533659 1001 86380 86390 1
533727 99533727 1001 86380 86390 1
533819 99533819 1001 86380 86390 1
533513 99533513 1001 86380 86390 1
533606 99533606 1001 86380 86390 1
533585 99533585 1001 86380 86390 1
533250 99533250 1001 86380 86390 1
533304 99533304 1001 86380 86390 1
533308 99533308 1001 86380 86390 1
533899 99533899 1001 86380 86390 1
533993 99533993 1001 86380 86390 1
534650 99534650 1001 86380 86390 1
534533 99534533 1001 86380 86390 1
534615 99534615 1001 86380 86390 1
534529 99534529 1001 86380 86390 1
534620 99534620 1001 86380 86390 1
534338 99534338 1001 86380 86390 1
534118 99534118 1001 86380 86390 1
534748 99534748 1001 86380 86390 1
534750 99534750 1001 86380 86390 1
534829 99534829 1001 86380 86390 1
534859 99534859 1001 86380 86390 1
535350 99535350 1001 86380 86390 1
535354 99535354 1001 86380 86390 1
535268 99535268 1001 86380 86390 1
535294 99535294 1001 86380 86390 1
535207 99535207 1001 86380 86390 1
535233 99535233 1001 86380 86390 1
535156 99535156 1001 86380 86390 1
535263 99535263 1001 86380 86390 1
535238 99535238 1001 86380 86390 1
535045 99535045 1001 86380 86390 1
534943 99534943 1001 86380 86390 1
534957 99534957 1001 86380 86390 1
535049 99535049 1001 86380 86390 1
535027 99535027 1001 86380 86390 1
535028 99535028 1001 86380 86390 1
535573 99535573 1001 86380 86390 1
535604 99535604 1001 86380 86390 1
535707 99535707 1001 86380 86390 1
535606 99535606 1001 86380 86390 1
536221 99536221 1001 86380 86390 1
536157 99536157 1001 86380 86390 1
536194 99536194 1001 86380 86390 1
535977 99535977 1001 86380 86390 1
536081 99536081 1001 86380 86390 1
535929 99535929 1001 86380 86390 1
536008 99536008 1001 86380 86390 1
536060 99536060 1001 86380 86390 1
535757 99535757 1001 86380 86390 1
535798 99535798 1001 86380 86390 1
535880 99535880 1001 86380 86390 1
536476 99536476 1001 86380 86390 1
536520 99536520 1001 86380 86390 1
536430 99536430 1001 86380 86390 1
536960 99536960 1001 86380 86390 1
537001 99537001 1001 86380 86390 1
537072 99537072 1001 86380 86390 1
536820 99536820 1001 86380 86390 1
536889 99536889 1001 86380 86390 1
536647 99536647 1001 86380 86390 1
536547 99536547 1001 86380 86390 1
536730 99536730 1001 86380 86390 1
536734 99536734 1001 86380 86390 1
536657 99536657 1001 86380 86390 1
537238 99537238 1001 86380 86390 1
537173 99537173 1001 86380 86390 1
537297 99537297 1001 86380 86390 1
537876 99537876 1001 86380 86390 1
537813 99537813 1001 86380 86390 1
537909 99537909 1001 86380 86390 1
537979 99537979 1001 86380 86390 1
537770 99537770 1001 86380 86390 1
537447 99537447 1001 86380 86390 1
537410 99537410 1001 86380 86390 1
538056 99538056 1001 86380 86390 1
538071 99538071 1001 86380 86390 1
538117 99538117 1001 86380 86390 1
538092 99538092 1001 86380 86390 1
538665 99538665 1001 86380 86390 1
538800 99538800 1001 86380 86390 1
538760 99538760 1001 86380 86390 1
538807 99538807 1001 86380 86390 1
538469 99538469 1001 86380 86390 1
538602 99538602 1001 86380 86390 1
538579 99538579 1001 86380 86390 1
538298 99538298 1001 86380 86390 1
538302 99538302 1001 86380 86390 1
538400 99538400 1001 86380 86390 1
538893 99538893 1001 86380 86390 1
538919 99538919 1001 86380 86390 1
538611 99538611 1001 86380 86390 1
538872 99538872 1001 86380 86390 1
539604 99539604 1001 86380 86390 1
539452 99539452 1001 86380 86390 1
539509 99539509 1001 86380 86390 1
539600 99539600 1001 86380 86390 1
539384 99539384 1001 86380 86390 1
539245 99539245 1001 86380 86390 1
539299 99539299 1001 86380 86390 1
539302 99539302 1001 86380 86390 1
539074 99539074 1001 86380 86390 1
539078 99539078 1001 86380 86390 1
539171 99539171 1001 86380 86390 1
539788 99539788 1001 86380 86390 1
539712 99539712 1001 86380 86390 1
540342 99540342 1001 86380 86390 1
540294 99540294 1001 86380 86390 1
540387 99540387 1001 86380 86390 1
540284 99540284 1001 86380 86390 1
540098 99540098 1001 86380 86390 1
540218 99540218 1001 86380 86390 1
540182 99540182 1001 86380 86390 1
539900 99539900 1001 86380 86390 1
539889 99539889 1001 86380 86390 1
539920 99539920 1001 86380 86390 1
540477 99540477 1001 86380 86390 1
540572 99540572 1001 86380 86390 1
540650 99540650 1001 86380 86390 1
540651 99540651 1001 86380 86390 1
540484 99540484 1001 86380 86390 1
540537 99540537 1001 86380 86390 1
540655 99540655 1001 86380 86390 1
541217 99541217 1001 86380 86390 1
541182 99541182 1001 86380 86390 1
541160 99541160 1001 86380 86390 1
541187 99541187 1001 86380 86390 1
540790 99540790 1001 86380 86390 1
540846 99540846 1001 86380 86390 1
541373 99541373 1001 86380 86390 1
542049 99542049 1001 86380 86390 1
541950 99541950 1001 86380 86390 1
541749 99541749 1001 86380 86390 1
541828 99541828 1001 86380 86390 1
541536 99541536 1001 86380 86390 1
542203 99542203 1001 86380 86390 1
542740 99542740 1001 86380 86390 1
542365 99542365 1001 86380 86390 1
542378 99542378 1001 86380 86390 1
542496 99542496 1001 86380 86390 1
542523 99542523 1001 86380 86390 1
542501 99542501 1001 86380 86390 1
542503 99542503 1001 86380 86390 1
542531 99542531 1001 86380 86390 1
542994 99542994 1001 86380 86390 1
543112 99543112 1001 86380 86390 1
543093 99543093 1001 86380 86390 1
543582 99543582 1001 86380 86390 1
543571 99543571 1001 86380 86390 1
543436 99543436 1001 86380 86390 1
543413 99543413 1001 86380 86390 1
543180 99543180 1001 86380 86390 1
543925 99543925 1001 86380 86390 1
543887 99543887 1001 86380 86390 1
543797 99543797 1001 86380 86390 1
543850 99543850 1001 86380 86390 1
543865 99543865 1001 86380 86390 1
543896 99543896 1001 86380 86390 1
544470 99544470 1001 86380 86390 1
544533 99544533 1001 86380 86390 1
544228 99544228 1001 86380 86390 1
544372 99544372 1001 86380 86390 1
544195 99544195 1001 86380 86390 1
544074 99544074 1001 86380 86390 1
544659 99544659 1001 86380 86390 1
544702 99544702 1001 86380 86390 1
407782 380 1001 59760 60597 1
424307 217 1001 62100 62457 1
500942 1007 1002 41148 43523 1
400210 99400210 1001 86380 86390 1
400267 99400267 1001 86380 86390 1
400366 99400366 1001 86380 86390 1
400595 99400595 1001 86380 86390 1
400559 99400559 1001 86380 86390 1
400582 99400582 1001 86380 86390 1
400664 99400664 1001 86380 86390 1
400936 99400936 1001 86380 86390 1
400861 99400861 1001 86380 86390 1
400899 99400899 1001 86380 86390 1
401285 99401285 1001 86380 86390 1
401513 99401513 1001 86380 86390 1
401662 99401662 1001 86380 86390 1
401613 99401613 1001 86380 86390 1
401852 99401852 1001 86380 86390 1
402089 99402089 1001 86380 86390 1
402234 99402234 1001 86380 86390 1
402465 99402465 1001 86380 86390 1
402710 99402710 1001 86380 86390 1
403034 99403034 1001 86380 86390 1
403140 99403140 1001 86380 86390 1
403195 99403195 1001 86380 86390 1
403301 99403301 1001 86380 86390 1
403211 99403211 1001 86380 86390 1
403280 99403280 1001 86380 86390 1
403396 99403396 1001 86380 86390 1
403488 99403488 1001 86380 86390 1
403600 99403600 1001 86380 86390 1
403692 99403692 1001 86380 86390 1
404034 99404034 1001 86380 86390 1
404362 99404362 1001 86380 86390 1
404385 99404385 1001 86380 86390 1
404555 99404555 1001 86380 86390 1
404583 99404583 1001 86380 86390 1
404488 99404488 1001 86380 86390 1
404516 99404516 1001 86380 86390 1
404625 99404625 1001 86380 86390 1
404668 99404668 1001 86380 86390 1
404744 99404744 1001 86380 86390 1
404727 99404727 1001 86380 86390 1
404799 99404799 1001 86380 86390 1
405225 99405225 1001 86380 86390 1
405224 99405224 1001 86380 86390 1
405562 99405562 1001 86380 86390 1
405636 99405636 1001 86380 86390 1
405677 99405677 1001 86380 86390 1
406071 99406071 1001 86380 86390 1
406024 99406024 1001 86380 86390 1
406403 99406403 1001 86380 86390 1
406549 99406549 1001 86380 86390 1
406621 99406621 1001 86380 86390 1
406769 99406769 1001 86380 86390 1
406859 99406859 1001 86380 86390 1
407278 99407278 1001 86380 86390 1
407256 99407256 1001 86380 86390 1
407366 99407366 1001 86380 86390 1
407401 99407401 1001 86380 86390 1
407736 99407736 1001 86380 86390 1
407692 99407692 1001 86380 86390 1
407782 99407782 1001 86380 86390 1
407880 99407880 1001 86380 86390 1
407994 99407994 1001 86380 86390 1
408096 99408096 1001 86380 86390 1
408456 99408456 1001 86380 86390 1
408693 99408693 1001 86380 86390 1
408868 99408868 1001 86380 86390 1
408950 99408950 1001 86380 86390 1
408933 99408933 1001 86380 86390 1
408906 99408906 1001 86380 86390 1
409126 99409126 1001 86380 86390 1
409167 99409167 1001 86380 86390 1
409423 99409423 1001 86380 86390 1
409537 99409537 1001 86380 86390 1
409861 99409861 1001 86380 86390 1
410322 99410322 1001 86380 86390 1
410417 99410417 1001 86380 86390 1
410789 99410789 1001 86380 86390 1
410778 99410778 1001 86380 86390 1
410926 99410926 1001 86380 86390 1
411051 99411051 1001 86380 86390 1
411290 99411290 1001 86380 86390 1
411672 99411672 1001 86380 86390 1
411660 99411660 1001 86380 86390 1
411694 99411694 1001 86380 86390 1
411799 99411799 1001 86380 86390 1
411937 99411937 1001 86380 86390 1
411950 99411950 1001 86380 86390 1
411954 99411954 1001 86380 86390 1
411884 99411884 1001 86380 86390 1
412316 99412316 1001 86380 86390 1
412371 99412371 1001 86380 86390 1
412438 99412438 1001 86380 86390 1
413565 99413565 1001 86380 86390 1
413504 99413504 1001 86380 86390 1
412978 99412978 1001 86380 86390 1
413165 99413165 1001 86380 86390 1
412526 99412526 1001 86380 86390 1
412862 99412862 1001 86380 86390 1
412652 99412652 1001 86380 86390 1
412810 99412810 1001 86380 86390 1
412495 99412495 1001 86380 86390 1
412483 99412483 1001 86380 86390 1
413956 99413956 1001 86380 86390 1
414025 99414025 1001 86380 86390 1
414082 99414082 1001 86380 86390 1
415026 99415026 1001 86380 86390 1
415088 99415088 1001 86380 86390 1
414530 99414530 1001 86380 86390 1
414567 99414567 1001 86380 86390 1
414570 99414570 1001 86380 86390 1
414701 99414701 1001 86380 86390 1
414354 99414354 1001 86380 86390 1
414325 99414325 1001 86380 86390 1
414438 99414438 1001 86380 86390 1
415341 99415341 1001 86380 86390 1
415355 99415355 1001 86380 86390 1
416931 99416931 1001 86380 86390 1
416589 99416589 1001 86380 86390 1
416870 99416870 1001 86380 86390 1
416317 99416317 1001 86380 86390 1
416392 99416392 1001 86380 86390 1
416429 99416429 1001 86380 86390 1
416206 99416206 1001 86380 86390 1
415747 99415747 1001 86380 86390 1
415876 99415876 1001 86380 86390 1
417356 99417356 1001 86380 86390 1
417392 99417392 1001 86380 86390 1
417304 99417304 1001 86380 86390 1
418619 99418619 1001 86380 86390 1
418714 99418714 1001 86380 86390 1
418622 99418622 1001 86380 86390 1
418468 99418468 1001 86380 86390 1
418470 99418470 1001 86380 86390 1
418336 99418336 1001 86380 86390 1
418282 99418282 1001 86380 86390 1
418216 99418216 1001 86380 86390 1
417815 99417815 1001 86380 86390 1
417676 99417676 1001 86380 86390 1
419055 99419055 1001 86380 86390 1
419148 99419148 1001 86380 86390 1
419150 99419150 1001 86380 86390 1
418837 99418837 1001 86380 86390 1
419097 99419097 1001 86380 86390 1
420391 99420391 1001 86380 86390 1
420263 99420263 1001 86380 86390 1
420229 99420229 1001 86380 86390 1
420324 99420324 1001 86380 86390 1
420006 99420006 1001 86380 86390 1
419972 99419972 1001 86380 86390 1
419866 99419866 1001 86380 86390 1
419292 99419292 1001 86380 86390 1
419576 99419576 1001 86380 86390 1
419608 99419608 1001 86380 86390 1
420471 99420471 1001 86380 86390 1
420506 99420506 1001 86380 86390 1
421923 99421923 1001 86380 86390 1
421818 99421818 1001 86380 86390 1
422081 99422081 1001 86380 86390 1
421322 99421322 1001 86380 86390 1
421353 99421353 1001 86380 86390 1
421204 99421204 1001 86380 86390 1
421182 99421182 1001 86380 86390 1
420866 99420866 1001 86380 86390 1
422359 99422359 1001 86380 86390 1
422277 99422277 1001 86380 86390 1
422206 99422206 1001 86380 86390 1
422181 99422181 1001 86380 86390 1
422378 99422378 1001 86380 86390 1
423652 99423652 1001 86380 86390 1
423653 99423653 1001 86380 86390 1
423386 99423386 1001 86380 86390 1
423663 99423663 1001 86380 86390 1
423647 99423647 1001 86380 86390 1
423274 99423274 1001 86380 86390 1
422858 99422858 1001 86380 86390 1
422662 99422662 1001 86380 86390 1
422758 99422758 1001 86380 86390 1
422760 99422760 1001 86380 86390 1
422790 99422790 1001 86380 86390 1
423988 99423988 1001 86380 86390 1
425330 99425330 1001 86380 86390 1
425091 99425091 1001 86380 86390 1
425205 99425205 1001 86380 86390 1
424707 99424707 1001 86380 86390 1
424865 99424865 1001 86380 86390 1
424265 99424265 1001 86380 86390 1
424460 99424460 1001 86380 86390 1
424564 99424564 1001 86380 86390 1
424363 99424363 1001 86380 86390 1
424182 99424182 1001 86380 86390 1
425389 99425389 1001 86380 86390 1
425652 99425652 1001 86380 86390 1
427117 99427117 1001 86380 86390 1
427055 99427055 1001 86380 86390 1
426903 99426903 1001 86380 86390 1
427080 99427080 1001 86380 86390 1
426890 99426890 1001 86380 86390 1
427087 99427087 1001 86380 86390 1
426218 99426218 1001 86380 86390 1
426152 99426152 1001 86380 86390 1
426154 99426154 1001 86380 86390 1
425855 99425855 1001 86380 86390 1
427513 99427513 1001 86380 86390 1
427515 99427515 1001 86380 86390 1
427378 99427378 1001 86380 86390 1
427526 99427526 1001 86380 86390 1
428702 99428702 1001 86380 86390 1
428377 99428377 1001 86380 86390 1
428628 99428628 1001 86380 86390 1
428072 99428072 1001 86380 86390 1
428074 99428074 1001 86380 86390 1
428197 99428197 1001 86380 86390 1
427897 99427897 1001 86380 86390 1
427664 99427664 1001 86380 86390 1
427571 99427571 1001 86380 86390 1
427850 99427850 1001 86380 86390 1
428930 99428930 1001 86380 86390 1
429148 99429148 1001 86380 86390 1
430367 99430367 1001 86380 86390 1
429791 99429791 1001 86380 86390 1
429954 99429954 1001 86380 86390 1
429497 99429497 1001 86380 86390 1
429228 99429228 1001 86380 86390 1
430512 99430512 1001 86380 86390 1
431896 99431896 1001 86380 86390 1
431700 99431700 1001 86380 86390 1
431949 99431949 1001 86380 86390 1
431688 99431688 1001 86380 86390 1
431464 99431464 1001 86380 86390 1
431270 99431270 1001 86380 86390 1
431597 99431597 1001 86380 86390 1
431303 99431303 1001 86380 86390 1
431123 99431123 1001 86380 86390 1
431178 99431178 1001 86380 86390 1
430897 99430897 1001 86380 86390 1
430991 99430991 1001 86380 86390 1
431078 99431078 1001 86380 86390 1
432290 99432290 1001 86380 86390 1
432274 99432274 1001 86380 86390 1
433320 99433320 1001 86380 86390 1
433281 99433281 1001 86380 86390 1
432983 99432983 1001 86380 86390 1
432802 99432802 1001 86380 86390 1
432707 99432707 1001 86380 86390 1
432885 99432885 1001 86380 86390 1
432871 99432871 1001 86380 86390 1
432622 99432622 1001 86380 86390 1
432770 99432770 1001 86380 86390 1
434019 99434019 1001 86380 86390 1
433748 99433748 1001 86380 86390 1
435106 99435106 1001 86380 86390 1
435145 99435145 1001 86380 86390 1
435308 99435308 1001 86380 86390 1
434896 99434896 1001 86380 86390 1
434759 99434759 1001 86380 86390 1
434694 99434694 1001 86380 86390 1
434306 99434306 1001 86380 86390 1
434193 99434193 1001 86380 86390 1
435713 99435713 1001 86380 86390 1
437077 99437077 1001 86380 86390 1
436888 99436888 1001 86380 86390 1
436072 99436072 1001 86380 86390 1
437243 99437243 1001 86380 86390 1
300561 99300561 1001 86380 86390 1
300678 99300678 1001 86380 86390 1
300670 99300670 1001 86380 86390 1
300594 99300594 1001 86380 86390 1
300401 99300401 1001 86380 86390 1
300454 99300454 1001 86380 86390 1
300481 99300481 1001 86380 86390 1
300298 99300298 1001 86380 86390 1
300816 99300816 1001 86380 86390 1
300921 99300921 1001 86380 86390 1
300741 99300741 1001 86380 86390 1
300813 99300813 1001 86380 86390 1
301439 99301439 1001 86380 86390 1
301524 99301524 1001 86380 86390 1
301538 99301538 1001 86380 86390 1
301548 99301548 1001 86380 86390 1
301248 99301248 1001 86380 86390 1
301334 99301334 1001 86380 86390 1
301064 99301064 1001 86380 86390 1
300981 99300981 1001 86380 86390 1
301059 99301059 1001 86380 86390 1
300982 99300982 1001 86380 86390 1
301760 99301760 1001 86380 86390 1
301704 99301704 1001 86380 86390 1
301602 99301602 1001 86380 86390 1
302205 99302205 1001 86380 86390 1
302207 99302207 1001 86380 86390 1
302365 99302365 1001 86380 86390 1
302341 99302341 1001 86380 86390 1
302153 99302153 1001 86380 86390 1
302166 99302166 1001 86380 86390 1
301974 99301974 1001 86380 86390 1
302078 99302078 1001 86380 86390 1
302079 99302079 1001 86380 86390 1
301978 99301978 1001 86380 86390 1
301847 99301847 1001 86380 86390 1
301886 99301886 1001 86380 86390 1
301810 99301810 1001 86380 86390 1
302542 99302542 1001 86380 86390 1
303170 99303170 1001 86380 86390 1
303174 99303174 1001 86380 86390 1
303158 99303158 1001 86380 86390 1
302837 99302837 1001 86380 86390 1
302851 99302851 1001 86380 86390 1
302983 99302983 1001 86380 86390 1
302894 99302894 1001 86380 86390 1
302959 99302959 1001 86380 86390 1
302658 99302658 1001 86380 86390 1
302726 99302726 1001 86380 86390 1
303256 99303256 1001 86380 86390 1
303274 99303274 1001 86380 86390 1
303275 99303275 1001 86380 86390 1
303315 99303315 1001 86380 86390 1
303985 99303985 1001 86380 86390 1
303908 99303908 1001 86380 86390 1
304010 99304010 1001 86380 86390 1
303976 99303976 1001 86380 86390 1
303647 99303647 1001 86380 86390 1
303751 99303751 1001 86380 86390 1
303777 99303777 1001 86380 86390 1
303794 99303794 1001 86380 86390 1
303639 99303639 1001 86380 86390 1
303657 99303657 1001 86380 86390 1
303492 99303492 1001 86380 86390 1
303441 99303441 1001 86380 86390 1
303514 99303514 1001 86380 86390 1
304074 99304074 1001 86380 86390 1
304090 99304090 1001 86380 86390 1
304116 99304116 1001 86380 86390 1
304681 99304681 1001 86380 86390 1
304660 99304660 1001 86380 86390 1
304713 99304713 1001 86380 86390 1
304851 99304851 1001 86380 86390 1
304292 99304292 1001 86380 86390 1
304305 99304305 1001 86380 86390 1
304321 99304321 1001 86380 86390 1
304889 99304889 1001 86380 86390 1
304930 99304930 1001 86380 86390 1
305624 99305624 1001 86380 86390 1
305540 99305540 1001 86380 86390 1
305555 99305555 1001 86380 86390 1
305356 99305356 1001 86380 86390 1
305291 99305291 1001 86380 86390 1
305319 99305319 1001 86380 86390 1
305259 99305259 1001 86380 86390 1
305225 99305225 1001 86380 86390 1
305161 99305161 1001 86380 86390 1
305136 99305136 1001 86380 86390 1
305189 99305189 1001 86380 86390 1
305127 99305127 1001 86380 86390 1
305232 99305232 1001 86380 86390 1
500183 99500183 1001 86380 86390 1
500045 99500045 1001 86380 86390 1
500020 99500020 1001 86380 86390 1
500785 99500785 1001 86380 86390 1
500729 99500729 1001 86380 86390 1
500626 99500626 1001 86380 86390 1
500718 99500718 1001 86380 86390 1
500474 99500474 1001 86380 86390 1
500450 99500450 1001 86380 86390 1
500529 99500529 1001 86380 86390 1
500273 99500273 1001 86380 86390 1
500364 99500364 1001 86380 86390 1
500250 99500250 1001 86380 86390 1
500265 99500265 1001 86380 86390 1
500838 99500838 1001 86380 86390 1
501513 99501513 1001 86380 86390 1
501640 99501640 1001 86380 86390 1
501475 99501475 1001 86380 86390 1
501451 99501451 1001 86380 86390 1
501572 99501572 1001 86380 86390 1
501575 99501575 1001 86380 86390 1
501099 99501099 1001 86380 86390 1
501203 99501203 1001 86380 86390 1
501101 99501101 1001 86380 86390 1
501115 99501115 1001 86380 86390 1
501193 99501193 1001 86380 86390 1
501024 99501024 1001 86380 86390 1
501116 99501116 1001 86380 86390 1
501106 99501106 1001 86380 86390 1
501041 99501041 1001 86380 86390 1
501832 99501832 1001 86380 86390 1
501794 99501794 1001 86380 86390 1
501705 99501705 1001 86380 86390 1
501758 99501758 1001 86380 86390 1
501788 99501788 1001 86380 86390 1
501815 99501815 1001 86380 86390 1
501751 99501751 1001 86380 86390 1
501687 99501687 1001 86380 86390 1
502303 99502303 1001 86380 86390 1
502395 99502395 1001 86380 86390 1
502384 99502384 1001 86380 86390 1
502410 99502410 1001 86380 86390 1
502398 99502398 1001 86380 86390 1
502335 99502335 1001 86380 86390 1
502184 99502184 1001 86380 86390 1
502198 99502198 1001 86380 86390 1
502215 99502215 1001 86380 86390 1
502040 99502040 1001 86380 86390 1
501887 99501887 1001 86380 86390 1
501848 99501848 1001 86380 86390 1
501864 99501864 1001 86380 86390 1
502502 99502502 1001 86380 86390 1
502620 99502620 1001 86380 86390 1
502623 99502623 1001 86380 86390 1
502470 99502470 1001 86380 86390 1
502576 99502576 1001 86380 86390 1
503218 99503218 1001 86380 86390 1
503104 99503104 1001 86380 86390 1
503318 99503318 1001 86380 86390 1
503350 99503350 1001 86380 86390 1
503456 99503456 1001 86380 86390 1
503970 99503970 1001 86380 86390 1
503932 99503932 1001 86380 86390 1
504062 99504062 1001 86380 86390 1
503874 99503874 1001 86380 86390 1
503820 99503820 1001 86380 86390 1
503912 99503912 1001 86380 86390 1
503542 99503542 1001 86380 86390 1
503570 99503570 1001 86380 86390 1
504194 99504194 1001 86380 86390 1
504156 99504156 1001 86380 86390 1
504221 99504221 1001 86380 86390 1
504223 99504223 1001 86380 86390 1
504305 99504305 1001 86380 86390 1
504754 99504754 1001 86380 86390 1
504933 99504933 1001 86380 86390 1
504763 99504763 1001 86380 86390 1
504596 99504596 1001 86380 86390 1
504473 99504473 1001 86380 86390 1
505071 99505071 1001 86380 86390 1
505084 99505084 1001 86380 86390 1
504995 99504995 1001 86380 86390 1
505015 99505015 1001 86380 86390 1
505003 99505003 1001 86380 86390 1
505591 99505591 1001 86380 86390 1
505570 99505570 1001 86380 86390 1
505647 99505647 1001 86380 86390 1
505716 99505716 1001 86380 86390 1
505396 99505396 1001 86380 86390 1
505437 99505437 1001 86380 86390 1
505520 99505520 1001 86380 86390 1
505430 99505430 1001 86380 86390 1
505419 99505419 1001 86380 86390 1
505321 99505321 1001 86380 86390 1
505225 99505225 1001 86380 86390 1
506567 99506567 1001 86380 86390 1
506145 99506145 1001 86380 86390 1
506108 99506108 1001 86380 86390 1
505992 99505992 1001 86380 86390 1
506075 99506075 1001 86380 86390 1
505997 99505997 1001 86380 86390 1
506117 99506117 1001 86380 86390 1
506749 99506749 1001 86380 86390 1
506790 99506790 1001 86380 86390 1
506611 99506611 1001 86380 86390 1
506755 99506755 1001 86380 86390 1
507283 99507283 1001 86380 86390 1
507339 99507339 1001 86380 86390 1
507318 99507318 1001 86380 86390 1
507102 99507102 1001 86380 86390 1
507081 99507081 1001 86380 86390 1
507148 99507148 1001 86380 86390 1
506867 99506867 1001 86380 86390 1
506997 99506997 1001 86380 86390 1
506804 99506804 1001 86380 86390 1
506999 99506999 1001 86380 86390 1
506832 99506832 1001 86380 86390 1
506884 99506884 1001 86380 86390 1
506846 99506846 1001 86380 86390 1
506808 99506808 1001 86380 86390 1
506822 99506822 1001 86380 86390 1
506835 99506835 1001 86380 86390 1
506943 99506943 1001 86380 86390 1
507536 99507536 1001 86380 86390 1
507514 99507514 1001 86380 86390 1
507622 99507622 1001 86380 86390 1
507429 99507429 1001 86380 86390 1
507522 99507522 1001 86380 86390 1
508148 99508148 1001 86380 86390 1
508174 99508174 1001 86380 86390 1
508105 99508105 1001 86380 86390 1
507931 99507931 1001 86380 86390 1
507933 99507933 1001 86380 86390 1
507923 99507923 1001 86380 86390 1
507860 99507860 1001 86380 86390 1
507774 99507774 1001 86380 86390 1
507738 99507738 1001 86380 86390 1
507729 99507729 1001 86380 86390 1
508448 99508448 1001 86380 86390 1
508334 99508334 1001 86380 86390 1
508987 99508987 1001 86380 86390 1
509027 99509027 1001 86380 86390 1
508938 99508938 1001 86380 86390 1
509019 99509019 1001 86380 86390 1
509059 99509059 1001 86380 86390 1
509008 99509008 1001 86380 86390 1
508804 99508804 1001 86380 86390 1
508845 99508845 1001 86380 86390 1
508758 99508758 1001 86380 86390 1
508748 99508748 1001 86380 86390 1
508789 99508789 1001 86380 86390 1
508738 99508738 1001 86380 86390 1
508765 99508765 1001 86380 86390 1
508532 99508532 1001 86380 86390 1
508624 99508624 1001 86380 86390 1
508548 99508548 1001 86380 86390 1
508459 99508459 1001 86380 86390 1
509201 99509201 1001 86380 86390 1
509759 99509759 1001 86380 86390 1
509787 99509787 1001 86380 86390 1
509901 99509901 1001 86380 86390 1
509802 99509802 1001 86380 86390 1
509731 99509731 1001 86380 86390 1
509491 99509491 1001 86380 86390 1
509686 99509686 1001 86380 86390 1
509461 99509461 1001 86380 86390 1
509459 99509459 1001 86380 86390 1
510069 99510069 1001 86380 86390 1
510060 99510060 1001 86380 86390 1
509973 99509973 1001 86380 86390 1
509987 99509987 1001 86380 86390 1
509988 99509988 1001 86380 86390 1
510613 99510613 1001 86380 86390 1
510643 99510643 1001 86380 86390 1
510669 99510669 1001 86380 86390 1
510597 99510597 1001 86380 86390 1
510496 99510496 1001 86380 86390 1
510329 99510329 1001 86380 86390 1
510325 99510325 1001 86380 86390 1
510469 99510469 1001 86380 86390 1
510197 99510197 1001 86380 86390 1
510225 99510225 1001 86380 86390 1
510156 99510156 1001 86380 86390 1
510868 99510868 1001 86380 86390 1
510858 99510858 1001 86380 86390 1
511486 99511486 1001 86380 86390 1
511371 99511371 1001 86380 86390 1
511501 99511501 1001 86380 86390 1
511143 99511143 1001 86380 86390 1
510971 99510971 1001 86380 86390 1
510943 99510943 1001 86380 86390 1
511745 99511745 1001 86380 86390 1
511696 99511696 1001 86380 86390 1
511580 99511580 1001 86380 86390 1
511736 99511736 1001 86380 86390 1
511569 99511569 1001 86380 86390 1
512331 99512331 1001 86380 86390 1
512196 99512196 1001 86380 86390 1
512186 99512186 1001 86380 86390 1
512116 99512116 1001 86380 86390 1
512157 99512157 1001 86380 86390 1
512055 99512055 1001 86380 86390 1
512030 99512030 1001 86380 86390 1
511786 99511786 1001 86380 86390 1
511891 99511891 1001 86380 86390 1
512511 99512511 1001 86380 86390 1
512515 99512515 1001 86380 86390 1
512528 99512528 1001 86380 86390 1
513118 99513118 1001 86380 86390 1
513132 99513132 1001 86380 86390 1
513195 99513195 1001 86380 86390 1
513165 99513165 1001 86380 86390 1
513200 99513200 1001 86380 86390 1
512949 99512949 1001 86380 86390 1
512649 99512649 1001 86380 86390 1
513256 99513256 1001 86380 86390 1
513297 99513297 1001 86380 86390 1
513289 99513289 1001 86380 86390 1
513292 99513292 1001 86380 86390 1
513763 99513763 1001 86380 86390 1
513822 99513822 1001 86380 86390 1
513516 99513516 1001 86380 86390 1
513607 99513607 1001 86380 86390 1
513454 99513454 1001 86380 86390 1
513428 99513428 1001 86380 86390 1
513508 99513508 1001 86380 86390 1
513471 99513471 1001 86380 86390 1
513510 99513510 1001 86380 86390 1
513460 99513460 1001 86380 86390 1
514055 99514055 1001 86380 86390 1
514212 99514212 1001 86380 86390 1
514179 99514179 1001 86380 86390 1
514809 99514809 1001 86380 86390 1
514658 99514658 1001 86380 86390 1
514628 99514628 1001 86380 86390 1
514604 99514604 1001 86380 86390 1
514491 99514491 1001 86380 86390 1
514531 99514531 1001 86380 86390 1
514521 99514521 1001 86380 86390 1
514650 99514650 1001 86380 86390 1
514437 99514437 1001 86380 86390 1
514338 99514338 1001 86380 86390 1
514881 99514881 1001 86380 86390 1
515585 99515585 1001 86380 86390 1
515639 99515639 1001 86380 86390 1
515673 99515673 1001 86380 86390 1
515679 99515679 1001 86380 86390 1
515369 99515369 1001 86380 86390 1
515116 99515116 1001 86380 86390 1
515235 99515235 1001 86380 86390 1
515261 99515261 1001 86380 86390 1
515173 99515173 1001 86380 86390 1
515225 99515225 1001 86380 86390 1
515762 99515762 1001 86380 86390 1
515804 99515804 1001 86380 86390 1
515861 99515861 1001 86380 86390 1
516408 99516408 1001 86380 86390 1
516424 99516424 1001 86380 86390 1
516484 99516484 1001 86380 86390 1
516310 99516310 1001 86380 86390 1
516311 99516311 1001 86380 86390 1
516349 99516349 1001 86380 86390 1
516431 99516431 1001 86380 86390 1
516316 99516316 1001 86380 86390 1
516293 99516293 1001 86380 86390 1
516258 99516258 1001 86380 86390 1
516211 99516211 1001 86380 86390 1
516586 99516586 1001 86380 86390 1
516690 99516690 1001 86380 86390 1
516543 99516543 1001 86380 86390 1
517176 99517176 1001 86380 86390 1
517071 99517071 1001 86380 86390 1
516957 99516957 1001 86380 86390 1
517115 99517115 1001 86380 86390 1
516911 99516911 1001 86380 86390 1
516770 99516770 1001 86380 86390 1
516903 99516903 1001 86380 86390 1
517467 99517467 1001 86380 86390 1
517390 99517390 1001 86380 86390 1
517366 99517366 1001 86380 86390 1
517419 99517419 1001 86380 86390 1
517499 99517499 1001 86380 86390 1
518086 99518086 1001 86380 86390 1
517996 99517996 1001 86380 86390 1
518061 99518061 1001 86380 86390 1
518104 99518104 1001 86380 86390 1
518123 99518123 1001 86380 86390 1
517711 99517711 1001 86380 86390 1
517582 99517582 1001 86380 86390 1
517565 99517565 1001 86380 86390 1
517958 99517958 1001 86380 86390 1
518268 99518268 1001 86380 86390 1
518969 99518969 1001 86380 86390 1
518907 99518907 1001 86380 86390 1
518933 99518933 1001 86380 86390 1
518908 99518908 1001 86380 86390 1
518909 99518909 1001 86380 86390 1
518674 99518674 1001 86380 86390 1
518583 99518583 1001 86380 86390 1
518499 99518499 1001 86380 86390 1
519041 99519041 1001 86380 86390 1
519032 99519032 1001 86380 86390 1
519190 99519190 1001 86380 86390 1
519738 99519738 1001 86380 86390 1
519688 99519688 1001 86380 86390 1
519808 99519808 1001 86380 86390 1
519423 99519423 1001 86380 86390 1
519439 99519439 1001 86380 86390 1
519206 99519206 1001 86380 86390 1
519195 99519195 1001 86380 86390 1
519335 99519335 1001 86380 86390 1
519826 99519826 1001 86380 86390 1
519896 99519896 1001 86380 86390 1
519874 99519874 1001 86380 86390 1
520441 99520441 1001 86380 86390 1
520331 99520331 1001 86380 86390 1
520201 99520201 1001 86380 86390 1
520034 99520034 1001 86380 86390 1
520157 99520157 1001 86380 86390 1
520199 99520199 1001 86380 86390 1
520109 99520109 1001 86380 86390 1
520660 99520660 1001 86380 86390 1
520791 99520791 1001 86380 86390 1
521278 99521278 1001 86380 86390 1
521171 99521171 1001 86380 86390 1
521250 99521250 1001 86380 86390 1
521122 99521122 1001 86380 86390 1
521174 99521174 1001 86380 86390 1
520900 99520900 1001 86380 86390 1
521045 99521045 1001 86380 86390 1
520865 99520865 1001 86380 86390 1
520930 99520930 1001 86380 86390 1
521551 99521551 1001 86380 86390 1
521488 99521488 1001 86380 86390 1
522120 99522120 1001 86380 86390 1
522187 99522187 1001 86380 86390 1
521933 99521933 1001 86380 86390 1
521816 99521816 1001 86380 86390 1
521780 99521780 1001 86380 86390 1
521677 99521677 1001 86380 86390 1
521759 99521759 1001 86380 86390 1
522380 99522380 1001 86380 86390 1
522489 99522489 1001 86380 86390 1
522413 99522413 1001 86380 86390 1
522339 99522339 1001 86380 86390 1
523068 99523068 1001 86380 86390 1
522975 99522975 1001 86380 86390 1
522735 99522735 1001 86380 86390 1
522893 99522893 1001 86380 86390 1
522611 99522611 1001 86380 86390 1
523200 99523200 1001 86380 86390 1
523190 99523190 1001 86380 86390 1
523945 99523945 1001 86380 86390 1
523810 99523810 1001 86380 86390 1
523597 99523597 1001 86380 86390 1
523590 99523590 1001 86380 86390 1
523525 99523525 1001 86380 86390 1
523981 99523981 1001 86380 86390 1
524100 99524100 1001 86380 86390 1
524624 99524624 1001 86380 86390 1
524577 99524577 1001 86380 86390 1
524412 99524412 1001 86380 86390 1
524494 99524494 1001 86380 86390 1
524279 99524279 1001 86380 86390 1
524333 99524333 1001 86380 86390 1
524776 99524776 1001 86380 86390 1
524959 99524959 1001 86380 86390 1
524780 99524780 1001 86380 86390 1
525521 99525521 1001 86380 86390 1
525560 99525560 1001 86380 86390 1
525431 99525431 1001 86380 86390 1
525403 99525403 1001 86380 86390 1
525201 99525201 1001 86380 86390 1
525229 99525229 1001 86380 86390 1
525055 99525055 1001 86380 86390 1
524992 99524992 1001 86380 86390 1
525176 99525176 1001 86380 86390 1
525181 99525181 1001 86380 86390 1
525182 99525182 1001 86380 86390 1
525701 99525701 1001 86380 86390 1
525743 99525743 1001 86380 86390 1
525615 99525615 1001 86380 86390 1
525784 99525784 1001 86380 86390 1
525644 99525644 1001 86380 86390 1
525645 99525645 1001 86380 86390 1
526237 99526237 1001 86380 86390 1
526277 99526277 1001 86380 86390 1
526368 99526368 1001 86380 86390 1
526012 99526012 1001 86380 86390 1
526194 99526194 1001 86380 86390 1
526213 99526213 1001 86380 86390 1
526203 99526203 1001 86380 86390 1
525984 99525984 1001 86380 86390 1
525953 99525953 1001 86380 86390 1
526537 99526537 1001 86380 86390 1
526557 99526557 1001 86380 86390 1
526622 99526622 1001 86380 86390 1
526532 99526532 1001 86380 86390 1
526921 99526921 1001 86380 86390 1
526641 99526641 1001 86380 86390 1
526726 99526726 1001 86380 86390 1
527973 99527973 1001 86380 86390 1
528002 99528002 1001 86380 86390 1
528031 99528031 1001 86380 86390 1
528056 99528056 1001 86380 86390 1
528019 99528019 1001 86380 86390 1
527881 99527881 1001 86380 86390 1
527806 99527806 1001 86380 86390 1
527832 99527832 1001 86380 86390 1
527731 99527731 1001 86380 86390 1
527788 99527788 1001 86380 86390 1
527751 99527751 1001 86380 86390 1
527868 99527868 1001 86380 86390 1
527535 99527535 1001 86380 86390 1
527473 99527473 1001 86380 86390 1
527655 99527655 1001 86380 86390 1
527604 99527604 1001 86380 86390 1
527619 99527619 1001 86380 86390 1
527621 99527621 1001 86380 86390 1
528267 99528267 1001 86380 86390 1
528100 99528100 1001 86380 86390 1
528230 99528230 1001 86380 86390 1
528088 99528088 1001 86380 86390 1
528144 99528144 1001 86380 86390 1
528283 99528283 1001 86380 86390 1
528430 99528430 1001 86380 86390 1
528431 99528431 1001 86380 86390 1
528989 99528989 1001 86380 86390 1
528911 99528911 1001 86380 86390 1
529048 99529048 1001 86380 86390 1
528922 99528922 1001 86380 86390 1
529728 99529728 1001 86380 86390 1
529667 99529667 1001 86380 86390 1
529591 99529591 1001 86380 86390 1
529528 99529528 1001 86380 86390 1
529712 99529712 1001 86380 86390 1
529583 99529583 1001 86380 86390 1
529488 99529488 1001 86380 86390 1
529450 99529450 1001 86380 86390 1
529464 99529464 1001 86380 86390 1
529518 99529518 1001 86380 86390 1
529416 99529416 1001 86380 86390 1
529223 99529223 1001 86380 86390 1
529224 99529224 1001 86380 86390 1
529174 99529174 1001 86380 86390 1
529282 99529282 1001 86380 86390 1
529246 99529246 1001 86380 86390 1
529804 99529804 1001 86380 86390 1
529845 99529845 1001 86380 86390 1
529846 99529846 1001 86380 86390 1
529769 99529769 1001 86380 86390 1
529782 99529782 1001 86380 86390 1
529902 99529902 1001 86380 86390 1
530388 99530388 1001 86380 86390 1
530352 99530352 1001 86380 86390 1
530404 99530404 1001 86380 86390 1
530336 99530336 1001 86380 86390 1
530292 99530292 1001 86380 86390 1
530346 99530346 1001 86380 86390 1
530230 99530230 1001 86380 86390 1
530166 99530166 1001 86380 86390 1
529998 99529998 1001 86380 86390 1
530681 99530681 1001 86380 86390 1
530735 99530735 1001 86380 86390 1
531355 99531355 1001 86380 86390 1
531358 99531358 1001 86380 86390 1
531237 99531237 1001 86380 86390 1
531046 99531046 1001 86380 86390 1
530987 99530987 1001 86380 86390 1
531027 99531027 1001 86380 86390 1
531005 99531005 1001 86380 86390 1
530826 99530826 1001 86380 86390 1
530945 99530945 1001 86380 86390 1
531406 99531406 1001 86380 86390 1
531382 99531382 1001 86380 86390 1
531540 99531540 1001 86380 86390 1
532098 99532098 1001 86380 86390 1
532024 99532024 1001 86380 86390 1
532204 99532204 1001 86380 86390 1
531956 99531956 1001 86380 86390 1
531742 99531742 1001 86380 86390 1
531789 99531789 1001 86380 86390 1
531647 99531647 1001 86380 86390 1
532308 99532308 1001 86380 86390 1
532218 99532218 1001 86380 86390 1
532259 99532259 1001 86380 86390 1
532995 99532995 1001 86380 86390 1
533001 99533001 1001 86380 86390 1
532860 99532860 1001 86380 86390 1
532912 99532912 1001 86380 86390 1
532738 99532738 1001 86380 86390 1
532748 99532748 1001 86380 86390 1
532560 99532560 1001 86380 86390 1
532563 99532563 1001 86380 86390 1
533220 99533220 1001 86380 86390 1
533233 99533233 1001 86380 86390 1
533093 99533093 1001 86380 86390 1
533823 99533823 1001 86380 86390 1
533747 99533747 1001 86380 86390 1
533615 99533615 1001 86380 86390 1
533503 99533503 1001 86380 86390 1
533529 99533529 1001 86380 86390 1
533481 99533481 1001 86380 86390 1
533649 99533649 1001 86380 86390 1
533440 99533440 1001 86380 86390 1
533912 99533912 1001 86380 86390 1
533914 99533914 1001 86380 86390 1
533902 99533902 1001 86380 86390 1
534646 99534646 1001 86380 86390 1
534532 99534532 1001 86380 86390 1
534558 99534558 1001 86380 86390 1
534509 99534509 1001 86380 86390 1
534550 99534550 1001 86380 86390 1
534631 99534631 1001 86380 86390 1
534291 99534291 1001 86380 86390 1
534369 99534369 1001 86380 86390 1
534247 99534247 1001 86380 86390 1
534709 99534709 1001 86380 86390 1
534839 99534839 1001 86380 86390 1
534817 99534817 1001 86380 86390 1
534766 99534766 1001 86380 86390 1
535427 99535427 1001 86380 86390 1
535469 99535469 1001 86380 86390 1
535502 99535502 1001 86380 86390 1
535242 99535242 1001 86380 86390 1
535153 99535153 1001 86380 86390 1
534905 99534905 1001 86380 86390 1
535087 99535087 1001 86380 86390 1
534998 99534998 1001 86380 86390 1
535091 99535091 1001 86380 86390 1
534950 99534950 1001 86380 86390 1
535002 99535002 1001 86380 86390 1
535536 99535536 1001 86380 86390 1
535617 99535617 1001 86380 86390 1
535631 99535631 1001 86380 86390 1
535621 99535621 1001 86380 86390 1
535518 99535518 1001 86380 86390 1
536172 99536172 1001 86380 86390 1
536324 99536324 1001 86380 86390 1
536204 99536204 1001 86380 86390 1
536153 99536153 1001 86380 86390 1
535911 99535911 1001 86380 86390 1
535744 99535744 1001 86380 86390 1
535892 99535892 1001 86380 86390 1
535828 99535828 1001 86380 86390 1
536372 99536372 1001 86380 86390 1
536515 99536515 1001 86380 86390 1
536492 99536492 1001 86380 86390 1
536381 99536381 1001 86380 86390 1
537163 99537163 1001 86380 86390 1
536988 99536988 1001 86380 86390 1
537057 99537057 1001 86380 86390 1
536993 99536993 1001 86380 86390 1
536821 99536821 1001 86380 86390 1
536902 99536902 1001 86380 86390 1
536772 99536772 1001 86380 86390 1
536786 99536786 1001 86380 86390 1
536838 99536838 1001 86380 86390 1
536800 99536800 1001 86380 86390 1
536649 99536649 1001 86380 86390 1
536627 99536627 1001 86380 86390 1
536959 99536959 1001 86380 86390 1
537228 99537228 1001 86380 86390 1
537333 99537333 1001 86380 86390 1
537285 99537285 1001 86380 86390 1
537839 99537839 1001 86380 86390 1
537852 99537852 1001 86380 86390 1
537945 99537945 1001 86380 86390 1
537894 99537894 1001 86380 86390 1
537936 99537936 1001 86380 86390 1
537581 99537581 1001 86380 86390 1
537584 99537584 1001 86380 86390 1
537640 99537640 1001 86380 86390 1
537383 99537383 1001 86380 86390 1
537490 99537490 1001 86380 86390 1
537439 99537439 1001 86380 86390 1
537493 99537493 1001 86380 86390 1
537379 99537379 1001 86380 86390 1
538065 99538065 1001 86380 86390 1
538080 99538080 1001 86380 86390 1
538055 99538055 1001 86380 86390 1
538084 99538084 1001 86380 86390 1
538046 99538046 1001 86380 86390 1
538103 99538103 1001 86380 86390 1
538182 99538182 1001 86380 86390 1
538185 99538185 1001 86380 86390 1
538094 99538094 1001 86380 86390 1
538188 99538188 1001 86380 86390 1
538624 99538624 1001 86380 86390 1
538717 99538717 1001 86380 86390 1
538655 99538655 1001 86380 86390 1
538468 99538468 1001 86380 86390 1
538494 99538494 1001 86380 86390 1
538591 99538591 1001 86380 86390 1
538604 99538604 1001 86380 86390 1
538292 99538292 1001 86380 86390 1
538320 99538320 1001 86380 86390 1
538284 99538284 1001 86380 86390 1
539012 99539012 1001 86380 86390 1
538844 99538844 1001 86380 86390 1
538924 99538924 1001 86380 86390 1
538950 99538950 1001 86380 86390 1
539541 99539541 1001 86380 86390 1
539607 99539607 1001 86380 86390 1
539493 99539493 1001 86380 86390 1
539458 99539458 1001 86380 86390 1
539347 99539347 1001 86380 86390 1
539427 99539427 1001 86380 86390 1
539122 99539122 1001 86380 86390 1
539674 99539674 1001 86380 86390 1
540287 99540287 1001 86380 86390 1
540301 99540301 1001 86380 86390 1
540393 99540393 1001 86380 86390 1
540359 99540359 1001 86380 86390 1
540188 99540188 1001 86380 86390 1
539860 99539860 1001 86380 86390 1
539882 99539882 1001 86380 86390 1
540660 99540660 1001 86380 86390 1
540615 99540615 1001 86380 86390 1
540656 99540656 1001 86380 86390 1
541036 99541036 1001 86380 86390 1
540882 99540882 1001 86380 86390 1
541007 99541007 1001 86380 86390 1
541479 99541479 1001 86380 86390 1
542007 99542007 1001 86380 86390 1
541995 99541995 1001 86380 86390 1
541771 99541771 1001 86380 86390 1
541888 99541888 1001 86380 86390 1
541838 99541838 1001 86380 86390 1
541856 99541856 1001 86380 86390 1
541860 99541860 1001 86380 86390 1
542130 99542130 1001 86380 86390 1
542222 99542222 1001 86380 86390 1
542238 99542238 1001 86380 86390 1
542174 99542174 1001 86380 86390 1
542163 99542163 1001 86380 86390 1
542805 99542805 1001 86380 86390 1
542808 99542808 1001 86380 86390 1
542824 99542824 1001 86380 86390 1
542903 99542903 1001 86380 86390 1
542868 99542868 1001 86380 86390 1
542610 99542610 1001 86380 86390 1
542662 99542662 1001 86380 86390 1
542536 99542536 1001 86380 86390 1
542551 99542551 1001 86380 86390 1
542712 99542712 1001 86380 86390 1
542405 99542405 1001 86380 86390 1
542484 99542484 1001 86380 86390 1
542489 99542489 1001 86380 86390 1
543033 99543033 1001 86380 86390 1
543032 99543032 1001 86380 86390 1
543682 99543682 1001 86380 86390 1
543584 99543584 1001 86380 86390 1
543689 99543689 1001 86380 86390 1
543693 99543693 1001 86380 86390 1
543453 99543453 1001 86380 86390 1
543376 99543376 1001 86380 86390 1
543480 99543480 1001 86380 86390 1
543196 99543196 1001 86380 86390 1
543860 99543860 1001 86380 86390 1
543800 99543800 1001 86380 86390 1
543788 99543788 1001 86380 86390 1
543936 99543936 1001 86380 86390 1
544469 99544469 1001 86380 86390 1
544436 99544436 1001 86380 86390 1
544553 99544553 1001 86380 86390 1
544506 99544506 1001 86380 86390 1
544361 99544361 1001 86380 86390 1
544259 99544259 1001 86380 86390 1
544337 99544337 1001 86380 86390 1
544234 99544234 1001 86380 86390 1
544032 99544032 1001 86380 86390 1
544162 99544162 1001 86380 86390 1
544049 99544049 1001 86380 86390 1
544002 99544002 1001 86380 86390 1
544692 99544692 1001 86380 86390 1
433627 379 1001 63120 63717 1
400218 99400218 1001 86380 86390 1
400354 99400354 1001 86380 86390 1
400377 99400377 1001 86380 86390 1
400365 99400365 1001 86380 86390 1
400661 99400661 1001 86380 86390 1
400649 99400649 1001 86380 86390 1
401236 99401236 1001 86380 86390 1
401240 99401240 1001 86380 86390 1
401324 99401324 1001 86380 86390 1
401525 99401525 1001 86380 86390 1
401686 99401686 1001 86380 86390 1
401697 99401697 1001 86380 86390 1
401702 99401702 1001 86380 86390 1
401650 99401650 1001 86380 86390 1
401787 99401787 1001 86380 86390 1
401931 99401931 1001 86380 86390 1
402384 99402384 1001 86380 86390 1
402394 99402394 1001 86380 86390 1
402777 99402777 1001 86380 86390 1
402807 99402807 1001 86380 86390 1
402813 99402813 1001 86380 86390 1
403018 99403018 1001 86380 86390 1
403407 99403407 1001 86380 86390 1
403441 99403441 1001 86380 86390 1
403478 99403478 1001 86380 86390 1
403528 99403528 1001 86380 86390 1
403620 99403620 1001 86380 86390 1
403590 99403590 1001 86380 86390 1
403612 99403612 1001 86380 86390 1
404028 99404028 1001 86380 86390 1
403984 99403984 1001 86380 86390 1
404174 99404174 1001 86380 86390 1
404507 99404507 1001 86380 86390 1
404901 99404901 1001 86380 86390 1
404824 99404824 1001 86380 86390 1
404919 99404919 1001 86380 86390 1
405010 99405010 1001 86380 86390 1
405067 99405067 1001 86380 86390 1
405190 99405190 1001 86380 86390 1
405512 99405512 1001 86380 86390 1
405546 99405546 1001 86380 86390 1
405501 99405501 1001 86380 86390 1
405746 99405746 1001 86380 86390 1
405823 99405823 1001 86380 86390 1
406091 99406091 1001 86380 86390 1
406186 99406186 1001 86380 86390 1
406384 99406384 1001 86380 86390 1
406359 99406359 1001 86380 86390 1
406448 99406448 1001 86380 86390 1
406705 99406705 1001 86380 86390 1
406806 99406806 1001 86380 86390 1
406782 99406782 1001 86380 86390 1
406923 99406923 1001 86380 86390 1
406902 99406902 1001 86380 86390 1
406967 99406967 1001 86380 86390 1
407134 99407134 1001 86380 86390 1
407185 99407185 1001 86380 86390 1
407315 99407315 1001 86380 86390 1
407345 99407345 1001 86380 86390 1
407367 99407367 1001 86380 86390 1
407377 99407377 1001 86380 86390 1
407632 99407632 1001 86380 86390 1
407626 99407626 1001 86380 86390 1
407728 99407728 1001 86380 86390 1
407806 99407806 1001 86380 86390 1
407993 99407993 1001 86380 86390 1
408169 99408169 1001 86380 86390 1
408138 99408138 1001 86380 86390 1
408459 99408459 1001 86380 86390 1
408580 99408580 1001 86380 86390 1
408870 99408870 1001 86380 86390 1
408987 99408987 1001 86380 86390 1
409008 99409008 1001 86380 86390 1
409058 99409058 1001 86380 86390 1
409233 99409233 1001 86380 86390 1
409261 99409261 1001 86380 86390 1
409379 99409379 1001 86380 86390 1
409368 99409368 1001 86380 86390 1
409320 99409320 1001 86380 86390 1
409458 99409458 1001 86380 86390 1
409588 99409588 1001 86380 86390 1
409757 99409757 1001 86380 86390 1
409763 99409763 1001 86380 86390 1
410034 99410034 1001 86380 86390 1
410073 99410073 1001 86380 86390 1
410196 99410196 1001 86380 86390 1
410258 99410258 1001 86380 86390 1
410703 99410703 1001 86380 86390 1
410766 99410766 1001 86380 86390 1
410747 99410747 1001 86380 86390 1
411310 99411310 1001 86380 86390 1
411298 99411298 1001 86380 86390 1
411398 99411398 1001 86380 86390 1
411404 99411404 1001 86380 86390 1
411573 99411573 1001 86380 86390 1
411664 99411664 1001 86380 86390 1
411704 99411704 1001 86380 86390 1
412400 99412400 1001 86380 86390 1
412429 99412429 1001 86380 86390 1
412445 99412445 1001 86380 86390 1
412290 99412290 1001 86380 86390 1
413620 99413620 1001 86380 86390 1
413330 99413330 1001 86380 86390 1
412889 99412889 1001 86380 86390 1
413167 99413167 1001 86380 86390 1
413072 99413072 1001 86380 86390 1
412970 99412970 1001 86380 86390 1
412619 99412619 1001 86380 86390 1
412547 99412547 1001 86380 86390 1
413877 99413877 1001 86380 86390 1
415275 99415275 1001 86380 86390 1
414943 99414943 1001 86380 86390 1
414945 99414945 1001 86380 86390 1
414597 99414597 1001 86380 86390 1
414828 99414828 1001 86380 86390 1
414475 99414475 1001 86380 86390 1
414143 99414143 1001 86380 86390 1
414367 99414367 1001 86380 86390 1
414442 99414442 1001 86380 86390 1
414196 99414196 1001 86380 86390 1
415483 99415483 1001 86380 86390 1
415718 99415718 1001 86380 86390 1
416697 99416697 1001 86380 86390 1
416971 99416971 1001 86380 86390 1
416981 99416981 1001 86380 86390 1
416903 99416903 1001 86380 86390 1
416212 99416212 1001 86380 86390 1
416305 99416305 1001 86380 86390 1
416148 99416148 1001 86380 86390 1
416276 99416276 1001 86380 86390 1
416492 99416492 1001 86380 86390 1
416112 99416112 1001 86380 86390 1
415871 99415871 1001 86380 86390 1
417021 99417021 1001 86380 86390 1
417051 99417051 1001 86380 86390 1
417150 99417150 1001 86380 86390 1
417062 99417062 1001 86380 86390 1
417545 99417545 1001 86380 86390 1
417435 99417435 1001 86380 86390 1
418458 99418458 1001 86380 86390 1
418483 99418483 1001 86380 86390 1
418584 99418584 1001 86380 86390 1
418721 99418721 1001 86380 86390 1
418775 99418775 1001 86380 86390 1
418196 99418196 1001 86380 86390 1
418284 99418284 1001 86380 86390 1
418287 99418287 1001 86380 86390 1
418288 99418288 1001 86380 86390 1
418381 99418381 1001 86380 86390 1
418122 99418122 1001 86380 86390 1
418214 99418214 1001 86380 86390 1
418101 99418101 1001 86380 86390 1
417714 99417714 1001 86380 86390 1
418013 99418013 1001 86380 86390 1
417647 99417647 1001 86380 86390 1
419054 99419054 1001 86380 86390 1
419058 99419058 1001 86380 86390 1
419009 99419009 1001 86380 86390 1
420307 99420307 1001 86380 86390 1
420381 99420381 1001 86380 86390 1
420355 99420355 1001 86380 86390 1
420063 99420063 1001 86380 86390 1
420342 99420342 1001 86380 86390 1
420004 99420004 1001 86380 86390 1
419942 99419942 1001 86380 86390 1
419715 99419715 1001 86380 86390 1
420537 99420537 1001 86380 86390 1
420787 99420787 1001 86380 86390 1
421873 99421873 1001 86380 86390 1
421821 99421821 1001 86380 86390 1
421700 99421700 1001 86380 86390 1
422097 99422097 1001 86380 86390 1
421448 99421448 1001 86380 86390 1
421215 99421215 1001 86380 86390 1
420954 99420954 1001 86380 86390 1
420936 99420936 1001 86380 86390 1
420979 99420979 1001 86380 86390 1
421137 99421137 1001 86380 86390 1
421197 99421197 1001 86380 86390 1
422334 99422334 1001 86380 86390 1
422371 99422371 1001 86380 86390 1
422344 99422344 1001 86380 86390 1
423452 99423452 1001 86380 86390 1
423720 99423720 1001 86380 86390 1
422950 99422950 1001 86380 86390 1
422554 99422554 1001 86380 86390 1
422806 99422806 1001 86380 86390 1
422887 99422887 1001 86380 86390 1
422616 99422616 1001 86380 86390 1
423798 99423798 1001 86380 86390 1
424103 99424103 1001 86380 86390 1
424086 99424086 1001 86380 86390 1
424033 99424033 1001 86380 86390 1
425338 99425338 1001 86380 86390 1
425238 99425238 1001 86380 86390 1
424739 99424739 1001 86380 86390 1
424998 99424998 1001 86380 86390 1
424511 99424511 1001 86380 86390 1
424478 99424478 1001 86380 86390 1
424381 99424381 1001 86380 86390 1
425405 99425405 1001 86380 86390 1
425657 99425657 1001 86380 86390 1
425695 99425695 1001 86380 86390 1
425546 99425546 1001 86380 86390 1
425528 99425528 1001 86380 86390 1
425579 99425579 1001 86380 86390 1
426812 99426812 1001 86380 86390 1
426911 99426911 1001 86380 86390 1
427061 99427061 1001 86380 86390 1
426395 99426395 1001 86380 86390 1
426582 99426582 1001 86380 86390 1
426316 99426316 1001 86380 86390 1
426619 99426619 1001 86380 86390 1
426165 99426165 1001 86380 86390 1
425995 99425995 1001 86380 86390 1
426209 99426209 1001 86380 86390 1
425953 99425953 1001 86380 86390 1
427489 99427489 1001 86380 86390 1
428366 99428366 1001 86380 86390 1
428488 99428488 1001 86380 86390 1
428085 99428085 1001 86380 86390 1
428254 99428254 1001 86380 86390 1
427883 99427883 1001 86380 86390 1
427911 99427911 1001 86380 86390 1
428871 99428871 1001 86380 86390 1
428992 99428992 1001 86380 86390 1
429067 99429067 1001 86380 86390 1
428769 99428769 1001 86380 86390 1
430046 99430046 1001 86380 86390 1
430313 99430313 1001 86380 86390 1
430124 99430124 1001 86380 86390 1
430227 99430227 1001 86380 86390 1
429981 99429981 1001 86380 86390 1
429717 99429717 1001 86380 86390 1
429623 99429623 1001 86380 86390 1
429222 99429222 1001 86380 86390 1
430394 99430394 1001 86380 86390 1
431772 99431772 1001 86380 86390 1
431970 99431970 1001 86380 86390 1
431868 99431868 1001 86380 86390 1
431679 99431679 1001 86380 86390 1
432022 99432022 1001 86380 86390 1
431930 99431930 1001 86380 86390 1
431386 99431386 1001 86380 86390 1
431274 99431274 1001 86380 86390 1
431281 99431281 1001 86380 86390 1
431062 99431062 1001 86380 86390 1
433349 99433349 1001 86380 86390 1
433592 99433592 1001 86380 86390 1
433623 99433623 1001 86380 86390 1
433627 99433627 1001 86380 86390 1
433704 99433704 1001 86380 86390 1
433580 99433580 1001 86380 86390 1
433053 99433053 1001 86380 86390 1
433193 99433193 1001 86380 86390 1
433055 99433055 1001 86380 86390 1
432917 99432917 1001 86380 86390 1
432611 99432611 1001 86380 86390 1
432839 99432839 1001 86380 86390 1
432891 99432891 1001 86380 86390 1
432624 99432624 1001 86380 86390 1
434137 99434137 1001 86380 86390 1
433813 99433813 1001 86380 86390 1
433835 99433835 1001 86380 86390 1
434050 99434050 1001 86380 86390 1
433767 99433767 1001 86380 86390 1
434033 99434033 1001 86380 86390 1
435366 99435366 1001 86380 86390 1
435004 99435004 1001 86380 86390 1
435346 99435346 1001 86380 86390 1
434631 99434631 1001 86380 86390 1
434865 99434865 1001 86380 86390 1
434634 99434634 1001 86380 86390 1
434211 99434211 1001 86380 86390 1
434330 99434330 1001 86380 86390 1
434553 99434553 1001 86380 86390 1
435574 99435574 1001 86380 86390 1
435458 99435458 1001 86380 86390 1
435756 99435756 1001 86380 86390 1
437006 99437006 1001 86380 86390 1
437117 99437117 1001 86380 86390 1
436940 99436940 1001 86380 86390 1
437018 99437018 1001 86380 86390 1
436345 99436345 1001 86380 86390 1
436461 99436461 1001 86380 86390 1
436649 99436649 1001 86380 86390 1
436698 99436698 1001 86380 86390 1
436587 99436587 1001 86380 86390 1
436128 99436128 1001 86380 86390 1
436100 99436100 1001 86380 86390 1
300017 99300017 1001 86380 86390 1
437217 99437217 1001 86380 86390 1
300045 99300045 1001 86380 86390 1
300020 99300020 1001 86380 86390 1
437274 99437274 1001 86380 86390 1
437327 99437327 1001 86380 86390 1
300080 99300080 1001 86380 86390 1
300690 99300690 1001 86380 86390 1
300523 99300523 1001 86380 86390 1
300381 99300381 1001 86380 86390 1
300422 99300422 1001 86380 86390 1
300363 99300363 1001 86380 86390 1
300252 99300252 1001 86380 86390 1
300204 99300204 1001 86380 86390 1
300301 99300301 1001 86380 86390 1
300848 99300848 1001 86380 86390 1
300798 99300798 1001 86380 86390 1
300864 99300864 1001 86380 86390 1
300853 99300853 1001 86380 86390 1
300841 99300841 1001 86380 86390 1
301526 99301526 1001 86380 86390 1
301210 99301210 1001 86380 86390 1
301158 99301158 1001 86380 86390 1
301264 99301264 1001 86380 86390 1
301265 99301265 1001 86380 86390 1
301293 99301293 1001 86380 86390 1
301167 99301167 1001 86380 86390 1
300986 99300986 1001 86380 86390 1
301012 99301012 1001 86380 86390 1
301135 99301135 1001 86380 86390 1
301709 99301709 1001 86380 86390 1
301702 99301702 1001 86380 86390 1
301574 99301574 1001 86380 86390 1
301613 99301613 1001 86380 86390 1
302346 99302346 1001 86380 86390 1
302270 99302270 1001 86380 86390 1
302026 99302026 1001 86380 86390 1
302107 99302107 1001 86380 86390 1
301927 99301927 1001 86380 86390 1
302404 99302404 1001 86380 86390 1
302421 99302421 1001 86380 86390 1
303067 99303067 1001 86380 86390 1
303098 99303098 1001 86380 86390 1
303075 99303075 1001 86380 86390 1
303199 99303199 1001 86380 86390 1
302999 99302999 1001 86380 86390 1
302910 99302910 1001 86380 86390 1
302626 99302626 1001 86380 86390 1
302705 99302705 1001 86380 86390 1
302631 99302631 1001 86380 86390 1
302714 99302714 1001 86380 86390 1
303375 99303375 1001 86380 86390 1
303219 99303219 1001 86380 86390 1
303234 99303234 1001 86380 86390 1
303370 99303370 1001 86380 86390 1
303371 99303371 1001 86380 86390 1
303983 99303983 1001 86380 86390 1
303883 99303883 1001 86380 86390 1
303917 99303917 1001 86380 86390 1
303821 99303821 1001 86380 86390 1
303706 99303706 1001 86380 86390 1
303745 99303745 1001 86380 86390 1
303786 99303786 1001 86380 86390 1
303722 99303722 1001 86380 86390 1
303465 99303465 1001 86380 86390 1
303458 99303458 1001 86380 86390 1
304186 99304186 1001 86380 86390 1
304199 99304199 1001 86380 86390 1
304217 99304217 1001 86380 86390 1
304752 99304752 1001 86380 86390 1
304654 99304654 1001 86380 86390 1
304578 99304578 1001 86380 86390 1
304553 99304553 1001 86380 86390 1
304519 99304519 1001 86380 86390 1
304640 99304640 1001 86380 86390 1
304303 99304303 1001 86380 86390 1
304254 99304254 1001 86380 86390 1
304411 99304411 1001 86380 86390 1
304250 99304250 1001 86380 86390 1
305015 99305015 1001 86380 86390 1
304967 99304967 1001 86380 86390 1
305659 99305659 1001 86380 86390 1
305499 99305499 1001 86380 86390 1
305538 99305538 1001 86380 86390 1
305675 99305675 1001 86380 86390 1
305337 99305337 1001 86380 86390 1
305364 99305364 1001 86380 86390 1
305342 99305342 1001 86380 86390 1
305422 99305422 1001 86380 86390 1
305401 99305401 1001 86380 86390 1
305200 99305200 1001 86380 86390 1
305075 99305075 1001 86380 86390 1
500141 99500141 1001 86380 86390 1
500046 99500046 1001 86380 86390 1
500680 99500680 1001 86380 86390 1
500693 99500693 1001 86380 86390 1
500804 99500804 1001 86380 86390 1
500747 99500747 1001 86380 86390 1
500710 99500710 1001 86380 86390 1
500736 99500736 1001 86380 86390 1
500415 99500415 1001 86380 86390 1
500231 99500231 1001 86380 86390 1
500309 99500309 1001 86380 86390 1
500328 99500328 1001 86380 86390 1
500229 99500229 1001 86380 86390 1
500281 99500281 1001 86380 86390 1
500837 99500837 1001 86380 86390 1
500936 99500936 1001 86380 86390 1
501607 99501607 1001 86380 86390 1
501580 99501580 1001 86380 86390 1
501516 99501516 1001 86380 86390 1
501628 99501628 1001 86380 86390 1
501483 99501483 1001 86380 86390 1
501496 99501496 1001 86380 86390 1
501307 99501307 1001 86380 86390 1
501388 99501388 1001 86380 86390 1
501098 99501098 1001 86380 86390 1
501118 99501118 1001 86380 86390 1
501225 99501225 1001 86380 86390 1
501805 99501805 1001 86380 86390 1
501703 99501703 1001 86380 86390 1
501691 99501691 1001 86380 86390 1
501717 99501717 1001 86380 86390 1
501652 99501652 1001 86380 86390 1
501770 99501770 1001 86380 86390 1
501789 99501789 1001 86380 86390 1
502376 99502376 1001 86380 86390 1
502074 99502074 1001 86380 86390 1
502219 99502219 1001 86380 86390 1
501854 99501854 1001 86380 86390 1
501984 99501984 1001 86380 86390 1
501883 99501883 1001 86380 86390 1
502566 99502566 1001 86380 86390 1
502490 99502490 1001 86380 86390 1
503289 99503289 1001 86380 86390 1
503154 99503154 1001 86380 86390 1
502918 99502918 1001 86380 86390 1
503075 99503075 1001 86380 86390 1
502959 99502959 1001 86380 86390 1
502948 99502948 1001 86380 86390 1
502923 99502923 1001 86380 86390 1
502914 99502914 1001 86380 86390 1
502750 99502750 1001 86380 86390 1
502867 99502867 1001 86380 86390 1
502689 99502689 1001 86380 86390 1
502741 99502741 1001 86380 86390 1
502833 99502833 1001 86380 86390 1
502782 99502782 1001 86380 86390 1
502836 99502836 1001 86380 86390 1
502709 99502709 1001 86380 86390 1
503432 99503432 1001 86380 86390 1
503472 99503472 1001 86380 86390 1
503400 99503400 1001 86380 86390 1
503310 99503310 1001 86380 86390 1
503301 99503301 1001 86380 86390 1
503938 99503938 1001 86380 86390 1
504100 99504100 1001 86380 86390 1
504064 99504064 1001 86380 86390 1
503720 99503720 1001 86380 86390 1
503746 99503746 1001 86380 86390 1
503840 99503840 1001 86380 86390 1
503802 99503802 1001 86380 86390 1
503549 99503549 1001 86380 86390 1
503693 99503693 1001 86380 86390 1
503591 99503591 1001 86380 86390 1
503685 99503685 1001 86380 86390 1
503610 99503610 1001 86380 86390 1
503574 99503574 1001 86380 86390 1
504244 99504244 1001 86380 86390 1
504856 99504856 1001 86380 86390 1
504789 99504789 1001 86380 86390 1
504802 99504802 1001 86380 86390 1
504619 99504619 1001 86380 86390 1
504698 99504698 1001 86380 86390 1
504487 99504487 1001 86380 86390 1
504515 99504515 1001 86380 86390 1
504426 99504426 1001 86380 86390 1
505048 99505048 1001 86380 86390 1
504945 99504945 1001 86380 86390 1
505065 99505065 1001 86380 86390 1
505095 99505095 1001 86380 86390 1
505710 99505710 1001 86380 86390 1
505688 99505688 1001 86380 86390 1
505585 99505585 1001 86380 86390 1
505718 99505718 1001 86380 86390 1
505527 99505527 1001 86380 86390 1
505464 99505464 1001 86380 86390 1
505529 99505529 1001 86380 86390 1
505478 99505478 1001 86380 86390 1
505308 99505308 1001 86380 86390 1
505247 99505247 1001 86380 86390 1
505325 99505325 1001 86380 86390 1
505327 99505327 1001 86380 86390 1
505820 99505820 1001 86380 86390 1
505975 99505975 1001 86380 86390 1
505850 99505850 1001 86380 86390 1
505773 99505773 1001 86380 86390 1
506455 99506455 1001 86380 86390 1
506579 99506579 1001 86380 86390 1
506582 99506582 1001 86380 86390 1
506505 99506505 1001 86380 86390 1
506305 99506305 1001 86380 86390 1
506294 99506294 1001 86380 86390 1
506269 99506269 1001 86380 86390 1
506131 99506131 1001 86380 86390 1
506007 99506007 1001 86380 86390 1
506140 99506140 1001 86380 86390 1
506791 99506791 1001 86380 86390 1
506625 99506625 1001 86380 86390 1
506787 99506787 1001 86380 86390 1
507268 99507268 1001 86380 86390 1
507226 99507226 1001 86380 86390 1
507412 99507412 1001 86380 86390 1
507253 99507253 1001 86380 86390 1
507124 99507124 1001 86380 86390 1
508223 99508223 1001 86380 86390 1
508178 99508178 1001 86380 86390 1
507953 99507953 1001 86380 86390 1
507984 99507984 1001 86380 86390 1
507896 99507896 1001 86380 86390 1
507989 99507989 1001 86380 86390 1
507750 99507750 1001 86380 86390 1
507763 99507763 1001 86380 86390 1
507651 99507651 1001 86380 86390 1
508301 99508301 1001 86380 86390 1
508341 99508341 1001 86380 86390 1
508266 99508266 1001 86380 86390 1
508306 99508306 1001 86380 86390 1
508908 99508908 1001 86380 86390 1
508961 99508961 1001 86380 86390 1
509043 99509043 1001 86380 86390 1
509045 99509045 1001 86380 86390 1
508977 99508977 1001 86380 86390 1
508637 99508637 1001 86380 86390 1
508628 99508628 1001 86380 86390 1
508641 99508641 1001 86380 86390 1
508487 99508487 1001 86380 86390 1
508606 99508606 1001 86380 86390 1
508646 99508646 1001 86380 86390 1
509254 99509254 1001 86380 86390 1
509178 99509178 1001 86380 86390 1
509159 99509159 1001 86380 86390 1
509727 99509727 1001 86380 86390 1
509753 99509753 1001 86380 86390 1
509844 99509844 1001 86380 86390 1
509767 99509767 1001 86380 86390 1
509886 99509886 1001 86380 86390 1
509893 99509893 1001 86380 86390 1
509718 99509718 1001 86380 86390 1
509424 99509424 1001 86380 86390 1
509292 99509292 1001 86380 86390 1
509954 99509954 1001 86380 86390 1
509993 99509993 1001 86380 86390 1
510058 99510058 1001 86380 86390 1
510593 99510593 1001 86380 86390 1
510594 99510594 1001 86380 86390 1
510465 99510465 1001 86380 86390 1
510468 99510468 1001 86380 86390 1
510249 99510249 1001 86380 86390 1
510165 99510165 1001 86380 86390 1
510153 99510153 1001 86380 86390 1
510879 99510879 1001 86380 86390 1
510792 99510792 1001 86380 86390 1
510729 99510729 1001 86380 86390 1
510839 99510839 1001 86380 86390 1
510930 99510930 1001 86380 86390 1
511364 99511364 1001 86380 86390 1
511532 99511532 1001 86380 86390 1
511179 99511179 1001 86380 86390 1
511197 99511197 1001 86380 86390 1
511145 99511145 1001 86380 86390 1
511146 99511146 1001 86380 86390 1
511280 99511280 1001 86380 86390 1
510987 99510987 1001 86380 86390 1
511001 99511001 1001 86380 86390 1
511737 99511737 1001 86380 86390 1
511608 99511608 1001 86380 86390 1
511647 99511647 1001 86380 86390 1
512190 99512190 1001 86380 86390 1
512191 99512191 1001 86380 86390 1
512257 99512257 1001 86380 86390 1
512101 99512101 1001 86380 86390 1
511971 99511971 1001 86380 86390 1
512169 99512169 1001 86380 86390 1
512015 99512015 1001 86380 86390 1
512160 99512160 1001 86380 86390 1
511921 99511921 1001 86380 86390 1
511759 99511759 1001 86380 86390 1
512484 99512484 1001 86380 86390 1
512447 99512447 1001 86380 86390 1
512538 99512538 1001 86380 86390 1
513051 99513051 1001 86380 86390 1
513041 99513041 1001 86380 86390 1
512909 99512909 1001 86380 86390 1
512884 99512884 1001 86380 86390 1
512898 99512898 1001 86380 86390 1
512807 99512807 1001 86380 86390 1
512939 99512939 1001 86380 86390 1
512907 99512907 1001 86380 86390 1
512869 99512869 1001 86380 86390 1
512755 99512755 1001 86380 86390 1
512627 99512627 1001 86380 86390 1
512696 99512696 1001 86380 86390 1
513298 99513298 1001 86380 86390 1
513315 99513315 1001 86380 86390 1
513265 99513265 1001 86380 86390 1
513305 99513305 1001 86380 86390 1
513227 99513227 1001 86380 86390 1
513904 99513904 1001 86380 86390 1
514021 99514021 1001 86380 86390 1
513715 99513715 1001 86380 86390 1
513806 99513806 1001 86380 86390 1
513475 99513475 1001 86380 86390 1
513566 99513566 1001 86380 86390 1
513545 99513545 1001 86380 86390 1
513537 99513537 1001 86380 86390 1
514162 99514162 1001 86380 86390 1
514167 99514167 1001 86380 86390 1
514144 99514144 1001 86380 86390 1
514677 99514677 1001 86380 86390 1
514670 99514670 1001 86380 86390 1
514752 99514752 1001 86380 86390 1
514818 99514818 1001 86380 86390 1
514536 99514536 1001 86380 86390 1
514558 99514558 1001 86380 86390 1
514649 99514649 1001 86380 86390 1
514585 99514585 1001 86380 86390 1
514496 99514496 1001 86380 86390 1
514329 99514329 1001 86380 86390 1
514279 99514279 1001 86380 86390 1
514426 99514426 1001 86380 86390 1
514439 99514439 1001 86380 86390 1
514952 99514952 1001 86380 86390 1
515019 99515019 1001 86380 86390 1
515505 99515505 1001 86380 86390 1
515557 99515557 1001 86380 86390 1
515482 99515482 1001 86380 86390 1
515483 99515483 1001 86380 86390 1
515521 99515521 1001 86380 86390 1
515308 99515308 1001 86380 86390 1
515438 99515438 1001 86380 86390 1
515122 99515122 1001 86380 86390 1
515074 99515074 1001 86380 86390 1
515230 99515230 1001 86380 86390 1
515798 99515798 1001 86380 86390 1
515853 99515853 1001 86380 86390 1
516382 99516382 1001 86380 86390 1
516371 99516371 1001 86380 86390 1
516491 99516491 1001 86380 86390 1
516405 99516405 1001 86380 86390 1
516445 99516445 1001 86380 86390 1
516458 99516458 1001 86380 86390 1
516268 99516268 1001 86380 86390 1
516166 99516166 1001 86380 86390 1
516122 99516122 1001 86380 86390 1
516018 99516018 1001 86380 86390 1
515968 99515968 1001 86380 86390 1
516039 99516039 1001 86380 86390 1
516065 99516065 1001 86380 86390 1
516521 99516521 1001 86380 86390 1
516626 99516626 1001 86380 86390 1
516707 99516707 1001 86380 86390 1
516567 99516567 1001 86380 86390 1
516581 99516581 1001 86380 86390 1
517169 99517169 1001 86380 86390 1
517291 99517291 1001 86380 86390 1
517266 99517266 1001 86380 86390 1
517230 99517230 1001 86380 86390 1
517231 99517231 1001 86380 86390 1
517331 99517331 1001 86380 86390 1
516978 99516978 1001 86380 86390 1
516995 99516995 1001 86380 86390 1
516972 99516972 1001 86380 86390 1
516730 99516730 1001 86380 86390 1
516888 99516888 1001 86380 86390 1
516785 99516785 1001 86380 86390 1
516800 99516800 1001 86380 86390 1
517502 99517502 1001 86380 86390 1
517364 99517364 1001 86380 86390 1
518100 99518100 1001 86380 86390 1
517932 99517932 1001 86380 86390 1
517945 99517945 1001 86380 86390 1
517758 99517758 1001 86380 86390 1
517723 99517723 1001 86380 86390 1
517646 99517646 1001 86380 86390 1
517672 99517672 1001 86380 86390 1
517598 99517598 1001 86380 86390 1
517616 99517616 1001 86380 86390 1
517734 99517734 1001 86380 86390 1
518329 99518329 1001 86380 86390 1
518304 99518304 1001 86380 86390 1
518321 99518321 1001 86380 86390 1
518166 99518166 1001 86380 86390 1
518288 99518288 1001 86380 86390 1
518937 99518937 1001 86380 86390 1
518828 99518828 1001 86380 86390 1
518792 99518792 1001 86380 86390 1
518757 99518757 1001 86380 86390 1
518724 99518724 1001 86380 86390 1
518665 99518665 1001 86380 86390 1
518600 99518600 1001 86380 86390 1
518460 99518460 1001 86380 86390 1
518396 99518396 1001 86380 86390 1
518449 99518449 1001 86380 86390 1
518559 99518559 1001 86380 86390 1
519128 99519128 1001 86380 86390 1
519167 99519167 1001 86380 86390 1
519004 99519004 1001 86380 86390 1
519161 99519161 1001 86380 86390 1
519125 99519125 1001 86380 86390 1
519048 99519048 1001 86380 86390 1
519636 99519636 1001 86380 86390 1
519690 99519690 1001 86380 86390 1
519672 99519672 1001 86380 86390 1
519479 99519479 1001 86380 86390 1
519421 99519421 1001 86380 86390 1
519460 99519460 1001 86380 86390 1
519245 99519245 1001 86380 86390 1
519326 99519326 1001 86380 86390 1
519289 99519289 1001 86380 86390 1
519200 99519200 1001 86380 86390 1
519374 99519374 1001 86380 86390 1
519894 99519894 1001 86380 86390 1
520474 99520474 1001 86380 86390 1
520538 99520538 1001 86380 86390 1
520564 99520564 1001 86380 86390 1
520580 99520580 1001 86380 86390 1
520622 99520622 1001 86380 86390 1
520624 99520624 1001 86380 86390 1
520630 99520630 1001 86380 86390 1
520600 99520600 1001 86380 86390 1
520306 99520306 1001 86380 86390 1
520322 99520322 1001 86380 86390 1
520377 99520377 1001 86380 86390 1
520391 99520391 1001 86380 86390 1
520404 99520404 1001 86380 86390 1
520342 99520342 1001 86380 86390 1
520021 99520021 1001 86380 86390 1
520141 99520141 1001 86380 86390 1
520147 99520147 1001 86380 86390 1
520717 99520717 1001 86380 86390 1
520724 99520724 1001 86380 86390 1
520792 99520792 1001 86380 86390 1
521299 99521299 1001 86380 86390 1
521095 99521095 1001 86380 86390 1
521147 99521147 1001 86380 86390 1
521070 99521070 1001 86380 86390 1
521071 99521071 1001 86380 86390 1
520874 99520874 1001 86380 86390 1
520953 99520953 1001 86380 86390 1
520866 99520866 1001 86380 86390 1
520973 99520973 1001 86380 86390 1
520987 99520987 1001 86380 86390 1
521637 99521637 1001 86380 86390 1
521561 99521561 1001 86380 86390 1
521642 99521642 1001 86380 86390 1
521668 99521668 1001 86380 86390 1
522108 99522108 1001 86380 86390 1
522290 99522290 1001 86380 86390 1
522202 99522202 1001 86380 86390 1
522050 99522050 1001 86380 86390 1
521885 99521885 1001 86380 86390 1
521928 99521928 1001 86380 86390 1
521749 99521749 1001 86380 86390 1
521772 99521772 1001 86380 86390 1
521826 99521826 1001 86380 86390 1
522400 99522400 1001 86380 86390 1
522338 99522338 1001 86380 86390 1
522390 99522390 1001 86380 86390 1
[truncated: 4,079,492 more chars]
