# Supplementary material for: Fast and near-optimal monitoring for healthcare acquired infection outbreaks
Source: PLoS Comput Biol. 2019 Sep 16;15(9):e1007284. doi: 10.1371/journal.pcbi.1007284 (PMC6762212; doi:10.1371/journal.pcbi.1007284)
Supplement: S2 Data — (ZIP) [file pcbi.1007284.s007.zip › MobilityLogs2/HAISE_Carilion_all_visits_day_141.txt]

#Person location Sublocation StartTime EndTime Type
404932 207 1001 8280 8817 1
435134 221 1001 18720 19617 1
419937 508 1001 53760 54237 1
409753 211 1001 81480 82677 1
525931 991 1001 49156 49455 1
400070 99400070 1001 86380 86390 1
400159 99400159 1001 86380 86390 1
400268 99400268 1001 86380 86390 1
400366 99400366 1001 86380 86390 1
400907 99400907 1001 86380 86390 1
400842 99400842 1001 86380 86390 1
400955 99400955 1001 86380 86390 1
401074 99401074 1001 86380 86390 1
401053 99401053 1001 86380 86390 1
401222 99401222 1001 86380 86390 1
401289 99401289 1001 86380 86390 1
401557 99401557 1001 86380 86390 1
401604 99401604 1001 86380 86390 1
401763 99401763 1001 86380 86390 1
401776 99401776 1001 86380 86390 1
402308 99402308 1001 86380 86390 1
402471 99402471 1001 86380 86390 1
402394 99402394 1001 86380 86390 1
402498 99402498 1001 86380 86390 1
402561 99402561 1001 86380 86390 1
402683 99402683 1001 86380 86390 1
402647 99402647 1001 86380 86390 1
402917 99402917 1001 86380 86390 1
403023 99403023 1001 86380 86390 1
403093 99403093 1001 86380 86390 1
403098 99403098 1001 86380 86390 1
403434 99403434 1001 86380 86390 1
403477 99403477 1001 86380 86390 1
403486 99403486 1001 86380 86390 1
403842 99403842 1001 86380 86390 1
403978 99403978 1001 86380 86390 1
404231 99404231 1001 86380 86390 1
404238 99404238 1001 86380 86390 1
404305 99404305 1001 86380 86390 1
404901 99404901 1001 86380 86390 1
405100 99405100 1001 86380 86390 1
405297 99405297 1001 86380 86390 1
405331 99405331 1001 86380 86390 1
405515 99405515 1001 86380 86390 1
405640 99405640 1001 86380 86390 1
406280 99406280 1001 86380 86390 1
406264 99406264 1001 86380 86390 1
406486 99406486 1001 86380 86390 1
406531 99406531 1001 86380 86390 1
406573 99406573 1001 86380 86390 1
406650 99406650 1001 86380 86390 1
406696 99406696 1001 86380 86390 1
406793 99406793 1001 86380 86390 1
406895 99406895 1001 86380 86390 1
406850 99406850 1001 86380 86390 1
406904 99406904 1001 86380 86390 1
407021 99407021 1001 86380 86390 1
407238 99407238 1001 86380 86390 1
407246 99407246 1001 86380 86390 1
407627 99407627 1001 86380 86390 1
407698 99407698 1001 86380 86390 1
407782 99407782 1001 86380 86390 1
408058 99408058 1001 86380 86390 1
408208 99408208 1001 86380 86390 1
408257 99408257 1001 86380 86390 1
408242 99408242 1001 86380 86390 1
408429 99408429 1001 86380 86390 1
408434 99408434 1001 86380 86390 1
408471 99408471 1001 86380 86390 1
408839 99408839 1001 86380 86390 1
409179 99409179 1001 86380 86390 1
409156 99409156 1001 86380 86390 1
409077 99409077 1001 86380 86390 1
409378 99409378 1001 86380 86390 1
409361 99409361 1001 86380 86390 1
409467 99409467 1001 86380 86390 1
409525 99409525 1001 86380 86390 1
409571 99409571 1001 86380 86390 1
409572 99409572 1001 86380 86390 1
409806 99409806 1001 86380 86390 1
410117 99410117 1001 86380 86390 1
410198 99410198 1001 86380 86390 1
410281 99410281 1001 86380 86390 1
410493 99410493 1001 86380 86390 1
410684 99410684 1001 86380 86390 1
410788 99410788 1001 86380 86390 1
410825 99410825 1001 86380 86390 1
410867 99410867 1001 86380 86390 1
410959 99410959 1001 86380 86390 1
411064 99411064 1001 86380 86390 1
411087 99411087 1001 86380 86390 1
411323 99411323 1001 86380 86390 1
411301 99411301 1001 86380 86390 1
411740 99411740 1001 86380 86390 1
411723 99411723 1001 86380 86390 1
411729 99411729 1001 86380 86390 1
411760 99411760 1001 86380 86390 1
412041 99412041 1001 86380 86390 1
412079 99412079 1001 86380 86390 1
411999 99411999 1001 86380 86390 1
412115 99412115 1001 86380 86390 1
412276 99412276 1001 86380 86390 1
412295 99412295 1001 86380 86390 1
412345 99412345 1001 86380 86390 1
412353 99412353 1001 86380 86390 1
412941 99412941 1001 86380 86390 1
413235 99413235 1001 86380 86390 1
413179 99413179 1001 86380 86390 1
412799 99412799 1001 86380 86390 1
412786 99412786 1001 86380 86390 1
412633 99412633 1001 86380 86390 1
413955 99413955 1001 86380 86390 1
415247 99415247 1001 86380 86390 1
414925 99414925 1001 86380 86390 1
414955 99414955 1001 86380 86390 1
414989 99414989 1001 86380 86390 1
415052 99415052 1001 86380 86390 1
415054 99415054 1001 86380 86390 1
414512 99414512 1001 86380 86390 1
414622 99414622 1001 86380 86390 1
414573 99414573 1001 86380 86390 1
414645 99414645 1001 86380 86390 1
414138 99414138 1001 86380 86390 1
414452 99414452 1001 86380 86390 1
414275 99414275 1001 86380 86390 1
414326 99414326 1001 86380 86390 1
414363 99414363 1001 86380 86390 1
414383 99414383 1001 86380 86390 1
415720 99415720 1001 86380 86390 1
415576 99415576 1001 86380 86390 1
415656 99415656 1001 86380 86390 1
415598 99415598 1001 86380 86390 1
415334 99415334 1001 86380 86390 1
416954 99416954 1001 86380 86390 1
416619 99416619 1001 86380 86390 1
416488 99416488 1001 86380 86390 1
416490 99416490 1001 86380 86390 1
415908 99415908 1001 86380 86390 1
416008 99416008 1001 86380 86390 1
415964 99415964 1001 86380 86390 1
416032 99416032 1001 86380 86390 1
417140 99417140 1001 86380 86390 1
417523 99417523 1001 86380 86390 1
418739 99418739 1001 86380 86390 1
418535 99418535 1001 86380 86390 1
418648 99418648 1001 86380 86390 1
418087 99418087 1001 86380 86390 1
418403 99418403 1001 86380 86390 1
417613 99417613 1001 86380 86390 1
417619 99417619 1001 86380 86390 1
419193 99419193 1001 86380 86390 1
418982 99418982 1001 86380 86390 1
419079 99419079 1001 86380 86390 1
418890 99418890 1001 86380 86390 1
419198 99419198 1001 86380 86390 1
419012 99419012 1001 86380 86390 1
418837 99418837 1001 86380 86390 1
419982 99419982 1001 86380 86390 1
419913 99419913 1001 86380 86390 1
419704 99419704 1001 86380 86390 1
419712 99419712 1001 86380 86390 1
419991 99419991 1001 86380 86390 1
419894 99419894 1001 86380 86390 1
419683 99419683 1001 86380 86390 1
419937 99419937 1001 86380 86390 1
419433 99419433 1001 86380 86390 1
419526 99419526 1001 86380 86390 1
419418 99419418 1001 86380 86390 1
420653 99420653 1001 86380 86390 1
420629 99420629 1001 86380 86390 1
420824 99420824 1001 86380 86390 1
420536 99420536 1001 86380 86390 1
421758 99421758 1001 86380 86390 1
421930 99421930 1001 86380 86390 1
421824 99421824 1001 86380 86390 1
421662 99421662 1001 86380 86390 1
421454 99421454 1001 86380 86390 1
421639 99421639 1001 86380 86390 1
421456 99421456 1001 86380 86390 1
421465 99421465 1001 86380 86390 1
420956 99420956 1001 86380 86390 1
421034 99421034 1001 86380 86390 1
422332 99422332 1001 86380 86390 1
423617 99423617 1001 86380 86390 1
423454 99423454 1001 86380 86390 1
423594 99423594 1001 86380 86390 1
423398 99423398 1001 86380 86390 1
423600 99423600 1001 86380 86390 1
422858 99422858 1001 86380 86390 1
422908 99422908 1001 86380 86390 1
423965 99423965 1001 86380 86390 1
423919 99423919 1001 86380 86390 1
423848 99423848 1001 86380 86390 1
424103 99424103 1001 86380 86390 1
424109 99424109 1001 86380 86390 1
423784 99423784 1001 86380 86390 1
425283 99425283 1001 86380 86390 1
425041 99425041 1001 86380 86390 1
424967 99424967 1001 86380 86390 1
424627 99424627 1001 86380 86390 1
424915 99424915 1001 86380 86390 1
424771 99424771 1001 86380 86390 1
424288 99424288 1001 86380 86390 1
425802 99425802 1001 86380 86390 1
425544 99425544 1001 86380 86390 1
425731 99425731 1001 86380 86390 1
426853 99426853 1001 86380 86390 1
426662 99426662 1001 86380 86390 1
426277 99426277 1001 86380 86390 1
426328 99426328 1001 86380 86390 1
426412 99426412 1001 86380 86390 1
425944 99425944 1001 86380 86390 1
426162 99426162 1001 86380 86390 1
428669 99428669 1001 86380 86390 1
428349 99428349 1001 86380 86390 1
428409 99428409 1001 86380 86390 1
428593 99428593 1001 86380 86390 1
428506 99428506 1001 86380 86390 1
428419 99428419 1001 86380 86390 1
428159 99428159 1001 86380 86390 1
427579 99427579 1001 86380 86390 1
427664 99427664 1001 86380 86390 1
427637 99427637 1001 86380 86390 1
427546 99427546 1001 86380 86390 1
427673 99427673 1001 86380 86390 1
429154 99429154 1001 86380 86390 1
429013 99429013 1001 86380 86390 1
429981 99429981 1001 86380 86390 1
430355 99430355 1001 86380 86390 1
430161 99430161 1001 86380 86390 1
429613 99429613 1001 86380 86390 1
429632 99429632 1001 86380 86390 1
429804 99429804 1001 86380 86390 1
429591 99429591 1001 86380 86390 1
429858 99429858 1001 86380 86390 1
429690 99429690 1001 86380 86390 1
429726 99429726 1001 86380 86390 1
429890 99429890 1001 86380 86390 1
429228 99429228 1001 86380 86390 1
429248 99429248 1001 86380 86390 1
429275 99429275 1001 86380 86390 1
429353 99429353 1001 86380 86390 1
429961 99429961 1001 86380 86390 1
430421 99430421 1001 86380 86390 1
431791 99431791 1001 86380 86390 1
431870 99431870 1001 86380 86390 1
432034 99432034 1001 86380 86390 1
431686 99431686 1001 86380 86390 1
432048 99432048 1001 86380 86390 1
431332 99431332 1001 86380 86390 1
431608 99431608 1001 86380 86390 1
431610 99431610 1001 86380 86390 1
431322 99431322 1001 86380 86390 1
431325 99431325 1001 86380 86390 1
430849 99430849 1001 86380 86390 1
431138 99431138 1001 86380 86390 1
432207 99432207 1001 86380 86390 1
432252 99432252 1001 86380 86390 1
432129 99432129 1001 86380 86390 1
432394 99432394 1001 86380 86390 1
432625 99432625 1001 86380 86390 1
433881 99433881 1001 86380 86390 1
433966 99433966 1001 86380 86390 1
433862 99433862 1001 86380 86390 1
433819 99433819 1001 86380 86390 1
435044 99435044 1001 86380 86390 1
435140 99435140 1001 86380 86390 1
435330 99435330 1001 86380 86390 1
434840 99434840 1001 86380 86390 1
434868 99434868 1001 86380 86390 1
434856 99434856 1001 86380 86390 1
434380 99434380 1001 86380 86390 1
434189 99434189 1001 86380 86390 1
434420 99434420 1001 86380 86390 1
435679 99435679 1001 86380 86390 1
435744 99435744 1001 86380 86390 1
436818 99436818 1001 86380 86390 1
437015 99437015 1001 86380 86390 1
436794 99436794 1001 86380 86390 1
436738 99436738 1001 86380 86390 1
436721 99436721 1001 86380 86390 1
436413 99436413 1001 86380 86390 1
436166 99436166 1001 86380 86390 1
436217 99436217 1001 86380 86390 1
300021 99300021 1001 86380 86390 1
300701 99300701 1001 86380 86390 1
300704 99300704 1001 86380 86390 1
300618 99300618 1001 86380 86390 1
300672 99300672 1001 86380 86390 1
300663 99300663 1001 86380 86390 1
300487 99300487 1001 86380 86390 1
300321 99300321 1001 86380 86390 1
300439 99300439 1001 86380 86390 1
300266 99300266 1001 86380 86390 1
300223 99300223 1001 86380 86390 1
300753 99300753 1001 86380 86390 1
300909 99300909 1001 86380 86390 1
300916 99300916 1001 86380 86390 1
301376 99301376 1001 86380 86390 1
301365 99301365 1001 86380 86390 1
301487 99301487 1001 86380 86390 1
301425 99301425 1001 86380 86390 1
301204 99301204 1001 86380 86390 1
301001 99301001 1001 86380 86390 1
301070 99301070 1001 86380 86390 1
301111 99301111 1001 86380 86390 1
301722 99301722 1001 86380 86390 1
301620 99301620 1001 86380 86390 1
301673 99301673 1001 86380 86390 1
301653 99301653 1001 86380 86390 1
302291 99302291 1001 86380 86390 1
302354 99302354 1001 86380 86390 1
302367 99302367 1001 86380 86390 1
302200 99302200 1001 86380 86390 1
302037 99302037 1001 86380 86390 1
302013 99302013 1001 86380 86390 1
302173 99302173 1001 86380 86390 1
301857 99301857 1001 86380 86390 1
301896 99301896 1001 86380 86390 1
301902 99301902 1001 86380 86390 1
302509 99302509 1001 86380 86390 1
302523 99302523 1001 86380 86390 1
302575 99302575 1001 86380 86390 1
302438 99302438 1001 86380 86390 1
303193 99303193 1001 86380 86390 1
303090 99303090 1001 86380 86390 1
302937 99302937 1001 86380 86390 1
302780 99302780 1001 86380 86390 1
302718 99302718 1001 86380 86390 1
302787 99302787 1001 86380 86390 1
302676 99302676 1001 86380 86390 1
303247 99303247 1001 86380 86390 1
303326 99303326 1001 86380 86390 1
303354 99303354 1001 86380 86390 1
303212 99303212 1001 86380 86390 1
303265 99303265 1001 86380 86390 1
303816 99303816 1001 86380 86390 1
303677 99303677 1001 86380 86390 1
303690 99303690 1001 86380 86390 1
303626 99303626 1001 86380 86390 1
303490 99303490 1001 86380 86390 1
303530 99303530 1001 86380 86390 1
303427 99303427 1001 86380 86390 1
303459 99303459 1001 86380 86390 1
303421 99303421 1001 86380 86390 1
304082 99304082 1001 86380 86390 1
304096 99304096 1001 86380 86390 1
304200 99304200 1001 86380 86390 1
304085 99304085 1001 86380 86390 1
304228 99304228 1001 86380 86390 1
304061 99304061 1001 86380 86390 1
304140 99304140 1001 86380 86390 1
304077 99304077 1001 86380 86390 1
304079 99304079 1001 86380 86390 1
304828 99304828 1001 86380 86390 1
304659 99304659 1001 86380 86390 1
304673 99304673 1001 86380 86390 1
304739 99304739 1001 86380 86390 1
304604 99304604 1001 86380 86390 1
304594 99304594 1001 86380 86390 1
304626 99304626 1001 86380 86390 1
304306 99304306 1001 86380 86390 1
304418 99304418 1001 86380 86390 1
304419 99304419 1001 86380 86390 1
304949 99304949 1001 86380 86390 1
304868 99304868 1001 86380 86390 1
305529 99305529 1001 86380 86390 1
305292 99305292 1001 86380 86390 1
305306 99305306 1001 86380 86390 1
305359 99305359 1001 86380 86390 1
305361 99305361 1001 86380 86390 1
305233 99305233 1001 86380 86390 1
305687 99305687 1001 86380 86390 1
500004 99500004 1001 86380 86390 1
500750 99500750 1001 86380 86390 1
500754 99500754 1001 86380 86390 1
500640 99500640 1001 86380 86390 1
500534 99500534 1001 86380 86390 1
500361 99500361 1001 86380 86390 1
500376 99500376 1001 86380 86390 1
500341 99500341 1001 86380 86390 1
500329 99500329 1001 86380 86390 1
500863 99500863 1001 86380 86390 1
500925 99500925 1001 86380 86390 1
500977 99500977 1001 86380 86390 1
501474 99501474 1001 86380 86390 1
501438 99501438 1001 86380 86390 1
501548 99501548 1001 86380 86390 1
501636 99501636 1001 86380 86390 1
501343 99501343 1001 86380 86390 1
501424 99501424 1001 86380 86390 1
501348 99501348 1001 86380 86390 1
501427 99501427 1001 86380 86390 1
501337 99501337 1001 86380 86390 1
501032 99501032 1001 86380 86390 1
501063 99501063 1001 86380 86390 1
501055 99501055 1001 86380 86390 1
501679 99501679 1001 86380 86390 1
501680 99501680 1001 86380 86390 1
501798 99501798 1001 86380 86390 1
501786 99501786 1001 86380 86390 1
501838 99501838 1001 86380 86390 1
501647 99501647 1001 86380 86390 1
502417 99502417 1001 86380 86390 1
502224 99502224 1001 86380 86390 1
502226 99502226 1001 86380 86390 1
502204 99502204 1001 86380 86390 1
502064 99502064 1001 86380 86390 1
501951 99501951 1001 86380 86390 1
501959 99501959 1001 86380 86390 1
502658 99502658 1001 86380 86390 1
502490 99502490 1001 86380 86390 1
502054 99502054 1001 86380 86390 1
502611 99502611 1001 86380 86390 1
502654 99502654 1001 86380 86390 1
503191 99503191 1001 86380 86390 1
503269 99503269 1001 86380 86390 1
503156 99503156 1001 86380 86390 1
503161 99503161 1001 86380 86390 1
503010 99503010 1001 86380 86390 1
502973 99502973 1001 86380 86390 1
503025 99503025 1001 86380 86390 1
502952 99502952 1001 86380 86390 1
502887 99502887 1001 86380 86390 1
502902 99502902 1001 86380 86390 1
503006 99503006 1001 86380 86390 1
502750 99502750 1001 86380 86390 1
502841 99502841 1001 86380 86390 1
502688 99502688 1001 86380 86390 1
502716 99502716 1001 86380 86390 1
502678 99502678 1001 86380 86390 1
502693 99502693 1001 86380 86390 1
502733 99502733 1001 86380 86390 1
503444 99503444 1001 86380 86390 1
503432 99503432 1001 86380 86390 1
503748 99503748 1001 86380 86390 1
503710 99503710 1001 86380 86390 1
503680 99503680 1001 86380 86390 1
503504 99503504 1001 86380 86390 1
503507 99503507 1001 86380 86390 1
503508 99503508 1001 86380 86390 1
503626 99503626 1001 86380 86390 1
504270 99504270 1001 86380 86390 1
504298 99504298 1001 86380 86390 1
504145 99504145 1001 86380 86390 1
504185 99504185 1001 86380 86390 1
504280 99504280 1001 86380 86390 1
504847 99504847 1001 86380 86390 1
504825 99504825 1001 86380 86390 1
504938 99504938 1001 86380 86390 1
504703 99504703 1001 86380 86390 1
504616 99504616 1001 86380 86390 1
504643 99504643 1001 86380 86390 1
504620 99504620 1001 86380 86390 1
504402 99504402 1001 86380 86390 1
504522 99504522 1001 86380 86390 1
504983 99504983 1001 86380 86390 1
504962 99504962 1001 86380 86390 1
505686 99505686 1001 86380 86390 1
505422 99505422 1001 86380 86390 1
505502 99505502 1001 86380 86390 1
505381 99505381 1001 86380 86390 1
505268 99505268 1001 86380 86390 1
505222 99505222 1001 86380 86390 1
505248 99505248 1001 86380 86390 1
505158 99505158 1001 86380 86390 1
505314 99505314 1001 86380 86390 1
505213 99505213 1001 86380 86390 1
505860 99505860 1001 86380 86390 1
505848 99505848 1001 86380 86390 1
505772 99505772 1001 86380 86390 1
506391 99506391 1001 86380 86390 1
506344 99506344 1001 86380 86390 1
506383 99506383 1001 86380 86390 1
506295 99506295 1001 86380 86390 1
506133 99506133 1001 86380 86390 1
506147 99506147 1001 86380 86390 1
506089 99506089 1001 86380 86390 1
506169 99506169 1001 86380 86390 1
506624 99506624 1001 86380 86390 1
507255 99507255 1001 86380 86390 1
507082 99507082 1001 86380 86390 1
507098 99507098 1001 86380 86390 1
506953 99506953 1001 86380 86390 1
507005 99507005 1001 86380 86390 1
507617 99507617 1001 86380 86390 1
507425 99507425 1001 86380 86390 1
507594 99507594 1001 86380 86390 1
507543 99507543 1001 86380 86390 1
507571 99507571 1001 86380 86390 1
507483 99507483 1001 86380 86390 1
507496 99507496 1001 86380 86390 1
508120 99508120 1001 86380 86390 1
508099 99508099 1001 86380 86390 1
508139 99508139 1001 86380 86390 1
508052 99508052 1001 86380 86390 1
507837 99507837 1001 86380 86390 1
507931 99507931 1001 86380 86390 1
507683 99507683 1001 86380 86390 1
507813 99507813 1001 86380 86390 1
507741 99507741 1001 86380 86390 1
507691 99507691 1001 86380 86390 1
507808 99507808 1001 86380 86390 1
508431 99508431 1001 86380 86390 1
508355 99508355 1001 86380 86390 1
508251 99508251 1001 86380 86390 1
508387 99508387 1001 86380 86390 1
509047 99509047 1001 86380 86390 1
509049 99509049 1001 86380 86390 1
509051 99509051 1001 86380 86390 1
508889 99508889 1001 86380 86390 1
509060 99509060 1001 86380 86390 1
508666 99508666 1001 86380 86390 1
508711 99508711 1001 86380 86390 1
508563 99508563 1001 86380 86390 1
508590 99508590 1001 86380 86390 1
509233 99509233 1001 86380 86390 1
509159 99509159 1001 86380 86390 1
509134 99509134 1001 86380 86390 1
509852 99509852 1001 86380 86390 1
509831 99509831 1001 86380 86390 1
509558 99509558 1001 86380 86390 1
509628 99509628 1001 86380 86390 1
509617 99509617 1001 86380 86390 1
509461 99509461 1001 86380 86390 1
509309 99509309 1001 86380 86390 1
509402 99509402 1001 86380 86390 1
509419 99509419 1001 86380 86390 1
510079 99510079 1001 86380 86390 1
510098 99510098 1001 86380 86390 1
510102 99510102 1001 86380 86390 1
510724 99510724 1001 86380 86390 1
510543 99510543 1001 86380 86390 1
510485 99510485 1001 86380 86390 1
510385 99510385 1001 86380 86390 1
510283 99510283 1001 86380 86390 1
510816 99510816 1001 86380 86390 1
510846 99510846 1001 86380 86390 1
510900 99510900 1001 86380 86390 1
510825 99510825 1001 86380 86390 1
510813 99510813 1001 86380 86390 1
511414 99511414 1001 86380 86390 1
511485 99511485 1001 86380 86390 1
511223 99511223 1001 86380 86390 1
511304 99511304 1001 86380 86390 1
511307 99511307 1001 86380 86390 1
510958 99510958 1001 86380 86390 1
511070 99511070 1001 86380 86390 1
510968 99510968 1001 86380 86390 1
511719 99511719 1001 86380 86390 1
511566 99511566 1001 86380 86390 1
512355 99512355 1001 86380 86390 1
512230 99512230 1001 86380 86390 1
512369 99512369 1001 86380 86390 1
512263 99512263 1001 86380 86390 1
512123 99512123 1001 86380 86390 1
512163 99512163 1001 86380 86390 1
511969 99511969 1001 86380 86390 1
512165 99512165 1001 86380 86390 1
512456 99512456 1001 86380 86390 1
512436 99512436 1001 86380 86390 1
513105 99513105 1001 86380 86390 1
513118 99513118 1001 86380 86390 1
513044 99513044 1001 86380 86390 1
513075 99513075 1001 86380 86390 1
512618 99512618 1001 86380 86390 1
512647 99512647 1001 86380 86390 1
512764 99512764 1001 86380 86390 1
513338 99513338 1001 86380 86390 1
513313 99513313 1001 86380 86390 1
513929 99513929 1001 86380 86390 1
514028 99514028 1001 86380 86390 1
513958 99513958 1001 86380 86390 1
513696 99513696 1001 86380 86390 1
513697 99513697 1001 86380 86390 1
513679 99513679 1001 86380 86390 1
513784 99513784 1001 86380 86390 1
513655 99513655 1001 86380 86390 1
513470 99513470 1001 86380 86390 1
514223 99514223 1001 86380 86390 1
514236 99514236 1001 86380 86390 1
514081 99514081 1001 86380 86390 1
514086 99514086 1001 86380 86390 1
514074 99514074 1001 86380 86390 1
514144 99514144 1001 86380 86390 1
514235 99514235 1001 86380 86390 1
514798 99514798 1001 86380 86390 1
514817 99514817 1001 86380 86390 1
514589 99514589 1001 86380 86390 1
514592 99514592 1001 86380 86390 1
514649 99514649 1001 86380 86390 1
514546 99514546 1001 86380 86390 1
514496 99514496 1001 86380 86390 1
514439 99514439 1001 86380 86390 1
514415 99514415 1001 86380 86390 1
514919 99514919 1001 86380 86390 1
514988 99514988 1001 86380 86390 1
514873 99514873 1001 86380 86390 1
514952 99514952 1001 86380 86390 1
515035 99515035 1001 86380 86390 1
515659 99515659 1001 86380 86390 1
515366 99515366 1001 86380 86390 1
515371 99515371 1001 86380 86390 1
515385 99515385 1001 86380 86390 1
515281 99515281 1001 86380 86390 1
515258 99515258 1001 86380 86390 1
515080 99515080 1001 86380 86390 1
515099 99515099 1001 86380 86390 1
515784 99515784 1001 86380 86390 1
515760 99515760 1001 86380 86390 1
516423 99516423 1001 86380 86390 1
516349 99516349 1001 86380 86390 1
516491 99516491 1001 86380 86390 1
516405 99516405 1001 86380 86390 1
516367 99516367 1001 86380 86390 1
516273 99516273 1001 86380 86390 1
516171 99516171 1001 86380 86390 1
515915 99515915 1001 86380 86390 1
516061 99516061 1001 86380 86390 1
515958 99515958 1001 86380 86390 1
515946 99515946 1001 86380 86390 1
515991 99515991 1001 86380 86390 1
516624 99516624 1001 86380 86390 1
516539 99516539 1001 86380 86390 1
516596 99516596 1001 86380 86390 1
517261 99517261 1001 86380 86390 1
517154 99517154 1001 86380 86390 1
517041 99517041 1001 86380 86390 1
517059 99517059 1001 86380 86390 1
517126 99517126 1001 86380 86390 1
517036 99517036 1001 86380 86390 1
516782 99516782 1001 86380 86390 1
516808 99516808 1001 86380 86390 1
516731 99516731 1001 86380 86390 1
516787 99516787 1001 86380 86390 1
517463 99517463 1001 86380 86390 1
517505 99517505 1001 86380 86390 1
517404 99517404 1001 86380 86390 1
517367 99517367 1001 86380 86390 1
517982 99517982 1001 86380 86390 1
518027 99518027 1001 86380 86390 1
517992 99517992 1001 86380 86390 1
517841 99517841 1001 86380 86390 1
517751 99517751 1001 86380 86390 1
517953 99517953 1001 86380 86390 1
517697 99517697 1001 86380 86390 1
517548 99517548 1001 86380 86390 1
517680 99517680 1001 86380 86390 1
518301 99518301 1001 86380 86390 1
518202 99518202 1001 86380 86390 1
518163 99518163 1001 86380 86390 1
518249 99518249 1001 86380 86390 1
518899 99518899 1001 86380 86390 1
518953 99518953 1001 86380 86390 1
518974 99518974 1001 86380 86390 1
518894 99518894 1001 86380 86390 1
518819 99518819 1001 86380 86390 1
518628 99518628 1001 86380 86390 1
518757 99518757 1001 86380 86390 1
518732 99518732 1001 86380 86390 1
518618 99518618 1001 86380 86390 1
518710 99518710 1001 86380 86390 1
518635 99518635 1001 86380 86390 1
518501 99518501 1001 86380 86390 1
518554 99518554 1001 86380 86390 1
518567 99518567 1001 86380 86390 1
518516 99518516 1001 86380 86390 1
518426 99518426 1001 86380 86390 1
518494 99518494 1001 86380 86390 1
519058 99519058 1001 86380 86390 1
518994 99518994 1001 86380 86390 1
519075 99519075 1001 86380 86390 1
519688 99519688 1001 86380 86390 1
519705 99519705 1001 86380 86390 1
519654 99519654 1001 86380 86390 1
519510 99519510 1001 86380 86390 1
519426 99519426 1001 86380 86390 1
519275 99519275 1001 86380 86390 1
519267 99519267 1001 86380 86390 1
519244 99519244 1001 86380 86390 1
520009 99520009 1001 86380 86390 1
519959 99519959 1001 86380 86390 1
519999 99519999 1001 86380 86390 1
520637 99520637 1001 86380 86390 1
520608 99520608 1001 86380 86390 1
520476 99520476 1001 86380 86390 1
520615 99520615 1001 86380 86390 1
520616 99520616 1001 86380 86390 1
520442 99520442 1001 86380 86390 1
520624 99520624 1001 86380 86390 1
520284 99520284 1001 86380 86390 1
520186 99520186 1001 86380 86390 1
520677 99520677 1001 86380 86390 1
520786 99520786 1001 86380 86390 1
521431 99521431 1001 86380 86390 1
521406 99521406 1001 86380 86390 1
521116 99521116 1001 86380 86390 1
521194 99521194 1001 86380 86390 1
521557 99521557 1001 86380 86390 1
521662 99521662 1001 86380 86390 1
521538 99521538 1001 86380 86390 1
521657 99521657 1001 86380 86390 1
522100 99522100 1001 86380 86390 1
521973 99521973 1001 86380 86390 1
521962 99521962 1001 86380 86390 1
521963 99521963 1001 86380 86390 1
522005 99522005 1001 86380 86390 1
522020 99522020 1001 86380 86390 1
521752 99521752 1001 86380 86390 1
521677 99521677 1001 86380 86390 1
521760 99521760 1001 86380 86390 1
522329 99522329 1001 86380 86390 1
522370 99522370 1001 86380 86390 1
522410 99522410 1001 86380 86390 1
522379 99522379 1001 86380 86390 1
522943 99522943 1001 86380 86390 1
523035 99523035 1001 86380 86390 1
523039 99523039 1001 86380 86390 1
522822 99522822 1001 86380 86390 1
522901 99522901 1001 86380 86390 1
522721 99522721 1001 86380 86390 1
522879 99522879 1001 86380 86390 1
522908 99522908 1001 86380 86390 1
522706 99522706 1001 86380 86390 1
522603 99522603 1001 86380 86390 1
522616 99522616 1001 86380 86390 1
522630 99522630 1001 86380 86390 1
522683 99522683 1001 86380 86390 1
523223 99523223 1001 86380 86390 1
523304 99523304 1001 86380 86390 1
523266 99523266 1001 86380 86390 1
523218 99523218 1001 86380 86390 1
523744 99523744 1001 86380 86390 1
523745 99523745 1001 86380 86390 1
523624 99523624 1001 86380 86390 1
523560 99523560 1001 86380 86390 1
523376 99523376 1001 86380 86390 1
523409 99523409 1001 86380 86390 1
523437 99523437 1001 86380 86390 1
523347 99523347 1001 86380 86390 1
524645 99524645 1001 86380 86390 1
524704 99524704 1001 86380 86390 1
524627 99524627 1001 86380 86390 1
524462 99524462 1001 86380 86390 1
524411 99524411 1001 86380 86390 1
524426 99524426 1001 86380 86390 1
524511 99524511 1001 86380 86390 1
524313 99524313 1001 86380 86390 1
524822 99524822 1001 86380 86390 1
524788 99524788 1001 86380 86390 1
525417 99525417 1001 86380 86390 1
525459 99525459 1001 86380 86390 1
525486 99525486 1001 86380 86390 1
525588 99525588 1001 86380 86390 1
525480 99525480 1001 86380 86390 1
525276 99525276 1001 86380 86390 1
525271 99525271 1001 86380 86390 1
525272 99525272 1001 86380 86390 1
525106 99525106 1001 86380 86390 1
525646 99525646 1001 86380 86390 1
525637 99525637 1001 86380 86390 1
525676 99525676 1001 86380 86390 1
525793 99525793 1001 86380 86390 1
525665 99525665 1001 86380 86390 1
525783 99525783 1001 86380 86390 1
525615 99525615 1001 86380 86390 1
526246 99526246 1001 86380 86390 1
526276 99526276 1001 86380 86390 1
526251 99526251 1001 86380 86390 1
526094 99526094 1001 86380 86390 1
526058 99526058 1001 86380 86390 1
526151 99526151 1001 86380 86390 1
525881 99525881 1001 86380 86390 1
525999 99525999 1001 86380 86390 1
525872 99525872 1001 86380 86390 1
526581 99526581 1001 86380 86390 1
526443 99526443 1001 86380 86390 1
527136 99527136 1001 86380 86390 1
527168 99527168 1001 86380 86390 1
526979 99526979 1001 86380 86390 1
526734 99526734 1001 86380 86390 1
526807 99526807 1001 86380 86390 1
526639 99526639 1001 86380 86390 1
527432 99527432 1001 86380 86390 1
527976 99527976 1001 86380 86390 1
528002 99528002 1001 86380 86390 1
528058 99528058 1001 86380 86390 1
527957 99527957 1001 86380 86390 1
527958 99527958 1001 86380 86390 1
527715 99527715 1001 86380 86390 1
527729 99527729 1001 86380 86390 1
527757 99527757 1001 86380 86390 1
527869 99527869 1001 86380 86390 1
528243 99528243 1001 86380 86390 1
528095 99528095 1001 86380 86390 1
528161 99528161 1001 86380 86390 1
528743 99528743 1001 86380 86390 1
528706 99528706 1001 86380 86390 1
528796 99528796 1001 86380 86390 1
528895 99528895 1001 86380 86390 1
528593 99528593 1001 86380 86390 1
528685 99528685 1001 86380 86390 1
528689 99528689 1001 86380 86390 1
528510 99528510 1001 86380 86390 1
528411 99528411 1001 86380 86390 1
528438 99528438 1001 86380 86390 1
528479 99528479 1001 86380 86390 1
528364 99528364 1001 86380 86390 1
528417 99528417 1001 86380 86390 1
528482 99528482 1001 86380 86390 1
528405 99528405 1001 86380 86390 1
528432 99528432 1001 86380 86390 1
528420 99528420 1001 86380 86390 1
528472 99528472 1001 86380 86390 1
528991 99528991 1001 86380 86390 1
529072 99529072 1001 86380 86390 1
528947 99528947 1001 86380 86390 1
529077 99529077 1001 86380 86390 1
528949 99528949 1001 86380 86390 1
529587 99529587 1001 86380 86390 1
529678 99529678 1001 86380 86390 1
529701 99529701 1001 86380 86390 1
529591 99529591 1001 86380 86390 1
529636 99529636 1001 86380 86390 1
529509 99529509 1001 86380 86390 1
529462 99529462 1001 86380 86390 1
529453 99529453 1001 86380 86390 1
529146 99529146 1001 86380 86390 1
529802 99529802 1001 86380 86390 1
529898 99529898 1001 86380 86390 1
529747 99529747 1001 86380 86390 1
530456 99530456 1001 86380 86390 1
530394 99530394 1001 86380 86390 1
530025 99530025 1001 86380 86390 1
530053 99530053 1001 86380 86390 1
529990 99529990 1001 86380 86390 1
530565 99530565 1001 86380 86390 1
530748 99530748 1001 86380 86390 1
530688 99530688 1001 86380 86390 1
531278 99531278 1001 86380 86390 1
531279 99531279 1001 86380 86390 1
531292 99531292 1001 86380 86390 1
531332 99531332 1001 86380 86390 1
531321 99531321 1001 86380 86390 1
531284 99531284 1001 86380 86390 1
531246 99531246 1001 86380 86390 1
531285 99531285 1001 86380 86390 1
531366 99531366 1001 86380 86390 1
531273 99531273 1001 86380 86390 1
531328 99531328 1001 86380 86390 1
531164 99531164 1001 86380 86390 1
530971 99530971 1001 86380 86390 1
531101 99531101 1001 86380 86390 1
531025 99531025 1001 86380 86390 1
531120 99531120 1001 86380 86390 1
530912 99530912 1001 86380 86390 1
531519 99531519 1001 86380 86390 1
531585 99531585 1001 86380 86390 1
531508 99531508 1001 86380 86390 1
531408 99531408 1001 86380 86390 1
531846 99531846 1001 86380 86390 1
531924 99531924 1001 86380 86390 1
531838 99531838 1001 86380 86390 1
531916 99531916 1001 86380 86390 1
531866 99531866 1001 86380 86390 1
531919 99531919 1001 86380 86390 1
531984 99531984 1001 86380 86390 1
531780 99531780 1001 86380 86390 1
531701 99531701 1001 86380 86390 1
532400 99532400 1001 86380 86390 1
532246 99532246 1001 86380 86390 1
532366 99532366 1001 86380 86390 1
532343 99532343 1001 86380 86390 1
532370 99532370 1001 86380 86390 1
532916 99532916 1001 86380 86390 1
532859 99532859 1001 86380 86390 1
532940 99532940 1001 86380 86390 1
532762 99532762 1001 86380 86390 1
532790 99532790 1001 86380 86390 1
532474 99532474 1001 86380 86390 1
533202 99533202 1001 86380 86390 1
533203 99533203 1001 86380 86390 1
533074 99533074 1001 86380 86390 1
533076 99533076 1001 86380 86390 1
533078 99533078 1001 86380 86390 1
533640 99533640 1001 86380 86390 1
533647 99533647 1001 86380 86390 1
533609 99533609 1001 86380 86390 1
533610 99533610 1001 86380 86390 1
533251 99533251 1001 86380 86390 1
533266 99533266 1001 86380 86390 1
533345 99533345 1001 86380 86390 1
533360 99533360 1001 86380 86390 1
533405 99533405 1001 86380 86390 1
534050 99534050 1001 86380 86390 1
533949 99533949 1001 86380 86390 1
533906 99533906 1001 86380 86390 1
534036 99534036 1001 86380 86390 1
534533 99534533 1001 86380 86390 1
534679 99534679 1001 86380 86390 1
534594 99534594 1001 86380 86390 1
534365 99534365 1001 86380 86390 1
534370 99534370 1001 86380 86390 1
534211 99534211 1001 86380 86390 1
534140 99534140 1001 86380 86390 1
534723 99534723 1001 86380 86390 1
534867 99534867 1001 86380 86390 1
534846 99534846 1001 86380 86390 1
535450 99535450 1001 86380 86390 1
535326 99535326 1001 86380 86390 1
535379 99535379 1001 86380 86390 1
535269 99535269 1001 86380 86390 1
535122 99535122 1001 86380 86390 1
534916 99534916 1001 86380 86390 1
534943 99534943 1001 86380 86390 1
534892 99534892 1001 86380 86390 1
534966 99534966 1001 86380 86390 1
535576 99535576 1001 86380 86390 1
535602 99535602 1001 86380 86390 1
535567 99535567 1001 86380 86390 1
535713 99535713 1001 86380 86390 1
535584 99535584 1001 86380 86390 1
535532 99535532 1001 86380 86390 1
536290 99536290 1001 86380 86390 1
536230 99536230 1001 86380 86390 1
536001 99536001 1001 86380 86390 1
536008 99536008 1001 86380 86390 1
535973 99535973 1001 86380 86390 1
535947 99535947 1001 86380 86390 1
535783 99535783 1001 86380 86390 1
535861 99535861 1001 86380 86390 1
535888 99535888 1001 86380 86390 1
535893 99535893 1001 86380 86390 1
535766 99535766 1001 86380 86390 1
535727 99535727 1001 86380 86390 1
536476 99536476 1001 86380 86390 1
536493 99536493 1001 86380 86390 1
536367 99536367 1001 86380 86390 1
536383 99536383 1001 86380 86390 1
537002 99537002 1001 86380 86390 1
537015 99537015 1001 86380 86390 1
537121 99537121 1001 86380 86390 1
536907 99536907 1001 86380 86390 1
536780 99536780 1001 86380 86390 1
536784 99536784 1001 86380 86390 1
536891 99536891 1001 86380 86390 1
536632 99536632 1001 86380 86390 1
536581 99536581 1001 86380 86390 1
536672 99536672 1001 86380 86390 1
536563 99536563 1001 86380 86390 1
536693 99536693 1001 86380 86390 1
537277 99537277 1001 86380 86390 1
537329 99537329 1001 86380 86390 1
537355 99537355 1001 86380 86390 1
537265 99537265 1001 86380 86390 1
537205 99537205 1001 86380 86390 1
537363 99537363 1001 86380 86390 1
537913 99537913 1001 86380 86390 1
537953 99537953 1001 86380 86390 1
537831 99537831 1001 86380 86390 1
537806 99537806 1001 86380 86390 1
537619 99537619 1001 86380 86390 1
537764 99537764 1001 86380 86390 1
537585 99537585 1001 86380 86390 1
537437 99537437 1001 86380 86390 1
537503 99537503 1001 86380 86390 1
537443 99537443 1001 86380 86390 1
538687 99538687 1001 86380 86390 1
538750 99538750 1001 86380 86390 1
538445 99538445 1001 86380 86390 1
538563 99538563 1001 86380 86390 1
538487 99538487 1001 86380 86390 1
538224 99538224 1001 86380 86390 1
538278 99538278 1001 86380 86390 1
538998 99538998 1001 86380 86390 1
538861 99538861 1001 86380 86390 1
539423 99539423 1001 86380 86390 1
539269 99539269 1001 86380 86390 1
539355 99539355 1001 86380 86390 1
539421 99539421 1001 86380 86390 1
539098 99539098 1001 86380 86390 1
539028 99539028 1001 86380 86390 1
539174 99539174 1001 86380 86390 1
539704 99539704 1001 86380 86390 1
539759 99539759 1001 86380 86390 1
539747 99539747 1001 86380 86390 1
540373 99540373 1001 86380 86390 1
540139 99540139 1001 86380 86390 1
540192 99540192 1001 86380 86390 1
540208 99540208 1001 86380 86390 1
539899 99539899 1001 86380 86390 1
540020 99540020 1001 86380 86390 1
539943 99539943 1001 86380 86390 1
539959 99539959 1001 86380 86390 1
540586 99540586 1001 86380 86390 1
540562 99540562 1001 86380 86390 1
540616 99540616 1001 86380 86390 1
540526 99540526 1001 86380 86390 1
541153 99541153 1001 86380 86390 1
541133 99541133 1001 86380 86390 1
541172 99541172 1001 86380 86390 1
541109 99541109 1001 86380 86390 1
541124 99541124 1001 86380 86390 1
541241 99541241 1001 86380 86390 1
540939 99540939 1001 86380 86390 1
540842 99540842 1001 86380 86390 1
540830 99540830 1001 86380 86390 1
540702 99540702 1001 86380 86390 1
540757 99540757 1001 86380 86390 1
540879 99540879 1001 86380 86390 1
541314 99541314 1001 86380 86390 1
541941 99541941 1001 86380 86390 1
542103 99542103 1001 86380 86390 1
542078 99542078 1001 86380 86390 1
541879 99541879 1001 86380 86390 1
541644 99541644 1001 86380 86390 1
541637 99541637 1001 86380 86390 1
541509 99541509 1001 86380 86390 1
542234 99542234 1001 86380 86390 1
542177 99542177 1001 86380 86390 1
542282 99542282 1001 86380 86390 1
542284 99542284 1001 86380 86390 1
542909 99542909 1001 86380 86390 1
542780 99542780 1001 86380 86390 1
542746 99542746 1001 86380 86390 1
542677 99542677 1001 86380 86390 1
542547 99542547 1001 86380 86390 1
542630 99542630 1001 86380 86390 1
542726 99542726 1001 86380 86390 1
542441 99542441 1001 86380 86390 1
542494 99542494 1001 86380 86390 1
542392 99542392 1001 86380 86390 1
542367 99542367 1001 86380 86390 1
542498 99542498 1001 86380 86390 1
542525 99542525 1001 86380 86390 1
543035 99543035 1001 86380 86390 1
542533 99542533 1001 86380 86390 1
543015 99543015 1001 86380 86390 1
543003 99543003 1001 86380 86390 1
543608 99543608 1001 86380 86390 1
543648 99543648 1001 86380 86390 1
543665 99543665 1001 86380 86390 1
543578 99543578 1001 86380 86390 1
543385 99543385 1001 86380 86390 1
543542 99543542 1001 86380 86390 1
543391 99543391 1001 86380 86390 1
543324 99543324 1001 86380 86390 1
543350 99543350 1001 86380 86390 1
543313 99543313 1001 86380 86390 1
543343 99543343 1001 86380 86390 1
543876 99543876 1001 86380 86390 1
543868 99543868 1001 86380 86390 1
543869 99543869 1001 86380 86390 1
543883 99543883 1001 86380 86390 1
544406 99544406 1001 86380 86390 1
544567 99544567 1001 86380 86390 1
544570 99544570 1001 86380 86390 1
544475 99544475 1001 86380 86390 1
544437 99544437 1001 86380 86390 1
544578 99544578 1001 86380 86390 1
544452 99544452 1001 86380 86390 1
544367 99544367 1001 86380 86390 1
544294 99544294 1001 86380 86390 1
544322 99544322 1001 86380 86390 1
544108 99544108 1001 86380 86390 1
544124 99544124 1001 86380 86390 1
544114 99544114 1001 86380 86390 1
544077 99544077 1001 86380 86390 1
543988 99543988 1001 86380 86390 1
544632 99544632 1001 86380 86390 1
434632 217 1001 77760 79017 1
407989 1202 1001 50460 83577 1
520304 947 1002 56286 67302 1
531564 1039 1001 39515 39814 1
400012 99400012 1001 86380 86390 1
400037 99400037 1001 86380 86390 1
400212 99400212 1001 86380 86390 1
400152 99400152 1001 86380 86390 1
400402 99400402 1001 86380 86390 1
400347 99400347 1001 86380 86390 1
400638 99400638 1001 86380 86390 1
400750 99400750 1001 86380 86390 1
401007 99401007 1001 86380 86390 1
401048 99401048 1001 86380 86390 1
400939 99400939 1001 86380 86390 1
401200 99401200 1001 86380 86390 1
401548 99401548 1001 86380 86390 1
401532 99401532 1001 86380 86390 1
401522 99401522 1001 86380 86390 1
401661 99401661 1001 86380 86390 1
401613 99401613 1001 86380 86390 1
401751 99401751 1001 86380 86390 1
401871 99401871 1001 86380 86390 1
401906 99401906 1001 86380 86390 1
401988 99401988 1001 86380 86390 1
402110 99402110 1001 86380 86390 1
402267 99402267 1001 86380 86390 1
402527 99402527 1001 86380 86390 1
402686 99402686 1001 86380 86390 1
402923 99402923 1001 86380 86390 1
402977 99402977 1001 86380 86390 1
403091 99403091 1001 86380 86390 1
403107 99403107 1001 86380 86390 1
403140 99403140 1001 86380 86390 1
403201 99403201 1001 86380 86390 1
403418 99403418 1001 86380 86390 1
403421 99403421 1001 86380 86390 1
403524 99403524 1001 86380 86390 1
404041 99404041 1001 86380 86390 1
404115 99404115 1001 86380 86390 1
404043 99404043 1001 86380 86390 1
404239 99404239 1001 86380 86390 1
404553 99404553 1001 86380 86390 1
404821 99404821 1001 86380 86390 1
404789 99404789 1001 86380 86390 1
405026 99405026 1001 86380 86390 1
405050 99405050 1001 86380 86390 1
405144 99405144 1001 86380 86390 1
405430 99405430 1001 86380 86390 1
405487 99405487 1001 86380 86390 1
405599 99405599 1001 86380 86390 1
405853 99405853 1001 86380 86390 1
405973 99405973 1001 86380 86390 1
405906 99405906 1001 86380 86390 1
406140 99406140 1001 86380 86390 1
406088 99406088 1001 86380 86390 1
406091 99406091 1001 86380 86390 1
406153 99406153 1001 86380 86390 1
406197 99406197 1001 86380 86390 1
406346 99406346 1001 86380 86390 1
406488 99406488 1001 86380 86390 1
406702 99406702 1001 86380 86390 1
406705 99406705 1001 86380 86390 1
406689 99406689 1001 86380 86390 1
406752 99406752 1001 86380 86390 1
406909 99406909 1001 86380 86390 1
407094 99407094 1001 86380 86390 1
407424 99407424 1001 86380 86390 1
407651 99407651 1001 86380 86390 1
407910 99407910 1001 86380 86390 1
408194 99408194 1001 86380 86390 1
408493 99408493 1001 86380 86390 1
408706 99408706 1001 86380 86390 1
408678 99408678 1001 86380 86390 1
408748 99408748 1001 86380 86390 1
408848 99408848 1001 86380 86390 1
408915 99408915 1001 86380 86390 1
409095 99409095 1001 86380 86390 1
409117 99409117 1001 86380 86390 1
409256 99409256 1001 86380 86390 1
409210 99409210 1001 86380 86390 1
409261 99409261 1001 86380 86390 1
409416 99409416 1001 86380 86390 1
409462 99409462 1001 86380 86390 1
409781 99409781 1001 86380 86390 1
409696 99409696 1001 86380 86390 1
409947 99409947 1001 86380 86390 1
409898 99409898 1001 86380 86390 1
410108 99410108 1001 86380 86390 1
410018 99410018 1001 86380 86390 1
410247 99410247 1001 86380 86390 1
410328 99410328 1001 86380 86390 1
410425 99410425 1001 86380 86390 1
410785 99410785 1001 86380 86390 1
411097 99411097 1001 86380 86390 1
411072 99411072 1001 86380 86390 1
411235 99411235 1001 86380 86390 1
411461 99411461 1001 86380 86390 1
411482 99411482 1001 86380 86390 1
411738 99411738 1001 86380 86390 1
411686 99411686 1001 86380 86390 1
411997 99411997 1001 86380 86390 1
412146 99412146 1001 86380 86390 1
412252 99412252 1001 86380 86390 1
412288 99412288 1001 86380 86390 1
413293 99413293 1001 86380 86390 1
413672 99413672 1001 86380 86390 1
413561 99413561 1001 86380 86390 1
413362 99413362 1001 86380 86390 1
413563 99413563 1001 86380 86390 1
413282 99413282 1001 86380 86390 1
413108 99413108 1001 86380 86390 1
412554 99412554 1001 86380 86390 1
412699 99412699 1001 86380 86390 1
412826 99412826 1001 86380 86390 1
412758 99412758 1001 86380 86390 1
412547 99412547 1001 86380 86390 1
413990 99413990 1001 86380 86390 1
413796 99413796 1001 86380 86390 1
414048 99414048 1001 86380 86390 1
413749 99413749 1001 86380 86390 1
413831 99413831 1001 86380 86390 1
414637 99414637 1001 86380 86390 1
414826 99414826 1001 86380 86390 1
414891 99414891 1001 86380 86390 1
414357 99414357 1001 86380 86390 1
414180 99414180 1001 86380 86390 1
414470 99414470 1001 86380 86390 1
414158 99414158 1001 86380 86390 1
415538 99415538 1001 86380 86390 1
415613 99415613 1001 86380 86390 1
415384 99415384 1001 86380 86390 1
416812 99416812 1001 86380 86390 1
416905 99416905 1001 86380 86390 1
416729 99416729 1001 86380 86390 1
416817 99416817 1001 86380 86390 1
416850 99416850 1001 86380 86390 1
416369 99416369 1001 86380 86390 1
416521 99416521 1001 86380 86390 1
416201 99416201 1001 86380 86390 1
416210 99416210 1001 86380 86390 1
416034 99416034 1001 86380 86390 1
415769 99415769 1001 86380 86390 1
415772 99415772 1001 86380 86390 1
415926 99415926 1001 86380 86390 1
417235 99417235 1001 86380 86390 1
417095 99417095 1001 86380 86390 1
417150 99417150 1001 86380 86390 1
417396 99417396 1001 86380 86390 1
417437 99417437 1001 86380 86390 1
418757 99418757 1001 86380 86390 1
418499 99418499 1001 86380 86390 1
418689 99418689 1001 86380 86390 1
418138 99418138 1001 86380 86390 1
418180 99418180 1001 86380 86390 1
418091 99418091 1001 86380 86390 1
418234 99418234 1001 86380 86390 1
418191 99418191 1001 86380 86390 1
418247 99418247 1001 86380 86390 1
417667 99417667 1001 86380 86390 1
417899 99417899 1001 86380 86390 1
417695 99417695 1001 86380 86390 1
417728 99417728 1001 86380 86390 1
417791 99417791 1001 86380 86390 1
417611 99417611 1001 86380 86390 1
419032 99419032 1001 86380 86390 1
419084 99419084 1001 86380 86390 1
419143 99419143 1001 86380 86390 1
418805 99418805 1001 86380 86390 1
419008 99419008 1001 86380 86390 1
420061 99420061 1001 86380 86390 1
420279 99420279 1001 86380 86390 1
420420 99420420 1001 86380 86390 1
420300 99420300 1001 86380 86390 1
419770 99419770 1001 86380 86390 1
419436 99419436 1001 86380 86390 1
419367 99419367 1001 86380 86390 1
419419 99419419 1001 86380 86390 1
420708 99420708 1001 86380 86390 1
420493 99420493 1001 86380 86390 1
420628 99420628 1001 86380 86390 1
420690 99420690 1001 86380 86390 1
421944 99421944 1001 86380 86390 1
421720 99421720 1001 86380 86390 1
421792 99421792 1001 86380 86390 1
421537 99421537 1001 86380 86390 1
421270 99421270 1001 86380 86390 1
421408 99421408 1001 86380 86390 1
421489 99421489 1001 86380 86390 1
421332 99421332 1001 86380 86390 1
421258 99421258 1001 86380 86390 1
421188 99421188 1001 86380 86390 1
421241 99421241 1001 86380 86390 1
421191 99421191 1001 86380 86390 1
420933 99420933 1001 86380 86390 1
421095 99421095 1001 86380 86390 1
421116 99421116 1001 86380 86390 1
421252 99421252 1001 86380 86390 1
420890 99420890 1001 86380 86390 1
422363 99422363 1001 86380 86390 1
422121 99422121 1001 86380 86390 1
422520 99422520 1001 86380 86390 1
423379 99423379 1001 86380 86390 1
423608 99423608 1001 86380 86390 1
423697 99423697 1001 86380 86390 1
423497 99423497 1001 86380 86390 1
423668 99423668 1001 86380 86390 1
423499 99423499 1001 86380 86390 1
423304 99423304 1001 86380 86390 1
423111 99423111 1001 86380 86390 1
422986 99422986 1001 86380 86390 1
423163 99423163 1001 86380 86390 1
423104 99423104 1001 86380 86390 1
422722 99422722 1001 86380 86390 1
422662 99422662 1001 86380 86390 1
422583 99422583 1001 86380 86390 1
422939 99422939 1001 86380 86390 1
423874 99423874 1001 86380 86390 1
424027 99424027 1001 86380 86390 1
423839 99423839 1001 86380 86390 1
425220 99425220 1001 86380 86390 1
425279 99425279 1001 86380 86390 1
425061 99425061 1001 86380 86390 1
424804 99424804 1001 86380 86390 1
424828 99424828 1001 86380 86390 1
424726 99424726 1001 86380 86390 1
424438 99424438 1001 86380 86390 1
425448 99425448 1001 86380 86390 1
427003 99427003 1001 86380 86390 1
427039 99427039 1001 86380 86390 1
426881 99426881 1001 86380 86390 1
426709 99426709 1001 86380 86390 1
426574 99426574 1001 86380 86390 1
426051 99426051 1001 86380 86390 1
426097 99426097 1001 86380 86390 1
426079 99426079 1001 86380 86390 1
427416 99427416 1001 86380 86390 1
427321 99427321 1001 86380 86390 1
427177 99427177 1001 86380 86390 1
427245 99427245 1001 86380 86390 1
427358 99427358 1001 86380 86390 1
427123 99427123 1001 86380 86390 1
427250 99427250 1001 86380 86390 1
427403 99427403 1001 86380 86390 1
427504 99427504 1001 86380 86390 1
428638 99428638 1001 86380 86390 1
428577 99428577 1001 86380 86390 1
428432 99428432 1001 86380 86390 1
428718 99428718 1001 86380 86390 1
428088 99428088 1001 86380 86390 1
428019 99428019 1001 86380 86390 1
428309 99428309 1001 86380 86390 1
427995 99427995 1001 86380 86390 1
428154 99428154 1001 86380 86390 1
427845 99427845 1001 86380 86390 1
428906 99428906 1001 86380 86390 1
429153 99429153 1001 86380 86390 1
428876 99428876 1001 86380 86390 1
430056 99430056 1001 86380 86390 1
430061 99430061 1001 86380 86390 1
429346 99429346 1001 86380 86390 1
429446 99429446 1001 86380 86390 1
429458 99429458 1001 86380 86390 1
429542 99429542 1001 86380 86390 1
431822 99431822 1001 86380 86390 1
431991 99431991 1001 86380 86390 1
431527 99431527 1001 86380 86390 1
431307 99431307 1001 86380 86390 1
431478 99431478 1001 86380 86390 1
431597 99431597 1001 86380 86390 1
431126 99431126 1001 86380 86390 1
431250 99431250 1001 86380 86390 1
431139 99431139 1001 86380 86390 1
432228 99432228 1001 86380 86390 1
432446 99432446 1001 86380 86390 1
432142 99432142 1001 86380 86390 1
433363 99433363 1001 86380 86390 1
433522 99433522 1001 86380 86390 1
433587 99433587 1001 86380 86390 1
433593 99433593 1001 86380 86390 1
433220 99433220 1001 86380 86390 1
433029 99433029 1001 86380 86390 1
433057 99433057 1001 86380 86390 1
433147 99433147 1001 86380 86390 1
433151 99433151 1001 86380 86390 1
432609 99432609 1001 86380 86390 1
432574 99432574 1001 86380 86390 1
432576 99432576 1001 86380 86390 1
434021 99434021 1001 86380 86390 1
434024 99434024 1001 86380 86390 1
433793 99433793 1001 86380 86390 1
433841 99433841 1001 86380 86390 1
434052 99434052 1001 86380 86390 1
433991 99433991 1001 86380 86390 1
434080 99434080 1001 86380 86390 1
435281 99435281 1001 86380 86390 1
435391 99435391 1001 86380 86390 1
435120 99435120 1001 86380 86390 1
435176 99435176 1001 86380 86390 1
434671 99434671 1001 86380 86390 1
434752 99434752 1001 86380 86390 1
434553 99434553 1001 86380 86390 1
434187 99434187 1001 86380 86390 1
434165 99434165 1001 86380 86390 1
435708 99435708 1001 86380 86390 1
435733 99435733 1001 86380 86390 1
435543 99435543 1001 86380 86390 1
436898 99436898 1001 86380 86390 1
436418 99436418 1001 86380 86390 1
436506 99436506 1001 86380 86390 1
435936 99435936 1001 86380 86390 1
435938 99435938 1001 86380 86390 1
300003 99300003 1001 86380 86390 1
437309 99437309 1001 86380 86390 1
300529 99300529 1001 86380 86390 1
300346 99300346 1001 86380 86390 1
300362 99300362 1001 86380 86390 1
300326 99300326 1001 86380 86390 1
300380 99300380 1001 86380 86390 1
300285 99300285 1001 86380 86390 1
300791 99300791 1001 86380 86390 1
300861 99300861 1001 86380 86390 1
300734 99300734 1001 86380 86390 1
301498 99301498 1001 86380 86390 1
301551 99301551 1001 86380 86390 1
301222 99301222 1001 86380 86390 1
301186 99301186 1001 86380 86390 1
301214 99301214 1001 86380 86390 1
301604 99301604 1001 86380 86390 1
301760 99301760 1001 86380 86390 1
301697 99301697 1001 86380 86390 1
301663 99301663 1001 86380 86390 1
302255 99302255 1001 86380 86390 1
302185 99302185 1001 86380 86390 1
302373 99302373 1001 86380 86390 1
301982 99301982 1001 86380 86390 1
302073 99302073 1001 86380 86390 1
301997 99301997 1001 86380 86390 1
302106 99302106 1001 86380 86390 1
302171 99302171 1001 86380 86390 1
302095 99302095 1001 86380 86390 1
301980 99301980 1001 86380 86390 1
302517 99302517 1001 86380 86390 1
303119 99303119 1001 86380 86390 1
303085 99303085 1001 86380 86390 1
302963 99302963 1001 86380 86390 1
302887 99302887 1001 86380 86390 1
302823 99302823 1001 86380 86390 1
302897 99302897 1001 86380 86390 1
302988 99302988 1001 86380 86390 1
302614 99302614 1001 86380 86390 1
302654 99302654 1001 86380 86390 1
302760 99302760 1001 86380 86390 1
302786 99302786 1001 86380 86390 1
302764 99302764 1001 86380 86390 1
303235 99303235 1001 86380 86390 1
303262 99303262 1001 86380 86390 1
303995 99303995 1001 86380 86390 1
303987 99303987 1001 86380 86390 1
303924 99303924 1001 86380 86390 1
303797 99303797 1001 86380 86390 1
303641 99303641 1001 86380 86390 1
303814 99303814 1001 86380 86390 1
303531 99303531 1001 86380 86390 1
304114 99304114 1001 86380 86390 1
304143 99304143 1001 86380 86390 1
304733 99304733 1001 86380 86390 1
304798 99304798 1001 86380 86390 1
304734 99304734 1001 86380 86390 1
304704 99304704 1001 86380 86390 1
304581 99304581 1001 86380 86390 1
304497 99304497 1001 86380 86390 1
304331 99304331 1001 86380 86390 1
304357 99304357 1001 86380 86390 1
304242 99304242 1001 86380 86390 1
304270 99304270 1001 86380 86390 1
304413 99304413 1001 86380 86390 1
304388 99304388 1001 86380 86390 1
304908 99304908 1001 86380 86390 1
304869 99304869 1001 86380 86390 1
304896 99304896 1001 86380 86390 1
305022 99305022 1001 86380 86390 1
305531 99305531 1001 86380 86390 1
305652 99305652 1001 86380 86390 1
305485 99305485 1001 86380 86390 1
305576 99305576 1001 86380 86390 1
305428 99305428 1001 86380 86390 1
305431 99305431 1001 86380 86390 1
305367 99305367 1001 86380 86390 1
305321 99305321 1001 86380 86390 1
305336 99305336 1001 86380 86390 1
305401 99305401 1001 86380 86390 1
305479 99305479 1001 86380 86390 1
305194 99305194 1001 86380 86390 1
305144 99305144 1001 86380 86390 1
305173 99305173 1001 86380 86390 1
305175 99305175 1001 86380 86390 1
305137 99305137 1001 86380 86390 1
500170 99500170 1001 86380 86390 1
305686 99305686 1001 86380 86390 1
500493 99500493 1001 86380 86390 1
500402 99500402 1001 86380 86390 1
500566 99500566 1001 86380 86390 1
500367 99500367 1001 86380 86390 1
500920 99500920 1001 86380 86390 1
501511 99501511 1001 86380 86390 1
501565 99501565 1001 86380 86390 1
501475 99501475 1001 86380 86390 1
501439 99501439 1001 86380 86390 1
501442 99501442 1001 86380 86390 1
501426 99501426 1001 86380 86390 1
501137 99501137 1001 86380 86390 1
501089 99501089 1001 86380 86390 1
501093 99501093 1001 86380 86390 1
501661 99501661 1001 86380 86390 1
502379 99502379 1001 86380 86390 1
502437 99502437 1001 86380 86390 1
502399 99502399 1001 86380 86390 1
502118 99502118 1001 86380 86390 1
502131 99502131 1001 86380 86390 1
502067 99502067 1001 86380 86390 1
502096 99502096 1001 86380 86390 1
502189 99502189 1001 86380 86390 1
501852 99501852 1001 86380 86390 1
501880 99501880 1001 86380 86390 1
502671 99502671 1001 86380 86390 1
503151 99503151 1001 86380 86390 1
503262 99503262 1001 86380 86390 1
503277 99503277 1001 86380 86390 1
503147 99503147 1001 86380 86390 1
503073 99503073 1001 86380 86390 1
502960 99502960 1001 86380 86390 1
503070 99503070 1001 86380 86390 1
502801 99502801 1001 86380 86390 1
502702 99502702 1001 86380 86390 1
502794 99502794 1001 86380 86390 1
503380 99503380 1001 86380 86390 1
503462 99503462 1001 86380 86390 1
503326 99503326 1001 86380 86390 1
503430 99503430 1001 86380 86390 1
504099 99504099 1001 86380 86390 1
503788 99503788 1001 86380 86390 1
503832 99503832 1001 86380 86390 1
503847 99503847 1001 86380 86390 1
503629 99503629 1001 86380 86390 1
503543 99503543 1001 86380 86390 1
503585 99503585 1001 86380 86390 1
503521 99503521 1001 86380 86390 1
504322 99504322 1001 86380 86390 1
504159 99504159 1001 86380 86390 1
504125 99504125 1001 86380 86390 1
504744 99504744 1001 86380 86390 1
504749 99504749 1001 86380 86390 1
504763 99504763 1001 86380 86390 1
504661 99504661 1001 86380 86390 1
504601 99504601 1001 86380 86390 1
504653 99504653 1001 86380 86390 1
504342 99504342 1001 86380 86390 1
504383 99504383 1001 86380 86390 1
504448 99504448 1001 86380 86390 1
504333 99504333 1001 86380 86390 1
505148 99505148 1001 86380 86390 1
505700 99505700 1001 86380 86390 1
505573 99505573 1001 86380 86390 1
505574 99505574 1001 86380 86390 1
505729 99505729 1001 86380 86390 1
505488 99505488 1001 86380 86390 1
505553 99505553 1001 86380 86390 1
505467 99505467 1001 86380 86390 1
505216 99505216 1001 86380 86390 1
505284 99505284 1001 86380 86390 1
505298 99505298 1001 86380 86390 1
505157 99505157 1001 86380 86390 1
505913 99505913 1001 86380 86390 1
505891 99505891 1001 86380 86390 1
505970 99505970 1001 86380 86390 1
505880 99505880 1001 86380 86390 1
506565 99506565 1001 86380 86390 1
506409 99506409 1001 86380 86390 1
506479 99506479 1001 86380 86390 1
506081 99506081 1001 86380 86390 1
505979 99505979 1001 86380 86390 1
506690 99506690 1001 86380 86390 1
506769 99506769 1001 86380 86390 1
506627 99506627 1001 86380 86390 1
506666 99506666 1001 86380 86390 1
507269 99507269 1001 86380 86390 1
507369 99507369 1001 86380 86390 1
507161 99507161 1001 86380 86390 1
507084 99507084 1001 86380 86390 1
507009 99507009 1001 86380 86390 1
506949 99506949 1001 86380 86390 1
506899 99506899 1001 86380 86390 1
506863 99506863 1001 86380 86390 1
506864 99506864 1001 86380 86390 1
507437 99507437 1001 86380 86390 1
507581 99507581 1001 86380 86390 1
507556 99507556 1001 86380 86390 1
507454 99507454 1001 86380 86390 1
507584 99507584 1001 86380 86390 1
507586 99507586 1001 86380 86390 1
507953 99507953 1001 86380 86390 1
507864 99507864 1001 86380 86390 1
508007 99508007 1001 86380 86390 1
508008 99508008 1001 86380 86390 1
508028 99508028 1001 86380 86390 1
508042 99508042 1001 86380 86390 1
507725 99507725 1001 86380 86390 1
507752 99507752 1001 86380 86390 1
508340 99508340 1001 86380 86390 1
508263 99508263 1001 86380 86390 1
508266 99508266 1001 86380 86390 1
508383 99508383 1001 86380 86390 1
508934 99508934 1001 86380 86390 1
509050 99509050 1001 86380 86390 1
508905 99508905 1001 86380 86390 1
508893 99508893 1001 86380 86390 1
508745 99508745 1001 86380 86390 1
508683 99508683 1001 86380 86390 1
508814 99508814 1001 86380 86390 1
508545 99508545 1001 86380 86390 1
508460 99508460 1001 86380 86390 1
509244 99509244 1001 86380 86390 1
509077 99509077 1001 86380 86390 1
509123 99509123 1001 86380 86390 1
509864 99509864 1001 86380 86390 1
509874 99509874 1001 86380 86390 1
509645 99509645 1001 86380 86390 1
509503 99509503 1001 86380 86390 1
509556 99509556 1001 86380 86390 1
509613 99509613 1001 86380 86390 1
509509 99509509 1001 86380 86390 1
509639 99509639 1001 86380 86390 1
509346 99509346 1001 86380 86390 1
509399 99509399 1001 86380 86390 1
509288 99509288 1001 86380 86390 1
509302 99509302 1001 86380 86390 1
509980 99509980 1001 86380 86390 1
509904 99509904 1001 86380 86390 1
510048 99510048 1001 86380 86390 1
510050 99510050 1001 86380 86390 1
509922 99509922 1001 86380 86390 1
510617 99510617 1001 86380 86390 1
510706 99510706 1001 86380 86390 1
510658 99510658 1001 86380 86390 1
510329 99510329 1001 86380 86390 1
510473 99510473 1001 86380 86390 1
510384 99510384 1001 86380 86390 1
510462 99510462 1001 86380 86390 1
510211 99510211 1001 86380 86390 1
510239 99510239 1001 86380 86390 1
510229 99510229 1001 86380 86390 1
510258 99510258 1001 86380 86390 1
510169 99510169 1001 86380 86390 1
510131 99510131 1001 86380 86390 1
510832 99510832 1001 86380 86390 1
510729 99510729 1001 86380 86390 1
510859 99510859 1001 86380 86390 1
511513 99511513 1001 86380 86390 1
511313 99511313 1001 86380 86390 1
511342 99511342 1001 86380 86390 1
510973 99510973 1001 86380 86390 1
511027 99511027 1001 86380 86390 1
511094 99511094 1001 86380 86390 1
511032 99511032 1001 86380 86390 1
511626 99511626 1001 86380 86390 1
511614 99511614 1001 86380 86390 1
512189 99512189 1001 86380 86390 1
512215 99512215 1001 86380 86390 1
512282 99512282 1001 86380 86390 1
512005 99512005 1001 86380 86390 1
512146 99512146 1001 86380 86390 1
511841 99511841 1001 86380 86390 1
511803 99511803 1001 86380 86390 1
511779 99511779 1001 86380 86390 1
512479 99512479 1001 86380 86390 1
513153 99513153 1001 86380 86390 1
512819 99512819 1001 86380 86390 1
512848 99512848 1001 86380 86390 1
512890 99512890 1001 86380 86390 1
512766 99512766 1001 86380 86390 1
512645 99512645 1001 86380 86390 1
513254 99513254 1001 86380 86390 1
513250 99513250 1001 86380 86390 1
513407 99513407 1001 86380 86390 1
513895 99513895 1001 86380 86390 1
513898 99513898 1001 86380 86390 1
514025 99514025 1001 86380 86390 1
513800 99513800 1001 86380 86390 1
513762 99513762 1001 86380 86390 1
513676 99513676 1001 86380 86390 1
513531 99513531 1001 86380 86390 1
513417 99513417 1001 86380 86390 1
513613 99513613 1001 86380 86390 1
514198 99514198 1001 86380 86390 1
514173 99514173 1001 86380 86390 1
514213 99514213 1001 86380 86390 1
514226 99514226 1001 86380 86390 1
514062 99514062 1001 86380 86390 1
514143 99514143 1001 86380 86390 1
514802 99514802 1001 86380 86390 1
514662 99514662 1001 86380 86390 1
514537 99514537 1001 86380 86390 1
514631 99514631 1001 86380 86390 1
514544 99514544 1001 86380 86390 1
514584 99514584 1001 86380 86390 1
514559 99514559 1001 86380 86390 1
514372 99514372 1001 86380 86390 1
514425 99514425 1001 86380 86390 1
514885 99514885 1001 86380 86390 1
514898 99514898 1001 86380 86390 1
514980 99514980 1001 86380 86390 1
515610 99515610 1001 86380 86390 1
515586 99515586 1001 86380 86390 1
515549 99515549 1001 86380 86390 1
515606 99515606 1001 86380 86390 1
515358 99515358 1001 86380 86390 1
515296 99515296 1001 86380 86390 1
515252 99515252 1001 86380 86390 1
515189 99515189 1001 86380 86390 1
515164 99515164 1001 86380 86390 1
515732 99515732 1001 86380 86390 1
515708 99515708 1001 86380 86390 1
516437 99516437 1001 86380 86390 1
515955 99515955 1001 86380 86390 1
516051 99516051 1001 86380 86390 1
516078 99516078 1001 86380 86390 1
516014 99516014 1001 86380 86390 1
516092 99516092 1001 86380 86390 1
515926 99515926 1001 86380 86390 1
516069 99516069 1001 86380 86390 1
516540 99516540 1001 86380 86390 1
516682 99516682 1001 86380 86390 1
516532 99516532 1001 86380 86390 1
517168 99517168 1001 86380 86390 1
517174 99517174 1001 86380 86390 1
517127 99517127 1001 86380 86390 1
517115 99517115 1001 86380 86390 1
516847 99516847 1001 86380 86390 1
516751 99516751 1001 86380 86390 1
516816 99516816 1001 86380 86390 1
517385 99517385 1001 86380 86390 1
517517 99517517 1001 86380 86390 1
517351 99517351 1001 86380 86390 1
517499 99517499 1001 86380 86390 1
518132 99518132 1001 86380 86390 1
517990 99517990 1001 86380 86390 1
518081 99518081 1001 86380 86390 1
518018 99518018 1001 86380 86390 1
518019 99518019 1001 86380 86390 1
517832 99517832 1001 86380 86390 1
517811 99517811 1001 86380 86390 1
517713 99517713 1001 86380 86390 1
518315 99518315 1001 86380 86390 1
518333 99518333 1001 86380 86390 1
518957 99518957 1001 86380 86390 1
518825 99518825 1001 86380 86390 1
518865 99518865 1001 86380 86390 1
518870 99518870 1001 86380 86390 1
518747 99518747 1001 86380 86390 1
518671 99518671 1001 86380 86390 1
518737 99518737 1001 86380 86390 1
518727 99518727 1001 86380 86390 1
518455 99518455 1001 86380 86390 1
518444 99518444 1001 86380 86390 1
519171 99519171 1001 86380 86390 1
519148 99519148 1001 86380 86390 1
519187 99519187 1001 86380 86390 1
519702 99519702 1001 86380 86390 1
519787 99519787 1001 86380 86390 1
519707 99519707 1001 86380 86390 1
519366 99519366 1001 86380 86390 1
519265 99519265 1001 86380 86390 1
519928 99519928 1001 86380 86390 1
519895 99519895 1001 86380 86390 1
520529 99520529 1001 86380 86390 1
520510 99520510 1001 86380 86390 1
520320 99520320 1001 86380 86390 1
520430 99520430 1001 86380 86390 1
520395 99520395 1001 86380 86390 1
520047 99520047 1001 86380 86390 1
520194 99520194 1001 86380 86390 1
520030 99520030 1001 86380 86390 1
520160 99520160 1001 86380 86390 1
520663 99520663 1001 86380 86390 1
520743 99520743 1001 86380 86390 1
520693 99520693 1001 86380 86390 1
520647 99520647 1001 86380 86390 1
521392 99521392 1001 86380 86390 1
521356 99521356 1001 86380 86390 1
521184 99521184 1001 86380 86390 1
521225 99521225 1001 86380 86390 1
521089 99521089 1001 86380 86390 1
521181 99521181 1001 86380 86390 1
521221 99521221 1001 86380 86390 1
520904 99520904 1001 86380 86390 1
520909 99520909 1001 86380 86390 1
520935 99520935 1001 86380 86390 1
521613 99521613 1001 86380 86390 1
521511 99521511 1001 86380 86390 1
522232 99522232 1001 86380 86390 1
522234 99522234 1001 86380 86390 1
522185 99522185 1001 86380 86390 1
522187 99522187 1001 86380 86390 1
522288 99522288 1001 86380 86390 1
521905 99521905 1001 86380 86390 1
521697 99521697 1001 86380 86390 1
521766 99521766 1001 86380 86390 1
521742 99521742 1001 86380 86390 1
521810 99521810 1001 86380 86390 1
522462 99522462 1001 86380 86390 1
522385 99522385 1001 86380 86390 1
522335 99522335 1001 86380 86390 1
522296 99522296 1001 86380 86390 1
522993 99522993 1001 86380 86390 1
523092 99523092 1001 86380 86390 1
523109 99523109 1001 86380 86390 1
522772 99522772 1001 86380 86390 1
522740 99522740 1001 86380 86390 1
522578 99522578 1001 86380 86390 1
522541 99522541 1001 86380 86390 1
523286 99523286 1001 86380 86390 1
523279 99523279 1001 86380 86390 1
523771 99523771 1001 86380 86390 1
523649 99523649 1001 86380 86390 1
523675 99523675 1001 86380 86390 1
523547 99523547 1001 86380 86390 1
523548 99523548 1001 86380 86390 1
523724 99523724 1001 86380 86390 1
523621 99523621 1001 86380 86390 1
523501 99523501 1001 86380 86390 1
524001 99524001 1001 86380 86390 1
523962 99523962 1001 86380 86390 1
524107 99524107 1001 86380 86390 1
523965 99523965 1001 86380 86390 1
524631 99524631 1001 86380 86390 1
524754 99524754 1001 86380 86390 1
524599 99524599 1001 86380 86390 1
524613 99524613 1001 86380 86390 1
524386 99524386 1001 86380 86390 1
524455 99524455 1001 86380 86390 1
524536 99524536 1001 86380 86390 1
524156 99524156 1001 86380 86390 1
524867 99524867 1001 86380 86390 1
524829 99524829 1001 86380 86390 1
525513 99525513 1001 86380 86390 1
525400 99525400 1001 86380 86390 1
525464 99525464 1001 86380 86390 1
525479 99525479 1001 86380 86390 1
525301 99525301 1001 86380 86390 1
525392 99525392 1001 86380 86390 1
525199 99525199 1001 86380 86390 1
525258 99525258 1001 86380 86390 1
525015 99525015 1001 86380 86390 1
525183 99525183 1001 86380 86390 1
525029 99525029 1001 86380 86390 1
525017 99525017 1001 86380 86390 1
525152 99525152 1001 86380 86390 1
525165 99525165 1001 86380 86390 1
525050 99525050 1001 86380 86390 1
525626 99525626 1001 86380 86390 1
525798 99525798 1001 86380 86390 1
526244 99526244 1001 86380 86390 1
526374 99526374 1001 86380 86390 1
526406 99526406 1001 86380 86390 1
526076 99526076 1001 86380 86390 1
526116 99526116 1001 86380 86390 1
525908 99525908 1001 86380 86390 1
525947 99525947 1001 86380 86390 1
525821 99525821 1001 86380 86390 1
525913 99525913 1001 86380 86390 1
525916 99525916 1001 86380 86390 1
526563 99526563 1001 86380 86390 1
526464 99526464 1001 86380 86390 1
526558 99526558 1001 86380 86390 1
527214 99527214 1001 86380 86390 1
527097 99527097 1001 86380 86390 1
527074 99527074 1001 86380 86390 1
527236 99527236 1001 86380 86390 1
527035 99527035 1001 86380 86390 1
526971 99526971 1001 86380 86390 1
526680 99526680 1001 86380 86390 1
526696 99526696 1001 86380 86390 1
526802 99526802 1001 86380 86390 1
526830 99526830 1001 86380 86390 1
527377 99527377 1001 86380 86390 1
527327 99527327 1001 86380 86390 1
527370 99527370 1001 86380 86390 1
528074 99528074 1001 86380 86390 1
527883 99527883 1001 86380 86390 1
528048 99528048 1001 86380 86390 1
528022 99528022 1001 86380 86390 1
527758 99527758 1001 86380 86390 1
527707 99527707 1001 86380 86390 1
527587 99527587 1001 86380 86390 1
527488 99527488 1001 86380 86390 1
527634 99527634 1001 86380 86390 1
528111 99528111 1001 86380 86390 1
528094 99528094 1001 86380 86390 1
528898 99528898 1001 86380 86390 1
528859 99528859 1001 86380 86390 1
528837 99528837 1001 86380 86390 1
528863 99528863 1001 86380 86390 1
528646 99528646 1001 86380 86390 1
528690 99528690 1001 86380 86390 1
528654 99528654 1001 86380 86390 1
528296 99528296 1001 86380 86390 1
528407 99528407 1001 86380 86390 1
529017 99529017 1001 86380 86390 1
528916 99528916 1001 86380 86390 1
529614 99529614 1001 86380 86390 1
529556 99529556 1001 86380 86390 1
529621 99529621 1001 86380 86390 1
529557 99529557 1001 86380 86390 1
529611 99529611 1001 86380 86390 1
529510 99529510 1001 86380 86390 1
529342 99529342 1001 86380 86390 1
529485 99529485 1001 86380 86390 1
529463 99529463 1001 86380 86390 1
529477 99529477 1001 86380 86390 1
529200 99529200 1001 86380 86390 1
529248 99529248 1001 86380 86390 1
529287 99529287 1001 86380 86390 1
529933 99529933 1001 86380 86390 1
529860 99529860 1001 86380 86390 1
530478 99530478 1001 86380 86390 1
530455 99530455 1001 86380 86390 1
530417 99530417 1001 86380 86390 1
530508 99530508 1001 86380 86390 1
530408 99530408 1001 86380 86390 1
530142 99530142 1001 86380 86390 1
530182 99530182 1001 86380 86390 1
529947 99529947 1001 86380 86390 1
530092 99530092 1001 86380 86390 1
530034 99530034 1001 86380 86390 1
530706 99530706 1001 86380 86390 1
530581 99530581 1001 86380 86390 1
530625 99530625 1001 86380 86390 1
530730 99530730 1001 86380 86390 1
531350 99531350 1001 86380 86390 1
531006 99531006 1001 86380 86390 1
530825 99530825 1001 86380 86390 1
531469 99531469 1001 86380 86390 1
531392 99531392 1001 86380 86390 1
531419 99531419 1001 86380 86390 1
531176 99531176 1001 86380 86390 1
531528 99531528 1001 86380 86390 1
532174 99532174 1001 86380 86390 1
532200 99532200 1001 86380 86390 1
532063 99532063 1001 86380 86390 1
531873 99531873 1001 86380 86390 1
531994 99531994 1001 86380 86390 1
531813 99531813 1001 86380 86390 1
531855 99531855 1001 86380 86390 1
531909 99531909 1001 86380 86390 1
531695 99531695 1001 86380 86390 1
532297 99532297 1001 86380 86390 1
532002 99532002 1001 86380 86390 1
532221 99532221 1001 86380 86390 1
532368 99532368 1001 86380 86390 1
532931 99532931 1001 86380 86390 1
532775 99532775 1001 86380 86390 1
532633 99532633 1001 86380 86390 1
532686 99532686 1001 86380 86390 1
532675 99532675 1001 86380 86390 1
532630 99532630 1001 86380 86390 1
532478 99532478 1001 86380 86390 1
532609 99532609 1001 86380 86390 1
532455 99532455 1001 86380 86390 1
532521 99532521 1001 86380 86390 1
532547 99532547 1001 86380 86390 1
532589 99532589 1001 86380 86390 1
533786 99533786 1001 86380 86390 1
533800 99533800 1001 86380 86390 1
533700 99533700 1001 86380 86390 1
533545 99533545 1001 86380 86390 1
533263 99533263 1001 86380 86390 1
533411 99533411 1001 86380 86390 1
533309 99533309 1001 86380 86390 1
533375 99533375 1001 86380 86390 1
534025 99534025 1001 86380 86390 1
533871 99533871 1001 86380 86390 1
533887 99533887 1001 86380 86390 1
533956 99533956 1001 86380 86390 1
534628 99534628 1001 86380 86390 1
534528 99534528 1001 86380 86390 1
534567 99534567 1001 86380 86390 1
534445 99534445 1001 86380 86390 1
534329 99534329 1001 86380 86390 1
534394 99534394 1001 86380 86390 1
534410 99534410 1001 86380 86390 1
534222 99534222 1001 86380 86390 1
534108 99534108 1001 86380 86390 1
534111 99534111 1001 86380 86390 1
534228 99534228 1001 86380 86390 1
534139 99534139 1001 86380 86390 1
534785 99534785 1001 86380 86390 1
534736 99534736 1001 86380 86390 1
534814 99534814 1001 86380 86390 1
534712 99534712 1001 86380 86390 1
534752 99534752 1001 86380 86390 1
534810 99534810 1001 86380 86390 1
535314 99535314 1001 86380 86390 1
535500 99535500 1001 86380 86390 1
535328 99535328 1001 86380 86390 1
535113 99535113 1001 86380 86390 1
535134 99535134 1001 86380 86390 1
535160 99535160 1001 86380 86390 1
535199 99535199 1001 86380 86390 1
535020 99535020 1001 86380 86390 1
534957 99534957 1001 86380 86390 1
535062 99535062 1001 86380 86390 1
535591 99535591 1001 86380 86390 1
535707 99535707 1001 86380 86390 1
535517 99535517 1001 86380 86390 1
536178 99536178 1001 86380 86390 1
536018 99536018 1001 86380 86390 1
536085 99536085 1001 86380 86390 1
536101 99536101 1001 86380 86390 1
536104 99536104 1001 86380 86390 1
535873 99535873 1001 86380 86390 1
535774 99535774 1001 86380 86390 1
535904 99535904 1001 86380 86390 1
535922 99535922 1001 86380 86390 1
536450 99536450 1001 86380 86390 1
536477 99536477 1001 86380 86390 1
536408 99536408 1001 86380 86390 1
537073 99537073 1001 86380 86390 1
537066 99537066 1001 86380 86390 1
537095 99537095 1001 86380 86390 1
536818 99536818 1001 86380 86390 1
536884 99536884 1001 86380 86390 1
536600 99536600 1001 86380 86390 1
536562 99536562 1001 86380 86390 1
537232 99537232 1001 86380 86390 1
537951 99537951 1001 86380 86390 1
537958 99537958 1001 86380 86390 1
537814 99537814 1001 86380 86390 1
537840 99537840 1001 86380 86390 1
537588 99537588 1001 86380 86390 1
537562 99537562 1001 86380 86390 1
537411 99537411 1001 86380 86390 1
537541 99537541 1001 86380 86390 1
537387 99537387 1001 86380 86390 1
537428 99537428 1001 86380 86390 1
537429 99537429 1001 86380 86390 1
538077 99538077 1001 86380 86390 1
538193 99538193 1001 86380 86390 1
538175 99538175 1001 86380 86390 1
538150 99538150 1001 86380 86390 1
538785 99538785 1001 86380 86390 1
538791 99538791 1001 86380 86390 1
538807 99538807 1001 86380 86390 1
538508 99538508 1001 86380 86390 1
538472 99538472 1001 86380 86390 1
538538 99538538 1001 86380 86390 1
538604 99538604 1001 86380 86390 1
538556 99538556 1001 86380 86390 1
538228 99538228 1001 86380 86390 1
538256 99538256 1001 86380 86390 1
538269 99538269 1001 86380 86390 1
538270 99538270 1001 86380 86390 1
538864 99538864 1001 86380 86390 1
538896 99538896 1001 86380 86390 1
538831 99538831 1001 86380 86390 1
538940 99538940 1001 86380 86390 1
539604 99539604 1001 86380 86390 1
539491 99539491 1001 86380 86390 1
539492 99539492 1001 86380 86390 1
539507 99539507 1001 86380 86390 1
539627 99539627 1001 86380 86390 1
539631 99539631 1001 86380 86390 1
539414 99539414 1001 86380 86390 1
539416 99539416 1001 86380 86390 1
539354 99539354 1001 86380 86390 1
539304 99539304 1001 86380 86390 1
539225 99539225 1001 86380 86390 1
539737 99539737 1001 86380 86390 1
540111 99540111 1001 86380 86390 1
540190 99540190 1001 86380 86390 1
540246 99540246 1001 86380 86390 1
540042 99540042 1001 86380 86390 1
539913 99539913 1001 86380 86390 1
539877 99539877 1001 86380 86390 1
539947 99539947 1001 86380 86390 1
540263 99540263 1001 86380 86390 1
540638 99540638 1001 86380 86390 1
540575 99540575 1001 86380 86390 1
540541 99540541 1001 86380 86390 1
541166 99541166 1001 86380 86390 1
541206 99541206 1001 86380 86390 1
540897 99540897 1001 86380 86390 1
541003 99541003 1001 86380 86390 1
541043 99541043 1001 86380 86390 1
540967 99540967 1001 86380 86390 1
541073 99541073 1001 86380 86390 1
540727 99540727 1001 86380 86390 1
541342 99541342 1001 86380 86390 1
541345 99541345 1001 86380 86390 1
541452 99541452 1001 86380 86390 1
541468 99541468 1001 86380 86390 1
541975 99541975 1001 86380 86390 1
541938 99541938 1001 86380 86390 1
541762 99541762 1001 86380 86390 1
541830 99541830 1001 86380 86390 1
541592 99541592 1001 86380 86390 1
541657 99541657 1001 86380 86390 1
541620 99541620 1001 86380 86390 1
541687 99541687 1001 86380 86390 1
541688 99541688 1001 86380 86390 1
542274 99542274 1001 86380 86390 1
542236 99542236 1001 86380 86390 1
542229 99542229 1001 86380 86390 1
542858 99542858 1001 86380 86390 1
542921 99542921 1001 86380 86390 1
542797 99542797 1001 86380 86390 1
542840 99542840 1001 86380 86390 1
542763 99542763 1001 86380 86390 1
542536 99542536 1001 86380 86390 1
542706 99542706 1001 86380 86390 1
542580 99542580 1001 86380 86390 1
542532 99542532 1001 86380 86390 1
542417 99542417 1001 86380 86390 1
542418 99542418 1001 86380 86390 1
542446 99542446 1001 86380 86390 1
542501 99542501 1001 86380 86390 1
543079 99543079 1001 86380 86390 1
542963 99542963 1001 86380 86390 1
543120 99543120 1001 86380 86390 1
543734 99543734 1001 86380 86390 1
543670 99543670 1001 86380 86390 1
543594 99543594 1001 86380 86390 1
543667 99543667 1001 86380 86390 1
543489 99543489 1001 86380 86390 1
543528 99543528 1001 86380 86390 1
543547 99543547 1001 86380 86390 1
543548 99543548 1001 86380 86390 1
543549 99543549 1001 86380 86390 1
543564 99543564 1001 86380 86390 1
543864 99543864 1001 86380 86390 1
543919 99543919 1001 86380 86390 1
544507 99544507 1001 86380 86390 1
544379 99544379 1001 86380 86390 1
544356 99544356 1001 86380 86390 1
544187 99544187 1001 86380 86390 1
544228 99544228 1001 86380 86390 1
544189 99544189 1001 86380 86390 1
544006 99544006 1001 86380 86390 1
544046 99544046 1001 86380 86390 1
544060 99544060 1001 86380 86390 1
544074 99544074 1001 86380 86390 1
544154 99544154 1001 86380 86390 1
544091 99544091 1001 86380 86390 1
544040 99544040 1001 86380 86390 1
544092 99544092 1001 86380 86390 1
544730 99544730 1001 86380 86390 1
408422 1138 1001 52200 52617 1
531564 1039 1002 39825 47534 1
400111 99400111 1001 86380 86390 1
400140 99400140 1001 86380 86390 1
400487 99400487 1001 86380 86390 1
400426 99400426 1001 86380 86390 1
400518 99400518 1001 86380 86390 1
400568 99400568 1001 86380 86390 1
400624 99400624 1001 86380 86390 1
400908 99400908 1001 86380 86390 1
400946 99400946 1001 86380 86390 1
401246 99401246 1001 86380 86390 1
401305 99401305 1001 86380 86390 1
401354 99401354 1001 86380 86390 1
401382 99401382 1001 86380 86390 1
401541 99401541 1001 86380 86390 1
401666 99401666 1001 86380 86390 1
401830 99401830 1001 86380 86390 1
401710 99401710 1001 86380 86390 1
401715 99401715 1001 86380 86390 1
401888 99401888 1001 86380 86390 1
402089 99402089 1001 86380 86390 1
402216 99402216 1001 86380 86390 1
402346 99402346 1001 86380 86390 1
402347 99402347 1001 86380 86390 1
402328 99402328 1001 86380 86390 1
402448 99402448 1001 86380 86390 1
402276 99402276 1001 86380 86390 1
402570 99402570 1001 86380 86390 1
402565 99402565 1001 86380 86390 1
402491 99402491 1001 86380 86390 1
402662 99402662 1001 86380 86390 1
402655 99402655 1001 86380 86390 1
402785 99402785 1001 86380 86390 1
402907 99402907 1001 86380 86390 1
403113 99403113 1001 86380 86390 1
403119 99403119 1001 86380 86390 1
403148 99403148 1001 86380 86390 1
403644 99403644 1001 86380 86390 1
403638 99403638 1001 86380 86390 1
403871 99403871 1001 86380 86390 1
403981 99403981 1001 86380 86390 1
403996 99403996 1001 86380 86390 1
404052 99404052 1001 86380 86390 1
404287 99404287 1001 86380 86390 1
404361 99404361 1001 86380 86390 1
404502 99404502 1001 86380 86390 1
404688 99404688 1001 86380 86390 1
404625 99404625 1001 86380 86390 1
404592 99404592 1001 86380 86390 1
404774 99404774 1001 86380 86390 1
404717 99404717 1001 86380 86390 1
404806 99404806 1001 86380 86390 1
404848 99404848 1001 86380 86390 1
405445 99405445 1001 86380 86390 1
405623 99405623 1001 86380 86390 1
405694 99405694 1001 86380 86390 1
405951 99405951 1001 86380 86390 1
406025 99406025 1001 86380 86390 1
406053 99406053 1001 86380 86390 1
406295 99406295 1001 86380 86390 1
406317 99406317 1001 86380 86390 1
406672 99406672 1001 86380 86390 1
406775 99406775 1001 86380 86390 1
406861 99406861 1001 86380 86390 1
406842 99406842 1001 86380 86390 1
407121 99407121 1001 86380 86390 1
407098 99407098 1001 86380 86390 1
407091 99407091 1001 86380 86390 1
407629 99407629 1001 86380 86390 1
407688 99407688 1001 86380 86390 1
407678 99407678 1001 86380 86390 1
407823 99407823 1001 86380 86390 1
407768 99407768 1001 86380 86390 1
407771 99407771 1001 86380 86390 1
407973 99407973 1001 86380 86390 1
408196 99408196 1001 86380 86390 1
408265 99408265 1001 86380 86390 1
408501 99408501 1001 86380 86390 1
408788 99408788 1001 86380 86390 1
409045 99409045 1001 86380 86390 1
409127 99409127 1001 86380 86390 1
409133 99409133 1001 86380 86390 1
409285 99409285 1001 86380 86390 1
409377 99409377 1001 86380 86390 1
409423 99409423 1001 86380 86390 1
409667 99409667 1001 86380 86390 1
409740 99409740 1001 86380 86390 1
410072 99410072 1001 86380 86390 1
409993 99409993 1001 86380 86390 1
410143 99410143 1001 86380 86390 1
410270 99410270 1001 86380 86390 1
410299 99410299 1001 86380 86390 1
410290 99410290 1001 86380 86390 1
410322 99410322 1001 86380 86390 1
410427 99410427 1001 86380 86390 1
410718 99410718 1001 86380 86390 1
410931 99410931 1001 86380 86390 1
411095 99411095 1001 86380 86390 1
411222 99411222 1001 86380 86390 1
411304 99411304 1001 86380 86390 1
411420 99411420 1001 86380 86390 1
411608 99411608 1001 86380 86390 1
411537 99411537 1001 86380 86390 1
411809 99411809 1001 86380 86390 1
411901 99411901 1001 86380 86390 1
412161 99412161 1001 86380 86390 1
412220 99412220 1001 86380 86390 1
412402 99412402 1001 86380 86390 1
412470 99412470 1001 86380 86390 1
413591 99413591 1001 86380 86390 1
413341 99413341 1001 86380 86390 1
413459 99413459 1001 86380 86390 1
413360 99413360 1001 86380 86390 1
413330 99413330 1001 86380 86390 1
413221 99413221 1001 86380 86390 1
412988 99412988 1001 86380 86390 1
413080 99413080 1001 86380 86390 1
413212 99413212 1001 86380 86390 1
412777 99412777 1001 86380 86390 1
412725 99412725 1001 86380 86390 1
412871 99412871 1001 86380 86390 1
412536 99412536 1001 86380 86390 1
412729 99412729 1001 86380 86390 1
412705 99412705 1001 86380 86390 1
412841 99412841 1001 86380 86390 1
413923 99413923 1001 86380 86390 1
413969 99413969 1001 86380 86390 1
413928 99413928 1001 86380 86390 1
414015 99414015 1001 86380 86390 1
413854 99413854 1001 86380 86390 1
413859 99413859 1001 86380 86390 1
415028 99415028 1001 86380 86390 1
415275 99415275 1001 86380 86390 1
414894 99414894 1001 86380 86390 1
414853 99414853 1001 86380 86390 1
414577 99414577 1001 86380 86390 1
414460 99414460 1001 86380 86390 1
414343 99414343 1001 86380 86390 1
414465 99414465 1001 86380 86390 1
414350 99414350 1001 86380 86390 1
414400 99414400 1001 86380 86390 1
415658 99415658 1001 86380 86390 1
415684 99415684 1001 86380 86390 1
415715 99415715 1001 86380 86390 1
415568 99415568 1001 86380 86390 1
416957 99416957 1001 86380 86390 1
416960 99416960 1001 86380 86390 1
416773 99416773 1001 86380 86390 1
416806 99416806 1001 86380 86390 1
416146 99416146 1001 86380 86390 1
416507 99416507 1001 86380 86390 1
416513 99416513 1001 86380 86390 1
415827 99415827 1001 86380 86390 1
415832 99415832 1001 86380 86390 1
416035 99416035 1001 86380 86390 1
415724 99415724 1001 86380 86390 1
415874 99415874 1001 86380 86390 1
415900 99415900 1001 86380 86390 1
417356 99417356 1001 86380 86390 1
417358 99417358 1001 86380 86390 1
417062 99417062 1001 86380 86390 1
417494 99417494 1001 86380 86390 1
418782 99418782 1001 86380 86390 1
418709 99418709 1001 86380 86390 1
418043 99418043 1001 86380 86390 1
418063 99418063 1001 86380 86390 1
418264 99418264 1001 86380 86390 1
418324 99418324 1001 86380 86390 1
418072 99418072 1001 86380 86390 1
417937 99417937 1001 86380 86390 1
417663 99417663 1001 86380 86390 1
417793 99417793 1001 86380 86390 1
418000 99418000 1001 86380 86390 1
419027 99419027 1001 86380 86390 1
420199 99420199 1001 86380 86390 1
420101 99420101 1001 86380 86390 1
420265 99420265 1001 86380 86390 1
419807 99419807 1001 86380 86390 1
419652 99419652 1001 86380 86390 1
419835 99419835 1001 86380 86390 1
419574 99419574 1001 86380 86390 1
419499 99419499 1001 86380 86390 1
419368 99419368 1001 86380 86390 1
420589 99420589 1001 86380 86390 1
420499 99420499 1001 86380 86390 1
420552 99420552 1001 86380 86390 1
420524 99420524 1001 86380 86390 1
420830 99420830 1001 86380 86390 1
421840 99421840 1001 86380 86390 1
421876 99421876 1001 86380 86390 1
421587 99421587 1001 86380 86390 1
421302 99421302 1001 86380 86390 1
421675 99421675 1001 86380 86390 1
421467 99421467 1001 86380 86390 1
422437 99422437 1001 86380 86390 1
422508 99422508 1001 86380 86390 1
422253 99422253 1001 86380 86390 1
422185 99422185 1001 86380 86390 1
422473 99422473 1001 86380 86390 1
423463 99423463 1001 86380 86390 1
423736 99423736 1001 86380 86390 1
423156 99423156 1001 86380 86390 1
422854 99422854 1001 86380 86390 1
422885 99422885 1001 86380 86390 1
422700 99422700 1001 86380 86390 1
422703 99422703 1001 86380 86390 1
423865 99423865 1001 86380 86390 1
424087 99424087 1001 86380 86390 1
425152 99425152 1001 86380 86390 1
425282 99425282 1001 86380 86390 1
425122 99425122 1001 86380 86390 1
424739 99424739 1001 86380 86390 1
424998 99424998 1001 86380 86390 1
424658 99424658 1001 86380 86390 1
424296 99424296 1001 86380 86390 1
424226 99424226 1001 86380 86390 1
424523 99424523 1001 86380 86390 1
424588 99424588 1001 86380 86390 1
424528 99424528 1001 86380 86390 1
425580 99425580 1001 86380 86390 1
425561 99425561 1001 86380 86390 1
425407 99425407 1001 86380 86390 1
425411 99425411 1001 86380 86390 1
425518 99425518 1001 86380 86390 1
426983 99426983 1001 86380 86390 1
427095 99427095 1001 86380 86390 1
426399 99426399 1001 86380 86390 1
426490 99426490 1001 86380 86390 1
426243 99426243 1001 86380 86390 1
425960 99425960 1001 86380 86390 1
426237 99426237 1001 86380 86390 1
425854 99425854 1001 86380 86390 1
425979 99425979 1001 86380 86390 1
426270 99426270 1001 86380 86390 1
427465 99427465 1001 86380 86390 1
427378 99427378 1001 86380 86390 1
427281 99427281 1001 86380 86390 1
428508 99428508 1001 86380 86390 1
428553 99428553 1001 86380 86390 1
428623 99428623 1001 86380 86390 1
428703 99428703 1001 86380 86390 1
428597 99428597 1001 86380 86390 1
428510 99428510 1001 86380 86390 1
428359 99428359 1001 86380 86390 1
428563 99428563 1001 86380 86390 1
427949 99427949 1001 86380 86390 1
428295 99428295 1001 86380 86390 1
428177 99428177 1001 86380 86390 1
427606 99427606 1001 86380 86390 1
427815 99427815 1001 86380 86390 1
427800 99427800 1001 86380 86390 1
429011 99429011 1001 86380 86390 1
430130 99430130 1001 86380 86390 1
430285 99430285 1001 86380 86390 1
430350 99430350 1001 86380 86390 1
430357 99430357 1001 86380 86390 1
430010 99430010 1001 86380 86390 1
429578 99429578 1001 86380 86390 1
429368 99429368 1001 86380 86390 1
429508 99429508 1001 86380 86390 1
429337 99429337 1001 86380 86390 1
430466 99430466 1001 86380 86390 1
430625 99430625 1001 86380 86390 1
430389 99430389 1001 86380 86390 1
430694 99430694 1001 86380 86390 1
430604 99430604 1001 86380 86390 1
431655 99431655 1001 86380 86390 1
431923 99431923 1001 86380 86390 1
431978 99431978 1001 86380 86390 1
431736 99431736 1001 86380 86390 1
431357 99431357 1001 86380 86390 1
431632 99431632 1001 86380 86390 1
431342 99431342 1001 86380 86390 1
431519 99431519 1001 86380 86390 1
430921 99430921 1001 86380 86390 1
431236 99431236 1001 86380 86390 1
431170 99431170 1001 86380 86390 1
432383 99432383 1001 86380 86390 1
432161 99432161 1001 86380 86390 1
432314 99432314 1001 86380 86390 1
432236 99432236 1001 86380 86390 1
433341 99433341 1001 86380 86390 1
433419 99433419 1001 86380 86390 1
433627 99433627 1001 86380 86390 1
433099 99433099 1001 86380 86390 1
433227 99433227 1001 86380 86390 1
432748 99432748 1001 86380 86390 1
432632 99432632 1001 86380 86390 1
432687 99432687 1001 86380 86390 1
432575 99432575 1001 86380 86390 1
435216 99435216 1001 86380 86390 1
435157 99435157 1001 86380 86390 1
435439 99435439 1001 86380 86390 1
435393 99435393 1001 86380 86390 1
434945 99434945 1001 86380 86390 1
434955 99434955 1001 86380 86390 1
434516 99434516 1001 86380 86390 1
434544 99434544 1001 86380 86390 1
434328 99434328 1001 86380 86390 1
434251 99434251 1001 86380 86390 1
434366 99434366 1001 86380 86390 1
435510 99435510 1001 86380 86390 1
435841 99435841 1001 86380 86390 1
437107 99437107 1001 86380 86390 1
436846 99436846 1001 86380 86390 1
437074 99437074 1001 86380 86390 1
436267 99436267 1001 86380 86390 1
300047 99300047 1001 86380 86390 1
300011 99300011 1001 86380 86390 1
437202 99437202 1001 86380 86390 1
437232 99437232 1001 86380 86390 1
300079 99300079 1001 86380 86390 1
300688 99300688 1001 86380 86390 1
300664 99300664 1001 86380 86390 1
300467 99300467 1001 86380 86390 1
300121 99300121 1001 86380 86390 1
300147 99300147 1001 86380 86390 1
300161 99300161 1001 86380 86390 1
300110 99300110 1001 86380 86390 1
300153 99300153 1001 86380 86390 1
300299 99300299 1001 86380 86390 1
300312 99300312 1001 86380 86390 1
300857 99300857 1001 86380 86390 1
300525 99300525 1001 86380 86390 1
300850 99300850 1001 86380 86390 1
300864 99300864 1001 86380 86390 1
300877 99300877 1001 86380 86390 1
300800 99300800 1001 86380 86390 1
301428 99301428 1001 86380 86390 1
301398 99301398 1001 86380 86390 1
301503 99301503 1001 86380 86390 1
301156 99301156 1001 86380 86390 1
301302 99301302 1001 86380 86390 1
301160 99301160 1001 86380 86390 1
301032 99301032 1001 86380 86390 1
301138 99301138 1001 86380 86390 1
301733 99301733 1001 86380 86390 1
301695 99301695 1001 86380 86390 1
301570 99301570 1001 86380 86390 1
302330 99302330 1001 86380 86390 1
302295 99302295 1001 86380 86390 1
301923 99301923 1001 86380 86390 1
302496 99302496 1001 86380 86390 1
302561 99302561 1001 86380 86390 1
302570 99302570 1001 86380 86390 1
303009 99303009 1001 86380 86390 1
303198 99303198 1001 86380 86390 1
302949 99302949 1001 86380 86390 1
302695 99302695 1001 86380 86390 1
302779 99302779 1001 86380 86390 1
303386 99303386 1001 86380 86390 1
303259 99303259 1001 86380 86390 1
303378 99303378 1001 86380 86390 1
303396 99303396 1001 86380 86390 1
304001 99304001 1001 86380 86390 1
303988 99303988 1001 86380 86390 1
303659 99303659 1001 86380 86390 1
303649 99303649 1001 86380 86390 1
303735 99303735 1001 86380 86390 1
303441 99303441 1001 86380 86390 1
303499 99303499 1001 86380 86390 1
303829 99303829 1001 86380 86390 1
304164 99304164 1001 86380 86390 1
304682 99304682 1001 86380 86390 1
304661 99304661 1001 86380 86390 1
304662 99304662 1001 86380 86390 1
304701 99304701 1001 86380 86390 1
304689 99304689 1001 86380 86390 1
304539 99304539 1001 86380 86390 1
304642 99304642 1001 86380 86390 1
304560 99304560 1001 86380 86390 1
304394 99304394 1001 86380 86390 1
304320 99304320 1001 86380 86390 1
304287 99304287 1001 86380 86390 1
304275 99304275 1001 86380 86390 1
304891 99304891 1001 86380 86390 1
304970 99304970 1001 86380 86390 1
305062 99305062 1001 86380 86390 1
305050 99305050 1001 86380 86390 1
305542 99305542 1001 86380 86390 1
305480 99305480 1001 86380 86390 1
305116 99305116 1001 86380 86390 1
305105 99305105 1001 86380 86390 1
305260 99305260 1001 86380 86390 1
305213 99305213 1001 86380 86390 1
305071 99305071 1001 86380 86390 1
305193 99305193 1001 86380 86390 1
500030 99500030 1001 86380 86390 1
500709 99500709 1001 86380 86390 1
500762 99500762 1001 86380 86390 1
500479 99500479 1001 86380 86390 1
500437 99500437 1001 86380 86390 1
500840 99500840 1001 86380 86390 1
500895 99500895 1001 86380 86390 1
500833 99500833 1001 86380 86390 1
500860 99500860 1001 86380 86390 1
500848 99500848 1001 86380 86390 1
501608 99501608 1001 86380 86390 1
501533 99501533 1001 86380 86390 1
501587 99501587 1001 86380 86390 1
501484 99501484 1001 86380 86390 1
501267 99501267 1001 86380 86390 1
501268 99501268 1001 86380 86390 1
501363 99501363 1001 86380 86390 1
501339 99501339 1001 86380 86390 1
501391 99501391 1001 86380 86390 1
501249 99501249 1001 86380 86390 1
501122 99501122 1001 86380 86390 1
501045 99501045 1001 86380 86390 1
501125 99501125 1001 86380 86390 1
501066 99501066 1001 86380 86390 1
501080 99501080 1001 86380 86390 1
501761 99501761 1001 86380 86390 1
501763 99501763 1001 86380 86390 1
501842 99501842 1001 86380 86390 1
502392 99502392 1001 86380 86390 1
502289 99502289 1001 86380 86390 1
502316 99502316 1001 86380 86390 1
502409 99502409 1001 86380 86390 1
502461 99502461 1001 86380 86390 1
502235 99502235 1001 86380 86390 1
502081 99502081 1001 86380 86390 1
502085 99502085 1001 86380 86390 1
502126 99502126 1001 86380 86390 1
502243 99502243 1001 86380 86390 1
502130 99502130 1001 86380 86390 1
501871 99501871 1001 86380 86390 1
501900 99501900 1001 86380 86390 1
501854 99501854 1001 86380 86390 1
501958 99501958 1001 86380 86390 1
502011 99502011 1001 86380 86390 1
502521 99502521 1001 86380 86390 1
502665 99502665 1001 86380 86390 1
502588 99502588 1001 86380 86390 1
503170 99503170 1001 86380 86390 1
503160 99503160 1001 86380 86390 1
503052 99503052 1001 86380 86390 1
503069 99503069 1001 86380 86390 1
502929 99502929 1001 86380 86390 1
503021 99503021 1001 86380 86390 1
502781 99502781 1001 86380 86390 1
502692 99502692 1001 86380 86390 1
502761 99502761 1001 86380 86390 1
503434 99503434 1001 86380 86390 1
503428 99503428 1001 86380 86390 1
503351 99503351 1001 86380 86390 1
503952 99503952 1001 86380 86390 1
504086 99504086 1001 86380 86390 1
504060 99504060 1001 86380 86390 1
504077 99504077 1001 86380 86390 1
504065 99504065 1001 86380 86390 1
504001 99504001 1001 86380 86390 1
503836 99503836 1001 86380 86390 1
503849 99503849 1001 86380 86390 1
503897 99503897 1001 86380 86390 1
503716 99503716 1001 86380 86390 1
503602 99503602 1001 86380 86390 1
503697 99503697 1001 86380 86390 1
503646 99503646 1001 86380 86390 1
504234 99504234 1001 86380 86390 1
504124 99504124 1001 86380 86390 1
504777 99504777 1001 86380 86390 1
504628 99504628 1001 86380 86390 1
504565 99504565 1001 86380 86390 1
504604 99504604 1001 86380 86390 1
504391 99504391 1001 86380 86390 1
504457 99504457 1001 86380 86390 1
504471 99504471 1001 86380 86390 1
504486 99504486 1001 86380 86390 1
504400 99504400 1001 86380 86390 1
505127 99505127 1001 86380 86390 1
505103 99505103 1001 86380 86390 1
505068 99505068 1001 86380 86390 1
504953 99504953 1001 86380 86390 1
505610 99505610 1001 86380 86390 1
505714 99505714 1001 86380 86390 1
505760 99505760 1001 86380 86390 1
505513 99505513 1001 86380 86390 1
505438 99505438 1001 86380 86390 1
505517 99505517 1001 86380 86390 1
505220 99505220 1001 86380 86390 1
505299 99505299 1001 86380 86390 1
505312 99505312 1001 86380 86390 1
505795 99505795 1001 86380 86390 1
505840 99505840 1001 86380 86390 1
505776 99505776 1001 86380 86390 1
505961 99505961 1001 86380 86390 1
506446 99506446 1001 86380 86390 1
506478 99506478 1001 86380 86390 1
506441 99506441 1001 86380 86390 1
506303 99506303 1001 86380 86390 1
506216 99506216 1001 86380 86390 1
506106 99506106 1001 86380 86390 1
506094 99506094 1001 86380 86390 1
506021 99506021 1001 86380 86390 1
506659 99506659 1001 86380 86390 1
506763 99506763 1001 86380 86390 1
506635 99506635 1001 86380 86390 1
506757 99506757 1001 86380 86390 1
506683 99506683 1001 86380 86390 1
507379 99507379 1001 86380 86390 1
507238 99507238 1001 86380 86390 1
507370 99507370 1001 86380 86390 1
507267 99507267 1001 86380 86390 1
507025 99507025 1001 86380 86390 1
507119 99507119 1001 86380 86390 1
507163 99507163 1001 86380 86390 1
506827 99506827 1001 86380 86390 1
506897 99506897 1001 86380 86390 1
506807 99506807 1001 86380 86390 1
506822 99506822 1001 86380 86390 1
507473 99507473 1001 86380 86390 1
507602 99507602 1001 86380 86390 1
507615 99507615 1001 86380 86390 1
506802 99506802 1001 86380 86390 1
507462 99507462 1001 86380 86390 1
507606 99507606 1001 86380 86390 1
507533 99507533 1001 86380 86390 1
508047 99508047 1001 86380 86390 1
508202 99508202 1001 86380 86390 1
508203 99508203 1001 86380 86390 1
508157 99508157 1001 86380 86390 1
507957 99507957 1001 86380 86390 1
507746 99507746 1001 86380 86390 1
507734 99507734 1001 86380 86390 1
507812 99507812 1001 86380 86390 1
507775 99507775 1001 86380 86390 1
507640 99507640 1001 86380 86390 1
508402 99508402 1001 86380 86390 1
508365 99508365 1001 86380 86390 1
508264 99508264 1001 86380 86390 1
508278 99508278 1001 86380 86390 1
508435 99508435 1001 86380 86390 1
508845 99508845 1001 86380 86390 1
508755 99508755 1001 86380 86390 1
508747 99508747 1001 86380 86390 1
508713 99508713 1001 86380 86390 1
508596 99508596 1001 86380 86390 1
508584 99508584 1001 86380 86390 1
508538 99508538 1001 86380 86390 1
508487 99508487 1001 86380 86390 1
508594 99508594 1001 86380 86390 1
508569 99508569 1001 86380 86390 1
509141 99509141 1001 86380 86390 1
509773 99509773 1001 86380 86390 1
509869 99509869 1001 86380 86390 1
509758 99509758 1001 86380 86390 1
509502 99509502 1001 86380 86390 1
509661 99509661 1001 86380 86390 1
509599 99509599 1001 86380 86390 1
509626 99509626 1001 86380 86390 1
509511 99509511 1001 86380 86390 1
509304 99509304 1001 86380 86390 1
509924 99509924 1001 86380 86390 1
509989 99509989 1001 86380 86390 1
510003 99510003 1001 86380 86390 1
509952 99509952 1001 86380 86390 1
509903 99509903 1001 86380 86390 1
509948 99509948 1001 86380 86390 1
510000 99510000 1001 86380 86390 1
510564 99510564 1001 86380 86390 1
510498 99510498 1001 86380 86390 1
510499 99510499 1001 86380 86390 1
510224 99510224 1001 86380 86390 1
510121 99510121 1001 86380 86390 1
510163 99510163 1001 86380 86390 1
510764 99510764 1001 86380 86390 1
510803 99510803 1001 86380 86390 1
510881 99510881 1001 86380 86390 1
510742 99510742 1001 86380 86390 1
511533 99511533 1001 86380 86390 1
511541 99511541 1001 86380 86390 1
511155 99511155 1001 86380 86390 1
511266 99511266 1001 86380 86390 1
511280 99511280 1001 86380 86390 1
511606 99511606 1001 86380 86390 1
511660 99511660 1001 86380 86390 1
512305 99512305 1001 86380 86390 1
512340 99512340 1001 86380 86390 1
512198 99512198 1001 86380 86390 1
512140 99512140 1001 86380 86390 1
511777 99511777 1001 86380 86390 1
511920 99511920 1001 86380 86390 1
511961 99511961 1001 86380 86390 1
512506 99512506 1001 86380 86390 1
512540 99512540 1001 86380 86390 1
512388 99512388 1001 86380 86390 1
513002 99513002 1001 86380 86390 1
512935 99512935 1001 86380 86390 1
512860 99512860 1001 86380 86390 1
512955 99512955 1001 86380 86390 1
512892 99512892 1001 86380 86390 1
512959 99512959 1001 86380 86390 1
512587 99512587 1001 86380 86390 1
512734 99512734 1001 86380 86390 1
512712 99512712 1001 86380 86390 1
513410 99513410 1001 86380 86390 1
513217 99513217 1001 86380 86390 1
513322 99513322 1001 86380 86390 1
513351 99513351 1001 86380 86390 1
513209 99513209 1001 86380 86390 1
513240 99513240 1001 86380 86390 1
513907 99513907 1001 86380 86390 1
513925 99513925 1001 86380 86390 1
514022 99514022 1001 86380 86390 1
513889 99513889 1001 86380 86390 1
513654 99513654 1001 86380 86390 1
513682 99513682 1001 86380 86390 1
513436 99513436 1001 86380 86390 1
513427 99513427 1001 86380 86390 1
513428 99513428 1001 86380 86390 1
513508 99513508 1001 86380 86390 1
513616 99513616 1001 86380 86390 1
513539 99513539 1001 86380 86390 1
514132 99514132 1001 86380 86390 1
514034 99514034 1001 86380 86390 1
514102 99514102 1001 86380 86390 1
514669 99514669 1001 86380 86390 1
514473 99514473 1001 86380 86390 1
514540 99514540 1001 86380 86390 1
514452 99514452 1001 86380 86390 1
514636 99514636 1001 86380 86390 1
514495 99514495 1001 86380 86390 1
514335 99514335 1001 86380 86390 1
514273 99514273 1001 86380 86390 1
514894 99514894 1001 86380 86390 1
514947 99514947 1001 86380 86390 1
514927 99514927 1001 86380 86390 1
514966 99514966 1001 86380 86390 1
514928 99514928 1001 86380 86390 1
514903 99514903 1001 86380 86390 1
514982 99514982 1001 86380 86390 1
515597 99515597 1001 86380 86390 1
515521 99515521 1001 86380 86390 1
515388 99515388 1001 86380 86390 1
515327 99515327 1001 86380 86390 1
515444 99515444 1001 86380 86390 1
515373 99515373 1001 86380 86390 1
515106 99515106 1001 86380 86390 1
515826 99515826 1001 86380 86390 1
515815 99515815 1001 86380 86390 1
515829 99515829 1001 86380 86390 1
515858 99515858 1001 86380 86390 1
515692 99515692 1001 86380 86390 1
516407 99516407 1001 86380 86390 1
516447 99516447 1001 86380 86390 1
516265 99516265 1001 86380 86390 1
516180 99516180 1001 86380 86390 1
516236 99516236 1001 86380 86390 1
516147 99516147 1001 86380 86390 1
516135 99516135 1001 86380 86390 1
516058 99516058 1001 86380 86390 1
516020 99516020 1001 86380 86390 1
516049 99516049 1001 86380 86390 1
516040 99516040 1001 86380 86390 1
515964 99515964 1001 86380 86390 1
515912 99515912 1001 86380 86390 1
516650 99516650 1001 86380 86390 1
516561 99516561 1001 86380 86390 1
516577 99516577 1001 86380 86390 1
516557 99516557 1001 86380 86390 1
517229 99517229 1001 86380 86390 1
517283 99517283 1001 86380 86390 1
517001 99517001 1001 86380 86390 1
516920 99516920 1001 86380 86390 1
516739 99516739 1001 86380 86390 1
517507 99517507 1001 86380 86390 1
517522 99517522 1001 86380 86390 1
517756 99517756 1001 86380 86390 1
517739 99517739 1001 86380 86390 1
517563 99517563 1001 86380 86390 1
517720 99517720 1001 86380 86390 1
518272 99518272 1001 86380 86390 1
518903 99518903 1001 86380 86390 1
518934 99518934 1001 86380 86390 1
518731 99518731 1001 86380 86390 1
518687 99518687 1001 86380 86390 1
518779 99518779 1001 86380 86390 1
518768 99518768 1001 86380 86390 1
518538 99518538 1001 86380 86390 1
518488 99518488 1001 86380 86390 1
518399 99518399 1001 86380 86390 1
518533 99518533 1001 86380 86390 1
518443 99518443 1001 86380 86390 1
519686 99519686 1001 86380 86390 1
519779 99519779 1001 86380 86390 1
519650 99519650 1001 86380 86390 1
519690 99519690 1001 86380 86390 1
519706 99519706 1001 86380 86390 1
519758 99519758 1001 86380 86390 1
519809 99519809 1001 86380 86390 1
519430 99519430 1001 86380 86390 1
519586 99519586 1001 86380 86390 1
519315 99519315 1001 86380 86390 1
519264 99519264 1001 86380 86390 1
519369 99519369 1001 86380 86390 1
519373 99519373 1001 86380 86390 1
519257 99519257 1001 86380 86390 1
519902 99519902 1001 86380 86390 1
519934 99519934 1001 86380 86390 1
519897 99519897 1001 86380 86390 1
520554 99520554 1001 86380 86390 1
520557 99520557 1001 86380 86390 1
520347 99520347 1001 86380 86390 1
520313 99520313 1001 86380 86390 1
520366 99520366 1001 86380 86390 1
520367 99520367 1001 86380 86390 1
520214 99520214 1001 86380 86390 1
520102 99520102 1001 86380 86390 1
520115 99520115 1001 86380 86390 1
520069 99520069 1001 86380 86390 1
520172 99520172 1001 86380 86390 1
520794 99520794 1001 86380 86390 1
520744 99520744 1001 86380 86390 1
520825 99520825 1001 86380 86390 1
521403 99521403 1001 86380 86390 1
521437 99521437 1001 86380 86390 1
521458 99521458 1001 86380 86390 1
521067 99521067 1001 86380 86390 1
521112 99521112 1001 86380 86390 1
521180 99521180 1001 86380 86390 1
521156 99521156 1001 86380 86390 1
520878 99520878 1001 86380 86390 1
520918 99520918 1001 86380 86390 1
520906 99520906 1001 86380 86390 1
521012 99521012 1001 86380 86390 1
521518 99521518 1001 86380 86390 1
521663 99521663 1001 86380 86390 1
521599 99521599 1001 86380 86390 1
521640 99521640 1001 86380 86390 1
521563 99521563 1001 86380 86390 1
522256 99522256 1001 86380 86390 1
522251 99522251 1001 86380 86390 1
522110 99522110 1001 86380 86390 1
521986 99521986 1001 86380 86390 1
522012 99522012 1001 86380 86390 1
522015 99522015 1001 86380 86390 1
522029 99522029 1001 86380 86390 1
522081 99522081 1001 86380 86390 1
522057 99522057 1001 86380 86390 1
521763 99521763 1001 86380 86390 1
522355 99522355 1001 86380 86390 1
522321 99522321 1001 86380 86390 1
522352 99522352 1001 86380 86390 1
522998 99522998 1001 86380 86390 1
522934 99522934 1001 86380 86390 1
522924 99522924 1001 86380 86390 1
523052 99523052 1001 86380 86390 1
522823 99522823 1001 86380 86390 1
522903 99522903 1001 86380 86390 1
522778 99522778 1001 86380 86390 1
523207 99523207 1001 86380 86390 1
523190 99523190 1001 86380 86390 1
523884 99523884 1001 86380 86390 1
523781 99523781 1001 86380 86390 1
523874 99523874 1001 86380 86390 1
523810 99523810 1001 86380 86390 1
523933 99523933 1001 86380 86390 1
523594 99523594 1001 86380 86390 1
524022 99524022 1001 86380 86390 1
524027 99524027 1001 86380 86390 1
524474 99524474 1001 86380 86390 1
524436 99524436 1001 86380 86390 1
524452 99524452 1001 86380 86390 1
524493 99524493 1001 86380 86390 1
524547 99524547 1001 86380 86390 1
524190 99524190 1001 86380 86390 1
524242 99524242 1001 86380 86390 1
524168 99524168 1001 86380 86390 1
524337 99524337 1001 86380 86390 1
524199 99524199 1001 86380 86390 1
524898 99524898 1001 86380 86390 1
524942 99524942 1001 86380 86390 1
524802 99524802 1001 86380 86390 1
524880 99524880 1001 86380 86390 1
524844 99524844 1001 86380 86390 1
525539 99525539 1001 86380 86390 1
525416 99525416 1001 86380 86390 1
525442 99525442 1001 86380 86390 1
525367 99525367 1001 86380 86390 1
525188 99525188 1001 86380 86390 1
525383 99525383 1001 86380 86390 1
525154 99525154 1001 86380 86390 1
525622 99525622 1001 86380 86390 1
525701 99525701 1001 86380 86390 1
525792 99525792 1001 86380 86390 1
525730 99525730 1001 86380 86390 1
525601 99525601 1001 86380 86390 1
525642 99525642 1001 86380 86390 1
525616 99525616 1001 86380 86390 1
525630 99525630 1001 86380 86390 1
525684 99525684 1001 86380 86390 1
526373 99526373 1001 86380 86390 1
526296 99526296 1001 86380 86390 1
526220 99526220 1001 86380 86390 1
526378 99526378 1001 86380 86390 1
526049 99526049 1001 86380 86390 1
526078 99526078 1001 86380 86390 1
526172 99526172 1001 86380 86390 1
526035 99526035 1001 86380 86390 1
525885 99525885 1001 86380 86390 1
526617 99526617 1001 86380 86390 1
526502 99526502 1001 86380 86390 1
526533 99526533 1001 86380 86390 1
526625 99526625 1001 86380 86390 1
526431 99526431 1001 86380 86390 1
527058 99527058 1001 86380 86390 1
527063 99527063 1001 86380 86390 1
527167 99527167 1001 86380 86390 1
527081 99527081 1001 86380 86390 1
526890 99526890 1001 86380 86390 1
527006 99527006 1001 86380 86390 1
526969 99526969 1001 86380 86390 1
526880 99526880 1001 86380 86390 1
526997 99526997 1001 86380 86390 1
526920 99526920 1001 86380 86390 1
526847 99526847 1001 86380 86390 1
526718 99526718 1001 86380 86390 1
527298 99527298 1001 86380 86390 1
527250 99527250 1001 86380 86390 1
527425 99527425 1001 86380 86390 1
527678 99527678 1001 86380 86390 1
527769 99527769 1001 86380 86390 1
527802 99527802 1001 86380 86390 1
527856 99527856 1001 86380 86390 1
527521 99527521 1001 86380 86390 1
527561 99527561 1001 86380 86390 1
527525 99527525 1001 86380 86390 1
527657 99527657 1001 86380 86390 1
527606 99527606 1001 86380 86390 1
528124 99528124 1001 86380 86390 1
528141 99528141 1001 86380 86390 1
528180 99528180 1001 86380 86390 1
528149 99528149 1001 86380 86390 1
528722 99528722 1001 86380 86390 1
528752 99528752 1001 86380 86390 1
528716 99528716 1001 86380 86390 1
528833 99528833 1001 86380 86390 1
528834 99528834 1001 86380 86390 1
528860 99528860 1001 86380 86390 1
528811 99528811 1001 86380 86390 1
528606 99528606 1001 86380 86390 1
528658 99528658 1001 86380 86390 1
528677 99528677 1001 86380 86390 1
528323 99528323 1001 86380 86390 1
528325 99528325 1001 86380 86390 1
528403 99528403 1001 86380 86390 1
528380 99528380 1001 86380 86390 1
528342 99528342 1001 86380 86390 1
528976 99528976 1001 86380 86390 1
528977 99528977 1001 86380 86390 1
529005 99529005 1001 86380 86390 1
528954 99528954 1001 86380 86390 1
529607 99529607 1001 86380 86390 1
529444 99529444 1001 86380 86390 1
529450 99529450 1001 86380 86390 1
529361 99529361 1001 86380 86390 1
529362 99529362 1001 86380 86390 1
529441 99529441 1001 86380 86390 1
529185 99529185 1001 86380 86390 1
529225 99529225 1001 86380 86390 1
529243 99529243 1001 86380 86390 1
529868 99529868 1001 86380 86390 1
530426 99530426 1001 86380 86390 1
530375 99530375 1001 86380 86390 1
530509 99530509 1001 86380 86390 1
530395 99530395 1001 86380 86390 1
530265 99530265 1001 86380 86390 1
530175 99530175 1001 86380 86390 1
530266 99530266 1001 86380 86390 1
530079 99530079 1001 86380 86390 1
530021 99530021 1001 86380 86390 1
530009 99530009 1001 86380 86390 1
530555 99530555 1001 86380 86390 1
530585 99530585 1001 86380 86390 1
530662 99530662 1001 86380 86390 1
530714 99530714 1001 86380 86390 1
530727 99530727 1001 86380 86390 1
530601 99530601 1001 86380 86390 1
531258 99531258 1001 86380 86390 1
531367 99531367 1001 86380 86390 1
531289 99531289 1001 86380 86390 1
531112 99531112 1001 86380 86390 1
531012 99531012 1001 86380 86390 1
530798 99530798 1001 86380 86390 1
530927 99530927 1001 86380 86390 1
530943 99530943 1001 86380 86390 1
530803 99530803 1001 86380 86390 1
530792 99530792 1001 86380 86390 1
530910 99530910 1001 86380 86390 1
530849 99530849 1001 86380 86390 1
531523 99531523 1001 86380 86390 1
531564 99531564 1001 86380 86390 1
531440 99531440 1001 86380 86390 1
531899 99531899 1001 86380 86390 1
531907 99531907 1001 86380 86390 1
531686 99531686 1001 86380 86390 1
532364 99532364 1001 86380 86390 1
532903 99532903 1001 86380 86390 1
532907 99532907 1001 86380 86390 1
532848 99532848 1001 86380 86390 1
533026 99533026 1001 86380 86390 1
532727 99532727 1001 86380 86390 1
532702 99532702 1001 86380 86390 1
532639 99532639 1001 86380 86390 1
532654 99532654 1001 86380 86390 1
532732 99532732 1001 86380 86390 1
532810 99532810 1001 86380 86390 1
532464 99532464 1001 86380 86390 1
532419 99532419 1001 86380 86390 1
533042 99533042 1001 86380 86390 1
533092 99533092 1001 86380 86390 1
533816 99533816 1001 86380 86390 1
533818 99533818 1001 86380 86390 1
533484 99533484 1001 86380 86390 1
533637 99533637 1001 86380 86390 1
533965 99533965 1001 86380 86390 1
534008 99534008 1001 86380 86390 1
533892 99533892 1001 86380 86390 1
534523 99534523 1001 86380 86390 1
534539 99534539 1001 86380 86390 1
534631 99534631 1001 86380 86390 1
534285 99534285 1001 86380 86390 1
534377 99534377 1001 86380 86390 1
534403 99534403 1001 86380 86390 1
534275 99534275 1001 86380 86390 1
534355 99534355 1001 86380 86390 1
534360 99534360 1001 86380 86390 1
534128 99534128 1001 86380 86390 1
534185 99534185 1001 86380 86390 1
534257 99534257 1001 86380 86390 1
535461 99535461 1001 86380 86390 1
535319 99535319 1001 86380 86390 1
535349 99535349 1001 86380 86390 1
535418 99535418 1001 86380 86390 1
535367 99535367 1001 86380 86390 1
535129 99535129 1001 86380 86390 1
535022 99535022 1001 86380 86390 1
534925 99534925 1001 86380 86390 1
535004 99535004 1001 86380 86390 1
535096 99535096 1001 86380 86390 1
535520 99535520 1001 86380 86390 1
535547 99535547 1001 86380 86390 1
536158 99536158 1001 86380 86390 1
536274 99536274 1001 86380 86390 1
536147 99536147 1001 86380 86390 1
536313 99536313 1001 86380 86390 1
536152 99536152 1001 86380 86390 1
536204 99536204 1001 86380 86390 1
536243 99536243 1001 86380 86390 1
536053 99536053 1001 86380 86390 1
536045 99536045 1001 86380 86390 1
536123 99536123 1001 86380 86390 1
536102 99536102 1001 86380 86390 1
536128 99536128 1001 86380 86390 1
535897 99535897 1001 86380 86390 1
535815 99535815 1001 86380 86390 1
535869 99535869 1001 86380 86390 1
536352 99536352 1001 86380 86390 1
536431 99536431 1001 86380 86390 1
536460 99536460 1001 86380 86390 1
537022 99537022 1001 86380 86390 1
537026 99537026 1001 86380 86390 1
537068 99537068 1001 86380 86390 1
537096 99537096 1001 86380 86390 1
537123 99537123 1001 86380 86390 1
536892 99536892 1001 86380 86390 1
536808 99536808 1001 86380 86390 1
536757 99536757 1001 86380 86390 1
536902 99536902 1001 86380 86390 1
536916 99536916 1001 86380 86390 1
536590 99536590 1001 86380 86390 1
536733 99536733 1001 86380 86390 1
536551 99536551 1001 86380 86390 1
536564 99536564 1001 86380 86390 1
536644 99536644 1001 86380 86390 1
537306 99537306 1001 86380 86390 1
537879 99537879 1001 86380 86390 1
537845 99537845 1001 86380 86390 1
537693 99537693 1001 86380 86390 1
537733 99537733 1001 86380 86390 1
537498 99537498 1001 86380 86390 1
537449 99537449 1001 86380 86390 1
537554 99537554 1001 86380 86390 1
537417 99537417 1001 86380 86390 1
537548 99537548 1001 86380 86390 1
538022 99538022 1001 86380 86390 1
538029 99538029 1001 86380 86390 1
538017 99538017 1001 86380 86390 1
538180 99538180 1001 86380 86390 1
538131 99538131 1001 86380 86390 1
538187 99538187 1001 86380 86390 1
538136 99538136 1001 86380 86390 1
538110 99538110 1001 86380 86390 1
538768 99538768 1001 86380 86390 1
538756 99538756 1001 86380 86390 1
538770 99538770 1001 86380 86390 1
538617 99538617 1001 86380 86390 1
538587 99538587 1001 86380 86390 1
538524 99538524 1001 86380 86390 1
538447 99538447 1001 86380 86390 1
538565 99538565 1001 86380 86390 1
538453 99538453 1001 86380 86390 1
538211 99538211 1001 86380 86390 1
538368 99538368 1001 86380 86390 1
538918 99538918 1001 86380 86390 1
538863 99538863 1001 86380 86390 1
539477 99539477 1001 86380 86390 1
539593 99539593 1001 86380 86390 1
539440 99539440 1001 86380 86390 1
539595 99539595 1001 86380 86390 1
539534 99539534 1001 86380 86390 1
539392 99539392 1001 86380 86390 1
539072 99539072 1001 86380 86390 1
539078 99539078 1001 86380 86390 1
539081 99539081 1001 86380 86390 1
539813 99539813 1001 86380 86390 1
539749 99539749 1001 86380 86390 1
540434 99540434 1001 86380 86390 1
540330 99540330 1001 86380 86390 1
540445 99540445 1001 86380 86390 1
540371 99540371 1001 86380 86390 1
540388 99540388 1001 86380 86390 1
540414 99540414 1001 86380 86390 1
540169 99540169 1001 86380 86390 1
540247 99540247 1001 86380 86390 1
540105 99540105 1001 86380 86390 1
539903 99539903 1001 86380 86390 1
540507 99540507 1001 86380 86390 1
541246 99541246 1001 86380 86390 1
541107 99541107 1001 86380 86390 1
540971 99540971 1001 86380 86390 1
540973 99540973 1001 86380 86390 1
541044 99541044 1001 86380 86390 1
541032 99541032 1001 86380 86390 1
540821 99540821 1001 86380 86390 1
540822 99540822 1001 86380 86390 1
540797 99540797 1001 86380 86390 1
541387 99541387 1001 86380 86390 1
542089 99542089 1001 86380 86390 1
542063 99542063 1001 86380 86390 1
542106 99542106 1001 86380 86390 1
541711 99541711 1001 86380 86390 1
541870 99541870 1001 86380 86390 1
541913 99541913 1001 86380 86390 1
541658 99541658 1001 86380 86390 1
541614 99541614 1001 86380 86390 1
541679 99541679 1001 86380 86390 1
542210 99542210 1001 86380 86390 1
542320 99542320 1001 86380 86390 1
542804 99542804 1001 86380 86390 1
542624 99542624 1001 86380 86390 1
542581 99542581 1001 86380 86390 1
542520 99542520 1001 86380 86390 1
542326 99542326 1001 86380 86390 1
542434 99542434 1001 86380 86390 1
542396 99542396 1001 86380 86390 1
542331 99542331 1001 86380 86390 1
542374 99542374 1001 86380 86390 1
542960 99542960 1001 86380 86390 1
542961 99542961 1001 86380 86390 1
542991 99542991 1001 86380 86390 1
543134 99543134 1001 86380 86390 1
543700 99543700 1001 86380 86390 1
543476 99543476 1001 86380 86390 1
543382 99543382 1001 86380 86390 1
543383 99543383 1001 86380 86390 1
543176 99543176 1001 86380 86390 1
543239 99543239 1001 86380 86390 1
543913 99543913 1001 86380 86390 1
543904 99543904 1001 86380 86390 1
543845 99543845 1001 86380 86390 1
544510 99544510 1001 86380 86390 1
544502 99544502 1001 86380 86390 1
544595 99544595 1001 86380 86390 1
544221 99544221 1001 86380 86390 1
544652 99544652 1001 86380 86390 1
544682 99544682 1001 86380 86390 1
544683 99544683 1001 86380 86390 1
544696 99544696 1001 86380 86390 1
426317 738 1001 63540 79197 1
400015 99400015 1001 86380 86390 1
400149 99400149 1001 86380 86390 1
400251 99400251 1001 86380 86390 1
400275 99400275 1001 86380 86390 1
400278 99400278 1001 86380 86390 1
400441 99400441 1001 86380 86390 1
401234 99401234 1001 86380 86390 1
401526 99401526 1001 86380 86390 1
401663 99401663 1001 86380 86390 1
402047 99402047 1001 86380 86390 1
402123 99402123 1001 86380 86390 1
402232 99402232 1001 86380 86390 1
402384 99402384 1001 86380 86390 1
402447 99402447 1001 86380 86390 1
402389 99402389 1001 86380 86390 1
402512 99402512 1001 86380 86390 1
402635 99402635 1001 86380 86390 1
402935 99402935 1001 86380 86390 1
402916 99402916 1001 86380 86390 1
402897 99402897 1001 86380 86390 1
403033 99403033 1001 86380 86390 1
403426 99403426 1001 86380 86390 1
403526 99403526 1001 86380 86390 1
403702 99403702 1001 86380 86390 1
403857 99403857 1001 86380 86390 1
403862 99403862 1001 86380 86390 1
403848 99403848 1001 86380 86390 1
404296 99404296 1001 86380 86390 1
404622 99404622 1001 86380 86390 1
404750 99404750 1001 86380 86390 1
404887 99404887 1001 86380 86390 1
405193 99405193 1001 86380 86390 1
405143 99405143 1001 86380 86390 1
405285 99405285 1001 86380 86390 1
405246 99405246 1001 86380 86390 1
405436 99405436 1001 86380 86390 1
405477 99405477 1001 86380 86390 1
405657 99405657 1001 86380 86390 1
405875 99405875 1001 86380 86390 1
405910 99405910 1001 86380 86390 1
406024 99406024 1001 86380 86390 1
406631 99406631 1001 86380 86390 1
406639 99406639 1001 86380 86390 1
406679 99406679 1001 86380 86390 1
406670 99406670 1001 86380 86390 1
406994 99406994 1001 86380 86390 1
407014 99407014 1001 86380 86390 1
407171 99407171 1001 86380 86390 1
407465 99407465 1001 86380 86390 1
407484 99407484 1001 86380 86390 1
408017 99408017 1001 86380 86390 1
408131 99408131 1001 86380 86390 1
408296 99408296 1001 86380 86390 1
408269 99408269 1001 86380 86390 1
408477 99408477 1001 86380 86390 1
408433 99408433 1001 86380 86390 1
408951 99408951 1001 86380 86390 1
409018 99409018 1001 86380 86390 1
409242 99409242 1001 86380 86390 1
409221 99409221 1001 86380 86390 1
409353 99409353 1001 86380 86390 1
409469 99409469 1001 86380 86390 1
409587 99409587 1001 86380 86390 1
409651 99409651 1001 86380 86390 1
409756 99409756 1001 86380 86390 1
409872 99409872 1001 86380 86390 1
410121 99410121 1001 86380 86390 1
410205 99410205 1001 86380 86390 1
410179 99410179 1001 86380 86390 1
410236 99410236 1001 86380 86390 1
410384 99410384 1001 86380 86390 1
410485 99410485 1001 86380 86390 1
410468 99410468 1001 86380 86390 1
410541 99410541 1001 86380 86390 1
410554 99410554 1001 86380 86390 1
410643 99410643 1001 86380 86390 1
410875 99410875 1001 86380 86390 1
410865 99410865 1001 86380 86390 1
410956 99410956 1001 86380 86390 1
410992 99410992 1001 86380 86390 1
410937 99410937 1001 86380 86390 1
411048 99411048 1001 86380 86390 1
411141 99411141 1001 86380 86390 1
411236 99411236 1001 86380 86390 1
411267 99411267 1001 86380 86390 1
411325 99411325 1001 86380 86390 1
411337 99411337 1001 86380 86390 1
411407 99411407 1001 86380 86390 1
411377 99411377 1001 86380 86390 1
411504 99411504 1001 86380 86390 1
411471 99411471 1001 86380 86390 1
411698 99411698 1001 86380 86390 1
411872 99411872 1001 86380 86390 1
411865 99411865 1001 86380 86390 1
412143 99412143 1001 86380 86390 1
412346 99412346 1001 86380 86390 1
412347 99412347 1001 86380 86390 1
412352 99412352 1001 86380 86390 1
412989 99412989 1001 86380 86390 1
412488 99412488 1001 86380 86390 1
412625 99412625 1001 86380 86390 1
412575 99412575 1001 86380 86390 1
412774 99412774 1001 86380 86390 1
413798 99413798 1001 86380 86390 1
414980 99414980 1001 86380 86390 1
415231 99415231 1001 86380 86390 1
415237 99415237 1001 86380 86390 1
414895 99414895 1001 86380 86390 1
414641 99414641 1001 86380 86390 1
414514 99414514 1001 86380 86390 1
414623 99414623 1001 86380 86390 1
414838 99414838 1001 86380 86390 1
414325 99414325 1001 86380 86390 1
414434 99414434 1001 86380 86390 1
414175 99414175 1001 86380 86390 1
414271 99414271 1001 86380 86390 1
415607 99415607 1001 86380 86390 1
415492 99415492 1001 86380 86390 1
416792 99416792 1001 86380 86390 1
416919 99416919 1001 86380 86390 1
416779 99416779 1001 86380 86390 1
416493 99416493 1001 86380 86390 1
416255 99416255 1001 86380 86390 1
416256 99416256 1001 86380 86390 1
416415 99416415 1001 86380 86390 1
416341 99416341 1001 86380 86390 1
416155 99416155 1001 86380 86390 1
416062 99416062 1001 86380 86390 1
416065 99416065 1001 86380 86390 1
416000 99416000 1001 86380 86390 1
416049 99416049 1001 86380 86390 1
415806 99415806 1001 86380 86390 1
417169 99417169 1001 86380 86390 1
417050 99417050 1001 86380 86390 1
417057 99417057 1001 86380 86390 1
417367 99417367 1001 86380 86390 1
418719 99418719 1001 86380 86390 1
418593 99418593 1001 86380 86390 1
418791 99418791 1001 86380 86390 1
418526 99418526 1001 86380 86390 1
418035 99418035 1001 86380 86390 1
418386 99418386 1001 86380 86390 1
418369 99418369 1001 86380 86390 1
418431 99418431 1001 86380 86390 1
417964 99417964 1001 86380 86390 1
417982 99417982 1001 86380 86390 1
420226 99420226 1001 86380 86390 1
420211 99420211 1001 86380 86390 1
420302 99420302 1001 86380 86390 1
419833 99419833 1001 86380 86390 1
419905 99419905 1001 86380 86390 1
419449 99419449 1001 86380 86390 1
419544 99419544 1001 86380 86390 1
419529 99419529 1001 86380 86390 1
419332 99419332 1001 86380 86390 1
422033 99422033 1001 86380 86390 1
422065 99422065 1001 86380 86390 1
422073 99422073 1001 86380 86390 1
421914 99421914 1001 86380 86390 1
421346 99421346 1001 86380 86390 1
421671 99421671 1001 86380 86390 1
421334 99421334 1001 86380 86390 1
420895 99420895 1001 86380 86390 1
420938 99420938 1001 86380 86390 1
420939 99420939 1001 86380 86390 1
422157 99422157 1001 86380 86390 1
423632 99423632 1001 86380 86390 1
423520 99423520 1001 86380 86390 1
423635 99423635 1001 86380 86390 1
423432 99423432 1001 86380 86390 1
423025 99423025 1001 86380 86390 1
423169 99423169 1001 86380 86390 1
423113 99423113 1001 86380 86390 1
423014 99423014 1001 86380 86390 1
423285 99423285 1001 86380 86390 1
422545 99422545 1001 86380 86390 1
423884 99423884 1001 86380 86390 1
423845 99423845 1001 86380 86390 1
424070 99424070 1001 86380 86390 1
424100 99424100 1001 86380 86390 1
425357 99425357 1001 86380 86390 1
425317 99425317 1001 86380 86390 1
425364 99425364 1001 86380 86390 1
425272 99425272 1001 86380 86390 1
424913 99424913 1001 86380 86390 1
424391 99424391 1001 86380 86390 1
424356 99424356 1001 86380 86390 1
425436 99425436 1001 86380 86390 1
425529 99425529 1001 86380 86390 1
426789 99426789 1001 86380 86390 1
426848 99426848 1001 86380 86390 1
427057 99427057 1001 86380 86390 1
427113 99427113 1001 86380 86390 1
426280 99426280 1001 86380 86390 1
426634 99426634 1001 86380 86390 1
426333 99426333 1001 86380 86390 1
426363 99426363 1001 86380 86390 1
426069 99426069 1001 86380 86390 1
426126 99426126 1001 86380 86390 1
426264 99426264 1001 86380 86390 1
427397 99427397 1001 86380 86390 1
427473 99427473 1001 86380 86390 1
427219 99427219 1001 86380 86390 1
428670 99428670 1001 86380 86390 1
428164 99428164 1001 86380 86390 1
427963 99427963 1001 86380 86390 1
428055 99428055 1001 86380 86390 1
427739 99427739 1001 86380 86390 1
429017 99429017 1001 86380 86390 1
429169 99429169 1001 86380 86390 1
429064 99429064 1001 86380 86390 1
429123 99429123 1001 86380 86390 1
430268 99430268 1001 86380 86390 1
430320 99430320 1001 86380 86390 1
430324 99430324 1001 86380 86390 1
430341 99430341 1001 86380 86390 1
429790 99429790 1001 86380 86390 1
429397 99429397 1001 86380 86390 1
429490 99429490 1001 86380 86390 1
429461 99429461 1001 86380 86390 1
429493 99429493 1001 86380 86390 1
429431 99429431 1001 86380 86390 1
430446 99430446 1001 86380 86390 1
430495 99430495 1001 86380 86390 1
431987 99431987 1001 86380 86390 1
431841 99431841 1001 86380 86390 1
431879 99431879 1001 86380 86390 1
431645 99431645 1001 86380 86390 1
431268 99431268 1001 86380 86390 1
430972 99430972 1001 86380 86390 1
431122 99431122 1001 86380 86390 1
430928 99430928 1001 86380 86390 1
430857 99430857 1001 86380 86390 1
430882 99430882 1001 86380 86390 1
430885 99430885 1001 86380 86390 1
432098 99432098 1001 86380 86390 1
432210 99432210 1001 86380 86390 1
432332 99432332 1001 86380 86390 1
432081 99432081 1001 86380 86390 1
433490 99433490 1001 86380 86390 1
433684 99433684 1001 86380 86390 1
433642 99433642 1001 86380 86390 1
433714 99433714 1001 86380 86390 1
433240 99433240 1001 86380 86390 1
433235 99433235 1001 86380 86390 1
432608 99432608 1001 86380 86390 1
432684 99432684 1001 86380 86390 1
432547 99432547 1001 86380 86390 1
432891 99432891 1001 86380 86390 1
433858 99433858 1001 86380 86390 1
434001 99434001 1001 86380 86390 1
433789 99433789 1001 86380 86390 1
434125 99434125 1001 86380 86390 1
435160 99435160 1001 86380 86390 1
434896 99434896 1001 86380 86390 1
434683 99434683 1001 86380 86390 1
434640 99434640 1001 86380 86390 1
434396 99434396 1001 86380 86390 1
434352 99434352 1001 86380 86390 1
434550 99434550 1001 86380 86390 1
434526 99434526 1001 86380 86390 1
434529 99434529 1001 86380 86390 1
435506 99435506 1001 86380 86390 1
437090 99437090 1001 86380 86390 1
437099 99437099 1001 86380 86390 1
436769 99436769 1001 86380 86390 1
436963 99436963 1001 86380 86390 1
436975 99436975 1001 86380 86390 1
436522 99436522 1001 86380 86390 1
436643 99436643 1001 86380 86390 1
436539 99436539 1001 86380 86390 1
436213 99436213 1001 86380 86390 1
436072 99436072 1001 86380 86390 1
436011 99436011 1001 86380 86390 1
436239 99436239 1001 86380 86390 1
436045 99436045 1001 86380 86390 1
436206 99436206 1001 86380 86390 1
436086 99436086 1001 86380 86390 1
437304 99437304 1001 86380 86390 1
300067 99300067 1001 86380 86390 1
300093 99300093 1001 86380 86390 1
300562 99300562 1001 86380 86390 1
300728 99300728 1001 86380 86390 1
300541 99300541 1001 86380 86390 1
300212 99300212 1001 86380 86390 1
300124 99300124 1001 86380 86390 1
300206 99300206 1001 86380 86390 1
300288 99300288 1001 86380 86390 1
300907 99300907 1001 86380 86390 1
300792 99300792 1001 86380 86390 1
300901 99300901 1001 86380 86390 1
300789 99300789 1001 86380 86390 1
301454 99301454 1001 86380 86390 1
301404 99301404 1001 86380 86390 1
301366 99301366 1001 86380 86390 1
301461 99301461 1001 86380 86390 1
301436 99301436 1001 86380 86390 1
301412 99301412 1001 86380 86390 1
301325 99301325 1001 86380 86390 1
301184 99301184 1001 86380 86390 1
301264 99301264 1001 86380 86390 1
301268 99301268 1001 86380 86390 1
301040 99301040 1001 86380 86390 1
301079 99301079 1001 86380 86390 1
301108 99301108 1001 86380 86390 1
301678 99301678 1001 86380 86390 1
301719 99301719 1001 86380 86390 1
302239 99302239 1001 86380 86390 1
302356 99302356 1001 86380 86390 1
302049 99302049 1001 86380 86390 1
302089 99302089 1001 86380 86390 1
301774 99301774 1001 86380 86390 1
301853 99301853 1001 86380 86390 1
301762 99301762 1001 86380 86390 1
301868 99301868 1001 86380 86390 1
301907 99301907 1001 86380 86390 1
301856 99301856 1001 86380 86390 1
302430 99302430 1001 86380 86390 1
301761 99301761 1001 86380 86390 1
303007 99303007 1001 86380 86390 1
303100 99303100 1001 86380 86390 1
302666 99302666 1001 86380 86390 1
302722 99302722 1001 86380 86390 1
302648 99302648 1001 86380 86390 1
303360 99303360 1001 86380 86390 1
303391 99303391 1001 86380 86390 1
303355 99303355 1001 86380 86390 1
303368 99303368 1001 86380 86390 1
303345 99303345 1001 86380 86390 1
303857 99303857 1001 86380 86390 1
303638 99303638 1001 86380 86390 1
303608 99303608 1001 86380 86390 1
303570 99303570 1001 86380 86390 1
304202 99304202 1001 86380 86390 1
304060 99304060 1001 86380 86390 1
304035 99304035 1001 86380 86390 1
304180 99304180 1001 86380 86390 1
304232 99304232 1001 86380 86390 1
304809 99304809 1001 86380 86390 1
304746 99304746 1001 86380 86390 1
304724 99304724 1001 86380 86390 1
304663 99304663 1001 86380 86390 1
304563 99304563 1001 86380 86390 1
304631 99304631 1001 86380 86390 1
304476 99304476 1001 86380 86390 1
304529 99304529 1001 86380 86390 1
304452 99304452 1001 86380 86390 1
304493 99304493 1001 86380 86390 1
304558 99304558 1001 86380 86390 1
304561 99304561 1001 86380 86390 1
304613 99304613 1001 86380 86390 1
304318 99304318 1001 86380 86390 1
304374 99304374 1001 86380 86390 1
304440 99304440 1001 86380 86390 1
304276 99304276 1001 86380 86390 1
304897 99304897 1001 86380 86390 1
304910 99304910 1001 86380 86390 1
304936 99304936 1001 86380 86390 1
305001 99305001 1001 86380 86390 1
304937 99304937 1001 86380 86390 1
304655 99304655 1001 86380 86390 1
304990 99304990 1001 86380 86390 1
304926 99304926 1001 86380 86390 1
305541 99305541 1001 86380 86390 1
305325 99305325 1001 86380 86390 1
305481 99305481 1001 86380 86390 1
305307 99305307 1001 86380 86390 1
305070 99305070 1001 86380 86390 1
305241 99305241 1001 86380 86390 1
500050 99500050 1001 86380 86390 1
500129 99500129 1001 86380 86390 1
500136 99500136 1001 86380 86390 1
500150 99500150 1001 86380 86390 1
500737 99500737 1001 86380 86390 1
500783 99500783 1001 86380 86390 1
500536 99500536 1001 86380 86390 1
500602 99500602 1001 86380 86390 1
500579 99500579 1001 86380 86390 1
500594 99500594 1001 86380 86390 1
500259 99500259 1001 86380 86390 1
500276 99500276 1001 86380 86390 1
500370 99500370 1001 86380 86390 1
500836 99500836 1001 86380 86390 1
500882 99500882 1001 86380 86390 1
500818 99500818 1001 86380 86390 1
500952 99500952 1001 86380 86390 1
501459 99501459 1001 86380 86390 1
501472 99501472 1001 86380 86390 1
501529 99501529 1001 86380 86390 1
501279 99501279 1001 86380 86390 1
501142 99501142 1001 86380 86390 1
501132 99501132 1001 86380 86390 1
501159 99501159 1001 86380 86390 1
501807 99501807 1001 86380 86390 1
501651 99501651 1001 86380 86390 1
501789 99501789 1001 86380 86390 1
502311 99502311 1001 86380 86390 1
502449 99502449 1001 86380 86390 1
502070 99502070 1001 86380 86390 1
502155 99502155 1001 86380 86390 1
502021 99502021 1001 86380 86390 1
502034 99502034 1001 86380 86390 1
501922 99501922 1001 86380 86390 1
502505 99502505 1001 86380 86390 1
502501 99502501 1001 86380 86390 1
503138 99503138 1001 86380 86390 1
503204 99503204 1001 86380 86390 1
503233 99503233 1001 86380 86390 1
503149 99503149 1001 86380 86390 1
502982 99502982 1001 86380 86390 1
502804 99502804 1001 86380 86390 1
502729 99502729 1001 86380 86390 1
502859 99502859 1001 86380 86390 1
502808 99502808 1001 86380 86390 1
502810 99502810 1001 86380 86390 1
503496 99503496 1001 86380 86390 1
503352 99503352 1001 86380 86390 1
504015 99504015 1001 86380 86390 1
504118 99504118 1001 86380 86390 1
503980 99503980 1001 86380 86390 1
503930 99503930 1001 86380 86390 1
503712 99503712 1001 86380 86390 1
503872 99503872 1001 86380 86390 1
503730 99503730 1001 86380 86390 1
503615 99503615 1001 86380 86390 1
503502 99503502 1001 86380 86390 1
504128 99504128 1001 86380 86390 1
504314 99504314 1001 86380 86390 1
504265 99504265 1001 86380 86390 1
504753 99504753 1001 86380 86390 1
504782 99504782 1001 86380 86390 1
504745 99504745 1001 86380 86390 1
504800 99504800 1001 86380 86390 1
504599 99504599 1001 86380 86390 1
504536 99504536 1001 86380 86390 1
504631 99504631 1001 86380 86390 1
504723 99504723 1001 86380 86390 1
504366 99504366 1001 86380 86390 1
504340 99504340 1001 86380 86390 1
504420 99504420 1001 86380 86390 1
504433 99504433 1001 86380 86390 1
504525 99504525 1001 86380 86390 1
504452 99504452 1001 86380 86390 1
505021 99505021 1001 86380 86390 1
505086 99505086 1001 86380 86390 1
505112 99505112 1001 86380 86390 1
505104 99505104 1001 86380 86390 1
504989 99504989 1001 86380 86390 1
505041 99505041 1001 86380 86390 1
505054 99505054 1001 86380 86390 1
505743 99505743 1001 86380 86390 1
505653 99505653 1001 86380 86390 1
505455 99505455 1001 86380 86390 1
505548 99505548 1001 86380 86390 1
505551 99505551 1001 86380 86390 1
505320 99505320 1001 86380 86390 1
505807 99505807 1001 86380 86390 1
505800 99505800 1001 86380 86390 1
505789 99505789 1001 86380 86390 1
505971 99505971 1001 86380 86390 1
505869 99505869 1001 86380 86390 1
506438 99506438 1001 86380 86390 1
506555 99506555 1001 86380 86390 1
506210 99506210 1001 86380 86390 1
506028 99506028 1001 86380 86390 1
506056 99506056 1001 86380 86390 1
506088 99506088 1001 86380 86390 1
506795 99506795 1001 86380 86390 1
506640 99506640 1001 86380 86390 1
506642 99506642 1001 86380 86390 1
506630 99506630 1001 86380 86390 1
507307 99507307 1001 86380 86390 1
507221 99507221 1001 86380 86390 1
507327 99507327 1001 86380 86390 1
507183 99507183 1001 86380 86390 1
507120 99507120 1001 86380 86390 1
507146 99507146 1001 86380 86390 1
506882 99506882 1001 86380 86390 1
506873 99506873 1001 86380 86390 1
506914 99506914 1001 86380 86390 1
506876 99506876 1001 86380 86390 1
506811 99506811 1001 86380 86390 1
506930 99506930 1001 86380 86390 1
507488 99507488 1001 86380 86390 1
507457 99507457 1001 86380 86390 1
507574 99507574 1001 86380 86390 1
508136 99508136 1001 86380 86390 1
508201 99508201 1001 86380 86390 1
508227 99508227 1001 86380 86390 1
508178 99508178 1001 86380 86390 1
508103 99508103 1001 86380 86390 1
508240 99508240 1001 86380 86390 1
508170 99508170 1001 86380 86390 1
507838 99507838 1001 86380 86390 1
507987 99507987 1001 86380 86390 1
507771 99507771 1001 86380 86390 1
507763 99507763 1001 86380 86390 1
507768 99507768 1001 86380 86390 1
508299 99508299 1001 86380 86390 1
508447 99508447 1001 86380 86390 1
508346 99508346 1001 86380 86390 1
508548 99508548 1001 86380 86390 1
508500 99508500 1001 86380 86390 1
508489 99508489 1001 86380 86390 1
508608 99508608 1001 86380 86390 1
509204 99509204 1001 86380 86390 1
509234 99509234 1001 86380 86390 1
509081 99509081 1001 86380 86390 1
509083 99509083 1001 86380 86390 1
509898 99509898 1001 86380 86390 1
509780 99509780 1001 86380 86390 1
509730 99509730 1001 86380 86390 1
509890 99509890 1001 86380 86390 1
509519 99509519 1001 86380 86390 1
509435 99509435 1001 86380 86390 1
509339 99509339 1001 86380 86390 1
510083 99510083 1001 86380 86390 1
509987 99509987 1001 86380 86390 1
509988 99509988 1001 86380 86390 1
510534 99510534 1001 86380 86390 1
510526 99510526 1001 86380 86390 1
510551 99510551 1001 86380 86390 1
510720 99510720 1001 86380 86390 1
510546 99510546 1001 86380 86390 1
510450 99510450 1001 86380 86390 1
510491 99510491 1001 86380 86390 1
510454 99510454 1001 86380 86390 1
510364 99510364 1001 86380 86390 1
510250 99510250 1001 86380 86390 1
510296 99510296 1001 86380 86390 1
510245 99510245 1001 86380 86390 1
510830 99510830 1001 86380 86390 1
510896 99510896 1001 86380 86390 1
510884 99510884 1001 86380 86390 1
510915 99510915 1001 86380 86390 1
510903 99510903 1001 86380 86390 1
511552 99511552 1001 86380 86390 1
511529 99511529 1001 86380 86390 1
511229 99511229 1001 86380 86390 1
511269 99511269 1001 86380 86390 1
511152 99511152 1001 86380 86390 1
510971 99510971 1001 86380 86390 1
511069 99511069 1001 86380 86390 1
511577 99511577 1001 86380 86390 1
511667 99511667 1001 86380 86390 1
511681 99511681 1001 86380 86390 1
511720 99511720 1001 86380 86390 1
511582 99511582 1001 86380 86390 1
511726 99511726 1001 86380 86390 1
511560 99511560 1001 86380 86390 1
512291 99512291 1001 86380 86390 1
512228 99512228 1001 86380 86390 1
512255 99512255 1001 86380 86390 1
512335 99512335 1001 86380 86390 1
512220 99512220 1001 86380 86390 1
512260 99512260 1001 86380 86390 1
512150 99512150 1001 86380 86390 1
512139 99512139 1001 86380 86390 1
512004 99512004 1001 86380 86390 1
511836 99511836 1001 86380 86390 1
511915 99511915 1001 86380 86390 1
511838 99511838 1001 86380 86390 1
511931 99511931 1001 86380 86390 1
512392 99512392 1001 86380 86390 1
513003 99513003 1001 86380 86390 1
513148 99513148 1001 86380 86390 1
512857 99512857 1001 86380 86390 1
512634 99512634 1001 86380 86390 1
513238 99513238 1001 86380 86390 1
513251 99513251 1001 86380 86390 1
513690 99513690 1001 86380 86390 1
513656 99513656 1001 86380 86390 1
513479 99513479 1001 86380 86390 1
513484 99513484 1001 86380 86390 1
514057 99514057 1001 86380 86390 1
514128 99514128 1001 86380 86390 1
514858 99514858 1001 86380 86390 1
514759 99514759 1001 86380 86390 1
514723 99514723 1001 86380 86390 1
514447 99514447 1001 86380 86390 1
514487 99514487 1001 86380 86390 1
514572 99514572 1001 86380 86390 1
514314 99514314 1001 86380 86390 1
514444 99514444 1001 86380 86390 1
514407 99514407 1001 86380 86390 1
514306 99514306 1001 86380 86390 1
514942 99514942 1001 86380 86390 1
515509 99515509 1001 86380 86390 1
515643 99515643 1001 86380 86390 1
515361 99515361 1001 86380 86390 1
515414 99515414 1001 86380 86390 1
515377 99515377 1001 86380 86390 1
515339 99515339 1001 86380 86390 1
515474 99515474 1001 86380 86390 1
515345 99515345 1001 86380 86390 1
515194 99515194 1001 86380 86390 1
515159 99515159 1001 86380 86390 1
515172 99515172 1001 86380 86390 1
515203 99515203 1001 86380 86390 1
515770 99515770 1001 86380 86390 1
515783 99515783 1001 86380 86390 1
515796 99515796 1001 86380 86390 1
516475 99516475 1001 86380 86390 1
516427 99516427 1001 86380 86390 1
516432 99516432 1001 86380 86390 1
516471 99516471 1001 86380 86390 1
516190 99516190 1001 86380 86390 1
516230 99516230 1001 86380 86390 1
515937 99515937 1001 86380 86390 1
516584 99516584 1001 86380 86390 1
516549 99516549 1001 86380 86390 1
516665 99516665 1001 86380 86390 1
516643 99516643 1001 86380 86390 1
516661 99516661 1001 86380 86390 1
517195 99517195 1001 86380 86390 1
517264 99517264 1001 86380 86390 1
517293 99517293 1001 86380 86390 1
516976 99516976 1001 86380 86390 1
516796 99516796 1001 86380 86390 1
516900 99516900 1001 86380 86390 1
516850 99516850 1001 86380 86390 1
516876 99516876 1001 86380 86390 1
516869 99516869 1001 86380 86390 1
517535 99517535 1001 86380 86390 1
518043 99518043 1001 86380 86390 1
517827 99517827 1001 86380 86390 1
517859 99517859 1001 86380 86390 1
517834 99517834 1001 86380 86390 1
517783 99517783 1001 86380 86390 1
517823 99517823 1001 86380 86390 1
517939 99517939 1001 86380 86390 1
517838 99517838 1001 86380 86390 1
517619 99517619 1001 86380 86390 1
517736 99517736 1001 86380 86390 1
517660 99517660 1001 86380 86390 1
518366 99518366 1001 86380 86390 1
518174 99518174 1001 86380 86390 1
518293 99518293 1001 86380 86390 1
518335 99518335 1001 86380 86390 1
518207 99518207 1001 86380 86390 1
518287 99518287 1001 86380 86390 1
518823 99518823 1001 86380 86390 1
518879 99518879 1001 86380 86390 1
518679 99518679 1001 86380 86390 1
518720 99518720 1001 86380 86390 1
518772 99518772 1001 86380 86390 1
518711 99518711 1001 86380 86390 1
519174 99519174 1001 86380 86390 1
519726 99519726 1001 86380 86390 1
519672 99519672 1001 86380 86390 1
519429 99519429 1001 86380 86390 1
519600 99519600 1001 86380 86390 1
519575 99519575 1001 86380 86390 1
519590 99519590 1001 86380 86390 1
519528 99519528 1001 86380 86390 1
519424 99519424 1001 86380 86390 1
519258 99519258 1001 86380 86390 1
519209 99519209 1001 86380 86390 1
519198 99519198 1001 86380 86390 1
519227 99519227 1001 86380 86390 1
520002 99520002 1001 86380 86390 1
520477 99520477 1001 86380 86390 1
520492 99520492 1001 86380 86390 1
520188 99520188 1001 86380 86390 1
520137 99520137 1001 86380 86390 1
520075 99520075 1001 86380 86390 1
520093 99520093 1001 86380 86390 1
520057 99520057 1001 86380 86390 1
520681 99520681 1001 86380 86390 1
521351 99521351 1001 86380 86390 1
521390 99521390 1001 86380 86390 1
521277 99521277 1001 86380 86390 1
521438 99521438 1001 86380 86390 1
521278 99521278 1001 86380 86390 1
521295 99521295 1001 86380 86390 1
521363 99521363 1001 86380 86390 1
521113 99521113 1001 86380 86390 1
521255 99521255 1001 86380 86390 1
521245 99521245 1001 86380 86390 1
521169 99521169 1001 86380 86390 1
520950 99520950 1001 86380 86390 1
520927 99520927 1001 86380 86390 1
520928 99520928 1001 86380 86390 1
520980 99520980 1001 86380 86390 1
520863 99520863 1001 86380 86390 1
521047 99521047 1001 86380 86390 1
520933 99520933 1001 86380 86390 1
521607 99521607 1001 86380 86390 1
521633 99521633 1001 86380 86390 1
521596 99521596 1001 86380 86390 1
521495 99521495 1001 86380 86390 1
521565 99521565 1001 86380 86390 1
522229 99522229 1001 86380 86390 1
522129 99522129 1001 86380 86390 1
522119 99522119 1001 86380 86390 1
522236 99522236 1001 86380 86390 1
522249 99522249 1001 86380 86390 1
521957 99521957 1001 86380 86390 1
521907 99521907 1001 86380 86390 1
521934 99521934 1001 86380 86390 1
522025 99522025 1001 86380 86390 1
521951 99521951 1001 86380 86390 1
521899 99521899 1001 86380 86390 1
521673 99521673 1001 86380 86390 1
521733 99521733 1001 86380 86390 1
522380 99522380 1001 86380 86390 1
522303 99522303 1001 86380 86390 1
522331 99522331 1001 86380 86390 1
522468 99522468 1001 86380 86390 1
523053 99523053 1001 86380 86390 1
522800 99522800 1001 86380 86390 1
522839 99522839 1001 86380 86390 1
522723 99522723 1001 86380 86390 1
522789 99522789 1001 86380 86390 1
522880 99522880 1001 86380 86390 1
522500 99522500 1001 86380 86390 1
522658 99522658 1001 86380 86390 1
522622 99522622 1001 86380 86390 1
522701 99522701 1001 86380 86390 1
522613 99522613 1001 86380 86390 1
523142 99523142 1001 86380 86390 1
523129 99523129 1001 86380 86390 1
523195 99523195 1001 86380 86390 1
523235 99523235 1001 86380 86390 1
523248 99523248 1001 86380 86390 1
523313 99523313 1001 86380 86390 1
523123 99523123 1001 86380 86390 1
523244 99523244 1001 86380 86390 1
523845 99523845 1001 86380 86390 1
523776 99523776 1001 86380 86390 1
523676 99523676 1001 86380 86390 1
523587 99523587 1001 86380 86390 1
523589 99523589 1001 86380 86390 1
523643 99523643 1001 86380 86390 1
523608 99523608 1001 86380 86390 1
523492 99523492 1001 86380 86390 1
523948 99523948 1001 86380 86390 1
524147 99524147 1001 86380 86390 1
524723 99524723 1001 86380 86390 1
524751 99524751 1001 86380 86390 1
524520 99524520 1001 86380 86390 1
524537 99524537 1001 86380 86390 1
524245 99524245 1001 86380 86390 1
524260 99524260 1001 86380 86390 1
524183 99524183 1001 86380 86390 1
524923 99524923 1001 86380 86390 1
524804 99524804 1001 86380 86390 1
525557 99525557 1001 86380 86390 1
525292 99525292 1001 86380 86390 1
525332 99525332 1001 86380 86390 1
525286 99525286 1001 86380 86390 1
525028 99525028 1001 86380 86390 1
525009 99525009 1001 86380 86390 1
525755 99525755 1001 86380 86390 1
525756 99525756 1001 86380 86390 1
525769 99525769 1001 86380 86390 1
525746 99525746 1001 86380 86390 1
525735 99525735 1001 86380 86390 1
526362 99526362 1001 86380 86390 1
526279 99526279 1001 86380 86390 1
526102 99526102 1001 86380 86390 1
526163 99526163 1001 86380 86390 1
526138 99526138 1001 86380 86390 1
525987 99525987 1001 86380 86390 1
526477 99526477 1001 86380 86390 1
526452 99526452 1001 86380 86390 1
526607 99526607 1001 86380 86390 1
526478 99526478 1001 86380 86390 1
526531 99526531 1001 86380 86390 1
526467 99526467 1001 86380 86390 1
527119 99527119 1001 86380 86390 1
526966 99526966 1001 86380 86390 1
526915 99526915 1001 86380 86390 1
526641 99526641 1001 86380 86390 1
526681 99526681 1001 86380 86390 1
526816 99526816 1001 86380 86390 1
526651 99526651 1001 86380 86390 1
527403 99527403 1001 86380 86390 1
527256 99527256 1001 86380 86390 1
527974 99527974 1001 86380 86390 1
527924 99527924 1001 86380 86390 1
527991 99527991 1001 86380 86390 1
527881 99527881 1001 86380 86390 1
527893 99527893 1001 86380 86390 1
527932 99527932 1001 86380 86390 1
527753 99527753 1001 86380 86390 1
527831 99527831 1001 86380 86390 1
527733 99527733 1001 86380 86390 1
527684 99527684 1001 86380 86390 1
527750 99527750 1001 86380 86390 1
527764 99527764 1001 86380 86390 1
527726 99527726 1001 86380 86390 1
527624 99527624 1001 86380 86390 1
527469 99527469 1001 86380 86390 1
527477 99527477 1001 86380 86390 1
527582 99527582 1001 86380 86390 1
528749 99528749 1001 86380 86390 1
528808 99528808 1001 86380 86390 1
528580 99528580 1001 86380 86390 1
528596 99528596 1001 86380 86390 1
528661 99528661 1001 86380 86390 1
528587 99528587 1001 86380 86390 1
528639 99528639 1001 86380 86390 1
528551 99528551 1001 86380 86390 1
528334 99528334 1001 86380 86390 1
528452 99528452 1001 86380 86390 1
529042 99529042 1001 86380 86390 1
529046 99529046 1001 86380 86390 1
528995 99528995 1001 86380 86390 1
529100 99529100 1001 86380 86390 1
528959 99528959 1001 86380 86390 1
529728 99529728 1001 86380 86390 1
529721 99529721 1001 86380 86390 1
529496 99529496 1001 86380 86390 1
529328 99529328 1001 86380 86390 1
529492 99529492 1001 86380 86390 1
529518 99529518 1001 86380 86390 1
529417 99529417 1001 86380 86390 1
529326 99529326 1001 86380 86390 1
529148 99529148 1001 86380 86390 1
529240 99529240 1001 86380 86390 1
529257 99529257 1001 86380 86390 1
529759 99529759 1001 86380 86390 1
529737 99529737 1001 86380 86390 1
530552 99530552 1001 86380 86390 1
530529 99530529 1001 86380 86390 1
530482 99530482 1001 86380 86390 1
530368 99530368 1001 86380 86390 1
530422 99530422 1001 86380 86390 1
530230 99530230 1001 86380 86390 1
529951 99529951 1001 86380 86390 1
530110 99530110 1001 86380 86390 1
530074 99530074 1001 86380 86390 1
530719 99530719 1001 86380 86390 1
530596 99530596 1001 86380 86390 1
530718 99530718 1001 86380 86390 1
531212 99531212 1001 86380 86390 1
531316 99531316 1001 86380 86390 1
531226 99531226 1001 86380 86390 1
531306 99531306 1001 86380 86390 1
531196 99531196 1001 86380 86390 1
531223 99531223 1001 86380 86390 1
531138 99531138 1001 86380 86390 1
531062 99531062 1001 86380 86390 1
531092 99531092 1001 86380 86390 1
531134 99531134 1001 86380 86390 1
530864 99530864 1001 86380 86390 1
530870 99530870 1001 86380 86390 1
531390 99531390 1001 86380 86390 1
531486 99531486 1001 86380 86390 1
531544 99531544 1001 86380 86390 1
532029 99532029 1001 86380 86390 1
532147 99532147 1001 86380 86390 1
532136 99532136 1001 86380 86390 1
532115 99532115 1001 86380 86390 1
531839 99531839 1001 86380 86390 1
531801 99531801 1001 86380 86390 1
531601 99531601 1001 86380 86390 1
531590 99531590 1001 86380 86390 1
531632 99531632 1001 86380 86390 1
531660 99531660 1001 86380 86390 1
531687 99531687 1001 86380 86390 1
532281 99532281 1001 86380 86390 1
532245 99532245 1001 86380 86390 1
532260 99532260 1001 86380 86390 1
532377 99532377 1001 86380 86390 1
532209 99532209 1001 86380 86390 1
532249 99532249 1001 86380 86390 1
532239 99532239 1001 86380 86390 1
532305 99532305 1001 86380 86390 1
532228 99532228 1001 86380 86390 1
532996 99532996 1001 86380 86390 1
532767 99532767 1001 86380 86390 1
532642 99532642 1001 86380 86390 1
532696 99532696 1001 86380 86390 1
532503 99532503 1001 86380 86390 1
532491 99532491 1001 86380 86390 1
532454 99532454 1001 86380 86390 1
532447 99532447 1001 86380 86390 1
532434 99532434 1001 86380 86390 1
532591 99532591 1001 86380 86390 1
533223 99533223 1001 86380 86390 1
533226 99533226 1001 86380 86390 1
533114 99533114 1001 86380 86390 1
533692 99533692 1001 86380 86390 1
533718 99533718 1001 86380 86390 1
533801 99533801 1001 86380 86390 1
533779 99533779 1001 86380 86390 1
533689 99533689 1001 86380 86390 1
533497 99533497 1001 86380 86390 1
533554 99533554 1001 86380 86390 1
533311 99533311 1001 86380 86390 1
533402 99533402 1001 86380 86390 1
533654 99533654 1001 86380 86390 1
534041 99534041 1001 86380 86390 1
533979 99533979 1001 86380 86390 1
534005 99534005 1001 86380 86390 1
533995 99533995 1001 86380 86390 1
534582 99534582 1001 86380 86390 1
534647 99534647 1001 86380 86390 1
534526 99534526 1001 86380 86390 1
534568 99534568 1001 86380 86390 1
534404 99534404 1001 86380 86390 1
534260 99534260 1001 86380 86390 1
534248 99534248 1001 86380 86390 1
534733 99534733 1001 86380 86390 1
534772 99534772 1001 86380 86390 1
534734 99534734 1001 86380 86390 1
534735 99534735 1001 86380 86390 1
534480 99534480 1001 86380 86390 1
534849 99534849 1001 86380 86390 1
535331 99535331 1001 86380 86390 1
535467 99535467 1001 86380 86390 1
535136 99535136 1001 86380 86390 1
535162 99535162 1001 86380 86390 1
535214 99535214 1001 86380 86390 1
535264 99535264 1001 86380 86390 1
534903 99534903 1001 86380 86390 1
534987 99534987 1001 86380 86390 1
535566 99535566 1001 86380 86390 1
535670 99535670 1001 86380 86390 1
535700 99535700 1001 86380 86390 1
536318 99536318 1001 86380 86390 1
536242 99536242 1001 86380 86390 1
536322 99536322 1001 86380 86390 1
536256 99536256 1001 86380 86390 1
536219 99536219 1001 86380 86390 1
536098 99536098 1001 86380 86390 1
536116 99536116 1001 86380 86390 1
535809 99535809 1001 86380 86390 1
535760 99535760 1001 86380 86390 1
535799 99535799 1001 86380 86390 1
535740 99535740 1001 86380 86390 1
537021 99537021 1001 86380 86390 1
536960 99536960 1001 86380 86390 1
537139 99537139 1001 86380 86390 1
537124 99537124 1001 86380 86390 1
536815 99536815 1001 86380 86390 1
536946 99536946 1001 86380 86390 1
536848 99536848 1001 86380 86390 1
536861 99536861 1001 86380 86390 1
536759 99536759 1001 86380 86390 1
536659 99536659 1001 86380 86390 1
536557 99536557 1001 86380 86390 1
536703 99536703 1001 86380 86390 1
536680 99536680 1001 86380 86390 1
536709 99536709 1001 86380 86390 1
537253 99537253 1001 86380 86390 1
537362 99537362 1001 86380 86390 1
537181 99537181 1001 86380 86390 1
537968 99537968 1001 86380 86390 1
537867 99537867 1001 86380 86390 1
537895 99537895 1001 86380 86390 1
537909 99537909 1001 86380 86390 1
537595 99537595 1001 86380 86390 1
537500 99537500 1001 86380 86390 1
537475 99537475 1001 86380 86390 1
537442 99537442 1001 86380 86390 1
537444 99537444 1001 86380 86390 1
538067 99538067 1001 86380 86390 1
538043 99538043 1001 86380 86390 1
538126 99538126 1001 86380 86390 1
538168 99538168 1001 86380 86390 1
538118 99538118 1001 86380 86390 1
538190 99538190 1001 86380 86390 1
538641 99538641 1001 86380 86390 1
538680 99538680 1001 86380 86390 1
538771 99538771 1001 86380 86390 1
538708 99538708 1001 86380 86390 1
538456 99538456 1001 86380 86390 1
538473 99538473 1001 86380 86390 1
538595 99538595 1001 86380 86390 1
538208 99538208 1001 86380 86390 1
538250 99538250 1001 86380 86390 1
538358 99538358 1001 86380 86390 1
538877 99538877 1001 86380 86390 1
538933 99538933 1001 86380 86390 1
539444 99539444 1001 86380 86390 1
539257 99539257 1001 86380 86390 1
539388 99539388 1001 86380 86390 1
539406 99539406 1001 86380 86390 1
539432 99539432 1001 86380 86390 1
539086 99539086 1001 86380 86390 1
539037 99539037 1001 86380 86390 1
539221 99539221 1001 86380 86390 1
539026 99539026 1001 86380 86390 1
539157 99539157 1001 86380 86390 1
539045 99539045 1001 86380 86390 1
539743 99539743 1001 86380 86390 1
539750 99539750 1001 86380 86390 1
539715 99539715 1001 86380 86390 1
540265 99540265 1001 86380 86390 1
540211 99540211 1001 86380 86390 1
540138 99540138 1001 86380 86390 1
540245 99540245 1001 86380 86390 1
539950 99539950 1001 86380 86390 1
539976 99539976 1001 86380 86390 1
539928 99539928 1001 86380 86390 1
539995 99539995 1001 86380 86390 1
540608 99540608 1001 86380 86390 1
540475 99540475 1001 86380 86390 1
540502 99540502 1001 86380 86390 1
541027 99541027 1001 86380 86390 1
540918 99540918 1001 86380 86390 1
540766 99540766 1001 86380 86390 1
540857 99540857 1001 86380 86390 1
540749 99540749 1001 86380 86390 1
541473 99541473 1001 86380 86390 1
541410 99541410 1001 86380 86390 1
541423 99541423 1001 86380 86390 1
541323 99541323 1001 86380 86390 1
541328 99541328 1001 86380 86390 1
541961 99541961 1001 86380 86390 1
542001 99542001 1001 86380 86390 1
541732 99541732 1001 86380 86390 1
541869 99541869 1001 86380 86390 1
541717 99541717 1001 86380 86390 1
541528 99541528 1001 86380 86390 1
541700 99541700 1001 86380 86390 1
541675 99541675 1001 86380 86390 1
541611 99541611 1001 86380 86390 1
541663 99541663 1001 86380 86390 1
541523 99541523 1001 86380 86390 1
542261 99542261 1001 86380 86390 1
542134 99542134 1001 86380 86390 1
542201 99542201 1001 86380 86390 1
542875 99542875 1001 86380 86390 1
542839 99542839 1001 86380 86390 1
542662 99542662 1001 86380 86390 1
542549 99542549 1001 86380 86390 1
542667 99542667 1001 86380 86390 1
542693 99542693 1001 86380 86390 1
542642 99542642 1001 86380 86390 1
542468 99542468 1001 86380 86390 1
542496 99542496 1001 86380 86390 1
542381 99542381 1001 86380 86390 1
542486 99542486 1001 86380 86390 1
542427 99542427 1001 86380 86390 1
542957 99542957 1001 86380 86390 1
543669 99543669 1001 86380 86390 1
543626 99543626 1001 86380 86390 1
543705 99543705 1001 86380 86390 1
543379 99543379 1001 86380 86390 1
543368 99543368 1001 86380 86390 1
543487 99543487 1001 86380 86390 1
543552 99543552 1001 86380 86390 1
543295 99543295 1001 86380 86390 1
543284 99543284 1001 86380 86390 1
543208 99543208 1001 86380 86390 1
543209 99543209 1001 86380 86390 1
543316 99543316 1001 86380 86390 1
543976 99543976 1001 86380 86390 1
543804 99543804 1001 86380 86390 1
544598 99544598 1001 86380 86390 1
544487 99544487 1001 86380 86390 1
544504 99544504 1001 86380 86390 1
544427 99544427 1001 86380 86390 1
544591 99544591 1001 86380 86390 1
544237 99544237 1001 86380 86390 1
544022 99544022 1001 86380 86390 1
544726 99544726 1001 86380 86390 1
544678 99544678 1001 86380 86390 1
544671 99544671 1001 86380 86390 1
400018 99400018 1001 86380 86390 1
400119 99400119 1001 86380 86390 1
400123 99400123 1001 86380 86390 1
400052 99400052 1001 86380 86390 1
400053 99400053 1001 86380 86390 1
400158 99400158 1001 86380 86390 1
400233 99400233 1001 86380 86390 1
400350 99400350 1001 86380 86390 1
400459 99400459 1001 86380 86390 1
400449 99400449 1001 86380 86390 1
400596 99400596 1001 86380 86390 1
400635 99400635 1001 86380 86390 1
400524 99400524 1001 86380 86390 1
400900 99400900 1001 86380 86390 1
401037 99401037 1001 86380 86390 1
401332 99401332 1001 86380 86390 1
401312 99401312 1001 86380 86390 1
401556 99401556 1001 86380 86390 1
401650 99401650 1001 86380 86390 1
401732 99401732 1001 86380 86390 1
401765 99401765 1001 86380 86390 1
401908 99401908 1001 86380 86390 1
402003 99402003 1001 86380 86390 1
402170 99402170 1001 86380 86390 1
402118 99402118 1001 86380 86390 1
402234 99402234 1001 86380 86390 1
402226 99402226 1001 86380 86390 1
402414 99402414 1001 86380 86390 1
402670 99402670 1001 86380 86390 1
402599 99402599 1001 86380 86390 1
402773 99402773 1001 86380 86390 1
402747 99402747 1001 86380 86390 1
402740 99402740 1001 86380 86390 1
402819 99402819 1001 86380 86390 1
402911 99402911 1001 86380 86390 1
403016 99403016 1001 86380 86390 1
403072 99403072 1001 86380 86390 1
403357 99403357 1001 86380 86390 1
403481 99403481 1001 86380 86390 1
403545 99403545 1001 86380 86390 1
403571 99403571 1001 86380 86390 1
403660 99403660 1001 86380 86390 1
403923 99403923 1001 86380 86390 1
403832 99403832 1001 86380 86390 1
404104 99404104 1001 86380 86390 1
404076 99404076 1001 86380 86390 1
404190 99404190 1001 86380 86390 1
404230 99404230 1001 86380 86390 1
404472 99404472 1001 86380 86390 1
404462 99404462 1001 86380 86390 1
404656 99404656 1001 86380 86390 1
404982 99404982 1001 86380 86390 1
405089 99405089 1001 86380 86390 1
405415 99405415 1001 86380 86390 1
405473 99405473 1001 86380 86390 1
406148 99406148 1001 86380 86390 1
406279 99406279 1001 86380 86390 1
406424 99406424 1001 86380 86390 1
406439 99406439 1001 86380 86390 1
406545 99406545 1001 86380 86390 1
406728 99406728 1001 86380 86390 1
406748 99406748 1001 86380 86390 1
407187 99407187 1001 86380 86390 1
407415 99407415 1001 86380 86390 1
407392 99407392 1001 86380 86390 1
407444 99407444 1001 86380 86390 1
407617 99407617 1001 86380 86390 1
407670 99407670 1001 86380 86390 1
407566 99407566 1001 86380 86390 1
408224 99408224 1001 86380 86390 1
408211 99408211 1001 86380 86390 1
408340 99408340 1001 86380 86390 1
408559 99408559 1001 86380 86390 1
408702 99408702 1001 86380 86390 1
408688 99408688 1001 86380 86390 1
408744 99408744 1001 86380 86390 1
408852 99408852 1001 86380 86390 1
409004 99409004 1001 86380 86390 1
409430 99409430 1001 86380 86390 1
409434 99409434 1001 86380 86390 1
409774 99409774 1001 86380 86390 1
409752 99409752 1001 86380 86390 1
410068 99410068 1001 86380 86390 1
410008 99410008 1001 86380 86390 1
410106 99410106 1001 86380 86390 1
410188 99410188 1001 86380 86390 1
410272 99410272 1001 86380 86390 1
410300 99410300 1001 86380 86390 1
410303 99410303 1001 86380 86390 1
410227 99410227 1001 86380 86390 1
410399 99410399 1001 86380 86390 1
410420 99410420 1001 86380 86390 1
410640 99410640 1001 86380 86390 1
410726 99410726 1001 86380 86390 1
410730 99410730 1001 86380 86390 1
411021 99411021 1001 86380 86390 1
411213 99411213 1001 86380 86390 1
411193 99411193 1001 86380 86390 1
411259 99411259 1001 86380 86390 1
411349 99411349 1001 86380 86390 1
411379 99411379 1001 86380 86390 1
411720 99411720 1001 86380 86390 1
411683 99411683 1001 86380 86390 1
411732 99411732 1001 86380 86390 1
412429 99412429 1001 86380 86390 1
412302 99412302 1001 86380 86390 1
412386 99412386 1001 86380 86390 1
413433 99413433 1001 86380 86390 1
413664 99413664 1001 86380 86390 1
413489 99413489 1001 86380 86390 1
413183 99413183 1001 86380 86390 1
413085 99413085 1001 86380 86390 1
413189 99413189 1001 86380 86390 1
413193 99413193 1001 86380 86390 1
413222 99413222 1001 86380 86390 1
412579 99412579 1001 86380 86390 1
412509 99412509 1001 86380 86390 1
412809 99412809 1001 86380 86390 1
412875 99412875 1001 86380 86390 1
414020 99414020 1001 86380 86390 1
413958 99413958 1001 86380 86390 1
415311 99415311 1001 86380 86390 1
415317 99415317 1001 86380 86390 1
414971 99414971 1001 86380 86390 1
415122 99415122 1001 86380 86390 1
415071 99415071 1001 86380 86390 1
414599 99414599 1001 86380 86390 1
414280 99414280 1001 86380 86390 1
415476 99415476 1001 86380 86390 1
415390 99415390 1001 86380 86390 1
415692 99415692 1001 86380 86390 1
416769 99416769 1001 86380 86390 1
416164 99416164 1001 86380 86390 1
416175 99416175 1001 86380 86390 1
415937 99415937 1001 86380 86390 1
415970 99415970 1001 86380 86390 1
416074 99416074 1001 86380 86390 1
415743 99415743 1001 86380 86390 1
417265 99417265 1001 86380 86390 1
417517 99417517 1001 86380 86390 1
418707 99418707 1001 86380 86390 1
418449 99418449 1001 86380 86390 1
418613 99418613 1001 86380 86390 1
418291 99418291 1001 86380 86390 1
418349 99418349 1001 86380 86390 1
417849 99417849 1001 86380 86390 1
417748 99417748 1001 86380 86390 1
419131 99419131 1001 86380 86390 1
419003 99419003 1001 86380 86390 1
418853 99418853 1001 86380 86390 1
419200 99419200 1001 86380 86390 1
418814 99418814 1001 86380 86390 1
418869 99418869 1001 86380 86390 1
419050 99419050 1001 86380 86390 1
420184 99420184 1001 86380 86390 1
419700 99419700 1001 86380 86390 1
419786 99419786 1001 86380 86390 1
419809 99419809 1001 86380 86390 1
420515 99420515 1001 86380 86390 1
420750 99420750 1001 86380 86390 1
420732 99420732 1001 86380 86390 1
420559 99420559 1001 86380 86390 1
421740 99421740 1001 86380 86390 1
421748 99421748 1001 86380 86390 1
421847 99421847 1001 86380 86390 1
421848 99421848 1001 86380 86390 1
421760 99421760 1001 86380 86390 1
421700 99421700 1001 86380 86390 1
421767 99421767 1001 86380 86390 1
421576 99421576 1001 86380 86390 1
421314 99421314 1001 86380 86390 1
420867 99420867 1001 86380 86390 1
421006 99421006 1001 86380 86390 1
421168 99421168 1001 86380 86390 1
422358 99422358 1001 86380 86390 1
422291 99422291 1001 86380 86390 1
422338 99422338 1001 86380 86390 1
423345 99423345 1001 86380 86390 1
423333 99423333 1001 86380 86390 1
423108 99423108 1001 86380 86390 1
423279 99423279 1001 86380 86390 1
423098 99423098 1001 86380 86390 1
422822 99422822 1001 86380 86390 1
423753 99423753 1001 86380 86390 1
423926 99423926 1001 86380 86390 1
425274 99425274 1001 86380 86390 1
425107 99425107 1001 86380 86390 1
425024 99425024 1001 86380 86390 1
424732 99424732 1001 86380 86390 1
424638 99424638 1001 86380 86390 1
424320 99424320 1001 86380 86390 1
424415 99424415 1001 86380 86390 1
424576 99424576 1001 86380 86390 1
424280 99424280 1001 86380 86390 1
424432 99424432 1001 86380 86390 1
425777 99425777 1001 86380 86390 1
425712 99425712 1001 86380 86390 1
425695 99425695 1001 86380 86390 1
425450 99425450 1001 86380 86390 1
425576 99425576 1001 86380 86390 1
425596 99425596 1001 86380 86390 1
425889 99425889 1001 86380 86390 1
426048 99426048 1001 86380 86390 1
426222 99426222 1001 86380 86390 1
425978 99425978 1001 86380 86390 1
425954 99425954 1001 86380 86390 1
427212 99427212 1001 86380 86390 1
427304 99427304 1001 86380 86390 1
428440 99428440 1001 86380 86390 1
428592 99428592 1001 86380 86390 1
428528 99428528 1001 86380 86390 1
428436 99428436 1001 86380 86390 1
428361 99428361 1001 86380 86390 1
427950 99427950 1001 86380 86390 1
428096 99428096 1001 86380 86390 1
428117 99428117 1001 86380 86390 1
427534 99427534 1001 86380 86390 1
427561 99427561 1001 86380 86390 1
427645 99427645 1001 86380 86390 1
427596 99427596 1001 86380 86390 1
428918 99428918 1001 86380 86390 1
428981 99428981 1001 86380 86390 1
428957 99428957 1001 86380 86390 1
429092 99429092 1001 86380 86390 1
429734 99429734 1001 86380 86390 1
429859 99429859 1001 86380 86390 1
429617 99429617 1001 86380 86390 1
429811 99429811 1001 86380 86390 1
429943 99429943 1001 86380 86390 1
429844 99429844 1001 86380 86390 1
429702 99429702 1001 86380 86390 1
429728 99429728 1001 86380 86390 1
429227 99429227 1001 86380 86390 1
429345 99429345 1001 86380 86390 1
429328 99429328 1001 86380 86390 1
429240 99429240 1001 86380 86390 1
430401 99430401 1001 86380 86390 1
430797 99430797 1001 86380 86390 1
430436 99430436 1001 86380 86390 1
430775 99430775 1001 86380 86390 1
430595 99430595 1001 86380 86390 1
430569 99430569 1001 86380 86390 1
430572 99430572 1001 86380 86390 1
430733 99430733 1001 86380 86390 1
431876 99431876 1001 86380 86390 1
431398 99431398 1001 86380 86390 1
431509 99431509 1001 86380 86390 1
431536 99431536 1001 86380 86390 1
431575 99431575 1001 86380 86390 1
431259 99431259 1001 86380 86390 1
431247 99431247 1001 86380 86390 1
431098 99431098 1001 86380 86390 1
430876 99430876 1001 86380 86390 1
431077 99431077 1001 86380 86390 1
430859 99430859 1001 86380 86390 1
432412 99432412 1001 86380 86390 1
433467 99433467 1001 86380 86390 1
433640 99433640 1001 86380 86390 1
433377 99433377 1001 86380 86390 1
433534 99433534 1001 86380 86390 1
433338 99433338 1001 86380 86390 1
433075 99433075 1001 86380 86390 1
433169 99433169 1001 86380 86390 1
433154 99433154 1001 86380 86390 1
432578 99432578 1001 86380 86390 1
432611 99432611 1001 86380 86390 1
432620 99432620 1001 86380 86390 1
432811 99432811 1001 86380 86390 1
433972 99433972 1001 86380 86390 1
433982 99433982 1001 86380 86390 1
433804 99433804 1001 86380 86390 1
435003 99435003 1001 86380 86390 1
435195 99435195 1001 86380 86390 1
435306 99435306 1001 86380 86390 1
434739 99434739 1001 86380 86390 1
434693 99434693 1001 86380 86390 1
434931 99434931 1001 86380 86390 1
434888 99434888 1001 86380 86390 1
434456 99434456 1001 86380 86390 1
434477 99434477 1001 86380 86390 1
434281 99434281 1001 86380 86390 1
435572 99435572 1001 86380 86390 1
435868 99435868 1001 86380 86390 1
435660 99435660 1001 86380 86390 1
435721 99435721 1001 86380 86390 1
437048 99437048 1001 86380 86390 1
436847 99436847 1001 86380 86390 1
436637 99436637 1001 86380 86390 1
436710 99436710 1001 86380 86390 1
436596 99436596 1001 86380 86390 1
436371 99436371 1001 86380 86390 1
436430 99436430 1001 86380 86390 1
436290 99436290 1001 86380 86390 1
435963 99435963 1001 86380 86390 1
436110 99436110 1001 86380 86390 1
300072 99300072 1001 86380 86390 1
437329 99437329 1001 86380 86390 1
300038 99300038 1001 86380 86390 1
300051 99300051 1001 86380 86390 1
300104 99300104 1001 86380 86390 1
300667 99300667 1001 86380 86390 1
300558 99300558 1001 86380 86390 1
300662 99300662 1001 86380 86390 1
300412 99300412 1001 86380 86390 1
300517 99300517 1001 86380 86390 1
300336 99300336 1001 86380 86390 1
300456 99300456 1001 86380 86390 1
300367 99300367 1001 86380 86390 1
300237 99300237 1001 86380 86390 1
300178 99300178 1001 86380 86390 1
300298 99300298 1001 86380 86390 1
300143 99300143 1001 86380 86390 1
300195 99300195 1001 86380 86390 1
300117 99300117 1001 86380 86390 1
300261 99300261 1001 86380 86390 1
300860 99300860 1001 86380 86390 1
300925 99300925 1001 86380 86390 1
300862 99300862 1001 86380 86390 1
300811 99300811 1001 86380 86390 1
300876 99300876 1001 86380 86390 1
300802 99300802 1001 86380 86390 1
301491 99301491 1001 86380 86390 1
301430 99301430 1001 86380 86390 1
301422 99301422 1001 86380 86390 1
301212 99301212 1001 86380 86390 1
301343 99301343 1001 86380 86390 1
301243 99301243 1001 86380 86390 1
301117 99301117 1001 86380 86390 1
300935 99300935 1001 86380 86390 1
300948 99300948 1001 86380 86390 1
300990 99300990 1001 86380 86390 1
301560 99301560 1001 86380 86390 1
301691 99301691 1001 86380 86390 1
301603 99301603 1001 86380 86390 1
302317 99302317 1001 86380 86390 1
302230 99302230 1001 86380 86390 1
302213 99302213 1001 86380 86390 1
302021 99302021 1001 86380 86390 1
302101 99302101 1001 86380 86390 1
302155 99302155 1001 86380 86390 1
302052 99302052 1001 86380 86390 1
301990 99301990 1001 86380 86390 1
302107 99302107 1001 86380 86390 1
302057 99302057 1001 86380 86390 1
301800 99301800 1001 86380 86390 1
301944 99301944 1001 86380 86390 1
301966 99301966 1001 86380 86390 1
302396 99302396 1001 86380 86390 1
302399 99302399 1001 86380 86390 1
302480 99302480 1001 86380 86390 1
303020 99303020 1001 86380 86390 1
303127 99303127 1001 86380 86390 1
303089 99303089 1001 86380 86390 1
302912 99302912 1001 86380 86390 1
302850 99302850 1001 86380 86390 1
302815 99302815 1001 86380 86390 1
302630 99302630 1001 86380 86390 1
302749 99302749 1001 86380 86390 1
302752 99302752 1001 86380 86390 1
303321 99303321 1001 86380 86390 1
303239 99303239 1001 86380 86390 1
303357 99303357 1001 86380 86390 1
303281 99303281 1001 86380 86390 1
303855 99303855 1001 86380 86390 1
303848 99303848 1001 86380 86390 1
304023 99304023 1001 86380 86390 1
303863 99303863 1001 86380 86390 1
303678 99303678 1001 86380 86390 1
303785 99303785 1001 86380 86390 1
303631 99303631 1001 86380 86390 1
303477 99303477 1001 86380 86390 1
303509 99303509 1001 86380 86390 1
303522 99303522 1001 86380 86390 1
303590 99303590 1001 86380 86390 1
304234 99304234 1001 86380 86390 1
304235 99304235 1001 86380 86390 1
304811 99304811 1001 86380 86390 1
304837 99304837 1001 86380 86390 1
304688 99304688 1001 86380 86390 1
304486 99304486 1001 86380 86390 1
304556 99304556 1001 86380 86390 1
304649 99304649 1001 86380 86390 1
304508 99304508 1001 86380 86390 1
304573 99304573 1001 86380 86390 1
304303 99304303 1001 86380 86390 1
304343 99304343 1001 86380 86390 1
304292 99304292 1001 86380 86390 1
304396 99304396 1001 86380 86390 1
304358 99304358 1001 86380 86390 1
304250 99304250 1001 86380 86390 1
304960 99304960 1001 86380 86390 1
304900 99304900 1001 86380 86390 1
304940 99304940 1001 86380 86390 1
305031 99305031 1001 86380 86390 1
304903 99304903 1001 86380 86390 1
305596 99305596 1001 86380 86390 1
305558 99305558 1001 86380 86390 1
305567 99305567 1001 86380 86390 1
305504 99305504 1001 86380 86390 1
305353 99305353 1001 86380 86390 1
305320 99305320 1001 86380 86390 1
305399 99305399 1001 86380 86390 1
305079 99305079 1001 86380 86390 1
305190 99305190 1001 86380 86390 1
305075 99305075 1001 86380 86390 1
305244 99305244 1001 86380 86390 1
500169 99500169 1001 86380 86390 1
500093 99500093 1001 86380 86390 1
500776 99500776 1001 86380 86390 1
500725 99500725 1001 86380 86390 1
500779 99500779 1001 86380 86390 1
500766 99500766 1001 86380 86390 1
500663 99500663 1001 86380 86390 1
500798 99500798 1001 86380 86390 1
500427 99500427 1001 86380 86390 1
500586 99500586 1001 86380 86390 1
500406 99500406 1001 86380 86390 1
500449 99500449 1001 86380 86390 1
500310 99500310 1001 86380 86390 1
500312 99500312 1001 86380 86390 1
500251 99500251 1001 86380 86390 1
500347 99500347 1001 86380 86390 1
500868 99500868 1001 86380 86390 1
500922 99500922 1001 86380 86390 1
501526 99501526 1001 86380 86390 1
501595 99501595 1001 86380 86390 1
501456 99501456 1001 86380 86390 1
501635 99501635 1001 86380 86390 1
501536 99501536 1001 86380 86390 1
501369 99501369 1001 86380 86390 1
501346 99501346 1001 86380 86390 1
501428 99501428 1001 86380 86390 1
501276 99501276 1001 86380 86390 1
501316 99501316 1001 86380 86390 1
501020 99501020 1001 86380 86390 1
501140 99501140 1001 86380 86390 1
501090 99501090 1001 86380 86390 1
501195 99501195 1001 86380 86390 1
501053 99501053 1001 86380 86390 1
501196 99501196 1001 86380 86390 1
501133 99501133 1001 86380 86390 1
501108 99501108 1001 86380 86390 1
501121 99501121 1001 86380 86390 1
501735 99501735 1001 86380 86390 1
501675 99501675 1001 86380 86390 1
502327 99502327 1001 86380 86390 1
502328 99502328 1001 86380 86390 1
502441 99502441 1001 86380 86390 1
502017 99502017 1001 86380 86390 1
501943 99501943 1001 86380 86390 1
501986 99501986 1001 86380 86390 1
502516 99502516 1001 86380 86390 1
502549 99502549 1001 86380 86390 1
503103 99503103 1001 86380 86390 1
503130 99503130 1001 86380 86390 1
503106 99503106 1001 86380 86390 1
503224 99503224 1001 86380 86390 1
503238 99503238 1001 86380 86390 1
503213 99503213 1001 86380 86390 1
502957 99502957 1001 86380 86390 1
502904 99502904 1001 86380 86390 1
502844 99502844 1001 86380 86390 1
502696 99502696 1001 86380 86390 1
503333 99503333 1001 86380 86390 1
503424 99503424 1001 86380 86390 1
503477 99503477 1001 86380 86390 1
503466 99503466 1001 86380 86390 1
504018 99504018 1001 86380 86390 1
504031 99504031 1001 86380 86390 1
503968 99503968 1001 86380 86390 1
503830 99503830 1001 86380 86390 1
503742 99503742 1001 86380 86390 1
503579 99503579 1001 86380 86390 1
503528 99503528 1001 86380 86390 1
503587 99503587 1001 86380 86390 1
504309 99504309 1001 86380 86390 1
504219 99504219 1001 86380 86390 1
504201 99504201 1001 86380 86390 1
504757 99504757 1001 86380 86390 1
504810 99504810 1001 86380 86390 1
504798 99504798 1001 86380 86390 1
504688 99504688 1001 86380 86390 1
504679 99504679 1001 86380 86390 1
504409 99504409 1001 86380 86390 1
505081 99505081 1001 86380 86390 1
505763 99505763 1001 86380 86390 1
505373 99505373 1001 86380 86390 1
505861 99505861 1001 86380 86390 1
505948 99505948 1001 86380 86390 1
506450 99506450 1001 86380 86390 1
506366 99506366 1001 86380 86390 1
506302 99506302 1001 86380 86390 1
506330 99506330 1001 86380 86390 1
506331 99506331 1001 86380 86390 1
506219 99506219 1001 86380 86390 1
506245 99506245 1001 86380 86390 1
506170 99506170 1001 86380 86390 1
506158 99506158 1001 86380 86390 1
506071 99506071 1001 86380 86390 1
506046 99506046 1001 86380 86390 1
506167 99506167 1001 86380 86390 1
506684 99506684 1001 86380 86390 1
506602 99506602 1001 86380 86390 1
506733 99506733 1001 86380 86390 1
506748 99506748 1001 86380 86390 1
507268 99507268 1001 86380 86390 1
507347 99507347 1001 86380 86390 1
507368 99507368 1001 86380 86390 1
507228 99507228 1001 86380 86390 1
507140 99507140 1001 86380 86390 1
507040 99507040 1001 86380 86390 1
507209 99507209 1001 86380 86390 1
506934 99506934 1001 86380 86390 1
506909 99506909 1001 86380 86390 1
507510 99507510 1001 86380 86390 1
507517 99507517 1001 86380 86390 1
507544 99507544 1001 86380 86390 1
508075 99508075 1001 86380 86390 1
508079 99508079 1001 86380 86390 1
508030 99508030 1001 86380 86390 1
507929 99507929 1001 86380 86390 1
507780 99507780 1001 86380 86390 1
508408 99508408 1001 86380 86390 1
508359 99508359 1001 86380 86390 1
509044 99509044 1001 86380 86390 1
508873 99508873 1001 86380 86390 1
508906 99508906 1001 86380 86390 1
508714 99508714 1001 86380 86390 1
508672 99508672 1001 86380 86390 1
508738 99508738 1001 86380 86390 1
508571 99508571 1001 86380 86390 1
508573 99508573 1001 86380 86390 1
508591 99508591 1001 86380 86390 1
508475 99508475 1001 86380 86390 1
509206 99509206 1001 86380 86390 1
509184 99509184 1001 86380 86390 1
509185 99509185 1001 86380 86390 1
509265 99509265 1001 86380 86390 1
509887 99509887 1001 86380 86390 1
509745 99509745 1001 86380 86390 1
509594 99509594 1001 86380 86390 1
509588 99509588 1001 86380 86390 1
509498 99509498 1001 86380 86390 1
509349 99509349 1001 86380 86390 1
509417 99509417 1001 86380 86390 1
509393 99509393 1001 86380 86390 1
509926 99509926 1001 86380 86390 1
510024 99510024 1001 86380 86390 1
510588 99510588 1001 86380 86390 1
510618 99510618 1001 86380 86390 1
510555 99510555 1001 86380 86390 1
510332 99510332 1001 86380 86390 1
510372 99510372 1001 86380 86390 1
510411 99510411 1001 86380 86390 1
510414 99510414 1001 86380 86390 1
510199 99510199 1001 86380 86390 1
510148 99510148 1001 86380 86390 1
510256 99510256 1001 86380 86390 1
510181 99510181 1001 86380 86390 1
510170 99510170 1001 86380 86390 1
510895 99510895 1001 86380 86390 1
511455 99511455 1001 86380 86390 1
511496 99511496 1001 86380 86390 1
511434 99511434 1001 86380 86390 1
511371 99511371 1001 86380 86390 1
511261 99511261 1001 86380 86390 1
511276 99511276 1001 86380 86390 1
511204 99511204 1001 86380 86390 1
511024 99511024 1001 86380 86390 1
511078 99511078 1001 86380 86390 1
511119 99511119 1001 86380 86390 1
511580 99511580 1001 86380 86390 1
511673 99511673 1001 86380 86390 1
511639 99511639 1001 86380 86390 1
511640 99511640 1001 86380 86390 1
512251 99512251 1001 86380 86390 1
512248 99512248 1001 86380 86390 1
511880 99511880 1001 86380 86390 1
511960 99511960 1001 86380 86390 1
511874 99511874 1001 86380 86390 1
512495 99512495 1001 86380 86390 1
512470 99512470 1001 86380 86390 1
512447 99512447 1001 86380 86390 1
512525 99512525 1001 86380 86390 1
512414 99512414 1001 86380 86390 1
512570 99512570 1001 86380 86390 1
513046 99513046 1001 86380 86390 1
512870 99512870 1001 86380 86390 1
512858 99512858 1001 86380 86390 1
512923 99512923 1001 86380 86390 1
512951 99512951 1001 86380 86390 1
512865 99512865 1001 86380 86390 1
512757 99512757 1001 86380 86390 1
512750 99512750 1001 86380 86390 1
512776 99512776 1001 86380 86390 1
513258 99513258 1001 86380 86390 1
513248 99513248 1001 86380 86390 1
513995 99513995 1001 86380 86390 1
513891 99513891 1001 86380 86390 1
514019 99514019 1001 86380 86390 1
513672 99513672 1001 86380 86390 1
513776 99513776 1001 86380 86390 1
513626 99513626 1001 86380 86390 1
513760 99513760 1001 86380 86390 1
513618 99513618 1001 86380 86390 1
513480 99513480 1001 86380 86390 1
513471 99513471 1001 86380 86390 1
514123 99514123 1001 86380 86390 1
514137 99514137 1001 86380 86390 1
514130 99514130 1001 86380 86390 1
514208 99514208 1001 86380 86390 1
514826 99514826 1001 86380 86390 1
514849 99514849 1001 86380 86390 1
514643 99514643 1001 86380 86390 1
514505 99514505 1001 86380 86390 1
514288 99514288 1001 86380 86390 1
514263 99514263 1001 86380 86390 1
514428 99514428 1001 86380 86390 1
514911 99514911 1001 86380 86390 1
515546 99515546 1001 86380 86390 1
515668 99515668 1001 86380 86390 1
515349 99515349 1001 86380 86390 1
515458 99515458 1001 86380 86390 1
515329 99515329 1001 86380 86390 1
515355 99515355 1001 86380 86390 1
515463 99515463 1001 86380 86390 1
515104 99515104 1001 86380 86390 1
515246 99515246 1001 86380 86390 1
515261 99515261 1001 86380 86390 1
515250 99515250 1001 86380 86390 1
515739 99515739 1001 86380 86390 1
515869 99515869 1001 86380 86390 1
516508 99516508 1001 86380 86390 1
516310 99516310 1001 86380 86390 1
516469 99516469 1001 86380 86390 1
516241 99516241 1001 86380 86390 1
516231 99516231 1001 86380 86390 1
516044 99516044 1001 86380 86390 1
516006 99516006 1001 86380 86390 1
516060 99516060 1001 86380 86390 1
516068 99516068 1001 86380 86390 1
516688 99516688 1001 86380 86390 1
516560 99516560 1001 86380 86390 1
517323 99517323 1001 86380 86390 1
517216 99517216 1001 86380 86390 1
517028 99517028 1001 86380 86390 1
516977 99516977 1001 86380 86390 1
516926 99516926 1001 86380 86390 1
517085 99517085 1001 86380 86390 1
516888 99516888 1001 86380 86390 1
516904 99516904 1001 86380 86390 1
516917 99516917 1001 86380 86390 1
516789 99516789 1001 86380 86390 1
516817 99516817 1001 86380 86390 1
516882 99516882 1001 86380 86390 1
517352 99517352 1001 86380 86390 1
517340 99517340 1001 86380 86390 1
517486 99517486 1001 86380 86390 1
517384 99517384 1001 86380 86390 1
518020 99518020 1001 86380 86390 1
518159 99518159 1001 86380 86390 1
518023 99518023 1001 86380 86390 1
518049 99518049 1001 86380 86390 1
518128 99518128 1001 86380 86390 1
518050 99518050 1001 86380 86390 1
518038 99518038 1001 86380 86390 1
518092 99518092 1001 86380 86390 1
518145 99518145 1001 86380 86390 1
518017 99518017 1001 86380 86390 1
517867 99517867 1001 86380 86390 1
517893 99517893 1001 86380 86390 1
517878 99517878 1001 86380 86390 1
517662 99517662 1001 86380 86390 1
517637 99517637 1001 86380 86390 1
517560 99517560 1001 86380 86390 1
517708 99517708 1001 86380 86390 1
518329 99518329 1001 86380 86390 1
518243 99518243 1001 86380 86390 1
518325 99518325 1001 86380 86390 1
518326 99518326 1001 86380 86390 1
518925 99518925 1001 86380 86390 1
518791 99518791 1001 86380 86390 1
518654 99518654 1001 86380 86390 1
518707 99518707 1001 86380 86390 1
518673 99518673 1001 86380 86390 1
518458 99518458 1001 86380 86390 1
518511 99518511 1001 86380 86390 1
518524 99518524 1001 86380 86390 1
518525 99518525 1001 86380 86390 1
518514 99518514 1001 86380 86390 1
518372 99518372 1001 86380 86390 1
518413 99518413 1001 86380 86390 1
518454 99518454 1001 86380 86390 1
518548 99518548 1001 86380 86390 1
519004 99519004 1001 86380 86390 1
519084 99519084 1001 86380 86390 1
519139 99519139 1001 86380 86390 1
519627 99519627 1001 86380 86390 1
519680 99519680 1001 86380 86390 1
519682 99519682 1001 86380 86390 1
519760 99519760 1001 86380 86390 1
519482 99519482 1001 86380 86390 1
519508 99519508 1001 86380 86390 1
519476 99519476 1001 86380 86390 1
519477 99519477 1001 86380 86390 1
519834 99519834 1001 86380 86390 1
520018 99520018 1001 86380 86390 1
520526 99520526 1001 86380 86390 1
520452 99520452 1001 86380 86390 1
520533 99520533 1001 86380 86390 1
520254 99520254 1001 86380 86390 1
520281 99520281 1001 86380 86390 1
520256 99520256 1001 86380 86390 1
520399 99520399 1001 86380 86390 1
520300 99520300 1001 86380 86390 1
520059 99520059 1001 86380 86390 1
520216 99520216 1001 86380 86390 1
520217 99520217 1001 86380 86390 1
520168 99520168 1001 86380 86390 1
520207 99520207 1001 86380 86390 1
520027 99520027 1001 86380 86390 1
520199 99520199 1001 86380 86390 1
520680 99520680 1001 86380 86390 1
520720 99520720 1001 86380 86390 1
520811 99520811 1001 86380 86390 1
520803 99520803 1001 86380 86390 1
520817 99520817 1001 86380 86390 1
521302 99521302 1001 86380 86390 1
521436 99521436 1001 86380 86390 1
521439 99521439 1001 86380 86390 1
521357 99521357 1001 86380 86390 1
521371 99521371 1001 86380 86390 1
521145 99521145 1001 86380 86390 1
521213 99521213 1001 86380 86390 1
521226 99521226 1001 86380 86390 1
521114 99521114 1001 86380 86390 1
520949 99520949 1001 86380 86390 1
520991 99520991 1001 86380 86390 1
520943 99520943 1001 86380 86390 1
521505 99521505 1001 86380 86390 1
521575 99521575 1001 86380 86390 1
521629 99521629 1001 86380 86390 1
522127 99522127 1001 86380 86390 1
522219 99522219 1001 86380 86390 1
522133 99522133 1001 86380 86390 1
522135 99522135 1001 86380 86390 1
522189 99522189 1001 86380 86390 1
522053 99522053 1001 86380 86390 1
522058 99522058 1001 86380 86390 1
521956 99521956 1001 86380 86390 1
521694 99521694 1001 86380 86390 1
522436 99522436 1001 86380 86390 1
522350 99522350 1001 86380 86390 1
522979 99522979 1001 86380 86390 1
523084 99523084 1001 86380 86390 1
523095 99523095 1001 86380 86390 1
522937 99522937 1001 86380 86390 1
522563 99522563 1001 86380 86390 1
523234 99523234 1001 86380 86390 1
523262 99523262 1001 86380 86390 1
523163 99523163 1001 86380 86390 1
523229 99523229 1001 86380 86390 1
523166 99523166 1001 86380 86390 1
523128 99523128 1001 86380 86390 1
523914 99523914 1001 86380 86390 1
523559 99523559 1001 86380 86390 1
523716 99523716 1001 86380 86390 1
523629 99523629 1001 86380 86390 1
523607 99523607 1001 86380 86390 1
523685 99523685 1001 86380 86390 1
523555 99523555 1001 86380 86390 1
523483 99523483 1001 86380 86390 1
523996 99523996 1001 86380 86390 1
523987 99523987 1001 86380 86390 1
524028 99524028 1001 86380 86390 1
524067 99524067 1001 86380 86390 1
524680 99524680 1001 86380 86390 1
524642 99524642 1001 86380 86390 1
524622 99524622 1001 86380 86390 1
524623 99524623 1001 86380 86390 1
524626 99524626 1001 86380 86390 1
524588 99524588 1001 86380 86390 1
524376 99524376 1001 86380 86390 1
524431 99524431 1001 86380 86390 1
524433 99524433 1001 86380 86390 1
524203 99524203 1001 86380 86390 1
524152 99524152 1001 86380 86390 1
524328 99524328 1001 86380 86390 1
524856 99524856 1001 86380 86390 1
525473 99525473 1001 86380 86390 1
525450 99525450 1001 86380 86390 1
525275 99525275 1001 86380 86390 1
525052 99525052 1001 86380 86390 1
525681 99525681 1001 86380 86390 1
526320 99526320 1001 86380 86390 1
526314 99526314 1001 86380 86390 1
526366 99526366 1001 86380 86390 1
526211 99526211 1001 86380 86390 1
526174 99526174 1001 86380 86390 1
526178 99526178 1001 86380 86390 1
525998 99525998 1001 86380 86390 1
526008 99526008 1001 86380 86390 1
526424 99526424 1001 86380 86390 1
526451 99526451 1001 86380 86390 1
526569 99526569 1001 86380 86390 1
526621 99526621 1001 86380 86390 1
526453 99526453 1001 86380 86390 1
527164 99527164 1001 86380 86390 1
526916 99526916 1001 86380 86390 1
527008 99527008 1001 86380 86390 1
526840 99526840 1001 86380 86390 1
526964 99526964 1001 86380 86390 1
526774 99526774 1001 86380 86390 1
526725 99526725 1001 86380 86390 1
526833 99526833 1001 86380 86390 1
526822 99526822 1001 86380 86390 1
527364 99527364 1001 86380 86390 1
527329 99527329 1001 86380 86390 1
527410 99527410 1001 86380 86390 1
528004 99528004 1001 86380 86390 1
527780 99527780 1001 86380 86390 1
527812 99527812 1001 86380 86390 1
527687 99527687 1001 86380 86390 1
527509 99527509 1001 86380 86390 1
527600 99527600 1001 86380 86390 1
527633 99527633 1001 86380 86390 1
527596 99527596 1001 86380 86390 1
528099 99528099 1001 86380 86390 1
528177 99528177 1001 86380 86390 1
528100 99528100 1001 86380 86390 1
528272 99528272 1001 86380 86390 1
528773 99528773 1001 86380 86390 1
528775 99528775 1001 86380 86390 1
528815 99528815 1001 86380 86390 1
528684 99528684 1001 86380 86390 1
528542 99528542 1001 86380 86390 1
528533 99528533 1001 86380 86390 1
528561 99528561 1001 86380 86390 1
528577 99528577 1001 86380 86390 1
528397 99528397 1001 86380 86390 1
529664 99529664 1001 86380 86390 1
529574 99529574 1001 86380 86390 1
529665 99529665 1001 86380 86390 1
529550 99529550 1001 86380 86390 1
529684 99529684 1001 86380 86390 1
529597 99529597 1001 86380 86390 1
529484 99529484 1001 86380 86390 1
529316 99529316 1001 86380 86390 1
529408 99529408 1001 86380 86390 1
529500 99529500 1001 86380 86390 1
529439 99529439 1001 86380 86390 1
529455 99529455 1001 86380 86390 1
529353 99529353 1001 86380 86390 1
529828 99529828 1001 86380 86390 1
529849 99529849 1001 86380 86390 1
529878 99529878 1001 86380 86390 1
529918 99529918 1001 86380 86390 1
530389 99530389 1001 86380 86390 1
530383 99530383 1001 86380 86390 1
530176 99530176 1001 86380 86390 1
530191 99530191 1001 86380 86390 1
530205 99530205 1001 86380 86390 1
530091 99530091 1001 86380 86390 1
530003 99530003 1001 86380 86390 1
530042 99530042 1001 86380 86390 1
529992 99529992 1001 86380 86390 1
530590 99530590 1001 86380 86390 1
530656 99530656 1001 86380 86390 1
530670 99530670 1001 86380 86390 1
530687 99530687 1001 86380 86390 1
530713 99530713 1001 86380 86390 1
531333 99531333 1001 86380 86390 1
531180 99531180 1001 86380 86390 1
531272 99531272 1001 86380 86390 1
531236 99531236 1001 86380 86390 1
531034 99531034 1001 86380 86390 1
531088 99531088 1001 86380 86390 1
530877 99530877 1001 86380 86390 1
530956 99530956 1001 86380 86390 1
530831 99530831 1001 86380 86390 1
530847 99530847 1001 86380 86390 1
530887 99530887 1001 86380 86390 1
530926 99530926 1001 86380 86390 1
531444 99531444 1001 86380 86390 1
531535 99531535 1001 86380 86390 1
531474 99531474 1001 86380 86390 1
531578 99531578 1001 86380 86390 1
531478 99531478 1001 86380 86390 1
532090 99532090 1001 86380 86390 1
532144 99532144 1001 86380 86390 1
532095 99532095 1001 86380 86390 1
532110 99532110 1001 86380 86390 1
532023 99532023 1001 86380 86390 1
531885 99531885 1001 86380 86390 1
531939 99531939 1001 86380 86390 1
531722 99531722 1001 86380 86390 1
532384 99532384 1001 86380 86390 1
532346 99532346 1001 86380 86390 1
532308 99532308 1001 86380 86390 1
532387 99532387 1001 86380 86390 1
532401 99532401 1001 86380 86390 1
532405 99532405 1001 86380 86390 1
532982 99532982 1001 86380 86390 1
532872 99532872 1001 86380 86390 1
532886 99532886 1001 86380 86390 1
532952 99532952 1001 86380 86390 1
532965 99532965 1001 86380 86390 1
532863 99532863 1001 86380 86390 1
532736 99532736 1001 86380 86390 1
532712 99532712 1001 86380 86390 1
532687 99532687 1001 86380 86390 1
532691 99532691 1001 86380 86390 1
532798 99532798 1001 86380 86390 1
532428 99532428 1001 86380 86390 1
532577 99532577 1001 86380 86390 1
532565 99532565 1001 86380 86390 1
533059 99533059 1001 86380 86390 1
533141 99533141 1001 86380 86390 1
533679 99533679 1001 86380 86390 1
533713 99533713 1001 86380 86390 1
533726 99533726 1001 86380 86390 1
533851 99533851 1001 86380 86390 1
533588 99533588 1001 86380 86390 1
533487 99533487 1001 86380 86390 1
533490 99533490 1001 86380 86390 1
533492 99533492 1001 86380 86390 1
533455 99533455 1001 86380 86390 1
533975 99533975 1001 86380 86390 1
534016 99534016 1001 86380 86390 1
533981 99533981 1001 86380 86390 1
533865 99533865 1001 86380 86390 1
534034 99534034 1001 86380 86390 1
534060 99534060 1001 86380 86390 1
533957 99533957 1001 86380 86390 1
534557 99534557 1001 86380 86390 1
534585 99534585 1001 86380 86390 1
534574 99534574 1001 86380 86390 1
534639 99534639 1001 86380 86390 1
534675 99534675 1001 86380 86390 1
534405 99534405 1001 86380 86390 1
534302 99534302 1001 86380 86390 1
534151 99534151 1001 86380 86390 1
534697 99534697 1001 86380 86390 1
534802 99534802 1001 86380 86390 1
534705 99534705 1001 86380 86390 1
535307 99535307 1001 86380 86390 1
535479 99535479 1001 86380 86390 1
535139 99535139 1001 86380 86390 1
535193 99535193 1001 86380 86390 1
535061 99535061 1001 86380 86390 1
534949 99534949 1001 86380 86390 1
534965 99534965 1001 86380 86390 1
535624 99535624 1001 86380 86390 1
535637 99535637 1001 86380 86390 1
535562 99535562 1001 86380 86390 1
536263 99536263 1001 86380 86390 1
536212 99536212 1001 86380 86390 1
536251 99536251 1001 86380 86390 1
536148 99536148 1001 86380 86390 1
536213 99536213 1001 86380 86390 1
536149 99536149 1001 86380 86390 1
536331 99536331 1001 86380 86390 1
536096 99536096 1001 86380 86390 1
536046 99536046 1001 86380 86390 1
536099 99536099 1001 86380 86390 1
535884 99535884 1001 86380 86390 1
535860 99535860 1001 86380 86390 1
535906 99535906 1001 86380 86390 1
536507 99536507 1001 86380 86390 1
536417 99536417 1001 86380 86390 1
536499 99536499 1001 86380 86390 1
537060 99537060 1001 86380 86390 1
537000 99537000 1001 86380 86390 1
537055 99537055 1001 86380 86390 1
537154 99537154 1001 86380 86390 1
536804 99536804 1001 86380 86390 1
536896 99536896 1001 86380 86390 1
536809 99536809 1001 86380 86390 1
536762 99536762 1001 86380 86390 1
536633 99536633 1001 86380 86390 1
536712 99536712 1001 86380 86390 1
536597 99536597 1001 86380 86390 1
536548 99536548 1001 86380 86390 1
536628 99536628 1001 86380 86390 1
537255 99537255 1001 86380 86390 1
537847 99537847 1001 86380 86390 1
537874 99537874 1001 86380 86390 1
537823 99537823 1001 86380 86390 1
537901 99537901 1001 86380 86390 1
537889 99537889 1001 86380 86390 1
537671 99537671 1001 86380 86390 1
537659 99537659 1001 86380 86390 1
537596 99537596 1001 86380 86390 1
537623 99537623 1001 86380 86390 1
537703 99537703 1001 86380 86390 1
537678 99537678 1001 86380 86390 1
537514 99537514 1001 86380 86390 1
537540 99537540 1001 86380 86390 1
537464 99537464 1001 86380 86390 1
537452 99537452 1001 86380 86390 1
538023 99538023 1001 86380 86390 1
538028 99538028 1001 86380 86390 1
538002 99538002 1001 86380 86390 1
538143 99538143 1001 86380 86390 1
538134 99538134 1001 86380 86390 1
538733 99538733 1001 86380 86390 1
538561 99538561 1001 86380 86390 1
538459 99538459 1001 86380 86390 1
538485 99538485 1001 86380 86390 1
538349 99538349 1001 86380 86390 1
538379 99538379 1001 86380 86390 1
538830 99538830 1001 86380 86390 1
538965 99538965 1001 86380 86390 1
538991 99538991 1001 86380 86390 1
539438 99539438 1001 86380 86390 1
539450 99539450 1001 86380 86390 1
539557 99539557 1001 86380 86390 1
539629 99539629 1001 86380 86390 1
539602 99539602 1001 86380 86390 1
539374 99539374 1001 86380 86390 1
539297 99539297 1001 86380 86390 1
539234 99539234 1001 86380 86390 1
539369 99539369 1001 86380 86390 1
539067 99539067 1001 86380 86390 1
539224 99539224 1001 86380 86390 1
539781 99539781 1001 86380 86390 1
539642 99539642 1001 86380 86390 1
539811 99539811 1001 86380 86390 1
539799 99539799 1001 86380 86390 1
539818 99539818 1001 86380 86390 1
540267 99540267 1001 86380 86390 1
540305 99540305 1001 86380 86390 1
540299 99540299 1001 86380 86390 1
540212 99540212 1001 86380 86390 1
540201 99540201 1001 86380 86390 1
540112 99540112 1001 86380 86390 1
540232 99540232 1001 86380 86390 1
539862 99539862 1001 86380 86390 1
540010 99540010 1001 86380 86390 1
539987 99539987 1001 86380 86390 1
540583 99540583 1001 86380 86390 1
540663 99540663 1001 86380 86390 1
540588 99540588 1001 86380 86390 1
541149 99541149 1001 86380 86390 1
541041 99541041 1001 86380 86390 1
540913 99540913 1001 86380 86390 1
540716 99540716 1001 86380 86390 1
540742 99540742 1001 86380 86390 1
540755 99540755 1001 86380 86390 1
540794 99540794 1001 86380 86390 1
540810 99540810 1001 86380 86390 1
540720 99540720 1001 86380 86390 1
540721 99540721 1001 86380 86390 1
541408 99541408 1001 86380 86390 1
542059 99542059 1001 86380 86390 1
542051 99542051 1001 86380 86390 1
542080 99542080 1001 86380 86390 1
541862 99541862 1001 86380 86390 1
541759 99541759 1001 86380 86390 1
541764 99541764 1001 86380 86390 1
541769 99541769 1001 86380 86390 1
541606 99541606 1001 86380 86390 1
541560 99541560 1001 86380 86390 1
542251 99542251 1001 86380 86390 1
542204 99542204 1001 86380 86390 1
542756 99542756 1001 86380 86390 1
542834 99542834 1001 86380 86390 1
542623 99542623 1001 86380 86390 1
542718 99542718 1001 86380 86390 1
543063 99543063 1001 86380 86390 1
543076 99543076 1001 86380 86390 1
543142 99543142 1001 86380 86390 1
543067 99543067 1001 86380 86390 1
543070 99543070 1001 86380 86390 1
543709 99543709 1001 86380 86390 1
543582 99543582 1001 86380 86390 1
543662 99543662 1001 86380 86390 1
543691 99543691 1001 86380 86390 1
543398 99543398 1001 86380 86390 1
543508 99543508 1001 86380 86390 1
543367 99543367 1001 86380 86390 1
543267 99543267 1001 86380 86390 1
543293 99543293 1001 86380 86390 1
543255 99543255 1001 86380 86390 1
543294 99543294 1001 86380 86390 1
543191 99543191 1001 86380 86390 1
543169 99543169 1001 86380 86390 1
543171 99543171 1001 86380 86390 1
543252 99543252 1001 86380 86390 1
543950 99543950 1001 86380 86390 1
543811 99543811 1001 86380 86390 1
544470 99544470 1001 86380 86390 1
544400 99544400 1001 86380 86390 1
544479 99544479 1001 86380 86390 1
544441 99544441 1001 86380 86390 1
544293 99544293 1001 86380 86390 1
544384 99544384 1001 86380 86390 1
544197 99544197 1001 86380 86390 1
544069 99544069 1001 86380 86390 1
544121 99544121 1001 86380 86390 1
544160 99544160 1001 86380 86390 1
544090 99544090 1001 86380 86390 1
544741 99544741 1001 86380 86390 1
544638 99544638 1001 86380 86390 1
544691 99544691 1001 86380 86390 1
509178 482 1002 40608 49094 1
528786 494 1001 65802 66101 1
525969 890 1001 36837 37137 1
400135 99400135 1001 86380 86390 1
400227 99400227 1001 86380 86390 1
400282 99400282 1001 86380 86390 1
400265 99400265 1001 86380 86390 1
400253 99400253 1001 86380 86390 1
400300 99400300 1001 86380 86390 1
400348 99400348 1001 86380 86390 1
401491 99401491 1001 86380 86390 1
401796 99401796 1001 86380 86390 1
402058 99402058 1001 86380 86390 1
402131 99402131 1001 86380 86390 1
402112 99402112 1001 86380 86390 1
402134 99402134 1001 86380 86390 1
402113 99402113 1001 86380 86390 1
402227 99402227 1001 86380 86390 1
402555 99402555 1001 86380 86390 1
402592 99402592 1001 86380 86390 1
403251 99403251 1001 86380 86390 1
403501 99403501 1001 86380 86390 1
403704 99403704 1001 86380 86390 1
403732 99403732 1001 86380 86390 1
404048 99404048 1001 86380 86390 1
404066 99404066 1001 86380 86390 1
404442 99404442 1001 86380 86390 1
404459 99404459 1001 86380 86390 1
404667 99404667 1001 86380 86390 1
404951 99404951 1001 86380 86390 1
404914 99404914 1001 86380 86390 1
405042 99405042 1001 86380 86390 1
405139 99405139 1001 86380 86390 1
405354 99405354 1001 86380 86390 1
405421 99405421 1001 86380 86390 1
405494 99405494 1001 86380 86390 1
405461 99405461 1001 86380 86390 1
405705 99405705 1001 86380 86390 1
405738 99405738 1001 86380 86390 1
405882 99405882 1001 86380 86390 1
406143 99406143 1001 86380 86390 1
406224 99406224 1001 86380 86390 1
406353 99406353 1001 86380 86390 1
406307 99406307 1001 86380 86390 1
406333 99406333 1001 86380 86390 1
406404 99406404 1001 86380 86390 1
406475 99406475 1001 86380 86390 1
406544 99406544 1001 86380 86390 1
406873 99406873 1001 86380 86390 1
406854 99406854 1001 86380 86390 1
407012 99407012 1001 86380 86390 1
407070 99407070 1001 86380 86390 1
407105 99407105 1001 86380 86390 1
407108 99407108 1001 86380 86390 1
407033 99407033 1001 86380 86390 1
407298 99407298 1001 86380 86390 1
407937 99407937 1001 86380 86390 1
408049 99408049 1001 86380 86390 1
408094 99408094 1001 86380 86390 1
408183 99408183 1001 86380 86390 1
408278 99408278 1001 86380 86390 1
408272 99408272 1001 86380 86390 1
408371 99408371 1001 86380 86390 1
408571 99408571 1001 86380 86390 1
408965 99408965 1001 86380 86390 1
408981 99408981 1001 86380 86390 1
409115 99409115 1001 86380 86390 1
409169 99409169 1001 86380 86390 1
409239 99409239 1001 86380 86390 1
409216 99409216 1001 86380 86390 1
409548 99409548 1001 86380 86390 1
409505 99409505 1001 86380 86390 1
409664 99409664 1001 86380 86390 1
409772 99409772 1001 86380 86390 1
409729 99409729 1001 86380 86390 1
410031 99410031 1001 86380 86390 1
410099 99410099 1001 86380 86390 1
410093 99410093 1001 86380 86390 1
410187 99410187 1001 86380 86390 1
410803 99410803 1001 86380 86390 1
410993 99410993 1001 86380 86390 1
410976 99410976 1001 86380 86390 1
411082 99411082 1001 86380 86390 1
411260 99411260 1001 86380 86390 1
411383 99411383 1001 86380 86390 1
411406 99411406 1001 86380 86390 1
411707 99411707 1001 86380 86390 1
411825 99411825 1001 86380 86390 1
412103 99412103 1001 86380 86390 1
412403 99412403 1001 86380 86390 1
413564 99413564 1001 86380 86390 1
413321 99413321 1001 86380 86390 1
413581 99413581 1001 86380 86390 1
413538 99413538 1001 86380 86390 1
412977 99412977 1001 86380 86390 1
413289 99413289 1001 86380 86390 1
412723 99412723 1001 86380 86390 1
412585 99412585 1001 86380 86390 1
412600 99412600 1001 86380 86390 1
413888 99413888 1001 86380 86390 1
413921 99413921 1001 86380 86390 1
413762 99413762 1001 86380 86390 1
414098 99414098 1001 86380 86390 1
414100 99414100 1001 86380 86390 1
413830 99413830 1001 86380 86390 1
413982 99413982 1001 86380 86390 1
413861 99413861 1001 86380 86390 1
415249 99415249 1001 86380 86390 1
415168 99415168 1001 86380 86390 1
415105 99415105 1001 86380 86390 1
415049 99415049 1001 86380 86390 1
415205 99415205 1001 86380 86390 1
414707 99414707 1001 86380 86390 1
414508 99414508 1001 86380 86390 1
414570 99414570 1001 86380 86390 1
414766 99414766 1001 86380 86390 1
414750 99414750 1001 86380 86390 1
414584 99414584 1001 86380 86390 1
414792 99414792 1001 86380 86390 1
414528 99414528 1001 86380 86390 1
414505 99414505 1001 86380 86390 1
414232 99414232 1001 86380 86390 1
414132 99414132 1001 86380 86390 1
414312 99414312 1001 86380 86390 1
415611 99415611 1001 86380 86390 1
415496 99415496 1001 86380 86390 1
415636 99415636 1001 86380 86390 1
415618 99415618 1001 86380 86390 1
415667 99415667 1001 86380 86390 1
416935 99416935 1001 86380 86390 1
416959 99416959 1001 86380 86390 1
416878 99416878 1001 86380 86390 1
416426 99416426 1001 86380 86390 1
415777 99415777 1001 86380 86390 1
415886 99415886 1001 86380 86390 1
415997 99415997 1001 86380 86390 1
415819 99415819 1001 86380 86390 1
415741 99415741 1001 86380 86390 1
415953 99415953 1001 86380 86390 1
417514 99417514 1001 86380 86390 1
418537 99418537 1001 86380 86390 1
418662 99418662 1001 86380 86390 1
418113 99418113 1001 86380 86390 1
417735 99417735 1001 86380 86390 1
417945 99417945 1001 86380 86390 1
417756 99417756 1001 86380 86390 1
419085 99419085 1001 86380 86390 1
420062 99420062 1001 86380 86390 1
419952 99419952 1001 86380 86390 1
419812 99419812 1001 86380 86390 1
419250 99419250 1001 86380 86390 1
419414 99419414 1001 86380 86390 1
419312 99419312 1001 86380 86390 1
419537 99419537 1001 86380 86390 1
420481 99420481 1001 86380 86390 1
420767 99420767 1001 86380 86390 1
421966 99421966 1001 86380 86390 1
421907 99421907 1001 86380 86390 1
421296 99421296 1001 86380 86390 1
421618 99421618 1001 86380 86390 1
421440 99421440 1001 86380 86390 1
421448 99421448 1001 86380 86390 1
421139 99421139 1001 86380 86390 1
422405 99422405 1001 86380 86390 1
422348 99422348 1001 86380 86390 1
422498 99422498 1001 86380 86390 1
423436 99423436 1001 86380 86390 1
423461 99423461 1001 86380 86390 1
423491 99423491 1001 86380 86390 1
423101 99423101 1001 86380 86390 1
422677 99422677 1001 86380 86390 1
422798 99422798 1001 86380 86390 1
422555 99422555 1001 86380 86390 1
422837 99422837 1001 86380 86390 1
422887 99422887 1001 86380 86390 1
422638 99422638 1001 86380 86390 1
422813 99422813 1001 86380 86390 1
422930 99422930 1001 86380 86390 1
423987 99423987 1001 86380 86390 1
423890 99423890 1001 86380 86390 1
423999 99423999 1001 86380 86390 1
425108 99425108 1001 86380 86390 1
425227 99425227 1001 86380 86390 1
425243 99425243 1001 86380 86390 1
424825 99424825 1001 86380 86390 1
424868 99424868 1001 86380 86390 1
424917 99424917 1001 86380 86390 1
424775 99424775 1001 86380 86390 1
424950 99424950 1001 86380 86390 1
424297 99424297 1001 86380 86390 1
425531 99425531 1001 86380 86390 1
425800 99425800 1001 86380 86390 1
425785 99425785 1001 86380 86390 1
425404 99425404 1001 86380 86390 1
426702 99426702 1001 86380 86390 1
426888 99426888 1001 86380 86390 1
426391 99426391 1001 86380 86390 1
426515 99426515 1001 86380 86390 1
426066 99426066 1001 86380 86390 1
427522 99427522 1001 86380 86390 1
427158 99427158 1001 86380 86390 1
427528 99427528 1001 86380 86390 1
428612 99428612 1001 86380 86390 1
428706 99428706 1001 86380 86390 1
427923 99427923 1001 86380 86390 1
428079 99428079 1001 86380 86390 1
428147 99428147 1001 86380 86390 1
428083 99428083 1001 86380 86390 1
428253 99428253 1001 86380 86390 1
427899 99427899 1001 86380 86390 1
427683 99427683 1001 86380 86390 1
427794 99427794 1001 86380 86390 1
428917 99428917 1001 86380 86390 1
429813 99429813 1001 86380 86390 1
429700 99429700 1001 86380 86390 1
429647 99429647 1001 86380 86390 1
429795 99429795 1001 86380 86390 1
429729 99429729 1001 86380 86390 1
429241 99429241 1001 86380 86390 1
429375 99429375 1001 86380 86390 1
430613 99430613 1001 86380 86390 1
430467 99430467 1001 86380 86390 1
430392 99430392 1001 86380 86390 1
430791 99430791 1001 86380 86390 1
431783 99431783 1001 86380 86390 1
431905 99431905 1001 86380 86390 1
431606 99431606 1001 86380 86390 1
431626 99431626 1001 86380 86390 1
431528 99431528 1001 86380 86390 1
431561 99431561 1001 86380 86390 1
431534 99431534 1001 86380 86390 1
431572 99431572 1001 86380 86390 1
431320 99431320 1001 86380 86390 1
431623 99431623 1001 86380 86390 1
431582 99431582 1001 86380 86390 1
430864 99430864 1001 86380 86390 1
432288 99432288 1001 86380 86390 1
432379 99432379 1001 86380 86390 1
432295 99432295 1001 86380 86390 1
432234 99432234 1001 86380 86390 1
432167 99432167 1001 86380 86390 1
433662 99433662 1001 86380 86390 1
433576 99433576 1001 86380 86390 1
433709 99433709 1001 86380 86390 1
432649 99432649 1001 86380 86390 1
432553 99432553 1001 86380 86390 1
432878 99432878 1001 86380 86390 1
432604 99432604 1001 86380 86390 1
433968 99433968 1001 86380 86390 1
433735 99433735 1001 86380 86390 1
433949 99433949 1001 86380 86390 1
434032 99434032 1001 86380 86390 1
435403 99435403 1001 86380 86390 1
434660 99434660 1001 86380 86390 1
434421 99434421 1001 86380 86390 1
435795 99435795 1001 86380 86390 1
435620 99435620 1001 86380 86390 1
436986 99436986 1001 86380 86390 1
437052 99437052 1001 86380 86390 1
437028 99437028 1001 86380 86390 1
436426 99436426 1001 86380 86390 1
436638 99436638 1001 86380 86390 1
436383 99436383 1001 86380 86390 1
436236 99436236 1001 86380 86390 1
436040 99436040 1001 86380 86390 1
436332 99436332 1001 86380 86390 1
437301 99437301 1001 86380 86390 1
437325 99437325 1001 86380 86390 1
300040 99300040 1001 86380 86390 1
300544 99300544 1001 86380 86390 1
300572 99300572 1001 86380 86390 1
300472 99300472 1001 86380 86390 1
300516 99300516 1001 86380 86390 1
300138 99300138 1001 86380 86390 1
300228 99300228 1001 86380 86390 1
300284 99300284 1001 86380 86390 1
301467 99301467 1001 86380 86390 1
301354 99301354 1001 86380 86390 1
301368 99301368 1001 86380 86390 1
301536 99301536 1001 86380 86390 1
301298 99301298 1001 86380 86390 1
301330 99301330 1001 86380 86390 1
301345 99301345 1001 86380 86390 1
301231 99301231 1001 86380 86390 1
301035 99301035 1001 86380 86390 1
301351 99301351 1001 86380 86390 1
301699 99301699 1001 86380 86390 1
301586 99301586 1001 86380 86390 1
302227 99302227 1001 86380 86390 1
302178 99302178 1001 86380 86390 1
302209 99302209 1001 86380 86390 1
302376 99302376 1001 86380 86390 1
302175 99302175 1001 86380 86390 1
302105 99302105 1001 86380 86390 1
301979 99301979 1001 86380 86390 1
301929 99301929 1001 86380 86390 1
301955 99301955 1001 86380 86390 1
301931 99301931 1001 86380 86390 1
301779 99301779 1001 86380 86390 1
302388 99302388 1001 86380 86390 1
303118 99303118 1001 86380 86390 1
303174 99303174 1001 86380 86390 1
303106 99303106 1001 86380 86390 1
303180 99303180 1001 86380 86390 1
303035 99303035 1001 86380 86390 1
303140 99303140 1001 86380 86390 1
303155 99303155 1001 86380 86390 1
302913 99302913 1001 86380 86390 1
302836 99302836 1001 86380 86390 1
302979 99302979 1001 86380 86390 1
302894 99302894 1001 86380 86390 1
302704 99302704 1001 86380 86390 1
302680 99302680 1001 86380 86390 1
302660 99302660 1001 86380 86390 1
302726 99302726 1001 86380 86390 1
303398 99303398 1001 86380 86390 1
303220 99303220 1001 86380 86390 1
303278 99303278 1001 86380 86390 1
303306 99303306 1001 86380 86390 1
303964 99303964 1001 86380 86390 1
303979 99303979 1001 86380 86390 1
303915 99303915 1001 86380 86390 1
303878 99303878 1001 86380 86390 1
303802 99303802 1001 86380 86390 1
303804 99303804 1001 86380 86390 1
303548 99303548 1001 86380 86390 1
304199 99304199 1001 86380 86390 1
304063 99304063 1001 86380 86390 1
304667 99304667 1001 86380 86390 1
304757 99304757 1001 86380 86390 1
304758 99304758 1001 86380 86390 1
304696 99304696 1001 86380 86390 1
304727 99304727 1001 86380 86390 1
304715 99304715 1001 86380 86390 1
304606 99304606 1001 86380 86390 1
304632 99304632 1001 86380 86390 1
304620 99304620 1001 86380 86390 1
304633 99304633 1001 86380 86390 1
304639 99304639 1001 86380 86390 1
304402 99304402 1001 86380 86390 1
304430 99304430 1001 86380 86390 1
304975 99304975 1001 86380 86390 1
304890 99304890 1001 86380 86390 1
304931 99304931 1001 86380 86390 1
305035 99305035 1001 86380 86390 1
305598 99305598 1001 86380 86390 1
305548 99305548 1001 86380 86390 1
305526 99305526 1001 86380 86390 1
305630 99305630 1001 86380 86390 1
305673 99305673 1001 86380 86390 1
305568 99305568 1001 86380 86390 1
305647 99305647 1001 86380 86390 1
305432 99305432 1001 86380 86390 1
305445 99305445 1001 86380 86390 1
305264 99305264 1001 86380 86390 1
305164 99305164 1001 86380 86390 1
305074 99305074 1001 86380 86390 1
500127 99500127 1001 86380 86390 1
500186 99500186 1001 86380 86390 1
500650 99500650 1001 86380 86390 1
500705 99500705 1001 86380 86390 1
500744 99500744 1001 86380 86390 1
500696 99500696 1001 86380 86390 1
500544 99500544 1001 86380 86390 1
500572 99500572 1001 86380 86390 1
500497 99500497 1001 86380 86390 1
500591 99500591 1001 86380 86390 1
500463 99500463 1001 86380 86390 1
500413 99500413 1001 86380 86390 1
500195 99500195 1001 86380 86390 1
500264 99500264 1001 86380 86390 1
500305 99500305 1001 86380 86390 1
500319 99500319 1001 86380 86390 1
500961 99500961 1001 86380 86390 1
501594 99501594 1001 86380 86390 1
501570 99501570 1001 86380 86390 1
501481 99501481 1001 86380 86390 1
501312 99501312 1001 86380 86390 1
501263 99501263 1001 86380 86390 1
501200 99501200 1001 86380 86390 1
501151 99501151 1001 86380 86390 1
501216 99501216 1001 86380 86390 1
501219 99501219 1001 86380 86390 1
501078 99501078 1001 86380 86390 1
501157 99501157 1001 86380 86390 1
501028 99501028 1001 86380 86390 1
501070 99501070 1001 86380 86390 1
501173 99501173 1001 86380 86390 1
501794 99501794 1001 86380 86390 1
501760 99501760 1001 86380 86390 1
501709 99501709 1001 86380 86390 1
501814 99501814 1001 86380 86390 1
501659 99501659 1001 86380 86390 1
502428 99502428 1001 86380 86390 1
502373 99502373 1001 86380 86390 1
502236 99502236 1001 86380 86390 1
502120 99502120 1001 86380 86390 1
502150 99502150 1001 86380 86390 1
502203 99502203 1001 86380 86390 1
502143 99502143 1001 86380 86390 1
502670 99502670 1001 86380 86390 1
502662 99502662 1001 86380 86390 1
503115 99503115 1001 86380 86390 1
503271 99503271 1001 86380 86390 1
503286 99503286 1001 86380 86390 1
502999 99502999 1001 86380 86390 1
502922 99502922 1001 86380 86390 1
502981 99502981 1001 86380 86390 1
502776 99502776 1001 86380 86390 1
502828 99502828 1001 86380 86390 1
502687 99502687 1001 86380 86390 1
502862 99502862 1001 86380 86390 1
503343 99503343 1001 86380 86390 1
503422 99503422 1001 86380 86390 1
503319 99503319 1001 86380 86390 1
503375 99503375 1001 86380 86390 1
503388 99503388 1001 86380 86390 1
503453 99503453 1001 86380 86390 1
504081 99504081 1001 86380 86390 1
503984 99503984 1001 86380 86390 1
503878 99503878 1001 86380 86390 1
503754 99503754 1001 86380 86390 1
503857 99503857 1001 86380 86390 1
503896 99503896 1001 86380 86390 1
503591 99503591 1001 86380 86390 1
503618 99503618 1001 86380 86390 1
503567 99503567 1001 86380 86390 1
503534 99503534 1001 86380 86390 1
504146 99504146 1001 86380 86390 1
504172 99504172 1001 86380 86390 1
504251 99504251 1001 86380 86390 1
504320 99504320 1001 86380 86390 1
504218 99504218 1001 86380 86390 1
504140 99504140 1001 86380 86390 1
504919 99504919 1001 86380 86390 1
504902 99504902 1001 86380 86390 1
504533 99504533 1001 86380 86390 1
504639 99504639 1001 86380 86390 1
504328 99504328 1001 86380 86390 1
504511 99504511 1001 86380 86390 1
504369 99504369 1001 86380 86390 1
504499 99504499 1001 86380 86390 1
505060 99505060 1001 86380 86390 1
505024 99505024 1001 86380 86390 1
505027 99505027 1001 86380 86390 1
505003 99505003 1001 86380 86390 1
505096 99505096 1001 86380 86390 1
505645 99505645 1001 86380 86390 1
505370 99505370 1001 86380 86390 1
505540 99505540 1001 86380 86390 1
505531 99505531 1001 86380 86390 1
505415 99505415 1001 86380 86390 1
505469 99505469 1001 86380 86390 1
505509 99505509 1001 86380 86390 1
505522 99505522 1001 86380 86390 1
505327 99505327 1001 86380 86390 1
505356 99505356 1001 86380 86390 1
505784 99505784 1001 86380 86390 1
505812 99505812 1001 86380 86390 1
506546 99506546 1001 86380 86390 1
506445 99506445 1001 86380 86390 1
506513 99506513 1001 86380 86390 1
506413 99506413 1001 86380 86390 1
506453 99506453 1001 86380 86390 1
506493 99506493 1001 86380 86390 1
506301 99506301 1001 86380 86390 1
506345 99506345 1001 86380 86390 1
506336 99506336 1001 86380 86390 1
506144 99506144 1001 86380 86390 1
506134 99506134 1001 86380 86390 1
506032 99506032 1001 86380 86390 1
506163 99506163 1001 86380 86390 1
506779 99506779 1001 86380 86390 1
506597 99506597 1001 86380 86390 1
506696 99506696 1001 86380 86390 1
507385 99507385 1001 86380 86390 1
507234 99507234 1001 86380 86390 1
507088 99507088 1001 86380 86390 1
507167 99507167 1001 86380 86390 1
506880 99506880 1001 86380 86390 1
506984 99506984 1001 86380 86390 1
506845 99506845 1001 86380 86390 1
506993 99506993 1001 86380 86390 1
507589 99507589 1001 86380 86390 1
507564 99507564 1001 86380 86390 1
507513 99507513 1001 86380 86390 1
507456 99507456 1001 86380 86390 1
507903 99507903 1001 86380 86390 1
507879 99507879 1001 86380 86390 1
507984 99507984 1001 86380 86390 1
507988 99507988 1001 86380 86390 1
507898 99507898 1001 86380 86390 1
507859 99507859 1001 86380 86390 1
508041 99508041 1001 86380 86390 1
507694 99507694 1001 86380 86390 1
507798 99507798 1001 86380 86390 1
507697 99507697 1001 86380 86390 1
507827 99507827 1001 86380 86390 1
507767 99507767 1001 86380 86390 1
507650 99507650 1001 86380 86390 1
508352 99508352 1001 86380 86390 1
508366 99508366 1001 86380 86390 1
508367 99508367 1001 86380 86390 1
509025 99509025 1001 86380 86390 1
508883 99508883 1001 86380 86390 1
508910 99508910 1001 86380 86390 1
508958 99508958 1001 86380 86390 1
508907 99508907 1001 86380 86390 1
508731 99508731 1001 86380 86390 1
508789 99508789 1001 86380 86390 1
508572 99508572 1001 86380 86390 1
508536 99508536 1001 86380 86390 1
508527 99508527 1001 86380 86390 1
508579 99508579 1001 86380 86390 1
509178 99509178 1001 86380 86390 1
509246 99509246 1001 86380 86390 1
509212 99509212 1001 86380 86390 1
509812 99509812 1001 86380 86390 1
509722 99509722 1001 86380 86390 1
509768 99509768 1001 86380 86390 1
509893 99509893 1001 86380 86390 1
509849 99509849 1001 86380 86390 1
509554 99509554 1001 86380 86390 1
509557 99509557 1001 86380 86390 1
509649 99509649 1001 86380 86390 1
509483 99509483 1001 86380 86390 1
509421 99509421 1001 86380 86390 1
509291 99509291 1001 86380 86390 1
509953 99509953 1001 86380 86390 1
510071 99510071 1001 86380 86390 1
509955 99509955 1001 86380 86390 1
510034 99510034 1001 86380 86390 1
510625 99510625 1001 86380 86390 1
510340 99510340 1001 86380 86390 1
510512 99510512 1001 86380 86390 1
510520 99510520 1001 86380 86390 1
510276 99510276 1001 86380 86390 1
510109 99510109 1001 86380 86390 1
510841 99510841 1001 86380 86390 1
510806 99510806 1001 86380 86390 1
510913 99510913 1001 86380 86390 1
510889 99510889 1001 86380 86390 1
510800 99510800 1001 86380 86390 1
511439 99511439 1001 86380 86390 1
511518 99511518 1001 86380 86390 1
511372 99511372 1001 86380 86390 1
511167 99511167 1001 86380 86390 1
511336 99511336 1001 86380 86390 1
511328 99511328 1001 86380 86390 1
511330 99511330 1001 86380 86390 1
511176 99511176 1001 86380 86390 1
510936 99510936 1001 86380 86390 1
510963 99510963 1001 86380 86390 1
511044 99511044 1001 86380 86390 1
511137 99511137 1001 86380 86390 1
511646 99511646 1001 86380 86390 1
511648 99511648 1001 86380 86390 1
511610 99511610 1001 86380 86390 1
511714 99511714 1001 86380 86390 1
511727 99511727 1001 86380 86390 1
511562 99511562 1001 86380 86390 1
512265 99512265 1001 86380 86390 1
512337 99512337 1001 86380 86390 1
512161 99512161 1001 86380 86390 1
511981 99511981 1001 86380 86390 1
511995 99511995 1001 86380 86390 1
512055 99512055 1001 86380 86390 1
511863 99511863 1001 86380 86390 1
511884 99511884 1001 86380 86390 1
512565 99512565 1001 86380 86390 1
512451 99512451 1001 86380 86390 1
512806 99512806 1001 86380 86390 1
512898 99512898 1001 86380 86390 1
512947 99512947 1001 86380 86390 1
513406 99513406 1001 86380 86390 1
513878 99513878 1001 86380 86390 1
514031 99514031 1001 86380 86390 1
513943 99513943 1001 86380 86390 1
513843 99513843 1001 86380 86390 1
513902 99513902 1001 86380 86390 1
513980 99513980 1001 86380 86390 1
513814 99513814 1001 86380 86390 1
513758 99513758 1001 86380 86390 1
513413 99513413 1001 86380 86390 1
513609 99513609 1001 86380 86390 1
513611 99513611 1001 86380 86390 1
514174 99514174 1001 86380 86390 1
514781 99514781 1001 86380 86390 1
514810 99514810 1001 86380 86390 1
514600 99514600 1001 86380 86390 1
514605 99514605 1001 86380 86390 1
514645 99514645 1001 86380 86390 1
514456 99514456 1001 86380 86390 1
514388 99514388 1001 86380 86390 1
514285 99514285 1001 86380 86390 1
514974 99514974 1001 86380 86390 1
515002 99515002 1001 86380 86390 1
515057 99515057 1001 86380 86390 1
514915 99514915 1001 86380 86390 1
515518 99515518 1001 86380 86390 1
515481 99515481 1001 86380 86390 1
515578 99515578 1001 86380 86390 1
515592 99515592 1001 86380 86390 1
515324 99515324 1001 86380 86390 1
515454 99515454 1001 86380 86390 1
515289 99515289 1001 86380 86390 1
515308 99515308 1001 86380 86390 1
515347 99515347 1001 86380 86390 1
515166 99515166 1001 86380 86390 1
515218 99515218 1001 86380 86390 1
515171 99515171 1001 86380 86390 1
515267 99515267 1001 86380 86390 1
515797 99515797 1001 86380 86390 1
515864 99515864 1001 86380 86390 1
515775 99515775 1001 86380 86390 1
515767 99515767 1001 86380 86390 1
515702 99515702 1001 86380 86390 1
516357 99516357 1001 86380 86390 1
516476 99516476 1001 86380 86390 1
516333 99516333 1001 86380 86390 1
516386 99516386 1001 86380 86390 1
516215 99516215 1001 86380 86390 1
516101 99516101 1001 86380 86390 1
516222 99516222 1001 86380 86390 1
516200 99516200 1001 86380 86390 1
515984 99515984 1001 86380 86390 1
516076 99516076 1001 86380 86390 1
516662 99516662 1001 86380 86390 1
516537 99516537 1001 86380 86390 1
516563 99516563 1001 86380 86390 1
516655 99516655 1001 86380 86390 1
517146 99517146 1001 86380 86390 1
517288 99517288 1001 86380 86390 1
517134 99517134 1001 86380 86390 1
517141 99517141 1001 86380 86390 1
516950 99516950 1001 86380 86390 1
517079 99517079 1001 86380 86390 1
517046 99517046 1001 86380 86390 1
516734 99516734 1001 86380 86390 1
517398 99517398 1001 86380 86390 1
517477 99517477 1001 86380 86390 1
517453 99517453 1001 86380 86390 1
517470 99517470 1001 86380 86390 1
517393 99517393 1001 86380 86390 1
518033 99518033 1001 86380 86390 1
518061 99518061 1001 86380 86390 1
518075 99518075 1001 86380 86390 1
518089 99518089 1001 86380 86390 1
518025 99518025 1001 86380 86390 1
518105 99518105 1001 86380 86390 1
518156 99518156 1001 86380 86390 1
517764 99517764 1001 86380 86390 1
517805 99517805 1001 86380 86390 1
517873 99517873 1001 86380 86390 1
517554 99517554 1001 86380 86390 1
517543 99517543 1001 86380 86390 1
517596 99517596 1001 86380 86390 1
517546 99517546 1001 86380 86390 1
517612 99517612 1001 86380 86390 1
517550 99517550 1001 86380 86390 1
517592 99517592 1001 86380 86390 1
518229 99518229 1001 86380 86390 1
518837 99518837 1001 86380 86390 1
518979 99518979 1001 86380 86390 1
518833 99518833 1001 86380 86390 1
518619 99518619 1001 86380 86390 1
518688 99518688 1001 86380 86390 1
518780 99518780 1001 86380 86390 1
518651 99518651 1001 86380 86390 1
518435 99518435 1001 86380 86390 1
519065 99519065 1001 86380 86390 1
519053 99519053 1001 86380 86390 1
519778 99519778 1001 86380 86390 1
519547 99519547 1001 86380 86390 1
519418 99519418 1001 86380 86390 1
519458 99519458 1001 86380 86390 1
519375 99519375 1001 86380 86390 1
519274 99519274 1001 86380 86390 1
519339 99519339 1001 86380 86390 1
519843 99519843 1001 86380 86390 1
519830 99519830 1001 86380 86390 1
520318 99520318 1001 86380 86390 1
520270 99520270 1001 86380 86390 1
520337 99520337 1001 86380 86390 1
520350 99520350 1001 86380 86390 1
520261 99520261 1001 86380 86390 1
520339 99520339 1001 86380 86390 1
520434 99520434 1001 86380 86390 1
520175 99520175 1001 86380 86390 1
520049 99520049 1001 86380 86390 1
520036 99520036 1001 86380 86390 1
520079 99520079 1001 86380 86390 1
520132 99520132 1001 86380 86390 1
520095 99520095 1001 86380 86390 1
520122 99520122 1001 86380 86390 1
520031 99520031 1001 86380 86390 1
520665 99520665 1001 86380 86390 1
520678 99520678 1001 86380 86390 1
520782 99520782 1001 86380 86390 1
520836 99520836 1001 86380 86390 1
520644 99520644 1001 86380 86390 1
520736 99520736 1001 86380 86390 1
520645 99520645 1001 86380 86390 1
521276 99521276 1001 86380 86390 1
521421 99521421 1001 86380 86390 1
521268 99521268 1001 86380 86390 1
521346 99521346 1001 86380 86390 1
521146 99521146 1001 86380 86390 1
521250 99521250 1001 86380 86390 1
521162 99521162 1001 86380 86390 1
521138 99521138 1001 86380 86390 1
521065 99521065 1001 86380 86390 1
520969 99520969 1001 86380 86390 1
521515 99521515 1001 86380 86390 1
521491 99521491 1001 86380 86390 1
521608 99521608 1001 86380 86390 1
521635 99521635 1001 86380 86390 1
521591 99521591 1001 86380 86390 1
521501 99521501 1001 86380 86390 1
522152 99522152 1001 86380 86390 1
522271 99522271 1001 86380 86390 1
522013 99522013 1001 86380 86390 1
521952 99521952 1001 86380 86390 1
521888 99521888 1001 86380 86390 1
522073 99522073 1001 86380 86390 1
521866 99521866 1001 86380 86390 1
521790 99521790 1001 86380 86390 1
521871 99521871 1001 86380 86390 1
521717 99521717 1001 86380 86390 1
522342 99522342 1001 86380 86390 1
522356 99522356 1001 86380 86390 1
522421 99522421 1001 86380 86390 1
522402 99522402 1001 86380 86390 1
522443 99522443 1001 86380 86390 1
523098 99523098 1001 86380 86390 1
522933 99522933 1001 86380 86390 1
523002 99523002 1001 86380 86390 1
522746 99522746 1001 86380 86390 1
522604 99522604 1001 86380 86390 1
523171 99523171 1001 86380 86390 1
523217 99523217 1001 86380 86390 1
523829 99523829 1001 86380 86390 1
523791 99523791 1001 86380 86390 1
523784 99523784 1001 86380 86390 1
523888 99523888 1001 86380 86390 1
523763 99523763 1001 86380 86390 1
523558 99523558 1001 86380 86390 1
523584 99523584 1001 86380 86390 1
523562 99523562 1001 86380 86390 1
523575 99523575 1001 86380 86390 1
523588 99523588 1001 86380 86390 1
523645 99523645 1001 86380 86390 1
523344 99523344 1001 86380 86390 1
523372 99523372 1001 86380 86390 1
523529 99523529 1001 86380 86390 1
523452 99523452 1001 86380 86390 1
523955 99523955 1001 86380 86390 1
524046 99524046 1001 86380 86390 1
524114 99524114 1001 86380 86390 1
524055 99524055 1001 86380 86390 1
523966 99523966 1001 86380 86390 1
524591 99524591 1001 86380 86390 1
524606 99524606 1001 86380 86390 1
524745 99524745 1001 86380 86390 1
524699 99524699 1001 86380 86390 1
524597 99524597 1001 86380 86390 1
524364 99524364 1001 86380 86390 1
524189 99524189 1001 86380 86390 1
524182 99524182 1001 86380 86390 1
524211 99524211 1001 86380 86390 1
524174 99524174 1001 86380 86390 1
524782 99524782 1001 86380 86390 1
524823 99524823 1001 86380 86390 1
524879 99524879 1001 86380 86390 1
524776 99524776 1001 86380 86390 1
524961 99524961 1001 86380 86390 1
525482 99525482 1001 86380 86390 1
525418 99525418 1001 86380 86390 1
525553 99525553 1001 86380 86390 1
525506 99525506 1001 86380 86390 1
525595 99525595 1001 86380 86390 1
525304 99525304 1001 86380 86390 1
525203 99525203 1001 86380 86390 1
525334 99525334 1001 86380 86390 1
525222 99525222 1001 86380 86390 1
525352 99525352 1001 86380 86390 1
525047 99525047 1001 86380 86390 1
525074 99525074 1001 86380 86390 1
525651 99525651 1001 86380 86390 1
525680 99525680 1001 86380 86390 1
526350 99526350 1001 86380 86390 1
526341 99526341 1001 86380 86390 1
526381 99526381 1001 86380 86390 1
526358 99526358 1001 86380 86390 1
526171 99526171 1001 86380 86390 1
526098 99526098 1001 86380 86390 1
525842 99525842 1001 86380 86390 1
525882 99525882 1001 86380 86390 1
525960 99525960 1001 86380 86390 1
525923 99525923 1001 86380 86390 1
525820 99525820 1001 86380 86390 1
526436 99526436 1001 86380 86390 1
526492 99526492 1001 86380 86390 1
527175 99527175 1001 86380 86390 1
527127 99527127 1001 86380 86390 1
527159 99527159 1001 86380 86390 1
526917 99526917 1001 86380 86390 1
526886 99526886 1001 86380 86390 1
526630 99526630 1001 86380 86390 1
526685 99526685 1001 86380 86390 1
526647 99526647 1001 86380 86390 1
526691 99526691 1001 86380 86390 1
526808 99526808 1001 86380 86390 1
527390 99527390 1001 86380 86390 1
527442 99527442 1001 86380 86390 1
527268 99527268 1001 86380 86390 1
527322 99527322 1001 86380 86390 1
527284 99527284 1001 86380 86390 1
527898 99527898 1001 86380 86390 1
528015 99528015 1001 86380 86390 1
528024 99528024 1001 86380 86390 1
527820 99527820 1001 86380 86390 1
527736 99527736 1001 86380 86390 1
527598 99527598 1001 86380 86390 1
527591 99527591 1001 86380 86390 1
527660 99527660 1001 86380 86390 1
527570 99527570 1001 86380 86390 1
528164 99528164 1001 86380 86390 1
528242 99528242 1001 86380 86390 1
528130 99528130 1001 86380 86390 1
528159 99528159 1001 86380 86390 1
528698 99528698 1001 86380 86390 1
528730 99528730 1001 86380 86390 1
528450 99528450 1001 86380 86390 1
528298 99528298 1001 86380 86390 1
528312 99528312 1001 86380 86390 1
529034 99529034 1001 86380 86390 1
528972 99528972 1001 86380 86390 1
528908 99528908 1001 86380 86390 1
529616 99529616 1001 86380 86390 1
529630 99529630 1001 86380 86390 1
529683 99529683 1001 86380 86390 1
529582 99529582 1001 86380 86390 1
529470 99529470 1001 86380 86390 1
529424 99529424 1001 86380 86390 1
529388 99529388 1001 86380 86390 1
529480 99529480 1001 86380 86390 1
529158 99529158 1001 86380 86390 1
529215 99529215 1001 86380 86390 1
529282 99529282 1001 86380 86390 1
529787 99529787 1001 86380 86390 1
529905 99529905 1001 86380 86390 1
530447 99530447 1001 86380 86390 1
530448 99530448 1001 86380 86390 1
530336 99530336 1001 86380 86390 1
530050 99530050 1001 86380 86390 1
530078 99530078 1001 86380 86390 1
529995 99529995 1001 86380 86390 1
530684 99530684 1001 86380 86390 1
530595 99530595 1001 86380 86390 1
530609 99530609 1001 86380 86390 1
530571 99530571 1001 86380 86390 1
530612 99530612 1001 86380 86390 1
530652 99530652 1001 86380 86390 1
531376 99531376 1001 86380 86390 1
531244 99531244 1001 86380 86390 1
531270 99531270 1001 86380 86390 1
531287 99531287 1001 86380 86390 1
531375 99531375 1001 86380 86390 1
531084 99531084 1001 86380 86390 1
530970 99530970 1001 86380 86390 1
531144 99531144 1001 86380 86390 1
530804 99530804 1001 86380 86390 1
530808 99530808 1001 86380 86390 1
531430 99531430 1001 86380 86390 1
531471 99531471 1001 86380 86390 1
531581 99531581 1001 86380 86390 1
531504 99531504 1001 86380 86390 1
532143 99532143 1001 86380 86390 1
532137 99532137 1001 86380 86390 1
532190 99532190 1001 86380 86390 1
532099 99532099 1001 86380 86390 1
531731 99531731 1001 86380 86390 1
531744 99531744 1001 86380 86390 1
531596 99531596 1001 86380 86390 1
531609 99531609 1001 86380 86390 1
532288 99532288 1001 86380 86390 1
532959 99532959 1001 86380 86390 1
532908 99532908 1001 86380 86390 1
532901 99532901 1001 86380 86390 1
532781 99532781 1001 86380 86390 1
532666 99532666 1001 86380 86390 1
532719 99532719 1001 86380 86390 1
532683 99532683 1001 86380 86390 1
532541 99532541 1001 86380 86390 1
532593 99532593 1001 86380 86390 1
532558 99532558 1001 86380 86390 1
532617 99532617 1001 86380 86390 1
532488 99532488 1001 86380 86390 1
533121 99533121 1001 86380 86390 1
533186 99533186 1001 86380 86390 1
533174 99533174 1001 86380 86390 1
533098 99533098 1001 86380 86390 1
533101 99533101 1001 86380 86390 1
533052 99533052 1001 86380 86390 1
533040 99533040 1001 86380 86390 1
533717 99533717 1001 86380 86390 1
533707 99533707 1001 86380 86390 1
533688 99533688 1001 86380 86390 1
533642 99533642 1001 86380 86390 1
533566 99533566 1001 86380 86390 1
533506 99533506 1001 86380 86390 1
533507 99533507 1001 86380 86390 1
533559 99533559 1001 86380 86390 1
533560 99533560 1001 86380 86390 1
533612 99533612 1001 86380 86390 1
533316 99533316 1001 86380 86390 1
533239 99533239 1001 86380 86390 1
533370 99533370 1001 86380 86390 1
533242 99533242 1001 86380 86390 1
533295 99533295 1001 86380 86390 1
533361 99533361 1001 86380 86390 1
533313 99533313 1001 86380 86390 1
533340 99533340 1001 86380 86390 1
533896 99533896 1001 86380 86390 1
533935 99533935 1001 86380 86390 1
533916 99533916 1001 86380 86390 1
533955 99533955 1001 86380 86390 1
534048 99534048 1001 86380 86390 1
534504 99534504 1001 86380 86390 1
534572 99534572 1001 86380 86390 1
534612 99534612 1001 86380 86390 1
534587 99534587 1001 86380 86390 1
534549 99534549 1001 86380 86390 1
534614 99534614 1001 86380 86390 1
534602 99534602 1001 86380 86390 1
534564 99534564 1001 86380 86390 1
534672 99534672 1001 86380 86390 1
534529 99534529 1001 86380 86390 1
534306 99534306 1001 86380 86390 1
534124 99534124 1001 86380 86390 1
534204 99534204 1001 86380 86390 1
534701 99534701 1001 86380 86390 1
534795 99534795 1001 86380 86390 1
535402 99535402 1001 86380 86390 1
535296 99535296 1001 86380 86390 1
535181 99535181 1001 86380 86390 1
535246 99535246 1001 86380 86390 1
535234 99535234 1001 86380 86390 1
535235 99535235 1001 86380 86390 1
535263 99535263 1001 86380 86390 1
535161 99535161 1001 86380 86390 1
535074 99535074 1001 86380 86390 1
534992 99534992 1001 86380 86390 1
535522 99535522 1001 86380 86390 1
535098 99535098 1001 86380 86390 1
535692 99535692 1001 86380 86390 1
535565 99535565 1001 86380 86390 1
536225 99536225 1001 86380 86390 1
535950 99535950 1001 86380 86390 1
535948 99535948 1001 86380 86390 1
535793 99535793 1001 86380 86390 1
535756 99535756 1001 86380 86390 1
535840 99535840 1001 86380 86390 1
535881 99535881 1001 86380 86390 1
536387 99536387 1001 86380 86390 1
536363 99536363 1001 86380 86390 1
536378 99536378 1001 86380 86390 1
536496 99536496 1001 86380 86390 1
536406 99536406 1001 86380 86390 1
536357 99536357 1001 86380 86390 1
537163 99537163 1001 86380 86390 1
537131 99537131 1001 86380 86390 1
537025 99537025 1001 86380 86390 1
536914 99536914 1001 86380 86390 1
536940 99536940 1001 86380 86390 1
536878 99536878 1001 86380 86390 1
536788 99536788 1001 86380 86390 1
536750 99536750 1001 86380 86390 1
536547 99536547 1001 86380 86390 1
536631 99536631 1001 86380 86390 1
536566 99536566 1001 86380 86390 1
537368 99537368 1001 86380 86390 1
537239 99537239 1001 86380 86390 1
537323 99537323 1001 86380 86390 1
537916 99537916 1001 86380 86390 1
537942 99537942 1001 86380 86390 1
537655 99537655 1001 86380 86390 1
537605 99537605 1001 86380 86390 1
537748 99537748 1001 86380 86390 1
537685 99537685 1001 86380 86390 1
537766 99537766 1001 86380 86390 1
537488 99537488 1001 86380 86390 1
537517 99537517 1001 86380 86390 1
537520 99537520 1001 86380 86390 1
538104 99538104 1001 86380 86390 1
538648 99538648 1001 86380 86390 1
538740 99538740 1001 86380 86390 1
538805 99538805 1001 86380 86390 1
538432 99538432 1001 86380 86390 1
538525 99538525 1001 86380 86390 1
538464 99538464 1001 86380 86390 1
538517 99538517 1001 86380 86390 1
538272 99538272 1001 86380 86390 1
538285 99538285 1001 86380 86390 1
538226 99538226 1001 86380 86390 1
538265 99538265 1001 86380 86390 1
538345 99538345 1001 86380 86390 1
538867 99538867 1001 86380 86390 1
538884 99538884 1001 86380 86390 1
539004 99539004 1001 86380 86390 1
539526 99539526 1001 86380 86390 1
539468 99539468 1001 86380 86390 1
539635 99539635 1001 86380 86390 1
539639 99539639 1001 86380 86390 1
539282 99539282 1001 86380 86390 1
539258 99539258 1001 86380 86390 1
539284 99539284 1001 86380 86390 1
539380 99539380 1001 86380 86390 1
539088 99539088 1001 86380 86390 1
539141 99539141 1001 86380 86390 1
539220 99539220 1001 86380 86390 1
539107 99539107 1001 86380 86390 1
539819 99539819 1001 86380 86390 1
539652 99539652 1001 86380 86390 1
540390 99540390 1001 86380 86390 1
540415 99540415 1001 86380 86390 1
540210 99540210 1001 86380 86390 1
539977 99539977 1001 86380 86390 1
539927 99539927 1001 86380 86390 1
540005 99540005 1001 86380 86390 1
540505 99540505 1001 86380 86390 1
540536 99540536 1001 86380 86390 1
540604 99540604 1001 86380 86390 1
541257 99541257 1001 86380 86390 1
541146 99541146 1001 86380 86390 1
541177 99541177 1001 86380 86390 1
541289 99541289 1001 86380 86390 1
541052 99541052 1001 86380 86390 1
540937 99540937 1001 86380 86390 1
541310 99541310 1001 86380 86390 1
541417 99541417 1001 86380 86390 1
541918 99541918 1001 86380 86390 1
542034 99542034 1001 86380 86390 1
542073 99542073 1001 86380 86390 1
542026 99542026 1001 86380 86390 1
542065 99542065 1001 86380 86390 1
541963 99541963 1001 86380 86390 1
541812 99541812 1001 86380 86390 1
541776 99541776 1001 86380 86390 1
541552 99541552 1001 86380 86390 1
541555 99541555 1001 86380 86390 1
541661 99541661 1001 86380 86390 1
542300 99542300 1001 86380 86390 1
542176 99542176 1001 86380 86390 1
542141 99542141 1001 86380 86390 1
542836 99542836 1001 86380 86390 1
542849 99542849 1001 86380 86390 1
542785 99542785 1001 86380 86390 1
542728 99542728 1001 86380 86390 1
542589 99542589 1001 86380 86390 1
542616 99542616 1001 86380 86390 1
542617 99542617 1001 86380 86390 1
542618 99542618 1001 86380 86390 1
542700 99542700 1001 86380 86390 1
542510 99542510 1001 86380 86390 1
542346 99542346 1001 86380 86390 1
542412 99542412 1001 86380 86390 1
542401 99542401 1001 86380 86390 1
543100 99543100 1001 86380 86390 1
543010 99543010 1001 86380 86390 1
543132 99543132 1001 86380 86390 1
543770 99543770 1001 86380 86390 1
543698 99543698 1001 86380 86390 1
543504 99543504 1001 86380 86390 1
543389 99543389 1001 86380 86390 1
543511 99543511 1001 86380 86390 1
543156 99543156 1001 86380 86390 1
543210 99543210 1001 86380 86390 1
543339 99543339 1001 86380 86390 1
543158 99543158 1001 86380 86390 1
543330 99543330 1001 86380 86390 1
543901 99543901 1001 86380 86390 1
543840 99543840 1001 86380 86390 1
543921 99543921 1001 86380 86390 1
544404 99544404 1001 86380 86390 1
544329 99544329 1001 86380 86390 1
544292 99544292 1001 86380 86390 1
544223 99544223 1001 86380 86390 1
544391 99544391 1001 86380 86390 1
544017 99544017 1001 86380 86390 1
544059 99544059 1001 86380 86390 1
544636 99544636 1001 86380 86390 1
544679 99544679 1001 86380 86390 1
544731 99544731 1001 86380 86390 1
418163 1160 1001 34140 36717 1
525944 1105 1002 44960 57641 1
525945 1004 1001 25518 25817 1
400083 99400083 1001 86380 86390 1
400160 99400160 1001 86380 86390 1
400225 99400225 1001 86380 86390 1
400335 99400335 1001 86380 86390 1
400409 99400409 1001 86380 86390 1
400424 99400424 1001 86380 86390 1
400626 99400626 1001 86380 86390 1
400882 99400882 1001 86380 86390 1
400833 99400833 1001 86380 86390 1
400974 99400974 1001 86380 86390 1
401012 99401012 1001 86380 86390 1
401158 99401158 1001 86380 86390 1
401437 99401437 1001 86380 86390 1
401377 99401377 1001 86380 86390 1
401380 99401380 1001 86380 86390 1
401629 99401629 1001 86380 86390 1
402015 99402015 1001 86380 86390 1
402210 99402210 1001 86380 86390 1
402283 99402283 1001 86380 86390 1
402290 99402290 1001 86380 86390 1
402299 99402299 1001 86380 86390 1
402492 99402492 1001 86380 86390 1
402659 99402659 1001 86380 86390 1
402826 99402826 1001 86380 86390 1
403372 99403372 1001 86380 86390 1
403378 99403378 1001 86380 86390 1
403380 99403380 1001 86380 86390 1
403361 99403361 1001 86380 86390 1
403488 99403488 1001 86380 86390 1
403613 99403613 1001 86380 86390 1
404290 99404290 1001 86380 86390 1
404311 99404311 1001 86380 86390 1
405402 99405402 1001 86380 86390 1
405484 99405484 1001 86380 86390 1
405682 99405682 1001 86380 86390 1
405789 99405789 1001 86380 86390 1
405987 99405987 1001 86380 86390 1
406020 99406020 1001 86380 86390 1
406241 99406241 1001 86380 86390 1
406348 99406348 1001 86380 86390 1
406368 99406368 1001 86380 86390 1
406472 99406472 1001 86380 86390 1
407256 99407256 1001 86380 86390 1
407290 99407290 1001 86380 86390 1
407637 99407637 1001 86380 86390 1
407640 99407640 1001 86380 86390 1
407657 99407657 1001 86380 86390 1
407570 99407570 1001 86380 86390 1
407753 99407753 1001 86380 86390 1
407721 99407721 1001 86380 86390 1
408126 99408126 1001 86380 86390 1
408287 99408287 1001 86380 86390 1
408353 99408353 1001 86380 86390 1
408446 99408446 1001 86380 86390 1
408797 99408797 1001 86380 86390 1
408902 99408902 1001 86380 86390 1
408934 99408934 1001 86380 86390 1
409062 99409062 1001 86380 86390 1
409254 99409254 1001 86380 86390 1
409259 99409259 1001 86380 86390 1
409632 99409632 1001 86380 86390 1
409635 99409635 1001 86380 86390 1
409930 99409930 1001 86380 86390 1
410111 99410111 1001 86380 86390 1
410203 99410203 1001 86380 86390 1
410164 99410164 1001 86380 86390 1
410294 99410294 1001 86380 86390 1
410278 99410278 1001 86380 86390 1
410551 99410551 1001 86380 86390 1
410507 99410507 1001 86380 86390 1
410764 99410764 1001 86380 86390 1
410844 99410844 1001 86380 86390 1
411011 99411011 1001 86380 86390 1
411191 99411191 1001 86380 86390 1
411689 99411689 1001 86380 86390 1
411799 99411799 1001 86380 86390 1
411909 99411909 1001 86380 86390 1
411897 99411897 1001 86380 86390 1
411863 99411863 1001 86380 86390 1
412044 99412044 1001 86380 86390 1
412218 99412218 1001 86380 86390 1
412238 99412238 1001 86380 86390 1
412480 99412480 1001 86380 86390 1
412400 99412400 1001 86380 86390 1
412285 99412285 1001 86380 86390 1
412441 99412441 1001 86380 86390 1
413475 99413475 1001 86380 86390 1
413366 99413366 1001 86380 86390 1
413274 99413274 1001 86380 86390 1
413098 99413098 1001 86380 86390 1
412969 99412969 1001 86380 86390 1
413000 99413000 1001 86380 86390 1
412548 99412548 1001 86380 86390 1
412728 99412728 1001 86380 86390 1
412679 99412679 1001 86380 86390 1
412788 99412788 1001 86380 86390 1
413706 99413706 1001 86380 86390 1
415033 99415033 1001 86380 86390 1
414693 99414693 1001 86380 86390 1
414807 99414807 1001 86380 86390 1
414694 99414694 1001 86380 86390 1
414886 99414886 1001 86380 86390 1
414561 99414561 1001 86380 86390 1
414272 99414272 1001 86380 86390 1
414233 99414233 1001 86380 86390 1
414417 99414417 1001 86380 86390 1
415322 99415322 1001 86380 86390 1
415342 99415342 1001 86380 86390 1
415628 99415628 1001 86380 86390 1
415466 99415466 1001 86380 86390 1
416703 99416703 1001 86380 86390 1
416745 99416745 1001 86380 86390 1
416262 99416262 1001 86380 86390 1
416411 99416411 1001 86380 86390 1
416339 99416339 1001 86380 86390 1
416229 99416229 1001 86380 86390 1
415823 99415823 1001 86380 86390 1
417276 99417276 1001 86380 86390 1
417533 99417533 1001 86380 86390 1
418656 99418656 1001 86380 86390 1
418492 99418492 1001 86380 86390 1
418587 99418587 1001 86380 86390 1
418193 99418193 1001 86380 86390 1
418313 99418313 1001 86380 86390 1
418259 99418259 1001 86380 86390 1
418094 99418094 1001 86380 86390 1
418412 99418412 1001 86380 86390 1
417799 99417799 1001 86380 86390 1
417778 99417778 1001 86380 86390 1
417844 99417844 1001 86380 86390 1
419076 99419076 1001 86380 86390 1
419133 99419133 1001 86380 86390 1
419107 99419107 1001 86380 86390 1
418965 99418965 1001 86380 86390 1
419147 99419147 1001 86380 86390 1
419074 99419074 1001 86380 86390 1
420445 99420445 1001 86380 86390 1
420392 99420392 1001 86380 86390 1
420290 99420290 1001 86380 86390 1
420373 99420373 1001 86380 86390 1
419823 99419823 1001 86380 86390 1
419978 99419978 1001 86380 86390 1
419356 99419356 1001 86380 86390 1
419329 99419329 1001 86380 86390 1
419282 99419282 1001 86380 86390 1
420646 99420646 1001 86380 86390 1
420463 99420463 1001 86380 86390 1
420505 99420505 1001 86380 86390 1
422026 99422026 1001 86380 86390 1
421878 99421878 1001 86380 86390 1
421499 99421499 1001 86380 86390 1
422217 99422217 1001 86380 86390 1
422258 99422258 1001 86380 86390 1
422524 99422524 1001 86380 86390 1
423581 99423581 1001 86380 86390 1
423630 99423630 1001 86380 86390 1
423468 99423468 1001 86380 86390 1
423471 99423471 1001 86380 86390 1
423564 99423564 1001 86380 86390 1
422982 99422982 1001 86380 86390 1
422749 99422749 1001 86380 86390 1
422872 99422872 1001 86380 86390 1
422618 99422618 1001 86380 86390 1
424058 99424058 1001 86380 86390 1
425149 99425149 1001 86380 86390 1
425126 99425126 1001 86380 86390 1
425326 99425326 1001 86380 86390 1
425161 99425161 1001 86380 86390 1
425289 99425289 1001 86380 86390 1
424641 99424641 1001 86380 86390 1
424826 99424826 1001 86380 86390 1
424648 99424648 1001 86380 86390 1
424993 99424993 1001 86380 86390 1
424889 99424889 1001 86380 86390 1
424700 99424700 1001 86380 86390 1
424640 99424640 1001 86380 86390 1
424590 99424590 1001 86380 86390 1
424262 99424262 1001 86380 86390 1
424462 99424462 1001 86380 86390 1
424207 99424207 1001 86380 86390 1
425689 99425689 1001 86380 86390 1
425473 99425473 1001 86380 86390 1
425615 99425615 1001 86380 86390 1
425492 99425492 1001 86380 86390 1
427063 99427063 1001 86380 86390 1
426936 99426936 1001 86380 86390 1
426759 99426759 1001 86380 86390 1
426154 99426154 1001 86380 86390 1
426159 99426159 1001 86380 86390 1
426165 99426165 1001 86380 86390 1
426167 99426167 1001 86380 86390 1
427515 99427515 1001 86380 86390 1
426697 99426697 1001 86380 86390 1
427196 99427196 1001 86380 86390 1
428551 99428551 1001 86380 86390 1
428552 99428552 1001 86380 86390 1
428422 99428422 1001 86380 86390 1
428664 99428664 1001 86380 86390 1
428033 99428033 1001 86380 86390 1
427972 99427972 1001 86380 86390 1
428332 99428332 1001 86380 86390 1
428271 99428271 1001 86380 86390 1
428840 99428840 1001 86380 86390 1
429071 99429071 1001 86380 86390 1
429121 99429121 1001 86380 86390 1
430036 99430036 1001 86380 86390 1
429983 99429983 1001 86380 86390 1
429624 99429624 1001 86380 86390 1
429581 99429581 1001 86380 86390 1
429854 99429854 1001 86380 86390 1
429392 99429392 1001 86380 86390 1
429184 99429184 1001 86380 86390 1
430701 99430701 1001 86380 86390 1
432011 99432011 1001 86380 86390 1
432032 99432032 1001 86380 86390 1
431735 99431735 1001 86380 86390 1
431400 99431400 1001 86380 86390 1
431628 99431628 1001 86380 86390 1
431426 99431426 1001 86380 86390 1
430974 99430974 1001 86380 86390 1
431066 99431066 1001 86380 86390 1
432123 99432123 1001 86380 86390 1
432380 99432380 1001 86380 86390 1
432355 99432355 1001 86380 86390 1
432418 99432418 1001 86380 86390 1
433635 99433635 1001 86380 86390 1
433641 99433641 1001 86380 86390 1
433692 99433692 1001 86380 86390 1
433716 99433716 1001 86380 86390 1
433050 99433050 1001 86380 86390 1
433278 99433278 1001 86380 86390 1
432528 99432528 1001 86380 86390 1
432798 99432798 1001 86380 86390 1
432652 99432652 1001 86380 86390 1
432702 99432702 1001 86380 86390 1
432624 99432624 1001 86380 86390 1
434043 99434043 1001 86380 86390 1
433758 99433758 1001 86380 86390 1
433809 99433809 1001 86380 86390 1
435107 99435107 1001 86380 86390 1
435158 99435158 1001 86380 86390 1
435096 99435096 1001 86380 86390 1
435273 99435273 1001 86380 86390 1
435335 99435335 1001 86380 86390 1
434855 99434855 1001 86380 86390 1
434694 99434694 1001 86380 86390 1
434809 99434809 1001 86380 86390 1
434228 99434228 1001 86380 86390 1
434139 99434139 1001 86380 86390 1
434232 99434232 1001 86380 86390 1
434521 99434521 1001 86380 86390 1
434459 99434459 1001 86380 86390 1
435892 99435892 1001 86380 86390 1
435517 99435517 1001 86380 86390 1
435553 99435553 1001 86380 86390 1
435586 99435586 1001 86380 86390 1
435618 99435618 1001 86380 86390 1
435723 99435723 1001 86380 86390 1
435642 99435642 1001 86380 86390 1
436854 99436854 1001 86380 86390 1
436899 99436899 1001 86380 86390 1
436865 99436865 1001 86380 86390 1
436967 99436967 1001 86380 86390 1
436547 99436547 1001 86380 86390 1
436574 99436574 1001 86380 86390 1
436646 99436646 1001 86380 86390 1
436297 99436297 1001 86380 86390 1
437316 99437316 1001 86380 86390 1
300016 99300016 1001 86380 86390 1
300094 99300094 1001 86380 86390 1
437241 99437241 1001 86380 86390 1
300083 99300083 1001 86380 86390 1
300019 99300019 1001 86380 86390 1
437336 99437336 1001 86380 86390 1
300587 99300587 1001 86380 86390 1
300617 99300617 1001 86380 86390 1
300532 99300532 1001 86380 86390 1
300368 99300368 1001 86380 86390 1
300329 99300329 1001 86380 86390 1
300370 99300370 1001 86380 86390 1
300475 99300475 1001 86380 86390 1
300450 99300450 1001 86380 86390 1
300361 99300361 1001 86380 86390 1
300323 99300323 1001 86380 86390 1
300238 99300238 1001 86380 86390 1
300785 99300785 1001 86380 86390 1
300798 99300798 1001 86380 86390 1
301441 99301441 1001 86380 86390 1
301481 99301481 1001 86380 86390 1
301486 99301486 1001 86380 86390 1
301397 99301397 1001 86380 86390 1
301177 99301177 1001 86380 86390 1
301269 99301269 1001 86380 86390 1
301205 99301205 1001 86380 86390 1
301110 99301110 1001 86380 86390 1
301086 99301086 1001 86380 86390 1
300984 99300984 1001 86380 86390 1
300972 99300972 1001 86380 86390 1
301605 99301605 1001 86380 86390 1
301750 99301750 1001 86380 86390 1
301650 99301650 1001 86380 86390 1
301742 99301742 1001 86380 86390 1
301743 99301743 1001 86380 86390 1
302233 99302233 1001 86380 86390 1
302186 99302186 1001 86380 86390 1
301998 99301998 1001 86380 86390 1
301987 99301987 1001 86380 86390 1
302082 99302082 1001 86380 86390 1
302160 99302160 1001 86380 86390 1
301883 99301883 1001 86380 86390 1
301824 99301824 1001 86380 86390 1
302577 99302577 1001 86380 86390 1
302413 99302413 1001 86380 86390 1
302531 99302531 1001 86380 86390 1
302455 99302455 1001 86380 86390 1
303040 99303040 1001 86380 86390 1
302808 99302808 1001 86380 86390 1
302832 99302832 1001 86380 86390 1
302703 99302703 1001 86380 86390 1
302613 99302613 1001 86380 86390 1
302733 99302733 1001 86380 86390 1
302672 99302672 1001 86380 86390 1
302688 99302688 1001 86380 86390 1
303401 99303401 1001 86380 86390 1
303369 99303369 1001 86380 86390 1
304002 99304002 1001 86380 86390 1
303974 99303974 1001 86380 86390 1
304009 99304009 1001 86380 86390 1
303962 99303962 1001 86380 86390 1
303991 99303991 1001 86380 86390 1
304022 99304022 1001 86380 86390 1
303660 99303660 1001 86380 86390 1
303667 99303667 1001 86380 86390 1
303811 99303811 1001 86380 86390 1
303761 99303761 1001 86380 86390 1
303504 99303504 1001 86380 86390 1
303468 99303468 1001 86380 86390 1
304225 99304225 1001 86380 86390 1
304183 99304183 1001 86380 86390 1
304145 99304145 1001 86380 86390 1
304197 99304197 1001 86380 86390 1
304759 99304759 1001 86380 86390 1
304848 99304848 1001 86380 86390 1
304852 99304852 1001 86380 86390 1
304630 99304630 1001 86380 86390 1
304477 99304477 1001 86380 86390 1
304490 99304490 1001 86380 86390 1
304635 99304635 1001 86380 86390 1
304636 99304636 1001 86380 86390 1
304481 99304481 1001 86380 86390 1
304425 99304425 1001 86380 86390 1
304285 99304285 1001 86380 86390 1
305009 99305009 1001 86380 86390 1
305658 99305658 1001 86380 86390 1
305595 99305595 1001 86380 86390 1
305621 99305621 1001 86380 86390 1
305378 99305378 1001 86380 86390 1
305404 99305404 1001 86380 86390 1
305474 99305474 1001 86380 86390 1
305080 99305080 1001 86380 86390 1
305108 99305108 1001 86380 86390 1
305215 99305215 1001 86380 86390 1
305112 99305112 1001 86380 86390 1
500101 99500101 1001 86380 86390 1
500185 99500185 1001 86380 86390 1
500059 99500059 1001 86380 86390 1
500677 99500677 1001 86380 86390 1
500596 99500596 1001 86380 86390 1
500496 99500496 1001 86380 86390 1
500540 99500540 1001 86380 86390 1
500220 99500220 1001 86380 86390 1
500340 99500340 1001 86380 86390 1
500380 99500380 1001 86380 86390 1
500393 99500393 1001 86380 86390 1
500318 99500318 1001 86380 86390 1
500203 99500203 1001 86380 86390 1
500333 99500333 1001 86380 86390 1
500282 99500282 1001 86380 86390 1
500930 99500930 1001 86380 86390 1
500934 99500934 1001 86380 86390 1
500947 99500947 1001 86380 86390 1
500988 99500988 1001 86380 86390 1
500911 99500911 1001 86380 86390 1
500989 99500989 1001 86380 86390 1
501477 99501477 1001 86380 86390 1
501598 99501598 1001 86380 86390 1
501444 99501444 1001 86380 86390 1
501482 99501482 1001 86380 86390 1
501313 99501313 1001 86380 86390 1
501035 99501035 1001 86380 86390 1
501118 99501118 1001 86380 86390 1
501652 99501652 1001 86380 86390 1
502352 99502352 1001 86380 86390 1
502368 99502368 1001 86380 86390 1
502460 99502460 1001 86380 86390 1
502249 99502249 1001 86380 86390 1
502058 99502058 1001 86380 86390 1
502137 99502137 1001 86380 86390 1
501987 99501987 1001 86380 86390 1
501938 99501938 1001 86380 86390 1
502019 99502019 1001 86380 86390 1
501850 99501850 1001 86380 86390 1
502608 99502608 1001 86380 86390 1
502506 99502506 1001 86380 86390 1
502483 99502483 1001 86380 86390 1
502562 99502562 1001 86380 86390 1
502601 99502601 1001 86380 86390 1
503226 99503226 1001 86380 86390 1
503201 99503201 1001 86380 86390 1
503022 99503022 1001 86380 86390 1
503057 99503057 1001 86380 86390 1
502930 99502930 1001 86380 86390 1
502737 99502737 1001 86380 86390 1
502700 99502700 1001 86380 86390 1
502704 99502704 1001 86380 86390 1
502730 99502730 1001 86380 86390 1
503485 99503485 1001 86380 86390 1
503479 99503479 1001 86380 86390 1
504080 99504080 1001 86380 86390 1
503925 99503925 1001 86380 86390 1
503863 99503863 1001 86380 86390 1
503786 99503786 1001 86380 86390 1
503751 99503751 1001 86380 86390 1
503743 99503743 1001 86380 86390 1
503577 99503577 1001 86380 86390 1
503683 99503683 1001 86380 86390 1
503509 99503509 1001 86380 86390 1
504261 99504261 1001 86380 86390 1
504211 99504211 1001 86380 86390 1
504250 99504250 1001 86380 86390 1
504174 99504174 1001 86380 86390 1
504226 99504226 1001 86380 86390 1
504190 99504190 1001 86380 86390 1
504832 99504832 1001 86380 86390 1
504928 99504928 1001 86380 86390 1
504890 99504890 1001 86380 86390 1
504648 99504648 1001 86380 86390 1
504738 99504738 1001 86380 86390 1
504390 99504390 1001 86380 86390 1
504384 99504384 1001 86380 86390 1
504993 99504993 1001 86380 86390 1
504958 99504958 1001 86380 86390 1
505077 99505077 1001 86380 86390 1
505142 99505142 1001 86380 86390 1
505147 99505147 1001 86380 86390 1
505616 99505616 1001 86380 86390 1
505656 99505656 1001 86380 86390 1
505644 99505644 1001 86380 86390 1
505722 99505722 1001 86380 86390 1
505595 99505595 1001 86380 86390 1
505622 99505622 1001 86380 86390 1
505664 99505664 1001 86380 86390 1
505759 99505759 1001 86380 86390 1
505412 99505412 1001 86380 86390 1
505493 99505493 1001 86380 86390 1
505430 99505430 1001 86380 86390 1
505470 99505470 1001 86380 86390 1
505318 99505318 1001 86380 86390 1
505344 99505344 1001 86380 86390 1
505177 99505177 1001 86380 86390 1
505246 99505246 1001 86380 86390 1
505210 99505210 1001 86380 86390 1
505328 99505328 1001 86380 86390 1
505341 99505341 1001 86380 86390 1
505852 99505852 1001 86380 86390 1
505969 99505969 1001 86380 86390 1
506487 99506487 1001 86380 86390 1
506384 99506384 1001 86380 86390 1
506283 99506283 1001 86380 86390 1
506387 99506387 1001 86380 86390 1
506193 99506193 1001 86380 86390 1
506080 99506080 1001 86380 86390 1
506111 99506111 1001 86380 86390 1
506026 99506026 1001 86380 86390 1
506689 99506689 1001 86380 86390 1
506732 99506732 1001 86380 86390 1
506734 99506734 1001 86380 86390 1
507391 99507391 1001 86380 86390 1
507337 99507337 1001 86380 86390 1
507403 99507403 1001 86380 86390 1
507114 99507114 1001 86380 86390 1
507153 99507153 1001 86380 86390 1
507131 99507131 1001 86380 86390 1
506956 99506956 1001 86380 86390 1
507492 99507492 1001 86380 86390 1
508082 99508082 1001 86380 86390 1
508151 99508151 1001 86380 86390 1
508063 99508063 1001 86380 86390 1
507952 99507952 1001 86380 86390 1
508022 99508022 1001 86380 86390 1
507671 99507671 1001 86380 86390 1
507814 99507814 1001 86380 86390 1
507685 99507685 1001 86380 86390 1
507751 99507751 1001 86380 86390 1
508441 99508441 1001 86380 86390 1
508256 99508256 1001 86380 86390 1
508413 99508413 1001 86380 86390 1
509046 99509046 1001 86380 86390 1
508970 99508970 1001 86380 86390 1
508817 99508817 1001 86380 86390 1
508689 99508689 1001 86380 86390 1
508783 99508783 1001 86380 86390 1
508748 99508748 1001 86380 86390 1
508802 99508802 1001 86380 86390 1
508712 99508712 1001 86380 86390 1
508790 99508790 1001 86380 86390 1
508537 99508537 1001 86380 86390 1
508505 99508505 1001 86380 86390 1
509197 99509197 1001 86380 86390 1
509236 99509236 1001 86380 86390 1
509262 99509262 1001 86380 86390 1
509811 99509811 1001 86380 86390 1
509721 99509721 1001 86380 86390 1
509901 99509901 1001 86380 86390 1
509827 99509827 1001 86380 86390 1
509699 99509699 1001 86380 86390 1
509820 99509820 1001 86380 86390 1
509782 99509782 1001 86380 86390 1
509896 99509896 1001 86380 86390 1
509683 99509683 1001 86380 86390 1
509696 99509696 1001 86380 86390 1
509490 99509490 1001 86380 86390 1
509635 99509635 1001 86380 86390 1
509598 99509598 1001 86380 86390 1
509680 99509680 1001 86380 86390 1
509438 99509438 1001 86380 86390 1
509426 99509426 1001 86380 86390 1
509456 99509456 1001 86380 86390 1
509380 99509380 1001 86380 86390 1
510067 99510067 1001 86380 86390 1
509942 99509942 1001 86380 86390 1
510007 99510007 1001 86380 86390 1
510099 99510099 1001 86380 86390 1
509973 99509973 1001 86380 86390 1
510663 99510663 1001 86380 86390 1
510638 99510638 1001 86380 86390 1
510666 99510666 1001 86380 86390 1
510657 99510657 1001 86380 86390 1
510671 99510671 1001 86380 86390 1
510581 99510581 1001 86380 86390 1
510556 99510556 1001 86380 86390 1
510510 99510510 1001 86380 86390 1
510382 99510382 1001 86380 86390 1
510137 99510137 1001 86380 86390 1
510817 99510817 1001 86380 86390 1
510741 99510741 1001 86380 86390 1
510925 99510925 1001 86380 86390 1
511476 99511476 1001 86380 86390 1
511516 99511516 1001 86380 86390 1
511426 99511426 1001 86380 86390 1
511486 99511486 1001 86380 86390 1
511234 99511234 1001 86380 86390 1
511237 99511237 1001 86380 86390 1
511747 99511747 1001 86380 86390 1
512315 99512315 1001 86380 86390 1
512374 99512374 1001 86380 86390 1
512327 99512327 1001 86380 86390 1
512104 99512104 1001 86380 86390 1
511851 99511851 1001 86380 86390 1
511890 99511890 1001 86380 86390 1
511844 99511844 1001 86380 86390 1
511938 99511938 1001 86380 86390 1
512442 99512442 1001 86380 86390 1
512571 99512571 1001 86380 86390 1
512576 99512576 1001 86380 86390 1
512554 99512554 1001 86380 86390 1
512568 99512568 1001 86380 86390 1
513070 99513070 1001 86380 86390 1
513138 99513138 1001 86380 86390 1
513127 99513127 1001 86380 86390 1
513203 99513203 1001 86380 86390 1
512836 99512836 1001 86380 86390 1
512917 99512917 1001 86380 86390 1
512855 99512855 1001 86380 86390 1
512780 99512780 1001 86380 86390 1
512640 99512640 1001 86380 86390 1
512783 99512783 1001 86380 86390 1
512654 99512654 1001 86380 86390 1
512682 99512682 1001 86380 86390 1
512605 99512605 1001 86380 86390 1
513290 99513290 1001 86380 86390 1
513383 99513383 1001 86380 86390 1
513903 99513903 1001 86380 86390 1
513841 99513841 1001 86380 86390 1
513881 99513881 1001 86380 86390 1
513632 99513632 1001 86380 86390 1
513698 99513698 1001 86380 86390 1
513750 99513750 1001 86380 86390 1
513744 99513744 1001 86380 86390 1
513630 99513630 1001 86380 86390 1
513593 99513593 1001 86380 86390 1
513517 99513517 1001 86380 86390 1
513493 99513493 1001 86380 86390 1
514073 99514073 1001 86380 86390 1
514196 99514196 1001 86380 86390 1
514677 99514677 1001 86380 86390 1
514822 99514822 1001 86380 86390 1
514460 99514460 1001 86380 86390 1
514500 99514500 1001 86380 86390 1
514483 99514483 1001 86380 86390 1
514470 99514470 1001 86380 86390 1
514330 99514330 1001 86380 86390 1
514332 99514332 1001 86380 86390 1
514417 99514417 1001 86380 86390 1
515049 99515049 1001 86380 86390 1
514973 99514973 1001 86380 86390 1
514943 99514943 1001 86380 86390 1
515637 99515637 1001 86380 86390 1
515574 99515574 1001 86380 86390 1
515537 99515537 1001 86380 86390 1
515605 99515605 1001 86380 86390 1
515439 99515439 1001 86380 86390 1
515285 99515285 1001 86380 86390 1
515303 99515303 1001 86380 86390 1
515410 99515410 1001 86380 86390 1
515262 99515262 1001 86380 86390 1
515266 99515266 1001 86380 86390 1
515862 99515862 1001 86380 86390 1
515776 99515776 1001 86380 86390 1
515791 99515791 1001 86380 86390 1
515728 99515728 1001 86380 86390 1
515822 99515822 1001 86380 86390 1
516510 99516510 1001 86380 86390 1
516345 99516345 1001 86380 86390 1
516334 99516334 1001 86380 86390 1
516429 99516429 1001 86380 86390 1
516217 99516217 1001 86380 86390 1
516269 99516269 1001 86380 86390 1
516084 99516084 1001 86380 86390 1
516023 99516023 1001 86380 86390 1
515927 99515927 1001 86380 86390 1
516523 99516523 1001 86380 86390 1
516605 99516605 1001 86380 86390 1
516567 99516567 1001 86380 86390 1
516518 99516518 1001 86380 86390 1
517226 99517226 1001 86380 86390 1
517318 99517318 1001 86380 86390 1
517142 99517142 1001 86380 86390 1
517056 99517056 1001 86380 86390 1
516898 99516898 1001 86380 86390 1
516815 99516815 1001 86380 86390 1
516867 99516867 1001 86380 86390 1
517462 99517462 1001 86380 86390 1
517424 99517424 1001 86380 86390 1
517502 99517502 1001 86380 86390 1
517392 99517392 1001 86380 86390 1
517421 99517421 1001 86380 86390 1
517409 99517409 1001 86380 86390 1
517983 99517983 1001 86380 86390 1
518093 99518093 1001 86380 86390 1
517965 99517965 1001 86380 86390 1
518030 99518030 1001 86380 86390 1
518096 99518096 1001 86380 86390 1
517840 99517840 1001 86380 86390 1
517898 99517898 1001 86380 86390 1
517955 99517955 1001 86380 86390 1
517852 99517852 1001 86380 86390 1
517658 99517658 1001 86380 86390 1
517678 99517678 1001 86380 86390 1
517731 99517731 1001 86380 86390 1
517644 99517644 1001 86380 86390 1
518240 99518240 1001 86380 86390 1
518308 99518308 1001 86380 86390 1
518309 99518309 1001 86380 86390 1
518262 99518262 1001 86380 86390 1
518839 99518839 1001 86380 86390 1
518918 99518918 1001 86380 86390 1
518973 99518973 1001 86380 86390 1
518976 99518976 1001 86380 86390 1
518614 99518614 1001 86380 86390 1
518580 99518580 1001 86380 86390 1
518395 99518395 1001 86380 86390 1
518448 99518448 1001 86380 86390 1
518373 99518373 1001 86380 86390 1
518495 99518495 1001 86380 86390 1
519108 99519108 1001 86380 86390 1
519150 99519150 1001 86380 86390 1
519140 99519140 1001 86380 86390 1
519638 99519638 1001 86380 86390 1
519718 99519718 1001 86380 86390 1
519404 99519404 1001 86380 86390 1
519541 99519541 1001 86380 86390 1
519941 99519941 1001 86380 86390 1
519865 99519865 1001 86380 86390 1
519918 99519918 1001 86380 86390 1
519821 99519821 1001 86380 86390 1
520602 99520602 1001 86380 86390 1
520583 99520583 1001 86380 86390 1
520629 99520629 1001 86380 86390 1
520457 99520457 1001 86380 86390 1
520328 99520328 1001 86380 86390 1
520264 99520264 1001 86380 86390 1
520189 99520189 1001 86380 86390 1
520183 99520183 1001 86380 86390 1
520081 99520081 1001 86380 86390 1
520070 99520070 1001 86380 86390 1
520728 99520728 1001 86380 86390 1
520796 99520796 1001 86380 86390 1
520694 99520694 1001 86380 86390 1
520700 99520700 1001 86380 86390 1
521341 99521341 1001 86380 86390 1
521420 99521420 1001 86380 86390 1
521280 99521280 1001 86380 86390 1
521237 99521237 1001 86380 86390 1
521202 99521202 1001 86380 86390 1
521193 99521193 1001 86380 86390 1
521053 99521053 1001 86380 86390 1
520873 99520873 1001 86380 86390 1
520866 99520866 1001 86380 86390 1
520880 99520880 1001 86380 86390 1
521023 99521023 1001 86380 86390 1
520987 99520987 1001 86380 86390 1
521645 99521645 1001 86380 86390 1
522252 99522252 1001 86380 86390 1
522077 99522077 1001 86380 86390 1
521913 99521913 1001 86380 86390 1
521979 99521979 1001 86380 86390 1
521832 99521832 1001 86380 86390 1
521858 99521858 1001 86380 86390 1
521676 99521676 1001 86380 86390 1
522465 99522465 1001 86380 86390 1
522995 99522995 1001 86380 86390 1
522989 99522989 1001 86380 86390 1
522891 99522891 1001 86380 86390 1
522802 99522802 1001 86380 86390 1
522777 99522777 1001 86380 86390 1
522666 99522666 1001 86380 86390 1
522696 99522696 1001 86380 86390 1
522637 99522637 1001 86380 86390 1
522702 99522702 1001 86380 86390 1
522612 99522612 1001 86380 86390 1
523220 99523220 1001 86380 86390 1
523161 99523161 1001 86380 86390 1
523137 99523137 1001 86380 86390 1
523228 99523228 1001 86380 86390 1
523890 99523890 1001 86380 86390 1
523351 99523351 1001 86380 86390 1
523422 99523422 1001 86380 86390 1
523448 99523448 1001 86380 86390 1
523500 99523500 1001 86380 86390 1
523969 99523969 1001 86380 86390 1
524014 99524014 1001 86380 86390 1
524131 99524131 1001 86380 86390 1
524003 99524003 1001 86380 86390 1
524121 99524121 1001 86380 86390 1
523980 99523980 1001 86380 86390 1
524683 99524683 1001 86380 86390 1
524660 99524660 1001 86380 86390 1
524638 99524638 1001 86380 86390 1
524396 99524396 1001 86380 86390 1
524518 99524518 1001 86380 86390 1
524551 99524551 1001 86380 86390 1
524231 99524231 1001 86380 86390 1
524301 99524301 1001 86380 86390 1
524237 99524237 1001 86380 86390 1
524162 99524162 1001 86380 86390 1
524975 99524975 1001 86380 86390 1
524873 99524873 1001 86380 86390 1
524941 99524941 1001 86380 86390 1
524958 99524958 1001 86380 86390 1
525476 99525476 1001 86380 86390 1
525492 99525492 1001 86380 86390 1
525302 99525302 1001 86380 86390 1
525310 99525310 1001 86380 86390 1
525387 99525387 1001 86380 86390 1
524997 99524997 1001 86380 86390 1
525038 99525038 1001 86380 86390 1
525749 99525749 1001 86380 86390 1
525621 99525621 1001 86380 86390 1
525700 99525700 1001 86380 86390 1
525639 99525639 1001 86380 86390 1
525617 99525617 1001 86380 86390 1
525671 99525671 1001 86380 86390 1
526272 99526272 1001 86380 86390 1
526261 99526261 1001 86380 86390 1
526328 99526328 1001 86380 86390 1
526414 99526414 1001 86380 86390 1
526115 99526115 1001 86380 86390 1
526131 99526131 1001 86380 86390 1
526144 99526144 1001 86380 86390 1
526106 99526106 1001 86380 86390 1
526149 99526149 1001 86380 86390 1
526087 99526087 1001 86380 86390 1
525964 99525964 1001 86380 86390 1
526567 99526567 1001 86380 86390 1
526518 99526518 1001 86380 86390 1
526522 99526522 1001 86380 86390 1
527064 99527064 1001 86380 86390 1
527145 99527145 1001 86380 86390 1
527033 99527033 1001 86380 86390 1
526922 99526922 1001 86380 86390 1
526858 99526858 1001 86380 86390 1
526631 99526631 1001 86380 86390 1
526729 99526729 1001 86380 86390 1
526821 99526821 1001 86380 86390 1
526692 99526692 1001 86380 86390 1
527344 99527344 1001 86380 86390 1
527345 99527345 1001 86380 86390 1
527271 99527271 1001 86380 86390 1
527895 99527895 1001 86380 86390 1
527960 99527960 1001 86380 86390 1
528042 99528042 1001 86380 86390 1
528049 99528049 1001 86380 86390 1
527952 99527952 1001 86380 86390 1
527940 99527940 1001 86380 86390 1
527931 99527931 1001 86380 86390 1
527842 99527842 1001 86380 86390 1
527599 99527599 1001 86380 86390 1
527575 99527575 1001 86380 86390 1
527615 99527615 1001 86380 86390 1
527595 99527595 1001 86380 86390 1
527621 99527621 1001 86380 86390 1
528101 99528101 1001 86380 86390 1
528205 99528205 1001 86380 86390 1
528224 99528224 1001 86380 86390 1
528121 99528121 1001 86380 86390 1
528109 99528109 1001 86380 86390 1
528201 99528201 1001 86380 86390 1
528839 99528839 1001 86380 86390 1
528740 99528740 1001 86380 86390 1
528585 99528585 1001 86380 86390 1
528549 99528549 1001 86380 86390 1
528588 99528588 1001 86380 86390 1
528615 99528615 1001 86380 86390 1
528439 99528439 1001 86380 86390 1
528370 99528370 1001 86380 86390 1
528487 99528487 1001 86380 86390 1
529020 99529020 1001 86380 86390 1
529038 99529038 1001 86380 86390 1
529091 99529091 1001 86380 86390 1
529538 99529538 1001 86380 86390 1
529682 99529682 1001 86380 86390 1
529685 99529685 1001 86380 86390 1
529660 99529660 1001 86380 86390 1
529650 99529650 1001 86380 86390 1
529348 99529348 1001 86380 86390 1
529223 99529223 1001 86380 86390 1
529236 99529236 1001 86380 86390 1
529264 99529264 1001 86380 86390 1
529161 99529161 1001 86380 86390 1
529214 99529214 1001 86380 86390 1
529113 99529113 1001 86380 86390 1
529298 99529298 1001 86380 86390 1
529183 99529183 1001 86380 86390 1
529856 99529856 1001 86380 86390 1
529859 99529859 1001 86380 86390 1
529877 99529877 1001 86380 86390 1
529734 99529734 1001 86380 86390 1
530415 99530415 1001 86380 86390 1
530410 99530410 1001 86380 86390 1
530502 99530502 1001 86380 86390 1
530233 99530233 1001 86380 86390 1
530249 99530249 1001 86380 86390 1
530200 99530200 1001 86380 86390 1
530215 99530215 1001 86380 86390 1
530204 99530204 1001 86380 86390 1
530088 99530088 1001 86380 86390 1
530002 99530002 1001 86380 86390 1
530083 99530083 1001 86380 86390 1
530086 99530086 1001 86380 86390 1
530658 99530658 1001 86380 86390 1
530698 99530698 1001 86380 86390 1
530611 99530611 1001 86380 86390 1
530692 99530692 1001 86380 86390 1
531201 99531201 1001 86380 86390 1
531324 99531324 1001 86380 86390 1
530969 99530969 1001 86380 86390 1
531035 99531035 1001 86380 86390 1
531166 99531166 1001 86380 86390 1
531051 99531051 1001 86380 86390 1
531056 99531056 1001 86380 86390 1
530876 99530876 1001 86380 86390 1
530840 99530840 1001 86380 86390 1
530779 99530779 1001 86380 86390 1
531493 99531493 1001 86380 86390 1
531481 99531481 1001 86380 86390 1
531432 99531432 1001 86380 86390 1
531433 99531433 1001 86380 86390 1
531399 99531399 1001 86380 86390 1
532117 99532117 1001 86380 86390 1
531990 99531990 1001 86380 86390 1
531611 99531611 1001 86380 86390 1
531743 99531743 1001 86380 86390 1
531645 99531645 1001 86380 86390 1
531685 99531685 1001 86380 86390 1
532282 99532282 1001 86380 86390 1
532248 99532248 1001 86380 86390 1
532408 99532408 1001 86380 86390 1
532945 99532945 1001 86380 86390 1
532858 99532858 1001 86380 86390 1
532911 99532911 1001 86380 86390 1
533015 99533015 1001 86380 86390 1
532861 99532861 1001 86380 86390 1
532660 99532660 1001 86380 86390 1
532674 99532674 1001 86380 86390 1
532754 99532754 1001 86380 86390 1
532437 99532437 1001 86380 86390 1
532567 99532567 1001 86380 86390 1
533212 99533212 1001 86380 86390 1
533070 99533070 1001 86380 86390 1
533096 99533096 1001 86380 86390 1
533085 99533085 1001 86380 86390 1
533087 99533087 1001 86380 86390 1
533037 99533037 1001 86380 86390 1
533041 99533041 1001 86380 86390 1
533666 99533666 1001 86380 86390 1
533796 99533796 1001 86380 86390 1
533682 99533682 1001 86380 86390 1
533670 99533670 1001 86380 86390 1
533716 99533716 1001 86380 86390 1
533575 99533575 1001 86380 86390 1
533502 99533502 1001 86380 86390 1
533621 99533621 1001 86380 86390 1
533585 99533585 1001 86380 86390 1
533250 99533250 1001 86380 86390 1
533255 99533255 1001 86380 86390 1
533246 99533246 1001 86380 86390 1
533924 99533924 1001 86380 86390 1
533891 99533891 1001 86380 86390 1
533932 99533932 1001 86380 86390 1
534653 99534653 1001 86380 86390 1
534407 99534407 1001 86380 86390 1
534224 99534224 1001 86380 86390 1
534069 99534069 1001 86380 86390 1
534110 99534110 1001 86380 86390 1
534189 99534189 1001 86380 86390 1
534716 99534716 1001 86380 86390 1
534756 99534756 1001 86380 86390 1
535487 99535487 1001 86380 86390 1
535444 99535444 1001 86380 86390 1
535254 99535254 1001 86380 86390 1
535099 99535099 1001 86380 86390 1
535281 99535281 1001 86380 86390 1
535127 99535127 1001 86380 86390 1
535166 99535166 1001 86380 86390 1
535195 99535195 1001 86380 86390 1
535222 99535222 1001 86380 86390 1
535288 99535288 1001 86380 86390 1
534931 99534931 1001 86380 86390 1
535075 99535075 1001 86380 86390 1
535094 99535094 1001 86380 86390 1
535005 99535005 1001 86380 86390 1
535044 99535044 1001 86380 86390 1
536226 99536226 1001 86380 86390 1
536164 99536164 1001 86380 86390 1
536330 99536330 1001 86380 86390 1
535940 99535940 1001 86380 86390 1
535828 99535828 1001 86380 86390 1
535777 99535777 1001 86380 86390 1
536403 99536403 1001 86380 86390 1
536382 99536382 1001 86380 86390 1
537089 99537089 1001 86380 86390 1
537058 99537058 1001 86380 86390 1
536866 99536866 1001 86380 86390 1
536957 99536957 1001 86380 86390 1
536802 99536802 1001 86380 86390 1
536906 99536906 1001 86380 86390 1
536778 99536778 1001 86380 86390 1
536942 99536942 1001 86380 86390 1
536656 99536656 1001 86380 86390 1
537289 99537289 1001 86380 86390 1
537291 99537291 1001 86380 86390 1
537203 99537203 1001 86380 86390 1
537260 99537260 1001 86380 86390 1
537171 99537171 1001 86380 86390 1
537927 99537927 1001 86380 86390 1
537923 99537923 1001 86380 86390 1
537775 99537775 1001 86380 86390 1
537396 99537396 1001 86380 86390 1
537409 99537409 1001 86380 86390 1
537405 99537405 1001 86380 86390 1
537496 99537496 1001 86380 86390 1
538085 99538085 1001 86380 86390 1
538092 99538092 1001 86380 86390 1
538661 99538661 1001 86380 86390 1
538767 99538767 1001 86380 86390 1
538729 99538729 1001 86380 86390 1
538717 99538717 1001 86380 86390 1
538797 99538797 1001 86380 86390 1
538494 99538494 1001 86380 86390 1
538522 99538522 1001 86380 86390 1
538433 99538433 1001 86380 86390 1
538410 99538410 1001 86380 86390 1
538326 99538326 1001 86380 86390 1
538230 99538230 1001 86380 86390 1
538954 99538954 1001 86380 86390 1
539019 99539019 1001 86380 86390 1
538869 99538869 1001 86380 86390 1
538973 99538973 1001 86380 86390 1
538987 99538987 1001 86380 86390 1
538848 99538848 1001 86380 86390 1
539475 99539475 1001 86380 86390 1
539446 99539446 1001 86380 86390 1
539293 99539293 1001 86380 86390 1
539430 99539430 1001 86380 86390 1
539248 99539248 1001 86380 86390 1
539165 99539165 1001 86380 86390 1
539029 99539029 1001 86380 86390 1
539690 99539690 1001 86380 86390 1
539644 99539644 1001 86380 86390 1
539659 99539659 1001 86380 86390 1
539778 99539778 1001 86380 86390 1
540466 99540466 1001 86380 86390 1
540302 99540302 1001 86380 86390 1
540383 99540383 1001 86380 86390 1
540386 99540386 1001 86380 86390 1
540056 99540056 1001 86380 86390 1
540117 99540117 1001 86380 86390 1
540492 99540492 1001 86380 86390 1
540627 99540627 1001 86380 86390 1
540617 99540617 1001 86380 86390 1
541204 99541204 1001 86380 86390 1
541256 99541256 1001 86380 86390 1
541218 99541218 1001 86380 86390 1
541264 99541264 1001 86380 86390 1
541134 99541134 1001 86380 86390 1
541291 99541291 1001 86380 86390 1
541051 99541051 1001 86380 86390 1
541053 99541053 1001 86380 86390 1
541005 99541005 1001 86380 86390 1
541083 99541083 1001 86380 86390 1
541033 99541033 1001 86380 86390 1
540739 99540739 1001 86380 86390 1
540784 99540784 1001 86380 86390 1
540683 99540683 1001 86380 86390 1
540722 99540722 1001 86380 86390 1
541447 99541447 1001 86380 86390 1
541370 99541370 1001 86380 86390 1
541437 99541437 1001 86380 86390 1
541375 99541375 1001 86380 86390 1
541418 99541418 1001 86380 86390 1
541497 99541497 1001 86380 86390 1
542081 99542081 1001 86380 86390 1
542017 99542017 1001 86380 86390 1
542094 99542094 1001 86380 86390 1
541959 99541959 1001 86380 86390 1
542052 99542052 1001 86380 86390 1
541876 99541876 1001 86380 86390 1
541905 99541905 1001 86380 86390 1
541880 99541880 1001 86380 86390 1
541751 99541751 1001 86380 86390 1
541757 99541757 1001 86380 86390 1
541874 99541874 1001 86380 86390 1
541551 99541551 1001 86380 86390 1
541646 99541646 1001 86380 86390 1
542124 99542124 1001 86380 86390 1
542758 99542758 1001 86380 86390 1
542790 99542790 1001 86380 86390 1
542559 99542559 1001 86380 86390 1
542651 99542651 1001 86380 86390 1
542591 99542591 1001 86380 86390 1
542470 99542470 1001 86380 86390 1
542509 99542509 1001 86380 86390 1
542485 99542485 1001 86380 86390 1
542473 99542473 1001 86380 86390 1
542387 99542387 1001 86380 86390 1
542413 99542413 1001 86380 86390 1
542531 99542531 1001 86380 86390 1
543040 99543040 1001 86380 86390 1
543016 99543016 1001 86380 86390 1
543042 99543042 1001 86380 86390 1
543683 99543683 1001 86380 86390 1
543753 99543753 1001 86380 86390 1
543450 99543450 1001 86380 86390 1
543419 99543419 1001 86380 86390 1
543433 99543433 1001 86380 86390 1
543526 99543526 1001 86380 86390 1
543333 99543333 1001 86380 86390 1
543359 99543359 1001 86380 86390 1
543223 99543223 1001 86380 86390 1
543328 99543328 1001 86380 86390 1
543940 99543940 1001 86380 86390 1
543785 99543785 1001 86380 86390 1
543800 99543800 1001 86380 86390 1
543934 99543934 1001 86380 86390 1
544522 99544522 1001 86380 86390 1
544511 99544511 1001 86380 86390 1
544451 99544451 1001 86380 86390 1
544467 99544467 1001 86380 86390 1
544311 99544311 1001 86380 86390 1
544378 99544378 1001 86380 86390 1
544065 99544065 1001 86380 86390 1
544649 99544649 1001 86380 86390 1
544675 99544675 1001 86380 86390 1
433677 306 1001 8160 8997 1
425938 318 1001 52140 52557 1
431995 816 1001 11820 13557 1
526017 472 1002 62572 64121 1
400462 99400462 1001 86380 86390 1
401177 99401177 1001 86380 86390 1
401598 99401598 1001 86380 86390 1
401702 99401702 1001 86380 86390 1
401852 99401852 1001 86380 86390 1
402053 99402053 1001 86380 86390 1
402142 99402142 1001 86380 86390 1
402436 99402436 1001 86380 86390 1
402571 99402571 1001 86380 86390 1
402579 99402579 1001 86380 86390 1
402815 99402815 1001 86380 86390 1
403149 99403149 1001 86380 86390 1
403106 99403106 1001 86380 86390 1
403521 99403521 1001 86380 86390 1
403562 99403562 1001 86380 86390 1
403586 99403586 1001 86380 86390 1
403589 99403589 1001 86380 86390 1
403590 99403590 1001 86380 86390 1
403845 99403845 1001 86380 86390 1
404251 99404251 1001 86380 86390 1
404641 99404641 1001 86380 86390 1
404868 99404868 1001 86380 86390 1
404988 99404988 1001 86380 86390 1
405157 99405157 1001 86380 86390 1
405278 99405278 1001 86380 86390 1
405261 99405261 1001 86380 86390 1
405764 99405764 1001 86380 86390 1
405873 99405873 1001 86380 86390 1
406061 99406061 1001 86380 86390 1
406011 99406011 1001 86380 86390 1
406126 99406126 1001 86380 86390 1
406303 99406303 1001 86380 86390 1
406438 99406438 1001 86380 86390 1
406828 99406828 1001 86380 86390 1
406837 99406837 1001 86380 86390 1
406762 99406762 1001 86380 86390 1
406963 99406963 1001 86380 86390 1
407208 99407208 1001 86380 86390 1
407236 99407236 1001 86380 86390 1
407354 99407354 1001 86380 86390 1
407535 99407535 1001 86380 86390 1
407479 99407479 1001 86380 86390 1
407856 99407856 1001 86380 86390 1
407770 99407770 1001 86380 86390 1
407930 99407930 1001 86380 86390 1
407978 99407978 1001 86380 86390 1
407997 99407997 1001 86380 86390 1
408063 99408063 1001 86380 86390 1
408307 99408307 1001 86380 86390 1
408326 99408326 1001 86380 86390 1
408333 99408333 1001 86380 86390 1
408316 99408316 1001 86380 86390 1
408607 99408607 1001 86380 86390 1
409056 99409056 1001 86380 86390 1
409143 99409143 1001 86380 86390 1
409324 99409324 1001 86380 86390 1
409436 99409436 1001 86380 86390 1
409593 99409593 1001 86380 86390 1
409704 99409704 1001 86380 86390 1
409754 99409754 1001 86380 86390 1
409893 99409893 1001 86380 86390 1
409931 99409931 1001 86380 86390 1
410127 99410127 1001 86380 86390 1
410244 99410244 1001 86380 86390 1
410380 99410380 1001 86380 86390 1
410516 99410516 1001 86380 86390 1
410553 99410553 1001 86380 86390 1
410536 99410536 1001 86380 86390 1
410725 99410725 1001 86380 86390 1
410668 99410668 1001 86380 86390 1
410802 99410802 1001 86380 86390 1
410873 99410873 1001 86380 86390 1
410881 99410881 1001 86380 86390 1
410884 99410884 1001 86380 86390 1
410852 99410852 1001 86380 86390 1
411004 99411004 1001 86380 86390 1
410986 99410986 1001 86380 86390 1
411030 99411030 1001 86380 86390 1
411044 99411044 1001 86380 86390 1
411272 99411272 1001 86380 86390 1
411326 99411326 1001 86380 86390 1
412167 99412167 1001 86380 86390 1
412126 99412126 1001 86380 86390 1
412131 99412131 1001 86380 86390 1
413590 99413590 1001 86380 86390 1
413568 99413568 1001 86380 86390 1
413579 99413579 1001 86380 86390 1
413511 99413511 1001 86380 86390 1
413269 99413269 1001 86380 86390 1
413151 99413151 1001 86380 86390 1
412946 99412946 1001 86380 86390 1
412902 99412902 1001 86380 86390 1
413287 99413287 1001 86380 86390 1
412615 99412615 1001 86380 86390 1
412848 99412848 1001 86380 86390 1
412851 99412851 1001 86380 86390 1
412602 99412602 1001 86380 86390 1
413985 99413985 1001 86380 86390 1
413701 99413701 1001 86380 86390 1
413743 99413743 1001 86380 86390 1
414106 99414106 1001 86380 86390 1
415126 99415126 1001 86380 86390 1
415073 99415073 1001 86380 86390 1
414665 99414665 1001 86380 86390 1
414789 99414789 1001 86380 86390 1
414150 99414150 1001 86380 86390 1
414445 99414445 1001 86380 86390 1
414349 99414349 1001 86380 86390 1
414500 99414500 1001 86380 86390 1
414474 99414474 1001 86380 86390 1
415539 99415539 1001 86380 86390 1
416637 99416637 1001 86380 86390 1
416744 99416744 1001 86380 86390 1
416962 99416962 1001 86380 86390 1
416748 99416748 1001 86380 86390 1
416923 99416923 1001 86380 86390 1
416926 99416926 1001 86380 86390 1
416154 99416154 1001 86380 86390 1
416080 99416080 1001 86380 86390 1
415749 99415749 1001 86380 86390 1
416039 99416039 1001 86380 86390 1
416015 99416015 1001 86380 86390 1
415895 99415895 1001 86380 86390 1
417024 99417024 1001 86380 86390 1
417485 99417485 1001 86380 86390 1
417534 99417534 1001 86380 86390 1
418766 99418766 1001 86380 86390 1
418710 99418710 1001 86380 86390 1
418340 99418340 1001 86380 86390 1
418170 99418170 1001 86380 86390 1
418027 99418027 1001 86380 86390 1
419136 99419136 1001 86380 86390 1
419087 99419087 1001 86380 86390 1
418807 99418807 1001 86380 86390 1
418947 99418947 1001 86380 86390 1
420195 99420195 1001 86380 86390 1
420391 99420391 1001 86380 86390 1
420268 99420268 1001 86380 86390 1
420074 99420074 1001 86380 86390 1
419777 99419777 1001 86380 86390 1
419701 99419701 1001 86380 86390 1
420009 99420009 1001 86380 86390 1
419625 99419625 1001 86380 86390 1
420565 99420565 1001 86380 86390 1
420601 99420601 1001 86380 86390 1
420459 99420459 1001 86380 86390 1
421922 99421922 1001 86380 86390 1
421937 99421937 1001 86380 86390 1
421464 99421464 1001 86380 86390 1
421604 99421604 1001 86380 86390 1
421629 99421629 1001 86380 86390 1
421147 99421147 1001 86380 86390 1
422371 99422371 1001 86380 86390 1
422468 99422468 1001 86380 86390 1
422354 99422354 1001 86380 86390 1
422328 99422328 1001 86380 86390 1
423724 99423724 1001 86380 86390 1
423737 99423737 1001 86380 86390 1
423148 99423148 1001 86380 86390 1
423190 99423190 1001 86380 86390 1
422994 99422994 1001 86380 86390 1
422706 99422706 1001 86380 86390 1
423832 99423832 1001 86380 86390 1
423873 99423873 1001 86380 86390 1
423972 99423972 1001 86380 86390 1
424075 99424075 1001 86380 86390 1
423898 99423898 1001 86380 86390 1
424025 99424025 1001 86380 86390 1
424030 99424030 1001 86380 86390 1
424145 99424145 1001 86380 86390 1
424668 99424668 1001 86380 86390 1
424809 99424809 1001 86380 86390 1
424364 99424364 1001 86380 86390 1
424213 99424213 1001 86380 86390 1
424573 99424573 1001 86380 86390 1
424484 99424484 1001 86380 86390 1
424177 99424177 1001 86380 86390 1
425459 99425459 1001 86380 86390 1
425546 99425546 1001 86380 86390 1
426868 99426868 1001 86380 86390 1
427049 99427049 1001 86380 86390 1
426902 99426902 1001 86380 86390 1
426776 99426776 1001 86380 86390 1
426829 99426829 1001 86380 86390 1
426885 99426885 1001 86380 86390 1
426434 99426434 1001 86380 86390 1
426557 99426557 1001 86380 86390 1
426186 99426186 1001 86380 86390 1
425981 99425981 1001 86380 86390 1
426040 99426040 1001 86380 86390 1
427180 99427180 1001 86380 86390 1
427306 99427306 1001 86380 86390 1
427524 99427524 1001 86380 86390 1
427255 99427255 1001 86380 86390 1
428541 99428541 1001 86380 86390 1
428679 99428679 1001 86380 86390 1
428649 99428649 1001 86380 86390 1
428539 99428539 1001 86380 86390 1
428725 99428725 1001 86380 86390 1
428219 99428219 1001 86380 86390 1
428114 99428114 1001 86380 86390 1
428152 99428152 1001 86380 86390 1
428181 99428181 1001 86380 86390 1
427805 99427805 1001 86380 86390 1
427884 99427884 1001 86380 86390 1
427608 99427608 1001 86380 86390 1
428759 99428759 1001 86380 86390 1
430158 99430158 1001 86380 86390 1
430135 99430135 1001 86380 86390 1
429640 99429640 1001 86380 86390 1
429863 99429863 1001 86380 86390 1
429727 99429727 1001 86380 86390 1
429629 99429629 1001 86380 86390 1
429474 99429474 1001 86380 86390 1
429260 99429260 1001 86380 86390 1
430796 99430796 1001 86380 86390 1
430689 99430689 1001 86380 86390 1
430690 99430690 1001 86380 86390 1
430603 99430603 1001 86380 86390 1
431888 99431888 1001 86380 86390 1
431945 99431945 1001 86380 86390 1
431664 99431664 1001 86380 86390 1
431370 99431370 1001 86380 86390 1
431203 99431203 1001 86380 86390 1
430844 99430844 1001 86380 86390 1
430828 99430828 1001 86380 86390 1
431072 99431072 1001 86380 86390 1
432486 99432486 1001 86380 86390 1
432347 99432347 1001 86380 86390 1
432227 99432227 1001 86380 86390 1
432187 99432187 1001 86380 86390 1
432480 99432480 1001 86380 86390 1
432483 99432483 1001 86380 86390 1
433083 99433083 1001 86380 86390 1
433085 99433085 1001 86380 86390 1
433283 99433283 1001 86380 86390 1
432494 99432494 1001 86380 86390 1
432532 99432532 1001 86380 86390 1
432893 99432893 1001 86380 86390 1
433999 99433999 1001 86380 86390 1
434067 99434067 1001 86380 86390 1
434126 99434126 1001 86380 86390 1
433957 99433957 1001 86380 86390 1
433778 99433778 1001 86380 86390 1
435061 99435061 1001 86380 86390 1
435025 99435025 1001 86380 86390 1
434706 99434706 1001 86380 86390 1
434900 99434900 1001 86380 86390 1
434753 99434753 1001 86380 86390 1
434813 99434813 1001 86380 86390 1
434227 99434227 1001 86380 86390 1
434201 99434201 1001 86380 86390 1
434377 99434377 1001 86380 86390 1
434291 99434291 1001 86380 86390 1
434417 99434417 1001 86380 86390 1
435622 99435622 1001 86380 86390 1
435729 99435729 1001 86380 86390 1
435485 99435485 1001 86380 86390 1
435811 99435811 1001 86380 86390 1
435452 99435452 1001 86380 86390 1
437024 99437024 1001 86380 86390 1
436843 99436843 1001 86380 86390 1
437016 99437016 1001 86380 86390 1
436752 99436752 1001 86380 86390 1
436566 99436566 1001 86380 86390 1
436510 99436510 1001 86380 86390 1
436379 99436379 1001 86380 86390 1
436056 99436056 1001 86380 86390 1
300071 99300071 1001 86380 86390 1
300087 99300087 1001 86380 86390 1
437197 99437197 1001 86380 86390 1
437305 99437305 1001 86380 86390 1
300627 99300627 1001 86380 86390 1
300615 99300615 1001 86380 86390 1
300577 99300577 1001 86380 86390 1
300681 99300681 1001 86380 86390 1
300659 99300659 1001 86380 86390 1
300469 99300469 1001 86380 86390 1
300256 99300256 1001 86380 86390 1
300247 99300247 1001 86380 86390 1
300170 99300170 1001 86380 86390 1
300806 99300806 1001 86380 86390 1
301468 99301468 1001 86380 86390 1
301534 99301534 1001 86380 86390 1
301171 99301171 1001 86380 86390 1
301256 99301256 1001 86380 86390 1
301257 99301257 1001 86380 86390 1
301193 99301193 1001 86380 86390 1
301081 99301081 1001 86380 86390 1
301101 99301101 1001 86380 86390 1
301657 99301657 1001 86380 86390 1
301687 99301687 1001 86380 86390 1
301597 99301597 1001 86380 86390 1
301740 99301740 1001 86380 86390 1
301753 99301753 1001 86380 86390 1
301559 99301559 1001 86380 86390 1
301665 99301665 1001 86380 86390 1
301654 99301654 1001 86380 86390 1
302361 99302361 1001 86380 86390 1
302364 99302364 1001 86380 86390 1
302339 99302339 1001 86380 86390 1
302053 99302053 1001 86380 86390 1
302170 99302170 1001 86380 86390 1
302097 99302097 1001 86380 86390 1
301802 99301802 1001 86380 86390 1
301959 99301959 1001 86380 86390 1
301882 99301882 1001 86380 86390 1
301898 99301898 1001 86380 86390 1
301770 99301770 1001 86380 86390 1
302408 99302408 1001 86380 86390 1
303041 99303041 1001 86380 86390 1
302820 99302820 1001 86380 86390 1
302824 99302824 1001 86380 86390 1
302916 99302916 1001 86380 86390 1
302840 99302840 1001 86380 86390 1
302945 99302945 1001 86380 86390 1
302908 99302908 1001 86380 86390 1
302999 99302999 1001 86380 86390 1
302677 99302677 1001 86380 86390 1
302683 99302683 1001 86380 86390 1
302788 99302788 1001 86380 86390 1
303270 99303270 1001 86380 86390 1
303289 99303289 1001 86380 86390 1
303866 99303866 1001 86380 86390 1
303971 99303971 1001 86380 86390 1
303830 99303830 1001 86380 86390 1
303947 99303947 1001 86380 86390 1
303859 99303859 1001 86380 86390 1
303900 99303900 1001 86380 86390 1
303992 99303992 1001 86380 86390 1
303662 99303662 1001 86380 86390 1
303807 99303807 1001 86380 86390 1
303666 99303666 1001 86380 86390 1
303697 99303697 1001 86380 86390 1
303762 99303762 1001 86380 86390 1
303425 99303425 1001 86380 86390 1
303457 99303457 1001 86380 86390 1
303446 99303446 1001 86380 86390 1
303602 99303602 1001 86380 86390 1
304160 99304160 1001 86380 86390 1
304112 99304112 1001 86380 86390 1
304592 99304592 1001 86380 86390 1
304593 99304593 1001 86380 86390 1
304652 99304652 1001 86380 86390 1
304640 99304640 1001 86380 86390 1
304356 99304356 1001 86380 86390 1
304434 99304434 1001 86380 86390 1
304426 99304426 1001 86380 86390 1
304350 99304350 1001 86380 86390 1
304871 99304871 1001 86380 86390 1
304988 99304988 1001 86380 86390 1
304917 99304917 1001 86380 86390 1
305624 99305624 1001 86380 86390 1
305626 99305626 1001 86380 86390 1
305456 99305456 1001 86380 86390 1
305372 99305372 1001 86380 86390 1
305452 99305452 1001 86380 86390 1
305121 99305121 1001 86380 86390 1
305229 99305229 1001 86380 86390 1
500011 99500011 1001 86380 86390 1
500168 99500168 1001 86380 86390 1
500079 99500079 1001 86380 86390 1
500635 99500635 1001 86380 86390 1
500636 99500636 1001 86380 86390 1
500558 99500558 1001 86380 86390 1
500598 99500598 1001 86380 86390 1
500547 99500547 1001 86380 86390 1
500471 99500471 1001 86380 86390 1
500446 99500446 1001 86380 86390 1
500213 99500213 1001 86380 86390 1
500383 99500383 1001 86380 86390 1
500332 99500332 1001 86380 86390 1
500820 99500820 1001 86380 86390 1
501254 99501254 1001 86380 86390 1
501261 99501261 1001 86380 86390 1
501168 99501168 1001 86380 86390 1
501772 99501772 1001 86380 86390 1
501837 99501837 1001 86380 86390 1
501774 99501774 1001 86380 86390 1
502463 99502463 1001 86380 86390 1
502465 99502465 1001 86380 86390 1
502320 99502320 1001 86380 86390 1
502212 99502212 1001 86380 86390 1
502114 99502114 1001 86380 86390 1
501884 99501884 1001 86380 86390 1
501937 99501937 1001 86380 86390 1
501865 99501865 1001 86380 86390 1
501867 99501867 1001 86380 86390 1
502580 99502580 1001 86380 86390 1
502640 99502640 1001 86380 86390 1
503291 99503291 1001 86380 86390 1
503208 99503208 1001 86380 86390 1
503209 99503209 1001 86380 86390 1
503223 99503223 1001 86380 86390 1
502788 99502788 1001 86380 86390 1
502815 99502815 1001 86380 86390 1
502766 99502766 1001 86380 86390 1
502832 99502832 1001 86380 86390 1
502795 99502795 1001 86380 86390 1
502797 99502797 1001 86380 86390 1
503475 99503475 1001 86380 86390 1
503976 99503976 1001 86380 86390 1
503939 99503939 1001 86380 86390 1
503967 99503967 1001 86380 86390 1
503588 99503588 1001 86380 86390 1
503510 99503510 1001 86380 86390 1
503679 99503679 1001 86380 86390 1
503533 99503533 1001 86380 86390 1
503639 99503639 1001 86380 86390 1
504867 99504867 1001 86380 86390 1
504792 99504792 1001 86380 86390 1
504793 99504793 1001 86380 86390 1
504823 99504823 1001 86380 86390 1
504903 99504903 1001 86380 86390 1
504702 99504702 1001 86380 86390 1
504388 99504388 1001 86380 86390 1
504376 99504376 1001 86380 86390 1
504380 99504380 1001 86380 86390 1
504407 99504407 1001 86380 86390 1
504487 99504487 1001 86380 86390 1
504361 99504361 1001 86380 86390 1
505012 99505012 1001 86380 86390 1
505632 99505632 1001 86380 86390 1
505569 99505569 1001 86380 86390 1
505660 99505660 1001 86380 86390 1
505384 99505384 1001 86380 86390 1
505387 99505387 1001 86380 86390 1
505471 99505471 1001 86380 86390 1
505369 99505369 1001 86380 86390 1
505434 99505434 1001 86380 86390 1
505267 99505267 1001 86380 86390 1
505260 99505260 1001 86380 86390 1
505343 99505343 1001 86380 86390 1
505850 99505850 1001 86380 86390 1
505947 99505947 1001 86380 86390 1
506528 99506528 1001 86380 86390 1
506412 99506412 1001 86380 86390 1
506186 99506186 1001 86380 86390 1
506360 99506360 1001 86380 86390 1
506157 99506157 1001 86380 86390 1
506057 99506057 1001 86380 86390 1
506008 99506008 1001 86380 86390 1
506179 99506179 1001 86380 86390 1
505976 99505976 1001 86380 86390 1
506725 99506725 1001 86380 86390 1
506693 99506693 1001 86380 86390 1
506745 99506745 1001 86380 86390 1
507419 99507419 1001 86380 86390 1
507127 99507127 1001 86380 86390 1
507063 99507063 1001 86380 86390 1
507051 99507051 1001 86380 86390 1
507026 99507026 1001 86380 86390 1
507197 99507197 1001 86380 86390 1
507095 99507095 1001 86380 86390 1
507174 99507174 1001 86380 86390 1
507047 99507047 1001 86380 86390 1
506828 99506828 1001 86380 86390 1
506998 99506998 1001 86380 86390 1
506823 99506823 1001 86380 86390 1
506902 99506902 1001 86380 86390 1
507562 99507562 1001 86380 86390 1
507545 99507545 1001 86380 86390 1
507599 99507599 1001 86380 86390 1
507548 99507548 1001 86380 86390 1
508160 99508160 1001 86380 86390 1
508161 99508161 1001 86380 86390 1
507901 99507901 1001 86380 86390 1
507932 99507932 1001 86380 86390 1
507783 99507783 1001 86380 86390 1
507799 99507799 1001 86380 86390 1
507749 99507749 1001 86380 86390 1
507677 99507677 1001 86380 86390 1
507729 99507729 1001 86380 86390 1
507742 99507742 1001 86380 86390 1
507651 99507651 1001 86380 86390 1
508357 99508357 1001 86380 86390 1
508422 99508422 1001 86380 86390 1
508400 99508400 1001 86380 86390 1
508898 99508898 1001 86380 86390 1
509066 99509066 1001 86380 86390 1
508792 99508792 1001 86380 86390 1
508786 99508786 1001 86380 86390 1
508598 99508598 1001 86380 86390 1
508618 99508618 1001 86380 86390 1
508478 99508478 1001 86380 86390 1
509254 99509254 1001 86380 86390 1
509143 99509143 1001 86380 86390 1
509221 99509221 1001 86380 86390 1
509720 99509720 1001 86380 86390 1
509800 99509800 1001 86380 86390 1
509766 99509766 1001 86380 86390 1
509692 99509692 1001 86380 86390 1
509474 99509474 1001 86380 86390 1
509488 99509488 1001 86380 86390 1
509310 99509310 1001 86380 86390 1
509465 99509465 1001 86380 86390 1
509389 99509389 1001 86380 86390 1
509326 99509326 1001 86380 86390 1
509420 99509420 1001 86380 86390 1
510015 99510015 1001 86380 86390 1
509965 99509965 1001 86380 86390 1
509967 99509967 1001 86380 86390 1
510006 99510006 1001 86380 86390 1
509968 99509968 1001 86380 86390 1
509982 99509982 1001 86380 86390 1
509919 99509919 1001 86380 86390 1
510013 99510013 1001 86380 86390 1
510444 99510444 1001 86380 86390 1
510319 99510319 1001 86380 86390 1
510469 99510469 1001 86380 86390 1
510294 99510294 1001 86380 86390 1
510126 99510126 1001 86380 86390 1
510777 99510777 1001 86380 86390 1
510753 99510753 1001 86380 86390 1
510888 99510888 1001 86380 86390 1
510901 99510901 1001 86380 86390 1
510733 99510733 1001 86380 86390 1
511452 99511452 1001 86380 86390 1
511480 99511480 1001 86380 86390 1
511408 99511408 1001 86380 86390 1
511284 99511284 1001 86380 86390 1
511189 99511189 1001 86380 86390 1
511305 99511305 1001 86380 86390 1
510991 99510991 1001 86380 86390 1
511713 99511713 1001 86380 86390 1
511703 99511703 1001 86380 86390 1
511666 99511666 1001 86380 86390 1
512226 99512226 1001 86380 86390 1
512360 99512360 1001 86380 86390 1
512193 99512193 1001 86380 86390 1
512367 99512367 1001 86380 86390 1
512286 99512286 1001 86380 86390 1
511970 99511970 1001 86380 86390 1
511823 99511823 1001 86380 86390 1
511862 99511862 1001 86380 86390 1
511962 99511962 1001 86380 86390 1
511965 99511965 1001 86380 86390 1
512416 99512416 1001 86380 86390 1
512481 99512481 1001 86380 86390 1
512407 99512407 1001 86380 86390 1
513171 99513171 1001 86380 86390 1
512844 99512844 1001 86380 86390 1
512847 99512847 1001 86380 86390 1
512914 99512914 1001 86380 86390 1
512980 99512980 1001 86380 86390 1
512688 99512688 1001 86380 86390 1
512616 99512616 1001 86380 86390 1
512607 99512607 1001 86380 86390 1
512751 99512751 1001 86380 86390 1
513296 99513296 1001 86380 86390 1
513218 99513218 1001 86380 86390 1
513233 99513233 1001 86380 86390 1
513356 99513356 1001 86380 86390 1
513408 99513408 1001 86380 86390 1
513970 99513970 1001 86380 86390 1
513936 99513936 1001 86380 86390 1
513938 99513938 1001 86380 86390 1
513837 99513837 1001 86380 86390 1
513901 99513901 1001 86380 86390 1
513992 99513992 1001 86380 86390 1
513778 99513778 1001 86380 86390 1
513705 99513705 1001 86380 86390 1
513463 99513463 1001 86380 86390 1
513516 99513516 1001 86380 86390 1
513498 99513498 1001 86380 86390 1
513526 99513526 1001 86380 86390 1
514097 99514097 1001 86380 86390 1
514075 99514075 1001 86380 86390 1
514821 99514821 1001 86380 86390 1
514808 99514808 1001 86380 86390 1
514707 99514707 1001 86380 86390 1
514838 99514838 1001 86380 86390 1
514699 99514699 1001 86380 86390 1
514462 99514462 1001 86380 86390 1
514528 99514528 1001 86380 86390 1
514508 99514508 1001 86380 86390 1
514370 99514370 1001 86380 86390 1
514422 99514422 1001 86380 86390 1
514270 99514270 1001 86380 86390 1
515014 99515014 1001 86380 86390 1
514899 99514899 1001 86380 86390 1
514981 99514981 1001 86380 86390 1
514891 99514891 1001 86380 86390 1
515584 99515584 1001 86380 86390 1
515663 99515663 1001 86380 86390 1
515632 99515632 1001 86380 86390 1
515341 99515341 1001 86380 86390 1
515318 99515318 1001 86380 86390 1
515114 99515114 1001 86380 86390 1
515156 99515156 1001 86380 86390 1
515871 99515871 1001 86380 86390 1
516411 99516411 1001 86380 86390 1
516360 99516360 1001 86380 86390 1
516272 99516272 1001 86380 86390 1
515956 99515956 1001 86380 86390 1
515905 99515905 1001 86380 86390 1
516001 99516001 1001 86380 86390 1
516042 99516042 1001 86380 86390 1
517285 99517285 1001 86380 86390 1
517159 99517159 1001 86380 86390 1
517317 99517317 1001 86380 86390 1
517330 99517330 1001 86380 86390 1
516949 99516949 1001 86380 86390 1
517130 99517130 1001 86380 86390 1
517033 99517033 1001 86380 86390 1
517128 99517128 1001 86380 86390 1
516974 99516974 1001 86380 86390 1
516781 99516781 1001 86380 86390 1
516827 99516827 1001 86380 86390 1
516880 99516880 1001 86380 86390 1
516779 99516779 1001 86380 86390 1
516908 99516908 1001 86380 86390 1
516727 99516727 1001 86380 86390 1
517435 99517435 1001 86380 86390 1
518116 99518116 1001 86380 86390 1
518065 99518065 1001 86380 86390 1
517975 99517975 1001 86380 86390 1
517964 99517964 1001 86380 86390 1
517778 99517778 1001 86380 86390 1
517817 99517817 1001 86380 86390 1
517934 99517934 1001 86380 86390 1
517927 99517927 1001 86380 86390 1
517799 99517799 1001 86380 86390 1
517943 99517943 1001 86380 86390 1
517774 99517774 1001 86380 86390 1
517665 99517665 1001 86380 86390 1
517668 99517668 1001 86380 86390 1
518276 99518276 1001 86380 86390 1
518176 99518176 1001 86380 86390 1
518273 99518273 1001 86380 86390 1
518872 99518872 1001 86380 86390 1
518932 99518932 1001 86380 86390 1
518641 99518641 1001 86380 86390 1
518695 99518695 1001 86380 86390 1
518606 99518606 1001 86380 86390 1
518674 99518674 1001 86380 86390 1
518394 99518394 1001 86380 86390 1
518422 99518422 1001 86380 86390 1
518539 99518539 1001 86380 86390 1
518401 99518401 1001 86380 86390 1
518440 99518440 1001 86380 86390 1
518519 99518519 1001 86380 86390 1
519155 99519155 1001 86380 86390 1
519054 99519054 1001 86380 86390 1
519021 99519021 1001 86380 86390 1
519428 99519428 1001 86380 86390 1
519567 99519567 1001 86380 86390 1
519582 99519582 1001 86380 86390 1
519352 99519352 1001 86380 86390 1
519342 99519342 1001 86380 86390 1
519368 99519368 1001 86380 86390 1
519266 99519266 1001 86380 86390 1
519294 99519294 1001 86380 86390 1
519348 99519348 1001 86380 86390 1
519825 99519825 1001 86380 86390 1
519985 99519985 1001 86380 86390 1
519952 99519952 1001 86380 86390 1
520559 99520559 1001 86380 86390 1
520447 99520447 1001 86380 86390 1
520243 99520243 1001 86380 86390 1
520334 99520334 1001 86380 86390 1
520348 99520348 1001 86380 86390 1
520245 99520245 1001 86380 86390 1
520403 99520403 1001 86380 86390 1
520249 99520249 1001 86380 86390 1
520316 99520316 1001 86380 86390 1
520109 99520109 1001 86380 86390 1
520746 99520746 1001 86380 86390 1
521303 99521303 1001 86380 86390 1
521329 99521329 1001 86380 86390 1
521330 99521330 1001 86380 86390 1
521267 99521267 1001 86380 86390 1
521397 99521397 1001 86380 86390 1
521270 99521270 1001 86380 86390 1
521223 99521223 1001 86380 86390 1
521198 99521198 1001 86380 86390 1
521163 99521163 1001 86380 86390 1
521190 99521190 1001 86380 86390 1
520885 99520885 1001 86380 86390 1
520901 99520901 1001 86380 86390 1
520994 99520994 1001 86380 86390 1
520944 99520944 1001 86380 86390 1
521013 99521013 1001 86380 86390 1
521026 99521026 1001 86380 86390 1
521669 99521669 1001 86380 86390 1
522140 99522140 1001 86380 86390 1
522142 99522142 1001 86380 86390 1
522246 99522246 1001 86380 86390 1
522132 99522132 1001 86380 86390 1
521978 99521978 1001 86380 86390 1
521901 99521901 1001 86380 86390 1
521736 99521736 1001 86380 86390 1
521753 99521753 1001 86380 86390 1
521782 99521782 1001 86380 86390 1
521812 99521812 1001 86380 86390 1
522434 99522434 1001 86380 86390 1
522447 99522447 1001 86380 86390 1
522373 99522373 1001 86380 86390 1
523055 99523055 1001 86380 86390 1
523083 99523083 1001 86380 86390 1
523094 99523094 1001 86380 86390 1
523064 99523064 1001 86380 86390 1
522797 99522797 1001 86380 86390 1
522813 99522813 1001 86380 86390 1
522807 99522807 1001 86380 86390 1
522821 99522821 1001 86380 86390 1
522601 99522601 1001 86380 86390 1
522540 99522540 1001 86380 86390 1
522545 99522545 1001 86380 86390 1
522558 99522558 1001 86380 86390 1
522597 99522597 1001 86380 86390 1
522649 99522649 1001 86380 86390 1
522639 99522639 1001 86380 86390 1
523182 99523182 1001 86380 86390 1
523159 99523159 1001 86380 86390 1
523302 99523302 1001 86380 86390 1
523133 99523133 1001 86380 86390 1
523253 99523253 1001 86380 86390 1
523124 99523124 1001 86380 86390 1
523281 99523281 1001 86380 86390 1
523752 99523752 1001 86380 86390 1
523751 99523751 1001 86380 86390 1
523789 99523789 1001 86380 86390 1
523626 99523626 1001 86380 86390 1
523694 99523694 1001 86380 86390 1
523720 99523720 1001 86380 86390 1
523671 99523671 1001 86380 86390 1
523556 99523556 1001 86380 86390 1
523596 99523596 1001 86380 86390 1
523531 99523531 1001 86380 86390 1
523507 99523507 1001 86380 86390 1
523340 99523340 1001 86380 86390 1
523369 99523369 1001 86380 86390 1
523357 99523357 1001 86380 86390 1
524110 99524110 1001 86380 86390 1
524073 99524073 1001 86380 86390 1
523957 99523957 1001 86380 86390 1
524094 99524094 1001 86380 86390 1
524629 99524629 1001 86380 86390 1
524636 99524636 1001 86380 86390 1
524384 99524384 1001 86380 86390 1
524516 99524516 1001 86380 86390 1
524326 99524326 1001 86380 86390 1
524939 99524939 1001 86380 86390 1
524906 99524906 1001 86380 86390 1
524921 99524921 1001 86380 86390 1
525483 99525483 1001 86380 86390 1
525525 99525525 1001 86380 86390 1
525380 99525380 1001 86380 86390 1
525253 99525253 1001 86380 86390 1
525057 99525057 1001 86380 86390 1
525148 99525148 1001 86380 86390 1
525064 99525064 1001 86380 86390 1
525738 99525738 1001 86380 86390 1
525693 99525693 1001 86380 86390 1
525697 99525697 1001 86380 86390 1
526346 99526346 1001 86380 86390 1
526322 99526322 1001 86380 86390 1
526028 99526028 1001 86380 86390 1
526072 99526072 1001 86380 86390 1
526111 99526111 1001 86380 86390 1
526152 99526152 1001 86380 86390 1
525884 99525884 1001 86380 86390 1
525978 99525978 1001 86380 86390 1
525888 99525888 1001 86380 86390 1
526439 99526439 1001 86380 86390 1
526545 99526545 1001 86380 86390 1
526571 99526571 1001 86380 86390 1
526610 99526610 1001 86380 86390 1
527219 99527219 1001 86380 86390 1
527204 99527204 1001 86380 86390 1
527247 99527247 1001 86380 86390 1
527068 99527068 1001 86380 86390 1
527133 99527133 1001 86380 86390 1
526883 99526883 1001 86380 86390 1
526938 99526938 1001 86380 86390 1
527302 99527302 1001 86380 86390 1
527426 99527426 1001 86380 86390 1
527978 99527978 1001 86380 86390 1
527783 99527783 1001 86380 86390 1
527862 99527862 1001 86380 86390 1
527749 99527749 1001 86380 86390 1
527776 99527776 1001 86380 86390 1
527584 99527584 1001 86380 86390 1
527471 99527471 1001 86380 86390 1
527603 99527603 1001 86380 86390 1
527630 99527630 1001 86380 86390 1
527540 99527540 1001 86380 86390 1
528233 99528233 1001 86380 86390 1
528774 99528774 1001 86380 86390 1
528832 99528832 1001 86380 86390 1
528719 99528719 1001 86380 86390 1
528322 99528322 1001 86380 86390 1
528338 99528338 1001 86380 86390 1
528393 99528393 1001 86380 86390 1
528915 99528915 1001 86380 86390 1
529049 99529049 1001 86380 86390 1
529709 99529709 1001 86380 86390 1
529723 99529723 1001 86380 86390 1
529637 99529637 1001 86380 86390 1
529355 99529355 1001 86380 86390 1
529317 99529317 1001 86380 86390 1
529301 99529301 1001 86380 86390 1
529121 99529121 1001 86380 86390 1
529135 99529135 1001 86380 86390 1
529165 99529165 1001 86380 86390 1
529234 99529234 1001 86380 86390 1
529919 99529919 1001 86380 86390 1
529922 99529922 1001 86380 86390 1
529793 99529793 1001 86380 86390 1
529873 99529873 1001 86380 86390 1
530425 99530425 1001 86380 86390 1
530364 99530364 1001 86380 86390 1
530511 99530511 1001 86380 86390 1
530398 99530398 1001 86380 86390 1
530184 99530184 1001 86380 86390 1
530629 99530629 1001 86380 86390 1
531377 99531377 1001 86380 86390 1
530980 99530980 1001 86380 86390 1
531156 99531156 1001 86380 86390 1
531095 99531095 1001 86380 86390 1
530991 99530991 1001 86380 86390 1
530992 99530992 1001 86380 86390 1
530932 99530932 1001 86380 86390 1
530894 99530894 1001 86380 86390 1
531512 99531512 1001 86380 86390 1
531503 99531503 1001 86380 86390 1
531466 99531466 1001 86380 86390 1
532104 99532104 1001 86380 86390 1
532157 99532157 1001 86380 86390 1
531993 99531993 1001 86380 86390 1
531676 99531676 1001 86380 86390 1
531600 99531600 1001 86380 86390 1
531734 99531734 1001 86380 86390 1
531737 99531737 1001 86380 86390 1
532394 99532394 1001 86380 86390 1
532304 99532304 1001 86380 86390 1
532994 99532994 1001 86380 86390 1
533004 99533004 1001 86380 86390 1
532895 99532895 1001 86380 86390 1
532976 99532976 1001 86380 86390 1
532862 99532862 1001 86380 86390 1
532927 99532927 1001 86380 86390 1
532680 99532680 1001 86380 86390 1
532483 99532483 1001 86380 86390 1
533136 99533136 1001 86380 86390 1
533060 99533060 1001 86380 86390 1
533855 99533855 1001 86380 86390 1
533730 99533730 1001 86380 86390 1
533745 99533745 1001 86380 86390 1
533720 99533720 1001 86380 86390 1
533742 99533742 1001 86380 86390 1
533562 99533562 1001 86380 86390 1
533475 99533475 1001 86380 86390 1
533606 99533606 1001 86380 86390 1
533639 99533639 1001 86380 86390 1
533282 99533282 1001 86380 86390 1
533256 99533256 1001 86380 86390 1
533352 99533352 1001 86380 86390 1
533391 99533391 1001 86380 86390 1
533907 99533907 1001 86380 86390 1
533936 99533936 1001 86380 86390 1
533976 99533976 1001 86380 86390 1
534622 99534622 1001 86380 86390 1
534624 99534624 1001 86380 86390 1
534601 99534601 1001 86380 86390 1
534666 99534666 1001 86380 86390 1
534606 99534606 1001 86380 86390 1
534338 99534338 1001 86380 86390 1
534347 99534347 1001 86380 86390 1
534246 99534246 1001 86380 86390 1
534236 99534236 1001 86380 86390 1
534262 99534262 1001 86380 86390 1
534255 99534255 1001 86380 86390 1
534696 99534696 1001 86380 86390 1
535389 99535389 1001 86380 86390 1
535325 99535325 1001 86380 86390 1
535501 99535501 1001 86380 86390 1
535167 99535167 1001 86380 86390 1
535107 99535107 1001 86380 86390 1
534967 99534967 1001 86380 86390 1
534908 99534908 1001 86380 86390 1
535043 99535043 1001 86380 86390 1
535614 99535614 1001 86380 86390 1
535659 99535659 1001 86380 86390 1
535518 99535518 1001 86380 86390 1
536181 99536181 1001 86380 86390 1
535942 99535942 1001 86380 86390 1
536087 99536087 1001 86380 86390 1
535961 99535961 1001 86380 86390 1
536026 99536026 1001 86380 86390 1
535780 99535780 1001 86380 86390 1
535875 99535875 1001 86380 86390 1
535824 99535824 1001 86380 86390 1
535890 99535890 1001 86380 86390 1
535866 99535866 1001 86380 86390 1
536510 99536510 1001 86380 86390 1
536358 99536358 1001 86380 86390 1
536436 99536436 1001 86380 86390 1
536985 99536985 1001 86380 86390 1
537038 99537038 1001 86380 86390 1
537143 99537143 1001 86380 86390 1
536965 99536965 1001 86380 86390 1
537006 99537006 1001 86380 86390 1
536710 99536710 1001 86380 86390 1
536561 99536561 1001 86380 86390 1
536640 99536640 1001 86380 86390 1
537331 99537331 1001 86380 86390 1
537230 99537230 1001 86380 86390 1
537338 99537338 1001 86380 86390 1
537366 99537366 1001 86380 86390 1
537914 99537914 1001 86380 86390 1
537918 99537918 1001 86380 86390 1
537931 99537931 1001 86380 86390 1
537681 99537681 1001 86380 86390 1
537374 99537374 1001 86380 86390 1
537389 99537389 1001 86380 86390 1
537533 99537533 1001 86380 86390 1
538005 99538005 1001 86380 86390 1
538096 99538096 1001 86380 86390 1
538738 99538738 1001 86380 86390 1
538786 99538786 1001 86380 86390 1
538665 99538665 1001 86380 86390 1
538691 99538691 1001 86380 86390 1
538481 99538481 1001 86380 86390 1
538420 99538420 1001 86380 86390 1
538529 99538529 1001 86380 86390 1
538414 99538414 1001 86380 86390 1
538364 99538364 1001 86380 86390 1
538274 99538274 1001 86380 86390 1
538214 99538214 1001 86380 86390 1
538916 99538916 1001 86380 86390 1
538611 99538611 1001 86380 86390 1
538849 99538849 1001 86380 86390 1
539519 99539519 1001 86380 86390 1
539575 99539575 1001 86380 86390 1
539294 99539294 1001 86380 86390 1
539385 99539385 1001 86380 86390 1
539308 99539308 1001 86380 86390 1
539338 99539338 1001 86380 86390 1
539235 99539235 1001 86380 86390 1
539073 99539073 1001 86380 86390 1
539683 99539683 1001 86380 86390 1
539662 99539662 1001 86380 86390 1
540313 99540313 1001 86380 86390 1
540277 99540277 1001 86380 86390 1
540317 99540317 1001 86380 86390 1
540398 99540398 1001 86380 86390 1
540172 99540172 1001 86380 86390 1
540137 99540137 1001 86380 86390 1
540189 99540189 1001 86380 86390 1
540203 99540203 1001 86380 86390 1
540062 99540062 1001 86380 86390 1
540196 99540196 1001 86380 86390 1
540235 99540235 1001 86380 86390 1
539912 99539912 1001 86380 86390 1
540031 99540031 1001 86380 86390 1
539980 99539980 1001 86380 86390 1
540049 99540049 1001 86380 86390 1
539897 99539897 1001 86380 86390 1
540472 99540472 1001 86380 86390 1
541293 99541293 1001 86380 86390 1
541213 99541213 1001 86380 86390 1
540999 99540999 1001 86380 86390 1
540903 99540903 1001 86380 86390 1
541046 99541046 1001 86380 86390 1
540711 99540711 1001 86380 86390 1
540773 99540773 1001 86380 86390 1
541361 99541361 1001 86380 86390 1
541478 99541478 1001 86380 86390 1
541466 99541466 1001 86380 86390 1
541390 99541390 1001 86380 86390 1
541469 99541469 1001 86380 86390 1
542004 99542004 1001 86380 86390 1
541985 99541985 1001 86380 86390 1
542002 99542002 1001 86380 86390 1
541836 99541836 1001 86380 86390 1
541799 99541799 1001 86380 86390 1
541774 99541774 1001 86380 86390 1
541727 99541727 1001 86380 86390 1
541610 99541610 1001 86380 86390 1
541691 99541691 1001 86380 86390 1
542195 99542195 1001 86380 86390 1
542160 99542160 1001 86380 86390 1
542264 99542264 1001 86380 86390 1
542140 99542140 1001 86380 86390 1
542154 99542154 1001 86380 86390 1
542792 99542792 1001 86380 86390 1
542877 99542877 1001 86380 86390 1
542801 99542801 1001 86380 86390 1
542573 99542573 1001 86380 86390 1
542638 99542638 1001 86380 86390 1
542602 99542602 1001 86380 86390 1
542594 99542594 1001 86380 86390 1
543605 99543605 1001 86380 86390 1
543616 99543616 1001 86380 86390 1
543733 99543733 1001 86380 86390 1
543515 99543515 1001 86380 86390 1
543412 99543412 1001 86380 86390 1
543466 99543466 1001 86380 86390 1
543456 99543456 1001 86380 86390 1
543444 99543444 1001 86380 86390 1
543234 99543234 1001 86380 86390 1
543318 99543318 1001 86380 86390 1
543914 99543914 1001 86380 86390 1
543829 99543829 1001 86380 86390 1
544297 99544297 1001 86380 86390 1
544323 99544323 1001 86380 86390 1
544246 99544246 1001 86380 86390 1
544272 99544272 1001 86380 86390 1
544275 99544275 1001 86380 86390 1
544176 99544176 1001 86380 86390 1
544061 99544061 1001 86380 86390 1
544011 99544011 1001 86380 86390 1
544155 99544155 1001 86380 86390 1
544608 99544608 1001 86380 86390 1
544706 99544706 1001 86380 86390 1
544719 99544719 1001 86380 86390 1
544722 99544722 1001 86380 86390 1
425938 633 1001 52560 53997 1
432584 214 1001 2100 2457 1
523127 1062 1001 33208 33507 1
400013 99400013 1001 86380 86390 1
400161 99400161 1001 86380 86390 1
400232 99400232 1001 86380 86390 1
400391 99400391 1001 86380 86390 1
400464 99400464 1001 86380 86390 1
400819 99400819 1001 86380 86390 1
400745 99400745 1001 86380 86390 1
400840 99400840 1001 86380 86390 1
400870 99400870 1001 86380 86390 1
400917 99400917 1001 86380 86390 1
401060 99401060 1001 86380 86390 1
401273 99401273 1001 86380 86390 1
401324 99401324 1001 86380 86390 1
401564 99401564 1001 86380 86390 1
401687 99401687 1001 86380 86390 1
402061 99402061 1001 86380 86390 1
401970 99401970 1001 86380 86390 1
402233 99402233 1001 86380 86390 1
402343 99402343 1001 86380 86390 1
402452 99402452 1001 86380 86390 1
402781 99402781 1001 86380 86390 1
402710 99402710 1001 86380 86390 1
402777 99402777 1001 86380 86390 1
402877 99402877 1001 86380 86390 1
402856 99402856 1001 86380 86390 1
402862 99402862 1001 86380 86390 1
402995 99402995 1001 86380 86390 1
403152 99403152 1001 86380 86390 1
403431 99403431 1001 86380 86390 1
403356 99403356 1001 86380 86390 1
403509 99403509 1001 86380 86390 1
403595 99403595 1001 86380 86390 1
403618 99403618 1001 86380 86390 1
403719 99403719 1001 86380 86390 1
403823 99403823 1001 86380 86390 1
404027 99404027 1001 86380 86390 1
403963 99403963 1001 86380 86390 1
404018 99404018 1001 86380 86390 1
404056 99404056 1001 86380 86390 1
404320 99404320 1001 86380 86390 1
404618 99404618 1001 86380 86390 1
404649 99404649 1001 86380 86390 1
404753 99404753 1001 86380 86390 1
404837 99404837 1001 86380 86390 1
405101 99405101 1001 86380 86390 1
405114 99405114 1001 86380 86390 1
405194 99405194 1001 86380 86390 1
405234 99405234 1001 86380 86390 1
405289 99405289 1001 86380 86390 1
405294 99405294 1001 86380 86390 1
405375 99405375 1001 86380 86390 1
405535 99405535 1001 86380 86390 1
406285 99406285 1001 86380 86390 1
406956 99406956 1001 86380 86390 1
406946 99406946 1001 86380 86390 1
407150 99407150 1001 86380 86390 1
407179 99407179 1001 86380 86390 1
407297 99407297 1001 86380 86390 1
407362 99407362 1001 86380 86390 1
407639 99407639 1001 86380 86390 1
407744 99407744 1001 86380 86390 1
407888 99407888 1001 86380 86390 1
408175 99408175 1001 86380 86390 1
408102 99408102 1001 86380 86390 1
408355 99408355 1001 86380 86390 1
408332 99408332 1001 86380 86390 1
408411 99408411 1001 86380 86390 1
408717 99408717 1001 86380 86390 1
408782 99408782 1001 86380 86390 1
408883 99408883 1001 86380 86390 1
409064 99409064 1001 86380 86390 1
409583 99409583 1001 86380 86390 1
409671 99409671 1001 86380 86390 1
409727 99409727 1001 86380 86390 1
409829 99409829 1001 86380 86390 1
409958 99409958 1001 86380 86390 1
410051 99410051 1001 86380 86390 1
409996 99409996 1001 86380 86390 1
410096 99410096 1001 86380 86390 1
410241 99410241 1001 86380 86390 1
410309 99410309 1001 86380 86390 1
410357 99410357 1001 86380 86390 1
410459 99410459 1001 86380 86390 1
410672 99410672 1001 86380 86390 1
410846 99410846 1001 86380 86390 1
410885 99410885 1001 86380 86390 1
411079 99411079 1001 86380 86390 1
411103 99411103 1001 86380 86390 1
411220 99411220 1001 86380 86390 1
411136 99411136 1001 86380 86390 1
411234 99411234 1001 86380 86390 1
411394 99411394 1001 86380 86390 1
411415 99411415 1001 86380 86390 1
411623 99411623 1001 86380 86390 1
412189 99412189 1001 86380 86390 1
412325 99412325 1001 86380 86390 1
412458 99412458 1001 86380 86390 1
413376 99413376 1001 86380 86390 1
413521 99413521 1001 86380 86390 1
413611 99413611 1001 86380 86390 1
413143 99413143 1001 86380 86390 1
412917 99412917 1001 86380 86390 1
412897 99412897 1001 86380 86390 1
412640 99412640 1001 86380 86390 1
412872 99412872 1001 86380 86390 1
412539 99412539 1001 86380 86390 1
412691 99412691 1001 86380 86390 1
412861 99412861 1001 86380 86390 1
413788 99413788 1001 86380 86390 1
413993 99413993 1001 86380 86390 1
413774 99413774 1001 86380 86390 1
415061 99415061 1001 86380 86390 1
415084 99415084 1001 86380 86390 1
414953 99414953 1001 86380 86390 1
415180 99415180 1001 86380 86390 1
415109 99415109 1001 86380 86390 1
414703 99414703 1001 86380 86390 1
414868 99414868 1001 86380 86390 1
414140 99414140 1001 86380 86390 1
414381 99414381 1001 86380 86390 1
414168 99414168 1001 86380 86390 1
414195 99414195 1001 86380 86390 1
414154 99414154 1001 86380 86390 1
415501 99415501 1001 86380 86390 1
415338 99415338 1001 86380 86390 1
416587 99416587 1001 86380 86390 1
416751 99416751 1001 86380 86390 1
416232 99416232 1001 86380 86390 1
416398 99416398 1001 86380 86390 1
416241 99416241 1001 86380 86390 1
416487 99416487 1001 86380 86390 1
415935 99415935 1001 86380 86390 1
416045 99416045 1001 86380 86390 1
415857 99415857 1001 86380 86390 1
417202 99417202 1001 86380 86390 1
417229 99417229 1001 86380 86390 1
417545 99417545 1001 86380 86390 1
417408 99417408 1001 86380 86390 1
417456 99417456 1001 86380 86390 1
417465 99417465 1001 86380 86390 1
418595 99418595 1001 86380 86390 1
418653 99418653 1001 86380 86390 1
418556 99418556 1001 86380 86390 1
418768 99418768 1001 86380 86390 1
418107 99418107 1001 86380 86390 1
418147 99418147 1001 86380 86390 1
418214 99418214 1001 86380 86390 1
417893 99417893 1001 86380 86390 1
417666 99417666 1001 86380 86390 1
417644 99417644 1001 86380 86390 1
417862 99417862 1001 86380 86390 1
417864 99417864 1001 86380 86390 1
417911 99417911 1001 86380 86390 1
418918 99418918 1001 86380 86390 1
418926 99418926 1001 86380 86390 1
420186 99420186 1001 86380 86390 1
420421 99420421 1001 86380 86390 1
420429 99420429 1001 86380 86390 1
420374 99420374 1001 86380 86390 1
419699 99419699 1001 86380 86390 1
419851 99419851 1001 86380 86390 1
419844 99419844 1001 86380 86390 1
419660 99419660 1001 86380 86390 1
419380 99419380 1001 86380 86390 1
419519 99419519 1001 86380 86390 1
419620 99419620 1001 86380 86390 1
420510 99420510 1001 86380 86390 1
420649 99420649 1001 86380 86390 1
421691 99421691 1001 86380 86390 1
421802 99421802 1001 86380 86390 1
421783 99421783 1001 86380 86390 1
421612 99421612 1001 86380 86390 1
421549 99421549 1001 86380 86390 1
421441 99421441 1001 86380 86390 1
421623 99421623 1001 86380 86390 1
421118 99421118 1001 86380 86390 1
421120 99421120 1001 86380 86390 1
420980 99420980 1001 86380 86390 1
422436 99422436 1001 86380 86390 1
422319 99422319 1001 86380 86390 1
423489 99423489 1001 86380 86390 1
423660 99423660 1001 86380 86390 1
423713 99423713 1001 86380 86390 1
423328 99423328 1001 86380 86390 1
422961 99422961 1001 86380 86390 1
422987 99422987 1001 86380 86390 1
423261 99423261 1001 86380 86390 1
422679 99422679 1001 86380 86390 1
422785 99422785 1001 86380 86390 1
422758 99422758 1001 86380 86390 1
422581 99422581 1001 86380 86390 1
423754 99423754 1001 86380 86390 1
423879 99423879 1001 86380 86390 1
423934 99423934 1001 86380 86390 1
425328 99425328 1001 86380 86390 1
425320 99425320 1001 86380 86390 1
424731 99424731 1001 86380 86390 1
424714 99424714 1001 86380 86390 1
424938 99424938 1001 86380 86390 1
424769 99424769 1001 86380 86390 1
424772 99424772 1001 86380 86390 1
424692 99424692 1001 86380 86390 1
424157 99424157 1001 86380 86390 1
424417 99424417 1001 86380 86390 1
425632 99425632 1001 86380 86390 1
425483 99425483 1001 86380 86390 1
425818 99425818 1001 86380 86390 1
425524 99425524 1001 86380 86390 1
425736 99425736 1001 86380 86390 1
425528 99425528 1001 86380 86390 1
426974 99426974 1001 86380 86390 1
427036 99427036 1001 86380 86390 1
427059 99427059 1001 86380 86390 1
427116 99427116 1001 86380 86390 1
426547 99426547 1001 86380 86390 1
426376 99426376 1001 86380 86390 1
426491 99426491 1001 86380 86390 1
426012 99426012 1001 86380 86390 1
426232 99426232 1001 86380 86390 1
426005 99426005 1001 86380 86390 1
427483 99427483 1001 86380 86390 1
427489 99427489 1001 86380 86390 1
428632 99428632 1001 86380 86390 1
428690 99428690 1001 86380 86390 1
428694 99428694 1001 86380 86390 1
428486 99428486 1001 86380 86390 1
428531 99428531 1001 86380 86390 1
428584 99428584 1001 86380 86390 1
428727 99428727 1001 86380 86390 1
428214 99428214 1001 86380 86390 1
427869 99427869 1001 86380 86390 1
427846 99427846 1001 86380 86390 1
427647 99427647 1001 86380 86390 1
428966 99428966 1001 86380 86390 1
428864 99428864 1001 86380 86390 1
430193 99430193 1001 86380 86390 1
430276 99430276 1001 86380 86390 1
430075 99430075 1001 86380 86390 1
430082 99430082 1001 86380 86390 1
429765 99429765 1001 86380 86390 1
429824 99429824 1001 86380 86390 1
429630 99429630 1001 86380 86390 1
429564 99429564 1001 86380 86390 1
430454 99430454 1001 86380 86390 1
430683 99430683 1001 86380 86390 1
430376 99430376 1001 86380 86390 1
430380 99430380 1001 86380 86390 1
430556 99430556 1001 86380 86390 1
430746 99430746 1001 86380 86390 1
430534 99430534 1001 86380 86390 1
430807 99430807 1001 86380 86390 1
431816 99431816 1001 86380 86390 1
431512 99431512 1001 86380 86390 1
431343 99431343 1001 86380 86390 1
431280 99431280 1001 86380 86390 1
431371 99431371 1001 86380 86390 1
431091 99431091 1001 86380 86390 1
431009 99431009 1001 86380 86390 1
431188 99431188 1001 86380 86390 1
431078 99431078 1001 86380 86390 1
432176 99432176 1001 86380 86390 1
432290 99432290 1001 86380 86390 1
432417 99432417 1001 86380 86390 1
432215 99432215 1001 86380 86390 1
433358 99433358 1001 86380 86390 1
433430 99433430 1001 86380 86390 1
432945 99432945 1001 86380 86390 1
433292 99433292 1001 86380 86390 1
433076 99433076 1001 86380 86390 1
433247 99433247 1001 86380 86390 1
433145 99433145 1001 86380 86390 1
433233 99433233 1001 86380 86390 1
432585 99432585 1001 86380 86390 1
433943 99433943 1001 86380 86390 1
434022 99434022 1001 86380 86390 1
433922 99433922 1001 86380 86390 1
434033 99434033 1001 86380 86390 1
435131 99435131 1001 86380 86390 1
435365 99435365 1001 86380 86390 1
435319 99435319 1001 86380 86390 1
435388 99435388 1001 86380 86390 1
434679 99434679 1001 86380 86390 1
434423 99434423 1001 86380 86390 1
434220 99434220 1001 86380 86390 1
435631 99435631 1001 86380 86390 1
435879 99435879 1001 86380 86390 1
435536 99435536 1001 86380 86390 1
435756 99435756 1001 86380 86390 1
437106 99437106 1001 86380 86390 1
437143 99437143 1001 86380 86390 1
436571 99436571 1001 86380 86390 1
436672 99436672 1001 86380 86390 1
436602 99436602 1001 86380 86390 1
436434 99436434 1001 86380 86390 1
436288 99436288 1001 86380 86390 1
436193 99436193 1001 86380 86390 1
436314 99436314 1001 86380 86390 1
436306 99436306 1001 86380 86390 1
437173 99437173 1001 86380 86390 1
437176 99437176 1001 86380 86390 1
300105 99300105 1001 86380 86390 1
300680 99300680 1001 86380 86390 1
300695 99300695 1001 86380 86390 1
300608 99300608 1001 86380 86390 1
300674 99300674 1001 86380 86390 1
300559 99300559 1001 86380 86390 1
300474 99300474 1001 86380 86390 1
300463 99300463 1001 86380 86390 1
300465 99300465 1001 86380 86390 1
300402 99300402 1001 86380 86390 1
300187 99300187 1001 86380 86390 1
300254 99300254 1001 86380 86390 1
300133 99300133 1001 86380 86390 1
300731 99300731 1001 86380 86390 1
300786 99300786 1001 86380 86390 1
301353 99301353 1001 86380 86390 1
301373 99301373 1001 86380 86390 1
301170 99301170 1001 86380 86390 1
300952 99300952 1001 86380 86390 1
301071 99301071 1001 86380 86390 1
301721 99301721 1001 86380 86390 1
301748 99301748 1001 86380 86390 1
301705 99301705 1001 86380 86390 1
302188 99302188 1001 86380 86390 1
302232 99302232 1001 86380 86390 1
302225 99302225 1001 86380 86390 1
302112 99302112 1001 86380 86390 1
302024 99302024 1001 86380 86390 1
301974 99301974 1001 86380 86390 1
301960 99301960 1001 86380 86390 1
301846 99301846 1001 86380 86390 1
302417 99302417 1001 86380 86390 1
302546 99302546 1001 86380 86390 1
302391 99302391 1001 86380 86390 1
302436 99302436 1001 86380 86390 1
302449 99302449 1001 86380 86390 1
302556 99302556 1001 86380 86390 1
303104 99303104 1001 86380 86390 1
303094 99303094 1001 86380 86390 1
303005 99303005 1001 86380 86390 1
303098 99303098 1001 86380 86390 1
303201 99303201 1001 86380 86390 1
302955 99302955 1001 86380 86390 1
302970 99302970 1001 86380 86390 1
302768 99302768 1001 86380 86390 1
302590 99302590 1001 86380 86390 1
302622 99302622 1001 86380 86390 1
302790 99302790 1001 86380 86390 1
302661 99302661 1001 86380 86390 1
303353 99303353 1001 86380 86390 1
303264 99303264 1001 86380 86390 1
303356 99303356 1001 86380 86390 1
303395 99303395 1001 86380 86390 1
304032 99304032 1001 86380 86390 1
303889 99303889 1001 86380 86390 1
304026 99304026 1001 86380 86390 1
303930 99303930 1001 86380 86390 1
303699 99303699 1001 86380 86390 1
303727 99303727 1001 86380 86390 1
303827 99303827 1001 86380 86390 1
303582 99303582 1001 86380 86390 1
303492 99303492 1001 86380 86390 1
303585 99303585 1001 86380 86390 1
303598 99303598 1001 86380 86390 1
303614 99303614 1001 86380 86390 1
304071 99304071 1001 86380 86390 1
304687 99304687 1001 86380 86390 1
304675 99304675 1001 86380 86390 1
304664 99304664 1001 86380 86390 1
304795 99304795 1001 86380 86390 1
304515 99304515 1001 86380 86390 1
304528 99304528 1001 86380 86390 1
304934 99304934 1001 86380 86390 1
305006 99305006 1001 86380 86390 1
305649 99305649 1001 86380 86390 1
305507 99305507 1001 86380 86390 1
305592 99305592 1001 86380 86390 1
305675 99305675 1001 86380 86390 1
305327 99305327 1001 86380 86390 1
305342 99305342 1001 86380 86390 1
305183 99305183 1001 86380 86390 1
305212 99305212 1001 86380 86390 1
500180 99500180 1001 86380 86390 1
500104 99500104 1001 86380 86390 1
500184 99500184 1001 86380 86390 1
500046 99500046 1001 86380 86390 1
500701 99500701 1001 86380 86390 1
500715 99500715 1001 86380 86390 1
500790 99500790 1001 86380 86390 1
500775 99500775 1001 86380 86390 1
500499 99500499 1001 86380 86390 1
500452 99500452 1001 86380 86390 1
500426 99500426 1001 86380 86390 1
500244 99500244 1001 86380 86390 1
500278 99500278 1001 86380 86390 1
500214 99500214 1001 86380 86390 1
500914 99500914 1001 86380 86390 1
501460 99501460 1001 86380 86390 1
501448 99501448 1001 86380 86390 1
501614 99501614 1001 86380 86390 1
501320 99501320 1001 86380 86390 1
501244 99501244 1001 86380 86390 1
501083 99501083 1001 86380 86390 1
501111 99501111 1001 86380 86390 1
501128 99501128 1001 86380 86390 1
501082 99501082 1001 86380 86390 1
501704 99501704 1001 86380 86390 1
501653 99501653 1001 86380 86390 1
501771 99501771 1001 86380 86390 1
501748 99501748 1001 86380 86390 1
501724 99501724 1001 86380 86390 1
502380 99502380 1001 86380 86390 1
502382 99502382 1001 86380 86390 1
502307 99502307 1001 86380 86390 1
502321 99502321 1001 86380 86390 1
502458 99502458 1001 86380 86390 1
502283 99502283 1001 86380 86390 1
502053 99502053 1001 86380 86390 1
501967 99501967 1001 86380 86390 1
501970 99501970 1001 86380 86390 1
502528 99502528 1001 86380 86390 1
502650 99502650 1001 86380 86390 1
502628 99502628 1001 86380 86390 1
502921 99502921 1001 86380 86390 1
502934 99502934 1001 86380 86390 1
502852 99502852 1001 86380 86390 1
502878 99502878 1001 86380 86390 1
502827 99502827 1001 86380 86390 1
502867 99502867 1001 86380 86390 1
502674 99502674 1001 86380 86390 1
502675 99502675 1001 86380 86390 1
502718 99502718 1001 86380 86390 1
503355 99503355 1001 86380 86390 1
503433 99503433 1001 86380 86390 1
503472 99503472 1001 86380 86390 1
502880 99502880 1001 86380 86390 1
503448 99503448 1001 86380 86390 1
503320 99503320 1001 86380 86390 1
503451 99503451 1001 86380 86390 1
503299 99503299 1001 86380 86390 1
503927 99503927 1001 86380 86390 1
504092 99504092 1001 86380 86390 1
503943 99503943 1001 86380 86390 1
503888 99503888 1001 86380 86390 1
503739 99503739 1001 86380 86390 1
503793 99503793 1001 86380 86390 1
503630 99503630 1001 86380 86390 1
503644 99503644 1001 86380 86390 1
503613 99503613 1001 86380 86390 1
504212 99504212 1001 86380 86390 1
504281 99504281 1001 86380 86390 1
504165 99504165 1001 86380 86390 1
504217 99504217 1001 86380 86390 1
504850 99504850 1001 86380 86390 1
504787 99504787 1001 86380 86390 1
504597 99504597 1001 86380 86390 1
504695 99504695 1001 86380 86390 1
504512 99504512 1001 86380 86390 1
504335 99504335 1001 86380 86390 1
505149 99505149 1001 86380 86390 1
505073 99505073 1001 86380 86390 1
504997 99504997 1001 86380 86390 1
504978 99504978 1001 86380 86390 1
505769 99505769 1001 86380 86390 1
505578 99505578 1001 86380 86390 1
505655 99505655 1001 86380 86390 1
505630 99505630 1001 86380 86390 1
505724 99505724 1001 86380 86390 1
505623 99505623 1001 86380 86390 1
505762 99505762 1001 86380 86390 1
505679 99505679 1001 86380 86390 1
505731 99505731 1001 86380 86390 1
505404 99505404 1001 86380 86390 1
505321 99505321 1001 86380 86390 1
505335 99505335 1001 86380 86390 1
505337 99505337 1001 86380 86390 1
505286 99505286 1001 86380 86390 1
505277 99505277 1001 86380 86390 1
505872 99505872 1001 86380 86390 1
505781 99505781 1001 86380 86390 1
506525 99506525 1001 86380 86390 1
506579 99506579 1001 86380 86390 1
506530 99506530 1001 86380 86390 1
506592 99506592 1001 86380 86390 1
506532 99506532 1001 86380 86390 1
506341 99506341 1001 86380 86390 1
506354 99506354 1001 86380 86390 1
506380 99506380 1001 86380 86390 1
506376 99506376 1001 86380 86390 1
506183 99506183 1001 86380 86390 1
506119 99506119 1001 86380 86390 1
506011 99506011 1001 86380 86390 1
506632 99506632 1001 86380 86390 1
506710 99506710 1001 86380 86390 1
506622 99506622 1001 86380 86390 1
506601 99506601 1001 86380 86390 1
506695 99506695 1001 86380 86390 1
507245 99507245 1001 86380 86390 1
507252 99507252 1001 86380 86390 1
507178 99507178 1001 86380 86390 1
507062 99507062 1001 86380 86390 1
507184 99507184 1001 86380 86390 1
507043 99507043 1001 86380 86390 1
507034 99507034 1001 86380 86390 1
506957 99506957 1001 86380 86390 1
506852 99506852 1001 86380 86390 1
507461 99507461 1001 86380 86390 1
507453 99507453 1001 86380 86390 1
507622 99507622 1001 86380 86390 1
508194 99508194 1001 86380 86390 1
507875 99507875 1001 86380 86390 1
508014 99508014 1001 86380 86390 1
507719 99507719 1001 86380 86390 1
507716 99507716 1001 86380 86390 1
507665 99507665 1001 86380 86390 1
508375 99508375 1001 86380 86390 1
508296 99508296 1001 86380 86390 1
508348 99508348 1001 86380 86390 1
509040 99509040 1001 86380 86390 1
508924 99508924 1001 86380 86390 1
508914 99508914 1001 86380 86390 1
508695 99508695 1001 86380 86390 1
508773 99508773 1001 86380 86390 1
508650 99508650 1001 86380 86390 1
508470 99508470 1001 86380 86390 1
508656 99508656 1001 86380 86390 1
509175 99509175 1001 86380 86390 1
509218 99509218 1001 86380 86390 1
509102 99509102 1001 86380 86390 1
509095 99509095 1001 86380 86390 1
509110 99509110 1001 86380 86390 1
509802 99509802 1001 86380 86390 1
509514 99509514 1001 86380 86390 1
509669 99509669 1001 86380 86390 1
509581 99509581 1001 86380 86390 1
509561 99509561 1001 86380 86390 1
509614 99509614 1001 86380 86390 1
509345 99509345 1001 86380 86390 1
509294 99509294 1001 86380 86390 1
509347 99509347 1001 86380 86390 1
509296 99509296 1001 86380 86390 1
509403 99509403 1001 86380 86390 1
509468 99509468 1001 86380 86390 1
509472 99509472 1001 86380 86390 1
510019 99510019 1001 86380 86390 1
510100 99510100 1001 86380 86390 1
510689 99510689 1001 86380 86390 1
510692 99510692 1001 86380 86390 1
510552 99510552 1001 86380 86390 1
510508 99510508 1001 86380 86390 1
510173 99510173 1001 86380 86390 1
510290 99510290 1001 86380 86390 1
510161 99510161 1001 86380 86390 1
510138 99510138 1001 86380 86390 1
510285 99510285 1001 86380 86390 1
510183 99510183 1001 86380 86390 1
510879 99510879 1001 86380 86390 1
510894 99510894 1001 86380 86390 1
510831 99510831 1001 86380 86390 1
510810 99510810 1001 86380 86390 1
510824 99510824 1001 86380 86390 1
511428 99511428 1001 86380 86390 1
511368 99511368 1001 86380 86390 1
511311 99511311 1001 86380 86390 1
511172 99511172 1001 86380 86390 1
511240 99511240 1001 86380 86390 1
511345 99511345 1001 86380 86390 1
511019 99511019 1001 86380 86390 1
512353 99512353 1001 86380 86390 1
512322 99512322 1001 86380 86390 1
512287 99512287 1001 86380 86390 1
512033 99512033 1001 86380 86390 1
511982 99511982 1001 86380 86390 1
512172 99512172 1001 86380 86390 1
511837 99511837 1001 86380 86390 1
511942 99511942 1001 86380 86390 1
511766 99511766 1001 86380 86390 1
511768 99511768 1001 86380 86390 1
512467 99512467 1001 86380 86390 1
512494 99512494 1001 86380 86390 1
512406 99512406 1001 86380 86390 1
512536 99512536 1001 86380 86390 1
512459 99512459 1001 86380 86390 1
512397 99512397 1001 86380 86390 1
512413 99512413 1001 86380 86390 1
513043 99513043 1001 86380 86390 1
513152 99513152 1001 86380 86390 1
512833 99512833 1001 86380 86390 1
512902 99512902 1001 86380 86390 1
512826 99512826 1001 86380 86390 1
512919 99512919 1001 86380 86390 1
512717 99512717 1001 86380 86390 1
512659 99512659 1001 86380 86390 1
513378 99513378 1001 86380 86390 1
513327 99513327 1001 86380 86390 1
513920 99513920 1001 86380 86390 1
513831 99513831 1001 86380 86390 1
513908 99513908 1001 86380 86390 1
513962 99513962 1001 86380 86390 1
513952 99513952 1001 86380 86390 1
513792 99513792 1001 86380 86390 1
513667 99513667 1001 86380 86390 1
513573 99513573 1001 86380 86390 1
513433 99513433 1001 86380 86390 1
514184 99514184 1001 86380 86390 1
514155 99514155 1001 86380 86390 1
514170 99514170 1001 86380 86390 1
514693 99514693 1001 86380 86390 1
514764 99514764 1001 86380 86390 1
514562 99514562 1001 86380 86390 1
514446 99514446 1001 86380 86390 1
514621 99514621 1001 86380 86390 1
514597 99514597 1001 86380 86390 1
514427 99514427 1001 86380 86390 1
514274 99514274 1001 86380 86390 1
515024 99515024 1001 86380 86390 1
514954 99514954 1001 86380 86390 1
515045 99515045 1001 86380 86390 1
514930 99514930 1001 86380 86390 1
515559 99515559 1001 86380 86390 1
515604 99515604 1001 86380 86390 1
515579 99515579 1001 86380 86390 1
515277 99515277 1001 86380 86390 1
515304 99515304 1001 86380 86390 1
515384 99515384 1001 86380 86390 1
515130 99515130 1001 86380 86390 1
515078 99515078 1001 86380 86390 1
515152 99515152 1001 86380 86390 1
515268 99515268 1001 86380 86390 1
515824 99515824 1001 86380 86390 1
515749 99515749 1001 86380 86390 1
515726 99515726 1001 86380 86390 1
515831 99515831 1001 86380 86390 1
515741 99515741 1001 86380 86390 1
516459 99516459 1001 86380 86390 1
516396 99516396 1001 86380 86390 1
516308 99516308 1001 86380 86390 1
516259 99516259 1001 86380 86390 1
516261 99516261 1001 86380 86390 1
516276 99516276 1001 86380 86390 1
515941 99515941 1001 86380 86390 1
516019 99516019 1001 86380 86390 1
516699 99516699 1001 86380 86390 1
516700 99516700 1001 86380 86390 1
517240 99517240 1001 86380 86390 1
517022 99517022 1001 86380 86390 1
517048 99517048 1001 86380 86390 1
516997 99516997 1001 86380 86390 1
517075 99517075 1001 86380 86390 1
517012 99517012 1001 86380 86390 1
516851 99516851 1001 86380 86390 1
516864 99516864 1001 86380 86390 1
516892 99516892 1001 86380 86390 1
517449 99517449 1001 86380 86390 1
517540 99517540 1001 86380 86390 1
517391 99517391 1001 86380 86390 1
517431 99517431 1001 86380 86390 1
517423 99517423 1001 86380 86390 1
518048 99518048 1001 86380 86390 1
518002 99518002 1001 86380 86390 1
517804 99517804 1001 86380 86390 1
517597 99517597 1001 86380 86390 1
517627 99517627 1001 86380 86390 1
517746 99517746 1001 86380 86390 1
518344 99518344 1001 86380 86390 1
518255 99518255 1001 86380 86390 1
518363 99518363 1001 86380 86390 1
518812 99518812 1001 86380 86390 1
518941 99518941 1001 86380 86390 1
518878 99518878 1001 86380 86390 1
518905 99518905 1001 86380 86390 1
518854 99518854 1001 86380 86390 1
518773 99518773 1001 86380 86390 1
518748 99518748 1001 86380 86390 1
518646 99518646 1001 86380 86390 1
518754 99518754 1001 86380 86390 1
518703 99518703 1001 86380 86390 1
518369 99518369 1001 86380 86390 1
518398 99518398 1001 86380 86390 1
518566 99518566 1001 86380 86390 1
518546 99518546 1001 86380 86390 1
518405 99518405 1001 86380 86390 1
519129 99519129 1001 86380 86390 1
519006 99519006 1001 86380 86390 1
519010 99519010 1001 86380 86390 1
519792 99519792 1001 86380 86390 1
519745 99519745 1001 86380 86390 1
519697 99519697 1001 86380 86390 1
519441 99519441 1001 86380 86390 1
519480 99519480 1001 86380 86390 1
519523 99519523 1001 86380 86390 1
519601 99519601 1001 86380 86390 1
519607 99519607 1001 86380 86390 1
519325 99519325 1001 86380 86390 1
519340 99519340 1001 86380 86390 1
519374 99519374 1001 86380 86390 1
519922 99519922 1001 86380 86390 1
520538 99520538 1001 86380 86390 1
520553 99520553 1001 86380 86390 1
520521 99520521 1001 86380 86390 1
520241 99520241 1001 86380 86390 1
520110 99520110 1001 86380 86390 1
520073 99520073 1001 86380 86390 1
520125 99520125 1001 86380 86390 1
520209 99520209 1001 86380 86390 1
520198 99520198 1001 86380 86390 1
520755 99520755 1001 86380 86390 1
520810 99520810 1001 86380 86390 1
520762 99520762 1001 86380 86390 1
520840 99520840 1001 86380 86390 1
520792 99520792 1001 86380 86390 1
521364 99521364 1001 86380 86390 1
521463 99521463 1001 86380 86390 1
521440 99521440 1001 86380 86390 1
521304 99521304 1001 86380 86390 1
521448 99521448 1001 86380 86390 1
521134 99521134 1001 86380 86390 1
521251 99521251 1001 86380 86390 1
521244 99521244 1001 86380 86390 1
520965 99520965 1001 86380 86390 1
521571 99521571 1001 86380 86390 1
521494 99521494 1001 86380 86390 1
522101 99522101 1001 86380 86390 1
522090 99522090 1001 86380 86390 1
522183 99522183 1001 86380 86390 1
522224 99522224 1001 86380 86390 1
522160 99522160 1001 86380 86390 1
522011 99522011 1001 86380 86390 1
521967 99521967 1001 86380 86390 1
521698 99521698 1001 86380 86390 1
521793 99521793 1001 86380 86390 1
522451 99522451 1001 86380 86390 1
522349 99522349 1001 86380 86390 1
522968 99522968 1001 86380 86390 1
523060 99523060 1001 86380 86390 1
522945 99522945 1001 86380 86390 1
522959 99522959 1001 86380 86390 1
523078 99523078 1001 86380 86390 1
523001 99523001 1001 86380 86390 1
522976 99522976 1001 86380 86390 1
522786 99522786 1001 86380 86390 1
522896 99522896 1001 86380 86390 1
522742 99522742 1001 86380 86390 1
522589 99522589 1001 86380 86390 1
522628 99522628 1001 86380 86390 1
522556 99522556 1001 86380 86390 1
522546 99522546 1001 86380 86390 1
523284 99523284 1001 86380 86390 1
523143 99523143 1001 86380 86390 1
523274 99523274 1001 86380 86390 1
523314 99523314 1001 86380 86390 1
523185 99523185 1001 86380 86390 1
523280 99523280 1001 86380 86390 1
523307 99523307 1001 86380 86390 1
523141 99523141 1001 86380 86390 1
523770 99523770 1001 86380 86390 1
523852 99523852 1001 86380 86390 1
523866 99523866 1001 86380 86390 1
523578 99523578 1001 86380 86390 1
523605 99523605 1001 86380 86390 1
523415 99523415 1001 86380 86390 1
523520 99523520 1001 86380 86390 1
523352 99523352 1001 86380 86390 1
524023 99524023 1001 86380 86390 1
524142 99524142 1001 86380 86390 1
524079 99524079 1001 86380 86390 1
523977 99523977 1001 86380 86390 1
524082 99524082 1001 86380 86390 1
524070 99524070 1001 86380 86390 1
524584 99524584 1001 86380 86390 1
524650 99524650 1001 86380 86390 1
524625 99524625 1001 86380 86390 1
524766 99524766 1001 86380 86390 1
524370 99524370 1001 86380 86390 1
524397 99524397 1001 86380 86390 1
524408 99524408 1001 86380 86390 1
524349 99524349 1001 86380 86390 1
524837 99524837 1001 86380 86390 1
524850 99524850 1001 86380 86390 1
524777 99524777 1001 86380 86390 1
524855 99524855 1001 86380 86390 1
524907 99524907 1001 86380 86390 1
524818 99524818 1001 86380 86390 1
525394 99525394 1001 86380 86390 1
525395 99525395 1001 86380 86390 1
525423 99525423 1001 86380 86390 1
525462 99525462 1001 86380 86390 1
525321 99525321 1001 86380 86390 1
525245 99525245 1001 86380 86390 1
525338 99525338 1001 86380 86390 1
525031 99525031 1001 86380 86390 1
525149 99525149 1001 86380 86390 1
525060 99525060 1001 86380 86390 1
525185 99525185 1001 86380 86390 1
525600 99525600 1001 86380 86390 1
526063 99526063 1001 86380 86390 1
526158 99526158 1001 86380 86390 1
526165 99526165 1001 86380 86390 1
525854 99525854 1001 86380 86390 1
526450 99526450 1001 86380 86390 1
526429 99526429 1001 86380 86390 1
526548 99526548 1001 86380 86390 1
527215 99527215 1001 86380 86390 1
527111 99527111 1001 86380 86390 1
527049 99527049 1001 86380 86390 1
527182 99527182 1001 86380 86390 1
526881 99526881 1001 86380 86390 1
527036 99527036 1001 86380 86390 1
526845 99526845 1001 86380 86390 1
526873 99526873 1001 86380 86390 1
526706 99526706 1001 86380 86390 1
526733 99526733 1001 86380 86390 1
526656 99526656 1001 86380 86390 1
526804 99526804 1001 86380 86390 1
526806 99526806 1001 86380 86390 1
527444 99527444 1001 86380 86390 1
527264 99527264 1001 86380 86390 1
527447 99527447 1001 86380 86390 1
527336 99527336 1001 86380 86390 1
527934 99527934 1001 86380 86390 1
527937 99527937 1001 86380 86390 1
527996 99527996 1001 86380 86390 1
527826 99527826 1001 86380 86390 1
527868 99527868 1001 86380 86390 1
527778 99527778 1001 86380 86390 1
527625 99527625 1001 86380 86390 1
527644 99527644 1001 86380 86390 1
527462 99527462 1001 86380 86390 1
527632 99527632 1001 86380 86390 1
528140 99528140 1001 86380 86390 1
528106 99528106 1001 86380 86390 1
528158 99528158 1001 86380 86390 1
528225 99528225 1001 86380 86390 1
528794 99528794 1001 86380 86390 1
528798 99528798 1001 86380 86390 1
528687 99528687 1001 86380 86390 1
528532 99528532 1001 86380 86390 1
528663 99528663 1001 86380 86390 1
528310 99528310 1001 86380 86390 1
529097 99529097 1001 86380 86390 1
528997 99528997 1001 86380 86390 1
528909 99528909 1001 86380 86390 1
529535 99529535 1001 86380 86390 1
529628 99529628 1001 86380 86390 1
529641 99529641 1001 86380 86390 1
529566 99529566 1001 86380 86390 1
529382 99529382 1001 86380 86390 1
529488 99529488 1001 86380 86390 1
529336 99529336 1001 86380 86390 1
529482 99529482 1001 86380 86390 1
529164 99529164 1001 86380 86390 1
529242 99529242 1001 86380 86390 1
529310 99529310 1001 86380 86390 1
529143 99529143 1001 86380 86390 1
529776 99529776 1001 86380 86390 1
529894 99529894 1001 86380 86390 1
529800 99529800 1001 86380 86390 1
530504 99530504 1001 86380 86390 1
530377 99530377 1001 86380 86390 1
530285 99530285 1001 86380 86390 1
530328 99530328 1001 86380 86390 1
530225 99530225 1001 86380 86390 1
530089 99530089 1001 86380 86390 1
529991 99529991 1001 86380 86390 1
530729 99530729 1001 86380 86390 1
531251 99531251 1001 86380 86390 1
531188 99531188 1001 86380 86390 1
531280 99531280 1001 86380 86390 1
531307 99531307 1001 86380 86390 1
531257 99531257 1001 86380 86390 1
531271 99531271 1001 86380 86390 1
531301 99531301 1001 86380 86390 1
531032 99531032 1001 86380 86390 1
530994 99530994 1001 86380 86390 1
531061 99531061 1001 86380 86390 1
531037 99531037 1001 86380 86390 1
531079 99531079 1001 86380 86390 1
531093 99531093 1001 86380 86390 1
530762 99530762 1001 86380 86390 1
530880 99530880 1001 86380 86390 1
530958 99530958 1001 86380 86390 1
531532 99531532 1001 86380 86390 1
531514 99531514 1001 86380 86390 1
531541 99531541 1001 86380 86390 1
531583 99531583 1001 86380 86390 1
532043 99532043 1001 86380 86390 1
532083 99532083 1001 86380 86390 1
532089 99532089 1001 86380 86390 1
532202 99532202 1001 86380 86390 1
531884 99531884 1001 86380 86390 1
531903 99531903 1001 86380 86390 1
531960 99531960 1001 86380 86390 1
531618 99531618 1001 86380 86390 1
531698 99531698 1001 86380 86390 1
532270 99532270 1001 86380 86390 1
532402 99532402 1001 86380 86390 1
532341 99532341 1001 86380 86390 1
532987 99532987 1001 86380 86390 1
532847 99532847 1001 86380 86390 1
532658 99532658 1001 86380 86390 1
532638 99532638 1001 86380 86390 1
532626 99532626 1001 86380 86390 1
532665 99532665 1001 86380 86390 1
532681 99532681 1001 86380 86390 1
532759 99532759 1001 86380 86390 1
532490 99532490 1001 86380 86390 1
532475 99532475 1001 86380 86390 1
533113 99533113 1001 86380 86390 1
533142 99533142 1001 86380 86390 1
533673 99533673 1001 86380 86390 1
533686 99533686 1001 86380 86390 1
533664 99533664 1001 86380 86390 1
533793 99533793 1001 86380 86390 1
533856 99533856 1001 86380 86390 1
533499 99533499 1001 86380 86390 1
533616 99533616 1001 86380 86390 1
533595 99533595 1001 86380 86390 1
533468 99533468 1001 86380 86390 1
533381 99533381 1001 86380 86390 1
533278 99533278 1001 86380 86390 1
533338 99533338 1001 86380 86390 1
533910 99533910 1001 86380 86390 1
534014 99534014 1001 86380 86390 1
533879 99533879 1001 86380 86390 1
534649 99534649 1001 86380 86390 1
534586 99534586 1001 86380 86390 1
534509 99534509 1001 86380 86390 1
534588 99534588 1001 86380 86390 1
534513 99534513 1001 86380 86390 1
534616 99534616 1001 86380 86390 1
534324 99534324 1001 86380 86390 1
534364 99534364 1001 86380 86390 1
534473 99534473 1001 86380 86390 1
534318 99534318 1001 86380 86390 1
534424 99534424 1001 86380 86390 1
534437 99534437 1001 86380 86390 1
534348 99534348 1001 86380 86390 1
534129 99534129 1001 86380 86390 1
534195 99534195 1001 86380 86390 1
534106 99534106 1001 86380 86390 1
534791 99534791 1001 86380 86390 1
534843 99534843 1001 86380 86390 1
534883 99534883 1001 86380 86390 1
535318 99535318 1001 86380 86390 1
535346 99535346 1001 86380 86390 1
535386 99535386 1001 86380 86390 1
535486 99535486 1001 86380 86390 1
535350 99535350 1001 86380 86390 1
535415 99535415 1001 86380 86390 1
535365 99535365 1001 86380 86390 1
535152 99535152 1001 86380 86390 1
535283 99535283 1001 86380 86390 1
535276 99535276 1001 86380 86390 1
535147 99535147 1001 86380 86390 1
535265 99535265 1001 86380 86390 1
535039 99535039 1001 86380 86390 1
535511 99535511 1001 86380 86390 1
536160 99536160 1001 86380 86390 1
536167 99536167 1001 86380 86390 1
536002 99536002 1001 86380 86390 1
536083 99536083 1001 86380 86390 1
535944 99535944 1001 86380 86390 1
536025 99536025 1001 86380 86390 1
535729 99535729 1001 86380 86390 1
535785 99535785 1001 86380 86390 1
535818 99535818 1001 86380 86390 1
536517 99536517 1001 86380 86390 1
537140 99537140 1001 86380 86390 1
537001 99537001 1001 86380 86390 1
537141 99537141 1001 86380 86390 1
536979 99536979 1001 86380 86390 1
536920 99536920 1001 86380 86390 1
536849 99536849 1001 86380 86390 1
536621 99536621 1001 86380 86390 1
536584 99536584 1001 86380 86390 1
536614 99536614 1001 86380 86390 1
536549 99536549 1001 86380 86390 1
536681 99536681 1001 86380 86390 1
537276 99537276 1001 86380 86390 1
537305 99537305 1001 86380 86390 1
537888 99537888 1001 86380 86390 1
537978 99537978 1001 86380 86390 1
537590 99537590 1001 86380 86390 1
537618 99537618 1001 86380 86390 1
537761 99537761 1001 86380 86390 1
537593 99537593 1001 86380 86390 1
537781 99537781 1001 86380 86390 1
537516 99537516 1001 86380 86390 1
537529 99537529 1001 86380 86390 1
537518 99537518 1001 86380 86390 1
537561 99537561 1001 86380 86390 1
538073 99538073 1001 86380 86390 1
538116 99538116 1001 86380 86390 1
538133 99538133 1001 86380 86390 1
538810 99538810 1001 86380 86390 1
538698 99538698 1001 86380 86390 1
538455 99538455 1001 86380 86390 1
538435 99538435 1001 86380 86390 1
538513 99538513 1001 86380 86390 1
538476 99538476 1001 86380 86390 1
538203 99538203 1001 86380 86390 1
538962 99538962 1001 86380 86390 1
538963 99538963 1001 86380 86390 1
538976 99538976 1001 86380 86390 1
538889 99538889 1001 86380 86390 1
539638 99539638 1001 86380 86390 1
539532 99539532 1001 86380 86390 1
539632 99539632 1001 86380 86390 1
539387 99539387 1001 86380 86390 1
539325 99539325 1001 86380 86390 1
539429 99539429 1001 86380 86390 1
539079 99539079 1001 86380 86390 1
539055 99539055 1001 86380 86390 1
539643 99539643 1001 86380 86390 1
539695 99539695 1001 86380 86390 1
539658 99539658 1001 86380 86390 1
540345 99540345 1001 86380 86390 1
540362 99540362 1001 86380 86390 1
540116 99540116 1001 86380 86390 1
540033 99540033 1001 86380 86390 1
540035 99540035 1001 86380 86390 1
540607 99540607 1001 86380 86390 1
540611 99540611 1001 86380 86390 1
541247 99541247 1001 86380 86390 1
541283 99541283 1001 86380 86390 1
541254 99541254 1001 86380 86390 1
540959 99540959 1001 86380 86390 1
541076 99541076 1001 86380 86390 1
540909 99540909 1001 86380 86390 1
540914 99540914 1001 86380 86390 1
540685 99540685 1001 86380 86390 1
540728 99540728 1001 86380 86390 1
540723 99540723 1001 86380 86390 1
540762 99540762 1001 86380 86390 1
541453 99541453 1001 86380 86390 1
541494 99541494 1001 86380 86390 1
541378 99541378 1001 86380 86390 1
541443 99541443 1001 86380 86390 1
542116 99542116 1001 86380 86390 1
542057 99542057 1001 86380 86390 1
542105 99542105 1001 86380 86390 1
542028 99542028 1001 86380 86390 1
541758 99541758 1001 86380 86390 1
541892 99541892 1001 86380 86390 1
541816 99541816 1001 86380 86390 1
541897 99541897 1001 86380 86390 1
541603 99541603 1001 86380 86390 1
541653 99541653 1001 86380 86390 1
542301 99542301 1001 86380 86390 1
542212 99542212 1001 86380 86390 1
542200 99542200 1001 86380 86390 1
542278 99542278 1001 86380 86390 1
542255 99542255 1001 86380 86390 1
542882 99542882 1001 86380 86390 1
542742 99542742 1001 86380 86390 1
542889 99542889 1001 86380 86390 1
542927 99542927 1001 86380 86390 1
542825 99542825 1001 86380 86390 1
542603 99542603 1001 86380 86390 1
542647 99542647 1001 86380 86390 1
542673 99542673 1001 86380 86390 1
542738 99542738 1001 86380 86390 1
542377 99542377 1001 86380 86390 1
542522 99542522 1001 86380 86390 1
542419 99542419 1001 86380 86390 1
542370 99542370 1001 86380 86390 1
542423 99542423 1001 86380 86390 1
542502 99542502 1001 86380 86390 1
543041 99543041 1001 86380 86390 1
543095 99543095 1001 86380 86390 1
543604 99543604 1001 86380 86390 1
543633 99543633 1001 86380 86390 1
543595 99543595 1001 86380 86390 1
543572 99543572 1001 86380 86390 1
543599 99543599 1001 86380 86390 1
543762 99543762 1001 86380 86390 1
543553 99543553 1001 86380 86390 1
543500 99543500 1001 86380 86390 1
543347 99543347 1001 86380 86390 1
543872 99543872 1001 86380 86390 1
543795 99543795 1001 86380 86390 1
543834 99543834 1001 86380 86390 1
543796 99543796 1001 86380 86390 1
543825 99543825 1001 86380 86390 1
543920 99543920 1001 86380 86390 1
543819 99543819 1001 86380 86390 1
544450 99544450 1001 86380 86390 1
544392 99544392 1001 86380 86390 1
544216 99544216 1001 86380 86390 1
544095 99544095 1001 86380 86390 1
544005 99544005 1001 86380 86390 1
544151 99544151 1001 86380 86390 1
543997 99543997 1001 86380 86390 1
544128 99544128 1001 86380 86390 1
544721 99544721 1001 86380 86390 1
523127 1062 1002 33518 34954 1
542876 753 1001 66948 67247 1
400017 99400017 1001 86380 86390 1
400367 99400367 1001 86380 86390 1
400466 99400466 1001 86380 86390 1
400571 99400571 1001 86380 86390 1
400698 99400698 1001 86380 86390 1
400735 99400735 1001 86380 86390 1
401141 99401141 1001 86380 86390 1
401206 99401206 1001 86380 86390 1
401342 99401342 1001 86380 86390 1
401451 99401451 1001 86380 86390 1
401505 99401505 1001 86380 86390 1
401764 99401764 1001 86380 86390 1
402063 99402063 1001 86380 86390 1
402070 99402070 1001 86380 86390 1
402284 99402284 1001 86380 86390 1
403007 99403007 1001 86380 86390 1
403085 99403085 1001 86380 86390 1
403143 99403143 1001 86380 86390 1
403214 99403214 1001 86380 86390 1
403478 99403478 1001 86380 86390 1
403505 99403505 1001 86380 86390 1
403641 99403641 1001 86380 86390 1
403727 99403727 1001 86380 86390 1
403794 99403794 1001 86380 86390 1
403844 99403844 1001 86380 86390 1
403827 99403827 1001 86380 86390 1
403984 99403984 1001 86380 86390 1
404016 99404016 1001 86380 86390 1
404020 99404020 1001 86380 86390 1
404211 99404211 1001 86380 86390 1
404266 99404266 1001 86380 86390 1
404303 99404303 1001 86380 86390 1
404379 99404379 1001 86380 86390 1
404377 99404377 1001 86380 86390 1
404480 99404480 1001 86380 86390 1
404679 99404679 1001 86380 86390 1
404713 99404713 1001 86380 86390 1
404942 99404942 1001 86380 86390 1
405128 99405128 1001 86380 86390 1
405195 99405195 1001 86380 86390 1
405497 99405497 1001 86380 86390 1
405737 99405737 1001 86380 86390 1
405834 99405834 1001 86380 86390 1
405997 99405997 1001 86380 86390 1
406055 99406055 1001 86380 86390 1
406070 99406070 1001 86380 86390 1
406114 99406114 1001 86380 86390 1
406086 99406086 1001 86380 86390 1
406187 99406187 1001 86380 86390 1
406389 99406389 1001 86380 86390 1
406313 99406313 1001 86380 86390 1
407009 99407009 1001 86380 86390 1
407039 99407039 1001 86380 86390 1
407281 99407281 1001 86380 86390 1
407294 99407294 1001 86380 86390 1
407346 99407346 1001 86380 86390 1
407325 99407325 1001 86380 86390 1
407661 99407661 1001 86380 86390 1
407759 99407759 1001 86380 86390 1
407720 99407720 1001 86380 86390 1
407811 99407811 1001 86380 86390 1
408002 99408002 1001 86380 86390 1
408013 99408013 1001 86380 86390 1
408206 99408206 1001 86380 86390 1
408580 99408580 1001 86380 86390 1
408564 99408564 1001 86380 86390 1
408666 99408666 1001 86380 86390 1
408756 99408756 1001 86380 86390 1
408692 99408692 1001 86380 86390 1
408758 99408758 1001 86380 86390 1
408858 99408858 1001 86380 86390 1
408804 99408804 1001 86380 86390 1
408864 99408864 1001 86380 86390 1
408847 99408847 1001 86380 86390 1
408771 99408771 1001 86380 86390 1
409027 99409027 1001 86380 86390 1
409237 99409237 1001 86380 86390 1
409439 99409439 1001 86380 86390 1
409500 99409500 1001 86380 86390 1
409555 99409555 1001 86380 86390 1
409658 99409658 1001 86380 86390 1
409640 99409640 1001 86380 86390 1
409713 99409713 1001 86380 86390 1
409885 99409885 1001 86380 86390 1
409929 99409929 1001 86380 86390 1
409935 99409935 1001 86380 86390 1
410208 99410208 1001 86380 86390 1
410161 99410161 1001 86380 86390 1
410229 99410229 1001 86380 86390 1
410269 99410269 1001 86380 86390 1
410441 99410441 1001 86380 86390 1
410557 99410557 1001 86380 86390 1
410786 99410786 1001 86380 86390 1
410766 99410766 1001 86380 86390 1
411007 99411007 1001 86380 86390 1
410948 99410948 1001 86380 86390 1
411112 99411112 1001 86380 86390 1
411167 99411167 1001 86380 86390 1
411285 99411285 1001 86380 86390 1
411287 99411287 1001 86380 86390 1
411423 99411423 1001 86380 86390 1
411701 99411701 1001 86380 86390 1
411688 99411688 1001 86380 86390 1
411771 99411771 1001 86380 86390 1
411797 99411797 1001 86380 86390 1
411757 99411757 1001 86380 86390 1
411898 99411898 1001 86380 86390 1
411884 99411884 1001 86380 86390 1
411963 99411963 1001 86380 86390 1
412234 99412234 1001 86380 86390 1
413620 99413620 1001 86380 86390 1
413495 99413495 1001 86380 86390 1
413215 99413215 1001 86380 86390 1
413260 99413260 1001 86380 86390 1
413096 99413096 1001 86380 86390 1
412701 99412701 1001 86380 86390 1
412688 99412688 1001 86380 86390 1
413786 99413786 1001 86380 86390 1
414074 99414074 1001 86380 86390 1
415272 99415272 1001 86380 86390 1
414590 99414590 1001 86380 86390 1
414741 99414741 1001 86380 86390 1
414899 99414899 1001 86380 86390 1
414748 99414748 1001 86380 86390 1
414231 99414231 1001 86380 86390 1
415630 99415630 1001 86380 86390 1
416640 99416640 1001 86380 86390 1
416909 99416909 1001 86380 86390 1
416869 99416869 1001 86380 86390 1
416616 99416616 1001 86380 86390 1
416849 99416849 1001 86380 86390 1
416872 99416872 1001 86380 86390 1
416158 99416158 1001 86380 86390 1
416550 99416550 1001 86380 86390 1
416395 99416395 1001 86380 86390 1
415869 99415869 1001 86380 86390 1
416071 99416071 1001 86380 86390 1
415980 99415980 1001 86380 86390 1
415854 99415854 1001 86380 86390 1
416003 99416003 1001 86380 86390 1
417269 99417269 1001 86380 86390 1
417248 99417248 1001 86380 86390 1
417112 99417112 1001 86380 86390 1
417352 99417352 1001 86380 86390 1
417521 99417521 1001 86380 86390 1
417505 99417505 1001 86380 86390 1
418773 99418773 1001 86380 86390 1
418792 99418792 1001 86380 86390 1
418118 99418118 1001 86380 86390 1
417869 99417869 1001 86380 86390 1
417874 99417874 1001 86380 86390 1
417814 99417814 1001 86380 86390 1
418883 99418883 1001 86380 86390 1
418847 99418847 1001 86380 86390 1
419071 99419071 1001 86380 86390 1
420122 99420122 1001 86380 86390 1
420278 99420278 1001 86380 86390 1
420413 99420413 1001 86380 86390 1
420368 99420368 1001 86380 86390 1
420269 99420269 1001 86380 86390 1
419912 99419912 1001 86380 86390 1
419762 99419762 1001 86380 86390 1
419964 99419964 1001 86380 86390 1
419965 99419965 1001 86380 86390 1
419476 99419476 1001 86380 86390 1
419284 99419284 1001 86380 86390 1
419370 99419370 1001 86380 86390 1
419229 99419229 1001 86380 86390 1
420709 99420709 1001 86380 86390 1
420775 99420775 1001 86380 86390 1
420820 99420820 1001 86380 86390 1
420753 99420753 1001 86380 86390 1
421743 99421743 1001 86380 86390 1
421433 99421433 1001 86380 86390 1
421625 99421625 1001 86380 86390 1
422160 99422160 1001 86380 86390 1
422197 99422197 1001 86380 86390 1
422462 99422462 1001 86380 86390 1
422292 99422292 1001 86380 86390 1
422377 99422377 1001 86380 86390 1
422495 99422495 1001 86380 86390 1
422209 99422209 1001 86380 86390 1
423751 99423751 1001 86380 86390 1
423607 99423607 1001 86380 86390 1
423327 99423327 1001 86380 86390 1
423456 99423456 1001 86380 86390 1
423057 99423057 1001 86380 86390 1
423246 99423246 1001 86380 86390 1
423182 99423182 1001 86380 86390 1
422973 99422973 1001 86380 86390 1
422534 99422534 1001 86380 86390 1
422938 99422938 1001 86380 86390 1
424012 99424012 1001 86380 86390 1
423951 99423951 1001 86380 86390 1
423979 99423979 1001 86380 86390 1
425219 99425219 1001 86380 86390 1
425300 99425300 1001 86380 86390 1
425019 99425019 1001 86380 86390 1
424885 99424885 1001 86380 86390 1
424596 99424596 1001 86380 86390 1
424599 99424599 1001 86380 86390 1
424535 99424535 1001 86380 86390 1
424515 99424515 1001 86380 86390 1
424446 99424446 1001 86380 86390 1
424450 99424450 1001 86380 86390 1
424290 99424290 1001 86380 86390 1
425570 99425570 1001 86380 86390 1
425540 99425540 1001 86380 86390 1
425489 99425489 1001 86380 86390 1
427060 99427060 1001 86380 86390 1
426677 99426677 1001 86380 86390 1
426566 99426566 1001 86380 86390 1
426440 99426440 1001 86380 86390 1
425865 99425865 1001 86380 86390 1
425897 99425897 1001 86380 86390 1
425968 99425968 1001 86380 86390 1
425898 99425898 1001 86380 86390 1
426058 99426058 1001 86380 86390 1
426206 99426206 1001 86380 86390 1
426060 99426060 1001 86380 86390 1
427315 99427315 1001 86380 86390 1
427370 99427370 1001 86380 86390 1
427190 99427190 1001 86380 86390 1
427476 99427476 1001 86380 86390 1
428518 99428518 1001 86380 86390 1
428532 99428532 1001 86380 86390 1
428092 99428092 1001 86380 86390 1
428010 99428010 1001 86380 86390 1
427932 99427932 1001 86380 86390 1
428134 99428134 1001 86380 86390 1
428333 99428333 1001 86380 86390 1
428182 99428182 1001 86380 86390 1
428254 99428254 1001 86380 86390 1
428317 99428317 1001 86380 86390 1
427882 99427882 1001 86380 86390 1
427570 99427570 1001 86380 86390 1
427624 99427624 1001 86380 86390 1
428873 99428873 1001 86380 86390 1
429076 99429076 1001 86380 86390 1
428737 99428737 1001 86380 86390 1
428887 99428887 1001 86380 86390 1
430313 99430313 1001 86380 86390 1
430107 99430107 1001 86380 86390 1
430088 99430088 1001 86380 86390 1
430266 99430266 1001 86380 86390 1
430367 99430367 1001 86380 86390 1
429755 99429755 1001 86380 86390 1
429585 99429585 1001 86380 86390 1
429681 99429681 1001 86380 86390 1
429556 99429556 1001 86380 86390 1
429376 99429376 1001 86380 86390 1
429308 99429308 1001 86380 86390 1
429340 99429340 1001 86380 86390 1
430527 99430527 1001 86380 86390 1
430443 99430443 1001 86380 86390 1
430645 99430645 1001 86380 86390 1
430596 99430596 1001 86380 86390 1
430700 99430700 1001 86380 86390 1
430658 99430658 1001 86380 86390 1
431966 99431966 1001 86380 86390 1
431895 99431895 1001 86380 86390 1
431976 99431976 1001 86380 86390 1
431473 99431473 1001 86380 86390 1
431401 99431401 1001 86380 86390 1
431600 99431600 1001 86380 86390 1
431625 99431625 1001 86380 86390 1
430940 99430940 1001 86380 86390 1
431058 99431058 1001 86380 86390 1
431144 99431144 1001 86380 86390 1
432206 99432206 1001 86380 86390 1
432443 99432443 1001 86380 86390 1
433412 99433412 1001 86380 86390 1
433592 99433592 1001 86380 86390 1
433501 99433501 1001 86380 86390 1
433647 99433647 1001 86380 86390 1
433361 99433361 1001 86380 86390 1
433274 99433274 1001 86380 86390 1
433232 99433232 1001 86380 86390 1
432664 99432664 1001 86380 86390 1
433998 99433998 1001 86380 86390 1
433892 99433892 1001 86380 86390 1
433755 99433755 1001 86380 86390 1
433818 99433818 1001 86380 86390 1
433737 99433737 1001 86380 86390 1
434013 99434013 1001 86380 86390 1
435399 99435399 1001 86380 86390 1
435242 99435242 1001 86380 86390 1
434624 99434624 1001 86380 86390 1
434768 99434768 1001 86380 86390 1
434937 99434937 1001 86380 86390 1
434702 99434702 1001 86380 86390 1
434537 99434537 1001 86380 86390 1
434345 99434345 1001 86380 86390 1
434236 99434236 1001 86380 86390 1
434580 99434580 1001 86380 86390 1
434561 99434561 1001 86380 86390 1
434593 99434593 1001 86380 86390 1
435851 99435851 1001 86380 86390 1
436784 99436784 1001 86380 86390 1
436821 99436821 1001 86380 86390 1
436657 99436657 1001 86380 86390 1
436367 99436367 1001 86380 86390 1
436715 99436715 1001 86380 86390 1
436377 99436377 1001 86380 86390 1
436044 99436044 1001 86380 86390 1
436173 99436173 1001 86380 86390 1
436308 99436308 1001 86380 86390 1
300080 99300080 1001 86380 86390 1
300575 99300575 1001 86380 86390 1
300606 99300606 1001 86380 86390 1
300646 99300646 1001 86380 86390 1
300609 99300609 1001 86380 86390 1
300598 99300598 1001 86380 86390 1
300637 99300637 1001 86380 86390 1
300436 99300436 1001 86380 86390 1
300347 99300347 1001 86380 86390 1
300490 99300490 1001 86380 86390 1
300518 99300518 1001 86380 86390 1
300418 99300418 1001 86380 86390 1
300159 99300159 1001 86380 86390 1
300804 99300804 1001 86380 86390 1
300836 99300836 1001 86380 86390 1
301471 99301471 1001 86380 86390 1
301497 99301497 1001 86380 86390 1
301407 99301407 1001 86380 86390 1
301500 99301500 1001 86380 86390 1
301360 99301360 1001 86380 86390 1
301182 99301182 1001 86380 86390 1
301246 99301246 1001 86380 86390 1
301337 99301337 1001 86380 86390 1
301304 99301304 1001 86380 86390 1
301333 99301333 1001 86380 86390 1
301191 99301191 1001 86380 86390 1
301026 99301026 1001 86380 86390 1
301091 99301091 1001 86380 86390 1
301048 99301048 1001 86380 86390 1
301036 99301036 1001 86380 86390 1
301140 99301140 1001 86380 86390 1
301578 99301578 1001 86380 86390 1
302343 99302343 1001 86380 86390 1
302314 99302314 1001 86380 86390 1
302199 99302199 1001 86380 86390 1
301994 99301994 1001 86380 86390 1
302111 99302111 1001 86380 86390 1
302063 99302063 1001 86380 86390 1
302039 99302039 1001 86380 86390 1
302055 99302055 1001 86380 86390 1
301977 99301977 1001 86380 86390 1
301884 99301884 1001 86380 86390 1
302411 99302411 1001 86380 86390 1
302467 99302467 1001 86380 86390 1
302494 99302494 1001 86380 86390 1
302507 99302507 1001 86380 86390 1
303207 99303207 1001 86380 86390 1
303189 99303189 1001 86380 86390 1
303164 99303164 1001 86380 86390 1
303197 99303197 1001 86380 86390 1
303049 99303049 1001 86380 86390 1
302835 99302835 1001 86380 86390 1
302877 99302877 1001 86380 86390 1
302813 99302813 1001 86380 86390 1
302935 99302935 1001 86380 86390 1
303297 99303297 1001 86380 86390 1
303298 99303298 1001 86380 86390 1
303223 99303223 1001 86380 86390 1
303996 99303996 1001 86380 86390 1
303907 99303907 1001 86380 86390 1
303885 99303885 1001 86380 86390 1
303817 99303817 1001 86380 86390 1
303654 99303654 1001 86380 86390 1
303732 99303732 1001 86380 86390 1
303826 99303826 1001 86380 86390 1
303442 99303442 1001 86380 86390 1
303489 99303489 1001 86380 86390 1
304216 99304216 1001 86380 86390 1
304208 99304208 1001 86380 86390 1
304080 99304080 1001 86380 86390 1
304670 99304670 1001 86380 86390 1
304448 99304448 1001 86380 86390 1
304591 99304591 1001 86380 86390 1
304543 99304543 1001 86380 86390 1
304547 99304547 1001 86380 86390 1
304409 99304409 1001 86380 86390 1
304341 99304341 1001 86380 86390 1
305051 99305051 1001 86380 86390 1
305030 99305030 1001 86380 86390 1
304968 99304968 1001 86380 86390 1
304956 99304956 1001 86380 86390 1
305667 99305667 1001 86380 86390 1
305591 99305591 1001 86380 86390 1
305528 99305528 1001 86380 86390 1
305283 99305283 1001 86380 86390 1
305263 99305263 1001 86380 86390 1
305161 99305161 1001 86380 86390 1
305152 99305152 1001 86380 86390 1
305140 99305140 1001 86380 86390 1
305192 99305192 1001 86380 86390 1
500062 99500062 1001 86380 86390 1
500055 99500055 1001 86380 86390 1
500163 99500163 1001 86380 86390 1
500557 99500557 1001 86380 86390 1
500519 99500519 1001 86380 86390 1
500481 99500481 1001 86380 86390 1
500551 99500551 1001 86380 86390 1
500461 99500461 1001 86380 86390 1
500224 99500224 1001 86380 86390 1
500328 99500328 1001 86380 86390 1
500344 99500344 1001 86380 86390 1
500984 99500984 1001 86380 86390 1
500948 99500948 1001 86380 86390 1
500963 99500963 1001 86380 86390 1
501568 99501568 1001 86380 86390 1
501494 99501494 1001 86380 86390 1
501507 99501507 1001 86380 86390 1
501409 99501409 1001 86380 86390 1
501406 99501406 1001 86380 86390 1
501202 99501202 1001 86380 86390 1
501047 99501047 1001 86380 86390 1
501088 99501088 1001 86380 86390 1
501064 99501064 1001 86380 86390 1
501116 99501116 1001 86380 86390 1
501155 99501155 1001 86380 86390 1
501107 99501107 1001 86380 86390 1
501815 99501815 1001 86380 86390 1
502337 99502337 1001 86380 86390 1
502444 99502444 1001 86380 86390 1
502347 99502347 1001 86380 86390 1
502125 99502125 1001 86380 86390 1
501887 99501887 1001 86380 86390 1
501992 99501992 1001 86380 86390 1
501980 99501980 1001 86380 86390 1
502491 99502491 1001 86380 86390 1
502526 99502526 1001 86380 86390 1
503189 99503189 1001 86380 86390 1
503135 99503135 1001 86380 86390 1
502974 99502974 1001 86380 86390 1
503027 99503027 1001 86380 86390 1
502950 99502950 1001 86380 86390 1
502926 99502926 1001 86380 86390 1
502993 99502993 1001 86380 86390 1
502814 99502814 1001 86380 86390 1
502681 99502681 1001 86380 86390 1
503406 99503406 1001 86380 86390 1
503458 99503458 1001 86380 86390 1
503371 99503371 1001 86380 86390 1
503324 99503324 1001 86380 86390 1
503414 99503414 1001 86380 86390 1
504087 99504087 1001 86380 86390 1
504052 99504052 1001 86380 86390 1
503823 99503823 1001 86380 86390 1
503879 99503879 1001 86380 86390 1
503892 99503892 1001 86380 86390 1
503880 99503880 1001 86380 86390 1
503795 99503795 1001 86380 86390 1
503717 99503717 1001 86380 86390 1
503589 99503589 1001 86380 86390 1
503655 99503655 1001 86380 86390 1
503608 99503608 1001 86380 86390 1
503535 99503535 1001 86380 86390 1
504167 99504167 1001 86380 86390 1
504308 99504308 1001 86380 86390 1
504884 99504884 1001 86380 86390 1
504898 99504898 1001 86380 86390 1
504784 99504784 1001 86380 86390 1
504901 99504901 1001 86380 86390 1
504936 99504936 1001 86380 86390 1
504940 99504940 1001 86380 86390 1
504675 99504675 1001 86380 86390 1
504690 99504690 1001 86380 86390 1
504579 99504579 1001 86380 86390 1
504541 99504541 1001 86380 86390 1
504582 99504582 1001 86380 86390 1
504699 99504699 1001 86380 86390 1
504350 99504350 1001 86380 86390 1
504506 99504506 1001 86380 86390 1
505058 99505058 1001 86380 86390 1
505080 99505080 1001 86380 86390 1
505658 99505658 1001 86380 86390 1
505451 99505451 1001 86380 86390 1
505429 99505429 1001 86380 86390 1
505533 99505533 1001 86380 86390 1
505473 99505473 1001 86380 86390 1
505297 99505297 1001 86380 86390 1
505221 99505221 1001 86380 86390 1
505926 99505926 1001 86380 86390 1
505851 99505851 1001 86380 86390 1
505864 99505864 1001 86380 86390 1
505879 99505879 1001 86380 86390 1
505893 99505893 1001 86380 86390 1
506562 99506562 1001 86380 86390 1
506552 99506552 1001 86380 86390 1
506553 99506553 1001 86380 86390 1
506427 99506427 1001 86380 86390 1
506590 99506590 1001 86380 86390 1
506266 99506266 1001 86380 86390 1
506281 99506281 1001 86380 86390 1
506069 99506069 1001 86380 86390 1
506160 99506160 1001 86380 86390 1
506673 99506673 1001 86380 86390 1
506648 99506648 1001 86380 86390 1
506793 99506793 1001 86380 86390 1
506704 99506704 1001 86380 86390 1
506679 99506679 1001 86380 86390 1
507394 99507394 1001 86380 86390 1
507218 99507218 1001 86380 86390 1
507157 99507157 1001 86380 86390 1
507134 99507134 1001 86380 86390 1
507072 99507072 1001 86380 86390 1
507216 99507216 1001 86380 86390 1
506972 99506972 1001 86380 86390 1
506921 99506921 1001 86380 86390 1
506935 99506935 1001 86380 86390 1
506924 99506924 1001 86380 86390 1
506861 99506861 1001 86380 86390 1
506810 99506810 1001 86380 86390 1
506917 99506917 1001 86380 86390 1
506969 99506969 1001 86380 86390 1
507428 99507428 1001 86380 86390 1
508247 99508247 1001 86380 86390 1
508186 99508186 1001 86380 86390 1
508109 99508109 1001 86380 86390 1
508152 99508152 1001 86380 86390 1
508101 99508101 1001 86380 86390 1
508078 99508078 1001 86380 86390 1
508104 99508104 1001 86380 86390 1
507991 99507991 1001 86380 86390 1
507956 99507956 1001 86380 86390 1
507921 99507921 1001 86380 86390 1
507740 99507740 1001 86380 86390 1
508414 99508414 1001 86380 86390 1
508392 99508392 1001 86380 86390 1
508317 99508317 1001 86380 86390 1
508344 99508344 1001 86380 86390 1
508947 99508947 1001 86380 86390 1
508909 99508909 1001 86380 86390 1
508886 99508886 1001 86380 86390 1
508930 99508930 1001 86380 86390 1
509064 99509064 1001 86380 86390 1
509011 99509011 1001 86380 86390 1
508681 99508681 1001 86380 86390 1
508549 99508549 1001 86380 86390 1
508498 99508498 1001 86380 86390 1
508524 99508524 1001 86380 86390 1
508516 99508516 1001 86380 86390 1
509113 99509113 1001 86380 86390 1
509090 99509090 1001 86380 86390 1
509146 99509146 1001 86380 86390 1
509866 99509866 1001 86380 86390 1
509541 99509541 1001 86380 86390 1
509646 99509646 1001 86380 86390 1
509637 99509637 1001 86380 86390 1
509396 99509396 1001 86380 86390 1
509437 99509437 1001 86380 86390 1
509286 99509286 1001 86380 86390 1
510021 99510021 1001 86380 86390 1
510089 99510089 1001 86380 86390 1
510626 99510626 1001 86380 86390 1
510537 99510537 1001 86380 86390 1
510470 99510470 1001 86380 86390 1
510496 99510496 1001 86380 86390 1
510331 99510331 1001 86380 86390 1
510360 99510360 1001 86380 86390 1
510349 99510349 1001 86380 86390 1
510391 99510391 1001 86380 86390 1
510135 99510135 1001 86380 86390 1
510128 99510128 1001 86380 86390 1
510116 99510116 1001 86380 86390 1
510728 99510728 1001 86380 86390 1
510923 99510923 1001 86380 86390 1
511492 99511492 1001 86380 86390 1
511194 99511194 1001 86380 86390 1
511238 99511238 1001 86380 86390 1
511319 99511319 1001 86380 86390 1
511242 99511242 1001 86380 86390 1
511001 99511001 1001 86380 86390 1
510938 99510938 1001 86380 86390 1
511031 99511031 1001 86380 86390 1
510994 99510994 1001 86380 86390 1
511707 99511707 1001 86380 86390 1
511684 99511684 1001 86380 86390 1
511637 99511637 1001 86380 86390 1
511677 99511677 1001 86380 86390 1
511679 99511679 1001 86380 86390 1
512240 99512240 1001 86380 86390 1
512209 99512209 1001 86380 86390 1
512018 99512018 1001 86380 86390 1
512044 99512044 1001 86380 86390 1
512143 99512143 1001 86380 86390 1
511956 99511956 1001 86380 86390 1
511818 99511818 1001 86380 86390 1
512441 99512441 1001 86380 86390 1
512493 99512493 1001 86380 86390 1
512433 99512433 1001 86380 86390 1
512422 99512422 1001 86380 86390 1
512555 99512555 1001 86380 86390 1
513058 99513058 1001 86380 86390 1
512805 99512805 1001 86380 86390 1
512861 99512861 1001 86380 86390 1
512662 99512662 1001 86380 86390 1
512652 99512652 1001 86380 86390 1
512770 99512770 1001 86380 86390 1
512786 99512786 1001 86380 86390 1
512736 99512736 1001 86380 86390 1
512633 99512633 1001 86380 86390 1
513297 99513297 1001 86380 86390 1
513287 99513287 1001 86380 86390 1
513365 99513365 1001 86380 86390 1
513210 99513210 1001 86380 86390 1
513367 99513367 1001 86380 86390 1
513949 99513949 1001 86380 86390 1
513950 99513950 1001 86380 86390 1
513633 99513633 1001 86380 86390 1
513796 99513796 1001 86380 86390 1
513719 99513719 1001 86380 86390 1
513641 99513641 1001 86380 86390 1
513453 99513453 1001 86380 86390 1
514121 99514121 1001 86380 86390 1
514719 99514719 1001 86380 86390 1
514792 99514792 1001 86380 86390 1
514472 99514472 1001 86380 86390 1
514448 99514448 1001 86380 86390 1
514418 99514418 1001 86380 86390 1
514355 99514355 1001 86380 86390 1
514238 99514238 1001 86380 86390 1
514252 99514252 1001 86380 86390 1
514426 99514426 1001 86380 86390 1
514959 99514959 1001 86380 86390 1
514886 99514886 1001 86380 86390 1
515029 99515029 1001 86380 86390 1
515030 99515030 1001 86380 86390 1
515622 99515622 1001 86380 86390 1
515532 99515532 1001 86380 86390 1
515612 99515612 1001 86380 86390 1
515629 99515629 1001 86380 86390 1
515419 99515419 1001 86380 86390 1
515381 99515381 1001 86380 86390 1
515179 99515179 1001 86380 86390 1
515236 99515236 1001 86380 86390 1
515109 99515109 1001 86380 86390 1
515097 99515097 1001 86380 86390 1
515190 99515190 1001 86380 86390 1
515191 99515191 1001 86380 86390 1
515758 99515758 1001 86380 86390 1
515748 99515748 1001 86380 86390 1
516329 99516329 1001 86380 86390 1
516278 99516278 1001 86380 86390 1
516156 99516156 1001 86380 86390 1
516028 99516028 1001 86380 86390 1
515911 99515911 1001 86380 86390 1
516675 99516675 1001 86380 86390 1
517182 99517182 1001 86380 86390 1
517265 99517265 1001 86380 86390 1
517138 99517138 1001 86380 86390 1
517082 99517082 1001 86380 86390 1
516979 99516979 1001 86380 86390 1
516934 99516934 1001 86380 86390 1
516910 99516910 1001 86380 86390 1
516820 99516820 1001 86380 86390 1
516913 99516913 1001 86380 86390 1
516748 99516748 1001 86380 86390 1
517534 99517534 1001 86380 86390 1
517512 99517512 1001 86380 86390 1
518046 99518046 1001 86380 86390 1
518076 99518076 1001 86380 86390 1
518119 99518119 1001 86380 86390 1
517881 99517881 1001 86380 86390 1
517791 99517791 1001 86380 86390 1
517871 99517871 1001 86380 86390 1
517911 99517911 1001 86380 86390 1
517860 99517860 1001 86380 86390 1
517712 99517712 1001 86380 86390 1
517557 99517557 1001 86380 86390 1
517734 99517734 1001 86380 86390 1
518314 99518314 1001 86380 86390 1
518279 99518279 1001 86380 86390 1
518319 99518319 1001 86380 86390 1
518256 99518256 1001 86380 86390 1
518244 99518244 1001 86380 86390 1
518285 99518285 1001 86380 86390 1
518876 99518876 1001 86380 86390 1
518959 99518959 1001 86380 86390 1
518685 99518685 1001 86380 86390 1
518691 99518691 1001 86380 86390 1
518388 99518388 1001 86380 86390 1
518558 99518558 1001 86380 86390 1
519080 99519080 1001 86380 86390 1
519007 99519007 1001 86380 86390 1
519008 99519008 1001 86380 86390 1
519190 99519190 1001 86380 86390 1
519655 99519655 1001 86380 86390 1
519657 99519657 1001 86380 86390 1
519775 99519775 1001 86380 86390 1
519507 99519507 1001 86380 86390 1
519323 99519323 1001 86380 86390 1
519395 99519395 1001 86380 86390 1
519213 99519213 1001 86380 86390 1
519891 99519891 1001 86380 86390 1
520008 99520008 1001 86380 86390 1
519996 99519996 1001 86380 86390 1
519991 99519991 1001 86380 86390 1
520487 99520487 1001 86380 86390 1
520470 99520470 1001 86380 86390 1
520370 99520370 1001 86380 86390 1
520428 99520428 1001 86380 86390 1
520354 99520354 1001 86380 86390 1
520126 99520126 1001 86380 86390 1
520178 99520178 1001 86380 86390 1
520154 99520154 1001 86380 86390 1
520065 99520065 1001 86380 86390 1
520029 99520029 1001 86380 86390 1
520832 99520832 1001 86380 86390 1
520770 99520770 1001 86380 86390 1
520790 99520790 1001 86380 86390 1
521324 99521324 1001 86380 86390 1
521131 99521131 1001 86380 86390 1
521095 99521095 1001 86380 86390 1
521028 99521028 1001 86380 86390 1
520990 99520990 1001 86380 86390 1
520941 99520941 1001 86380 86390 1
520996 99520996 1001 86380 86390 1
520959 99520959 1001 86380 86390 1
521560 99521560 1001 86380 86390 1
521638 99521638 1001 86380 86390 1
521615 99521615 1001 86380 86390 1
522273 99522273 1001 86380 86390 1
521985 99521985 1001 86380 86390 1
521895 99521895 1001 86380 86390 1
521982 99521982 1001 86380 86390 1
521764 99521764 1001 86380 86390 1
522333 99522333 1001 86380 86390 1
522346 99522346 1001 86380 86390 1
522347 99522347 1001 86380 86390 1
522478 99522478 1001 86380 86390 1
522470 99522470 1001 86380 86390 1
522827 99522827 1001 86380 86390 1
522712 99522712 1001 86380 86390 1
522792 99522792 1001 86380 86390 1
522871 99522871 1001 86380 86390 1
522552 99522552 1001 86380 86390 1
522657 99522657 1001 86380 86390 1
522672 99522672 1001 86380 86390 1
523167 99523167 1001 86380 86390 1
523312 99523312 1001 86380 86390 1
523269 99523269 1001 86380 86390 1
523753 99523753 1001 86380 86390 1
523918 99523918 1001 86380 86390 1
523822 99523822 1001 86380 86390 1
523823 99523823 1001 86380 86390 1
523935 99523935 1001 86380 86390 1
523701 99523701 1001 86380 86390 1
523598 99523598 1001 86380 86390 1
523601 99523601 1001 86380 86390 1
523656 99523656 1001 86380 86390 1
523709 99523709 1001 86380 86390 1
523469 99523469 1001 86380 86390 1
523432 99523432 1001 86380 86390 1
523524 99523524 1001 86380 86390 1
523968 99523968 1001 86380 86390 1
524616 99524616 1001 86380 86390 1
524435 99524435 1001 86380 86390 1
524500 99524500 1001 86380 86390 1
524449 99524449 1001 86380 86390 1
524439 99524439 1001 86380 86390 1
524374 99524374 1001 86380 86390 1
524441 99524441 1001 86380 86390 1
524243 99524243 1001 86380 86390 1
524208 99524208 1001 86380 86390 1
524273 99524273 1001 86380 86390 1
524300 99524300 1001 86380 86390 1
524910 99524910 1001 86380 86390 1
524847 99524847 1001 86380 86390 1
524927 99524927 1001 86380 86390 1
524905 99524905 1001 86380 86390 1
524805 99524805 1001 86380 86390 1
525508 99525508 1001 86380 86390 1
525472 99525472 1001 86380 86390 1
525590 99525590 1001 86380 86390 1
525293 99525293 1001 86380 86390 1
525306 99525306 1001 86380 86390 1
525359 99525359 1001 86380 86390 1
525362 99525362 1001 86380 86390 1
525378 99525378 1001 86380 86390 1
525726 99525726 1001 86380 86390 1
525609 99525609 1001 86380 86390 1
525613 99525613 1001 86380 86390 1
525679 99525679 1001 86380 86390 1
525771 99525771 1001 86380 86390 1
526302 99526302 1001 86380 86390 1
526141 99526141 1001 86380 86390 1
526055 99526055 1001 86380 86390 1
526134 99526134 1001 86380 86390 1
526083 99526083 1001 86380 86390 1
525919 99525919 1001 86380 86390 1
525974 99525974 1001 86380 86390 1
525877 99525877 1001 86380 86390 1
525969 99525969 1001 86380 86390 1
527147 99527147 1001 86380 86390 1
527070 99527070 1001 86380 86390 1
526892 99526892 1001 86380 86390 1
526919 99526919 1001 86380 86390 1
526854 99526854 1001 86380 86390 1
526977 99526977 1001 86380 86390 1
526684 99526684 1001 86380 86390 1
526697 99526697 1001 86380 86390 1
526754 99526754 1001 86380 86390 1
527367 99527367 1001 86380 86390 1
528060 99528060 1001 86380 86390 1
527968 99527968 1001 86380 86390 1
527981 99527981 1001 86380 86390 1
527676 99527676 1001 86380 86390 1
527716 99527716 1001 86380 86390 1
527672 99527672 1001 86380 86390 1
527493 99527493 1001 86380 86390 1
527470 99527470 1001 86380 86390 1
527618 99527618 1001 86380 86390 1
527531 99527531 1001 86380 86390 1
527635 99527635 1001 86380 86390 1
528125 99528125 1001 86380 86390 1
527871 99527871 1001 86380 86390 1
528091 99528091 1001 86380 86390 1
528871 99528871 1001 86380 86390 1
528858 99528858 1001 86380 86390 1
528718 99528718 1001 86380 86390 1
528632 99528632 1001 86380 86390 1
528543 99528543 1001 86380 86390 1
528608 99528608 1001 86380 86390 1
528428 99528428 1001 86380 86390 1
528381 99528381 1001 86380 86390 1
528331 99528331 1001 86380 86390 1
528950 99528950 1001 86380 86390 1
528992 99528992 1001 86380 86390 1
529070 99529070 1001 86380 86390 1
529537 99529537 1001 86380 86390 1
529644 99529644 1001 86380 86390 1
529356 99529356 1001 86380 86390 1
529516 99529516 1001 86380 86390 1
529147 99529147 1001 86380 86390 1
529268 99529268 1001 86380 86390 1
529112 99529112 1001 86380 86390 1
529140 99529140 1001 86380 86390 1
529179 99529179 1001 86380 86390 1
529218 99529218 1001 86380 86390 1
529906 99529906 1001 86380 86390 1
529927 99529927 1001 86380 86390 1
529879 99529879 1001 86380 86390 1
530465 99530465 1001 86380 86390 1
530440 99530440 1001 86380 86390 1
530354 99530354 1001 86380 86390 1
530551 99530551 1001 86380 86390 1
530343 99530343 1001 86380 86390 1
530267 99530267 1001 86380 86390 1
530218 99530218 1001 86380 86390 1
530128 99530128 1001 86380 86390 1
529948 99529948 1001 86380 86390 1
530028 99530028 1001 86380 86390 1
530691 99530691 1001 86380 86390 1
531379 99531379 1001 86380 86390 1
531243 99531243 1001 86380 86390 1
531206 99531206 1001 86380 86390 1
531184 99531184 1001 86380 86390 1
531368 99531368 1001 86380 86390 1
531314 99531314 1001 86380 86390 1
531110 99531110 1001 86380 86390 1
531123 99531123 1001 86380 86390 1
531033 99531033 1001 86380 86390 1
531066 99531066 1001 86380 86390 1
530931 99530931 1001 86380 86390 1
530959 99530959 1001 86380 86390 1
530873 99530873 1001 86380 86390 1
530822 99530822 1001 86380 86390 1
531429 99531429 1001 86380 86390 1
530968 99530968 1001 86380 86390 1
531563 99531563 1001 86380 86390 1
531538 99531538 1001 86380 86390 1
531464 99531464 1001 86380 86390 1
531491 99531491 1001 86380 86390 1
532047 99532047 1001 86380 86390 1
531979 99531979 1001 86380 86390 1
531612 99531612 1001 86380 86390 1
531720 99531720 1001 86380 86390 1
531630 99531630 1001 86380 86390 1
531671 99531671 1001 86380 86390 1
532257 99532257 1001 86380 86390 1
532265 99532265 1001 86380 86390 1
532894 99532894 1001 86380 86390 1
532688 99532688 1001 86380 86390 1
532795 99532795 1001 86380 86390 1
532744 99532744 1001 86380 86390 1
532481 99532481 1001 86380 86390 1
532548 99532548 1001 86380 86390 1
532563 99532563 1001 86380 86390 1
533211 99533211 1001 86380 86390 1
533224 99533224 1001 86380 86390 1
533138 99533138 1001 86380 86390 1
533781 99533781 1001 86380 86390 1
533668 99533668 1001 86380 86390 1
533831 99533831 1001 86380 86390 1
533536 99533536 1001 86380 86390 1
533578 99533578 1001 86380 86390 1
533501 99533501 1001 86380 86390 1
533516 99533516 1001 86380 86390 1
533440 99533440 1001 86380 86390 1
533326 99533326 1001 86380 86390 1
533985 99533985 1001 86380 86390 1
533937 99533937 1001 86380 86390 1
534002 99534002 1001 86380 86390 1
533873 99533873 1001 86380 86390 1
534009 99534009 1001 86380 86390 1
534657 99534657 1001 86380 86390 1
534483 99534483 1001 86380 86390 1
534562 99534562 1001 86380 86390 1
534668 99534668 1001 86380 86390 1
534670 99534670 1001 86380 86390 1
534479 99534479 1001 86380 86390 1
534339 99534339 1001 86380 86390 1
534301 99534301 1001 86380 86390 1
534291 99534291 1001 86380 86390 1
534356 99534356 1001 86380 86390 1
534296 99534296 1001 86380 86390 1
534271 99534271 1001 86380 86390 1
534225 99534225 1001 86380 86390 1
534178 99534178 1001 86380 86390 1
534775 99534775 1001 86380 86390 1
534866 99534866 1001 86380 86390 1
534881 99534881 1001 86380 86390 1
534754 99534754 1001 86380 86390 1
534689 99534689 1001 86380 86390 1
535335 99535335 1001 86380 86390 1
535362 99535362 1001 86380 86390 1
535394 99535394 1001 86380 86390 1
535211 99535211 1001 86380 86390 1
535200 99535200 1001 86380 86390 1
535086 99535086 1001 86380 86390 1
535036 99535036 1001 86380 86390 1
535089 99535089 1001 86380 86390 1
535069 99535069 1001 86380 86390 1
535550 99535550 1001 86380 86390 1
535693 99535693 1001 86380 86390 1
536227 99536227 1001 86380 86390 1
536321 99536321 1001 86380 86390 1
536041 99536041 1001 86380 86390 1
536082 99536082 1001 86380 86390 1
535802 99535802 1001 86380 86390 1
536427 99536427 1001 86380 86390 1
536520 99536520 1001 86380 86390 1
536482 99536482 1001 86380 86390 1
536470 99536470 1001 86380 86390 1
536805 99536805 1001 86380 86390 1
536773 99536773 1001 86380 86390 1
536775 99536775 1001 86380 86390 1
536731 99536731 1001 86380 86390 1
537254 99537254 1001 86380 86390 1
537272 99537272 1001 86380 86390 1
537299 99537299 1001 86380 86390 1
537943 99537943 1001 86380 86390 1
537803 99537803 1001 86380 86390 1
537843 99537843 1001 86380 86390 1
537718 99537718 1001 86380 86390 1
537736 99537736 1001 86380 86390 1
537567 99537567 1001 86380 86390 1
537556 99537556 1001 86380 86390 1
537532 99537532 1001 86380 86390 1
538027 99538027 1001 86380 86390 1
538058 99538058 1001 86380 86390 1
538101 99538101 1001 86380 86390 1
538653 99538653 1001 86380 86390 1
538795 99538795 1001 86380 86390 1
538799 99538799 1001 86380 86390 1
538620 99538620 1001 86380 86390 1
538671 99538671 1001 86380 86390 1
538536 99538536 1001 86380 86390 1
538981 99538981 1001 86380 86390 1
538817 99538817 1001 86380 86390 1
539590 99539590 1001 86380 86390 1
539591 99539591 1001 86380 86390 1
539544 99539544 1001 86380 86390 1
539558 99539558 1001 86380 86390 1
539481 99539481 1001 86380 86390 1
539626 99539626 1001 86380 86390 1
539524 99539524 1001 86380 86390 1
539473 99539473 1001 86380 86390 1
539307 99539307 1001 86380 86390 1
539399 99539399 1001 86380 86390 1
539415 99539415 1001 86380 86390 1
539175 99539175 1001 86380 86390 1
539091 99539091 1001 86380 86390 1
539184 99539184 1001 86380 86390 1
539845 99539845 1001 86380 86390 1
539437 99539437 1001 86380 86390 1
540364 99540364 1001 86380 86390 1
540440 99540440 1001 86380 86390 1
540363 99540363 1001 86380 86390 1
540237 99540237 1001 86380 86390 1
540121 99540121 1001 86380 86390 1
540135 99540135 1001 86380 86390 1
540151 99540151 1001 86380 86390 1
540220 99540220 1001 86380 86390 1
539951 99539951 1001 86380 86390 1
540043 99540043 1001 86380 86390 1
540019 99540019 1001 86380 86390 1
539867 99539867 1001 86380 86390 1
540481 99540481 1001 86380 86390 1
540637 99540637 1001 86380 86390 1
540538 99540538 1001 86380 86390 1
540539 99540539 1001 86380 86390 1
540528 99540528 1001 86380 86390 1
541170 99541170 1001 86380 86390 1
540904 99540904 1001 86380 86390 1
540969 99540969 1001 86380 86390 1
541086 99541086 1001 86380 86390 1
540778 99540778 1001 86380 86390 1
540740 99540740 1001 86380 86390 1
541394 99541394 1001 86380 86390 1
541449 99541449 1001 86380 86390 1
541411 99541411 1001 86380 86390 1
541476 99541476 1001 86380 86390 1
541490 99541490 1001 86380 86390 1
541336 99541336 1001 86380 86390 1
541298 99541298 1001 86380 86390 1
541377 99541377 1001 86380 86390 1
541495 99541495 1001 86380 86390 1
541301 99541301 1001 86380 86390 1
542019 99542019 1001 86380 86390 1
541957 99541957 1001 86380 86390 1
542113 99542113 1001 86380 86390 1
541964 99541964 1001 86380 86390 1
541838 99541838 1001 86380 86390 1
541908 99541908 1001 86380 86390 1
541844 99541844 1001 86380 86390 1
541682 99541682 1001 86380 86390 1
541695 99541695 1001 86380 86390 1
541671 99541671 1001 86380 86390 1
542286 99542286 1001 86380 86390 1
542314 99542314 1001 86380 86390 1
542231 99542231 1001 86380 86390 1
542765 99542765 1001 86380 86390 1
542869 99542869 1001 86380 86390 1
542824 99542824 1001 86380 86390 1
542941 99542941 1001 86380 86390 1
542626 99542626 1001 86380 86390 1
542719 99542719 1001 86380 86390 1
542540 99542540 1001 86380 86390 1
542670 99542670 1001 86380 86390 1
542376 99542376 1001 86380 86390 1
542493 99542493 1001 86380 86390 1
542352 99542352 1001 86380 86390 1
542348 99542348 1001 86380 86390 1
543024 99543024 1001 86380 86390 1
543051 99543051 1001 86380 86390 1
543131 99543131 1001 86380 86390 1
543093 99543093 1001 86380 86390 1
543738 99543738 1001 86380 86390 1
543686 99543686 1001 86380 86390 1
543699 99543699 1001 86380 86390 1
543756 99543756 1001 86380 86390 1
543706 99543706 1001 86380 86390 1
543668 99543668 1001 86380 86390 1
543411 99543411 1001 86380 86390 1
543506 99543506 1001 86380 86390 1
543381 99543381 1001 86380 86390 1
543395 99543395 1001 86380 86390 1
543410 99543410 1001 86380 86390 1
543814 99543814 1001 86380 86390 1
543827 99543827 1001 86380 86390 1
543974 99543974 1001 86380 86390 1
544537 99544537 1001 86380 86390 1
544478 99544478 1001 86380 86390 1
544402 99544402 1001 86380 86390 1
544454 99544454 1001 86380 86390 1
544494 99544494 1001 86380 86390 1
544242 99544242 1001 86380 86390 1
544299 99544299 1001 86380 86390 1
544274 99544274 1001 86380 86390 1
543978 99543978 1001 86380 86390 1
544084 99544084 1001 86380 86390 1
544099 99544099 1001 86380 86390 1
544023 99544023 1001 86380 86390 1
544168 99544168 1001 86380 86390 1
544143 99544143 1001 86380 86390 1
544079 99544079 1001 86380 86390 1
544614 99544614 1001 86380 86390 1
544644 99544644 1001 86380 86390 1
500944 1066 1001 66235 66535 1
400040 99400040 1001 86380 86390 1
400046 99400046 1001 86380 86390 1
400258 99400258 1001 86380 86390 1
400405 99400405 1001 86380 86390 1
400345 99400345 1001 86380 86390 1
400472 99400472 1001 86380 86390 1
400616 99400616 1001 86380 86390 1
400659 99400659 1001 86380 86390 1
401102 99401102 1001 86380 86390 1
401579 99401579 1001 86380 86390 1
401567 99401567 1001 86380 86390 1
401884 99401884 1001 86380 86390 1
402146 99402146 1001 86380 86390 1
402228 99402228 1001 86380 86390 1
402395 99402395 1001 86380 86390 1
402664 99402664 1001 86380 86390 1
402953 99402953 1001 86380 86390 1
403018 99403018 1001 86380 86390 1
403034 99403034 1001 86380 86390 1
403311 99403311 1001 86380 86390 1
403244 99403244 1001 86380 86390 1
403437 99403437 1001 86380 86390 1
403535 99403535 1001 86380 86390 1
403676 99403676 1001 86380 86390 1
403726 99403726 1001 86380 86390 1
403841 99403841 1001 86380 86390 1
403953 99403953 1001 86380 86390 1
404152 99404152 1001 86380 86390 1
404126 99404126 1001 86380 86390 1
404241 99404241 1001 86380 86390 1
404227 99404227 1001 86380 86390 1
404396 99404396 1001 86380 86390 1
404678 99404678 1001 86380 86390 1
404748 99404748 1001 86380 86390 1
404752 99404752 1001 86380 86390 1
404799 99404799 1001 86380 86390 1
404903 99404903 1001 86380 86390 1
404935 99404935 1001 86380 86390 1
405206 99405206 1001 86380 86390 1
405518 99405518 1001 86380 86390 1
405616 99405616 1001 86380 86390 1
406001 99406001 1001 86380 86390 1
406113 99406113 1001 86380 86390 1
406260 99406260 1001 86380 86390 1
406458 99406458 1001 86380 86390 1
406398 99406398 1001 86380 86390 1
406400 99406400 1001 86380 86390 1
406725 99406725 1001 86380 86390 1
406731 99406731 1001 86380 86390 1
406722 99406722 1001 86380 86390 1
406906 99406906 1001 86380 86390 1
407345 99407345 1001 86380 86390 1
407268 99407268 1001 86380 86390 1
407367 99407367 1001 86380 86390 1
407528 99407528 1001 86380 86390 1
407512 99407512 1001 86380 86390 1
407541 99407541 1001 86380 86390 1
407568 99407568 1001 86380 86390 1
407736 99407736 1001 86380 86390 1
407757 99407757 1001 86380 86390 1
407692 99407692 1001 86380 86390 1
407933 99407933 1001 86380 86390 1
408089 99408089 1001 86380 86390 1
408140 99408140 1001 86380 86390 1
408210 99408210 1001 86380 86390 1
408297 99408297 1001 86380 86390 1
408315 99408315 1001 86380 86390 1
408496 99408496 1001 86380 86390 1
408540 99408540 1001 86380 86390 1
408775 99408775 1001 86380 86390 1
408869 99408869 1001 86380 86390 1
409006 99409006 1001 86380 86390 1
409105 99409105 1001 86380 86390 1
409292 99409292 1001 86380 86390 1
409219 99409219 1001 86380 86390 1
409451 99409451 1001 86380 86390 1
409414 99409414 1001 86380 86390 1
409520 99409520 1001 86380 86390 1
409675 99409675 1001 86380 86390 1
409647 99409647 1001 86380 86390 1
409816 99409816 1001 86380 86390 1
409856 99409856 1001 86380 86390 1
409861 99409861 1001 86380 86390 1
409811 99409811 1001 86380 86390 1
410015 99410015 1001 86380 86390 1
410058 99410058 1001 86380 86390 1
410062 99410062 1001 86380 86390 1
410147 99410147 1001 86380 86390 1
410283 99410283 1001 86380 86390 1
410268 99410268 1001 86380 86390 1
410845 99410845 1001 86380 86390 1
410955 99410955 1001 86380 86390 1
411027 99411027 1001 86380 86390 1
411169 99411169 1001 86380 86390 1
411404 99411404 1001 86380 86390 1
411459 99411459 1001 86380 86390 1
411522 99411522 1001 86380 86390 1
411529 99411529 1001 86380 86390 1
411709 99411709 1001 86380 86390 1
411896 99411896 1001 86380 86390 1
411979 99411979 1001 86380 86390 1
411959 99411959 1001 86380 86390 1
412474 99412474 1001 86380 86390 1
412290 99412290 1001 86380 86390 1
413569 99413569 1001 86380 86390 1
413480 99413480 1001 86380 86390 1
413309 99413309 1001 86380 86390 1
413058 99413058 1001 86380 86390 1
413165 99413165 1001 86380 86390 1
412752 99412752 1001 86380 86390 1
412566 99412566 1001 86380 86390 1
413810 99413810 1001 86380 86390 1
413703 99413703 1001 86380 86390 1
413902 99413902 1001 86380 86390 1
413973 99413973 1001 86380 86390 1
414022 99414022 1001 86380 86390 1
413978 99413978 1001 86380 86390 1
415116 99415116 1001 86380 86390 1
415265 99415265 1001 86380 86390 1
414932 99414932 1001 86380 86390 1
415085 99415085 1001 86380 86390 1
415129 99415129 1001 86380 86390 1
415179 99415179 1001 86380 86390 1
414663 99414663 1001 86380 86390 1
414624 99414624 1001 86380 86390 1
414602 99414602 1001 86380 86390 1
414387 99414387 1001 86380 86390 1
415623 99415623 1001 86380 86390 1
415652 99415652 1001 86380 86390 1
415374 99415374 1001 86380 86390 1
416908 99416908 1001 86380 86390 1
416776 99416776 1001 86380 86390 1
416506 99416506 1001 86380 86390 1
416244 99416244 1001 86380 86390 1
416174 99416174 1001 86380 86390 1
417395 99417395 1001 86380 86390 1
417193 99417193 1001 86380 86390 1
417135 99417135 1001 86380 86390 1
417584 99417584 1001 86380 86390 1
417410 99417410 1001 86380 86390 1
417561 99417561 1001 86380 86390 1
418552 99418552 1001 86380 86390 1
418598 99418598 1001 86380 86390 1
418743 99418743 1001 86380 86390 1
418721 99418721 1001 86380 86390 1
418775 99418775 1001 86380 86390 1
418425 99418425 1001 86380 86390 1
418265 99418265 1001 86380 86390 1
417921 99417921 1001 86380 86390 1
417732 99417732 1001 86380 86390 1
418877 99418877 1001 86380 86390 1
418997 99418997 1001 86380 86390 1
420083 99420083 1001 86380 86390 1
420417 99420417 1001 86380 86390 1
420440 99420440 1001 86380 86390 1
419918 99419918 1001 86380 86390 1
419767 99419767 1001 86380 86390 1
419421 99419421 1001 86380 86390 1
419500 99419500 1001 86380 86390 1
420674 99420674 1001 86380 86390 1
420638 99420638 1001 86380 86390 1
420609 99420609 1001 86380 86390 1
422116 99422116 1001 86380 86390 1
421353 99421353 1001 86380 86390 1
421558 99421558 1001 86380 86390 1
421475 99421475 1001 86380 86390 1
421190 99421190 1001 86380 86390 1
421222 99421222 1001 86380 86390 1
420847 99420847 1001 86380 86390 1
420979 99420979 1001 86380 86390 1
422389 99422389 1001 86380 86390 1
423550 99423550 1001 86380 86390 1
423320 99423320 1001 86380 86390 1
423747 99423747 1001 86380 86390 1
422989 99422989 1001 86380 86390 1
422969 99422969 1001 86380 86390 1
422952 99422952 1001 86380 86390 1
422828 99422828 1001 86380 86390 1
422632 99422632 1001 86380 86390 1
422681 99422681 1001 86380 86390 1
422841 99422841 1001 86380 86390 1
422694 99422694 1001 86380 86390 1
423930 99423930 1001 86380 86390 1
423767 99423767 1001 86380 86390 1
425086 99425086 1001 86380 86390 1
425015 99425015 1001 86380 86390 1
425039 99425039 1001 86380 86390 1
424742 99424742 1001 86380 86390 1
424753 99424753 1001 86380 86390 1
424609 99424609 1001 86380 86390 1
425003 99425003 1001 86380 86390 1
424414 99424414 1001 86380 86390 1
424254 99424254 1001 86380 86390 1
424231 99424231 1001 86380 86390 1
424164 99424164 1001 86380 86390 1
424362 99424362 1001 86380 86390 1
425389 99425389 1001 86380 86390 1
425794 99425794 1001 86380 86390 1
425579 99425579 1001 86380 86390 1
427048 99427048 1001 86380 86390 1
427073 99427073 1001 86380 86390 1
426710 99426710 1001 86380 86390 1
426581 99426581 1001 86380 86390 1
426386 99426386 1001 86380 86390 1
426660 99426660 1001 86380 86390 1
426420 99426420 1001 86380 86390 1
426220 99426220 1001 86380 86390 1
426050 99426050 1001 86380 86390 1
426263 99426263 1001 86380 86390 1
426109 99426109 1001 86380 86390 1
427369 99427369 1001 86380 86390 1
427446 99427446 1001 86380 86390 1
427195 99427195 1001 86380 86390 1
428734 99428734 1001 86380 86390 1
428574 99428574 1001 86380 86390 1
428505 99428505 1001 86380 86390 1
428482 99428482 1001 86380 86390 1
428435 99428435 1001 86380 86390 1
428629 99428629 1001 86380 86390 1
428191 99428191 1001 86380 86390 1
427930 99427930 1001 86380 86390 1
427940 99427940 1001 86380 86390 1
428210 99428210 1001 86380 86390 1
427876 99427876 1001 86380 86390 1
427671 99427671 1001 86380 86390 1
427727 99427727 1001 86380 86390 1
427730 99427730 1001 86380 86390 1
428844 99428844 1001 86380 86390 1
428994 99428994 1001 86380 86390 1
428847 99428847 1001 86380 86390 1
428945 99428945 1001 86380 86390 1
429134 99429134 1001 86380 86390 1
429145 99429145 1001 86380 86390 1
428905 99428905 1001 86380 86390 1
428937 99428937 1001 86380 86390 1
430258 99430258 1001 86380 86390 1
430372 99430372 1001 86380 86390 1
429754 99429754 1001 86380 86390 1
429209 99429209 1001 86380 86390 1
429536 99429536 1001 86380 86390 1
430502 99430502 1001 86380 86390 1
430489 99430489 1001 86380 86390 1
430745 99430745 1001 86380 86390 1
430654 99430654 1001 86380 86390 1
431712 99431712 1001 86380 86390 1
432001 99432001 1001 86380 86390 1
432019 99432019 1001 86380 86390 1
431756 99431756 1001 86380 86390 1
431635 99431635 1001 86380 86390 1
431466 99431466 1001 86380 86390 1
430833 99430833 1001 86380 86390 1
432382 99432382 1001 86380 86390 1
432439 99432439 1001 86380 86390 1
432213 99432213 1001 86380 86390 1
432114 99432114 1001 86380 86390 1
433676 99433676 1001 86380 86390 1
433649 99433649 1001 86380 86390 1
432908 99432908 1001 86380 86390 1
432954 99432954 1001 86380 86390 1
433286 99433286 1001 86380 86390 1
432877 99432877 1001 86380 86390 1
432853 99432853 1001 86380 86390 1
432654 99432654 1001 86380 86390 1
432872 99432872 1001 86380 86390 1
432645 99432645 1001 86380 86390 1
434038 99434038 1001 86380 86390 1
433899 99433899 1001 86380 86390 1
434070 99434070 1001 86380 86390 1
434011 99434011 1001 86380 86390 1
433846 99433846 1001 86380 86390 1
435248 99435248 1001 86380 86390 1
435094 99435094 1001 86380 86390 1
435392 99435392 1001 86380 86390 1
435397 99435397 1001 86380 86390 1
435402 99435402 1001 86380 86390 1
435071 99435071 1001 86380 86390 1
434934 99434934 1001 86380 86390 1
434734 99434734 1001 86380 86390 1
434568 99434568 1001 86380 86390 1
434235 99434235 1001 86380 86390 1
434354 99434354 1001 86380 86390 1
434445 99434445 1001 86380 86390 1
434419 99434419 1001 86380 86390 1
434497 99434497 1001 86380 86390 1
435526 99435526 1001 86380 86390 1
435466 99435466 1001 86380 86390 1
435664 99435664 1001 86380 86390 1
435509 99435509 1001 86380 86390 1
435566 99435566 1001 86380 86390 1
436856 99436856 1001 86380 86390 1
436815 99436815 1001 86380 86390 1
436949 99436949 1001 86380 86390 1
437018 99437018 1001 86380 86390 1
436628 99436628 1001 86380 86390 1
436405 99436405 1001 86380 86390 1
435907 99435907 1001 86380 86390 1
437224 99437224 1001 86380 86390 1
437250 99437250 1001 86380 86390 1
300002 99300002 1001 86380 86390 1
300666 99300666 1001 86380 86390 1
300685 99300685 1001 86380 86390 1
300635 99300635 1001 86380 86390 1
300331 99300331 1001 86380 86390 1
300501 99300501 1001 86380 86390 1
300481 99300481 1001 86380 86390 1
300482 99300482 1001 86380 86390 1
300226 99300226 1001 86380 86390 1
300112 99300112 1001 86380 86390 1
300125 99300125 1001 86380 86390 1
300271 99300271 1001 86380 86390 1
300116 99300116 1001 86380 86390 1
300262 99300262 1001 86380 86390 1
300830 99300830 1001 86380 86390 1
300807 99300807 1001 86380 86390 1
300751 99300751 1001 86380 86390 1
301518 99301518 1001 86380 86390 1
301363 99301363 1001 86380 86390 1
301495 99301495 1001 86380 86390 1
301548 99301548 1001 86380 86390 1
301210 99301210 1001 86380 86390 1
301250 99301250 1001 86380 86390 1
301115 99301115 1001 86380 86390 1
300977 99300977 1001 86380 86390 1
301004 99301004 1001 86380 86390 1
301045 99301045 1001 86380 86390 1
301656 99301656 1001 86380 86390 1
301644 99301644 1001 86380 86390 1
301662 99301662 1001 86380 86390 1
301675 99301675 1001 86380 86390 1
302253 99302253 1001 86380 86390 1
302281 99302281 1001 86380 86390 1
302180 99302180 1001 86380 86390 1
302125 99302125 1001 86380 86390 1
302139 99302139 1001 86380 86390 1
302050 99302050 1001 86380 86390 1
302158 99302158 1001 86380 86390 1
301825 99301825 1001 86380 86390 1
301906 99301906 1001 86380 86390 1
302547 99302547 1001 86380 86390 1
302437 99302437 1001 86380 86390 1
302386 99302386 1001 86380 86390 1
302479 99302479 1001 86380 86390 1
303066 99303066 1001 86380 86390 1
303093 99303093 1001 86380 86390 1
303132 99303132 1001 86380 86390 1
303034 99303034 1001 86380 86390 1
302847 99302847 1001 86380 86390 1
302914 99302914 1001 86380 86390 1
302798 99302798 1001 86380 86390 1
302968 99302968 1001 86380 86390 1
302943 99302943 1001 86380 86390 1
302909 99302909 1001 86380 86390 1
302936 99302936 1001 86380 86390 1
302742 99302742 1001 86380 86390 1
302691 99302691 1001 86380 86390 1
302608 99302608 1001 86380 86390 1
303272 99303272 1001 86380 86390 1
303389 99303389 1001 86380 86390 1
303221 99303221 1001 86380 86390 1
303339 99303339 1001 86380 86390 1
304030 99304030 1001 86380 86390 1
303870 99303870 1001 86380 86390 1
303835 99303835 1001 86380 86390 1
303913 99303913 1001 86380 86390 1
303729 99303729 1001 86380 86390 1
303693 99303693 1001 86380 86390 1
303683 99303683 1001 86380 86390 1
303618 99303618 1001 86380 86390 1
304230 99304230 1001 86380 86390 1
304105 99304105 1001 86380 86390 1
304858 99304858 1001 86380 86390 1
304726 99304726 1001 86380 86390 1
304807 99304807 1001 86380 86390 1
304525 99304525 1001 86380 86390 1
304487 99304487 1001 86380 86390 1
304355 99304355 1001 86380 86390 1
304291 99304291 1001 86380 86390 1
304266 99304266 1001 86380 86390 1
304411 99304411 1001 86380 86390 1
304322 99304322 1001 86380 86390 1
304336 99304336 1001 86380 86390 1
304246 99304246 1001 86380 86390 1
304377 99304377 1001 86380 86390 1
305039 99305039 1001 86380 86390 1
304447 99304447 1001 86380 86390 1
304924 99304924 1001 86380 86390 1
304916 99304916 1001 86380 86390 1
304865 99304865 1001 86380 86390 1
304892 99304892 1001 86380 86390 1
305682 99305682 1001 86380 86390 1
305545 99305545 1001 86380 86390 1
305402 99305402 1001 86380 86390 1
305446 99305446 1001 86380 86390 1
305318 99305318 1001 86380 86390 1
305411 99305411 1001 86380 86390 1
305334 99305334 1001 86380 86390 1
305451 99305451 1001 86380 86390 1
305143 99305143 1001 86380 86390 1
305097 99305097 1001 86380 86390 1
305162 99305162 1001 86380 86390 1
500076 99500076 1001 86380 86390 1
500025 99500025 1001 86380 86390 1
500778 99500778 1001 86380 86390 1
500773 99500773 1001 86380 86390 1
500442 99500442 1001 86380 86390 1
500308 99500308 1001 86380 86390 1
500857 99500857 1001 86380 86390 1
501543 99501543 1001 86380 86390 1
501383 99501383 1001 86380 86390 1
501319 99501319 1001 86380 86390 1
501332 99501332 1001 86380 86390 1
501274 99501274 1001 86380 86390 1
501342 99501342 1001 86380 86390 1
501239 99501239 1001 86380 86390 1
501174 99501174 1001 86380 86390 1
501129 99501129 1001 86380 86390 1
501181 99501181 1001 86380 86390 1
501171 99501171 1001 86380 86390 1
501656 99501656 1001 86380 86390 1
501829 99501829 1001 86380 86390 1
501843 99501843 1001 86380 86390 1
502339 99502339 1001 86380 86390 1
502412 99502412 1001 86380 86390 1
502199 99502199 1001 86380 86390 1
502097 99502097 1001 86380 86390 1
502176 99502176 1001 86380 86390 1
502063 99502063 1001 86380 86390 1
501913 99501913 1001 86380 86390 1
501928 99501928 1001 86380 86390 1
501994 99501994 1001 86380 86390 1
501904 99501904 1001 86380 86390 1
502049 99502049 1001 86380 86390 1
502560 99502560 1001 86380 86390 1
502577 99502577 1001 86380 86390 1
503164 99503164 1001 86380 86390 1
503273 99503273 1001 86380 86390 1
502998 99502998 1001 86380 86390 1
503076 99503076 1001 86380 86390 1
502968 99502968 1001 86380 86390 1
502749 99502749 1001 86380 86390 1
502816 99502816 1001 86380 86390 1
502779 99502779 1001 86380 86390 1
502872 99502872 1001 86380 86390 1
503376 99503376 1001 86380 86390 1
503416 99503416 1001 86380 86390 1
503417 99503417 1001 86380 86390 1
503938 99503938 1001 86380 86390 1
504021 99504021 1001 86380 86390 1
504022 99504022 1001 86380 86390 1
504012 99504012 1001 86380 86390 1
503840 99503840 1001 86380 86390 1
503866 99503866 1001 86380 86390 1
503555 99503555 1001 86380 86390 1
503698 99503698 1001 86380 86390 1
503700 99503700 1001 86380 86390 1
503676 99503676 1001 86380 86390 1
504180 99504180 1001 86380 86390 1
504199 99504199 1001 86380 86390 1
504754 99504754 1001 86380 86390 1
504768 99504768 1001 86380 86390 1
504812 99504812 1001 86380 86390 1
504624 99504624 1001 86380 86390 1
504650 99504650 1001 86380 86390 1
504711 99504711 1001 86380 86390 1
504519 99504519 1001 86380 86390 1
504468 99504468 1001 86380 86390 1
504507 99504507 1001 86380 86390 1
504393 99504393 1001 86380 86390 1
504451 99504451 1001 86380 86390 1
505033 99505033 1001 86380 86390 1
505059 99505059 1001 86380 86390 1
505098 99505098 1001 86380 86390 1
505083 99505083 1001 86380 86390 1
505633 99505633 1001 86380 86390 1
505747 99505747 1001 86380 86390 1
505437 99505437 1001 86380 86390 1
505521 99505521 1001 86380 86390 1
505279 99505279 1001 86380 86390 1
505229 99505229 1001 86380 86390 1
505191 99505191 1001 86380 86390 1
505323 99505323 1001 86380 86390 1
505806 99505806 1001 86380 86390 1
505914 99505914 1001 86380 86390 1
505803 99505803 1001 86380 86390 1
505895 99505895 1001 86380 86390 1
505934 99505934 1001 86380 86390 1
505935 99505935 1001 86380 86390 1
506416 99506416 1001 86380 86390 1
506455 99506455 1001 86380 86390 1
506500 99506500 1001 86380 86390 1
506475 99506475 1001 86380 86390 1
506541 99506541 1001 86380 86390 1
506367 99506367 1001 86380 86390 1
506203 99506203 1001 86380 86390 1
505990 99505990 1001 86380 86390 1
506120 99506120 1001 86380 86390 1
506146 99506146 1001 86380 86390 1
506070 99506070 1001 86380 86390 1
506152 99506152 1001 86380 86390 1
506114 99506114 1001 86380 86390 1
506654 99506654 1001 86380 86390 1
507243 99507243 1001 86380 86390 1
507273 99507273 1001 86380 86390 1
507351 99507351 1001 86380 86390 1
507364 99507364 1001 86380 86390 1
507332 99507332 1001 86380 86390 1
507074 99507074 1001 86380 86390 1
507118 99507118 1001 86380 86390 1
507135 99507135 1001 86380 86390 1
506918 99506918 1001 86380 86390 1
506832 99506832 1001 86380 86390 1
506846 99506846 1001 86380 86390 1
507003 99507003 1001 86380 86390 1
506900 99506900 1001 86380 86390 1
507432 99507432 1001 86380 86390 1
507605 99507605 1001 86380 86390 1
507611 99507611 1001 86380 86390 1
507534 99507534 1001 86380 86390 1
508191 99508191 1001 86380 86390 1
507906 99507906 1001 86380 86390 1
508012 99508012 1001 86380 86390 1
507962 99507962 1001 86380 86390 1
507845 99507845 1001 86380 86390 1
507784 99507784 1001 86380 86390 1
507643 99507643 1001 86380 86390 1
507786 99507786 1001 86380 86390 1
507787 99507787 1001 86380 86390 1
507831 99507831 1001 86380 86390 1
507652 99507652 1001 86380 86390 1
508376 99508376 1001 86380 86390 1
508288 99508288 1001 86380 86390 1
508381 99508381 1001 86380 86390 1
508318 99508318 1001 86380 86390 1
509024 99509024 1001 86380 86390 1
508691 99508691 1001 86380 86390 1
508669 99508669 1001 86380 86390 1
508499 99508499 1001 86380 86390 1
509228 99509228 1001 86380 86390 1
509273 99509273 1001 86380 86390 1
509119 99509119 1001 86380 86390 1
509276 99509276 1001 86380 86390 1
509174 99509174 1001 86380 86390 1
509837 99509837 1001 86380 86390 1
509835 99509835 1001 86380 86390 1
509619 99509619 1001 86380 86390 1
509545 99509545 1001 86380 86390 1
509589 99509589 1001 86380 86390 1
509383 99509383 1001 86380 86390 1
509411 99509411 1001 86380 86390 1
509362 99509362 1001 86380 86390 1
509376 99509376 1001 86380 86390 1
509486 99509486 1001 86380 86390 1
509996 99509996 1001 86380 86390 1
510088 99510088 1001 86380 86390 1
510103 99510103 1001 86380 86390 1
510611 99510611 1001 86380 86390 1
510616 99510616 1001 86380 86390 1
510580 99510580 1001 86380 86390 1
510448 99510448 1001 86380 86390 1
510350 99510350 1001 86380 86390 1
510482 99510482 1001 86380 86390 1
510257 99510257 1001 86380 86390 1
510920 99510920 1001 86380 86390 1
510739 99510739 1001 86380 86390 1
510745 99510745 1001 86380 86390 1
510760 99510760 1001 86380 86390 1
511451 99511451 1001 86380 86390 1
511393 99511393 1001 86380 86390 1
511179 99511179 1001 86380 86390 1
511326 99511326 1001 86380 86390 1
511203 99511203 1001 86380 86390 1
511294 99511294 1001 86380 86390 1
511333 99511333 1001 86380 86390 1
511077 99511077 1001 86380 86390 1
511060 99511060 1001 86380 86390 1
511596 99511596 1001 86380 86390 1
511687 99511687 1001 86380 86390 1
511557 99511557 1001 86380 86390 1
511584 99511584 1001 86380 86390 1
511984 99511984 1001 86380 86390 1
511824 99511824 1001 86380 86390 1
511773 99511773 1001 86380 86390 1
511917 99511917 1001 86380 86390 1
511774 99511774 1001 86380 86390 1
511918 99511918 1001 86380 86390 1
511957 99511957 1001 86380 86390 1
511776 99511776 1001 86380 86390 1
511933 99511933 1001 86380 86390 1
512458 99512458 1001 86380 86390 1
513071 99513071 1001 86380 86390 1
513099 99513099 1001 86380 86390 1
513102 99513102 1001 86380 86390 1
512909 99512909 1001 86380 86390 1
512888 99512888 1001 86380 86390 1
512830 99512830 1001 86380 86390 1
512768 99512768 1001 86380 86390 1
512667 99512667 1001 86380 86390 1
512596 99512596 1001 86380 86390 1
513283 99513283 1001 86380 86390 1
513392 99513392 1001 86380 86390 1
513266 99513266 1001 86380 86390 1
513884 99513884 1001 86380 86390 1
513964 99513964 1001 86380 86390 1
513663 99513663 1001 86380 86390 1
513795 99513795 1001 86380 86390 1
513747 99513747 1001 86380 86390 1
513825 99513825 1001 86380 86390 1
513496 99513496 1001 86380 86390 1
513589 99513589 1001 86380 86390 1
514224 99514224 1001 86380 86390 1
514049 99514049 1001 86380 86390 1
514167 99514167 1001 86380 86390 1
514734 99514734 1001 86380 86390 1
514837 99514837 1001 86380 86390 1
514818 99514818 1001 86380 86390 1
514702 99514702 1001 86380 86390 1
514565 99514565 1001 86380 86390 1
514567 99514567 1001 86380 86390 1
514569 99514569 1001 86380 86390 1
514379 99514379 1001 86380 86390 1
514255 99514255 1001 86380 86390 1
514245 99514245 1001 86380 86390 1
514390 99514390 1001 86380 86390 1
515025 99515025 1001 86380 86390 1
515038 99515038 1001 86380 86390 1
514929 99514929 1001 86380 86390 1
515547 99515547 1001 86380 86390 1
515510 99515510 1001 86380 86390 1
515428 99515428 1001 86380 86390 1
515313 99515313 1001 86380 86390 1
515160 99515160 1001 86380 86390 1
515136 99515136 1001 86380 86390 1
515149 99515149 1001 86380 86390 1
515888 99515888 1001 86380 86390 1
515761 99515761 1001 86380 86390 1
515856 99515856 1001 86380 86390 1
515756 99515756 1001 86380 86390 1
516356 99516356 1001 86380 86390 1
516438 99516438 1001 86380 86390 1
516246 99516246 1001 86380 86390 1
515981 99515981 1001 86380 86390 1
516047 99516047 1001 86380 86390 1
516604 99516604 1001 86380 86390 1
517213 99517213 1001 86380 86390 1
517321 99517321 1001 86380 86390 1
517055 99517055 1001 86380 86390 1
516786 99516786 1001 86380 86390 1
516736 99516736 1001 86380 86390 1
517338 99517338 1001 86380 86390 1
517366 99517366 1001 86380 86390 1
517436 99517436 1001 86380 86390 1
518024 99518024 1001 86380 86390 1
518026 99518026 1001 86380 86390 1
518108 99518108 1001 86380 86390 1
517754 99517754 1001 86380 86390 1
517722 99517722 1001 86380 86390 1
517716 99517716 1001 86380 86390 1
517626 99517626 1001 86380 86390 1
518284 99518284 1001 86380 86390 1
518885 99518885 1001 86380 86390 1
518904 99518904 1001 86380 86390 1
518943 99518943 1001 86380 86390 1
518845 99518845 1001 86380 86390 1
518615 99518615 1001 86380 86390 1
518642 99518642 1001 86380 86390 1
518607 99518607 1001 86380 86390 1
[truncated: 4,089,140 more chars]
